# Supplementary material for: Effect of Electrode Belt and Body Positions on Regional Pulmonary Ventilation- and Perfusion-Related Impedance Changes Measured by Electric Impedance Tomography
Source: PLoS One. 2016 Jun 2;11(6):e0155913. doi: 10.1371/journal.pone.0155913 (PMC4890811; doi:10.1371/journal.pone.0155913)
Supplement: S1 Dataset — (ZIP) [file pone.0155913.s001.zip › Dataset/Fp13-righ-6i.txt]

Patient Name:	Fp13
Registry:	Fp13
Investigator:	 
Diagnosys:	 
Notes:	h�ger6i             
Sample Rate [Hz]:	50.08
Time Base 	Pixels Mean 	Pixels Sum 	UPPER RIGHT		UPPER LEFT		LOWER RIGHT		LOWER LEFT		QRS	ETCO2	Paw	Flow (L/min)	Volume	Analog1	Analog2	AnalogSum
0.000000	0.045322	26.785294	9.786077	-1.338434	12.667424	5.670227	0.000000	-10.000000	-0.108333	-4.716667	889.833313	1023.000000	1023.000000	2046.000000
0.020000	0.046531	27.500113	9.724930	-0.632162	13.037720	5.369624	0.000000	-10.000000	-0.066667	-8.383333	890.000000	1023.000000	1023.000000	2046.000000
0.040000	0.043828	25.902197	9.361638	-1.402284	12.279477	5.663364	0.000000	-10.000000	-0.041667	-11.533334	890.000000	1023.000000	1023.000000	2046.000000
0.060000	0.045402	26.832649	9.511984	-0.571800	12.596524	5.295941	0.000000	-10.000000	-0.016667	-12.966667	890.000000	1023.000000	1023.000000	2046.000000
0.080000	0.043532	25.727226	9.255200	-1.236593	12.051405	5.657215	0.000000	-10.000000	-0.033333	-12.900001	890.000000	1023.000000	1023.000000	2046.000000
0.100000	0.045601	26.950409	9.622663	-0.547245	12.478610	5.396382	0.000000	-10.000000	-0.041667	-12.216667	882.666687	1023.000000	1023.000000	2046.000000
0.120000	0.044523	26.312969	9.375134	-0.941676	12.207139	5.672373	0.000000	-10.000000	-0.050000	-11.416667	874.000000	1023.000000	1023.000000	2046.000000
0.140000	0.046452	27.453424	9.813323	-0.415153	12.560016	5.495239	0.000000	-10.000000	-0.066667	-10.750000	864.333313	1023.000000	1023.000000	2046.000000
0.160000	0.045806	27.071308	9.490552	-0.589194	12.396394	5.773557	0.000000	-10.000000	-0.091667	-10.016667	860.666687	1023.000000	1023.000000	2046.000000
0.180000	0.047152	27.867043	9.965140	-0.355810	12.573957	5.683754	0.000000	-10.000000	-0.116667	-9.133333	857.333313	1023.000000	1023.000000	2046.000000
0.200000	0.046983	27.766674	9.574484	-0.301080	12.639350	5.853920	0.000000	-10.000000	-0.133333	-8.050000	854.166687	1023.000000	1023.000000	2046.000000
0.220000	0.047179	27.882702	9.921993	-0.382590	12.516620	5.826679	0.000000	-10.000000	-0.141667	-6.950000	851.666687	1023.000000	1023.000000	2046.000000
0.240000	0.047155	27.868858	9.593986	-0.141575	12.605597	5.810852	0.000000	-10.000000	-0.141667	-6.183333	849.500000	1023.000000	1023.000000	2046.000000
0.260000	0.046898	27.716623	10.013535	-0.512540	12.361912	5.853717	0.000000	-10.000000	-0.141667	-5.883333	847.500000	1023.000000	1023.000000	2046.000000
0.280000	0.047701	28.191538	9.785990	-0.023180	12.609769	5.818960	0.000000	-10.000000	-0.141667	-5.983334	845.500000	1023.000000	1023.000000	2046.000000
0.300000	0.045961	27.162746	9.707182	-0.585173	12.001227	6.039509	0.000000	-10.000000	-0.150000	-6.400000	843.500000	1023.000000	1023.000000	2046.000000
0.320000	0.046785	27.649723	9.304562	0.327084	12.184214	5.833864	0.000000	-10.000000	-0.141667	-6.800000	841.166687	1023.000000	1023.000000	2046.000000
0.340000	0.044344	26.207134	9.108067	-0.383889	11.418317	6.064641	0.000000	-10.000000	-0.141667	-7.083333	838.833313	1023.000000	1023.000000	2046.000000
0.360000	0.045722	27.021971	9.062333	0.469843	11.635610	5.854187	0.000000	-10.000000	-0.141667	-7.300000	836.333313	1023.000000	1023.000000	2046.000000
0.380000	0.043443	25.674524	8.953094	-0.346732	11.030372	6.037790	0.000000	-10.000000	-0.141667	-7.416667	834.000000	1023.000000	1023.000000	2046.000000
0.400000	0.044859	26.511684	8.974021	0.373658	11.375324	5.788682	0.000000	-10.000000	-0.133333	-7.483334	831.500000	1023.000000	1023.000000	2046.000000
0.420000	0.041489	24.519833	8.523273	-0.520721	10.547076	5.970204	0.000000	-10.000000	-0.125000	-7.416667	829.833313	1023.000000	1023.000000	2046.000000
0.440000	0.040904	24.174299	8.140704	0.138968	10.391557	5.503070	0.000000	-10.000000	-0.116667	-7.916667	827.166687	1023.000000	1023.000000	2046.000000
0.460000	0.036202	21.395197	7.553556	-0.877852	9.233896	5.485596	0.000000	-10.000000	-0.108333	-8.900000	824.500000	1023.000000	1023.000000	2046.000000
0.480000	0.036037	21.297583	7.309783	-0.218560	9.185205	5.021154	0.000000	-10.000000	-0.100000	-10.016666	820.500000	1023.000000	1023.000000	2046.000000
0.500000	0.032736	19.346909	7.007849	-1.165563	8.402560	5.102062	0.000000	-10.000000	-0.108333	-10.316667	817.333313	1023.000000	1023.000000	2046.000000
0.520000	0.033495	19.795612	6.831665	-0.518911	8.680811	4.802046	0.000000	-10.000000	-0.125000	-9.666667	813.833313	1023.000000	1023.000000	2046.000000
0.540000	0.030964	18.299767	6.679503	-1.348890	8.107035	4.862119	0.000000	-10.000000	-0.125000	-8.933333	810.666687	1023.000000	1023.000000	2046.000000
0.560000	0.031802	18.795214	6.429294	-0.705564	8.393807	4.677676	0.000000	-10.000000	-0.116667	-8.483334	807.500000	1023.000000	1023.000000	2046.000000
0.580000	0.029695	17.549711	6.401508	-1.520091	7.879629	4.788666	0.000000	-10.000000	-0.108333	-8.683333	804.666687	1023.000000	1023.000000	2046.000000
0.600000	0.030785	18.193974	6.268901	-0.804590	8.220845	4.508817	0.000000	-10.000000	-0.108333	-8.950000	801.833313	1023.000000	1023.000000	2046.000000
0.620000	0.028859	17.055790	6.339833	-1.624156	7.772778	4.567335	0.000000	-10.000000	-0.116667	-9.200000	799.000000	1023.000000	1023.000000	2046.000000
0.640000	0.030066	17.769243	6.217292	-0.969766	8.151667	4.370051	0.000000	-10.000000	-0.108333	-9.266667	795.833313	1023.000000	1023.000000	2046.000000
0.660000	0.028633	16.921925	6.399177	-1.678626	7.744232	4.457142	0.000000	-10.000000	-0.108333	-9.200001	792.666687	1023.000000	1023.000000	2046.000000
0.680000	0.029914	17.678890	6.234969	-1.065829	8.178958	4.330792	0.000000	-10.000000	-0.100000	-9.116667	789.500000	1023.000000	1023.000000	2046.000000
0.700000	0.029527	17.450180	6.619317	-1.568096	7.985703	4.413257	0.000000	-10.000000	-0.100000	-9.266667	786.500000	1023.000000	1023.000000	2046.000000
0.720000	0.030635	18.105408	6.348670	-0.927171	8.340580	4.343329	0.000000	-10.000000	-0.100000	-9.483334	783.333313	1023.000000	1023.000000	2046.000000
0.740000	0.029867	17.651567	6.523679	-1.492239	8.167173	4.452954	0.000000	-10.000000	-0.100000	-9.566667	780.166687	1023.000000	1023.000000	2046.000000
0.760000	0.030965	18.300142	6.081001	-0.773540	8.619118	4.373564	0.000000	-10.000000	-0.108333	-9.433333	777.000000	1023.000000	1023.000000	2046.000000
0.780000	0.029824	17.625744	6.129935	-1.345780	8.339647	4.501942	0.000000	-10.000000	-0.116667	-9.033334	774.000000	1023.000000	1023.000000	2046.000000
0.800000	0.030620	18.096294	5.652678	-0.733051	8.767830	4.408838	0.000000	-10.000000	-0.133333	-8.683333	771.000000	1023.000000	1023.000000	2046.000000
0.820000	0.029321	17.328970	5.755204	-1.397519	8.440659	4.530626	0.000000	-10.000000	-0.141667	-8.050000	768.166687	1023.000000	1023.000000	2046.000000
0.840000	0.030427	17.982100	5.438661	-0.737665	8.876422	4.404682	0.000000	-10.000000	-0.150000	-6.966667	765.333313	1023.000000	1023.000000	2046.000000
0.860000	0.029013	17.146454	5.584943	-1.494560	8.504586	4.551486	0.000000	-10.000000	-0.166667	-5.250000	763.000000	1023.000000	1023.000000	2046.000000
0.880000	0.030212	17.855042	5.392103	-0.815195	8.888423	4.389710	0.000000	-10.000000	-0.175000	-3.050000	761.166687	1023.000000	1023.000000	2046.000000
0.900000	0.029350	17.346125	5.763546	-1.531643	8.556065	4.558157	0.000000	-10.000000	-0.191667	-1.000000	760.333313	1023.000000	1023.000000	2046.000000
0.920000	0.031223	18.452509	5.694093	-0.795491	9.095023	4.458884	0.000000	-10.000000	-0.183333	0.450000	760.000000	1023.000000	1023.000000	2046.000000
0.940000	0.030624	18.099060	5.957520	-1.455830	8.900664	4.696707	0.000000	-10.000000	-0.175000	0.683333	760.000000	1023.000000	1023.000000	2046.000000
0.960000	0.032996	19.500849	6.069077	-0.510523	9.391326	4.550970	0.000000	-10.000000	-0.158333	-0.300000	760.000000	1023.000000	1023.000000	2046.000000
0.980000	0.031865	18.831993	6.158252	-1.223927	9.077404	4.820264	0.000000	-10.000000	-0.150000	-1.983333	759.833313	1023.000000	1023.000000	2046.000000
1.000000	0.034043	20.119415	6.122630	-0.355342	9.643065	4.709063	0.000000	-10.000000	-0.150000	-3.766667	759.333313	1023.000000	1023.000000	2046.000000
1.020000	0.033605	19.860826	6.514679	-0.842233	9.390988	4.797392	0.000000	-10.000000	-0.150000	-4.750000	758.166687	1023.000000	1023.000000	2046.000000
1.040000	0.034579	20.436186	6.205212	-0.315462	9.812551	4.733885	0.000000	-10.000000	-0.150000	-4.566667	756.500000	1023.000000	1023.000000	2046.000000
1.060000	0.034867	20.606524	6.806347	-0.572193	9.657213	4.715156	0.000000	-10.000000	-0.150000	-3.600000	754.833313	1023.000000	1023.000000	2046.000000
1.080000	0.034639	20.471842	6.400563	-0.431652	9.820447	4.682484	0.000000	-10.000000	-0.150000	-2.933333	753.666687	1023.000000	1023.000000	2046.000000
1.100000	0.035744	21.124701	7.006769	-0.334951	9.860929	4.591953	0.000000	-10.000000	-0.150000	-3.266667	752.666687	1023.000000	1023.000000	2046.000000
1.120000	0.034614	20.456615	6.360689	-0.366830	9.644133	4.818624	0.000000	-10.000000	-0.141667	-4.366667	751.666687	1023.000000	1023.000000	2046.000000
1.140000	0.034959	20.660471	6.559471	0.061065	9.409618	4.630317	0.000000	-10.000000	-0.125000	-5.783333	750.166687	1023.000000	1023.000000	2046.000000
1.160000	0.032737	19.347841	5.804516	-0.226582	8.969714	4.800192	0.000000	-10.000000	-0.108333	-7.283333	748.333313	1023.000000	1023.000000	2046.000000
1.180000	0.033931	20.053022	6.075714	0.387990	8.964515	4.624803	0.000000	-10.000000	-0.083333	-8.566667	745.833313	1023.000000	1023.000000	2046.000000
1.200000	0.031253	18.470242	5.660993	-0.421739	8.373417	4.857572	0.000000	-10.000000	-0.083333	-9.600000	743.000000	1023.000000	1023.000000	2046.000000
1.220000	0.032146	18.998526	5.585711	0.323980	8.525778	4.563057	0.000000	-10.000000	-0.050000	-10.516667	739.666687	1023.000000	1023.000000	2046.000000
1.240000	0.028234	16.686081	5.004251	-0.604271	7.579269	4.706832	0.000000	-10.000000	-0.033333	-11.633333	736.000000	1023.000000	1023.000000	2046.000000
1.260000	0.027276	16.119822	4.594954	0.049991	7.211126	4.263751	0.000000	-10.000000	0.000000	-12.900000	732.000000	1023.000000	1023.000000	2046.000000
1.280000	0.022582	13.346099	4.022947	-0.966945	6.051470	4.238627	0.000000	-10.000000	0.000000	-14.066667	727.833313	1023.000000	1023.000000	2046.000000
1.300000	0.021848	12.912340	3.508417	-0.302124	5.955703	3.750345	0.000000	-10.000000	0.000000	-15.050000	723.333313	1023.000000	1023.000000	2046.000000
1.320000	0.018820	11.122381	3.317366	-1.147210	5.186366	3.765859	0.000000	-10.000000	0.000000	-15.616667	718.333313	1023.000000	1023.000000	2046.000000
1.340000	0.018698	11.050282	2.809477	-0.504150	5.271541	3.473414	0.000000	-10.000000	0.000000	-15.900001	713.000000	1023.000000	1023.000000	2046.000000
1.360000	0.016519	9.762438	2.838830	-1.333376	4.629145	3.627839	0.000000	-10.000000	0.000000	-15.683333	707.666687	1023.000000	1023.000000	2046.000000
1.380000	0.017259	10.199897	2.576903	-0.534978	4.852617	3.305355	0.000000	-10.000000	0.008333	-15.366667	702.500000	1023.000000	1023.000000	2046.000000
1.400000	0.014748	8.716289	2.484127	-1.438497	4.216633	3.454025	0.000000	-10.000000	0.008333	-14.766666	697.500000	1023.000000	1023.000000	2046.000000
1.420000	0.015787	9.330103	2.292288	-0.672578	4.566420	3.143973	0.000000	-10.000000	0.008333	-14.383333	694.166687	1023.000000	1023.000000	2046.000000
1.440000	0.013548	8.007109	2.271853	-1.524166	4.002079	3.257343	0.000000	-10.000000	0.000000	-13.850000	689.333313	1023.000000	1023.000000	2046.000000
1.460000	0.014634	8.648719	2.064576	-0.810951	4.426895	2.968197	0.000000	-10.000000	0.000000	-13.616667	684.666687	1023.000000	1023.000000	2046.000000
1.480000	0.013262	7.837734	2.315461	-1.528571	3.988653	3.062190	0.000000	-10.000000	0.000000	-13.150001	678.500000	1023.000000	1023.000000	2046.000000
1.500000	0.014175	8.377237	2.055385	-0.928427	4.353132	2.897148	0.000000	-10.000000	0.000000	-13.016666	674.166687	1023.000000	1023.000000	2046.000000
1.520000	0.013903	8.216448	2.415970	-1.414702	4.176232	3.038948	0.000000	-10.000000	0.000000	-12.983334	669.833313	1023.000000	1023.000000	2046.000000
1.540000	0.014448	8.538695	2.070519	-0.825392	4.366411	2.927157	0.000000	-10.000000	0.000000	-13.166667	665.500000	1023.000000	1023.000000	2046.000000
1.560000	0.013998	8.273025	2.229816	-1.179394	4.197812	3.024791	0.000000	-10.000000	0.000000	-13.200000	661.166687	1023.000000	1023.000000	2046.000000
1.580000	0.013985	8.265300	1.643794	-0.620648	4.360263	2.881891	0.000000	-10.000000	0.000000	-13.133333	656.666687	1023.000000	1023.000000	2046.000000
1.600000	0.012984	7.673563	1.672295	-1.167282	4.041463	3.127087	0.000000	-10.000000	0.000000	-13.066667	652.333313	1023.000000	1023.000000	2046.000000
1.620000	0.012698	7.504275	0.989858	-0.541833	4.219708	2.836543	0.000000	-10.000000	0.000000	-13.316667	647.833313	1023.000000	1023.000000	2046.000000
1.640000	0.011374	6.722111	1.011272	-1.068794	3.761043	3.018590	0.000000	-10.000000	0.000000	-13.533334	643.500000	1023.000000	1023.000000	2046.000000
1.660000	0.011126	6.575415	0.422931	-0.498195	3.790940	2.859740	0.000000	-10.000000	0.000000	-13.583333	638.833313	1023.000000	1023.000000	2046.000000
1.680000	0.009522	5.627704	0.422110	-0.990378	3.261279	2.934692	0.000000	-10.000000	0.000000	-13.366667	634.333313	1023.000000	1023.000000	2046.000000
1.700000	0.009380	5.543603	-0.008174	-0.508960	3.232535	2.828202	0.000000	-10.000000	0.000000	-13.000000	629.833313	1023.000000	1023.000000	2046.000000
1.720000	0.008944	5.286189	0.284886	-0.825080	2.886933	2.939449	0.000000	-10.000000	-0.016667	-12.533334	625.500000	1023.000000	1023.000000	2046.000000
1.740000	0.009029	5.336046	-0.087291	-0.333088	2.992809	2.763616	0.000000	-10.000000	-0.016667	-12.066667	621.166687	1023.000000	1023.000000	2046.000000
1.760000	0.008739	5.164886	0.176865	-0.713091	2.738443	2.962669	0.000000	-10.000000	-0.016667	-11.883333	617.000000	1023.000000	1023.000000	2046.000000
1.780000	0.009679	5.720225	-0.065303	0.006974	2.965304	2.813251	0.000000	-10.000000	0.000000	-11.883333	613.000000	1023.000000	1023.000000	2046.000000
1.800000	0.008623	5.096263	0.073047	-0.574872	2.455213	3.142875	0.000000	-10.000000	-0.016667	-11.950000	609.000000	1023.000000	1023.000000	2046.000000
1.820000	0.009980	5.898198	-0.071472	0.373847	2.685051	2.910771	0.000000	-10.000000	-0.016667	-11.816667	605.000000	1023.000000	1023.000000	2046.000000
1.840000	0.008267	4.885621	-0.137884	-0.247120	2.079022	3.191603	0.000000	-10.000000	-0.016667	-11.883333	601.333313	1023.000000	1023.000000	2046.000000
1.860000	0.009475	5.599938	-0.312258	0.625887	2.276450	3.009859	0.000000	-10.000000	-0.008333	-11.966666	597.500000	1023.000000	1023.000000	2046.000000
1.880000	0.007804	4.611886	-0.372078	0.024645	1.700167	3.259152	0.000000	-10.000000	-0.008333	-12.283334	593.500000	1023.000000	1023.000000	2046.000000
1.900000	0.008895	5.256849	-0.540466	0.854827	1.927476	3.015011	0.000000	-10.000000	-0.008333	-12.666667	589.166687	1023.000000	1023.000000	2046.000000
1.920000	0.007069	4.177808	-0.621330	0.263523	1.393170	3.142446	0.000000	-10.000000	0.000000	-13.083334	585.000000	1023.000000	1023.000000	2046.000000
1.940000	0.007680	4.538712	-0.857251	0.999808	1.514319	2.881836	0.000000	-10.000000	0.000000	-13.516666	580.666687	1023.000000	1023.000000	2046.000000
1.960000	0.005376	3.177247	-0.934034	0.267026	0.772339	3.071915	0.000000	-10.000000	0.000000	-14.050000	576.166687	1023.000000	1023.000000	2046.000000
1.980000	0.006139	3.628345	-1.035900	1.011584	0.910503	2.742158	0.000000	-10.000000	0.000000	-14.850000	571.333313	1023.000000	1023.000000	2046.000000
2.000000	0.004068	2.404286	-1.096045	0.260393	0.269863	2.970075	0.000000	-10.000000	0.000000	-15.683333	566.500000	1023.000000	1023.000000	2046.000000
2.020000	0.005034	2.975157	-1.358516	1.017586	0.609366	2.706721	0.000000	-10.000000	0.000000	-16.350000	561.166687	1023.000000	1023.000000	2046.000000
2.040000	0.002758	1.629748	-1.619999	0.389554	-0.029855	2.890049	0.000000	-10.000000	0.033333	-16.833334	555.833313	1023.000000	1023.000000	2046.000000
2.060000	0.002742	1.620803	-2.094348	1.105529	-0.055672	2.665294	0.000000	-10.000000	0.033333	-17.216667	550.166687	1023.000000	1023.000000	2046.000000
2.080000	0.000768	0.453675	-2.161621	0.648649	-0.826690	2.793338	0.000000	-10.000000	0.033333	-17.416668	544.500000	1023.000000	1023.000000	2046.000000
2.100000	0.000690	0.407964	-2.493325	1.171038	-0.861694	2.591944	0.000000	-10.000000	0.016667	-17.450001	538.500000	1023.000000	1023.000000	2046.000000
2.120000	-0.001241	-0.733256	-2.467324	0.564590	-1.504194	2.673671	0.000000	-10.000000	0.041667	-17.566668	532.666687	1023.000000	1023.000000	2046.000000
2.140000	-0.002683	-1.585945	-3.054578	0.766606	-1.726154	2.428180	0.000000	-10.000000	0.075000	-18.033333	526.833313	1023.000000	1023.000000	2046.000000
2.160000	-0.005338	-3.154945	-3.169317	0.392870	-2.589560	2.211062	0.000000	-10.000000	0.091667	-18.633333	520.833313	1023.000000	1023.000000	2046.000000
2.180000	-0.008352	-4.936085	-3.893150	0.419639	-3.313945	1.851371	0.000000	-10.000000	0.100000	-19.083334	514.666687	1023.000000	1023.000000	2046.000000
2.200000	-0.010416	-6.155966	-3.869355	0.150108	-3.942931	1.506212	0.000000	-10.000000	0.100000	-19.550001	506.000000	1023.000000	1023.000000	2046.000000
2.220000	-0.012707	-7.509952	-4.409452	0.031475	-4.481540	1.349565	0.000000	-10.000000	0.100000	-19.866667	499.500000	1023.000000	1023.000000	2046.000000
2.240000	-0.013505	-7.981387	-4.350626	-0.051030	-4.666317	1.086585	0.000000	-10.000000	0.116667	-20.450001	492.833344	1023.000000	1023.000000	2046.000000
2.260000	-0.015378	-9.088138	-4.878559	-0.139256	-5.067162	0.996838	0.000000	-10.000000	0.133333	-20.800001	488.333344	1023.000000	1023.000000	2046.000000
2.280000	-0.016095	-9.512042	-4.718180	-0.357617	-5.335196	0.898950	0.000000	-10.000000	0.150000	-21.200001	481.500000	1023.000000	1023.000000	2046.000000
2.300000	-0.017590	-10.395880	-5.264219	-0.295461	-5.604708	0.768508	0.000000	-10.000000	0.150000	-21.383333	474.333344	1023.000000	1023.000000	2046.000000
2.320000	-0.018387	-10.866492	-5.141660	-0.561571	-5.883491	0.720229	0.000000	-10.000000	0.166667	-21.866667	467.166656	1023.000000	1023.000000	2046.000000
2.340000	-0.019394	-11.461836	-5.636732	-0.388152	-5.952036	0.515084	0.000000	-10.000000	0.183333	-22.183334	459.833344	1023.000000	1023.000000	2046.000000
2.360000	-0.020356	-12.030512	-5.455267	-0.844625	-6.287961	0.557342	0.000000	-10.000000	0.200000	-22.416668	455.000000	1023.000000	1023.000000	2046.000000
2.380000	-0.020856	-12.326163	-5.775060	-0.552483	-6.301103	0.302482	0.000000	-10.000000	0.200000	-22.616667	447.333344	1023.000000	1023.000000	2046.000000
2.400000	-0.021600	-12.765457	-5.542516	-0.972135	-6.553169	0.302363	0.000000	-10.000000	0.208333	-22.883333	439.833344	1023.000000	1023.000000	2046.000000
2.420000	-0.021600	-12.765898	-5.812592	-0.731981	-6.451189	0.229864	0.000000	-10.000000	0.216667	-23.150000	432.333344	1023.000000	1023.000000	2046.000000
2.440000	-0.021938	-12.965311	-5.589084	-0.978505	-6.628502	0.230780	0.000000	-10.000000	0.241667	-23.466667	424.666656	1023.000000	1023.000000	2046.000000
2.460000	-0.022607	-13.360568	-6.103073	-0.731483	-6.641741	0.115729	0.000000	-10.000000	0.250000	-23.850000	416.666656	1023.000000	1023.000000	2046.000000
2.480000	-0.023578	-13.934478	-6.035869	-1.004842	-6.967214	0.073448	0.000000	-10.000000	0.258333	-24.016666	406.000000	1023.000000	1023.000000	2046.000000
2.500000	-0.024706	-14.601336	-6.649483	-0.766200	-7.033391	-0.152261	0.000000	-10.000000	0.241667	-24.150000	398.000000	1023.000000	1023.000000	2046.000000
2.520000	-0.026502	-15.662737	-6.759484	-1.227875	-7.489729	-0.185649	0.000000	-10.000000	0.241667	-24.200001	389.833344	1023.000000	1023.000000	2046.000000
2.540000	-0.027243	-16.100367	-7.296553	-0.909137	-7.516881	-0.377795	0.000000	-10.000000	0.241667	-24.466667	384.333344	1023.000000	1023.000000	2046.000000
2.560000	-0.029692	-17.547916	-7.484896	-1.506609	-8.275028	-0.281382	0.000000	-10.000000	0.250000	-24.516666	376.000000	1023.000000	1023.000000	2046.000000
2.580000	-0.030036	-17.751547	-7.870935	-0.989052	-8.260148	-0.631411	0.000000	-10.000000	0.250000	-24.700001	367.833344	1023.000000	1023.000000	2046.000000
2.600000	-0.032842	-19.409443	-8.053464	-1.612181	-9.238459	-0.505340	0.000000	-10.000000	0.250000	-24.816668	356.666656	1023.000000	1023.000000	2046.000000
2.620000	-0.032592	-19.261972	-8.225019	-1.002860	-9.159939	-0.874156	0.000000	-10.000000	0.258333	-24.800001	348.333344	1023.000000	1023.000000	2046.000000
2.640000	-0.034981	-20.673595	-8.393031	-1.627932	-9.962422	-0.690210	0.000000	-10.000000	0.266667	-24.783333	340.000000	1023.000000	1023.000000	2046.000000
2.660000	-0.034563	-20.426872	-8.632772	-1.032260	-9.784241	-0.977599	0.000000	-10.000000	0.266667	-24.833334	332.000000	1023.000000	1023.000000	2046.000000
2.680000	-0.036424	-21.526424	-8.721072	-1.579644	-10.468320	-0.757388	0.000000	-10.000000	0.275000	-24.933332	323.666656	1023.000000	1023.000000	2046.000000
2.700000	-0.035978	-21.263220	-9.001280	-0.947996	-10.366472	-0.947472	0.000000	-10.000000	0.266667	-25.066668	315.333344	1023.000000	1023.000000	2046.000000
2.720000	-0.037422	-22.116156	-8.951989	-1.312750	-10.985126	-0.866290	0.000000	-10.000000	0.283333	-25.100000	306.833344	1023.000000	1023.000000	2046.000000
2.740000	-0.037282	-22.033495	-9.267344	-0.849854	-11.020995	-0.895302	0.000000	-10.000000	0.266667	-25.050001	298.500000	1023.000000	1023.000000	2046.000000
2.760000	-0.038437	-22.716366	-9.155897	-1.123441	-11.545866	-0.891162	0.000000	-10.000000	0.266667	-24.900000	292.833344	1023.000000	1023.000000	2046.000000
2.780000	-0.038485	-22.744749	-9.542961	-0.712561	-11.574913	-0.914313	0.000000	-10.000000	0.250000	-24.666668	284.666656	1023.000000	1023.000000	2046.000000
2.800000	-0.039619	-23.414991	-9.426557	-1.078360	-12.077221	-0.832854	0.000000	-10.000000	0.250000	-24.483334	279.333344	1023.000000	1023.000000	2046.000000
2.820000	-0.039496	-23.342117	-9.736791	-0.645159	-12.023352	-0.936815	0.000000	-10.000000	0.233333	-24.100000	268.333344	1023.000000	1023.000000	2046.000000
2.840000	-0.040703	-24.055420	-9.613400	-1.039127	-12.525436	-0.877457	0.000000	-10.000000	0.225000	-23.733334	260.166656	1023.000000	1023.000000	2046.000000
2.860000	-0.040499	-23.934753	-9.890524	-0.617302	-12.453277	-0.973652	0.000000	-10.000000	0.208333	-23.133333	249.500000	1023.000000	1023.000000	2046.000000
2.880000	-0.041475	-24.511780	-9.705451	-0.957003	-12.824871	-1.024455	0.000000	-10.000000	0.208333	-22.733334	244.500000	1023.000000	1023.000000	2046.000000
2.900000	-0.041446	-24.494745	-10.065846	-0.592505	-12.690963	-1.145431	0.000000	-10.000000	0.200000	-22.150000	237.000000	1023.000000	1023.000000	2046.000000
2.920000	-0.042621	-25.188992	-9.880723	-1.065419	-13.124028	-1.118820	0.000000	-10.000000	0.166667	-21.800001	229.666672	1023.000000	1023.000000	2046.000000
2.940000	-0.042371	-25.041357	-10.206808	-0.662144	-12.957187	-1.215218	0.000000	-10.000000	0.133333	-21.450001	222.333328	1023.000000	1023.000000	2046.000000
2.960000	-0.043284	-25.580954	-9.967441	-1.054119	-13.299026	-1.260369	0.000000	-10.000000	0.100000	-21.250000	215.166672	1023.000000	1023.000000	2046.000000
2.980000	-0.043422	-25.662266	-10.317156	-0.804712	-13.329168	-1.211230	0.000000	-10.000000	0.091667	-20.700001	208.000000	1023.000000	1023.000000	2046.000000
3.000000	-0.043635	-25.788391	-9.992482	-0.875952	-13.394473	-1.525485	0.000000	-10.000000	0.083333	-20.150002	200.833328	1023.000000	1023.000000	2046.000000
3.020000	-0.044513	-26.307270	-10.397912	-0.876673	-13.651721	-1.380963	0.000000	-10.000000	0.075000	-19.650002	194.166672	1023.000000	1023.000000	2046.000000
3.040000	-0.044347	-26.208824	-10.074740	-0.924527	-13.585485	-1.624072	0.000000	-10.000000	0.075000	-19.500000	189.833328	1023.000000	1023.000000	2046.000000
3.060000	-0.045316	-26.781616	-10.536911	-0.940114	-13.776274	-1.528317	0.000000	-10.000000	0.075000	-19.016666	183.333328	1023.000000	1023.000000	2046.000000
3.080000	-0.045385	-26.822395	-10.246950	-1.079246	-13.756816	-1.739383	0.000000	-10.000000	0.066667	-18.633333	179.000000	1023.000000	1023.000000	2046.000000
3.100000	-0.046200	-27.304344	-10.643165	-1.090095	-13.964276	-1.606808	0.000000	-10.000000	0.058333	-18.066668	172.666672	1023.000000	1023.000000	2046.000000
3.120000	-0.046162	-27.281658	-10.358388	-1.082332	-13.871023	-1.969916	0.000000	-10.000000	0.050000	-17.466667	164.666672	1023.000000	1023.000000	2046.000000
3.140000	-0.047459	-28.048101	-10.662368	-1.330960	-14.290262	-1.764513	0.000000	-10.000000	0.050000	-16.916668	158.833328	1023.000000	1023.000000	2046.000000
3.160000	-0.046904	-27.720451	-10.404367	-1.152869	-14.034307	-2.128909	0.000000	-10.000000	0.033333	-16.333334	151.333328	1023.000000	1023.000000	2046.000000
3.180000	-0.048588	-28.715691	-10.769612	-1.546382	-14.450704	-1.948994	0.000000	-10.000000	0.016667	-16.116667	147.666672	1023.000000	1023.000000	2046.000000
3.200000	-0.048379	-28.592033	-10.667991	-1.320313	-14.221144	-2.382587	0.000000	-10.000000	0.000000	-15.750000	142.166672	1023.000000	1023.000000	2046.000000
3.220000	-0.050668	-29.944693	-11.175323	-1.732857	-14.818551	-2.217960	0.000000	-10.000000	0.000000	-15.216667	137.166672	1023.000000	1023.000000	2046.000000
3.240000	-0.051224	-30.273584	-11.114461	-1.710737	-14.846898	-2.601488	0.000000	-10.000000	-0.008333	-14.383333	130.500000	1023.000000	1023.000000	2046.000000
3.260000	-0.053529	-31.635567	-11.618507	-1.985348	-15.419296	-2.612415	0.000000	-10.000000	-0.016667	-13.700001	125.666664	1023.000000	1023.000000	2046.000000
3.280000	-0.053904	-31.857264	-11.287682	-2.118826	-15.491483	-2.959272	0.000000	-10.000000	-0.033333	-13.166667	122.500000	1023.000000	1023.000000	2046.000000
3.300000	-0.055161	-32.600071	-11.636474	-2.360001	-15.735662	-2.867934	0.000000	-10.000000	-0.025000	-12.883333	118.166664	1023.000000	1023.000000	2046.000000
3.320000	-0.054747	-32.355701	-11.210479	-2.413209	-15.530354	-3.201660	0.000000	-10.000000	-0.016667	-12.583333	112.500000	1023.000000	1023.000000	2046.000000
3.340000	-0.055411	-32.747814	-11.461621	-2.679116	-15.673297	-2.933779	0.000000	-10.000000	0.000000	-12.516666	108.333336	1023.000000	1023.000000	2046.000000
3.360000	-0.054977	-32.491177	-11.257061	-2.576886	-15.356896	-3.300334	0.000000	-10.000000	-0.016667	-12.466667	105.666664	1023.000000	1023.000000	2046.000000
3.380000	-0.055759	-32.953758	-11.730360	-2.574289	-15.498641	-3.150468	0.000000	-10.000000	-0.033333	-12.366667	101.333336	1023.000000	1023.000000	2046.000000
3.400000	-0.055252	-32.653965	-11.375028	-2.550546	-15.459522	-3.268867	0.000000	-10.000000	-0.050000	-12.100000	95.666664	1023.000000	1023.000000	2046.000000
3.420000	-0.056454	-33.364052	-11.758876	-2.704161	-15.813166	-3.087849	0.000000	-10.000000	-0.050000	-11.866667	91.333336	1023.000000	1023.000000	2046.000000
3.440000	-0.056503	-33.393356	-11.563131	-2.669435	-15.760747	-3.400042	0.000000	-10.000000	-0.050000	-11.516666	88.666664	1023.000000	1023.000000	2046.000000
3.460000	-0.059142	-34.952991	-12.091473	-3.118213	-16.395975	-3.347330	0.000000	-10.000000	-0.050000	-11.183333	86.333336	1023.000000	1023.000000	2046.000000
3.480000	-0.060121	-35.531456	-12.174481	-2.985080	-16.499563	-3.872331	0.000000	-10.000000	-0.066667	-10.383333	82.666664	1023.000000	1023.000000	2046.000000
3.500000	-0.063342	-37.434971	-12.477799	-3.716898	-17.254932	-3.985342	0.000000	-10.000000	-0.100000	-9.233334	79.333336	1023.000000	1023.000000	2046.000000
3.520000	-0.063155	-37.324322	-12.593543	-3.433414	-16.980923	-4.316442	0.000000	-10.000000	-0.133333	-7.716667	76.166664	1023.000000	1023.000000	2046.000000
3.540000	-0.065059	-38.449638	-12.577128	-4.077919	-17.457479	-4.337111	0.000000	-10.000000	-0.150000	-6.450000	73.666664	1023.000000	1023.000000	2046.000000
3.560000	-0.064463	-38.097599	-12.828580	-3.586780	-17.126945	-4.555294	0.000000	-10.000000	-0.150000	-5.933333	71.500000	1023.000000	1023.000000	2046.000000
3.580000	-0.065679	-38.816219	-12.640788	-4.138739	-17.543203	-4.493487	0.000000	-10.000000	-0.141667	-6.316667	69.500000	1023.000000	1023.000000	2046.000000
3.600000	-0.065178	-38.520237	-12.897279	-3.762631	-17.370699	-4.489630	0.000000	-10.000000	-0.133333	-6.616667	66.500000	1023.000000	1023.000000	2046.000000
3.620000	-0.065587	-38.761868	-12.529860	-3.980091	-17.566151	-4.685767	0.000000	-10.000000	-0.125000	-6.700000	64.166664	1023.000000	1023.000000	2046.000000
3.640000	-0.066065	-39.044178	-12.891864	-3.915068	-17.604095	-4.633152	0.000000	-10.000000	-0.133333	-6.083333	61.833332	1023.000000	1023.000000	2046.000000
3.660000	-0.065550	-38.739880	-12.427697	-3.976356	-17.537296	-4.798531	0.000000	-10.000000	-0.141667	-5.683333	60.500000	1023.000000	1023.000000	2046.000000
3.680000	-0.066165	-39.103737	-12.796248	-3.985504	-17.591236	-4.730748	0.000000	-10.000000	-0.150000	-5.266667	58.500000	1023.000000	1023.000000	2046.000000
3.700000	-0.065151	-38.504368	-12.289710	-3.880590	-17.410471	-4.923595	0.000000	-10.000000	-0.141667	-4.916667	56.166668	1023.000000	1023.000000	2046.000000
3.720000	-0.065651	-38.799454	-12.576385	-4.081411	-17.483736	-4.657920	0.000000	-10.000000	-0.133333	-4.650000	54.500000	1023.000000	1023.000000	2046.000000
3.740000	-0.064200	-37.942150	-12.238417	-3.786027	-17.088385	-4.829320	0.000000	-10.000000	-0.133333	-4.566667	53.000000	1023.000000	1023.000000	2046.000000
3.760000	-0.065150	-38.503513	-12.547541	-4.101992	-17.325161	-4.528820	0.000000	-10.000000	-0.141667	-4.983334	52.000000	1023.000000	1023.000000	2046.000000
3.780000	-0.063817	-37.715565	-12.426672	-3.676658	-16.875927	-4.736308	0.000000	-10.000000	-0.150000	-5.333333	50.333332	1023.000000	1023.000000	2046.000000
3.800000	-0.065544	-38.736530	-12.825562	-4.135040	-17.241421	-4.534509	0.000000	-10.000000	-0.150000	-5.216667	48.500000	1023.000000	1023.000000	2046.000000
3.820000	-0.064596	-38.176380	-12.879657	-3.712640	-16.771448	-4.812635	0.000000	-10.000000	-0.150000	-4.750000	46.666668	1023.000000	1023.000000	2046.000000
3.840000	-0.066758	-39.454002	-13.255713	-4.447171	-17.210693	-4.540424	0.000000	-10.000000	-0.141667	-4.566667	45.000000	1023.000000	1023.000000	2046.000000
3.860000	-0.065656	-38.802605	-13.449027	-3.917210	-16.706181	-4.730189	0.000000	-10.000000	-0.141667	-4.766667	43.500000	1023.000000	1023.000000	2046.000000
3.880000	-0.067549	-39.921551	-13.522282	-4.631025	-17.309584	-4.458662	0.000000	-10.000000	-0.141667	-5.033333	42.000000	1023.000000	1023.000000	2046.000000
3.900000	-0.066627	-39.376446	-13.742380	-4.023086	-16.865095	-4.745885	0.000000	-10.000000	-0.150000	-4.816667	40.333332	1023.000000	1023.000000	2046.000000
3.920000	-0.068342	-40.389931	-13.670251	-4.671496	-17.469423	-4.578762	0.000000	-10.000000	-0.150000	-4.300000	38.833332	1023.000000	1023.000000	2046.000000
3.940000	-0.066969	-39.578499	-13.812257	-4.014271	-16.914360	-4.837609	0.000000	-10.000000	-0.150000	-3.516667	37.333332	1023.000000	1023.000000	2046.000000
3.960000	-0.068107	-40.251434	-13.560966	-4.659656	-17.427046	-4.603765	0.000000	-10.000000	-0.150000	-2.616667	36.166668	1023.000000	1023.000000	2046.000000
3.980000	-0.066393	-39.238220	-13.665682	-3.969125	-16.764189	-4.839223	0.000000	-10.000000	-0.150000	-1.833333	35.333332	1023.000000	1023.000000	2046.000000
4.000000	-0.067514	-39.900707	-13.466717	-4.573230	-17.296177	-4.564585	0.000000	-10.000000	-0.150000	-1.350000	35.000000	1023.000000	1023.000000	2046.000000
4.020000	-0.065352	-38.623192	-13.390262	-3.832869	-16.635515	-4.764545	0.000000	-10.000000	-0.158333	-1.183333	35.000000	1023.000000	1023.000000	2046.000000
4.040000	-0.066464	-39.280029	-13.256443	-4.445835	-17.121805	-4.455944	0.000000	-10.000000	-0.158333	-1.150000	35.000000	1023.000000	1023.000000	2046.000000
4.060000	-0.064377	-38.046513	-13.211675	-3.684922	-16.421309	-4.728607	0.000000	-10.000000	-0.158333	-1.100000	35.000000	1023.000000	1023.000000	2046.000000
4.080000	-0.065574	-38.754375	-13.099765	-4.279020	-16.970968	-4.404622	0.000000	-10.000000	-0.158333	-0.750000	35.000000	1023.000000	1023.000000	2046.000000
4.100000	-0.063645	-37.614300	-13.141530	-3.565175	-16.281466	-4.626130	0.000000	-10.000000	-0.166667	-0.366667	35.000000	1023.000000	1023.000000	2046.000000
4.120000	-0.064640	-38.201958	-12.907749	-4.174875	-16.830431	-4.288901	0.000000	-10.000000	-0.175000	0.000000	35.000000	1023.000000	1023.000000	2046.000000
4.140000	-0.062973	-37.217003	-13.081022	-3.515841	-16.142473	-4.477664	0.000000	-10.000000	-0.166667	0.000000	35.000000	1023.000000	1023.000000	2046.000000
4.160000	-0.063914	-37.773346	-12.790466	-4.124013	-16.666058	-4.192809	0.000000	-10.000000	-0.158333	0.000000	35.000000	1023.000000	1023.000000	2046.000000
4.180000	-0.062606	-37.000347	-13.058790	-3.446313	-15.998738	-4.496505	0.000000	-10.000000	-0.158333	0.000000	35.000000	1023.000000	1023.000000	2046.000000
4.200000	-0.062934	-37.194065	-12.578880	-3.921044	-16.427584	-4.266555	0.000000	-10.000000	-0.166667	0.000000	35.000000	1023.000000	1023.000000	2046.000000
4.220000	-0.062338	-36.841557	-12.971976	-3.469658	-15.949493	-4.450430	0.000000	-10.000000	-0.166667	0.000000	35.000000	1023.000000	1023.000000	2046.000000
4.240000	-0.062123	-36.714928	-12.459317	-3.744513	-16.182570	-4.328527	0.000000	-10.000000	-0.158333	0.000000	35.000000	1023.000000	1023.000000	2046.000000
4.260000	-0.061913	-36.590504	-12.846235	-3.460498	-15.897471	-4.386298	0.000000	-10.000000	-0.166667	0.000000	35.000000	1023.000000	1023.000000	2046.000000
4.280000	-0.061641	-36.429569	-12.343063	-3.638591	-16.107430	-4.340484	0.000000	-10.000000	-0.166667	0.000000	35.000000	1023.000000	1023.000000	2046.000000
4.300000	-0.061908	-36.587505	-12.846098	-3.480958	-15.907811	-4.352639	0.000000	-10.000000	-0.166667	0.000000	35.000000	1023.000000	1023.000000	2046.000000
4.320000	-0.061771	-36.506760	-12.492530	-3.491933	-16.064487	-4.457809	0.000000	-10.000000	-0.158333	-0.600000	35.000000	1023.000000	1023.000000	2046.000000
4.340000	-0.063111	-37.298515	-13.036410	-3.596922	-16.263592	-4.401592	0.000000	-10.000000	-0.158333	-1.233333	35.000000	1023.000000	1023.000000	2046.000000
4.360000	-0.063096	-37.289955	-12.687174	-3.527587	-16.402676	-4.672518	0.000000	-10.000000	-0.166667	-1.716667	35.000000	1023.000000	1023.000000	2046.000000
4.380000	-0.064712	-38.244659	-13.052279	-3.913589	-16.735653	-4.543142	0.000000	-10.000000	-0.158333	-1.283333	35.000000	1023.000000	1023.000000	2046.000000
4.400000	-0.063614	-37.595840	-12.659103	-3.611078	-16.482735	-4.842924	0.000000	-10.000000	-0.175000	-0.650000	35.000000	1023.000000	1023.000000	2046.000000
4.420000	-0.065026	-38.430176	-12.853228	-4.123478	-16.862249	-4.591218	0.000000	-10.000000	-0.166667	-0.916667	35.000000	1023.000000	1023.000000	2046.000000
4.440000	-0.063071	-37.275005	-12.615582	-3.685036	-16.191208	-4.783180	0.000000	-10.000000	-0.166667	-1.783333	34.833332	1023.000000	1023.000000	2046.000000
4.460000	-0.064752	-38.268204	-12.776837	-4.363817	-16.655149	-4.472401	0.000000	-10.000000	-0.150000	-2.800000	34.333332	1023.000000	1023.000000	2046.000000
4.480000	-0.063145	-37.318649	-12.902891	-3.652157	-16.009922	-4.753679	0.000000	-10.000000	-0.150000	-3.016667	33.500000	1023.000000	1023.000000	2046.000000
4.500000	-0.064826	-38.312061	-12.862114	-4.378226	-16.646576	-4.425145	0.000000	-10.000000	-0.150000	-2.900000	32.500000	1023.000000	1023.000000	2046.000000
4.520000	-0.063731	-37.665100	-13.125112	-3.724788	-16.084942	-4.730259	0.000000	-10.000000	-0.158333	-2.550000	31.500000	1023.000000	1023.000000	2046.000000
4.540000	-0.065163	-38.511330	-12.843307	-4.396626	-16.749260	-4.522136	0.000000	-10.000000	-0.166667	-2.033333	30.666666	1023.000000	1023.000000	2046.000000
4.560000	-0.065691	-38.823643	-13.395667	-4.045609	-16.585045	-4.797322	0.000000	-10.000000	-0.183333	-1.300000	30.166666	1023.000000	1023.000000	2046.000000
4.580000	-0.067747	-40.038643	-13.182001	-4.546198	-17.381548	-4.928897	0.000000	-10.000000	-0.191667	0.066667	30.000000	1023.000000	1023.000000	2046.000000
4.600000	-0.069204	-40.899467	-13.690165	-4.467580	-17.540867	-5.200858	0.000000	-10.000000	-0.200000	1.533333	30.000000	1023.000000	1023.000000	2046.000000
4.620000	-0.069604	-41.135765	-13.275956	-4.632168	-17.830471	-5.397169	0.000000	-10.000000	-0.208333	3.283334	30.000000	1023.000000	1023.000000	2046.000000
4.640000	-0.070600	-41.724533	-13.754078	-4.669218	-17.890175	-5.411063	0.000000	-10.000000	-0.208333	4.750000	30.000000	1023.000000	1023.000000	2046.000000
4.660000	-0.069953	-41.341988	-13.384166	-4.565539	-17.871532	-5.520751	0.000000	-10.000000	-0.225000	6.200000	30.000000	1023.000000	1023.000000	2046.000000
4.680000	-0.070929	-41.918926	-13.722086	-4.783504	-18.153191	-5.260147	0.000000	-10.000000	-0.233333	7.150000	30.000000	1023.000000	1023.000000	2046.000000
4.700000	-0.069345	-40.982754	-13.382010	-4.369038	-17.847496	-5.384211	0.000000	-10.000000	-0.250000	7.850000	30.000000	1023.000000	1023.000000	2046.000000
4.720000	-0.070679	-41.771553	-13.626739	-4.903475	-18.263750	-4.977589	0.000000	-10.000000	-0.266667	8.850000	30.000000	1023.000000	1023.000000	2046.000000
4.740000	-0.068403	-40.426205	-13.515482	-4.200665	-17.515829	-5.194228	0.000000	-10.000000	-0.291667	10.416667	30.000000	1023.000000	1023.000000	2046.000000
4.760000	-0.069689	-41.186455	-13.517875	-4.941583	-17.956568	-4.770428	0.000000	-10.000000	-0.333333	12.150001	30.000000	1023.000000	1023.000000	2046.000000
4.780000	-0.067238	-39.737480	-13.514371	-4.210770	-17.149958	-4.862381	0.000000	-10.000000	-0.408333	15.716667	37.000000	1023.000000	1023.000000	2046.000000
4.800000	-0.067417	-39.843224	-13.132322	-4.735343	-17.382116	-4.593440	0.000000	-10.000000	-0.475000	18.666668	44.000000	1023.000000	1023.000000	2046.000000
4.820000	-0.065475	-38.695587	-13.282005	-4.212490	-16.733648	-4.467444	0.000000	-10.000000	-0.525000	21.100000	51.000000	1023.000000	1023.000000	2046.000000
4.840000	-0.063983	-37.813992	-12.718034	-4.205395	-16.538708	-4.351852	0.000000	-10.000000	-0.525000	21.100000	51.000000	1023.000000	1023.000000	2046.000000
4.860000	-0.063788	-37.698624	-13.038391	-4.247766	-16.429848	-3.982618	0.000000	-10.000000	-0.525000	21.100000	51.000000	1023.000000	1023.000000	2046.000000
4.880000	-0.061151	-36.140430	-12.762506	-3.684430	-15.706282	-3.987212	0.000000	-10.000000	-0.525000	21.100000	51.000000	1023.000000	1023.000000	2046.000000
4.900000	-0.062142	-36.726173	-12.979705	-4.413927	-15.890681	-3.441860	0.000000	-10.000000	-0.533333	21.483334	53.333332	1023.000000	1023.000000	2046.000000
4.920000	-0.059606	-35.227196	-13.162074	-3.641380	-14.892426	-3.531318	0.000000	-10.000000	-0.566667	22.283333	58.000000	1023.000000	1023.000000	2046.000000
4.940000	-0.060067	-35.499680	-13.150400	-4.254218	-14.939189	-3.155872	0.000000	-10.000000	-0.616667	23.700001	65.333336	1023.000000	1023.000000	2046.000000
4.960000	-0.058471	-34.556511	-13.410522	-3.738200	-14.398140	-3.009647	0.000000	-10.000000	-0.666667	24.883333	73.000000	1023.000000	1023.000000	2046.000000
4.980000	-0.057364	-33.902363	-12.979497	-3.842710	-14.246486	-2.833670	0.000000	-10.000000	-0.716667	26.350000	81.166664	1023.000000	1023.000000	2046.000000
5.000000	-0.056569	-33.432026	-13.269242	-3.657712	-13.898566	-2.606506	0.000000	-10.000000	-0.766667	27.633333	89.666664	1023.000000	1023.000000	2046.000000
5.020000	-0.054804	-32.389446	-12.690193	-3.611901	-13.618974	-2.468380	0.000000	-10.000000	-0.841667	29.416666	98.666664	1023.000000	1023.000000	2046.000000
5.040000	-0.053930	-31.872520	-12.755810	-3.672775	-13.379243	-2.064692	0.000000	-10.000000	-0.900000	30.883333	108.166664	1023.000000	1023.000000	2046.000000
5.060000	-0.050735	-29.984266	-12.124275	-3.201616	-12.572907	-2.085469	0.000000	-10.000000	-0.958333	32.283333	118.166664	1023.000000	1023.000000	2046.000000
5.080000	-0.050624	-29.919048	-12.113058	-3.793801	-12.467743	-1.544447	0.000000	-10.000000	-1.000000	33.566666	128.666672	1023.000000	1023.000000	2046.000000
5.100000	-0.046509	-27.486727	-11.618035	-2.936137	-11.351068	-1.581487	0.000000	-10.000000	-1.016667	34.566666	139.666672	1023.000000	1023.000000	2046.000000
5.120000	-0.046248	-27.332638	-11.342484	-3.571718	-11.373234	-1.045202	0.000000	-10.000000	-1.033333	35.400002	151.166672	1023.000000	1023.000000	2046.000000
5.140000	-0.042084	-24.871878	-10.875251	-2.653714	-10.273626	-1.069286	0.000000	-10.000000	-1.050000	35.833332	163.000000	1023.000000	1023.000000	2046.000000
5.160000	-0.041919	-24.773977	-10.594144	-3.254009	-10.374499	-0.551325	0.000000	-10.000000	-1.083333	36.283333	175.000000	1023.000000	1023.000000	2046.000000
5.180000	-0.037806	-22.343500	-10.068718	-2.416416	-9.272058	-0.586308	0.000000	-10.000000	-1.100000	36.733334	187.000000	1023.000000	1023.000000	2046.000000
5.200000	-0.037775	-22.325199	-9.907371	-3.089193	-9.267165	-0.061469	0.000000	-10.000000	-1.108333	37.000000	199.000000	1023.000000	1023.000000	2046.000000
5.220000	-0.033708	-19.921270	-9.394076	-2.187786	-8.179346	-0.160063	0.000000	-10.000000	-1.125000	37.266666	211.166672	1023.000000	1023.000000	2046.000000
5.240000	-0.033762	-19.953478	-9.226573	-2.842275	-8.215033	0.330404	0.000000	-10.000000	-1.150000	37.550003	223.500000	1023.000000	1023.000000	2046.000000
5.260000	-0.029835	-17.632404	-8.691386	-1.978052	-7.142545	0.179579	0.000000	-10.000000	-1.150000	37.983334	236.000000	1023.000000	1023.000000	2046.000000
5.280000	-0.029933	-17.690357	-8.575919	-2.629149	-7.157925	0.672636	0.000000	-10.000000	-1.158333	38.300003	248.666672	1023.000000	1023.000000	2046.000000
5.300000	-0.026042	-15.390978	-8.042222	-1.806387	-6.144422	0.602052	0.000000	-10.000000	-1.158333	38.216667	261.333344	1023.000000	1023.000000	2046.000000
5.320000	-0.026467	-15.642260	-7.959277	-2.514222	-6.223119	1.054358	0.000000	-10.000000	-1.191667	38.316669	274.166656	1023.000000	1023.000000	2046.000000
5.340000	-0.022953	-13.565215	-7.544527	-1.644760	-5.356711	0.980784	0.000000	-10.000000	-1.183333	38.350002	286.833344	1023.000000	1023.000000	2046.000000
5.360000	-0.023645	-13.974366	-7.394907	-2.405739	-5.529494	1.355773	0.000000	-10.000000	-1.216667	38.816666	299.666656	1023.000000	1023.000000	2046.000000
5.380000	-0.020346	-12.024714	-6.920986	-1.628084	-4.702761	1.227116	0.000000	-10.000000	-1.225000	39.000000	312.500000	1023.000000	1023.000000	2046.000000
5.400000	-0.020726	-12.249340	-6.583330	-2.470645	-4.759031	1.563666	0.000000	-10.000000	-1.266667	39.316666	325.500000	1023.000000	1023.000000	2046.000000
5.420000	-0.017200	-10.165206	-6.123682	-1.744358	-3.828671	1.531505	0.000000	-10.000000	-1.266667	39.533333	338.500000	1023.000000	1023.000000	2046.000000
5.440000	-0.015839	-9.360720	-5.432510	-2.271877	-3.472065	1.815732	0.000000	-10.000000	-1.258333	39.283333	351.666656	1023.000000	1023.000000	2046.000000
5.460000	-0.012760	-7.541208	-5.247414	-1.663868	-2.642674	2.012748	0.000000	-10.000000	-1.241667	39.233334	364.833344	1023.000000	1023.000000	2046.000000
5.480000	-0.011484	-6.787127	-4.745581	-1.880497	-2.317020	2.155972	0.000000	-10.000000	-1.216667	38.766666	378.000000	1023.000000	1023.000000	2046.000000
5.500000	-0.009850	-5.821354	-4.891434	-1.381512	-1.889753	2.341345	0.000000	-10.000000	-1.208333	38.966667	391.000000	1023.000000	1023.000000	2046.000000
5.520000	-0.007920	-4.680903	-4.143250	-1.365197	-1.644725	2.472270	0.000000	-10.000000	-1.191667	38.616669	404.000000	1023.000000	1023.000000	2046.000000
5.540000	-0.007492	-4.427769	-4.193160	-1.455521	-1.529404	2.750316	0.000000	-10.000000	-1.191667	38.516666	417.000000	1023.000000	1023.000000	2046.000000
5.560000	-0.004799	-2.836313	-3.521786	-1.122714	-0.873969	2.682156	0.000000	-10.000000	-1.191667	38.416668	429.833344	1023.000000	1023.000000	2046.000000
5.580000	-0.006202	-3.665300	-3.703669	-1.878661	-1.137679	3.054708	0.000000	-10.000000	-1.216667	38.516666	442.666656	1023.000000	1023.000000	2046.000000
5.600000	-0.004471	-2.642195	-3.424006	-1.327645	-0.719912	2.829368	0.000000	-10.000000	-1.208333	38.866665	455.500000	1023.000000	1023.000000	2046.000000
5.620000	-0.006209	-3.669726	-3.308637	-2.307994	-1.003285	2.950189	0.000000	-10.000000	-1.183333	38.750000	468.500000	1023.000000	1023.000000	2046.000000
5.640000	-0.004456	-2.633333	-3.262643	-1.720522	-0.410317	2.760149	0.000000	-10.000000	-1.150000	38.450001	481.500000	1023.000000	1023.000000	2046.000000
5.660000	-0.003970	-2.346047	-2.707248	-2.282216	-0.215333	2.858751	0.000000	-10.000000	-1.141667	37.966667	494.333344	1023.000000	1023.000000	2046.000000
5.680000	-0.002533	-1.496954	-2.731089	-1.901499	0.293816	2.841818	0.000000	-10.000000	-1.166667	37.716667	507.166656	1023.000000	1023.000000	2046.000000
5.700000	-0.000588	-0.347639	-1.911368	-2.042485	0.666403	2.939810	0.000000	-10.000000	-1.166667	37.950001	519.666687	1023.000000	1023.000000	2046.000000
5.720000	0.000148	0.087175	-1.960727	-2.013803	0.958862	3.102843	0.000000	-10.000000	-1.166667	38.133335	532.333313	1023.000000	1023.000000	2046.000000
5.740000	0.002823	1.668609	-1.079473	-1.962361	1.502911	3.207531	0.000000	-10.000000	-1.150000	38.483334	545.000000	1023.000000	1023.000000	2046.000000
5.760000	0.003271	1.933385	-0.999694	-2.145548	1.644729	3.433898	0.000000	-10.000000	-1.166667	38.500000	557.833313	1023.000000	1023.000000	2046.000000
5.780000	0.006685	3.950562	-0.118908	-1.723778	2.397853	3.395395	0.000000	-10.000000	-1.175000	38.316666	570.666687	1023.000000	1023.000000	2046.000000
5.800000	0.006674	3.944343	0.096871	-2.398025	2.519936	3.725560	0.000000	-10.000000	-1.175000	38.250000	583.333313	1023.000000	1023.000000	2046.000000
5.820000	0.010748	6.352213	0.949135	-1.664473	3.438525	3.629025	0.000000	-10.000000	-1.150000	38.250000	596.166687	1023.000000	1023.000000	2046.000000
5.840000	0.010964	6.479484	1.305229	-2.361658	3.631314	3.904599	0.000000	-10.000000	-1.108333	38.116669	609.000000	1023.000000	1023.000000	2046.000000
5.860000	0.015520	9.172186	2.138661	-1.485743	4.655075	3.864193	0.000000	-10.000000	-1.083333	37.383335	621.833313	1023.000000	1023.000000	2046.000000
5.880000	0.015855	9.370516	2.459562	-2.197021	4.854011	4.253964	0.000000	-10.000000	-1.050000	36.250000	634.500000	1023.000000	1023.000000	2046.000000
5.900000	0.020300	11.997042	3.140892	-1.183985	5.885119	4.155017	0.000000	-10.000000	-1.008333	35.416668	646.833313	1023.000000	1023.000000	2046.000000
5.920000	0.020268	11.978098	3.318292	-1.841776	6.034574	4.467008	0.000000	-10.000000	-0.966667	34.483334	658.666687	1023.000000	1023.000000	2046.000000
5.940000	0.024230	14.320127	3.839678	-0.962318	7.079783	4.362984	0.000000	-10.000000	-0.916667	33.700001	670.333313	1023.000000	1023.000000	2046.000000
5.960000	0.023766	14.045687	3.880809	-1.656472	7.130472	4.690878	0.000000	-10.000000	-0.891667	32.500000	681.666687	1023.000000	1023.000000	2046.000000
5.980000	0.027505	16.255585	4.448315	-0.829877	7.966549	4.670597	0.000000	-10.000000	-0.850000	31.416668	692.833313	1023.000000	1023.000000	2046.000000
6.000000	0.026868	15.879019	4.632333	-1.612535	7.853257	5.005963	0.000000	-10.000000	-0.808333	30.100000	703.333313	1023.000000	1023.000000	2046.000000
6.020000	0.030397	17.964914	5.228162	-0.811513	8.650516	4.897749	0.000000	-10.000000	-0.750000	29.183334	713.500000	1023.000000	1023.000000	2046.000000
6.040000	0.029977	17.716444	5.555108	-1.676567	8.609721	5.228182	0.000000	-10.000000	-0.708333	28.333334	723.500000	1023.000000	1023.000000	2046.000000
6.060000	0.034044	20.120289	6.320707	-0.804558	9.481503	5.122637	0.000000	-10.000000	-0.708333	28.166668	733.166687	1023.000000	1023.000000	2046.000000
6.080000	0.034373	20.314314	6.776451	-1.628148	9.643570	5.522440	0.000000	-10.000000	-0.733333	28.050001	742.666687	1023.000000	1023.000000	2046.000000
6.100000	0.038743	22.897345	7.446505	-0.647428	10.622622	5.475647	0.000000	-10.000000	-0.750000	28.183334	752.000000	1023.000000	1023.000000	2046.000000
6.120000	0.039435	23.306223	8.013877	-1.412805	10.781762	5.923389	0.000000	-10.000000	-0.741667	27.900000	761.333313	1023.000000	1023.000000	2046.000000
6.140000	0.043310	25.595949	8.488334	-0.455706	11.703337	5.859985	0.000000	-10.000000	-0.716667	27.516666	770.666687	1023.000000	1023.000000	2046.000000
6.160000	0.044109	26.068705	9.124508	-1.144650	11.827074	6.261773	0.000000	-10.000000	-0.683333	26.916668	779.833313	1023.000000	1023.000000	2046.000000
6.180000	0.046705	27.602434	9.263338	-0.354458	12.557728	6.135827	0.000000	-10.000000	-0.658333	26.533335	789.000000	1023.000000	1023.000000	2046.000000
6.200000	0.048767	28.821239	10.163792	-0.596708	12.973328	6.280828	0.000000	-10.000000	-0.633333	26.133333	798.000000	1023.000000	1023.000000	2046.000000
6.220000	0.049731	29.390970	10.193624	-0.386217	13.294028	6.289536	0.000000	-10.000000	-0.608333	25.683334	806.833313	1023.000000	1023.000000	2046.000000
6.240000	0.052651	31.116871	11.026983	0.011976	13.801819	6.276093	0.000000	-10.000000	-0.566667	24.850000	815.500000	1023.000000	1023.000000	2046.000000
6.260000	0.051999	30.731125	11.168654	-0.754350	13.758167	6.558653	0.000000	-10.000000	-0.533333	24.166668	823.833313	1023.000000	1023.000000	2046.000000
6.280000	0.055301	32.682976	11.638289	-0.020744	14.659983	6.405446	0.000000	-10.000000	-0.525000	23.333334	832.000000	1023.000000	1023.000000	2046.000000
6.300000	0.055750	32.948349	12.182477	-0.756715	14.737148	6.785438	0.000000	-10.000000	-0.516667	22.666668	840.000000	1023.000000	1023.000000	2046.000000
6.320000	0.057381	33.912403	12.024617	0.009310	15.180966	6.697509	0.000000	-10.000000	-0.525000	21.983334	847.666687	1023.000000	1023.000000	2046.000000
6.340000	0.057804	34.162449	12.443315	-0.176475	15.112131	6.783479	0.000000	-10.000000	-0.508333	21.650000	855.000000	1023.000000	1023.000000	2046.000000
6.360000	0.057304	33.866638	12.226216	-0.067382	15.023376	6.684427	0.000000	-10.000000	-0.500000	21.533333	862.166687	1023.000000	1023.000000	2046.000000
6.380000	0.059334	35.066666	12.885753	0.068711	15.365637	6.746566	0.000000	-10.000000	-0.466667	20.983334	869.500000	1023.000000	1023.000000	2046.000000
6.400000	0.058844	34.777069	12.747881	-0.074483	15.302297	6.801373	0.000000	-10.000000	-0.441667	20.150000	876.666687	1023.000000	1023.000000	2046.000000
6.420000	0.061162	36.146816	13.367570	0.126370	15.774032	6.878845	0.000000	-10.000000	-0.425000	18.950001	883.666687	1023.000000	1023.000000	2046.000000
6.440000	0.059344	35.072433	13.056250	-0.309086	15.376618	6.948651	0.000000	-10.000000	-0.408333	17.850000	890.166687	1023.000000	1023.000000	2046.000000
6.460000	0.059786	35.333614	13.222555	-0.023761	15.397753	6.737066	0.000000	-10.000000	-0.375000	16.416668	896.500000	1023.000000	1023.000000	2046.000000
6.480000	0.056322	33.286144	12.771596	-0.813277	14.619632	6.708192	0.000000	-10.000000	-0.325000	14.550000	902.166687	1023.000000	1023.000000	2046.000000
6.500000	0.057075	33.731537	12.930733	-0.273451	14.807916	6.266339	0.000000	-10.000000	-0.283333	12.450000	907.333313	1023.000000	1023.000000	2046.000000
6.520000	0.054356	32.124466	12.643325	-1.165173	14.333660	6.312654	0.000000	-10.000000	-0.258333	10.633333	911.833313	1023.000000	1023.000000	2046.000000
6.540000	0.056280	33.261272	12.907186	-0.525279	14.812628	6.066739	0.000000	-10.000000	-0.250000	9.333333	915.666687	1023.000000	1023.000000	2046.000000
6.560000	0.054121	31.985653	12.740528	-1.235365	14.374158	6.106331	0.000000	-10.000000	-0.233333	8.383333	919.000000	1023.000000	1023.000000	2046.000000
6.580000	0.055927	33.052986	13.010262	-0.804423	14.891883	5.955264	0.000000	-10.000000	-0.208333	7.133333	921.833313	1023.000000	1023.000000	2046.000000
6.600000	0.054012	31.921152	12.709384	-1.246766	14.511599	5.946937	0.000000	-10.000000	-0.183333	5.500000	924.333313	1023.000000	1023.000000	2046.000000
6.620000	0.055428	32.758148	13.029983	-1.005519	14.823247	5.910439	0.000000	-10.000000	-0.175000	2.350000	926.500000	1023.000000	1023.000000	2046.000000
6.640000	0.053499	31.618160	12.602403	-1.254736	14.448926	5.821568	0.000000	-10.000000	-0.158333	-0.450000	928.000000	1023.000000	1023.000000	2046.000000
6.660000	0.054770	32.369354	12.958704	-1.045077	14.651914	5.803814	0.000000	-10.000000	-0.100000	-1.566667	619.166687	1023.000000	1023.000000	2046.000000
6.680000	0.053170	31.423409	12.624729	-1.247379	14.328914	5.717145	0.000000	-10.000000	-0.041667	-0.966667	309.666656	1023.000000	1023.000000	2046.000000
6.700000	0.054640	32.292267	13.047198	-1.161435	14.585799	5.820704	0.000000	-10.000000	0.000000	0.000000	0.000000	1023.000000	1023.000000	2046.000000
6.720000	0.053758	31.771235	12.688143	-1.138696	14.472673	5.749113	0.000000	-10.000000	0.000000	0.000000	0.000000	1023.000000	1023.000000	2046.000000
6.740000	0.054995	32.501820	13.013177	-1.287307	14.711732	6.064219	0.000000	-10.000000	0.000000	0.000000	0.000000	1023.000000	1023.000000	2046.000000
6.760000	0.054671	32.310410	12.610937	-0.913552	14.678894	5.934131	0.000000	-10.000000	0.000000	0.000000	0.000000	1023.000000	1023.000000	2046.000000
6.780000	0.054952	32.476467	12.612627	-1.215041	14.792083	6.286800	0.000000	-10.000000	0.000000	0.000000	0.000000	1023.000000	1023.000000	2046.000000
6.800000	0.054535	32.229965	11.998337	-0.647757	14.831976	6.047410	0.000000	-10.000000	0.000000	0.000000	0.000000	1023.000000	1023.000000	2046.000000
6.820000	0.053771	31.778542	11.882826	-1.142948	14.730159	6.308504	0.000000	-10.000000	0.000000	0.000000	0.000000	1023.000000	1023.000000	2046.000000
6.840000	0.053290	31.494505	11.359328	-0.619257	14.676749	6.077684	0.000000	-10.000000	0.000000	0.000000	0.000000	1023.000000	1023.000000	2046.000000
6.860000	0.052584	31.077066	11.438828	-1.151079	14.437798	6.351520	0.000000	-10.000000	0.000000	0.000000	0.000000	1023.000000	1023.000000	2046.000000
6.880000	0.051944	30.699015	10.972017	-0.710903	14.367306	6.070594	0.000000	-10.000000	0.000000	0.000000	0.000000	1023.000000	1023.000000	2046.000000
6.900000	0.051511	30.443171	11.145986	-1.273607	14.230249	6.340542	0.000000	-10.000000	0.000000	0.000000	0.000000	1023.000000	1023.000000	2046.000000
6.920000	0.051794	30.610245	10.975518	-0.737982	14.270758	6.101950	0.000000	-10.000000	0.000000	0.000000	0.000000	1023.000000	1023.000000	2046.000000
6.940000	0.052204	30.852592	11.387721	-1.166956	14.303817	6.328012	0.000000	-10.000000	0.000000	0.000000	0.000000	1023.000000	1023.000000	2046.000000
6.960000	0.053076	31.368065	11.313855	-0.634246	14.517745	6.170711	0.000000	-10.000000	0.000000	0.000000	0.000000	1023.000000	1023.000000	2046.000000
6.980000	0.053832	31.814829	11.706960	-1.016120	14.624144	6.499846	0.000000	-10.000000	0.000000	0.000000	0.000000	1023.000000	1023.000000	2046.000000
7.000000	0.054509	32.214615	11.611700	-0.494149	14.748910	6.348155	0.000000	-10.000000	0.000000	0.000000	0.000000	1023.000000	1023.000000	2046.000000
7.020000	0.055969	33.077572	12.110422	-0.439014	14.980280	6.425884	0.000000	-10.000000	0.000000	0.000000	0.000000	1023.000000	1023.000000	2046.000000
7.040000	0.055479	32.788162	11.933334	-0.429953	14.818142	6.466638	0.000000	-10.000000	0.000000	0.000000	0.000000	1023.000000	1023.000000	2046.000000
7.060000	0.057219	33.816391	12.327379	-0.078529	15.148432	6.419108	0.000000	-10.000000	0.000000	0.000000	0.000000	1023.000000	1023.000000	2046.000000
7.080000	0.055849	33.006985	12.194964	-0.457272	14.784360	6.484931	0.000000	-10.000000	0.000000	0.000000	0.000000	1023.000000	1023.000000	2046.000000
7.100000	0.057891	34.213638	12.575600	0.007032	15.259122	6.371886	0.000000	-10.000000	0.000000	0.000000	0.000000	1023.000000	1023.000000	2046.000000
7.120000	0.056371	33.315121	12.377701	-0.554818	14.845962	6.646276	0.000000	-10.000000	0.000000	0.000000	0.000000	1023.000000	1023.000000	2046.000000
7.140000	0.057773	34.144005	12.285892	0.168481	15.067672	6.621962	0.000000	-10.000000	0.000000	0.000000	0.000000	1023.000000	1023.000000	2046.000000
7.160000	0.055804	32.979916	12.062634	-0.488295	14.438946	6.966630	0.000000	-10.000000	0.000000	0.000000	0.000000	1023.000000	1023.000000	2046.000000
7.180000	0.056477	33.377712	11.711182	0.274931	14.691064	6.700535	0.000000	-10.000000	0.000000	0.000000	0.000000	1023.000000	1023.000000	2046.000000
7.200000	0.055971	33.078869	11.911633	-0.120980	14.463553	6.824661	0.000000	-10.000000	0.000000	0.000000	0.000000	1023.000000	1023.000000	2046.000000
7.220000	0.055603	32.861198	11.681449	0.108803	14.367935	6.703013	0.000000	-10.000000	0.000000	0.000000	0.000000	1023.000000	1023.000000	2046.000000
7.240000	0.055751	32.948681	11.881065	0.008029	14.357567	6.702021	0.000000	-10.000000	0.000000	0.000000	0.000000	1023.000000	1023.000000	2046.000000
7.260000	0.052833	31.224333	11.160965	-0.135654	13.636003	6.563020	0.000000	-10.000000	0.000000	0.000000	0.000000	1023.000000	1023.000000	2046.000000
7.280000	0.051343	30.343582	10.936022	-0.067559	13.231039	6.244081	0.000000	-10.000000	0.000000	0.000000	0.000000	1023.000000	1023.000000	2046.000000
7.300000	0.047399	28.012833	10.326029	-0.536958	12.164867	6.058895	0.000000	-10.000000	0.000000	0.000000	0.000000	1023.000000	1023.000000	2046.000000
7.320000	0.047089	27.829706	10.330729	-0.370727	12.128591	5.741113	0.000000	-10.000000	0.000000	0.000000	0.000000	1023.000000	1023.000000	2046.000000
7.340000	0.044414	26.248806	9.931707	-0.875046	11.442547	5.749599	0.000000	-10.000000	0.000000	0.000000	0.000000	1023.000000	1023.000000	2046.000000
7.360000	0.045215	26.721947	10.018397	-0.495351	11.688526	5.510373	0.000000	-10.000000	0.000000	0.000000	0.000000	1023.000000	1023.000000	2046.000000
7.380000	0.042861	25.330734	9.740010	-1.238246	11.127097	5.701873	0.000000	-10.000000	0.000000	0.000000	0.000000	1023.000000	1023.000000	2046.000000
7.400000	0.044024	26.018400	9.726231	-0.644409	11.517841	5.418736	0.000000	-10.000000	0.000000	0.000000	0.000000	1023.000000	1023.000000	2046.000000
7.420000	0.041931	24.781105	9.604340	-1.372427	10.928584	5.620608	0.000000	-10.000000	0.000000	0.000000	0.000000	1023.000000	1023.000000	2046.000000
7.440000	0.043080	25.460398	9.608945	-0.802113	11.329361	5.324205	0.000000	-10.000000	0.000000	0.000000	0.000000	1023.000000	1023.000000	2046.000000
7.460000	0.041470	24.508709	9.571290	-1.548939	10.957274	5.529084	0.000000	-10.000000	0.000000	0.000000	0.000000	1023.000000	1023.000000	2046.000000
7.480000	0.042676	25.221298	9.575768	-1.015008	11.351418	5.309120	0.000000	-10.000000	0.000000	0.000000	0.000000	1023.000000	1023.000000	2046.000000
7.500000	0.041993	24.817636	9.793838	-1.557129	11.210265	5.370664	0.000000	-10.000000	0.000000	0.000000	0.000000	1023.000000	1023.000000	2046.000000
7.520000	0.042774	25.279640	9.720366	-1.197350	11.458248	5.298375	0.000000	-10.000000	0.000000	0.000000	0.000000	1023.000000	1023.000000	2046.000000
7.540000	0.043783	25.875662	10.114645	-1.243878	11.707603	5.297291	0.000000	-10.000000	0.000000	0.000000	0.000000	1023.000000	1023.000000	2046.000000
7.560000	0.043784	25.876482	9.903530	-1.094131	11.690932	5.376152	0.000000	-10.000000	0.000000	0.000000	0.000000	1023.000000	1023.000000	2046.000000
7.580000	0.044882	26.525047	10.152129	-0.936085	11.982612	5.326393	0.000000	-10.000000	0.000000	0.000000	0.000000	1023.000000	1023.000000	2046.000000
7.600000	0.044027	26.019726	9.672435	-0.921608	11.842305	5.426594	0.000000	-10.000000	0.000000	0.000000	0.000000	1023.000000	1023.000000	2046.000000
7.620000	0.044512	26.306505	9.636697	-0.879560	12.136038	5.413331	0.000000	-10.000000	0.000000	0.000000	0.000000	1023.000000	1023.000000	2046.000000
7.640000	0.043260	25.566381	9.056350	-0.850100	11.973577	5.386556	0.000000	-10.000000	0.000000	0.000000	0.000000	1023.000000	1023.000000	2046.000000
7.660000	0.043361	25.626137	9.134603	-0.981683	12.019745	5.453473	0.000000	-10.000000	0.000000	0.000000	0.000000	1023.000000	1023.000000	2046.000000
7.680000	0.042339	25.022425	8.602304	-0.844766	11.815151	5.449735	0.000000	-10.000000	0.000000	0.000000	0.000000	1023.000000	1023.000000	2046.000000
7.700000	0.042268	24.980234	8.797802	-0.971837	11.772199	5.382071	0.000000	-10.000000	0.000000	0.000000	0.000000	1023.000000	1023.000000	2046.000000
7.720000	0.041261	24.385159	8.503887	-0.987499	11.393167	5.475603	0.000000	-10.000000	0.000000	0.000000	0.000000	1023.000000	1023.000000	2046.000000
7.740000	0.042496	25.114897	8.818848	-0.732987	11.716662	5.312375	0.000000	-10.000000	0.000000	0.000000	0.000000	1023.000000	1023.000000	2046.000000
7.760000	0.041910	24.769035	8.692233	-0.833655	11.452873	5.457585	0.000000	-10.000000	0.000000	0.000000	0.000000	1023.000000	1023.000000	2046.000000
7.780000	0.043888	25.937855	9.148077	-0.533455	11.895973	5.427259	0.000000	-10.000000	0.000000	0.000000	0.000000	1023.000000	1023.000000	2046.000000
7.800000	0.043366	25.629536	8.968857	-0.619568	11.675838	5.604408	0.000000	-10.000000	0.000000	0.000000	0.000000	1023.000000	1023.000000	2046.000000
7.820000	0.045017	26.605200	9.316368	-0.347680	12.061240	5.575272	0.000000	-10.000000	0.000000	0.000000	0.000000	1023.000000	1023.000000	2046.000000
7.840000	0.044465	26.278738	8.997703	-0.306512	11.848168	5.739379	0.000000	-10.000000	0.000000	0.000000	0.000000	1023.000000	1023.000000	2046.000000
7.860000	0.045449	26.860477	9.300002	-0.256685	12.026769	5.790393	0.000000	-10.000000	0.000000	0.000000	0.000000	1023.000000	1023.000000	2046.000000
7.880000	0.045222	26.726318	9.079093	-0.105964	11.869822	5.883368	0.000000	-10.000000	0.000000	0.000000	0.000000	1023.000000	1023.000000	2046.000000
7.900000	0.046388	27.415556	9.420198	0.076628	12.149683	5.769047	0.000000	-10.000000	0.000000	0.000000	0.000000	1023.000000	1023.000000	2046.000000
7.920000	0.045489	26.884102	9.197861	-0.013663	11.763659	5.936245	0.000000	-10.000000	0.000000	0.000000	0.000000	1023.000000	1023.000000	2046.000000
7.940000	0.046433	27.441854	9.452300	0.261977	12.032740	5.694839	0.000000	-10.000000	0.000000	0.000000	0.000000	1023.000000	1023.000000	2046.000000
7.960000	0.044831	26.495249	9.180146	-0.088591	11.515621	5.888073	0.000000	-10.000000	0.000000	0.000000	0.000000	1023.000000	1023.000000	2046.000000
7.980000	0.046099	27.244488	9.442889	0.254617	11.877893	5.669088	0.000000	-10.000000	0.000000	0.000000	0.000000	1023.000000	1023.000000	2046.000000
8.000000	0.044910	26.542103	9.243437	-0.073315	11.491912	5.880069	0.000000	-10.000000	0.000000	0.000000	0.000000	1023.000000	1023.000000	2046.000000
8.020000	0.045990	27.180145	9.220423	0.316804	11.871276	5.771642	0.000000	-10.000000	0.000000	0.000000	0.000000	1023.000000	1023.000000	2046.000000
8.040000	0.044251	26.152159	8.820566	0.032247	11.201620	6.097725	0.000000	-10.000000	0.000000	0.000000	0.000000	1023.000000	1023.000000	2046.000000
8.060000	0.044907	26.539852	8.778714	0.630621	11.362164	5.768353	0.000000	-10.000000	0.000000	0.000000	0.000000	1023.000000	1023.000000	2046.000000
8.080000	0.042860	25.330494	8.446791	0.187031	10.681108	6.015565	0.000000	-10.000000	0.000000	0.000000	0.000000	1023.000000	1023.000000	2046.000000
8.100000	0.043430	25.667398	8.434350	0.630572	10.888366	5.714112	0.000000	-10.000000	0.000000	0.000000	0.000000	1023.000000	1023.000000	2046.000000
8.120000	0.040391	23.871342	7.932519	-0.011976	10.063848	5.886951	0.000000	-10.000000	0.000000	0.000000	0.000000	1023.000000	1023.000000	2046.000000
8.140000	0.039295	23.223301	7.601661	0.339578	9.841685	5.440376	0.000000	-10.000000	0.000000	0.000000	0.000000	1023.000000	1023.000000	2046.000000
8.160000	0.034772	20.550508	6.933137	-0.461198	8.620879	5.457688	0.000000	-10.000000	0.000000	0.000000	0.000000	1023.000000	1023.000000	2046.000000
8.180000	0.033710	19.922575	6.613268	-0.096988	8.492748	4.913548	0.000000	-10.000000	0.000000	0.000000	0.000000	1023.000000	1023.000000	2046.000000
8.200000	0.030469	18.007235	6.264940	-0.839574	7.618343	4.963526	0.000000	-10.000000	0.000000	0.000000	0.000000	1023.000000	1023.000000	2046.000000
8.220000	0.030529	18.042643	6.023854	-0.330874	7.838696	4.510967	0.000000	-10.000000	0.000000	0.000000	0.000000	1023.000000	1023.000000	2046.000000
8.240000	0.027975	16.533283	5.776876	-1.035305	7.110582	4.681129	0.000000	-10.000000	0.000000	0.000000	0.000000	1023.000000	1023.000000	2046.000000
8.260000	0.028446	16.811749	5.571309	-0.462565	7.378419	4.324585	0.000000	-10.000000	0.000000	0.000000	0.000000	1023.000000	1023.000000	2046.000000
8.280000	0.026123	15.438943	5.320450	-1.119125	6.735922	4.501696	0.000000	-10.000000	0.000000	0.000000	0.000000	1023.000000	1023.000000	2046.000000
8.300000	0.026504	15.663971	5.132850	-0.596076	6.906335	4.220861	0.000000	-10.000000	0.000000	0.000000	0.000000	1023.000000	1023.000000	2046.000000
8.320000	0.024314	14.369506	4.953230	-1.209231	6.279628	4.345878	0.000000	-10.000000	0.000000	0.000000	0.000000	1023.000000	1023.000000	2046.000000
8.340000	0.025020	14.786742	4.900948	-0.619278	6.466182	4.038890	0.000000	-10.000000	0.000000	0.000000	0.000000	1023.000000	1023.000000	2046.000000
8.360000	0.023013	13.600935	4.759757	-1.188343	5.837003	4.192518	0.000000	-10.000000	0.000000	0.000000	0.000000	1023.000000	1023.000000	2046.000000
8.380000	0.023958	14.158984	4.714287	-0.569049	6.149078	3.864668	0.000000	-10.000000	0.000000	0.000000	0.000000	1023.000000	1023.000000	2046.000000
8.400000	0.022128	13.077872	4.518051	-1.120356	5.626185	4.053993	0.000000	-10.000000	0.000000	0.000000	0.000000	1023.000000	1023.000000	2046.000000
8.420000	0.023389	13.822823	4.406603	-0.412670	5.960258	3.868630	0.000000	-10.000000	0.000000	0.000000	0.000000	1023.000000	1023.000000	2046.000000
8.440000	0.021350	12.617595	4.065418	-0.850080	5.343121	4.059136	0.000000	-10.000000	0.000000	0.000000	0.000000	1023.000000	1023.000000	2046.000000
8.460000	0.022095	13.058436	3.886201	-0.145568	5.515831	3.801973	0.000000	-10.000000	0.000000	0.000000	0.000000	1023.000000	1023.000000	2046.000000
8.480000	0.019291	11.401045	3.142367	-0.526061	4.903181	3.881558	0.000000	-10.000000	0.000000	0.000000	0.000000	1023.000000	1023.000000	2046.000000
8.500000	0.019135	11.308570	2.862473	-0.052717	4.976115	3.522699	0.000000	-10.000000	0.000000	0.000000	0.000000	1023.000000	1023.000000	2046.000000
8.520000	0.016076	9.501200	2.082760	-0.468486	4.242041	3.644885	0.000000	-10.000000	0.000000	0.000000	0.000000	1023.000000	1023.000000	2046.000000
8.540000	0.015934	9.416942	1.853866	0.020003	4.225637	3.317435	0.000000	-10.000000	0.000000	0.000000	0.000000	1023.000000	1023.000000	2046.000000
8.560000	0.012869	7.605563	1.218355	-0.421582	3.318752	3.490037	0.000000	-10.000000	0.000000	0.000000	0.000000	1023.000000	1023.000000	2046.000000
8.580000	0.012626	7.462258	1.007233	0.059308	3.250455	3.145261	0.000000	-10.000000	0.000000	0.000000	0.000000	1023.000000	1023.000000	2046.000000
8.600000	0.009766	5.771676	0.486812	-0.385511	2.440322	3.230052	0.000000	-10.000000	0.000000	0.000000	0.000000	1023.000000	1023.000000	2046.000000
8.620000	0.010262	6.064652	0.550271	0.096472	2.501327	2.916583	0.000000	-10.000000	0.000000	0.000000	0.000000	1023.000000	1023.000000	2046.000000
8.640000	0.008047	4.756039	0.097669	-0.310692	1.954371	3.014691	0.000000	-10.000000	0.000000	0.000000	0.000000	1023.000000	1023.000000	2046.000000
8.660000	0.008645	5.109224	0.259728	0.098954	2.034209	2.716333	0.000000	-10.000000	0.000000	0.000000	0.000000	1023.000000	1023.000000	2046.000000
8.680000	0.006731	3.977915	-0.254304	-0.090685	1.544110	2.778793	0.000000	-10.000000	0.000000	0.000000	0.000000	1023.000000	1023.000000	2046.000000
8.700000	0.006911	4.084170	-0.055298	0.128817	1.430821	2.579832	0.000000	-10.000000	0.000000	0.000000	0.000000	1023.000000	1023.000000	2046.000000
8.720000	0.005054	2.987136	-0.661532	0.092197	0.987717	2.568755	0.000000	-10.000000	0.000000	0.000000	0.000000	1023.000000	1023.000000	2046.000000
8.740000	0.004720	2.789386	-0.531723	0.119113	0.743685	2.458311	0.000000	-10.000000	0.000000	0.000000	0.000000	1023.000000	1023.000000	2046.000000
8.760000	0.003170	1.873386	-1.188346	0.186070	0.468416	2.407245	0.000000	-10.000000	0.000000	0.000000	0.000000	1023.000000	1023.000000	2046.000000
8.780000	0.002082	1.230262	-1.078979	-0.144587	-0.017879	2.471709	0.000000	-10.000000	0.000000	0.000000	0.000000	1023.000000	1023.000000	2046.000000
8.800000	0.001505	0.889292	-1.619853	0.250001	-0.030451	2.289594	0.000000	-10.000000	0.000000	0.000000	0.000000	1023.000000	1023.000000	2046.000000
8.820000	-0.000142	-0.084108	-1.544849	-0.252157	-0.589570	2.302469	0.000000	-10.000000	0.000000	0.000000	0.000000	1023.000000	1023.000000	2046.000000
8.840000	-0.000278	-0.164443	-1.939537	0.229217	-0.465690	2.011567	0.000000	-10.000000	0.000000	0.000000	0.000000	1023.000000	1023.000000	2046.000000
8.860000	-0.002066	-1.221037	-1.810284	-0.428254	-1.094743	2.112244	0.000000	-10.000000	0.000000	0.000000	0.000000	1023.000000	1023.000000	2046.000000
8.880000	-0.001638	-0.967792	-2.068426	0.108367	-0.764779	1.757046	0.000000	-10.000000	0.000000	0.000000	0.000000	1023.000000	1023.000000	2046.000000
8.900000	-0.003637	-2.149320	-1.994289	-0.618753	-1.389169	1.852891	0.000000	-10.000000	0.000000	0.000000	0.000000	1023.000000	1023.000000	2046.000000
8.920000	-0.003064	-1.811088	-2.210911	-0.046741	-1.017926	1.464491	0.000000	-10.000000	0.000000	0.000000	0.000000	1023.000000	1023.000000	2046.000000
8.940000	-0.005168	-3.054040	-2.185701	-0.779574	-1.637412	1.548647	0.000000	-10.000000	0.000000	0.000000	0.000000	1023.000000	1023.000000	2046.000000
8.960000	-0.004548	-2.687646	-2.376686	-0.214329	-1.273108	1.176476	0.000000	-10.000000	0.000000	0.000000	0.000000	1023.000000	1023.000000	2046.000000
8.980000	-0.006716	-3.969056	-2.385869	-0.940081	-1.924043	1.280936	0.000000	-10.000000	0.000000	0.000000	0.000000	1023.000000	1023.000000	2046.000000
9.000000	-0.006200	-3.664117	-2.660728	-0.343523	-1.549565	0.889699	0.000000	-10.000000	0.000000	0.000000	0.000000	1023.000000	1023.000000	2046.000000
9.020000	-0.008436	-4.985744	-2.672223	-1.052469	-2.219181	0.958128	0.000000	-10.000000	0.000000	0.000000	0.000000	1023.000000	1023.000000	2046.000000
9.040000	-0.008278	-4.892328	-3.031504	-0.582083	-1.958631	0.679889	0.000000	-10.000000	0.000000	0.000000	0.000000	1023.000000	1023.000000	2046.000000
9.060000	-0.010038	-5.932528	-2.911189	-1.166946	-2.610381	0.755988	0.000000	-10.000000	0.000000	0.000000	0.000000	1023.000000	1023.000000	2046.000000
9.080000	-0.010325	-6.102221	-3.394922	-0.710517	-2.463537	0.466755	0.000000	-10.000000	0.000000	0.000000	0.000000	1023.000000	1023.000000	2046.000000
9.100000	-0.012464	-7.366511	-3.357668	-1.336665	-3.266647	0.594469	0.000000	-10.000000	0.000000	0.000000	0.000000	1023.000000	1023.000000	2046.000000
9.120000	-0.012836	-7.586021	-3.926124	-0.757334	-3.147597	0.245033	0.000000	-10.000000	0.000000	0.000000	0.000000	1023.000000	1023.000000	2046.000000
9.140000	-0.015023	-8.878813	-3.874335	-1.263768	-4.031192	0.290482	0.000000	-10.000000	0.000000	0.000000	0.000000	1023.000000	1023.000000	2046.000000
9.160000	-0.015899	-9.396501	-4.515598	-0.834171	-4.125093	0.078361	0.000000	-10.000000	0.000000	0.000000	0.000000	1023.000000	1023.000000	2046.000000
9.180000	-0.017369	-10.265169	-4.431551	-1.098806	-4.789683	0.054871	0.000000	-10.000000	0.000000	0.000000	0.000000	1023.000000	1023.000000	2046.000000
9.200000	-0.019128	-11.304926	-5.224412	-0.956021	-4.987434	-0.137058	0.000000	-10.000000	0.000000	0.000000	0.000000	1023.000000	1023.000000	2046.000000
9.220000	-0.021266	-12.568415	-5.277637	-1.314326	-5.807698	-0.168753	0.000000	-10.000000	0.000000	0.000000	0.000000	1023.000000	1023.000000	2046.000000
9.240000	-0.023804	-14.068385	-6.201733	-1.143237	-6.291878	-0.431537	0.000000	-10.000000	0.000000	0.000000	0.000000	1023.000000	1023.000000	2046.000000
9.260000	-0.026372	-15.585766	-6.186001	-1.573001	-7.359794	-0.466969	0.000000	-10.000000	0.000000	0.000000	0.000000	1023.000000	1023.000000	2046.000000
9.280000	-0.028635	-16.923187	-6.907019	-1.483110	-7.806731	-0.726326	0.000000	-10.000000	0.000000	0.000000	0.000000	1023.000000	1023.000000	2046.000000
9.300000	-0.029819	-17.622959	-6.618655	-1.703830	-8.465644	-0.834830	0.000000	-10.000000	0.000000	0.000000	0.000000	1023.000000	1023.000000	2046.000000
9.320000	-0.031470	-18.599003	-7.233729	-1.725842	-8.721142	-0.918290	0.000000	-10.000000	0.000000	0.000000	0.000000	1023.000000	1023.000000	2046.000000
9.340000	-0.031667	-18.715019	-7.010746	-1.757645	-9.020059	-0.926571	0.000000	-10.000000	0.000000	0.000000	0.000000	1023.000000	1023.000000	2046.000000
9.360000	-0.033337	-19.701893	-7.601033	-1.826234	-9.402399	-0.872228	0.000000	-10.000000	0.000000	0.000000	0.000000	1023.000000	1023.000000	2046.000000
9.380000	-0.033188	-19.613958	-7.485153	-1.469159	-9.640000	-1.019645	0.000000	-10.000000	0.000000	0.000000	0.000000	1023.000000	1023.000000	2046.000000
9.400000	-0.035316	-20.871595	-8.080476	-1.626281	-10.285427	-0.879413	0.000000	-10.000000	0.000000	0.000000	0.000000	1023.000000	1023.000000	2046.000000
9.420000	-0.035191	-20.797892	-7.983116	-1.266600	-10.466578	-1.081599	0.000000	-10.000000	0.000000	0.000000	0.000000	1023.000000	1023.000000	2046.000000
9.440000	-0.038486	-22.745258	-8.593168	-1.844859	-11.358614	-0.948617	0.000000	-10.000000	0.000000	0.000000	0.000000	1023.000000	1023.000000	2046.000000
9.460000	-0.039306	-23.229776	-8.758989	-1.488680	-11.615514	-1.366593	0.000000	-10.000000	0.000000	0.000000	0.000000	1023.000000	1023.000000	2046.000000
9.480000	-0.043931	-25.963505	-9.287770	-2.423156	-12.907421	-1.345157	0.000000	-10.000000	0.000000	0.000000	0.000000	1023.000000	1023.000000	2046.000000
9.500000	-0.044585	-26.349899	-9.490923	-1.965517	-12.959649	-1.933809	0.000000	-10.000000	0.000000	0.000000	0.000000	1023.000000	1023.000000	2046.000000
9.520000	-0.047854	-28.281715	-9.606598	-2.860723	-13.958313	-1.856082	0.000000	-10.000000	0.000000	0.000000	0.000000	1023.000000	1023.000000	2046.000000
9.540000	-0.047583	-28.121479	-9.916435	-2.232989	-13.650033	-2.322022	0.000000	-10.000000	0.000000	0.000000	0.000000	1023.000000	1023.000000	2046.000000
9.560000	-0.050123	-29.622963	-10.015216	-2.935821	-14.447452	-2.224474	0.000000	-10.000000	0.000000	0.000000	0.000000	1023.000000	1023.000000	2046.000000
9.580000	-0.049910	-29.496611	-10.418941	-2.390477	-14.209533	-2.477661	0.000000	-10.000000	0.000000	0.000000	0.000000	1023.000000	1023.000000	2046.000000
9.600000	-0.051007	-30.145418	-10.200365	-2.796046	-14.780817	-2.368191	0.000000	-10.000000	0.000000	0.000000	0.000000	1023.000000	1023.000000	2046.000000
9.620000	-0.051729	-30.571901	-10.687675	-2.599557	-14.841458	-2.443210	0.000000	-10.000000	0.000000	0.000000	0.000000	1023.000000	1023.000000	2046.000000
9.640000	-0.051662	-30.532169	-10.310987	-2.600503	-15.075489	-2.545192	0.000000	-10.000000	0.000000	0.000000	0.000000	1023.000000	1023.000000	2046.000000
9.660000	-0.053078	-31.369120	-10.787662	-2.750835	-15.289191	-2.541432	0.000000	-10.000000	0.000000	0.000000	0.000000	1023.000000	1023.000000	2046.000000
9.680000	-0.052271	-30.892029	-10.367016	-2.555091	-15.228457	-2.741466	0.000000	-10.000000	0.000000	0.000000	0.000000	1023.000000	1023.000000	2046.000000
9.700000	-0.053769	-31.777733	-10.667418	-3.014454	-15.593917	-2.501943	0.000000	-10.000000	0.000000	0.000000	0.000000	1023.000000	1023.000000	2046.000000
9.720000	-0.052051	-30.761921	-10.423070	-2.442381	-15.116183	-2.780286	0.000000	-10.000000	0.000000	0.000000	0.000000	1023.000000	1023.000000	2046.000000
9.740000	-0.053921	-31.867214	-10.630476	-3.237177	-15.567917	-2.431644	0.000000	-10.000000	0.000000	0.000000	0.000000	1023.000000	1023.000000	2046.000000
9.760000	-0.052438	-30.991106	-10.853076	-2.507472	-14.990191	-2.640367	0.000000	-10.000000	0.000000	0.000000	0.000000	1023.000000	1023.000000	2046.000000
9.780000	-0.053548	-31.646755	-10.741858	-2.940632	-15.424523	-2.539741	0.000000	-10.000000	0.000000	0.000000	0.000000	1023.000000	1023.000000	2046.000000
9.800000	-0.053881	-31.843853	-11.226135	-2.714706	-15.358644	-2.544368	0.000000	-10.000000	0.000000	0.000000	0.000000	1023.000000	1023.000000	2046.000000
9.820000	-0.054037	-31.935621	-11.067927	-2.695984	-15.398836	-2.772875	0.000000	-10.000000	0.000000	0.000000	0.000000	1023.000000	1023.000000	2046.000000
9.840000	-0.056133	-33.174522	-11.730348	-3.111825	-15.709282	-2.623066	0.000000	-10.000000	0.000000	0.000000	0.000000	1023.000000	1023.000000	2046.000000
9.860000	-0.055641	-32.883961	-11.636231	-2.769647	-15.540792	-2.937291	0.000000	-10.000000	0.000000	0.000000	0.000000	1023.000000	1023.000000	2046.000000
9.880000	-0.058306	-34.458649	-12.099380	-3.540070	-16.183207	-2.635993	0.000000	-10.000000	0.000000	0.000000	0.000000	1023.000000	1023.000000	2046.000000
9.900000	-0.057316	-33.873596	-12.170645	-2.877844	-15.802456	-3.022652	0.000000	-10.000000	0.000000	0.000000	0.000000	1023.000000	1023.000000	2046.000000
9.920000	-0.059739	-35.305729	-12.336946	-3.722703	-16.474583	-2.771498	0.000000	-10.000000	0.000000	0.000000	0.000000	1023.000000	1023.000000	2046.000000
9.940000	-0.058538	-34.596096	-12.442222	-3.060219	-15.999610	-3.094046	0.000000	-10.000000	0.000000	0.000000	0.000000	1023.000000	1023.000000	2046.000000
9.960000	-0.059429	-35.122440	-12.176140	-3.675575	-16.347273	-2.923451	0.000000	-10.000000	0.000000	0.000000	0.000000	1023.000000	1023.000000	2046.000000
9.980000	-0.058733	-34.711140	-12.459338	-3.185197	-15.995667	-3.070937	0.000000	-10.000000	0.000000	0.000000	0.000000	1023.000000	1023.000000	2046.000000
10.000000	-0.058285	-34.446609	-11.991476	-3.291290	-16.050129	-3.113714	0.000000	-10.000000	0.000000	0.000000	0.000000	1023.000000	1023.000000	2046.000000
10.020000	-0.058531	-34.591579	-12.228478	-3.231742	-16.112740	-3.018620	0.000000	-10.000000	0.000000	0.000000	0.000000	1023.000000	1023.000000	2046.000000
10.040000	-0.056986	-33.678543	-11.710889	-2.873150	-15.909257	-3.185248	0.000000	-10.000000	0.000000	0.000000	0.000000	1023.000000	1023.000000	2046.000000
10.060000	-0.058586	-34.624573	-12.019938	-3.498923	-16.273817	-2.831894	0.000000	-10.000000	0.000000	0.000000	0.000000	1023.000000	1023.000000	2046.000000
10.080000	-0.056896	-33.625473	-11.951085	-2.822538	-15.761534	-3.090318	0.000000	-10.000000	0.000000	0.000000	0.000000	1023.000000	1023.000000	2046.000000
10.100000	-0.058115	-34.345818	-11.859149	-3.442222	-16.120396	-2.924050	0.000000	-10.000000	0.000000	0.000000	0.000000	1023.000000	1023.000000	2046.000000
10.120000	-0.057309	-33.869591	-12.078463	-2.948185	-15.839586	-3.003357	0.000000	-10.000000	0.000000	0.000000	0.000000	1023.000000	1023.000000	2046.000000
10.140000	-0.056611	-33.456959	-11.580699	-2.868049	-15.852142	-3.156068	0.000000	-10.000000	0.000000	0.000000	0.000000	1023.000000	1023.000000	2046.000000
10.160000	-0.057838	-34.182026	-11.932385	-3.260939	-16.108147	-2.880555	0.000000	-10.000000	0.000000	0.000000	0.000000	1023.000000	1023.000000	2046.000000
10.180000	-0.056259	-33.248974	-11.707297	-2.697748	-15.690071	-3.153858	0.000000	-10.000000	0.000000	0.000000	0.000000	1023.000000	1023.000000	2046.000000
10.200000	-0.058087	-34.329674	-11.832936	-3.497206	-16.080833	-2.918699	0.000000	-10.000000	0.000000	0.000000	0.000000	1023.000000	1023.000000	2046.000000
10.220000	-0.056540	-33.415180	-11.923776	-2.803672	-15.573154	-3.114579	0.000000	-10.000000	0.000000	0.000000	0.000000	1023.000000	1023.000000	2046.000000
10.240000	-0.057409	-33.928516	-11.690474	-3.369417	-15.842062	-3.026564	0.000000	-10.000000	0.000000	0.000000	0.000000	1023.000000	1023.000000	2046.000000
10.260000	-0.056687	-33.502026	-11.925856	-2.909707	-15.512218	-3.154244	0.000000	-10.000000	0.000000	0.000000	0.000000	1023.000000	1023.000000	2046.000000
10.280000	-0.056956	-33.661194	-11.564896	-3.290715	-15.719228	-3.086355	0.000000	-10.000000	0.000000	0.000000	0.000000	1023.000000	1023.000000	2046.000000
10.300000	-0.056724	-33.523788	-11.940387	-2.927135	-15.464759	-3.191506	0.000000	-10.000000	0.000000	0.000000	0.000000	1023.000000	1023.000000	2046.000000
10.320000	-0.057124	-33.760017	-11.611882	-3.333865	-15.673028	-3.141244	0.000000	-10.000000	0.000000	0.000000	0.000000	1023.000000	1023.000000	2046.000000
10.340000	-0.056883	-33.617836	-11.979908	-2.996835	-15.462935	-3.178158	0.000000	-10.000000	0.000000	0.000000	0.000000	1023.000000	1023.000000	2046.000000
10.360000	-0.057096	-33.743690	-11.688348	-3.086177	-15.655334	-3.313834	0.000000	-10.000000	0.000000	0.000000	0.000000	1023.000000	1023.000000	2046.000000
10.380000	-0.058782	-34.740063	-12.227539	-3.277247	-15.987318	-3.247957	0.000000	-10.000000	0.000000	0.000000	0.000000	1023.000000	1023.000000	2046.000000
10.400000	-0.058476	-34.559116	-11.943892	-2.986753	-16.016031	-3.612442	0.000000	-10.000000	0.000000	0.000000	0.000000	1023.000000	1023.000000	2046.000000
10.420000	-0.061203	-36.171032	-12.427299	-3.765967	-16.543900	-3.433867	0.000000	-10.000000	0.000000	0.000000	0.000000	1023.000000	1023.000000	2046.000000
10.440000	-0.060144	-35.544842	-12.060805	-3.276795	-16.345329	-3.861914	0.000000	-10.000000	0.000000	0.000000	0.000000	1023.000000	1023.000000	2046.000000
10.460000	-0.062474	-36.921989	-12.348266	-4.157142	-16.747904	-3.668678	0.000000	-10.000000	0.000000	0.000000	0.000000	1023.000000	1023.000000	2046.000000
10.480000	-0.060593	-35.810364	-12.183620	-3.487072	-16.185556	-3.954116	0.000000	-10.000000	0.000000	0.000000	0.000000	1023.000000	1023.000000	2046.000000
10.500000	-0.062123	-36.714962	-12.224465	-4.314994	-16.441580	-3.733923	0.000000	-10.000000	0.000000	0.000000	0.000000	1023.000000	1023.000000	2046.000000
10.520000	-0.060934	-36.012226	-12.397732	-3.716299	-16.086359	-3.811836	0.000000	-10.000000	0.000000	0.000000	0.000000	1023.000000	1023.000000	2046.000000
10.540000	-0.060795	-35.930103	-12.023692	-3.766670	-16.236441	-3.903300	0.000000	-10.000000	0.000000	0.000000	0.000000	1023.000000	1023.000000	2046.000000
10.560000	-0.061576	-36.391335	-12.472922	-3.869748	-16.375599	-3.673068	0.000000	-10.000000	0.000000	0.000000	0.000000	1023.000000	1023.000000	2046.000000
10.580000	-0.060559	-35.790619	-12.049786	-3.459788	-16.274822	-4.006224	0.000000	-10.000000	0.000000	0.000000	0.000000	1023.000000	1023.000000	2046.000000
10.600000	-0.063007	-37.236897	-12.495502	-4.253338	-16.768734	-3.719321	0.000000	-10.000000	0.000000	0.000000	0.000000	1023.000000	1023.000000	2046.000000
10.620000	-0.062633	-37.016243	-12.491415	-3.759718	-16.638264	-4.126847	0.000000	-10.000000	0.000000	0.000000	0.000000	1023.000000	1023.000000	2046.000000
10.640000	-0.066428	-39.259129	-12.912319	-4.752428	-17.477592	-4.116790	0.000000	-10.000000	0.000000	0.000000	0.000000	1023.000000	1023.000000	2046.000000
10.660000	-0.066564	-39.339302	-13.137627	-4.264090	-17.429104	-4.508480	0.000000	-10.000000	0.000000	0.000000	0.000000	1023.000000	1023.000000	2046.000000
10.680000	-0.067993	-40.183819	-12.846477	-4.771613	-17.868313	-4.697416	0.000000	-10.000000	0.000000	0.000000	0.000000	1023.000000	1023.000000	2046.000000
10.700000	-0.068658	-40.576580	-13.316373	-4.682553	-17.884575	-4.693077	0.000000	-10.000000	0.000000	0.000000	0.000000	1023.000000	1023.000000	2046.000000
10.720000	-0.068012	-40.195190	-12.792117	-4.445833	-17.990305	-4.966937	0.000000	-10.000000	0.000000	0.000000	0.000000	1023.000000	1023.000000	2046.000000
10.740000	-0.070224	-41.502426	-13.315376	-5.152198	-18.289206	-4.745646	0.000000	-10.000000	0.000000	0.000000	0.000000	1023.000000	1023.000000	2046.000000
10.760000	-0.068763	-40.638924	-13.282728	-4.492346	-17.915840	-4.948009	0.000000	-10.000000	0.000000	0.000000	0.000000	1023.000000	1023.000000	2046.000000
10.780000	-0.069828	-41.268219	-13.058521	-5.105514	-18.259840	-4.844345	0.000000	-10.000000	0.000000	0.000000	0.000000	1023.000000	1023.000000	2046.000000
10.800000	-0.069515	-41.083397	-13.410350	-4.753321	-18.044346	-4.875381	0.000000	-10.000000	0.000000	0.000000	0.000000	1023.000000	1023.000000	2046.000000
10.820000	-0.068792	-40.656044	-12.822875	-4.701052	-18.037024	-5.095093	0.000000	-10.000000	0.000000	0.000000	0.000000	1023.000000	1023.000000	2046.000000
10.840000	-0.069628	-41.150204	-13.225756	-4.891301	-18.097776	-4.935371	0.000000	-10.000000	0.000000	0.000000	0.000000	1023.000000	1023.000000	2046.000000
10.860000	-0.067792	-40.065048	-12.626216	-4.431872	-17.856899	-5.150062	0.000000	-10.000000	0.000000	0.000000	0.000000	1023.000000	1023.000000	2046.000000
10.880000	-0.069270	-40.938477	-12.948692	-5.131588	-18.008350	-4.849847	0.000000	-10.000000	0.000000	0.000000	0.000000	1023.000000	1023.000000	2046.000000
10.900000	-0.066822	-39.491787	-12.636776	-4.366600	-17.503681	-4.984732	0.000000	-10.000000	0.000000	0.000000	0.000000	1023.000000	1023.000000	2046.000000
10.920000	-0.068482	-40.473076	-12.903165	-5.082740	-17.787628	-4.699543	0.000000	-10.000000	0.000000	0.000000	0.000000	1023.000000	1023.000000	2046.000000
10.940000	-0.066389	-39.235615	-12.862884	-4.250993	-17.286964	-4.834774	0.000000	-10.000000	0.000000	0.000000	0.000000	1023.000000	1023.000000	2046.000000
10.960000	-0.068153	-40.278595	-12.974571	-5.048058	-17.645399	-4.610566	0.000000	-10.000000	0.000000	0.000000	0.000000	1023.000000	1023.000000	2046.000000
10.980000	-0.067175	-39.700191	-13.374688	-4.360288	-17.149727	-4.815490	0.000000	-10.000000	0.000000	0.000000	0.000000	1023.000000	1023.000000	2046.000000
11.000000	-0.068678	-40.588409	-13.288733	-4.998028	-17.507524	-4.794126	0.000000	-10.000000	0.000000	0.000000	0.000000	1023.000000	1023.000000	2046.000000
11.020000	-0.068704	-40.604168	-13.895406	-4.665419	-17.266445	-4.776897	0.000000	-10.000000	0.000000	0.000000	0.000000	1023.000000	1023.000000	2046.000000
11.040000	-0.068685	-40.592655	-13.435060	-4.809757	-17.496935	-4.850902	0.000000	-10.000000	0.000000	0.000000	0.000000	1023.000000	1023.000000	2046.000000
11.060000	-0.070066	-41.408943	-14.060256	-4.935617	-17.651777	-4.761290	0.000000	-10.000000	0.000000	0.000000	0.000000	1023.000000	1023.000000	2046.000000
11.080000	-0.068829	-40.677944	-13.629695	-4.488296	-17.549139	-5.010816	0.000000	-10.000000	0.000000	0.000000	0.000000	1023.000000	1023.000000	2046.000000
11.100000	-0.070891	-41.896751	-13.934847	-5.315350	-17.879770	-4.766782	0.000000	-10.000000	0.000000	0.000000	0.000000	1023.000000	1023.000000	2046.000000
11.120000	-0.068665	-40.581028	-13.737062	-4.503898	-17.373575	-4.966493	0.000000	-10.000000	0.000000	0.000000	0.000000	1023.000000	1023.000000	2046.000000
11.140000	-0.070066	-41.409042	-13.692294	-5.280659	-17.652649	-4.783439	0.000000	-10.000000	0.000000	0.000000	0.000000	1023.000000	1023.000000	2046.000000
11.160000	-0.068389	-40.418156	-13.842769	-4.567464	-17.117800	-4.890120	0.000000	-10.000000	0.000000	0.000000	0.000000	1023.000000	1023.000000	2046.000000
11.180000	-0.067616	-39.961086	-13.191438	-4.673337	-17.231117	-4.865194	0.000000	-10.000000	0.000000	0.000000	0.000000	1023.000000	1023.000000	2046.000000
11.200000	-0.067901	-40.129295	-13.541427	-4.692659	-17.223919	-4.671293	0.000000	-10.000000	0.000000	0.000000	0.000000	1023.000000	1023.000000	2046.000000
11.220000	-0.065884	-38.937435	-12.970347	-4.141326	-17.016562	-4.809202	0.000000	-10.000000	0.000000	0.000000	0.000000	1023.000000	1023.000000	2046.000000
11.240000	-0.067495	-39.889503	-13.241144	-4.876795	-17.256985	-4.514581	0.000000	-10.000000	0.000000	0.000000	0.000000	1023.000000	1023.000000	2046.000000
11.260000	-0.065530	-38.728367	-13.244393	-4.072412	-16.749262	-4.662299	0.000000	-10.000000	0.000000	0.000000	0.000000	1023.000000	1023.000000	2046.000000
11.280000	-0.066089	-39.058819	-12.909670	-4.545130	-17.011883	-4.592138	0.000000	-10.000000	0.000000	0.000000	0.000000	1023.000000	1023.000000	2046.000000
11.300000	-0.065616	-38.779251	-13.247373	-4.264547	-16.774517	-4.492814	0.000000	-10.000000	0.000000	0.000000	0.000000	1023.000000	1023.000000	2046.000000
11.320000	-0.064041	-37.848515	-12.640155	-3.881173	-16.691614	-4.635572	0.000000	-10.000000	0.000000	0.000000	0.000000	1023.000000	1023.000000	2046.000000
11.340000	-0.065777	-38.874199	-12.986580	-4.614091	-16.922575	-4.350952	0.000000	-10.000000	0.000000	0.000000	0.000000	1023.000000	1023.000000	2046.000000
11.360000	-0.063906	-37.768742	-12.998497	-3.859242	-16.379814	-4.531189	0.000000	-10.000000	0.000000	0.000000	0.000000	1023.000000	1023.000000	2046.000000
11.380000	-0.064683	-38.227421	-12.679895	-4.463911	-16.699146	-4.384469	0.000000	-10.000000	0.000000	0.000000	0.000000	1023.000000	1023.000000	2046.000000
11.400000	-0.063948	-37.793472	-13.062336	-3.976555	-16.296637	-4.457947	0.000000	-10.000000	0.000000	0.000000	0.000000	1023.000000	1023.000000	2046.000000
11.420000	-0.063048	-37.261467	-12.422042	-4.013972	-16.335855	-4.489596	0.000000	-10.000000	0.000000	0.000000	0.000000	1023.000000	1023.000000	2046.000000
11.440000	-0.063970	-37.806561	-12.857721	-4.150208	-16.436853	-4.361776	0.000000	-10.000000	0.000000	0.000000	0.000000	1023.000000	1023.000000	2046.000000
11.460000	-0.062387	-36.870892	-12.469719	-3.688190	-16.171902	-4.541081	0.000000	-10.000000	0.000000	0.000000	0.000000	1023.000000	1023.000000	2046.000000
11.480000	-0.064562	-38.156097	-12.844118	-4.470220	-16.566212	-4.275548	0.000000	-10.000000	0.000000	0.000000	0.000000	1023.000000	1023.000000	2046.000000
11.500000	-0.063297	-37.408810	-12.956985	-3.722507	-16.226631	-4.502685	0.000000	-10.000000	0.000000	0.000000	0.000000	1023.000000	1023.000000	2046.000000
11.520000	-0.065568	-38.750797	-12.980043	-4.606695	-16.843590	-4.320469	0.000000	-10.000000	0.000000	0.000000	0.000000	1023.000000	1023.000000	2046.000000
11.540000	-0.064932	-38.375011	-13.228523	-3.928327	-16.571148	-4.647013	0.000000	-10.000000	0.000000	0.000000	0.000000	1023.000000	1023.000000	2046.000000
11.560000	-0.066305	-39.186001	-12.954774	-4.653421	-17.024992	-4.552814	0.000000	-10.000000	0.000000	0.000000	0.000000	1023.000000	1023.000000	2046.000000
11.580000	-0.065537	-38.732437	-13.161511	-4.158120	-16.706263	-4.706544	0.000000	-10.000000	0.000000	0.000000	0.000000	1023.000000	1023.000000	2046.000000
11.600000	-0.065281	-38.580879	-12.688121	-4.546095	-16.728315	-4.618347	0.000000	-10.000000	0.000000	0.000000	0.000000	1023.000000	1023.000000	2046.000000
11.620000	-0.064619	-38.190025	-13.044691	-4.231372	-16.413157	-4.500807	0.000000	-10.000000	0.000000	0.000000	0.000000	1023.000000	1023.000000	2046.000000
11.640000	-0.064051	-37.854275	-12.626115	-4.498116	-16.357244	-4.372800	0.000000	-10.000000	0.000000	0.000000	0.000000	1023.000000	1023.000000	2046.000000
11.660000	-0.063853	-37.736935	-13.116731	-4.059975	-16.150290	-4.409938	0.000000	-10.000000	0.000000	0.000000	0.000000	1023.000000	1023.000000	2046.000000
11.680000	-0.063186	-37.342892	-12.639153	-4.295388	-16.221834	-4.186516	0.000000	-10.000000	0.000000	0.000000	0.000000	1023.000000	1023.000000	2046.000000
11.700000	-0.062977	-37.219334	-13.053517	-3.981961	-16.003683	-4.180173	0.000000	-10.000000	0.000000	0.000000	0.000000	1023.000000	1023.000000	2046.000000
11.720000	-0.062328	-36.835606	-12.539930	-4.283531	-16.025417	-3.986727	0.000000	-10.000000	0.000000	0.000000	0.000000	1023.000000	1023.000000	2046.000000
11.740000	-0.062975	-37.218151	-13.102328	-4.088607	-15.981474	-4.045742	0.000000	-10.000000	0.000000	0.000000	0.000000	1023.000000	1023.000000	2046.000000
11.760000	-0.063533	-37.547974	-12.825464	-4.417135	-16.257900	-4.047474	0.000000	-10.000000	0.000000	0.000000	0.000000	1023.000000	1023.000000	2046.000000
11.780000	-0.064959	-38.390945	-13.356804	-4.437508	-16.391031	-4.205604	0.000000	-10.000000	0.000000	0.000000	0.000000	1023.000000	1023.000000	2046.000000
11.800000	-0.064442	-38.084946	-12.907348	-4.644627	-16.313686	-4.219285	0.000000	-10.000000	0.000000	0.000000	0.000000	1023.000000	1023.000000	2046.000000
11.820000	-0.064950	-38.385693	-13.302481	-4.688704	-16.186979	-4.207528	0.000000	-10.000000	0.000000	0.000000	0.000000	1023.000000	1023.000000	2046.000000
11.840000	-0.063175	-37.336655	-12.752045	-4.649832	-15.825002	-4.109774	0.000000	-10.000000	0.000000	0.000000	0.000000	1023.000000	1023.000000	2046.000000
11.860000	-0.063504	-37.531158	-13.030799	-4.920005	-15.753196	-3.827160	0.000000	-10.000000	0.000000	0.000000	0.000000	1023.000000	1023.000000	2046.000000
11.880000	-0.060864	-35.970547	-12.526328	-4.466336	-15.137000	-3.840882	0.000000	-10.000000	0.000000	0.000000	0.000000	1023.000000	1023.000000	2046.000000
11.900000	-0.061555	-36.379044	-12.658618	-5.078365	-15.158217	-3.483841	0.000000	-10.000000	0.000000	0.000000	0.000000	1023.000000	1023.000000	2046.000000
11.920000	-0.058391	-34.508926	-12.276125	-4.367393	-14.335279	-3.530130	0.000000	-10.000000	0.000000	0.000000	0.000000	1023.000000	1023.000000	2046.000000
11.940000	-0.058760	-34.727390	-12.157593	-5.143009	-14.353895	-3.072892	0.000000	-10.000000	0.000000	0.000000	0.000000	1023.000000	1023.000000	2046.000000
11.960000	-0.055295	-32.679298	-11.816084	-4.366949	-13.399228	-3.097036	0.000000	-10.000000	0.000000	0.000000	0.000000	1023.000000	1023.000000	2046.000000
11.980000	-0.055163	-32.601139	-11.523187	-5.136164	-13.312149	-2.629637	0.000000	-10.000000	0.000000	0.000000	0.000000	1023.000000	1023.000000	2046.000000
12.000000	-0.051637	-30.517666	-11.236376	-4.332933	-12.300603	-2.647754	0.000000	-10.000000	0.000000	0.000000	0.000000	1023.000000	1023.000000	2046.000000
12.020000	-0.050999	-30.140299	-10.838237	-4.976826	-12.123325	-2.201911	0.000000	-10.000000	0.000000	0.000000	0.000000	1023.000000	1023.000000	2046.000000
12.040000	-0.047843	-28.274996	-10.783244	-4.170342	-11.160466	-2.160943	0.000000	-10.000000	0.000000	0.000000	0.000000	1023.000000	1023.000000	2046.000000
12.060000	-0.046753	-27.630951	-10.375495	-4.612720	-10.898397	-1.744339	0.000000	-10.000000	0.000000	0.000000	0.000000	1023.000000	1023.000000	2046.000000
12.080000	-0.044828	-26.493507	-10.576063	-4.044574	-10.183452	-1.689419	0.000000	-10.000000	0.000000	0.000000	0.000000	1023.000000	1023.000000	2046.000000
12.100000	-0.042924	-25.368195	-10.113696	-4.049111	-9.740531	-1.464857	0.000000	-10.000000	0.000000	0.000000	0.000000	1023.000000	1023.000000	2046.000000
12.120000	-0.042401	-25.058905	-10.387601	-4.015005	-9.455107	-1.201192	0.000000	-10.000000	0.000000	0.000000	0.000000	1023.000000	1023.000000	2046.000000
12.140000	-0.039888	-23.573610	-9.918344	-3.579123	-8.844240	-1.231903	0.000000	-10.000000	0.000000	0.000000	0.000000	1023.000000	1023.000000	2046.000000
12.160000	-0.040092	-23.694645	-9.968118	-4.104541	-8.864072	-0.757914	0.000000	-10.000000	0.000000	0.000000	0.000000	1023.000000	1023.000000	2046.000000
12.180000	-0.037139	-21.949074	-9.551727	-3.491512	-8.104689	-0.801146	0.000000	-10.000000	0.000000	0.000000	0.000000	1023.000000	1023.000000	2046.000000
12.200000	-0.037483	-22.152599	-9.468391	-4.091940	-8.169237	-0.423031	0.000000	-10.000000	0.000000	0.000000	0.000000	1023.000000	1023.000000	2046.000000
12.220000	-0.033961	-20.070715	-9.001577	-3.433466	-7.215458	-0.420215	0.000000	-10.000000	0.000000	0.000000	0.000000	1023.000000	1023.000000	2046.000000
12.240000	-0.033420	-19.751068	-8.582438	-4.076662	-7.120718	0.028750	0.000000	-10.000000	0.000000	0.000000	0.000000	1023.000000	1023.000000	2046.000000
12.260000	-0.030097	-17.787596	-8.304701	-3.428218	-6.161829	0.107152	0.000000	-10.000000	0.000000	0.000000	0.000000	1023.000000	1023.000000	2046.000000
12.280000	-0.027780	-16.418205	-7.556318	-3.566404	-5.676740	0.381257	0.000000	-10.000000	0.000000	0.000000	0.000000	1023.000000	1023.000000	2046.000000
12.300000	-0.025787	-15.240232	-7.407892	-3.244349	-5.148034	0.560043	0.000000	-10.000000	0.000000	0.000000	0.000000	1023.000000	1023.000000	2046.000000
12.320000	-0.022317	-13.189548	-6.570527	-2.844154	-4.417347	0.642481	0.000000	-10.000000	0.000000	0.000000	0.000000	1023.000000	1023.000000	2046.000000
12.340000	-0.021490	-12.700316	-6.369360	-3.199166	-4.286150	1.154360	0.000000	-10.000000	0.000000	0.000000	0.000000	1023.000000	1023.000000	2046.000000
12.360000	-0.017722	-10.473752	-5.790502	-2.500526	-3.357914	1.175190	0.000000	-10.000000	0.000000	0.000000	0.000000	1023.000000	1023.000000	2046.000000
12.380000	-0.017224	-10.179216	-5.479936	-3.103412	-3.277597	1.681728	0.000000	-10.000000	0.000000	0.000000	0.000000	1023.000000	1023.000000	2046.000000
12.400000	-0.013508	-7.983039	-5.055386	-2.302718	-2.269945	1.645010	0.000000	-10.000000	0.000000	0.000000	0.000000	1023.000000	1023.000000	2046.000000
12.420000	-0.012855	-7.597309	-4.633467	-2.880978	-2.187186	2.104321	0.000000	-10.000000	0.000000	0.000000	0.000000	1023.000000	1023.000000	2046.000000
12.440000	-0.009447	-5.583213	-4.328804	-2.087634	-1.213810	2.047035	0.000000	-10.000000	0.000000	0.000000	0.000000	1023.000000	1023.000000	2046.000000
12.460000	-0.008589	-5.076043	-3.857053	-2.601698	-1.059553	2.442261	0.000000	-10.000000	0.000000	0.000000	0.000000	1023.000000	1023.000000	2046.000000
12.480000	-0.005651	-3.340014	-3.626179	-1.943159	-0.254015	2.483339	0.000000	-10.000000	0.000000	0.000000	0.000000	1023.000000	1023.000000	2046.000000
12.500000	-0.004683	-2.767553	-3.088199	-2.365325	-0.152251	2.838223	0.000000	-10.000000	0.000000	0.000000	0.000000	1023.000000	1023.000000	2046.000000
12.520000	-0.002465	-1.456563	-3.000465	-1.809573	0.481382	2.872093	0.000000	-10.000000	0.000000	0.000000	0.000000	1023.000000	1023.000000	2046.000000
12.540000	-0.001166	-0.689092	-2.370184	-1.997168	0.612386	3.065874	0.000000	-10.000000	0.000000	0.000000	0.000000	1023.000000	1023.000000	2046.000000
12.560000	0.000050	0.029808	-2.211517	-1.863446	0.883313	3.221458	0.000000	-10.000000	0.000000	0.000000	0.000000	1023.000000	1023.000000	2046.000000
12.580000	0.002441	1.442685	-1.325348	-1.773424	1.355449	3.186007	0.000000	-10.000000	0.000000	0.000000	0.000000	1023.000000	1023.000000	2046.000000
12.600000	0.003618	2.138057	-1.014111	-1.984826	1.610318	3.526675	0.000000	-10.000000	0.000000	0.000000	0.000000	1023.000000	1023.000000	2046.000000
12.620000	0.007204	4.257631	-0.204534	-1.547242	2.560399	3.449008	0.000000	-10.000000	0.000000	0.000000	0.000000	1023.000000	1023.000000	2046.000000
12.640000	0.007995	4.724806	-0.031369	-1.884273	2.696098	3.944350	0.000000	-10.000000	0.000000	0.000000	0.000000	1023.000000	1023.000000	2046.000000
12.660000	0.010789	6.376499	0.359458	-1.307827	3.499161	3.825706	0.000000	-10.000000	0.000000	0.000000	0.000000	1023.000000	1023.000000	2046.000000
12.680000	0.010490	6.199799	0.375216	-1.791572	3.330064	4.286091	0.000000	-10.000000	0.000000	0.000000	0.000000	1023.000000	1023.000000	2046.000000
12.700000	0.013556	8.011509	0.901783	-1.139217	4.048148	4.200795	0.000000	-10.000000	0.000000	0.000000	0.000000	1023.000000	1023.000000	2046.000000
12.720000	0.013595	8.034901	1.273455	-1.774431	3.885564	4.650312	0.000000	-10.000000	0.000000	0.000000	0.000000	1023.000000	1023.000000	2046.000000
12.740000	0.016567	9.791087	1.671434	-1.146464	4.744536	4.521581	0.000000	-10.000000	0.000000	0.000000	0.000000	1023.000000	1023.000000	2046.000000
12.760000	0.015569	9.201556	1.845640	-1.813814	4.353653	4.816077	0.000000	-10.000000	0.000000	0.000000	0.000000	1023.000000	1023.000000	2046.000000
12.780000	0.016857	9.962734	2.092396	-1.313278	4.695258	4.488359	0.000000	-10.000000	0.000000	0.000000	0.000000	1023.000000	1023.000000	2046.000000
12.800000	0.014891	8.800348	2.108937	-2.065953	4.129320	4.628046	0.000000	-10.000000	0.000000	0.000000	0.000000	1023.000000	1023.000000	2046.000000
12.820000	0.016335	9.653958	2.292069	-1.648514	4.716474	4.293929	0.000000	-10.000000	0.000000	0.000000	0.000000	1023.000000	1023.000000	2046.000000
12.840000	0.015768	9.318830	2.610330	-2.283586	4.554253	4.437832	0.000000	-10.000000	0.000000	0.000000	0.000000	1023.000000	1023.000000	2046.000000
12.860000	0.017758	10.494787	2.777583	-1.866070	5.282572	4.300701	0.000000	-10.000000	0.000000	0.000000	0.000000	1023.000000	1023.000000	2046.000000
12.880000	0.018287	10.807762	3.363100	-2.260927	5.369346	4.336243	0.000000	-10.000000	0.000000	0.000000	0.000000	1023.000000	1023.000000	2046.000000
12.900000	0.019881	11.749869	3.536099	-2.008819	5.813964	4.408625	0.000000	-10.000000	0.000000	0.000000	0.000000	1023.000000	1023.000000	2046.000000
12.920000	0.021389	12.640910	4.267607	-2.207876	6.109551	4.471628	0.000000	-10.000000	0.000000	0.000000	0.000000	1023.000000	1023.000000	2046.000000
12.940000	0.023018	13.603615	4.473533	-1.935086	6.544260	4.520907	0.000000	-10.000000	0.000000	0.000000	0.000000	1023.000000	1023.000000	2046.000000
12.960000	0.023845	14.092403	5.137719	-2.388002	6.682240	4.660446	0.000000	-10.000000	0.000000	0.000000	0.000000	1023.000000	1023.000000	2046.000000
12.980000	0.026248	15.512684	5.499694	-1.987780	7.318734	4.682036	0.000000	-10.000000	0.000000	0.000000	0.000000	1023.000000	1023.000000	2046.000000
13.000000	0.026925	15.912912	6.159253	-2.496446	7.422444	4.827662	0.000000	-10.000000	0.000000	0.000000	0.000000	1023.000000	1023.000000	2046.000000
13.020000	0.029817	17.621813	6.573306	-1.937203	8.273947	4.711763	0.000000	-10.000000	0.000000	0.000000	0.000000	1023.000000	1023.000000	2046.000000
13.040000	0.030899	18.261475	7.247726	-2.438401	8.462629	4.989521	0.000000	-10.000000	0.000000	0.000000	0.000000	1023.000000	1023.000000	2046.000000
13.060000	0.033761	19.952879	7.515355	-1.816929	9.309585	4.944869	0.000000	-10.000000	0.000000	0.000000	0.000000	1023.000000	1023.000000	2046.000000
13.080000	0.034604	20.451164	8.050333	-2.276674	9.422366	5.255139	0.000000	-10.000000	0.000000	0.000000	0.000000	1023.000000	1023.000000	2046.000000
13.100000	0.037363	22.081684	8.205172	-1.563242	10.356393	5.083362	0.000000	-10.000000	0.000000	0.000000	0.000000	1023.000000	1023.000000	2046.000000
13.120000	0.037312	22.051577	8.396975	-2.065582	10.352130	5.368055	0.000000	-10.000000	0.000000	0.000000	0.000000	1023.000000	1023.000000	2046.000000
13.140000	0.039682	23.451960	8.482019	-1.452971	11.210281	5.212630	0.000000	-10.000000	0.000000	0.000000	0.000000	1023.000000	1023.000000	2046.000000
13.160000	0.039425	23.300077	8.671782	-1.988017	11.088028	5.528284	0.000000	-10.000000	0.000000	0.000000	0.000000	1023.000000	1023.000000	2046.000000
13.180000	0.041753	24.675877	8.865220	-1.409564	11.783762	5.436460	0.000000	-10.000000	0.000000	0.000000	0.000000	1023.000000	1023.000000	2046.000000
13.200000	0.041086	24.281845	9.104475	-2.013505	11.510153	5.680723	0.000000	-10.000000	0.000000	0.000000	0.000000	1023.000000	1023.000000	2046.000000
13.220000	0.043375	25.634663	9.403296	-1.489450	12.207106	5.513713	0.000000	-10.000000	0.000000	0.000000	0.000000	1023.000000	1023.000000	2046.000000
13.240000	0.043270	25.572428	9.766875	-1.994533	11.984218	5.815867	0.000000	-10.000000	0.000000	0.000000	0.000000	1023.000000	1023.000000	2046.000000
13.260000	0.046126	27.260565	10.145121	-1.446753	12.882627	5.679569	0.000000	-10.000000	0.000000	0.000000	0.000000	1023.000000	1023.000000	2046.000000
13.280000	0.046541	27.505699	10.590644	-1.935360	12.816815	6.033599	0.000000	-10.000000	0.000000	0.000000	0.000000	1023.000000	1023.000000	2046.000000
13.300000	0.049649	29.342646	10.956558	-1.280421	13.675295	5.991214	0.000000	-10.000000	-0.025000	2.466667	0.000000	1023.000000	1023.000000	2046.000000
13.320000	0.049988	29.542667	11.395707	-1.690153	13.539365	6.297748	0.000000	-10.000000	-0.066667	7.166667	0.000000	1023.000000	1023.000000	2046.000000
13.340000	0.052389	30.962177	11.484662	-1.053830	14.247163	6.284182	0.000000	-10.000000	-0.100000	11.850000	0.000000	1023.000000	1023.000000	2046.000000
13.360000	0.052489	31.021187	11.859458	-1.447732	14.080991	6.528470	0.000000	-10.000000	-0.100000	13.683333	0.000000	1023.000000	1023.000000	2046.000000
13.380000	0.054336	32.112713	11.843301	-0.858149	14.613972	6.513591	0.000000	-10.000000	-0.066667	12.800000	0.000000	1023.000000	1023.000000	2046.000000
13.400000	0.054556	32.242756	12.228572	-1.166464	14.616605	6.564043	0.000000	-10.000000	-0.041667	11.450000	0.000000	1023.000000	1023.000000	2046.000000
13.420000	0.055554	32.832447	12.004580	-0.741011	14.894350	6.674528	0.000000	-10.000000	-0.016667	9.916667	0.000000	1023.000000	1023.000000	2046.000000
13.440000	0.055800	32.977890	12.476504	-0.824949	14.804700	6.521635	0.000000	-10.000000	-0.008333	8.300000	0.000000	1023.000000	1023.000000	2046.000000
13.460000	0.055517	32.810337	12.215602	-0.761797	14.651194	6.705337	0.000000	-10.000000	0.000000	6.833333	0.000000	1023.000000	1023.000000	2046.000000
13.480000	0.056629	33.467606	12.733694	-0.659791	14.877195	6.516508	0.000000	-10.000000	0.008333	5.400000	0.000000	1023.000000	1023.000000	2046.000000
13.500000	0.056385	33.323647	12.554916	-0.730459	14.722597	6.776592	0.000000	-10.000000	0.025000	3.900000	0.000000	1023.000000	1023.000000	2046.000000
13.520000	0.057810	34.165939	12.852884	-0.397182	15.027932	6.682305	0.000000	-10.000000	0.041667	2.033333	0.000000	1023.000000	1023.000000	2046.000000
13.540000	0.056210	33.220325	12.386524	-0.612531	14.457469	6.988863	0.000000	-10.000000	0.050000	0.700000	0.000000	1023.000000	1023.000000	2046.000000
13.560000	0.056692	33.504913	12.286049	-0.217719	14.696390	6.740191	0.000000	-10.000000	0.050000	-0.300000	0.000000	1023.000000	1023.000000	2046.000000
13.580000	0.054945	32.472534	12.122233	-0.741913	14.063426	7.028789	0.000000	-10.000000	0.050000	-1.016667	0.000000	1023.000000	1023.000000	2046.000000
13.600000	0.056092	33.150528	12.054285	-0.253582	14.464540	6.885285	0.000000	-10.000000	0.050000	-1.966667	0.000000	1023.000000	1023.000000	2046.000000
13.620000	0.054667	32.308399	12.101045	-0.778290	14.040751	6.944897	0.000000	-10.000000	0.050000	-2.666667	0.000000	1023.000000	1023.000000	2046.000000
13.640000	0.053995	31.910774	11.547850	-0.459833	13.853828	6.968928	0.000000	-10.000000	0.041667	-2.983333	0.000000	1023.000000	1023.000000	2046.000000
13.660000	0.051638	30.517908	11.423756	-0.710845	13.209620	6.595378	0.000000	-10.000000	0.050000	-3.516667	0.000000	1023.000000	1023.000000	2046.000000
13.680000	0.048604	28.725151	10.755465	-0.894599	12.320914	6.543371	0.000000	-10.000000	0.050000	-4.716667	0.000000	1023.000000	1023.000000	2046.000000
13.700000	0.047379	28.000956	10.683091	-0.824711	12.090501	6.052073	0.000000	-10.000000	0.066667	-6.266667	0.000000	1023.000000	1023.000000	2046.000000
13.720000	0.044715	26.426441	10.213390	-1.376581	11.435412	6.154219	0.000000	-10.000000	0.075000	-7.266667	0.000000	1023.000000	1023.000000	2046.000000
13.740000	0.045113	26.661770	10.046592	-0.971153	11.722801	5.863531	0.000000	-10.000000	0.083333	-7.166667	0.000000	1023.000000	1023.000000	2046.000000
13.760000	0.043113	25.479841	9.957793	-1.609414	11.219853	5.911609	0.000000	-10.000000	0.083333	-6.700000	0.000000	1023.000000	1023.000000	2046.000000
13.780000	0.043661	25.803671	9.692146	-1.183293	11.456844	5.837974	0.000000	-10.000000	0.083333	-6.350000	0.000000	1023.000000	1023.000000	2046.000000
13.800000	0.042813	25.302681	9.976871	-1.533063	11.157004	5.701868	0.000000	-10.000000	0.075000	-6.283333	0.000000	1023.000000	1023.000000	2046.000000
13.820000	0.042576	25.162271	9.715173	-1.420678	11.043352	5.824425	0.000000	-10.000000	0.066667	-6.133333	0.000000	1023.000000	1023.000000	2046.000000
13.840000	0.042828	25.311144	10.052370	-1.336505	11.118372	5.476908	0.000000	-10.000000	0.050000	-5.750000	0.000000	1023.000000	1023.000000	2046.000000
13.860000	0.041645	24.612297	9.866590	-1.748258	10.802883	5.691082	0.000000	-10.000000	0.050000	-5.116667	0.000000	1023.000000	1023.000000	2046.000000
13.880000	0.043064	25.450867	10.019865	-1.342767	11.295276	5.478492	0.000000	-10.000000	0.050000	-4.250000	0.000000	1023.000000	1023.000000	2046.000000
13.900000	0.042016	24.831423	10.143969	-1.969707	10.962536	5.694625	0.000000	-10.000000	0.050000	-3.500000	0.000000	1023.000000	1023.000000	2046.000000
13.920000	0.043892	25.940308	10.123324	-1.335664	11.596185	5.556463	0.000000	-10.000000	0.050000	-3.166667	0.000000	1023.000000	1023.000000	2046.000000
13.940000	0.043476	25.694410	10.396745	-1.829753	11.324371	5.803047	0.000000	-10.000000	0.050000	-3.366667	0.000000	1023.000000	1023.000000	2046.000000
13.960000	0.044823	26.490484	10.171142	-1.222495	11.815124	5.726714	0.000000	-10.000000	0.050000	-3.766667	0.000000	1023.000000	1023.000000	2046.000000
13.980000	0.044484	26.290327	10.321347	-1.462552	11.723296	5.708235	0.000000	-10.000000	0.050000	-4.250000	0.000000	1023.000000	1023.000000	2046.000000
14.000000	0.044659	26.393551	9.728665	-1.129150	11.988661	5.805375	0.000000	-10.000000	0.050000	-4.516667	0.000000	1023.000000	1023.000000	2046.000000
14.020000	0.044574	26.342958	9.895193	-1.191848	11.979456	5.660156	0.000000	-10.000000	0.058333	-5.116667	0.000000	1023.000000	1023.000000	2046.000000
14.040000	0.043754	25.858696	9.436031	-1.263806	11.835120	5.851352	0.000000	-10.000000	0.066667	-5.783333	0.000000	1023.000000	1023.000000	2046.000000
14.060000	0.044608	26.363308	9.753564	-1.071953	11.992310	5.689388	0.000000	-10.000000	0.066667	-5.950000	0.000000	1023.000000	1023.000000	2046.000000
14.080000	0.042983	25.403185	9.403174	-1.590986	11.694743	5.896254	0.000000	-10.000000	0.050000	-4.816667	0.000000	1023.000000	1023.000000	2046.000000
14.100000	0.044340	26.204967	9.531463	-1.130251	12.156629	5.647128	0.000000	-10.000000	0.025000	-2.600000	0.000000	1023.000000	1023.000000	2046.000000
14.120000	0.043257	25.564884	9.627490	-1.799991	11.830435	5.906949	0.000000	-10.000000	0.008333	-0.266667	0.000000	1023.000000	1023.000000	2046.000000
14.140000	0.045339	26.795067	9.653471	-1.161417	12.459044	5.843968	0.000000	-10.000000	0.016667	1.050000	0.000000	1023.000000	1023.000000	2046.000000
14.160000	0.045633	26.969101	10.184155	-1.474002	12.314321	5.944627	0.000000	-10.000000	0.033333	1.050000	0.000000	1023.000000	1023.000000	2046.000000
14.180000	0.047010	27.782785	10.000856	-0.979992	12.732634	6.029289	0.000000	-10.000000	0.050000	0.450000	0.000000	1023.000000	1023.000000	2046.000000
14.200000	0.048129	28.444523	10.610825	-0.897861	12.726653	6.004905	0.000000	-10.000000	0.050000	0.000000	0.000000	1023.000000	1023.000000	2046.000000
14.220000	0.048023	28.381525	10.420274	-0.933191	12.584172	6.310271	0.000000	-10.000000	0.041667	0.000000	0.000000	1023.000000	1023.000000	2046.000000
14.240000	0.049692	29.367887	10.749558	-0.477487	12.934347	6.161469	0.000000	-10.000000	0.041667	0.000000	0.000000	1023.000000	1023.000000	2046.000000
14.260000	0.048832	28.860003	10.703038	-0.930969	12.610087	6.477845	0.000000	-10.000000	0.033333	0.000000	0.000000	1023.000000	1023.000000	2046.000000
14.280000	0.050925	30.096815	10.805141	-0.308888	13.328568	6.271995	0.000000	-10.000000	0.033333	0.000000	0.000000	1023.000000	1023.000000	2046.000000
14.300000	0.049954	29.523003	10.878047	-0.869908	13.048946	6.465919	0.000000	-10.000000	0.025000	0.283333	0.000000	1023.000000	1023.000000	2046.000000
14.320000	0.051032	30.160032	10.682338	-0.358584	13.455222	6.381055	0.000000	-10.000000	0.025000	0.983333	0.000000	1023.000000	1023.000000	2046.000000
14.340000	0.050597	29.903046	11.150058	-0.638134	13.063549	6.327574	0.000000	-10.000000	0.033333	1.600000	0.000000	1023.000000	1023.000000	2046.000000
14.360000	0.050587	29.896835	10.911722	-0.527843	13.099300	6.413656	0.000000	-10.000000	0.041667	1.316667	0.000000	1023.000000	1023.000000	2046.000000
14.380000	0.051951	30.702852	11.415840	-0.236769	13.273778	6.250002	0.000000	-10.000000	0.050000	0.000000	0.000000	1023.000000	1023.000000	2046.000000
14.400000	0.050978	30.128258	11.131677	-0.669817	13.016713	6.649684	0.000000	-10.000000	0.050000	-1.466667	0.000000	1023.000000	1023.000000	2046.000000
14.420000	0.052054	30.763659	10.929204	-0.010948	13.419618	6.425785	0.000000	-10.000000	0.050000	-2.616667	0.000000	1023.000000	1023.000000	2046.000000
14.440000	0.049817	29.441799	10.634032	-0.540903	12.635922	6.712747	0.000000	-10.000000	0.050000	-3.150000	0.000000	1023.000000	1023.000000	2046.000000
14.460000	0.050914	30.089897	10.458169	0.123803	12.975492	6.532434	0.000000	-10.000000	0.050000	-4.016667	0.000000	1023.000000	1023.000000	2046.000000
14.480000	0.049070	29.000353	10.486424	-0.554788	12.320115	6.748602	0.000000	-10.000000	0.050000	-4.600000	0.000000	1023.000000	1023.000000	2046.000000
14.500000	0.049602	29.315001	10.094190	-0.042549	12.716752	6.546607	0.000000	-10.000000	0.050000	-5.133334	0.000000	1023.000000	1023.000000	2046.000000
14.520000	0.047080	27.824244	10.006714	-0.608692	11.807963	6.618258	0.000000	-10.000000	0.050000	-5.150000	0.000000	1023.000000	1023.000000	2046.000000
14.540000	0.044886	26.527739	9.120622	-0.361029	11.491282	6.276863	0.000000	-10.000000	0.050000	-5.433333	0.000000	1023.000000	1023.000000	2046.000000
14.560000	0.042139	24.904284	9.179176	-0.817891	10.497635	6.045364	0.000000	-10.000000	0.050000	-5.900000	0.000000	1023.000000	1023.000000	2046.000000
14.580000	0.040303	23.819353	8.451015	-0.753669	10.311257	5.810749	0.000000	-10.000000	0.050000	-6.266667	0.000000	1023.000000	1023.000000	2046.000000
14.600000	0.039468	23.325535	8.679321	-0.875456	9.913419	5.608250	0.000000	-10.000000	0.050000	-5.983334	0.000000	1023.000000	1023.000000	2046.000000
14.620000	0.038174	22.560783	8.046350	-0.934779	9.909791	5.539422	0.000000	-10.000000	0.050000	-5.300000	0.000000	1023.000000	1023.000000	2046.000000
14.640000	0.037796	22.337225	8.394200	-1.140698	9.582111	5.501611	0.000000	-10.000000	0.050000	-4.683333	0.000000	1023.000000	1023.000000	2046.000000
14.660000	0.037013	21.874573	7.877765	-1.159336	9.611738	5.544406	0.000000	-10.000000	0.050000	-4.416667	0.000000	1023.000000	1023.000000	2046.000000
14.680000	0.037432	22.122540	8.265510	-1.039420	9.593983	5.302468	0.000000	-10.000000	0.050000	-4.300000	0.000000	1023.000000	1023.000000	2046.000000
14.700000	0.036007	21.280212	7.926381	-1.382424	9.311584	5.424672	0.000000	-10.000000	0.050000	-4.050000	0.000000	1023.000000	1023.000000	2046.000000
14.720000	0.037319	22.055729	8.290165	-1.051419	9.645536	5.171447	0.000000	-10.000000	0.041667	-3.766667	0.000000	1023.000000	1023.000000	2046.000000
14.740000	0.035973	21.259926	8.041642	-1.483333	9.362193	5.339424	0.000000	-10.000000	0.033333	-3.433333	0.000000	1023.000000	1023.000000	2046.000000
14.760000	0.037604	22.224049	8.493882	-1.110428	9.727623	5.112970	0.000000	-10.000000	0.025000	-3.033333	0.000000	1023.000000	1023.000000	2046.000000
14.780000	0.036787	21.741243	8.332271	-1.473698	9.540317	5.342355	0.000000	-10.000000	0.033333	-2.533333	0.000000	1023.000000	1023.000000	2046.000000
14.800000	0.038793	22.926849	8.730851	-1.008155	10.030706	5.173447	0.000000	-10.000000	0.050000	-2.350000	0.000000	1023.000000	1023.000000	2046.000000
14.820000	0.037817	22.349878	8.561771	-1.465864	9.715807	5.538165	0.000000	-10.000000	0.058333	-2.600000	0.000000	1023.000000	1023.000000	2046.000000
14.840000	0.039964	23.618582	8.644802	-0.792973	10.464453	5.302300	0.000000	-10.000000	0.058333	-3.216667	0.000000	1023.000000	1023.000000	2046.000000
14.860000	0.038163	22.554213	8.350925	-1.472090	10.037657	5.637720	0.000000	-10.000000	0.050000	-4.033333	0.000000	1023.000000	1023.000000	2046.000000
14.880000	0.039487	23.336666	7.966701	-0.743202	10.729740	5.383428	0.000000	-10.000000	0.066667	-5.016667	0.000000	1023.000000	1023.000000	2046.000000
14.900000	0.037359	22.079414	7.830243	-1.452193	10.043313	5.658052	0.000000	-10.000000	0.083333	-6.466667	0.000000	1023.000000	1023.000000	2046.000000
14.920000	0.038010	22.463646	7.305247	-0.783732	10.547135	5.394996	0.000000	-10.000000	0.100000	-8.016666	0.000000	1023.000000	1023.000000	2046.000000
14.940000	0.037096	21.923565	7.496548	-1.142492	10.052659	5.516850	0.000000	-10.000000	0.100000	-9.333334	0.000000	1023.000000	1023.000000	2046.000000
14.960000	0.036337	21.475019	6.916278	-0.973288	10.036979	5.495049	0.000000	-10.000000	0.100000	-10.066667	0.000000	1023.000000	1023.000000	2046.000000
14.980000	0.036573	21.614727	7.224596	-0.833467	9.920698	5.302900	0.000000	-10.000000	0.100000	-10.183333	0.000000	1023.000000	1023.000000	2046.000000
15.000000	0.035437	20.943148	6.926509	-1.074367	9.581767	5.509238	0.000000	-10.000000	0.091667	-9.833333	0.000000	1023.000000	1023.000000	2046.000000
15.020000	0.037207	21.989363	7.290157	-0.596227	9.964688	5.330743	0.000000	-10.000000	0.091667	-9.516666	0.000000	1023.000000	1023.000000	2046.000000
15.040000	0.035752	21.129683	7.087653	-1.152918	9.525917	5.669030	0.000000	-10.000000	0.091667	-9.433333	0.000000	1023.000000	1023.000000	2046.000000
15.060000	0.038115	22.525803	7.254781	-0.331982	10.162965	5.440038	0.000000	-10.000000	0.100000	-9.683333	0.000000	1023.000000	1023.000000	2046.000000
15.080000	0.036547	21.599556	7.164313	-0.879638	9.515267	5.799614	0.000000	-10.000000	0.108333	-9.833333	0.000000	1023.000000	1023.000000	2046.000000
15.100000	0.038456	22.727631	7.130265	-0.069832	10.077804	5.589393	0.000000	-10.000000	0.108333	-10.033334	0.000000	1023.000000	1023.000000	2046.000000
15.120000	0.036721	21.702404	7.091487	-0.726921	9.395735	5.942103	0.000000	-10.000000	0.100000	-10.333333	0.000000	1023.000000	1023.000000	2046.000000
15.140000	0.038197	22.574501	6.849042	0.119206	9.890683	5.715570	0.000000	-10.000000	0.091667	-10.633333	0.000000	1023.000000	1023.000000	2046.000000
15.160000	0.036504	21.574148	6.928214	-0.499936	9.151391	5.994478	0.000000	-10.000000	0.100000	-10.883333	0.000000	1023.000000	1023.000000	2046.000000
15.180000	0.037821	22.352400	6.620630	0.281633	9.714758	5.735380	0.000000	-10.000000	0.116667	-11.116667	0.000000	1023.000000	1023.000000	2046.000000
15.200000	0.036365	21.491945	6.733165	-0.249565	9.115939	5.892407	0.000000	-10.000000	0.125000	-11.433333	0.000000	1023.000000	1023.000000	2046.000000
15.220000	0.037058	21.901489	6.340711	0.397029	9.458904	5.704845	0.000000	-10.000000	0.133333	-12.050000	0.000000	1023.000000	1023.000000	2046.000000
15.240000	0.035874	21.201326	6.530632	-0.103442	8.944061	5.830074	0.000000	-10.000000	0.141667	-12.866667	0.000000	1023.000000	1023.000000	2046.000000
15.260000	0.036406	21.516010	6.096377	0.510873	9.301717	5.607042	0.000000	-10.000000	0.150000	-13.750000	0.000000	1023.000000	1023.000000	2046.000000
15.280000	0.035122	20.757395	6.203168	0.081474	8.787692	5.685060	0.000000	-10.000000	0.175000	-14.500000	0.000000	1023.000000	1023.000000	2046.000000
15.300000	0.034430	20.347960	5.547325	0.544839	8.719353	5.536442	0.000000	-10.000000	0.208333	-15.100000	0.000000	1023.000000	1023.000000	2046.000000
15.320000	0.032937	19.465757	5.659395	0.344208	8.113049	5.349105	0.000000	-10.000000	0.241667	-15.800000	0.000000	1023.000000	1023.000000	2046.000000
15.340000	0.031088	18.373161	5.043130	0.401553	7.694921	5.233557	0.000000	-10.000000	0.266667	-16.816668	0.000000	1023.000000	1023.000000	2046.000000
15.360000	0.030435	17.987309	5.197524	0.357918	7.421135	5.010732	0.000000	-10.000000	0.308333	-18.333334	0.000000	1023.000000	1023.000000	2046.000000
15.380000	0.028877	17.066500	4.654577	0.307745	7.043492	5.060686	0.000000	-10.000000	0.358333	-20.150000	0.000000	1023.000000	1023.000000	2046.000000
15.400000	0.028862	17.057241	4.668021	0.550254	7.035471	4.803495	0.000000	-10.000000	0.400000	-21.733334	0.000000	1023.000000	1023.000000	2046.000000
15.420000	0.026303	15.545076	3.980022	0.219148	6.318623	5.027284	0.000000	-10.000000	0.416667	-22.833334	0.000000	1023.000000	1023.000000	2046.000000
15.440000	0.026560	15.696894	3.821698	0.928320	6.310966	4.635910	0.000000	-10.000000	0.425000	-23.350000	0.000000	1023.000000	1023.000000	2046.000000
15.460000	0.023503	13.890287	3.286414	0.380501	5.344694	4.878678	0.000000	-10.000000	0.433333	-23.683334	0.000000	1023.000000	1023.000000	2046.000000
15.480000	0.023754	14.038731	3.175197	0.960327	5.405377	4.497829	0.000000	-10.000000	0.466667	-24.083334	0.000000	1023.000000	1023.000000	2046.000000
15.500000	0.019952	11.791433	2.534449	0.273921	4.354977	4.628087	0.000000	-10.000000	0.500000	-24.400000	0.000000	1023.000000	1023.000000	2046.000000
15.520000	0.018594	10.988976	2.146151	0.717504	4.047574	4.077747	0.000000	-10.000000	0.525000	-24.816668	0.000000	1023.000000	1023.000000	2046.000000
15.540000	0.013291	7.855050	1.289852	-0.005622	2.593028	3.977792	0.000000	-10.000000	0.533333	-25.150000	0.000000	1023.000000	1023.000000	2046.000000
15.560000	0.011728	6.931338	1.117316	0.219510	2.213922	3.380590	0.000000	-10.000000	0.541667	-25.683334	0.000000	1023.000000	1023.000000	2046.000000
15.580000	0.007971	4.710608	0.387971	-0.275229	1.298583	3.299282	0.000000	-10.000000	0.541667	-25.833334	0.000000	1023.000000	1023.000000	2046.000000
15.600000	0.007373	4.357598	0.384759	0.017425	1.145488	2.809926	0.000000	-10.000000	0.541667	-26.016666	0.000000	1023.000000	1023.000000	2046.000000
15.620000	0.004062	2.400449	-0.255325	-0.592318	0.304249	2.943843	0.000000	-10.000000	0.541667	-26.100000	0.000000	1023.000000	1023.000000	2046.000000
15.640000	0.004258	2.516191	-0.336023	-0.077901	0.404656	2.525460	0.000000	-10.000000	0.550000	-26.300001	0.000000	1023.000000	1023.000000	2046.000000
15.660000	0.001105	0.653262	-0.816622	-0.935828	-0.413703	2.819416	0.000000	-10.000000	0.550000	-26.200001	0.000000	1023.000000	1023.000000	2046.000000
15.680000	0.001769	1.045220	-0.958555	-0.218656	-0.155577	2.378007	0.000000	-10.000000	0.550000	-26.100000	0.000000	1023.000000	1023.000000	2046.000000
15.700000	-0.001073	-0.634381	-1.221696	-1.081833	-0.836246	2.505394	0.000000	-10.000000	0.550000	-25.950001	0.000000	1023.000000	1023.000000	2046.000000
15.720000	-0.000697	-0.411772	-1.556580	-0.442890	-0.621479	2.209177	0.000000	-10.000000	0.550000	-26.016668	0.000000	1023.000000	1023.000000	2046.000000
15.740000	-0.001930	-1.140752	-1.305584	-0.855911	-1.068885	2.089628	0.000000	-10.000000	0.541667	-25.916668	0.000000	1023.000000	1023.000000	2046.000000
15.760000	-0.002721	-1.608076	-1.792842	-0.648938	-1.165377	1.999081	0.000000	-10.000000	0.533333	-25.883333	0.000000	1023.000000	1023.000000	2046.000000
15.780000	-0.002597	-1.534586	-1.427320	-0.635519	-1.247180	1.775433	0.000000	-10.000000	0.533333	-25.683334	0.000000	1023.000000	1023.000000	2046.000000
15.800000	-0.004146	-2.450228	-1.947350	-0.828790	-1.652496	1.978408	0.000000	-10.000000	0.541667	-25.916668	0.000000	1023.000000	1023.000000	2046.000000
15.820000	-0.003620	-2.139566	-1.857913	-0.435610	-1.550136	1.704093	0.000000	-10.000000	0.550000	-26.066668	0.000000	1023.000000	1023.000000	2046.000000
15.840000	-0.006054	-3.577746	-2.540114	-0.737415	-2.136534	1.836317	0.000000	-10.000000	0.558333	-26.350000	0.000000	1023.000000	1023.000000	2046.000000
15.860000	-0.005763	-3.405671	-2.573381	-0.327857	-2.073365	1.568932	0.000000	-10.000000	0.566667	-26.350000	0.000000	1023.000000	1023.000000	2046.000000
15.880000	-0.009162	-5.414457	-3.343066	-1.003007	-2.791915	1.723531	0.000000	-10.000000	0.566667	-26.466667	0.000000	1023.000000	1023.000000	2046.000000
15.900000	-0.008832	-5.219745	-3.543325	-0.401375	-2.675329	1.400284	0.000000	-10.000000	0.566667	-26.650000	0.000000	1023.000000	1023.000000	2046.000000
15.920000	-0.012281	-7.257915	-4.114162	-1.263276	-3.464025	1.583548	0.000000	-10.000000	0.558333	-26.700001	0.000000	1023.000000	1023.000000	2046.000000
15.940000	-0.012145	-7.177725	-4.505125	-0.535052	-3.442805	1.305257	0.000000	-10.000000	0.558333	-26.733334	0.000000	1023.000000	1023.000000	2046.000000
15.960000	-0.014678	-8.674445	-4.667157	-1.161147	-4.174322	1.328181	0.000000	-10.000000	0.558333	-26.700001	0.000000	1023.000000	1023.000000	2046.000000
15.980000	-0.015527	-9.176608	-5.173603	-0.733387	-4.474954	1.205336	0.000000	-10.000000	0.550000	-26.450001	0.000000	1023.000000	1023.000000	2046.000000
16.000000	-0.015853	-9.369102	-4.868720	-0.578490	-4.823385	0.901492	0.000000	-10.000000	0.533333	-26.299999	0.000000	1023.000000	1023.000000	2046.000000
16.020000	-0.018393	-10.870348	-5.417857	-1.135836	-5.421774	1.105119	0.000000	-10.000000	0.516667	-26.000000	0.000000	1023.000000	1023.000000	2046.000000
16.040001	-0.017235	-10.185742	-5.315728	-0.471426	-5.279675	0.881087	0.000000	-10.000000	0.516667	-26.049999	0.000000	1023.000000	1023.000000	2046.000000
16.059999	-0.019761	-11.678525	-5.582015	-1.200046	-5.921418	1.024954	0.000000	-10.000000	0.525000	-25.966667	0.000000	1023.000000	1023.000000	2046.000000
16.080000	-0.019511	-11.530783	-5.919713	-0.535306	-6.011607	0.935843	0.000000	-10.000000	0.533333	-25.950001	0.000000	1023.000000	1023.000000	2046.000000
16.100000	-0.020237	-11.960313	-5.693993	-0.553436	-6.524915	0.812030	0.000000	-10.000000	0.541667	-25.950001	0.000000	1023.000000	1023.000000	2046.000000
16.120001	-0.022077	-13.047754	-6.312893	-0.508837	-7.136765	0.910740	0.000000	-10.000000	0.550000	-25.983334	0.000000	1023.000000	1023.000000	2046.000000
16.139999	-0.021918	-12.953257	-6.181359	-0.140023	-7.377061	0.745186	0.000000	-10.000000	0.550000	-26.016666	0.000000	1023.000000	1023.000000	2046.000000
16.160000	-0.024630	-14.556256	-6.845878	-0.557668	-8.122194	0.969484	0.000000	-10.000000	0.550000	-26.216667	0.000000	1023.000000	1023.000000	2046.000000
16.180000	-0.023958	-14.158970	-6.798957	0.103849	-8.221562	0.757700	0.000000	-10.000000	0.550000	-26.316668	0.000000	1023.000000	1023.000000	2046.000000
16.200001	-0.027104	-16.018726	-7.352642	-0.642853	-9.030639	1.007408	0.000000	-10.000000	0.550000	-26.400002	0.000000	1023.000000	1023.000000	2046.000000
16.219999	-0.026453	-15.633868	-7.628914	0.180332	-9.000455	0.815170	0.000000	-10.000000	0.550000	-26.316668	0.000000	1023.000000	1023.000000	2046.000000
16.240000	-0.028359	-16.759882	-7.601663	-0.340325	-9.717409	0.899514	0.000000	-10.000000	0.550000	-26.416668	0.000000	1023.000000	1023.000000	2046.000000
16.260000	-0.028970	-17.121153	-8.166160	0.156370	-9.918015	0.806651	0.000000	-10.000000	0.541667	-26.216667	0.000000	1023.000000	1023.000000	2046.000000
16.280001	-0.029326	-17.331572	-7.882964	0.197110	-10.331732	0.686014	0.000000	-10.000000	0.541667	-26.033335	0.000000	1023.000000	1023.000000	2046.000000
16.299999	-0.031486	-18.608366	-8.477135	-0.130687	-10.897326	0.896781	0.000000	-10.000000	0.541667	-25.766668	0.000000	1023.000000	1023.000000	2046.000000
16.320000	-0.030661	-18.120949	-8.436406	0.459825	-10.855885	0.711518	0.000000	-10.000000	0.533333	-25.450001	0.000000	1023.000000	1023.000000	2046.000000
16.340000	-0.032956	-19.477036	-8.602800	-0.225251	-11.410778	0.761795	0.000000	-10.000000	0.508333	-24.916668	0.000000	1023.000000	1023.000000	2046.000000
16.360001	-0.033357	-19.714088	-9.067759	0.236971	-11.524047	0.640746	0.000000	-10.000000	0.483333	-24.383333	0.000000	1023.000000	1023.000000	2046.000000
16.379999	-0.033402	-19.740557	-8.731941	0.298078	-11.814775	0.508083	0.000000	-10.000000	0.466667	-24.150002	0.000000	1023.000000	1023.000000	2046.000000
16.400000	-0.036427	-21.528111	-9.379559	-0.349364	-12.495591	0.696404	0.000000	-10.000000	0.450000	-23.833334	0.000000	1023.000000	1023.000000	2046.000000
16.420000	-0.036262	-21.431025	-9.410196	0.221497	-12.565438	0.323112	0.000000	-10.000000	0.425000	-23.366667	0.000000	1023.000000	1023.000000	2046.000000
16.440001	-0.039302	-23.227278	-9.524453	-0.749540	-13.317449	0.364165	0.000000	-10.000000	0.408333	-22.950001	0.000000	1023.000000	1023.000000	2046.000000
16.459999	-0.039456	-23.318430	-9.879256	-0.268061	-13.234795	0.063682	0.000000	-10.000000	0.391667	-22.550001	0.000000	1023.000000	1023.000000	2046.000000
16.480000	-0.039978	-23.626717	-9.411920	-0.591804	-13.495068	-0.127926	0.000000	-10.000000	0.383333	-22.300001	0.000000	1023.000000	1023.000000	2046.000000
16.500000	-0.041374	-24.451849	-9.886148	-0.813734	-13.660881	-0.091087	0.000000	-10.000000	0.366667	-22.000000	0.000000	1023.000000	1023.000000	2046.000000
16.520000	-0.040147	-23.727020	-9.524673	-0.403506	-13.481818	-0.317025	0.000000	-10.000000	0.366667	-21.833334	0.000000	1023.000000	1023.000000	2046.000000
16.540001	-0.042592	-25.171848	-9.976451	-1.208763	-13.913562	-0.073071	0.000000	-10.000000	0.358333	-21.483334	0.000000	1023.000000	1023.000000	2046.000000
16.559999	-0.041071	-24.272717	-9.982351	-0.388210	-13.609514	-0.292642	0.000000	-10.000000	0.358333	-21.183334	0.000000	1023.000000	1023.000000	2046.000000
16.580000	-0.042990	-25.407356	-9.955744	-1.192797	-14.063047	-0.195769	0.000000	-10.000000	0.350000	-21.000000	0.000000	1023.000000	1023.000000	2046.000000
16.600000	-0.043485	-25.699642	-10.374415	-0.787601	-14.081732	-0.455894	0.000000	-10.000000	0.350000	-20.750000	0.000000	1023.000000	1023.000000	2046.000000
16.620001	-0.044256	-26.155483	-9.991315	-0.901816	-14.477799	-0.784553	0.000000	-10.000000	0.350000	-20.383333	0.000000	1023.000000	1023.000000	2046.000000
16.639999	-0.048259	-28.521244	-10.769628	-1.636539	-15.252032	-0.863045	0.000000	-10.000000	0.316667	-19.016666	0.000000	1023.000000	1023.000000	2046.000000
16.660000	-0.048459	-28.639008	-10.742570	-1.259884	-15.354581	-1.281973	0.000000	-10.000000	0.283333	-17.900000	0.000000	1023.000000	1023.000000	2046.000000
16.680000	-0.051660	-30.530882	-10.823945	-2.309717	-15.976077	-1.421143	0.000000	-10.000000	0.250000	-16.799999	0.000000	1023.000000	1023.000000	2046.000000
16.700001	-0.051995	-30.728762	-11.272482	-1.801913	-15.829338	-1.825029	0.000000	-10.000000	0.233333	-16.366667	0.000000	1023.000000	1023.000000	2046.000000
16.719999	-0.052561	-31.063454	-10.870260	-2.097248	-16.102217	-1.993728	0.000000	-10.000000	0.216667	-15.866667	0.000000	1023.000000	1023.000000	2046.000000
16.740000	-0.054274	-32.075935	-11.451835	-2.167484	-16.368927	-2.087689	0.000000	-10.000000	0.200000	-15.466667	0.000000	1023.000000	1023.000000	2046.000000
16.760000	-0.053315	-31.509377	-11.007257	-1.947446	-16.354605	-2.200067	0.000000	-10.000000	0.200000	-15.216667	0.000000	1023.000000	1023.000000	2046.000000
16.780001	-0.055777	-32.964245	-11.504208	-2.615606	-16.747587	-2.096845	0.000000	-10.000000	0.200000	-14.966667	0.000000	1023.000000	1023.000000	2046.000000
16.799999	-0.054237	-32.054111	-11.404293	-1.992219	-16.352987	-2.304614	0.000000	-10.000000	0.200000	-14.466667	0.000000	1023.000000	1023.000000	2046.000000
16.820000	-0.056275	-33.258427	-11.464069	-2.999710	-16.762899	-2.031745	0.000000	-10.000000	0.200000	-14.150001	0.000000	1023.000000	1023.000000	2046.000000
16.840000	-0.055063	-32.541950	-11.570685	-2.200152	-16.365185	-2.405928	0.000000	-10.000000	0.200000	-13.833334	0.000000	1023.000000	1023.000000	2046.000000
16.860001	-0.055695	-32.915718	-11.220886	-2.837818	-16.531857	-2.325158	0.000000	-10.000000	0.191667	-13.566667	0.000000	1023.000000	1023.000000	2046.000000
16.879999	-0.055597	-32.857792	-11.549543	-2.435608	-16.357950	-2.514691	0.000000	-10.000000	0.166667	-13.150001	0.000000	1023.000000	1023.000000	2046.000000
16.900000	-0.054175	-32.017651	-10.956563	-2.291281	-16.240713	-2.529094	0.000000	-10.000000	0.150000	-12.950001	0.000000	1023.000000	1023.000000	2046.000000
16.920000	-0.055896	-33.034283	-11.415586	-2.768935	-16.491850	-2.357915	0.000000	-10.000000	0.141667	-12.950001	0.000000	1023.000000	1023.000000	2046.000000
16.940001	-0.054028	-31.930813	-11.258410	-2.112076	-16.045734	-2.514591	0.000000	-10.000000	0.141667	-12.900001	0.000000	1023.000000	1023.000000	2046.000000
16.959999	-0.056124	-33.169361	-11.506044	-3.023913	-16.353817	-2.285584	0.000000	-10.000000	0.133333	-12.483334	0.000000	1023.000000	1023.000000	2046.000000
16.980000	-0.055914	-33.045097	-11.996878	-2.420783	-16.065405	-2.562034	0.000000	-10.000000	0.116667	-11.750000	0.000000	1023.000000	1023.000000	2046.000000
17.000000	-0.056573	-33.434925	-11.818421	-2.898309	-16.155596	-2.562596	0.000000	-10.000000	0.108333	-11.216667	0.000000	1023.000000	1023.000000	2046.000000
17.020000	-0.058128	-34.353458	-12.444223	-2.905855	-16.348248	-2.655131	0.000000	-10.000000	0.100000	-10.900001	0.000000	1023.000000	1023.000000	2046.000000
17.040001	-0.057346	-33.891327	-12.175001	-2.609260	-16.290314	-2.816751	0.000000	-10.000000	0.100000	-10.883334	0.000000	1023.000000	1023.000000	2046.000000
17.059999	-0.060029	-35.476978	-12.613019	-3.437000	-16.821722	-2.605239	0.000000	-10.000000	0.100000	-10.450001	0.000000	1023.000000	1023.000000	2046.000000
17.080000	-0.058559	-34.608566	-12.598792	-2.650359	-16.462120	-2.897295	0.000000	-10.000000	0.091667	-9.800000	0.000000	1023.000000	1023.000000	2046.000000
17.100000	-0.060489	-35.749180	-12.584847	-3.594549	-16.912329	-2.657454	0.000000	-10.000000	0.083333	-9.166667	0.000000	1023.000000	1023.000000	2046.000000
17.120001	-0.059077	-34.914501	-12.685295	-2.832468	-16.469379	-2.927357	0.000000	-10.000000	0.066667	-8.650000	0.000000	1023.000000	1023.000000	2046.000000
17.139999	-0.059656	-35.256565	-12.385665	-3.552355	-16.643278	-2.675267	0.000000	-10.000000	0.058333	-8.116667	0.000000	1023.000000	1023.000000	2046.000000
17.160000	-0.058967	-34.849365	-12.671698	-2.876104	-16.335485	-2.966076	0.000000	-10.000000	0.050000	-7.466667	0.000000	1023.000000	1023.000000	2046.000000
17.180000	-0.058214	-34.404423	-12.109922	-3.103032	-16.337011	-2.854458	0.000000	-10.000000	0.050000	-6.950000	0.000000	1023.000000	1023.000000	2046.000000
17.200001	-0.058743	-34.716953	-12.488725	-2.886147	-16.348843	-2.993239	0.000000	-10.000000	0.050000	-6.566667	0.000000	1023.000000	1023.000000	2046.000000
17.219999	-0.056964	-33.665977	-11.889707	-2.675058	-16.180019	-2.921195	0.000000	-10.000000	0.050000	-6.216667	0.000000	1023.000000	1023.000000	2046.000000
17.240000	-0.058323	-34.469131	-12.254312	-2.871859	-16.429482	-2.913478	0.000000	-10.000000	0.050000	-5.916667	0.000000	1023.000000	1023.000000	2046.000000
17.260000	-0.056342	-33.297997	-11.834815	-2.483024	-16.085760	-2.894398	0.000000	-10.000000	0.050000	-5.566667	0.000000	1023.000000	1023.000000	2046.000000
17.280001	-0.057860	-34.195507	-12.135187	-2.867931	-16.416212	-2.776175	0.000000	-10.000000	0.050000	-5.050000	0.000000	1023.000000	1023.000000	2046.000000
17.299999	-0.055725	-32.933586	-11.763659	-2.331911	-15.985352	-2.852665	0.000000	-10.000000	0.050000	-4.550000	0.000000	1023.000000	1023.000000	2046.000000
17.320000	-0.057486	-33.974163	-12.005099	-3.011609	-16.353415	-2.604041	0.000000	-10.000000	0.050000	-4.083333	0.000000	1023.000000	1023.000000	2046.000000
17.340000	-0.055249	-32.652004	-11.691355	-2.269800	-15.881536	-2.809312	0.000000	-10.000000	0.050000	-3.833333	0.000000	1023.000000	1023.000000	2046.000000
17.360001	-0.057084	-33.736507	-11.942273	-2.876678	-16.237934	-2.679621	0.000000	-10.000000	0.050000	-3.650000	0.000000	1023.000000	1023.000000	2046.000000
17.379999	-0.054892	-32.441296	-11.676967	-2.204964	-15.738358	-2.821007	0.000000	-10.000000	0.050000	-3.600000	0.000000	1023.000000	1023.000000	2046.000000
17.400000	-0.056594	-33.447350	-11.763914	-3.074807	-16.095526	-2.513103	0.000000	-10.000000	0.050000	-3.733333	0.000000	1023.000000	1023.000000	2046.000000
17.420000	-0.054856	-32.419994	-11.797102	-2.273875	-15.607461	-2.741558	0.000000	-10.000000	0.050000	-4.100000	0.000000	1023.000000	1023.000000	2046.000000
17.440001	-0.056104	-33.157272	-11.695042	-3.138476	-15.903805	-2.419949	0.000000	-10.000000	0.041667	-4.583333	0.000000	1023.000000	1023.000000	2046.000000
17.459999	-0.055438	-32.763634	-11.964468	-2.321591	-15.652503	-2.825072	0.000000	-10.000000	0.033333	-4.933333	0.000000	1023.000000	1023.000000	2046.000000
17.480000	-0.056792	-33.564121	-11.893950	-3.135222	-16.006178	-2.528769	0.000000	-10.000000	0.033333	-5.000000	0.000000	1023.000000	1023.000000	2046.000000
17.500000	-0.056981	-33.675896	-12.209161	-2.486367	-15.970374	-3.009993	0.000000	-10.000000	0.050000	-4.883333	0.000000	1023.000000	1023.000000	2046.000000
17.520000	-0.058314	-34.463726	-11.995482	-3.280271	-16.386288	-2.801684	0.000000	-10.000000	0.058333	-4.666667	0.000000	1023.000000	1023.000000	2046.000000
17.540001	-0.058644	-34.658386	-12.282417	-2.849579	-16.331131	-3.195260	0.000000	-10.000000	0.058333	-4.516667	0.000000	1023.000000	1023.000000	2046.000000
17.559999	-0.058313	-34.463264	-11.820120	-3.217652	-16.310196	-3.115295	0.000000	-10.000000	0.058333	-4.666667	0.000000	1023.000000	1023.000000	2046.000000
17.580000	-0.059072	-34.911556	-12.194856	-3.188448	-16.310295	-3.217957	0.000000	-10.000000	0.066667	-5.233334	0.000000	1023.000000	1023.000000	2046.000000
17.600000	-0.057869	-34.200787	-11.774511	-3.175168	-16.078018	-3.173087	0.000000	-10.000000	0.075000	-5.950000	0.000000	1023.000000	1023.000000	2046.000000
17.620001	-0.058933	-34.829155	-12.271212	-3.038548	-16.160843	-3.358553	0.000000	-10.000000	0.075000	-6.466667	0.000000	1023.000000	1023.000000	2046.000000
17.639999	-0.058019	-34.289196	-11.898492	-3.074591	-16.071341	-3.244773	0.000000	-10.000000	0.075000	-6.650000	0.000000	1023.000000	1023.000000	2046.000000
17.660000	-0.059423	-35.118992	-12.303458	-3.075967	-16.377899	-3.361666	0.000000	-10.000000	0.066667	-6.616667	0.000000	1023.000000	1023.000000	2046.000000
17.680000	-0.058458	-34.548843	-11.953976	-2.971426	-16.259321	-3.364120	0.000000	-10.000000	0.075000	-6.483334	0.000000	1023.000000	1023.000000	2046.000000
17.700001	-0.061377	-36.273922	-12.391828	-3.587148	-16.928236	-3.366711	0.000000	-10.000000	0.066667	-6.300000	0.000000	1023.000000	1023.000000	2046.000000
17.719999	-0.061263	-36.206341	-12.391503	-3.172095	-16.940090	-3.702651	0.000000	-10.000000	0.066667	-5.950000	0.000000	1023.000000	1023.000000	2046.000000
17.740000	-0.065060	-38.450287	-12.759630	-4.117320	-17.801113	-3.772221	0.000000	-10.000000	0.041667	-5.100000	0.000000	1023.000000	1023.000000	2046.000000
17.760000	-0.064291	-37.995796	-12.641346	-3.563043	-17.598316	-4.193092	0.000000	-10.000000	0.041667	-4.033333	0.000000	1023.000000	1023.000000	2046.000000
17.780001	-0.067012	-39.603947	-12.886699	-4.393893	-18.149702	-4.173655	0.000000	-10.000000	0.041667	-3.016667	0.000000	1023.000000	1023.000000	2046.000000
17.799999	-0.065607	-38.773495	-12.802308	-3.706046	-17.809155	-4.455985	0.000000	-10.000000	0.058333	-2.683333	0.000000	1023.000000	1023.000000	2046.000000
17.820000	-0.067642	-39.976475	-12.934802	-4.664900	-18.226831	-4.149939	0.000000	-10.000000	0.058333	-2.900000	0.000000	1023.000000	1023.000000	2046.000000
17.840000	-0.066671	-39.402603	-13.081664	-3.928007	-17.938553	-4.454378	0.000000	-10.000000	0.058333	-3.516667	0.000000	1023.000000	1023.000000	2046.000000
17.860001	-0.067337	-39.796120	-12.879777	-4.576786	-18.127373	-4.212185	0.000000	-10.000000	0.050000	-3.883333	0.000000	1023.000000	1023.000000	2046.000000
17.879999	-0.067217	-39.725338	-13.094197	-4.095634	-18.031136	-4.504373	0.000000	-10.000000	0.050000	-3.833333	0.000000	1023.000000	1023.000000	2046.000000
17.900000	-0.066950	-39.567612	-12.751336	-4.444201	-18.007933	-4.364142	0.000000	-10.000000	0.050000	-3.650000	0.000000	1023.000000	1023.000000	2046.000000
17.920000	-0.067503	-39.894169	-13.000161	-4.216669	-18.078773	-4.598567	0.000000	-10.000000	0.050000	-3.600000	0.000000	1023.000000	1023.000000	2046.000000
17.940001	-0.066334	-39.203320	-12.575548	-4.192153	-17.841028	-4.594591	0.000000	-10.000000	0.050000	-3.566667	0.000000	1023.000000	1023.000000	2046.000000
17.959999	-0.067117	-39.665863	-12.793248	-4.282022	-17.976980	-4.613612	0.000000	-10.000000	0.041667	-3.400000	0.000000	1023.000000	1023.000000	2046.000000
17.980000	-0.065204	-38.535507	-12.401025	-3.922493	-17.572393	-4.639595	0.000000	-10.000000	0.041667	-3.350000	0.000000	1023.000000	1023.000000	2046.000000
18.000000	-0.066606	-39.364029	-12.616683	-4.423187	-17.962856	-4.361300	0.000000	-10.000000	0.041667	-3.800000	0.000000	1023.000000	1023.000000	2046.000000
18.020000	-0.064474	-38.104221	-12.461131	-3.771474	-17.419329	-4.452285	0.000000	-10.000000	0.050000	-4.366667	0.000000	1023.000000	1023.000000	2046.000000
18.040001	-0.066478	-39.288532	-12.829237	-4.368012	-17.784794	-4.306491	0.000000	-10.000000	0.041667	-4.533333	0.000000	1023.000000	1023.000000	2046.000000
18.059999	-0.064945	-38.382553	-12.882382	-3.752423	-17.251415	-4.496333	0.000000	-10.000000	0.041667	-4.016667	0.000000	1023.000000	1023.000000	2046.000000
18.080000	-0.067191	-39.710072	-13.211897	-4.600791	-17.680096	-4.217287	0.000000	-10.000000	0.041667	-3.500000	0.000000	1023.000000	1023.000000	2046.000000
18.100000	-0.065919	-38.957874	-13.336969	-3.917537	-17.260811	-4.442556	0.000000	-10.000000	0.050000	-3.483333	0.000000	1023.000000	1023.000000	2046.000000
18.120001	-0.067910	-40.134720	-13.488922	-4.772301	-17.735197	-4.138299	0.000000	-10.000000	0.041667	-3.933333	0.000000	1023.000000	1023.000000	2046.000000
18.139999	-0.066860	-39.514194	-13.660231	-3.994081	-17.379999	-4.479885	0.000000	-10.000000	0.041667	-4.250000	0.000000	1023.000000	1023.000000	2046.000000
18.160000	-0.068404	-40.426731	-13.656752	-4.835143	-17.794207	-4.140630	0.000000	-10.000000	0.041667	-4.133333	0.000000	1023.000000	1023.000000	2046.000000
18.180000	-0.067235	-39.735699	-13.691257	-4.062433	-17.475878	-4.506130	0.000000	-10.000000	0.050000	-3.550000	0.000000	1023.000000	1023.000000	2046.000000
18.200001	-0.068086	-40.238823	-13.555833	-4.795405	-17.701094	-4.186489	0.000000	-10.000000	0.033333	-2.733333	0.000000	1023.000000	1023.000000	2046.000000
18.219999	-0.066718	-39.430161	-13.569749	-4.059870	-17.302668	-4.497875	0.000000	-10.000000	0.033333	-2.033333	0.000000	1023.000000	1023.000000	2046.000000
18.240000	-0.067264	-39.753174	-13.375752	-4.753417	-17.485704	-4.138299	0.000000	-10.000000	0.033333	-1.633333	0.000000	1023.000000	1023.000000	2046.000000
18.260000	-0.065676	-38.814716	-13.343830	-3.945869	-17.122501	-4.402514	0.000000	-10.000000	0.050000	-1.400000	0.000000	1023.000000	1023.000000	2046.000000
18.280001	-0.066256	-39.157307	-13.183303	-4.563887	-17.331690	-4.078427	0.000000	-10.000000	0.050000	-0.883333	0.000000	1023.000000	1023.000000	2046.000000
18.299999	-0.064574	-38.162987	-13.110235	-3.807672	-16.947281	-4.297797	0.000000	-10.000000	0.050000	-0.366667	0.000000	1023.000000	1023.000000	2046.000000
18.320000	-0.065117	-38.483921	-12.956299	-4.389363	-17.119473	-4.018785	0.000000	-10.000000	0.050000	0.000000	0.000000	1023.000000	1023.000000	2046.000000
18.340000	-0.064044	-37.850224	-13.055107	-3.734824	-16.823530	-4.236763	0.000000	-10.000000	0.041667	0.000000	0.000000	1023.000000	1023.000000	2046.000000
18.360001	-0.063933	-37.784363	-12.793457	-4.132145	-16.845316	-4.013444	0.000000	-10.000000	0.033333	0.000000	0.000000	1023.000000	1023.000000	2046.000000
18.379999	-0.063646	-37.615013	-13.007308	-3.703607	-16.745087	-4.159010	0.000000	-10.000000	0.033333	0.000000	0.000000	1023.000000	1023.000000	2046.000000
18.400000	-0.062712	-37.063000	-12.602030	-3.725709	-16.608768	-4.126493	0.000000	-10.000000	0.033333	0.000000	0.000000	1023.000000	1023.000000	2046.000000
18.420000	-0.063322	-37.423138	-12.797617	-3.735584	-16.798738	-4.091197	0.000000	-10.000000	0.041667	0.000000	0.000000	1023.000000	1023.000000	2046.000000
18.440001	-0.061884	-36.573410	-12.503286	-3.492929	-16.393761	-4.183433	0.000000	-10.000000	0.041667	0.000000	0.000000	1023.000000	1023.000000	2046.000000
18.459999	-0.063093	-37.288216	-12.720126	-3.718761	-16.773195	-4.076131	0.000000	-10.000000	0.050000	0.000000	0.000000	1023.000000	1023.000000	2046.000000
18.480000	-0.061623	-36.419281	-12.525227	-3.296234	-16.363279	-4.234543	0.000000	-10.000000	0.050000	0.000000	0.000000	1023.000000	1023.000000	2046.000000
18.500000	-0.063617	-37.597443	-12.768980	-3.977159	-16.907351	-3.943953	0.000000	-10.000000	0.050000	0.000000	0.000000	1023.000000	1023.000000	2046.000000
18.520000	-0.062688	-37.048889	-12.817462	-3.480844	-16.539593	-4.210991	0.000000	-10.000000	0.033333	0.000000	0.000000	1023.000000	1023.000000	2046.000000
18.540001	-0.063746	-37.673630	-12.658840	-4.202547	-16.889345	-3.922897	0.000000	-10.000000	0.025000	0.000000	0.000000	1023.000000	1023.000000	2046.000000
18.559999	-0.063238	-37.373928	-12.758124	-3.741769	-16.694399	-4.179634	0.000000	-10.000000	0.025000	0.000000	0.000000	1023.000000	1023.000000	2046.000000
18.580000	-0.063165	-37.330242	-12.487624	-4.145631	-16.674427	-4.022562	0.000000	-10.000000	0.041667	-0.366667	0.000000	1023.000000	1023.000000	2046.000000
18.600000	-0.063094	-37.288326	-12.773994	-3.841183	-16.554916	-4.118232	0.000000	-10.000000	0.050000	-1.300000	0.000000	1023.000000	1023.000000	2046.000000
18.620001	-0.062369	-36.860138	-12.407810	-3.880594	-16.455153	-4.116579	0.000000	-10.000000	0.050000	-2.433333	0.000000	1023.000000	1023.000000	2046.000000
18.639999	-0.063579	-37.575092	-12.856791	-3.815106	-16.725866	-4.177329	0.000000	-10.000000	0.050000	-3.266667	0.000000	1023.000000	1023.000000	2046.000000
18.660000	-0.062622	-37.009548	-12.517305	-3.690197	-16.545155	-4.256891	0.000000	-10.000000	0.050000	-3.383333	0.000000	1023.000000	1023.000000	2046.000000
18.680000	-0.064388	-38.053116	-12.829926	-4.016103	-17.043610	-4.163476	0.000000	-10.000000	0.050000	-3.050000	0.000000	1023.000000	1023.000000	2046.000000
18.700001	-0.063688	-37.639481	-12.663564	-3.735375	-16.816458	-4.424085	0.000000	-10.000000	0.041667	-2.566667	0.000000	1023.000000	1023.000000	2046.000000
18.719999	-0.066797	-39.476822	-13.048380	-4.503635	-17.660410	-4.264397	0.000000	-10.000000	0.033333	-2.016667	0.000000	1023.000000	1023.000000	2046.000000
18.740000	-0.067006	-39.600620	-13.121840	-4.119827	-17.635201	-4.723753	0.000000	-10.000000	0.033333	-1.216667	0.000000	1023.000000	1023.000000	2046.000000
18.760000	-0.069998	-41.368916	-13.332563	-4.962004	-18.395075	-4.679273	0.000000	-10.000000	0.033333	-0.500000	0.000000	1023.000000	1023.000000	2046.000000
18.780001	-0.069117	-40.847870	-13.236188	-4.383312	-18.110676	-5.117695	0.000000	-10.000000	0.033333	0.000000	0.000000	1023.000000	1023.000000	2046.000000
18.799999	-0.071282	-42.127838	-13.459831	-4.996710	-18.629915	-5.041384	0.000000	-10.000000	0.033333	0.000000	0.000000	1023.000000	1023.000000	2046.000000
18.820000	-0.069867	-41.291534	-13.276490	-4.499300	-18.234631	-5.281113	0.000000	-10.000000	0.041667	0.000000	0.000000	1023.000000	1023.000000	2046.000000
18.840000	-0.071692	-42.370014	-13.460326	-5.012637	-18.818520	-5.078535	0.000000	-10.000000	0.050000	-0.266667	0.000000	1023.000000	1023.000000	2046.000000
18.860001	-0.070118	-41.439793	-13.300083	-4.545856	-18.348965	-5.244889	0.000000	-10.000000	0.050000	-0.433333	0.000000	1023.000000	1023.000000	2046.000000
18.879999	-0.071960	-42.528229	-13.482388	-5.065305	-18.835791	-5.144745	0.000000	-10.000000	0.050000	-0.433333	0.000000	1023.000000	1023.000000	2046.000000
18.900000	-0.070277	-41.533947	-13.253521	-4.547921	-18.335251	-5.397255	0.000000	-10.000000	0.041667	-0.166667	0.000000	1023.000000	1023.000000	2046.000000
18.920000	-0.071825	-42.448463	-13.385822	-5.123663	-18.781647	-5.157332	0.000000	-10.000000	0.033333	0.000000	0.000000	1023.000000	1023.000000	2046.000000
18.940001	-0.069945	-41.337261	-13.125528	-4.591633	-18.253033	-5.367067	0.000000	-10.000000	0.033333	0.000000	0.000000	1023.000000	1023.000000	2046.000000
18.959999	-0.071326	-42.153759	-13.193007	-5.166848	-18.645679	-5.148226	0.000000	-10.000000	0.033333	0.000000	0.000000	1023.000000	1023.000000	2046.000000
18.980000	-0.069294	-40.952869	-12.998152	-4.602798	-17.988031	-5.363890	0.000000	-10.000000	0.041667	0.000000	0.000000	1023.000000	1023.000000	2046.000000
19.000000	-0.070445	-41.632717	-13.101596	-5.136530	-18.384052	-5.010540	0.000000	-10.000000	0.041667	-0.800000	0.000000	1023.000000	1023.000000	2046.000000
19.020000	-0.068588	-40.535259	-13.083462	-4.515417	-17.772305	-5.164074	0.000000	-10.000000	0.050000	-1.833333	0.000000	1023.000000	1023.000000	2046.000000
19.040001	-0.069700	-41.192932	-13.175945	-5.092970	-18.037500	-4.886516	0.000000	-10.000000	0.041667	-2.783334	0.000000	1023.000000	1023.000000	2046.000000
19.059999	-0.068739	-40.624832	-13.420172	-4.566741	-17.612526	-5.025394	0.000000	-10.000000	0.033333	-2.500000	0.000000	1023.000000	1023.000000	2046.000000
19.080000	-0.069567	-41.114254	-13.451635	-5.079278	-17.696510	-4.886831	0.000000	-10.000000	0.025000	-1.933333	0.000000	1023.000000	1023.000000	2046.000000
19.100000	-0.069600	-41.133770	-13.841250	-4.742410	-17.567947	-4.982160	0.000000	-10.000000	0.025000	-1.650000	0.000000	1023.000000	1023.000000	2046.000000
19.120001	-0.070021	-41.382668	-13.722034	-5.134116	-17.663118	-4.863400	0.000000	-10.000000	0.033333	-1.800000	0.000000	1023.000000	1023.000000	2046.000000
19.139999	-0.070391	-41.601070	-14.148294	-4.772988	-17.673084	-5.006702	0.000000	-10.000000	0.033333	-1.566667	0.000000	1023.000000	1023.000000	2046.000000
19.160000	-0.070503	-41.667561	-13.879469	-5.033365	-17.795223	-4.959503	0.000000	-10.000000	0.033333	-0.900000	0.000000	1023.000000	1023.000000	2046.000000
19.180000	-0.071026	-41.976353	-14.172139	-4.869154	-17.992760	-4.942301	0.000000	-10.000000	0.033333	-0.233333	0.000000	1023.000000	1023.000000	2046.000000
19.200001	-0.069871	-41.293648	-13.760665	-4.666870	-17.724548	-5.141563	0.000000	-10.000000	0.025000	0.000000	0.000000	1023.000000	1023.000000	2046.000000
19.219999	-0.070723	-41.797050	-13.931935	-4.899301	-18.070307	-4.895506	0.000000	-10.000000	0.025000	0.566667	0.000000	1023.000000	1023.000000	2046.000000
19.240000	-0.068823	-40.674633	-13.597578	-4.490470	-17.499807	-5.086777	0.000000	-10.000000	0.025000	1.066667	0.000000	1023.000000	1023.000000	2046.000000
19.260000	-0.069808	-41.256279	-13.707630	-4.862118	-17.910994	-4.775537	0.000000	-10.000000	0.033333	1.500000	0.000000	1023.000000	1023.000000	2046.000000
19.280001	-0.067658	-39.986153	-13.378883	-4.338659	-17.308102	-4.960510	0.000000	-10.000000	0.041667	1.416667	0.000000	1023.000000	1023.000000	2046.000000
19.299999	-0.068494	-40.479919	-13.445382	-4.688075	-17.717346	-4.629114	0.000000	-10.000000	0.050000	1.150000	0.000000	1023.000000	1023.000000	2046.000000
19.320000	-0.066365	-39.221806	-13.155928	-4.156634	-17.137375	-4.771869	0.000000	-10.000000	0.050000	0.716667	0.000000	1023.000000	1023.000000	2046.000000
19.340000	-0.067479	-39.880112	-13.282847	-4.532292	-17.560791	-4.504182	0.000000	-10.000000	0.050000	0.233333	0.000000	1023.000000	1023.000000	2046.000000
19.360001	-0.065531	-38.728764	-13.029059	-3.986817	-17.010387	-4.702502	0.000000	-10.000000	0.041667	0.000000	0.000000	1023.000000	1023.000000	2046.000000
19.379999	-0.066579	-39.348347	-13.107135	-4.471102	-17.398382	-4.371727	0.000000	-10.000000	0.050000	0.000000	0.000000	1023.000000	1023.000000	2046.000000
19.400000	-0.064754	-38.269615	-12.944069	-3.959862	-16.844645	-4.521039	0.000000	-10.000000	0.041667	0.000000	0.000000	1023.000000	1023.000000	2046.000000
19.420000	-0.065822	-38.900509	-12.985944	-4.455698	-17.182098	-4.276770	0.000000	-10.000000	0.033333	0.000000	0.000000	1023.000000	1023.000000	2046.000000
19.440001	-0.064302	-38.002548	-12.991747	-3.907868	-16.630770	-4.472162	0.000000	-10.000000	0.025000	0.000000	0.000000	1023.000000	1023.000000	2046.000000
19.459999	-0.065477	-38.696693	-12.959632	-4.504540	-16.973255	-4.259266	0.000000	-10.000000	0.016667	0.550000	0.000000	1023.000000	1023.000000	2046.000000
19.480000	-0.064866	-38.335930	-13.143852	-4.010931	-16.741880	-4.439265	0.000000	-10.000000	0.016667	1.166667	0.000000	1023.000000	1023.000000	2046.000000
19.500000	-0.065042	-38.439869	-12.779597	-4.388558	-16.831902	-4.439810	0.000000	-10.000000	0.008333	1.683333	0.000000	1023.000000	1023.000000	2046.000000
19.520000	-0.064915	-38.365047	-12.960105	-4.121893	-16.867710	-4.415337	0.000000	-10.000000	0.025000	1.133333	0.000000	1023.000000	1023.000000	2046.000000
19.540001	-0.063965	-37.803604	-12.561403	-4.141918	-16.596127	-4.504158	0.000000	-10.000000	0.033333	0.216667	0.000000	1023.000000	1023.000000	2046.000000
19.559999	-0.064510	-38.125298	-12.788918	-4.133373	-16.917707	-4.285297	0.000000	-10.000000	0.050000	-0.900000	0.000000	1023.000000	1023.000000	2046.000000
19.580000	-0.063585	-37.578747	-12.686647	-3.771904	-16.551563	-4.568635	0.000000	-10.000000	0.050000	-1.616667	0.000000	1023.000000	1023.000000	2046.000000
19.600000	-0.065371	-38.634243	-12.977451	-4.220182	-17.154493	-4.282118	0.000000	-10.000000	0.050000	-2.166667	0.000000	1023.000000	1023.000000	2046.000000
19.620001	-0.064354	-38.033081	-12.821632	-3.848116	-16.821032	-4.542301	0.000000	-10.000000	0.041667	-2.366667	0.000000	1023.000000	1023.000000	2046.000000
19.639999	-0.066352	-39.214191	-13.026028	-4.510083	-17.352932	-4.325150	0.000000	-10.000000	0.041667	-2.350000	0.000000	1023.000000	1023.000000	2046.000000
19.660000	-0.066085	-39.056133	-13.156257	-4.179773	-17.093857	-4.626247	0.000000	-10.000000	0.041667	-2.266667	0.000000	1023.000000	1023.000000	2046.000000
19.680000	-0.069111	-40.844460	-13.428068	-4.933460	-17.868437	-4.614494	0.000000	-10.000000	0.041667	-2.150000	0.000000	1023.000000	1023.000000	2046.000000
19.700001	-0.069710	-41.198742	-13.708650	-4.622566	-17.900320	-4.967204	0.000000	-10.000000	0.033333	-1.666667	0.000000	1023.000000	1023.000000	2046.000000
19.719999	-0.071575	-42.300625	-13.621651	-5.255275	-18.358292	-5.065405	0.000000	-10.000000	0.033333	-0.900000	0.000000	1023.000000	1023.000000	2046.000000
19.740000	-0.071636	-42.336761	-13.902661	-4.859243	-18.258841	-5.316018	0.000000	-10.000000	0.041667	-0.216667	0.000000	1023.000000	1023.000000	2046.000000
19.760000	-0.072179	-42.658081	-13.576964	-5.195664	-18.444199	-5.441253	0.000000	-10.000000	0.050000	0.000000	0.000000	1023.000000	1023.000000	2046.000000
19.780001	-0.072775	-43.010231	-13.866463	-5.072042	-18.717150	-5.354574	0.000000	-10.000000	0.050000	0.000000	0.000000	1023.000000	1023.000000	2046.000000
19.799999	-0.071964	-42.530476	-13.532830	-4.849326	-18.510666	-5.637655	0.000000	-10.000000	0.041667	0.000000	0.000000	1023.000000	1023.000000	2046.000000
19.820000	-0.073476	-43.424145	-13.731146	-5.359286	-18.946932	-5.386779	0.000000	-10.000000	0.041667	0.000000	0.000000	1023.000000	1023.000000	2046.000000
19.840000	-0.072147	-42.639080	-13.628530	-4.902311	-18.510420	-5.597822	0.000000	-10.000000	0.041667	0.000000	0.000000	1023.000000	1023.000000	2046.000000
19.860001	-0.073499	-43.438175	-13.646595	-5.524261	-18.817516	-5.449803	0.000000	-10.000000	0.050000	0.000000	0.000000	1023.000000	1023.000000	2046.000000
19.879999	-0.072239	-42.693283	-13.728877	-5.039732	-18.387861	-5.536812	0.000000	-10.000000	0.050000	0.000000	0.000000	1023.000000	1023.000000	2046.000000
19.900000	-0.072434	-42.808224	-13.382316	-5.414493	-18.461905	-5.549510	0.000000	-10.000000	0.050000	0.000000	0.000000	1023.000000	1023.000000	2046.000000
19.920000	-0.072125	-42.625778	-13.585338	-5.127988	-18.448473	-5.463981	0.000000	-10.000000	0.050000	0.000000	0.000000	1023.000000	1023.000000	2046.000000
19.940001	-0.070871	-41.884647	-13.148858	-4.907250	-18.160799	-5.667739	0.000000	-10.000000	0.050000	-0.266667	0.000000	1023.000000	1023.000000	2046.000000
19.959999	-0.071905	-42.495934	-13.387440	-5.305218	-18.449591	-5.353685	0.000000	-10.000000	0.041667	-0.650000	0.000000	1023.000000	1023.000000	2046.000000
19.980000	-0.070249	-41.517124	-13.444038	-4.774077	-17.874073	-5.424935	0.000000	-10.000000	0.033333	-0.650000	0.000000	1023.000000	1023.000000	2046.000000
20.000000	-0.071099	-42.019249	-13.450648	-5.286838	-18.013725	-5.268037	0.000000	-10.000000	0.025000	-0.033333	0.000000	1023.000000	1023.000000	2046.000000
20.020000	-0.070453	-41.637676	-13.843149	-4.815815	-17.750072	-5.228638	0.000000	-10.000000	0.025000	1.316667	0.000000	1023.000000	1023.000000	2046.000000
20.040001	-0.070348	-41.575901	-13.637486	-4.918042	-17.680208	-5.340167	0.000000	-10.000000	0.025000	2.683333	0.000000	1023.000000	1023.000000	2046.000000
20.059999	-0.071123	-42.033447	-14.071315	-4.914870	-17.921471	-5.125792	0.000000	-10.000000	0.016667	4.033333	0.000000	1023.000000	1023.000000	2046.000000
20.080000	-0.070180	-41.476192	-13.831251	-4.679607	-17.696339	-5.268995	0.000000	-10.000000	0.000000	5.183333	0.000000	1023.000000	1023.000000	2046.000000
20.100000	-0.071565	-42.294621	-14.190334	-5.092515	-18.067183	-4.944590	0.000000	-10.000000	-0.008333	6.483333	0.000000	1023.000000	1023.000000	2046.000000
20.120001	-0.070154	-41.460793	-14.145481	-4.600459	-17.593735	-5.121119	0.000000	-10.000000	-0.025000	8.033333	0.000000	1023.000000	1023.000000	2046.000000
20.139999	-0.071099	-42.019325	-14.141259	-5.162085	-17.880699	-4.835282	0.000000	-10.000000	-0.041667	9.850000	0.000000	1023.000000	1023.000000	2046.000000
20.160000	-0.069531	-41.092842	-14.249546	-4.630650	-17.407156	-4.805492	0.000000	-10.000000	-0.075000	11.616667	0.000000	1023.000000	1023.000000	2046.000000
20.180000	-0.069028	-40.795784	-13.840528	-4.931325	-17.386923	-4.637011	0.000000	-10.000000	-0.100000	13.133333	0.000000	1023.000000	1023.000000	2046.000000
20.200001	-0.067979	-40.175827	-13.960803	-4.550031	-17.237747	-4.427245	0.000000	-10.000000	-0.158333	14.983334	12.666667	1023.000000	1023.000000	2046.000000
20.219999	-0.065888	-38.939651	-13.418322	-4.254986	-16.853706	-4.412639	0.000000	-10.000000	-0.208333	16.333334	25.333334	1023.000000	1023.000000	2046.000000
20.240000	-0.066216	-39.133774	-13.513258	-4.620022	-16.911589	-4.088905	0.000000	-10.000000	-0.250000	17.350000	38.000000	1023.000000	1023.000000	2046.000000
20.260000	-0.063874	-37.749805	-13.502738	-4.044778	-16.279327	-3.922961	0.000000	-10.000000	-0.250000	17.350000	38.000000	1023.000000	1023.000000	2046.000000
20.280001	-0.062890	-37.168232	-13.022040	-4.221822	-16.186867	-3.737503	0.000000	-10.000000	-0.233333	17.716667	39.833332	1023.000000	1023.000000	2046.000000
20.299999	-0.062039	-36.665081	-13.126110	-4.042122	-16.104856	-3.391992	0.000000	-10.000000	-0.225000	18.483334	43.666668	1023.000000	1023.000000	2046.000000
20.320000	-0.059806	-35.345097	-12.883681	-3.625939	-15.434422	-3.401054	0.000000	-10.000000	-0.241667	19.483334	49.666668	1023.000000	1023.000000	2046.000000
20.340000	-0.059820	-35.353645	-12.802814	-4.102434	-15.341259	-3.107139	0.000000	-10.000000	-0.291667	20.600000	56.000000	1023.000000	1023.000000	2046.000000
20.360001	-0.058056	-34.311188	-12.919481	-3.566722	-14.869294	-2.955689	0.000000	-10.000000	-0.341667	21.900002	62.833332	1023.000000	1023.000000	2046.000000
20.379999	-0.056674	-33.494438	-12.298143	-3.610600	-14.703260	-2.882433	0.000000	-10.000000	-0.391667	23.566668	69.833336	1023.000000	1023.000000	2046.000000
20.400000	-0.056149	-33.183926	-12.366921	-3.615290	-14.631429	-2.570287	0.000000	-10.000000	-0.441667	25.433334	77.500000	1023.000000	1023.000000	2046.000000
20.420000	-0.053440	-31.582941	-11.815713	-3.256292	-13.971500	-2.539436	0.000000	-10.000000	-0.483333	26.900000	85.666664	1023.000000	1023.000000	2046.000000
20.440001	-0.053376	-31.545099	-11.785030	-3.812557	-13.946540	-2.000972	0.000000	-10.000000	-0.516667	28.150000	94.500000	1023.000000	1023.000000	2046.000000
20.459999	-0.050423	-29.799923	-11.706613	-3.114279	-13.069562	-1.909469	0.000000	-10.000000	-0.533333	28.800001	103.666664	1023.000000	1023.000000	2046.000000
20.480000	-0.050207	-29.672548	-11.542482	-3.522173	-13.047674	-1.560220	0.000000	-10.000000	-0.575000	29.300001	113.000000	1023.000000	1023.000000	2046.000000
20.500000	-0.048664	-28.760197	-11.813335	-2.923206	-12.601503	-1.422152	0.000000	-10.000000	-0.608333	29.733334	122.666664	1023.000000	1023.000000	2046.000000
20.520000	-0.047318	-27.964947	-11.274647	-2.947141	-12.414304	-1.328855	0.000000	-10.000000	-0.641667	30.550001	132.500000	1023.000000	1023.000000	2046.000000
20.540001	-0.047342	-27.978983	-11.356249	-3.156358	-12.488732	-0.977644	0.000000	-10.000000	-0.675000	31.783335	142.666672	1023.000000	1023.000000	2046.000000
20.559999	-0.045277	-26.758453	-11.067859	-2.761684	-11.898161	-1.030749	0.000000	-10.000000	-0.708333	32.966667	153.166672	1023.000000	1023.000000	2046.000000
20.580000	-0.046928	-27.734283	-11.288990	-3.474821	-12.295057	-0.675415	0.000000	-10.000000	-0.733333	33.816669	164.000000	1023.000000	1023.000000	2046.000000
20.600000	-0.045797	-27.066236	-11.331379	-3.045921	-11.815833	-0.873104	0.000000	-10.000000	-0.741667	34.100002	175.166672	1023.000000	1023.000000	2046.000000
20.620001	-0.046642	-27.565584	-11.005298	-3.749233	-12.069055	-0.741997	0.000000	-10.000000	-0.733333	34.333336	186.500000	1023.000000	1023.000000	2046.000000
20.639999	-0.045400	-26.831463	-11.133434	-3.321420	-11.478019	-0.898589	0.000000	-10.000000	-0.733333	34.033333	197.833328	1023.000000	1023.000000	2046.000000
20.660000	-0.044261	-26.158495	-10.546226	-3.580192	-11.247676	-0.784401	0.000000	-10.000000	-0.725000	34.000000	209.333328	1023.000000	1023.000000	2046.000000
20.680000	-0.043509	-25.713898	-10.644457	-3.472708	-11.016195	-0.580537	0.000000	-10.000000	-0.733333	33.950001	220.666672	1023.000000	1023.000000	2046.000000
20.700001	-0.041122	-24.303078	-10.012179	-3.235217	-10.468713	-0.586970	0.000000	-10.000000	-0.741667	34.333336	232.166672	1023.000000	1023.000000	2046.000000
20.719999	-0.041230	-24.367149	-10.001513	-3.773034	-10.401009	-0.191594	0.000000	-10.000000	-0.766667	34.650002	243.500000	1023.000000	1023.000000	2046.000000
20.740000	-0.038230	-22.594021	-9.647330	-3.231631	-9.497919	-0.217141	0.000000	-10.000000	-0.800000	35.083336	255.000000	1023.000000	1023.000000	2046.000000
20.760000	-0.037848	-22.368145	-9.248238	-3.815827	-9.371389	0.067308	0.000000	-10.000000	-0.833333	35.600002	266.500000	1023.000000	1023.000000	2046.000000
20.780001	-0.035220	-20.815273	-9.112974	-3.325065	-8.516771	0.139536	0.000000	-10.000000	-0.866667	36.000000	278.166656	1023.000000	1023.000000	2046.000000
20.799999	-0.033268	-19.661325	-8.301406	-3.467836	-8.170609	0.278524	0.000000	-10.000000	-0.891667	36.266666	290.000000	1023.000000	1023.000000	2046.000000
20.820000	-0.031597	-18.674067	-8.162254	-3.351403	-7.699996	0.539585	0.000000	-10.000000	-0.900000	36.766666	302.166656	1023.000000	1023.000000	2046.000000
20.840000	-0.028233	-16.685534	-7.351062	-2.963593	-6.896863	0.525982	0.000000	-10.000000	-0.908333	37.266666	314.500000	1023.000000	1023.000000	2046.000000
20.860001	-0.027528	-16.269260	-7.281832	-3.370742	-6.647496	1.030809	0.000000	-10.000000	-0.900000	37.616669	327.000000	1023.000000	1023.000000	2046.000000
20.879999	-0.023931	-14.143503	-6.985453	-2.711464	-5.545225	1.098639	0.000000	-10.000000	-0.891667	37.383335	339.500000	1023.000000	1023.000000	2046.000000
20.900000	-0.022822	-13.487890	-6.523321	-3.057300	-5.313177	1.405907	0.000000	-10.000000	-0.866667	37.166668	352.000000	1023.000000	1023.000000	2046.000000
20.920000	-0.020482	-12.104676	-6.699667	-2.512337	-4.429546	1.536875	0.000000	-10.000000	-0.833333	36.733334	364.500000	1023.000000	1023.000000	2046.000000
20.940001	-0.018307	-10.819437	-6.064344	-2.483440	-3.991893	1.720240	0.000000	-10.000000	-0.816667	36.300003	376.833344	1023.000000	1023.000000	2046.000000
20.959999	-0.017397	-10.281358	-6.237326	-2.454448	-3.596307	2.006722	0.000000	-10.000000	-0.800000	35.716667	389.000000	1023.000000	1023.000000	2046.000000
20.980000	-0.014463	-8.547390	-5.514719	-2.100334	-3.025666	2.093330	0.000000	-10.000000	-0.800000	35.316669	401.000000	1023.000000	1023.000000	2046.000000
21.000000	-0.014375	-8.495411	-5.503484	-2.544284	-2.935773	2.488130	0.000000	-10.000000	-0.808333	35.033333	412.833344	1023.000000	1023.000000	2046.000000
21.020000	-0.011234	-6.639099	-5.028542	-2.048241	-1.982770	2.420455	0.000000	-10.000000	-0.816667	35.133335	424.500000	1023.000000	1023.000000	2046.000000
21.040001	-0.011037	-6.523001	-4.615219	-2.769280	-1.992023	2.853521	0.000000	-10.000000	-0.841667	35.466667	436.166656	1023.000000	1023.000000	2046.000000
21.059999	-0.007467	-4.413277	-4.247767	-2.069692	-0.860476	2.764658	0.000000	-10.000000	-0.841667	35.783333	448.000000	1023.000000	1023.000000	2046.000000
21.080000	-0.006034	-3.566153	-3.447533	-2.568778	-0.739043	3.189201	0.000000	-10.000000	-0.850000	35.766666	460.000000	1023.000000	1023.000000	2046.000000
21.100000	-0.002651	-1.566911	-3.180373	-1.884754	0.374174	3.124043	0.000000	-10.000000	-0.816667	35.650002	472.000000	1023.000000	1023.000000	2046.000000
21.120001	-0.000296	-0.175157	-2.272588	-2.025026	0.725200	3.397258	0.000000	-10.000000	-0.775000	35.333332	484.000000	1023.000000	1023.000000	2046.000000
21.139999	0.001743	1.030387	-2.056680	-1.774526	1.245879	3.615714	0.000000	-10.000000	-0.708333	34.650002	495.833344	1023.000000	1023.000000	2046.000000
21.160000	0.005011	2.961226	-1.151964	-1.429456	1.927961	3.614684	0.000000	-10.000000	-0.675000	33.533333	507.500000	1023.000000	1023.000000	2046.000000
21.180000	0.005626	3.324929	-0.920901	-1.820243	2.115348	3.950724	0.000000	-10.000000	-0.658333	32.600002	518.666687	1023.000000	1023.000000	2046.000000
21.200001	0.009402	5.556412	-0.233642	-1.212632	3.166908	3.835778	0.000000	-10.000000	-0.650000	31.983334	529.666687	1023.000000	1023.000000	2046.000000
21.219999	0.009462	5.592264	0.111272	-1.894849	3.199660	4.176182	0.000000	-10.000000	-0.625000	31.766666	540.500000	1023.000000	1023.000000	2046.000000
21.240000	0.012558	7.421687	0.429499	-1.220648	4.179879	4.032957	0.000000	-10.000000	-0.608333	31.600000	551.166687	1023.000000	1023.000000	2046.000000
21.260000	0.013309	7.865497	1.214439	-1.853764	4.144398	4.360424	0.000000	-10.000000	-0.600000	31.483334	561.833313	1023.000000	1023.000000	2046.000000
21.280001	0.016073	9.499021	1.473494	-1.269473	5.067362	4.227638	0.000000	-10.000000	-0.583333	31.033333	572.166687	1023.000000	1023.000000	2046.000000
21.299999	0.017545	10.369299	2.212192	-1.535749	5.161106	4.531750	0.000000	-10.000000	-0.550000	30.583334	582.666687	1023.000000	1023.000000	2046.000000
21.320000	0.018330	10.833176	1.936247	-1.249485	5.429297	4.717116	0.000000	-10.000000	-0.516667	29.783333	593.000000	1023.000000	1023.000000	2046.000000
21.340000	0.019380	11.453333	2.546593	-1.138242	5.363324	4.681657	0.000000	-10.000000	-0.491667	28.816668	603.166687	1023.000000	1023.000000	2046.000000
21.360001	0.019471	11.507186	2.377709	-1.075585	5.418033	4.787028	0.000000	-10.000000	-0.466667	27.766666	613.000000	1023.000000	1023.000000	2046.000000
21.379999	0.021698	12.823774	3.041698	-0.736885	5.797280	4.721682	0.000000	-10.000000	-0.425000	26.850000	622.333313	1023.000000	1023.000000	2046.000000
21.400000	0.021107	12.474355	3.001271	-1.254364	5.656311	5.071137	0.000000	-10.000000	-0.375000	26.083334	631.333313	1023.000000	1023.000000	2046.000000
21.420000	0.023237	13.733228	3.313479	-0.706477	6.310394	4.815832	0.000000	-10.000000	-0.350000	25.316668	640.166687	1023.000000	1023.000000	2046.000000
21.440001	0.020969	12.392423	3.230651	-1.621937	5.702278	5.081430	0.000000	-10.000000	-0.316667	24.166668	648.666687	1023.000000	1023.000000	2046.000000
21.459999	0.021523	12.719892	3.108045	-1.113477	6.052319	4.673005	0.000000	-10.000000	-0.266667	22.616667	657.000000	1023.000000	1023.000000	2046.000000
21.480000	0.019564	11.562392	3.339961	-1.856409	5.417693	4.661147	0.000000	-10.000000	-0.200000	20.483334	664.833313	1023.000000	1023.000000	2046.000000
21.500000	0.019980	11.808105	3.170578	-1.498075	5.776654	4.358947	0.000000	-10.000000	-0.158333	18.766666	672.000000	1023.000000	1023.000000	2046.000000
21.520000	0.020604	12.177013	3.742419	-1.665862	5.775320	4.325137	0.000000	-10.000000	-0.150000	17.616667	678.500000	1023.000000	1023.000000	2046.000000
21.540001	0.020238	11.960690	3.524530	-1.770835	5.838260	4.368735	0.000000	-10.000000	-0.150000	17.383333	684.500000	1023.000000	1023.000000	2046.000000
21.559999	0.021943	12.968432	4.109715	-1.527410	6.135770	4.250358	0.000000	-10.000000	-0.150000	17.366667	690.500000	1023.000000	1023.000000	2046.000000
21.580000	0.021029	12.428196	4.002168	-2.090089	5.893022	4.623095	0.000000	-10.000000	-0.133333	16.950001	696.500000	1023.000000	1023.000000	2046.000000
21.600000	0.023077	13.638264	4.295189	-1.523269	6.537774	4.328570	0.000000	-10.000000	-0.116667	16.466667	702.166687	1023.000000	1023.000000	2046.000000
21.620001	0.021958	12.977182	4.423244	-2.318578	6.164172	4.708344	0.000000	-10.000000	-0.100000	15.716667	707.666687	1023.000000	1023.000000	2046.000000
21.639999	0.023957	14.158760	4.483923	-1.639547	6.827971	4.486413	0.000000	-10.000000	-0.100000	15.350000	713.000000	1023.000000	1023.000000	2046.000000
21.660000	0.023829	14.083115	4.988105	-2.205363	6.534580	4.765792	0.000000	-10.000000	-0.100000	15.066667	718.166687	1023.000000	1023.000000	2046.000000
21.680000	0.025414	15.019444	4.955749	-1.691858	7.099252	4.656302	0.000000	-10.000000	-0.083333	14.716667	723.333313	1023.000000	1023.000000	2046.000000
21.700001	0.026824	15.853178	5.656599	-1.790549	7.203271	4.783858	0.000000	-10.000000	-0.066667	14.483334	728.166687	1023.000000	1023.000000	2046.000000
21.719999	0.027402	16.194357	5.546982	-1.689392	7.365142	4.971626	0.000000	-10.000000	-0.058333	13.583334	733.166687	1023.000000	1023.000000	2046.000000
21.740000	0.029768	17.592798	6.173858	-1.281271	7.781739	4.918472	0.000000	-10.000000	-0.066667	13.066667	737.666687	1023.000000	1023.000000	2046.000000
21.760000	0.029185	17.248196	5.917397	-1.632035	7.654345	5.308488	0.000000	-10.000000	-0.091667	12.633333	742.166687	1023.000000	1023.000000	2046.000000
21.780001	0.031581	18.664515	6.032230	-0.888575	8.365431	5.155428	0.000000	-10.000000	-0.091667	12.533334	746.500000	1023.000000	1023.000000	2046.000000
21.799999	0.029985	17.721039	5.729506	-1.557441	7.994821	5.554152	0.000000	-10.000000	-0.075000	12.066667	750.833313	1023.000000	1023.000000	2046.000000
21.820000	0.031871	18.835726	5.528684	-0.765888	8.705956	5.366972	0.000000	-10.000000	-0.041667	10.816667	755.000000	1023.000000	1023.000000	2046.000000
21.840000	0.030945	18.288221	5.692449	-1.321754	8.170074	5.747451	0.000000	-10.000000	-0.016667	9.700000	758.666687	1023.000000	1023.000000	2046.000000
21.860001	0.032160	19.006548	5.382796	-0.725486	8.691814	5.657424	0.000000	-10.000000	-0.008333	8.783334	762.166687	1023.000000	1023.000000	2046.000000
21.879999	0.031528	18.633179	5.680223	-1.218522	8.298471	5.873006	0.000000	-10.000000	0.000000	8.550000	765.166687	1023.000000	1023.000000	2046.000000
21.900000	0.032638	19.289272	5.536453	-0.778043	8.647877	5.882986	0.000000	-10.000000	0.000000	8.666667	768.166687	1023.000000	1023.000000	2046.000000
21.920000	0.033983	20.084232	6.207906	-0.764387	8.711290	5.929424	0.000000	-10.000000	-0.016667	9.216667	771.000000	1023.000000	1023.000000	2046.000000
21.940001	0.034740	20.531488	6.132950	-0.700509	8.954120	6.144928	0.000000	-10.000000	-0.033333	9.816667	774.000000	1023.000000	1023.000000	2046.000000
21.959999	0.037156	21.959068	6.892121	-0.390171	9.321985	6.135134	0.000000	-10.000000	-0.050000	10.433333	777.166687	1023.000000	1023.000000	2046.000000
21.980000	0.037583	22.211430	6.856759	-0.487362	9.380969	6.461063	0.000000	-10.000000	-0.058333	11.016667	780.500000	1023.000000	1023.000000	2046.000000
22.000000	0.040050	23.669333	7.456682	-0.037794	9.882657	6.367787	0.000000	-10.000000	-0.058333	11.416667	784.166687	1023.000000	1023.000000	2046.000000
22.020000	0.039803	23.523499	7.342741	-0.325934	9.823581	6.683111	0.000000	-10.000000	-0.050000	11.333334	788.000000	1023.000000	1023.000000	2046.000000
22.040001	0.042331	25.017668	7.898201	0.219796	10.389079	6.510591	0.000000	-10.000000	-0.025000	10.750000	791.833313	1023.000000	1023.000000	2046.000000
22.059999	0.041453	24.498682	7.800037	-0.414872	10.196360	6.917157	0.000000	-10.000000	-0.008333	10.116667	795.500000	1023.000000	1023.000000	2046.000000
22.080000	0.043757	25.860283	8.083935	0.297536	10.821256	6.657556	0.000000	-10.000000	-0.016667	9.900000	798.833313	1023.000000	1023.000000	2046.000000
22.100000	0.042400	25.058647	8.194225	-0.504485	10.431867	6.937040	0.000000	-10.000000	-0.025000	10.050000	802.166687	1023.000000	1023.000000	2046.000000
22.120001	0.044540	26.322968	8.354690	0.225610	11.099260	6.643408	0.000000	-10.000000	-0.033333	10.266666	805.500000	1023.000000	1023.000000	2046.000000
22.139999	0.044418	26.250914	8.816834	-0.371621	10.918807	6.886893	0.000000	-10.000000	-0.025000	10.083333	809.000000	1023.000000	1023.000000	2046.000000
22.160000	0.046373	27.406565	8.804230	0.272207	11.512333	6.817794	0.000000	-10.000000	-0.016667	9.766666	812.500000	1023.000000	1023.000000	2046.000000
22.180000	0.046394	27.419004	9.072940	0.017950	11.297853	7.030262	0.000000	-10.000000	-0.008333	9.650000	815.833313	1023.000000	1023.000000	2046.000000
22.200001	0.046484	27.472004	8.730630	0.297439	11.321346	7.122588	0.000000	-10.000000	0.000000	9.300000	819.000000	1023.000000	1023.000000	2046.000000
22.219999	0.047239	27.917984	9.130931	0.579017	11.286355	6.921680	0.000000	-10.000000	0.000000	8.766666	822.166687	1023.000000	1023.000000	2046.000000
22.240000	0.045935	27.147335	8.820108	0.194242	10.950624	7.182362	0.000000	-10.000000	0.000000	7.600000	825.166687	1023.000000	1023.000000	2046.000000
22.260000	0.047167	27.875816	9.116508	0.592800	11.227608	6.938900	0.000000	-10.000000	0.008333	6.333333	828.000000	1023.000000	1023.000000	2046.000000
22.280001	0.044705	26.420614	8.541119	0.075690	10.612149	7.191657	0.000000	-10.000000	0.016667	4.216667	830.333313	1023.000000	1023.000000	2046.000000
22.299999	0.043772	25.869293	8.380583	0.438733	10.331869	6.718109	0.000000	-10.000000	0.041667	1.183333	832.000000	1023.000000	1023.000000	2046.000000
22.320000	0.039347	23.253990	7.676472	-0.510017	9.199936	6.887600	0.000000	-10.000000	0.058333	-2.183333	832.833313	1023.000000	1023.000000	2046.000000
22.340000	0.038868	22.970829	7.475258	0.024810	9.202833	6.267928	0.000000	-10.000000	0.083333	-5.583333	833.000000	1023.000000	1023.000000	2046.000000
22.360001	0.035792	21.153194	7.153709	-0.891760	8.536264	6.354981	0.000000	-10.000000	0.075000	-7.633334	833.000000	1023.000000	1023.000000	2046.000000
22.379999	0.036332	21.472355	6.932730	-0.306522	8.802642	6.043505	0.000000	-10.000000	0.066667	-8.266666	833.000000	1023.000000	1023.000000	2046.000000
22.400000	0.035031	20.703079	7.087546	-0.835089	8.409974	6.040650	0.000000	-10.000000	0.050000	-7.050000	833.000000	1023.000000	1023.000000	2046.000000
22.420000	0.034787	20.558893	6.707270	-0.649046	8.492771	6.007898	0.000000	-10.000000	0.050000	-5.150000	833.000000	1023.000000	1023.000000	2046.000000
22.440001	0.034891	20.620359	7.084975	-0.725054	8.370211	5.890227	0.000000	-10.000000	0.050000	-3.366667	833.000000	1023.000000	1023.000000	2046.000000
22.459999	0.034095	20.150135	6.710956	-0.884072	8.283707	6.039546	0.000000	-10.000000	0.050000	-2.300000	833.000000	1023.000000	1023.000000	2046.000000
22.480000	0.035138	20.766413	7.208550	-0.565843	8.421272	5.702433	0.000000	-10.000000	0.050000	-1.833333	833.000000	1023.000000	1023.000000	2046.000000
22.500000	0.033610	19.863482	6.913796	-1.240668	8.125694	6.064659	0.000000	-10.000000	0.041667	-1.833333	833.000000	1023.000000	1023.000000	2046.000000
22.520000	0.035398	20.920259	7.212442	-0.626874	8.597166	5.737525	0.000000	-10.000000	0.041667	-1.633333	833.000000	1023.000000	1023.000000	2046.000000
22.540001	0.033966	20.074127	7.226865	-1.416436	8.336146	5.927552	0.000000	-10.000000	0.041667	-1.000000	833.000000	1023.000000	1023.000000	2046.000000
22.559999	0.035688	21.091785	7.212737	-0.823428	8.834314	5.868162	0.000000	-10.000000	0.050000	-0.716667	833.000000	1023.000000	1023.000000	2046.000000
22.580000	0.036232	21.413374	7.659469	-0.986312	8.807411	5.932806	0.000000	-10.000000	0.050000	-1.250000	833.000000	1023.000000	1023.000000	2046.000000
22.600000	0.036516	21.581249	7.356241	-0.820445	8.974720	6.070735	0.000000	-10.000000	0.050000	-2.300000	833.000000	1023.000000	1023.000000	2046.000000
22.620001	0.037894	22.395651	7.684160	-0.449931	9.237360	5.924062	0.000000	-10.000000	0.050000	-3.050000	833.000000	1023.000000	1023.000000	2046.000000
22.639999	0.036128	21.351917	7.078903	-0.962987	8.974258	6.261742	0.000000	-10.000000	0.058333	-3.283333	833.000000	1023.000000	1023.000000	2046.000000
22.660000	0.037328	22.060644	6.968500	-0.254511	9.424135	5.922520	0.000000	-10.000000	0.066667	-3.850000	833.000000	1023.000000	1023.000000	2046.000000
22.680000	0.034810	20.572754	6.486669	-1.078407	8.951332	6.213160	0.000000	-10.000000	0.083333	-5.066667	833.000000	1023.000000	1023.000000	2046.000000
22.700001	0.035917	21.226809	6.273664	-0.359234	9.260003	6.052376	0.000000	-10.000000	0.083333	-6.483333	833.000000	1023.000000	1023.000000	2046.000000
22.719999	0.034212	20.219227	6.218990	-0.935369	8.826371	6.109234	0.000000	-10.000000	0.083333	-7.466667	833.000000	1023.000000	1023.000000	2046.000000
22.740000	0.034285	20.262444	5.863385	-0.629348	8.888794	6.139612	0.000000	-10.000000	0.075000	-7.650000	833.000000	1023.000000	1023.000000	2046.000000
22.760000	0.034927	20.641777	6.355824	-0.514486	8.838708	5.961730	0.000000	-10.000000	0.066667	-7.116667	833.000000	1023.000000	1023.000000	2046.000000
22.780001	0.034202	20.213453	6.085077	-0.888354	8.706007	6.310723	0.000000	-10.000000	0.058333	-6.033333	833.000000	1023.000000	1023.000000	2046.000000
22.799999	0.036552	21.602285	6.510252	-0.203696	9.201506	6.094224	0.000000	-10.000000	0.050000	-4.666667	833.000000	1023.000000	1023.000000	2046.000000
22.820000	0.035457	20.955112	6.458954	-0.899731	8.971520	6.424370	0.000000	-10.000000	0.041667	-3.416667	826.166687	1023.000000	1023.000000	2046.000000
22.840000	0.037868	22.380190	6.532963	-0.029548	9.530453	6.346321	0.000000	-10.000000	0.033333	-2.550000	819.166687	1023.000000	1023.000000	2046.000000
22.860001	0.037313	22.052259	6.811637	-0.485163	9.189922	6.535863	0.000000	-10.000000	0.033333	-2.000000	812.166687	1023.000000	1023.000000	2046.000000
22.879999	0.038511	22.759764	6.556009	0.051649	9.523916	6.628190	0.000000	-10.000000	0.041667	-1.716667	812.000000	1023.000000	1023.000000	2046.000000
22.900000	0.039113	23.115810	7.069499	0.091697	9.390404	6.564210	0.000000	-10.000000	0.050000	-1.666667	812.000000	1023.000000	1023.000000	2046.000000
22.920000	0.038832	22.949923	6.657457	0.112354	9.391888	6.788225	0.000000	-10.000000	0.041667	-1.750000	812.000000	1023.000000	1023.000000	2046.000000
22.940001	0.040461	23.912561	7.230382	0.559108	9.528867	6.594204	0.000000	-10.000000	0.033333	-1.766667	812.000000	1023.000000	1023.000000	2046.000000
22.959999	0.039124	23.122406	6.852662	0.066249	9.317021	6.886474	0.000000	-10.000000	0.033333	-1.533333	812.000000	1023.000000	1023.000000	2046.000000
22.980000	0.041244	24.375444	7.334479	0.731231	9.758923	6.550811	0.000000	-10.000000	0.033333	-0.900000	812.000000	1023.000000	1023.000000	2046.000000
23.000000	0.039822	23.535048	6.942977	0.198730	9.511198	6.882142	0.000000	-10.000000	0.041667	-0.950000	812.000000	1023.000000	1023.000000	2046.000000
23.020000	0.041191	24.343634	7.277964	0.790971	9.704695	6.570004	0.000000	-10.000000	0.041667	-1.250000	812.000000	1023.000000	1023.000000	2046.000000
23.040001	0.039001	23.049721	6.856029	0.151964	9.173464	6.868265	0.000000	-10.000000	0.050000	-1.966667	811.833313	1023.000000	1023.000000	2046.000000
23.059999	0.040284	23.808033	7.175660	0.724640	9.382286	6.525447	0.000000	-10.000000	0.050000	-2.216667	811.333313	1023.000000	1023.000000	2046.000000
23.080000	0.038301	22.635656	6.864289	0.011372	8.966201	6.793795	0.000000	-10.000000	0.050000	-2.716667	810.500000	1023.000000	1023.000000	2046.000000
23.100000	0.040539	23.958305	7.180778	0.782010	9.485739	6.509778	0.000000	-10.000000	0.050000	-3.583333	809.500000	1023.000000	1023.000000	2046.000000
23.120001	0.038575	22.798061	6.823368	-0.050686	9.144575	6.880805	0.000000	-10.000000	0.050000	-4.666667	808.166687	1023.000000	1023.000000	2046.000000
23.139999	0.040213	23.766039	6.848168	0.787467	9.442147	6.688257	0.000000	-10.000000	0.050000	-5.516667	806.500000	1023.000000	1023.000000	2046.000000
23.160000	0.037940	22.422647	6.522038	0.162093	8.892964	6.845551	0.000000	-10.000000	0.050000	-5.916667	804.500000	1023.000000	1023.000000	2046.000000
23.180000	0.038903	22.991821	6.345408	0.857383	9.072154	6.716877	0.000000	-10.000000	0.050000	-5.916667	802.500000	1023.000000	1023.000000	2046.000000
23.200001	0.037225	22.000040	6.476870	0.173193	8.526268	6.823709	0.000000	-10.000000	0.058333	-5.633334	800.500000	1023.000000	1023.000000	2046.000000
23.219999	0.037106	21.929668	5.983303	0.628473	8.636147	6.681745	0.000000	-10.000000	0.058333	-5.433333	798.833313	1023.000000	1023.000000	2046.000000
23.240000	0.034007	20.098270	5.804601	-0.021395	7.792351	6.522714	0.000000	-10.000000	0.066667	-5.666667	797.166687	1023.000000	1023.000000	2046.000000
23.260000	0.031606	18.679354	5.014461	0.128489	7.334412	6.201992	0.000000	-10.000000	0.066667	-6.616667	795.500000	1023.000000	1023.000000	2046.000000
23.280001	0.029494	17.431032	5.171401	-0.253672	6.672915	5.840388	0.000000	-10.000000	0.083333	-7.783334	793.166687	1023.000000	1023.000000	2046.000000
23.299999	0.027308	16.139261	4.438184	-0.366024	6.338308	5.728794	0.000000	-10.000000	0.091667	-8.666667	790.500000	1023.000000	1023.000000	2046.000000
23.320000	0.027416	16.203003	4.747025	-0.138645	6.228182	5.366441	0.000000	-10.000000	0.100000	-8.916667	787.500000	1023.000000	1023.000000	2046.000000
23.340000	0.024612	14.545922	4.166430	-0.956545	5.735150	5.600886	0.000000	-10.000000	0.100000	-8.933333	784.500000	1023.000000	1023.000000	2046.000000
23.360001	0.025622	15.142857	4.123247	-0.327617	6.036083	5.311144	0.000000	-10.000000	0.100000	-9.000000	781.500000	1023.000000	1023.000000	2046.000000
23.379999	0.023343	13.795767	3.980776	-1.207999	5.550109	5.472881	0.000000	-10.000000	0.100000	-9.200001	778.500000	1023.000000	1023.000000	2046.000000
23.400000	0.024169	14.283672	3.753097	-0.512639	5.834029	5.209185	0.000000	-10.000000	0.100000	-9.533334	775.333313	1023.000000	1023.000000	2046.000000
23.420000	0.022747	13.443403	3.939177	-1.157126	5.432552	5.228800	0.000000	-10.000000	0.108333	-9.933333	772.166687	1023.000000	1023.000000	2046.000000
23.440001	0.023108	13.656812	3.632218	-0.726245	5.625624	5.125216	0.000000	-10.000000	0.108333	-10.516667	768.666687	1023.000000	1023.000000	2046.000000
23.459999	0.022865	13.513202	4.068107	-1.047187	5.436107	5.056176	0.000000	-10.000000	0.108333	-10.916667	765.333313	1023.000000	1023.000000	2046.000000
23.480000	0.022828	13.491352	3.666734	-0.789780	5.593246	5.021152	0.000000	-10.000000	0.100000	-11.083334	761.666687	1023.000000	1023.000000	2046.000000
23.500000	0.023806	14.069542	4.269131	-0.749868	5.599240	4.951039	0.000000	-10.000000	0.108333	-11.133333	758.000000	1023.000000	1023.000000	2046.000000
23.520000	0.022881	13.522655	3.766248	-0.965630	5.529111	5.192927	0.000000	-10.000000	0.125000	-11.583333	754.166687	1023.000000	1023.000000	2046.000000
23.540001	0.024507	14.483850	4.116823	-0.335466	5.753735	4.948758	0.000000	-10.000000	0.141667	-12.450000	750.166687	1023.000000	1023.000000	2046.000000
23.559999	0.022246	13.147601	3.546728	-0.999084	5.403857	5.196100	0.000000	-10.000000	0.166667	-13.400001	746.166687	1023.000000	1023.000000	2046.000000
23.580000	0.023127	13.668052	3.219873	-0.226466	5.684116	4.990528	0.000000	-10.000000	0.183333	-14.300000	741.666687	1023.000000	1023.000000	2046.000000
23.600000	0.020207	11.942240	2.710440	-0.972355	5.086283	5.117872	0.000000	-10.000000	0.216667	-15.150001	737.000000	1023.000000	1023.000000	2046.000000
23.620001	0.020549	12.144307	2.165528	-0.195280	5.263661	4.910398	0.000000	-10.000000	0.233333	-16.516666	731.833313	1023.000000	1023.000000	2046.000000
23.639999	0.018136	10.718117	1.977047	-0.857549	4.558026	5.040592	0.000000	-10.000000	0.283333	-18.016666	726.333313	1023.000000	1023.000000	2046.000000
23.660000	0.017962	10.615627	1.338133	-0.198545	4.632321	4.843719	0.000000	-10.000000	0.316667	-19.266666	720.333313	1023.000000	1023.000000	2046.000000
23.680000	0.015910	9.402886	1.288380	-0.740515	4.033645	4.821375	0.000000	-10.000000	0.358333	-20.133333	714.000000	1023.000000	1023.000000	2046.000000
23.700001	0.015369	9.083330	0.689086	-0.258061	3.976027	4.676277	0.000000	-10.000000	0.358333	-20.583334	707.333313	1023.000000	1023.000000	2046.000000
23.719999	0.014392	8.505935	0.931387	-0.589841	3.529973	4.634415	0.000000	-10.000000	0.366667	-20.783333	700.500000	1023.000000	1023.000000	2046.000000
23.740000	0.014070	8.315214	0.382820	-0.121851	3.551462	4.502782	0.000000	-10.000000	0.366667	-20.883333	693.500000	1023.000000	1023.000000	2046.000000
23.760000	0.013430	7.936947	0.746038	-0.442705	3.088194	4.545420	0.000000	-10.000000	0.383333	-21.166666	686.500000	1023.000000	1023.000000	2046.000000
23.780001	0.013504	7.980927	0.238154	0.125351	3.177310	4.440112	0.000000	-10.000000	0.383333	-21.833334	679.333313	1023.000000	1023.000000	2046.000000
23.799999	0.012250	7.239933	0.454637	-0.436475	2.598433	4.623339	0.000000	-10.000000	0.391667	-22.266666	672.000000	1023.000000	1023.000000	2046.000000
23.820000	0.013006	7.686325	0.171969	0.495393	2.694974	4.323987	0.000000	-10.000000	0.391667	-22.583334	664.500000	1023.000000	1023.000000	2046.000000
23.840000	0.010402	6.147863	0.013310	-0.259351	1.898612	4.495293	0.000000	-10.000000	0.408333	-22.833334	657.000000	1023.000000	1023.000000	2046.000000
23.860001	0.011373	6.721188	-0.196077	0.635225	2.043766	4.238274	0.000000	-10.000000	0.408333	-23.066668	649.500000	1023.000000	1023.000000	2046.000000
23.879999	0.008787	5.193413	-0.352297	-0.121546	1.264584	4.402671	0.000000	-10.000000	0.408333	-23.150000	641.833313	1023.000000	1023.000000	2046.000000
23.900000	0.009802	5.793128	-0.508582	0.826680	1.392478	4.082551	0.000000	-10.000000	0.408333	-23.066668	634.000000	1023.000000	1023.000000	2046.000000
23.920000	0.006881	4.066414	-0.865005	0.067842	0.633011	4.230567	0.000000	-10.000000	0.425000	-23.233334	626.333313	1023.000000	1023.000000	2046.000000
23.940001	0.007946	4.696078	-0.822792	0.937555	0.711763	3.869551	0.000000	-10.000000	0.441667	-23.483334	618.666687	1023.000000	1023.000000	2046.000000
23.959999	0.005009	2.960598	-1.369683	0.321261	0.070112	3.938908	0.000000	-10.000000	0.458333	-23.850000	611.000000	1023.000000	1023.000000	2046.000000
23.980000	0.006074	3.589501	-1.156925	1.027060	0.113571	3.605795	0.000000	-10.000000	0.475000	-24.066668	603.000000	1023.000000	1023.000000	2046.000000
24.000000	0.003462	2.045817	-1.818584	0.645843	-0.475729	3.694288	0.000000	-10.000000	0.491667	-24.300001	595.000000	1023.000000	1023.000000	2046.000000
24.020000	0.003769	2.227427	-1.534633	0.866059	-0.693013	3.589014	0.000000	-10.000000	0.500000	-24.450001	586.833313	1023.000000	1023.000000	2046.000000
24.040001	0.001425	0.841995	-2.321473	0.787447	-1.229244	3.605264	0.000000	-10.000000	0.508333	-24.633333	578.500000	1023.000000	1023.000000	2046.000000
24.059999	0.001053	0.622176	-2.123362	0.909536	-1.694316	3.530319	0.000000	-10.000000	0.525000	-24.966667	570.166687	1023.000000	1023.000000	2046.000000
24.080000	-0.001084	-0.640444	-3.060542	1.037699	-2.194693	3.577091	0.000000	-10.000000	0.541667	-25.450001	561.833313	1023.000000	1023.000000	2046.000000
24.100000	-0.001966	-1.162051	-2.890168	0.959277	-2.846666	3.615506	0.000000	-10.000000	0.558333	-25.966667	553.500000	1023.000000	1023.000000	2046.000000
24.120001	-0.003858	-2.280062	-3.757026	1.231759	-3.325740	3.570946	0.000000	-10.000000	0.583333	-26.600000	544.833313	1023.000000	1023.000000	2046.000000
24.139999	-0.005007	-2.959018	-3.614176	1.035275	-3.963117	3.583000	0.000000	-10.000000	0.616667	-27.400000	535.833313	1023.000000	1023.000000	2046.000000
24.160000	-0.006751	-3.990093	-4.530679	1.391208	-4.317338	3.466717	0.000000	-10.000000	0.641667	-28.083334	526.666687	1023.000000	1023.000000	2046.000000
24.180000	-0.009288	-5.489047	-4.590008	0.871437	-5.326612	3.556138	0.000000	-10.000000	0.650000	-28.516666	517.166687	1023.000000	1023.000000	2046.000000
24.200001	-0.011175	-6.604367	-5.332009	1.437189	-5.964087	3.254540	0.000000	-10.000000	0.666667	-28.850000	507.833344	1023.000000	1023.000000	2046.000000
24.219999	-0.014925	-8.820506	-5.495194	0.633673	-7.257808	3.298823	0.000000	-10.000000	0.683333	-29.250000	498.166656	1023.000000	1023.000000	2046.000000
24.240000	-0.015963	-9.434005	-6.067467	1.306950	-7.621861	2.948373	0.000000	-10.000000	0.700000	-29.733334	488.500000	1023.000000	1023.000000	2046.000000
24.260000	-0.018823	-11.124589	-6.099233	0.520121	-8.591973	3.046496	0.000000	-10.000000	0.716667	-30.083334	478.500000	1023.000000	1023.000000	2046.000000
24.280001	-0.019087	-11.280293	-6.651791	1.206395	-8.647177	2.812281	0.000000	-10.000000	0.758333	-30.583334	468.500000	1023.000000	1023.000000	2046.000000
24.299999	-0.021707	-12.828717	-6.809592	0.463966	-9.409909	2.926817	0.000000	-10.000000	0.791667	-31.066668	458.166656	1023.000000	1023.000000	2046.000000
24.320000	-0.021767	-12.864535	-7.341020	1.302655	-9.538651	2.712481	0.000000	-10.000000	0.808333	-31.500000	447.833344	1023.000000	1023.000000	2046.000000
24.340000	-0.023579	-13.935062	-7.274707	0.793999	-10.387585	2.933230	0.000000	-10.000000	0.800000	-31.700001	437.166656	1023.000000	1023.000000	2046.000000
24.360001	-0.024074	-14.227870	-7.829267	1.428143	-10.576907	2.750161	0.000000	-10.000000	0.800000	-31.750000	426.666656	1023.000000	1023.000000	2046.000000
24.379999	-0.025609	-15.134788	-7.596334	0.874138	-11.179708	2.767116	0.000000	-10.000000	0.791667	-31.533333	416.000000	1023.000000	1023.000000	2046.000000
24.400000	-0.027624	-16.325508	-8.293380	0.994306	-11.536948	2.510513	0.000000	-10.000000	0.783333	-31.300001	405.666656	1023.000000	1023.000000	2046.000000
24.420000	-0.029281	-17.305254	-8.064002	0.817404	-12.185770	2.127114	0.000000	-10.000000	0.758333	-30.716667	395.166656	1023.000000	1023.000000	2046.000000
24.440001	-0.033480	-19.786545	-8.851937	0.258480	-13.066484	1.873397	0.000000	-10.000000	0.716667	-30.016666	384.833344	1023.000000	1023.000000	2046.000000
24.459999	-0.034276	-20.257105	-8.666396	0.470073	-13.332071	1.271290	0.000000	-10.000000	0.675000	-28.966667	374.666656	1023.000000	1023.000000	2046.000000
24.480000	-0.037952	-22.429867	-9.209308	-0.408547	-14.000257	1.188245	0.000000	-10.000000	0.633333	-28.116667	365.000000	1023.000000	1023.000000	2046.000000
24.500000	-0.037440	-22.126936	-9.170977	0.121154	-13.856959	0.779847	0.000000	-10.000000	0.616667	-27.600000	355.666656	1023.000000	1023.000000	2046.000000
24.520000	-0.040600	-23.994366	-9.559525	-0.819982	-14.508782	0.893922	0.000000	-10.000000	0.600000	-27.433334	346.500000	1023.000000	1023.000000	2046.000000
24.540001	-0.039705	-23.465364	-9.594975	-0.130134	-14.240877	0.500622	0.000000	-10.000000	0.583333	-27.200001	337.500000	1023.000000	1023.000000	2046.000000
24.559999	-0.042547	-25.145254	-9.855024	-1.063777	-14.834396	0.607943	0.000000	-10.000000	0.566667	-26.883333	328.500000	1023.000000	1023.000000	2046.000000
24.580000	-0.041676	-24.630548	-9.998756	-0.374926	-14.540456	0.283590	0.000000	-10.000000	0.550000	-26.383333	319.500000	1023.000000	1023.000000	2046.000000
24.600000	-0.044098	-26.061630	-10.050118	-1.308687	-15.111969	0.409144	0.000000	-10.000000	0.541667	-26.100000	310.666656	1023.000000	1023.000000	2046.000000
24.620001	-0.043037	-25.435097	-10.129095	-0.577460	-14.739305	0.010764	0.000000	-10.000000	0.525000	-25.633333	301.833344	1023.000000	1023.000000	2046.000000
24.639999	-0.045164	-26.691793	-10.102703	-1.494142	-15.211203	0.116256	0.000000	-10.000000	0.508333	-25.150000	293.333344	1023.000000	1023.000000	2046.000000
24.660000	-0.043848	-25.913887	-10.158310	-0.751259	-14.758011	-0.246306	0.000000	-10.000000	0.491667	-24.533335	285.000000	1023.000000	1023.000000	2046.000000
24.680000	-0.045256	-26.746578	-10.004320	-1.602104	-15.093950	-0.046203	0.000000	-10.000000	0.491667	-24.000000	277.000000	1023.000000	1023.000000	2046.000000
24.700001	-0.044302	-26.182652	-10.253525	-0.925341	-14.720772	-0.283015	0.000000	-10.000000	0.483333	-23.833334	269.000000	1023.000000	1023.000000	2046.000000
24.719999	-0.045345	-26.798964	-10.095200	-1.529437	-14.992423	-0.181905	0.000000	-10.000000	0.466667	-23.516666	261.000000	1023.000000	1023.000000	2046.000000
24.740000	-0.045502	-26.891386	-10.622327	-1.054230	-14.805353	-0.409477	0.000000	-10.000000	0.433333	-23.250000	253.000000	1023.000000	1023.000000	2046.000000
24.760000	-0.046407	-27.426298	-10.424763	-1.494006	-15.055393	-0.452136	0.000000	-10.000000	0.408333	-22.500000	245.166672	1023.000000	1023.000000	2046.000000
24.780001	-0.047798	-28.248497	-11.135157	-1.411328	-15.037592	-0.664419	0.000000	-10.000000	0.400000	-22.133333	237.500000	1023.000000	1023.000000	2046.000000
24.799999	-0.048534	-28.683771	-10.931821	-1.817221	-15.202831	-0.731897	0.000000	-10.000000	0.391667	-21.866667	230.166672	1023.000000	1023.000000	2046.000000
24.820000	-0.049905	-29.493807	-11.633607	-1.676247	-15.246737	-0.937218	0.000000	-10.000000	0.391667	-21.850000	222.833328	1023.000000	1023.000000	2046.000000
24.840000	-0.051029	-30.158251	-11.467679	-2.232867	-15.593891	-0.863813	0.000000	-10.000000	0.375000	-21.533333	215.666672	1023.000000	1023.000000	2046.000000
24.860001	-0.051595	-30.492552	-11.905457	-1.803263	-15.607939	-1.175894	0.000000	-10.000000	0.375000	-21.166668	208.500000	1023.000000	1023.000000	2046.000000
24.879999	-0.052632	-31.105656	-11.616684	-2.424024	-15.983537	-1.081411	0.000000	-10.000000	0.358333	-20.816668	201.500000	1023.000000	1023.000000	2046.000000
24.900000	-0.052457	-31.001930	-11.928617	-1.990186	-15.771763	-1.311364	0.000000	-10.000000	0.358333	-20.466667	194.500000	1023.000000	1023.000000	2046.000000
24.920000	-0.052673	-31.129936	-11.504125	-2.469960	-15.925477	-1.230375	0.000000	-10.000000	0.350000	-20.283333	187.500000	1023.000000	1023.000000	2046.000000
24.940001	-0.052729	-31.162638	-11.877653	-2.131427	-15.716298	-1.437260	0.000000	-10.000000	0.333333	-19.950001	180.666672	1023.000000	1023.000000	2046.000000
24.959999	-0.052234	-30.870060	-11.350657	-2.390916	-15.742446	-1.386042	0.000000	-10.000000	0.316667	-19.566668	174.000000	1023.000000	1023.000000	2046.000000
24.980000	-0.052534	-31.047703	-11.694172	-2.149550	-15.679843	-1.524137	0.000000	-10.000000	0.283333	-18.666668	167.666672	1023.000000	1023.000000	2046.000000
25.000000	-0.051939	-30.695879	-11.214102	-2.370273	-15.668549	-1.442955	0.000000	-10.000000	0.266667	-17.766666	161.500000	1023.000000	1023.000000	2046.000000
25.020000	-0.052433	-30.987648	-11.610073	-2.140265	-15.634014	-1.603297	0.000000	-10.000000	0.233333	-16.783333	155.500000	1023.000000	1023.000000	2046.000000
25.040001	-0.051818	-30.624273	-11.126157	-2.284933	-15.635121	-1.578062	0.000000	-10.000000	0.216667	-16.133333	149.833328	1023.000000	1023.000000	2046.000000
25.059999	-0.052696	-31.143270	-11.532842	-2.271696	-15.733707	-1.605026	0.000000	-10.000000	0.208333	-15.666667	144.333328	1023.000000	1023.000000	2046.000000
25.080000	-0.051476	-30.422379	-11.040123	-2.059460	-15.591340	-1.731456	0.000000	-10.000000	0.208333	-15.116667	139.166672	1023.000000	1023.000000	2046.000000
25.100000	-0.053241	-31.465542	-11.416587	-2.438320	-15.924708	-1.685928	0.000000	-10.000000	0.208333	-14.450000	134.000000	1023.000000	1023.000000	2046.000000
25.120001	-0.051595	-30.492527	-11.102107	-1.954185	-15.525475	-1.910760	0.000000	-10.000000	0.183333	-13.600000	129.333328	1023.000000	1023.000000	2046.000000
25.139999	-0.053513	-31.626276	-11.351091	-2.594149	-15.955543	-1.725494	0.000000	-10.000000	0.158333	-13.050000	124.666664	1023.000000	1023.000000	2046.000000
25.160000	-0.051758	-30.589169	-11.077308	-2.030031	-15.527951	-1.953879	0.000000	-10.000000	0.125000	-12.616667	120.333336	1023.000000	1023.000000	2046.000000
25.180000	-0.053788	-31.788937	-11.339355	-2.770826	-15.901209	-1.777546	0.000000	-10.000000	0.116667	-12.183333	116.000000	1023.000000	1023.000000	2046.000000
25.200001	-0.052110	-30.797276	-11.226036	-2.097297	-15.423978	-2.049965	0.000000	-10.000000	0.108333	-11.666667	112.000000	1023.000000	1023.000000	2046.000000
25.219999	-0.053998	-31.912844	-11.294392	-2.963888	-15.802607	-1.851958	0.000000	-10.000000	0.108333	-11.216667	108.166664	1023.000000	1023.000000	2046.000000
25.240000	-0.052646	-31.113714	-11.431647	-2.291096	-15.306534	-2.084438	0.000000	-10.000000	0.100000	-10.933333	104.500000	1023.000000	1023.000000	2046.000000
25.260000	-0.053746	-31.763876	-11.194936	-2.922634	-15.645619	-2.000686	0.000000	-10.000000	0.100000	-10.816667	100.833336	1023.000000	1023.000000	2046.000000
25.280001	-0.053556	-31.651423	-11.519963	-2.520450	-15.429917	-2.181092	0.000000	-10.000000	0.100000	-10.600000	97.166664	1023.000000	1023.000000	2046.000000
25.299999	-0.053252	-31.472052	-11.138298	-2.702810	-15.425461	-2.205483	0.000000	-10.000000	0.100000	-10.333333	93.500000	1023.000000	1023.000000	2046.000000
25.320000	-0.054626	-32.283932	-11.626986	-2.769740	-15.606620	-2.280585	0.000000	-10.000000	0.100000	-10.033334	90.166664	1023.000000	1023.000000	2046.000000
25.340000	-0.054255	-32.064636	-11.378259	-2.579341	-15.596048	-2.510988	0.000000	-10.000000	0.100000	-9.750000	86.833336	1023.000000	1023.000000	2046.000000
25.360001	-0.056945	-33.654221	-11.877725	-3.093956	-16.179422	-2.503117	0.000000	-10.000000	0.083333	-9.333333	83.666664	1023.000000	1023.000000	2046.000000
25.379999	-0.056678	-33.496769	-11.676196	-2.847048	-16.128113	-2.845411	0.000000	-10.000000	0.075000	-8.800000	80.500000	1023.000000	1023.000000	2046.000000
25.400000	-0.059270	-35.028835	-12.032804	-3.488773	-16.673260	-2.833998	0.000000	-10.000000	0.066667	-8.350000	77.500000	1023.000000	1023.000000	2046.000000
25.420000	-0.058166	-34.376068	-11.747605	-3.082280	-16.397762	-3.148421	0.000000	-10.000000	0.066667	-8.183333	74.666664	1023.000000	1023.000000	2046.000000
25.440001	-0.060274	-35.622025	-11.904974	-3.914270	-16.816338	-2.986443	0.000000	-10.000000	0.058333	-8.316667	72.000000	1023.000000	1023.000000	2046.000000
25.459999	-0.058285	-34.446209	-11.699037	-3.351416	-16.254581	-3.141178	0.000000	-10.000000	0.066667	-8.466667	69.333336	1023.000000	1023.000000	2046.000000
25.480000	-0.060205	-35.581379	-11.868088	-4.140198	-16.597418	-2.975675	0.000000	-10.000000	0.075000	-8.516667	66.500000	1023.000000	1023.000000	2046.000000
25.500000	-0.058799	-34.749981	-12.073481	-3.394363	-16.034624	-3.247511	0.000000	-10.000000	0.083333	-8.483334	63.500000	1023.000000	1023.000000	2046.000000
25.520000	-0.059757	-35.316494	-11.922113	-3.925122	-16.429497	-3.039762	0.000000	-10.000000	0.066667	-8.433333	60.666668	1023.000000	1023.000000	2046.000000
25.540001	-0.059623	-35.237148	-12.210073	-3.585599	-16.327002	-3.114475	0.000000	-10.000000	0.066667	-8.233334	57.833332	1023.000000	1023.000000	2046.000000
25.559999	-0.059586	-35.215061	-11.873355	-3.687480	-16.400497	-3.253729	0.000000	-10.000000	0.058333	-7.916667	55.166668	1023.000000	1023.000000	2046.000000
25.580000	-0.061836	-36.545170	-12.313764	-4.062209	-16.925093	-3.244103	0.000000	-10.000000	0.058333	-7.583333	52.333332	1023.000000	1023.000000	2046.000000
25.600000	-0.062264	-36.798279	-12.353060	-3.735046	-17.008554	-3.701620	0.000000	-10.000000	0.050000	-7.000000	49.833332	1023.000000	1023.000000	2046.000000
25.620001	-0.065923	-38.960342	-12.689135	-4.716066	-17.878620	-3.676522	0.000000	-10.000000	0.041667	-6.033333	47.500000	1023.000000	1023.000000	2046.000000
25.639999	-0.065911	-38.953217	-12.887502	-4.263167	-17.658388	-4.144158	0.000000	-10.000000	0.041667	-4.750000	45.500000	1023.000000	1023.000000	2046.000000
25.660000	-0.067474	-39.876915	-12.741372	-4.947134	-18.077082	-4.111326	0.000000	-10.000000	0.041667	-3.900000	43.833332	1023.000000	1023.000000	2046.000000
25.680000	-0.067627	-39.967335	-13.061460	-4.618090	-17.979872	-4.307914	0.000000	-10.000000	0.050000	-3.800000	42.500000	1023.000000	1023.000000	2046.000000
25.700001	-0.067385	-39.824364	-12.711561	-4.668585	-18.045109	-4.399110	0.000000	-10.000000	0.050000	-4.300000	41.166668	1023.000000	1023.000000	2046.000000
25.719999	-0.068659	-40.577343	-13.054873	-4.839472	-18.309088	-4.373913	0.000000	-10.000000	0.050000	-4.783333	39.833332	1023.000000	1023.000000	2046.000000
25.740000	-0.067459	-39.867985	-12.714316	-4.511746	-18.058926	-4.582996	0.000000	-10.000000	0.050000	-4.716667	38.166668	1023.000000	1023.000000	2046.000000
25.760000	-0.069133	-40.857315	-12.965780	-5.030016	-18.477718	-4.383800	0.000000	-10.000000	0.050000	-4.300000	36.666668	1023.000000	1023.000000	2046.000000
25.780001	-0.067670	-39.993134	-12.779499	-4.526866	-18.025499	-4.661270	0.000000	-10.000000	0.050000	-3.816667	35.166668	1023.000000	1023.000000	2046.000000
25.799999	-0.069181	-40.885796	-12.846819	-5.259027	-18.381670	-4.398281	0.000000	-10.000000	0.050000	-3.616667	33.833332	1023.000000	1023.000000	2046.000000
25.820000	-0.067709	-40.016216	-12.901383	-4.685381	-17.814819	-4.614631	0.000000	-10.000000	0.041667	-3.500000	32.666668	1023.000000	1023.000000	2046.000000
25.840000	-0.067967	-40.168346	-12.592058	-5.132047	-17.952414	-4.491827	0.000000	-10.000000	0.041667	-3.583333	31.500000	1023.000000	1023.000000	2046.000000
25.860001	-0.067011	-39.603493	-12.765764	-4.695822	-17.593901	-4.548007	0.000000	-10.000000	0.041667	-4.033333	30.333334	1023.000000	1023.000000	2046.000000
25.879999	-0.066664	-39.398186	-12.491100	-4.859460	-17.601849	-4.445777	0.000000	-10.000000	0.050000	-4.783333	29.000000	1023.000000	1023.000000	2046.000000
25.900000	-0.066736	-39.441265	-12.872037	-4.641829	-17.514280	-4.413119	0.000000	-10.000000	0.050000	-5.383334	27.333334	1023.000000	1023.000000	2046.000000
25.920000	-0.066052	-39.036541	-12.578469	-4.553665	-17.397129	-4.507277	0.000000	-10.000000	0.050000	-5.250000	25.500000	1023.000000	1023.000000	2046.000000
25.940001	-0.067620	-39.963589	-13.072470	-4.867363	-17.692627	-4.331128	0.000000	-10.000000	0.050000	-4.916667	23.666666	1023.000000	1023.000000	2046.000000
25.959999	-0.066908	-39.542759	-13.059431	-4.498107	-17.348640	-4.636580	0.000000	-10.000000	0.050000	-4.983334	22.000000	1023.000000	1023.000000	2046.000000
25.980000	-0.069193	-40.893173	-13.465676	-5.296595	-17.749853	-4.381050	0.000000	-10.000000	0.050000	-5.583333	20.333334	1023.000000	1023.000000	2046.000000
26.000000	-0.068616	-40.552292	-13.745685	-4.856613	-17.382711	-4.567284	0.000000	-10.000000	0.050000	-5.950000	18.500000	1023.000000	1023.000000	2046.000000
26.020000	-0.069179	-40.884850	-13.568710	-5.105281	-17.613575	-4.597283	0.000000	-10.000000	0.050000	-5.683333	16.500000	1023.000000	1023.000000	2046.000000
26.040001	-0.070137	-41.450928	-13.908096	-5.099102	-17.836161	-4.607568	0.000000	-10.000000	0.041667	-4.966667	14.666667	1023.000000	1023.000000	2046.000000
26.059999	-0.068918	-40.730721	-13.502646	-4.790764	-17.613493	-4.823819	0.000000	-10.000000	0.041667	-4.083333	13.000000	1023.000000	1023.000000	2046.000000
26.080000	-0.070395	-41.603252	-13.681918	-5.385090	-17.977013	-4.559231	0.000000	-10.000000	0.041667	-3.183333	11.666667	1023.000000	1023.000000	2046.000000
26.100000	-0.068695	-40.599010	-13.637840	-4.864313	-17.355764	-4.741094	0.000000	-10.000000	0.041667	-2.450000	10.666667	1023.000000	1023.000000	2046.000000
26.120001	-0.069242	-40.922279	-13.431117	-5.347886	-17.569258	-4.574017	0.000000	-10.000000	0.041667	-2.000000	10.166667	1023.000000	1023.000000	2046.000000
26.139999	-0.068234	-40.326218	-13.553370	-4.897379	-17.253067	-4.622403	0.000000	-10.000000	0.041667	-1.750000	10.000000	1023.000000	1023.000000	2046.000000
26.160000	-0.067141	-39.680401	-13.035247	-4.805295	-17.155857	-4.684001	0.000000	-10.000000	0.050000	-1.533333	10.000000	1023.000000	1023.000000	2046.000000
26.180000	-0.067644	-39.977489	-13.249187	-4.856465	-17.348064	-4.523775	0.000000	-10.000000	0.041667	-1.350000	10.000000	1023.000000	1023.000000	2046.000000
26.200001	-0.066027	-39.022137	-12.856776	-4.516148	-16.986889	-4.662323	0.000000	-10.000000	0.041667	-0.850000	10.000000	1023.000000	1023.000000	2046.000000
26.219999	-0.067024	-39.611000	-13.118875	-4.758359	-17.261854	-4.471915	0.000000	-10.000000	0.041667	-0.416667	10.000000	1023.000000	1023.000000	2046.000000
26.240000	-0.065462	-38.687874	-12.800792	-4.470054	-16.828058	-4.588970	0.000000	-10.000000	0.041667	0.000000	10.000000	1023.000000	1023.000000	2046.000000
26.260000	-0.066145	-39.091400	-13.013504	-4.612124	-17.060093	-4.405679	0.000000	-10.000000	0.041667	0.000000	10.000000	1023.000000	1023.000000	2046.000000
26.280001	-0.064707	-38.241737	-12.645005	-4.330011	-16.700890	-4.565832	0.000000	-10.000000	0.033333	0.000000	10.000000	1023.000000	1023.000000	2046.000000
26.299999	-0.065543	-38.735901	-12.925788	-4.564457	-16.902079	-4.343577	0.000000	-10.000000	0.033333	0.000000	10.000000	1023.000000	1023.000000	2046.000000
26.320000	-0.064134	-37.902897	-12.520390	-4.290558	-16.587414	-4.504535	0.000000	-10.000000	0.025000	0.000000	10.000000	1023.000000	1023.000000	2046.000000
26.340000	-0.065125	-38.488762	-12.782984	-4.579330	-16.869446	-4.257002	0.000000	-10.000000	0.033333	0.000000	10.000000	1023.000000	1023.000000	2046.000000
26.360001	-0.063570	-37.569794	-12.458807	-4.168556	-16.434587	-4.507842	0.000000	-10.000000	0.041667	0.000000	10.000000	1023.000000	1023.000000	2046.000000
26.379999	-0.064810	-38.302494	-12.630474	-4.636097	-16.824356	-4.211566	0.000000	-10.000000	0.050000	-0.266667	10.000000	1023.000000	1023.000000	2046.000000
26.400000	-0.063160	-37.327595	-12.450819	-4.113392	-16.265976	-4.497407	0.000000	-10.000000	0.041667	-0.883333	10.000000	1023.000000	1023.000000	2046.000000
26.420000	-0.064721	-38.250183	-12.656921	-4.622070	-16.765337	-4.205854	0.000000	-10.000000	0.041667	-1.533333	9.833333	1023.000000	1023.000000	2046.000000
26.440001	-0.063556	-37.561653	-12.616190	-4.102573	-16.351238	-4.491652	0.000000	-10.000000	0.041667	-1.916667	9.500000	1023.000000	1023.000000	2046.000000
26.459999	-0.065871	-38.929745	-12.910363	-4.750513	-16.989677	-4.279191	0.000000	-10.000000	0.050000	-1.950000	9.166667	1023.000000	1023.000000	2046.000000
26.480000	-0.065220	-38.544868	-12.972122	-4.342119	-16.671516	-4.559112	0.000000	-10.000000	0.050000	-1.716667	9.000000	1023.000000	1023.000000	2046.000000
26.500000	-0.067074	-39.640461	-12.946069	-5.022856	-17.200108	-4.471428	0.000000	-10.000000	0.050000	-1.483333	9.000000	1023.000000	1023.000000	2046.000000
26.520000	-0.066396	-39.239815	-13.045817	-4.644705	-16.873562	-4.675732	0.000000	-10.000000	0.041667	-1.533333	9.000000	1023.000000	1023.000000	2046.000000
26.540001	-0.066905	-39.540932	-12.749989	-5.098198	-17.080002	-4.612743	0.000000	-10.000000	0.041667	-2.116667	8.833333	1023.000000	1023.000000	2046.000000
26.559999	-0.066122	-39.078365	-12.930872	-4.790676	-16.725391	-4.631426	0.000000	-10.000000	0.041667	-2.883333	8.166667	1023.000000	1023.000000	2046.000000
26.580000	-0.066457	-39.276253	-12.712752	-5.145873	-16.810799	-4.606829	0.000000	-10.000000	0.050000	-3.483333	7.000000	1023.000000	1023.000000	2046.000000
26.600000	-0.066368	-39.223240	-13.073822	-4.763756	-16.731190	-4.654471	0.000000	-10.000000	0.050000	-3.816667	5.666667	1023.000000	1023.000000	2046.000000
26.620001	-0.065867	-38.927197	-12.697248	-4.691218	-16.727972	-4.810757	0.000000	-10.000000	0.050000	-3.866667	4.333333	1023.000000	1023.000000	2046.000000
26.639999	-0.066865	-39.516991	-12.939123	-4.957998	-17.172165	-4.447706	0.000000	-10.000000	0.041667	-3.666667	3.166667	1023.000000	1023.000000	2046.000000
26.660000	-0.066314	-39.191509	-12.850875	-4.648682	-16.868666	-4.823288	0.000000	-10.000000	0.041667	-3.283333	1.833333	1023.000000	1023.000000	2046.000000
26.680000	-0.068909	-40.724972	-13.150636	-5.411506	-17.492075	-4.670756	0.000000	-10.000000	0.041667	-2.733333	0.833333	1023.000000	1023.000000	2046.000000
26.700001	-0.069662	-41.169964	-13.583782	-5.101262	-17.487541	-4.997378	0.000000	-10.000000	0.033333	-1.633333	0.166667	1023.000000	1023.000000	2046.000000
26.719999	-0.071354	-42.170280	-13.379653	-5.479710	-18.020641	-5.290276	0.000000	-10.000000	0.025000	-0.683333	0.000000	1023.000000	1023.000000	2046.000000
26.740000	-0.072795	-43.021999	-13.727127	-5.533850	-18.421757	-5.339267	0.000000	-10.000000	0.016667	0.000000	0.000000	1023.000000	1023.000000	2046.000000
26.760000	-0.072473	-42.831577	-13.490142	-5.336975	-18.249477	-5.754985	0.000000	-10.000000	0.025000	0.000000	0.000000	1023.000000	1023.000000	2046.000000
26.780001	-0.074288	-43.904385	-13.735513	-5.926446	-18.757612	-5.484813	0.000000	-10.000000	0.033333	0.000000	0.000000	1023.000000	1023.000000	2046.000000
26.799999	-0.073347	-43.347939	-13.845675	-5.540372	-18.319174	-5.642715	0.000000	-10.000000	0.033333	0.000000	0.000000	1023.000000	1023.000000	2046.000000
26.820000	-0.074134	-43.813046	-13.634103	-5.926035	-18.626141	-5.626767	0.000000	-10.000000	0.041667	0.000000	0.000000	1023.000000	1023.000000	2046.000000
26.840000	-0.073932	-43.693741	-13.818793	-5.735795	-18.679104	-5.460050	0.000000	-10.000000	0.041667	0.000000	0.000000	1023.000000	1023.000000	2046.000000
26.860001	-0.073238	-43.283951	-13.483796	-5.484235	-18.441938	-5.873983	0.000000	-10.000000	0.033333	0.000000	0.000000	1023.000000	1023.000000	2046.000000
26.879999	-0.074701	-44.148510	-13.664895	-6.016809	-18.867485	-5.599321	0.000000	-10.000000	0.016667	0.000000	0.000000	1023.000000	1023.000000	2046.000000
26.900000	-0.073226	-43.276520	-13.636754	-5.544128	-18.274450	-5.821189	0.000000	-10.000000	0.008333	0.000000	0.000000	1023.000000	1023.000000	2046.000000
26.920000	-0.073813	-43.623734	-13.418801	-5.978258	-18.483698	-5.742974	0.000000	-10.000000	0.016667	0.000000	0.000000	1023.000000	1023.000000	2046.000000
26.940001	-0.072891	-43.078671	-13.540631	-5.677415	-18.220253	-5.640373	0.000000	-10.000000	0.033333	-0.650000	0.000000	1023.000000	1023.000000	2046.000000
26.959999	-0.071680	-42.362720	-13.075601	-5.434475	-17.974382	-5.878262	0.000000	-10.000000	0.033333	-1.633333	0.000000	1023.000000	1023.000000	2046.000000
26.980000	-0.072540	-42.870968	-13.317301	-5.802680	-18.300261	-5.450726	0.000000	-10.000000	0.033333	-2.750000	-0.333333	1023.000000	1023.000000	2046.000000
27.000000	-0.071162	-42.056515	-13.400221	-5.312642	-17.704422	-5.639227	0.000000	-10.000000	0.025000	-3.050000	-1.000000	1023.000000	1023.000000	2046.000000
27.020000	-0.072006	-42.555538	-13.427795	-5.690878	-17.866114	-5.570751	0.000000	-10.000000	0.033333	-2.766667	-2.000000	1023.000000	1023.000000	2046.000000
27.040001	-0.072182	-42.659691	-13.898252	-5.473774	-17.788198	-5.499464	0.000000	-10.000000	0.033333	-2.483333	-3.000000	1023.000000	1023.000000	2046.000000
27.059999	-0.072072	-42.594486	-13.730263	-5.439938	-17.642260	-5.782027	0.000000	-10.000000	0.033333	-2.583333	-3.833333	1023.000000	1023.000000	2046.000000
27.080000	-0.073481	-43.427227	-14.077003	-5.853683	-18.142595	-5.353943	0.000000	-10.000000	0.033333	-3.016667	-4.666667	1023.000000	1023.000000	2046.000000
27.100000	-0.072693	-42.961716	-14.188251	-5.431986	-17.663998	-5.677481	0.000000	-10.000000	0.041667	-3.150000	-5.666667	1023.000000	1023.000000	2046.000000
27.120001	-0.074220	-43.864059	-14.261630	-5.965457	-18.069437	-5.567535	0.000000	-10.000000	0.041667	-2.816667	-6.833333	1023.000000	1023.000000	2046.000000
27.139999	-0.073867	-43.655308	-14.488329	-5.674335	-18.025341	-5.467303	0.000000	-10.000000	0.041667	-2.100000	-7.666667	1023.000000	1023.000000	2046.000000
27.160000	-0.073195	-43.258179	-14.045677	-5.535726	-17.883083	-5.793692	0.000000	-10.000000	0.033333	-1.133333	-8.000000	1023.000000	1023.000000	2046.000000
27.180000	-0.073818	-43.626549	-14.233223	-5.761407	-18.197426	-5.434494	0.000000	-10.000000	0.025000	-0.416667	-8.000000	1023.000000	1023.000000	2046.000000
27.200001	-0.072173	-42.654190	-13.925746	-5.365667	-17.665392	-5.697384	0.000000	-10.000000	0.025000	0.000000	-8.000000	1023.000000	1023.000000	2046.000000
27.219999	-0.073081	-43.191044	-13.966085	-5.866222	-17.999966	-5.358769	0.000000	-10.000000	0.016667	0.000000	-8.000000	1023.000000	1023.000000	2046.000000
27.240000	-0.071146	-42.047531	-13.929162	-5.247197	-17.333895	-5.537280	0.000000	-10.000000	0.016667	0.000000	-8.000000	1023.000000	1023.000000	2046.000000
27.260000	-0.071786	-42.425446	-13.786030	-5.719697	-17.713430	-5.206287	0.000000	-10.000000	0.016667	0.000000	-8.000000	1023.000000	1023.000000	2046.000000
27.280001	-0.069911	-41.317192	-13.706354	-5.059675	-17.163769	-5.387393	0.000000	-10.000000	0.033333	0.000000	-8.000000	1023.000000	1023.000000	2046.000000
27.299999	-0.070760	-41.819164	-13.615582	-5.540845	-17.556923	-5.105814	0.000000	-10.000000	0.041667	0.000000	-8.000000	1023.000000	1023.000000	2046.000000
27.320000	-0.069104	-40.840466	-13.630706	-4.951419	-17.021357	-5.236986	0.000000	-10.000000	0.041667	0.000000	-8.000000	1023.000000	1023.000000	2046.000000
27.340000	-0.069522	-41.087654	-13.365378	-5.365409	-17.279039	-5.077829	0.000000	-10.000000	0.025000	0.000000	-8.000000	1023.000000	1023.000000	2046.000000
27.360001	-0.068542	-40.508160	-13.557163	-4.928723	-17.003262	-5.019012	0.000000	-10.000000	0.033333	0.000000	-8.000000	1023.000000	1023.000000	2046.000000
27.379999	-0.067922	-40.141853	-13.067863	-4.924638	-16.960415	-5.188939	0.000000	-10.000000	0.025000	0.000000	-8.000000	1023.000000	1023.000000	2046.000000
27.400000	-0.068288	-40.358246	-13.262213	-4.989572	-17.212513	-4.893950	0.000000	-10.000000	0.041667	0.000000	-8.000000	1023.000000	1023.000000	2046.000000
27.420000	-0.066950	-39.567642	-13.052497	-4.635460	-16.737734	-5.141950	0.000000	-10.000000	0.041667	0.000000	-8.000000	1023.000000	1023.000000	2046.000000
27.440001	-0.068091	-40.241703	-13.151387	-5.161913	-17.029404	-4.898997	0.000000	-10.000000	0.041667	0.000000	-8.000000	1023.000000	1023.000000	2046.000000
27.459999	-0.066739	-39.442833	-13.285000	-4.689372	-16.552588	-4.915877	0.000000	-10.000000	0.041667	0.000000	-8.000000	1023.000000	1023.000000	2046.000000
27.480000	-0.066913	-39.545357	-12.943820	-4.912497	-16.668354	-5.020684	0.000000	-10.000000	0.041667	0.000000	-8.000000	1023.000000	1023.000000	2046.000000
27.500000	-0.067218	-39.725754	-13.294889	-4.771903	-16.854765	-4.804196	0.000000	-10.000000	0.041667	0.000000	-8.000000	1023.000000	1023.000000	2046.000000
27.520000	-0.066971	-39.579979	-13.082574	-4.576323	-16.758797	-5.162286	0.000000	-10.000000	0.033333	0.000000	-8.000000	1023.000000	1023.000000	2046.000000
27.540001	-0.068940	-40.743641	-13.320221	-5.209823	-17.319149	-4.894449	0.000000	-10.000000	0.033333	0.000000	-8.000000	1023.000000	1023.000000	2046.000000
27.559999	-0.068286	-40.357250	-13.472498	-4.775665	-16.933760	-5.175328	0.000000	-10.000000	0.033333	0.000000	-8.000000	1023.000000	1023.000000	2046.000000
27.580000	-0.069111	-40.844891	-13.153473	-5.289149	-17.226637	-5.175633	0.000000	-10.000000	0.041667	-0.266667	-8.000000	1023.000000	1023.000000	2046.000000
27.600000	-0.068429	-40.441540	-13.358213	-4.959252	-17.017458	-5.106616	0.000000	-10.000000	0.041667	-0.850000	-8.000000	1023.000000	1023.000000	2046.000000
27.620001	-0.067995	-40.185047	-12.926359	-5.113054	-16.906675	-5.238961	0.000000	-10.000000	0.050000	-1.583333	-8.000000	1023.000000	1023.000000	2046.000000
27.639999	-0.068323	-40.378994	-13.233587	-5.072779	-17.094055	-4.978571	0.000000	-10.000000	0.050000	-2.150000	-8.333333	1023.000000	1023.000000	2046.000000
27.660000	-0.067556	-39.925671	-13.011503	-4.799719	-16.819305	-5.295143	0.000000	-10.000000	0.050000	-2.416667	-9.000000	1023.000000	1023.000000	2046.000000
27.680000	-0.068966	-40.758732	-13.259622	-5.230375	-17.336100	-4.932636	0.000000	-10.000000	0.041667	-2.266667	-10.000000	1023.000000	1023.000000	2046.000000
27.700001	-0.068017	-40.198055	-13.313406	-4.849869	-16.872009	-5.162768	0.000000	-10.000000	0.033333	-1.900000	-10.666667	1023.000000	1023.000000	2046.000000
27.719999	-0.069705	-41.195465	-13.334664	-5.495281	-17.331736	-5.033783	0.000000	-10.000000	0.033333	-1.616667	-11.000000	1023.000000	1023.000000	2046.000000
27.740000	-0.070054	-41.402138	-13.743709	-5.134340	-17.275745	-5.248345	0.000000	-10.000000	0.041667	-1.266667	-11.000000	1023.000000	1023.000000	2046.000000
27.760000	-0.072005	-42.554680	-13.590839	-5.552844	-17.854799	-5.556198	0.000000	-10.000000	0.041667	-0.800000	-11.000000	1023.000000	1023.000000	2046.000000
27.780001	-0.073712	-43.563747	-13.983434	-5.616450	-18.431101	-5.532763	0.000000	-10.000000	0.033333	-0.233333	-11.000000	1023.000000	1023.000000	2046.000000
27.799999	-0.073929	-43.692280	-13.720149	-5.556275	-18.401869	-6.013986	0.000000	-10.000000	0.033333	0.000000	-11.000000	1023.000000	1023.000000	2046.000000
27.820000	-0.075778	-44.784637	-14.036985	-6.021265	-18.866182	-5.860207	0.000000	-10.000000	0.041667	0.000000	-11.000000	1023.000000	1023.000000	2046.000000
27.840000	-0.074842	-44.231544	-14.011497	-5.628376	-18.477819	-6.113850	0.000000	-10.000000	0.050000	-0.283333	-11.000000	1023.000000	1023.000000	2046.000000
27.860001	-0.076244	-45.060059	-13.995639	-6.276610	-18.899084	-5.888724	0.000000	-10.000000	0.041667	-0.666667	-11.000000	1023.000000	1023.000000	2046.000000
27.879999	-0.075408	-44.566193	-14.249228	-5.734101	-18.547249	-6.035613	0.000000	-10.000000	0.041667	-0.666667	-11.000000	1023.000000	1023.000000	2046.000000
27.900000	-0.075681	-44.727535	-13.835402	-6.020111	-18.763268	-6.108754	0.000000	-10.000000	0.025000	-0.383333	-11.000000	1023.000000	1023.000000	2046.000000
27.920000	-0.076014	-44.924500	-14.023719	-5.973361	-19.009638	-5.917781	0.000000	-10.000000	0.025000	0.000000	-11.000000	1023.000000	1023.000000	2046.000000
27.940001	-0.075054	-44.357018	-13.783583	-5.672813	-18.628845	-6.271776	0.000000	-10.000000	0.016667	0.000000	-11.000000	1023.000000	1023.000000	2046.000000
27.959999	-0.076234	-45.054482	-13.852964	-6.232756	-18.875126	-6.093636	0.000000	-10.000000	0.025000	0.000000	-11.000000	1023.000000	1023.000000	2046.000000
27.980000	-0.074886	-44.257767	-13.977468	-5.798981	-18.441080	-6.040237	0.000000	-10.000000	0.025000	0.000000	-11.000000	1023.000000	1023.000000	2046.000000
28.000000	-0.074260	-43.887722	-13.469355	-5.813240	-18.342257	-6.262872	0.000000	-10.000000	0.033333	-0.316667	-11.000000	1023.000000	1023.000000	2046.000000
28.020000	-0.074812	-44.213726	-13.608124	-6.037258	-18.605400	-5.962943	0.000000	-10.000000	0.041667	-1.166667	-11.000000	1023.000000	1023.000000	2046.000000
28.040001	-0.073330	-43.338062	-13.751343	-5.577894	-18.007870	-6.000958	0.000000	-10.000000	0.041667	-2.150000	-11.333333	1023.000000	1023.000000	2046.000000
28.059999	-0.073875	-43.660259	-13.599515	-5.946105	-18.144005	-5.970635	0.000000	-10.000000	0.025000	-2.716667	-12.000000	1023.000000	1023.000000	2046.000000
28.080000	-0.073468	-43.419460	-13.984761	-5.580444	-18.039778	-5.814478	0.000000	-10.000000	0.016667	-2.466667	-12.666667	1023.000000	1023.000000	2046.000000
28.100000	-0.073312	-43.327686	-13.780538	-5.549563	-17.918322	-6.079264	0.000000	-10.000000	0.025000	-2.233333	-13.000000	1023.000000	1023.000000	2046.000000
28.120001	-0.074970	-44.307339	-14.207480	-6.062428	-18.240654	-5.796774	0.000000	-10.000000	0.041667	-2.316667	-13.500000	1023.000000	1023.000000	2046.000000
28.139999	-0.074247	-43.879723	-14.496693	-5.675427	-17.776663	-5.930941	0.000000	-10.000000	0.033333	-2.783333	-14.333333	1023.000000	1023.000000	2046.000000
28.160000	-0.075306	-44.505814	-14.401177	-6.072888	-18.063995	-5.967752	0.000000	-10.000000	0.025000	-2.933333	-15.500000	1023.000000	1023.000000	2046.000000
28.180000	-0.075319	-44.513241	-14.744633	-5.800348	-18.130436	-5.837824	0.000000	-10.000000	0.008333	-2.600000	-16.500000	1023.000000	1023.000000	2046.000000
28.200001	-0.074936	-44.287365	-14.366875	-5.726809	-18.114262	-6.079421	0.000000	-10.000000	0.008333	-1.700000	-17.333334	1023.000000	1023.000000	2046.000000
28.219999	-0.076109	-44.980408	-14.530021	-6.135567	-18.478514	-5.836308	0.000000	-10.000000	0.016667	-0.800000	-17.833334	1023.000000	1023.000000	2046.000000
28.240000	-0.074568	-44.069885	-14.535470	-5.679470	-17.882101	-5.972844	0.000000	-10.000000	0.025000	-0.166667	-18.000000	1023.000000	1023.000000	2046.000000
28.260000	-0.075092	-44.379292	-14.321187	-6.128463	-18.025890	-5.903752	0.000000	-10.000000	0.033333	0.000000	-18.000000	1023.000000	1023.000000	2046.000000
28.280001	-0.073810	-43.621872	-14.436293	-5.665464	-17.746044	-5.774071	0.000000	-10.000000	0.025000	0.000000	-18.000000	1023.000000	1023.000000	2046.000000
28.299999	-0.073065	-43.181381	-13.928071	-5.627826	-17.670906	-5.954579	0.000000	-10.000000	0.033333	0.000000	-18.000000	1023.000000	1023.000000	2046.000000
28.320000	-0.073261	-43.297115	-14.111201	-5.709481	-17.849028	-5.627404	0.000000	-10.000000	0.025000	0.000000	-18.000000	1023.000000	1023.000000	2046.000000
28.340000	-0.071693	-42.370396	-13.848090	-5.281824	-17.417377	-5.823106	0.000000	-10.000000	0.016667	0.000000	-18.000000	1023.000000	1023.000000	2046.000000
28.360001	-0.072663	-42.943745	-13.852220	-5.796996	-17.721027	-5.573502	0.000000	-10.000000	0.016667	0.000000	-18.000000	1023.000000	1023.000000	2046.000000
28.379999	-0.070978	-41.948147	-13.943997	-5.258484	-17.208265	-5.537398	0.000000	-10.000000	0.016667	0.600000	-18.000000	1023.000000	1023.000000	2046.000000
28.400000	-0.071034	-41.981182	-13.532627	-5.544743	-17.358702	-5.545113	0.000000	-10.000000	0.016667	1.516667	-18.000000	1023.000000	1023.000000	2046.000000
28.420000	-0.070546	-41.692978	-13.726251	-5.244869	-17.342230	-5.379626	0.000000	-10.000000	0.000000	2.816667	-18.000000	1023.000000	1023.000000	2046.000000
28.440001	-0.069481	-41.063271	-13.306084	-5.031406	-17.153536	-5.572247	0.000000	-10.000000	0.000000	3.883333	-18.000000	1023.000000	1023.000000	2046.000000
28.459999	-0.070424	-41.620644	-13.516007	-5.431018	-17.395870	-5.277747	0.000000	-10.000000	0.000000	4.633333	-18.000000	1023.000000	1023.000000	2046.000000
28.480000	-0.068750	-40.631462	-13.564034	-4.897752	-16.770857	-5.398820	0.000000	-10.000000	-0.008333	5.766667	-18.000000	1023.000000	1023.000000	2046.000000
28.500000	-0.069518	-41.084961	-13.439369	-5.315714	-17.046118	-5.283759	0.000000	-10.000000	-0.016667	6.983334	-18.000000	1023.000000	1023.000000	2046.000000
28.520000	-0.068764	-40.639294	-13.709258	-4.842423	-16.899723	-5.187889	0.000000	-10.000000	-0.041667	8.833334	-18.000000	1023.000000	1023.000000	2046.000000
28.540001	-0.068482	-40.473141	-13.255316	-4.853089	-17.057161	-5.307575	0.000000	-10.000000	-0.075000	10.583334	-18.000000	1023.000000	1023.000000	2046.000000
28.559999	-0.069238	-40.919945	-13.487436	-5.105672	-17.340994	-4.985844	0.000000	-10.000000	-0.116667	12.416667	-18.000000	1023.000000	1023.000000	2046.000000
28.580000	-0.067540	-39.916424	-13.376914	-4.709010	-16.807070	-5.023430	0.000000	-10.000000	-0.158333	14.316667	-4.666667	1023.000000	1023.000000	2046.000000
28.600000	-0.067544	-39.918762	-13.122280	-5.166552	-16.928631	-4.701301	0.000000	-10.000000	-0.208333	16.299999	11.833333	1023.000000	1023.000000	2046.000000
28.620001	-0.065812	-38.895100	-13.378010	-4.566201	-16.381695	-4.569193	0.000000	-10.000000	-0.250000	17.750000	28.333334	1023.000000	1023.000000	2046.000000
28.639999	-0.064919	-38.367134	-12.955235	-4.625800	-16.392752	-4.393346	0.000000	-10.000000	-0.308333	19.516666	33.500000	1023.000000	1023.000000	2046.000000
28.660000	-0.064213	-37.949688	-13.307967	-4.344853	-16.373264	-3.923603	0.000000	-10.000000	-0.366667	21.316668	37.666668	1023.000000	1023.000000	2046.000000
28.680000	-0.062804	-37.117107	-12.884424	-4.156819	-16.232141	-3.843721	0.000000	-10.000000	-0.441667	24.033333	44.500000	1023.000000	1023.000000	2046.000000
28.700001	-0.063126	-37.307602	-13.173074	-4.372979	-16.471981	-3.289567	0.000000	-10.000000	-0.508333	26.299999	52.166668	1023.000000	1023.000000	2046.000000
28.719999	-0.061389	-36.281063	-13.084324	-3.928606	-15.975415	-3.292718	0.000000	-10.000000	-0.566667	28.316668	60.666668	1023.000000	1023.000000	2046.000000
28.740000	-0.063320	-37.421883	-13.393930	-4.517473	-16.557432	-2.953047	0.000000	-10.000000	-0.625000	29.833334	69.833336	1023.000000	1023.000000	2046.000000
28.760000	-0.062665	-37.035152	-13.657071	-4.035840	-16.320421	-3.021821	0.000000	-10.000000	-0.650000	30.950001	79.500000	1023.000000	1023.000000	2046.000000
28.780001	-0.063335	-37.430748	-13.338397	-4.481133	-16.626528	-2.984690	0.000000	-10.000000	-0.675000	31.616667	89.666664	1023.000000	1023.000000	2046.000000
28.799999	-0.062724	-37.070099	-13.627560	-4.223534	-16.341442	-2.877563	0.000000	-10.000000	-0.691667	32.049999	100.000000	1023.000000	1023.000000	2046.000000
28.820000	-0.061520	-36.358490	-13.104742	-4.243958	-16.164204	-2.845588	0.000000	-10.000000	-0.725000	32.416668	110.666664	1023.000000	1023.000000	2046.000000
28.840000	-0.061396	-36.285069	-13.343314	-4.381957	-16.116287	-2.443511	0.000000	-10.000000	-0.758333	33.000000	121.500000	1023.000000	1023.000000	2046.000000
28.860001	-0.059150	-34.957561	-12.958601	-3.990486	-15.526133	-2.482341	0.000000	-10.000000	-0.758333	33.433334	132.500000	1023.000000	1023.000000	2046.000000
28.879999	-0.059485	-35.155354	-13.008358	-4.531522	-15.599760	-2.015715	0.000000	-10.000000	-0.783333	33.966667	143.500000	1023.000000	1023.000000	2046.000000
28.900000	-0.056733	-33.529125	-12.876711	-3.949710	-14.705537	-1.997169	0.000000	-10.000000	-0.791667	34.516666	154.666672	1023.000000	1023.000000	2046.000000
28.920000	-0.056389	-33.325893	-12.431110	-4.441068	-14.719110	-1.734603	0.000000	-10.000000	-0.833333	35.183334	166.166672	1023.000000	1023.000000	2046.000000
28.940001	-0.054015	-31.922918	-12.430353	-3.951500	-13.945145	-1.595921	0.000000	-10.000000	-0.858333	35.799999	178.000000	1023.000000	1023.000000	2046.000000
28.959999	-0.052320	-30.921251	-11.633993	-4.171617	-13.685345	-1.430298	0.000000	-10.000000	-0.900000	36.333332	190.000000	1023.000000	1023.000000	2046.000000
28.980000	-0.050473	-29.829710	-11.719978	-3.932479	-12.960933	-1.216320	0.000000	-10.000000	-0.925000	36.916668	202.000000	1023.000000	1023.000000	2046.000000
29.000000	-0.048025	-28.382936	-10.896587	-3.900870	-12.469306	-1.116172	0.000000	-10.000000	-0.941667	37.549999	214.000000	1023.000000	1023.000000	2046.000000
29.020000	-0.046759	-27.634773	-11.010299	-3.863071	-12.026941	-0.734461	0.000000	-10.000000	-0.941667	37.866669	226.333328	1023.000000	1023.000000	2046.000000
29.040001	-0.043741	-25.851170	-10.425097	-3.444204	-11.289852	-0.692017	0.000000	-10.000000	-0.966667	38.116669	238.833328	1023.000000	1023.000000	2046.000000
29.059999	-0.043299	-25.589970	-10.536528	-3.770643	-11.053782	-0.229018	0.000000	-10.000000	-0.975000	38.250000	251.500000	1023.000000	1023.000000	2046.000000
29.080000	-0.040022	-23.652987	-10.252831	-3.166227	-10.007741	-0.226189	0.000000	-10.000000	-0.991667	38.400002	264.166656	1023.000000	1023.000000	2046.000000
29.100000	-0.039984	-23.630434	-10.267344	-3.748758	-9.933051	0.318720	0.000000	-10.000000	-0.975000	38.433334	277.000000	1023.000000	1023.000000	2046.000000
29.120001	-0.036730	-21.707634	-10.049967	-2.996860	-8.883133	0.222326	0.000000	-10.000000	-0.958333	38.333336	289.833344	1023.000000	1023.000000	2046.000000
29.139999	-0.036646	-21.657913	-9.851483	-3.561024	-8.940532	0.695127	0.000000	-10.000000	-0.941667	38.150002	302.666656	1023.000000	1023.000000	2046.000000
29.160000	-0.033505	-19.801552	-9.631889	-2.900150	-7.972515	0.703001	0.000000	-10.000000	-0.958333	38.183334	315.333344	1023.000000	1023.000000	2046.000000
29.180000	-0.033301	-19.680920	-9.202738	-3.505450	-8.076228	1.103497	0.000000	-10.000000	-0.991667	38.733334	328.166656	1023.000000	1023.000000	2046.000000
29.200001	-0.030183	-17.838026	-8.991700	-2.855584	-7.051372	1.060629	0.000000	-10.000000	-1.033333	39.433334	341.000000	1023.000000	1023.000000	2046.000000
29.219999	-0.029037	-17.160872	-8.251371	-3.339091	-6.994080	1.423672	0.000000	-10.000000	-1.050000	40.016666	354.166656	1023.000000	1023.000000	2046.000000
29.240000	-0.026051	-15.395868	-8.079878	-2.817702	-6.087677	1.589388	0.000000	-10.000000	-1.050000	40.183334	367.333344	1023.000000	1023.000000	2046.000000
29.260000	-0.023092	-13.647310	-7.089836	-2.683310	-5.569072	1.694907	0.000000	-10.000000	-1.033333	40.083336	380.833344	1023.000000	1023.000000	2046.000000
29.280001	-0.021484	-12.697148	-6.893977	-2.819982	-5.194371	2.211181	0.000000	-10.000000	-1.033333	39.833336	394.166656	1023.000000	1023.000000	2046.000000
29.299999	-0.017575	-10.386809	-6.200343	-2.287941	-4.154325	2.255798	0.000000	-10.000000	-1.033333	39.733334	407.500000	1023.000000	1023.000000	2046.000000
29.320000	-0.016889	-9.981580	-5.897511	-2.788719	-4.057473	2.762122	0.000000	-10.000000	-1.050000	39.700001	420.666656	1023.000000	1023.000000	2046.000000
29.340000	-0.013045	-7.709331	-5.459299	-2.036280	-2.920058	2.706306	0.000000	-10.000000	-1.050000	39.933334	434.000000	1023.000000	1023.000000	2046.000000
29.360001	-0.012323	-7.283058	-4.923762	-2.607257	-2.924518	3.172479	0.000000	-10.000000	-1.041667	40.000000	447.333344	1023.000000	1023.000000	2046.000000
29.379999	-0.008805	-5.203574	-4.714645	-1.913057	-1.756712	3.180840	0.000000	-10.000000	-1.008333	39.900002	460.666656	1023.000000	1023.000000	2046.000000
29.400000	-0.007450	-4.403207	-3.938422	-2.283603	-1.623015	3.441833	0.000000	-10.000000	-0.983333	39.566666	469.500000	1023.000000	1023.000000	2046.000000
29.420000	-0.004963	-2.933197	-3.914463	-1.791916	-0.732147	3.505329	0.000000	-10.000000	-1.000000	39.600002	482.833344	1023.000000	1023.000000	2046.000000
29.440001	-0.003132	-1.851078	-2.983156	-1.966647	-0.541158	3.639884	0.000000	-10.000000	-1.025000	40.033333	496.000000	1023.000000	1023.000000	2046.000000
29.459999	-0.001479	-0.873936	-2.754118	-1.891113	-0.056774	3.828069	0.000000	-10.000000	-1.050000	40.466667	509.166656	1023.000000	1023.000000	2046.000000
29.480000	0.001715	1.013776	-1.693530	-1.712794	0.647198	3.772902	0.000000	-10.000000	-1.041667	40.400002	522.500000	1023.000000	1023.000000	2046.000000
29.500000	0.003001	1.773416	-1.360442	-2.106871	0.984943	4.255786	0.000000	-10.000000	-1.033333	40.316666	536.166687	1023.000000	1023.000000	2046.000000
29.520000	0.006785	4.009717	-0.807180	-1.525203	2.092743	4.249356	0.000000	-10.000000	-1.033333	40.133335	554.166687	1023.000000	1023.000000	2046.000000
29.540001	0.006366	3.762069	-0.667578	-2.061931	1.925165	4.566412	0.000000	-10.000000	-1.016667	39.816666	567.666687	1023.000000	1023.000000	2046.000000
29.559999	0.009257	5.470911	-0.506110	-1.297097	2.882941	4.391178	0.000000	-10.000000	-1.025000	39.416668	581.000000	1023.000000	1023.000000	2046.000000
29.580000	0.009492	5.609939	0.093588	-1.896823	2.595708	4.817466	0.000000	-10.000000	-0.983333	39.083332	594.333313	1023.000000	1023.000000	2046.000000
29.600000	0.012315	7.278193	0.302422	-1.284867	3.542743	4.717896	0.000000	-10.000000	-0.958333	38.933334	607.500000	1023.000000	1023.000000	2046.000000
29.620001	0.012686	7.497560	0.993698	-1.858129	3.302766	5.059226	0.000000	-10.000000	-0.900000	38.533333	620.500000	1023.000000	1023.000000	2046.000000
29.639999	0.014153	8.364701	0.934886	-1.440977	3.954643	4.916150	0.000000	-10.000000	-0.850000	37.616669	633.333313	1023.000000	1023.000000	2046.000000
29.660000	0.014001	8.274750	1.581069	-1.851826	3.618706	4.926800	0.000000	-10.000000	-0.783333	36.383335	646.000000	1023.000000	1023.000000	2046.000000
29.680000	0.013806	8.159431	1.370432	-1.790019	3.783590	4.795427	0.000000	-10.000000	-0.716667	34.966667	658.166687	1023.000000	1023.000000	2046.000000
29.700001	0.014948	8.834351	2.126144	-1.790111	3.929925	4.568393	0.000000	-10.000000	-0.683333	34.100002	666.166687	1023.000000	1023.000000	2046.000000
29.719999	0.014570	8.610895	2.101355	-2.225487	3.930154	4.804874	0.000000	-10.000000	-0.691667	33.316669	677.666687	1023.000000	1023.000000	2046.000000
29.740000	0.017409	10.288689	2.670993	-1.687961	4.736542	4.569115	0.000000	-10.000000	-0.708333	33.183334	689.000000	1023.000000	1023.000000	2046.000000
29.760000	0.017030	10.064561	2.953371	-2.410010	4.567578	4.953622	0.000000	-10.000000	-0.733333	33.133335	704.000000	1023.000000	1023.000000	2046.000000
29.780001	0.020167	11.918893	3.306000	-1.750990	5.580481	4.783402	0.000000	-10.000000	-0.741667	33.400002	715.000000	1023.000000	1023.000000	2046.000000
29.799999	0.020458	12.090856	3.957778	-2.403133	5.364884	5.171328	0.000000	-10.000000	-0.708333	33.316666	726.000000	1023.000000	1023.000000	2046.000000
29.820000	0.022923	13.547637	4.124854	-1.841401	6.228863	5.035321	0.000000	-10.000000	-0.683333	32.950001	737.166687	1023.000000	1023.000000	2046.000000
29.840000	0.024112	14.250278	5.060427	-2.214259	6.195065	5.209046	0.000000	-10.000000	-0.641667	31.966667	748.333313	1023.000000	1023.000000	2046.000000
29.860001	0.025832	15.266897	5.133800	-1.912810	6.886115	5.159793	0.000000	-10.000000	-0.641667	31.183334	755.833313	1023.000000	1023.000000	2046.000000
29.879999	0.027627	16.327351	6.119844	-1.976767	7.066739	5.117536	0.000000	-10.000000	-0.608333	30.666668	762.833313	1023.000000	1023.000000	2046.000000
29.900000	0.028874	17.064537	6.299554	-2.029755	7.405755	5.388982	0.000000	-10.000000	-0.575000	30.216667	773.166687	1023.000000	1023.000000	2046.000000
29.920000	0.032005	18.915100	7.043009	-1.610235	8.185258	5.297068	0.000000	-10.000000	-0.533333	29.366667	786.500000	1023.000000	1023.000000	2046.000000
29.940001	0.032303	19.090916	7.295395	-2.139933	8.236712	5.698742	0.000000	-10.000000	-0.500000	28.333334	799.833313	1023.000000	1023.000000	2046.000000
29.959999	0.035529	20.997828	7.381202	-1.345611	9.351831	5.610406	0.000000	-10.000000	-0.466667	27.616667	809.166687	1023.000000	1023.000000	2046.000000
29.980000	0.036892	21.803265	8.032480	-1.474383	9.465781	5.779387	0.000000	-10.000000	-0.425000	26.900000	818.666687	1023.000000	1023.000000	2046.000000
30.000000	0.037668	22.261999	7.888350	-1.445316	9.736254	6.082712	0.000000	-10.000000	-0.375000	25.883333	827.833313	1023.000000	1023.000000	2046.000000
30.020000	0.040050	23.669283	8.138561	-0.933672	10.581065	5.883329	0.000000	-10.000000	-0.341667	25.066666	834.000000	1023.000000	1023.000000	2046.000000
30.040001	0.039688	23.455772	8.389699	-1.553551	10.356388	6.263236	0.000000	-10.000000	-0.316667	23.966667	839.666687	1023.000000	1023.000000	2046.000000
30.059999	0.041590	24.579855	8.370410	-1.032532	11.008710	6.233266	0.000000	-10.000000	-0.283333	22.883333	847.500000	1023.000000	1023.000000	2046.000000
30.080000	0.042951	25.383883	9.076645	-1.001950	11.179582	6.129608	0.000000	-10.000000	-0.258333	21.316668	857.833313	1023.000000	1023.000000	2046.000000
30.100000	0.042492	25.113052	9.215167	-1.632734	11.132565	6.398054	0.000000	-10.000000	-0.241667	20.516666	867.666687	1023.000000	1023.000000	2046.000000
30.120001	0.045462	26.868134	9.517309	-1.003504	12.032784	6.321544	0.000000	-10.000000	-0.250000	20.116667	872.333313	1023.000000	1023.000000	2046.000000
30.139999	0.047587	28.124132	10.438825	-1.058172	12.341159	6.402321	0.000000	-10.000000	-0.250000	20.333334	879.000000	1023.000000	1023.000000	2046.000000
30.160000	0.048389	28.597996	10.613762	-1.296226	12.536371	6.744090	0.000000	-10.000000	-0.241667	20.300001	885.833313	1023.000000	1023.000000	2046.000000
30.180000	0.052016	30.741179	11.128655	-0.588406	13.567989	6.632940	0.000000	-10.000000	-0.233333	19.983334	895.000000	1023.000000	1023.000000	2046.000000
30.200001	0.052350	30.938757	11.625641	-1.145425	13.468361	6.990180	0.000000	-10.000000	-0.225000	19.533333	899.666687	1023.000000	1023.000000	2046.000000
30.219999	0.054977	32.491333	11.725654	-0.520520	14.278440	7.007759	0.000000	-10.000000	-0.233333	19.283333	904.166687	1023.000000	1023.000000	2046.000000
30.240000	0.056882	33.617535	12.489473	-0.357728	14.514744	6.971044	0.000000	-10.000000	-0.225000	18.966667	910.666687	1023.000000	1023.000000	2046.000000
30.260000	0.056297	33.271767	12.518429	-0.986319	14.359353	7.380305	0.000000	-10.000000	-0.191667	18.233334	919.166687	1023.000000	1023.000000	2046.000000
30.280001	0.058706	34.695049	12.625802	-0.303811	15.205059	7.167999	0.000000	-10.000000	-0.150000	17.466667	925.500000	1023.000000	1023.000000	2046.000000
30.299999	0.059276	35.032005	13.226120	-0.477666	14.997736	7.285815	0.000000	-10.000000	-0.108333	16.133335	929.500000	1023.000000	1023.000000	2046.000000
30.320000	0.058450	34.543736	12.848309	-0.509300	14.615773	7.588952	0.000000	-10.000000	-0.083333	14.433333	933.166687	1023.000000	1023.000000	2046.000000
30.340000	0.059082	34.917664	12.581644	0.084750	14.886725	7.364544	0.000000	-10.000000	-0.041667	11.716667	939.500000	1023.000000	1023.000000	2046.000000
30.360001	0.057717	34.110485	12.623669	-0.341991	14.274277	7.554531	0.000000	-10.000000	-0.016667	9.450000	944.833313	1023.000000	1023.000000	2046.000000
30.379999	0.057596	34.039089	12.343515	-0.059614	14.103709	7.651479	0.000000	-10.000000	0.000000	7.966667	948.500000	1023.000000	1023.000000	2046.000000
30.400000	0.058691	34.686161	12.586075	0.379483	14.328936	7.391666	0.000000	-10.000000	0.000000	6.850000	950.500000	1023.000000	1023.000000	2046.000000
30.420000	0.056867	33.608387	12.410463	-0.339326	13.767710	7.769540	0.000000	-10.000000	0.000000	5.050000	952.666687	1023.000000	1023.000000	2046.000000
30.440001	0.057802	34.160713	12.095708	0.297039	14.186043	7.581923	0.000000	-10.000000	0.008333	2.550000	955.166687	1023.000000	1023.000000	2046.000000
30.459999	0.054857	32.420433	11.856022	-0.249302	13.211987	7.601724	0.000000	-10.000000	0.016667	0.700000	956.666687	1023.000000	1023.000000	2046.000000
30.480000	0.052518	31.038404	11.187227	-0.164106	12.544323	7.470960	0.000000	-10.000000	0.033333	-0.750000	957.000000	1023.000000	1023.000000	2046.000000
30.500000	0.051336	30.339565	11.135077	0.022807	12.173119	7.008564	0.000000	-10.000000	0.041667	-1.850000	957.000000	1023.000000	1023.000000	2046.000000
30.520000	0.048012	28.375319	10.637310	-0.789478	11.335740	7.191745	0.000000	-10.000000	0.050000	-3.516667	957.000000	1023.000000	1023.000000	2046.000000
30.540001	0.048446	28.631615	10.218705	-0.172605	11.709787	6.875726	0.000000	-10.000000	0.050000	-4.733334	957.000000	1023.000000	1023.000000	2046.000000
30.559999	0.047400	28.013638	10.436814	-0.499693	11.223143	6.853374	0.000000	-10.000000	0.050000	-5.416667	957.000000	1023.000000	1023.000000	2046.000000
30.580000	0.046121	27.257469	10.025249	-0.610355	10.893656	6.948919	0.000000	-10.000000	0.050000	-5.533333	957.000000	1023.000000	1023.000000	2046.000000
30.600000	0.046961	27.754185	10.159173	-0.189264	11.169858	6.614418	0.000000	-10.000000	0.050000	-5.316667	957.000000	1023.000000	1023.000000	2046.000000
30.620001	0.044648	26.386999	9.914383	-1.001310	10.564174	6.909751	0.000000	-10.000000	0.050000	-5.216667	957.000000	1023.000000	1023.000000	2046.000000
30.639999	0.045951	27.156982	9.780415	-0.358083	11.086857	6.647795	0.000000	-10.000000	0.050000	-5.133333	957.000000	1023.000000	1023.000000	2046.000000
30.660000	0.045185	26.704491	10.082310	-0.790892	10.729384	6.683689	0.000000	-10.000000	0.050000	-5.116667	957.000000	1023.000000	1023.000000	2046.000000
30.680000	0.045070	26.636442	9.927138	-0.700289	10.626774	6.782819	0.000000	-10.000000	0.050000	-5.050000	957.000000	1023.000000	1023.000000	2046.000000
30.700001	0.046488	27.474506	10.282563	-0.319421	11.050610	6.460754	0.000000	-10.000000	0.041667	-4.666667	957.000000	1023.000000	1023.000000	2046.000000
30.719999	0.045190	26.707216	10.251376	-1.129396	10.759708	6.825527	0.000000	-10.000000	0.033333	-3.933333	957.000000	1023.000000	1023.000000	2046.000000
30.740000	0.047196	27.893108	10.197428	-0.368214	11.403914	6.659980	0.000000	-10.000000	0.033333	-3.216667	953.666687	1023.000000	1023.000000	2046.000000
30.760000	0.047857	28.283648	10.649237	-0.428092	11.344803	6.717699	0.000000	-10.000000	0.041667	-2.933333	946.666687	1023.000000	1023.000000	2046.000000
30.780001	0.047148	27.864712	10.240810	-0.574985	11.218394	6.980491	0.000000	-10.000000	0.050000	-3.016667	939.333313	1023.000000	1023.000000	2046.000000
30.799999	0.048504	28.665859	10.101875	0.014770	11.835857	6.713356	0.000000	-10.000000	0.050000	-3.300000	935.000000	1023.000000	1023.000000	2046.000000
30.820000	0.046472	27.464672	9.770220	-0.716495	11.405938	7.005009	0.000000	-10.000000	0.050000	-3.650000	933.833313	1023.000000	1023.000000	2046.000000
30.840000	0.047071	27.819044	9.296359	-0.160226	11.748931	6.933980	0.000000	-10.000000	0.058333	-4.400000	932.666687	1023.000000	1023.000000	2046.000000
30.860001	0.047058	27.811172	9.555565	-0.126146	11.576336	6.805417	0.000000	-10.000000	0.058333	-5.300000	931.166687	1023.000000	1023.000000	2046.000000
30.879999	0.045278	26.759405	9.115576	-0.612398	11.159598	7.096629	0.000000	-10.000000	0.066667	-6.050000	929.500000	1023.000000	1023.000000	2046.000000
30.900000	0.046528	27.497768	9.135467	-0.056612	11.652991	6.765923	0.000000	-10.000000	0.066667	-6.433333	927.500000	1023.000000	1023.000000	2046.000000
30.920000	0.044980	26.583149	9.222160	-0.852959	11.086768	7.127179	0.000000	-10.000000	0.066667	-6.233334	925.166687	1023.000000	1023.000000	2046.000000
30.940001	0.046980	27.765242	9.197074	-0.140201	11.734319	6.974050	0.000000	-10.000000	0.041667	-5.233334	923.000000	1023.000000	1023.000000	2046.000000
30.959999	0.047677	28.177099	9.778216	-0.303978	11.645748	7.057113	0.000000	-10.000000	0.033333	-3.633333	921.166687	1023.000000	1023.000000	2046.000000
30.980000	0.048078	28.413912	9.714364	-0.306102	11.680037	7.325612	0.000000	-10.000000	0.025000	-2.183333	920.333313	1023.000000	1023.000000	2046.000000
31.000000	0.050471	29.828176	10.115242	0.318897	12.297575	7.096462	0.000000	-10.000000	0.033333	-1.050000	920.000000	1023.000000	1023.000000	2046.000000
31.020000	0.049828	29.448298	10.248271	-0.347394	12.091087	7.456335	0.000000	-10.000000	0.016667	-0.433333	920.000000	1023.000000	1023.000000	2046.000000
31.040001	0.051756	30.587626	10.236801	0.292436	12.592490	7.465899	0.000000	-10.000000	0.008333	0.000000	920.000000	1023.000000	1023.000000	2046.000000
31.059999	0.053017	31.332960	10.890286	0.469852	12.631755	7.341068	0.000000	-10.000000	0.000000	0.866667	920.000000	1023.000000	1023.000000	2046.000000
31.080000	0.051526	30.451923	10.684957	-0.204615	12.374023	7.597559	0.000000	-10.000000	0.000000	2.016667	920.000000	1023.000000	1023.000000	2046.000000
31.100000	0.053649	31.706537	10.779943	0.461727	13.037557	7.427310	0.000000	-10.000000	0.008333	3.050000	920.000000	1023.000000	1023.000000	2046.000000
31.120001	0.053755	31.769054	11.197680	0.256637	12.829957	7.484780	0.000000	-10.000000	0.008333	2.733333	920.000000	1023.000000	1023.000000	2046.000000
31.139999	0.053052	31.353809	10.760461	0.334370	12.563901	7.695077	0.000000	-10.000000	0.025000	1.583333	920.000000	1023.000000	1023.000000	2046.000000
31.160000	0.054177	32.018528	10.924338	0.838724	12.702951	7.552516	0.000000	-10.000000	0.016667	0.550000	920.000000	1023.000000	1023.000000	2046.000000
31.180000	0.052183	30.840303	10.552464	0.225052	12.164743	7.898044	0.000000	-10.000000	0.033333	0.000000	920.000000	1023.000000	1023.000000	2046.000000
31.200001	0.053724	31.750910	10.491042	0.929302	12.639220	7.691346	0.000000	-10.000000	0.033333	0.000000	920.000000	1023.000000	1023.000000	2046.000000
31.219999	0.052681	31.134182	10.693389	0.467255	12.234438	7.739101	0.000000	-10.000000	0.041667	-0.616667	920.000000	1023.000000	1023.000000	2046.000000
31.240000	0.051336	30.339735	10.136316	0.463599	11.906680	7.833139	0.000000	-10.000000	0.041667	-1.500000	919.833313	1023.000000	1023.000000	2046.000000
31.260000	0.050115	29.617804	10.002974	0.670218	11.584915	7.359697	0.000000	-10.000000	0.041667	-2.766667	919.333313	1023.000000	1023.000000	2046.000000
31.280001	0.045711	27.015121	9.303079	-0.283389	10.507297	7.488135	0.000000	-10.000000	0.050000	-4.000000	918.333313	1023.000000	1023.000000	2046.000000
31.299999	0.045342	26.797022	8.991238	0.237038	10.610767	6.957980	0.000000	-10.000000	0.050000	-5.416667	917.000000	1023.000000	1023.000000	2046.000000
31.320000	0.042915	25.362717	8.979330	-0.460737	9.925133	6.918991	0.000000	-10.000000	0.050000	-6.600000	915.000000	1023.000000	1023.000000	2046.000000
31.340000	0.042283	24.989223	8.521749	-0.219341	9.921701	6.765115	0.000000	-10.000000	0.050000	-7.000000	912.833313	1023.000000	1023.000000	2046.000000
31.360001	0.042327	25.015137	8.842137	-0.174510	9.839009	6.508500	0.000000	-10.000000	0.050000	-6.483333	910.500000	1023.000000	1023.000000	2046.000000
31.379999	0.040535	23.956091	8.500844	-0.752353	9.423137	6.784464	0.000000	-10.000000	0.050000	-5.516667	908.500000	1023.000000	1023.000000	2046.000000
31.400000	0.041995	24.818924	8.653122	-0.222140	9.898249	6.489693	0.000000	-10.000000	0.041667	-4.433333	906.666687	1023.000000	1023.000000	2046.000000
31.420000	0.040023	23.653812	8.570344	-1.055710	9.509661	6.629518	0.000000	-10.000000	0.041667	-3.700000	905.000000	1023.000000	1023.000000	2046.000000
31.440001	0.040963	24.209227	8.395065	-0.541085	9.851548	6.503697	0.000000	-10.000000	0.041667	-3.216667	903.666687	1023.000000	1023.000000	2046.000000
31.459999	0.041422	24.480400	8.935102	-0.568693	9.839956	6.274035	0.000000	-10.000000	0.041667	-2.950000	902.500000	1023.000000	1023.000000	2046.000000
31.480000	0.040479	23.923136	8.772646	-0.962133	9.604514	6.508109	0.000000	-10.000000	0.033333	-2.650000	901.500000	1023.000000	1023.000000	2046.000000
31.500000	0.042551	25.147623	9.136337	-0.434254	10.192644	6.252896	0.000000	-10.000000	0.016667	-2.216667	900.666687	1023.000000	1023.000000	2046.000000
31.520000	0.041482	24.515831	9.202881	-1.216519	9.987196	6.542274	0.000000	-10.000000	0.016667	-1.666667	900.166687	1023.000000	1023.000000	2046.000000
31.540001	0.043513	25.716248	9.226352	-0.586615	10.485182	6.591330	0.000000	-10.000000	0.025000	-1.483333	900.000000	1023.000000	1023.000000	2046.000000
31.559999	0.044700	26.417959	9.741829	-0.427702	10.636114	6.467717	0.000000	-10.000000	0.033333	-1.600000	899.833313	1023.000000	1023.000000	2046.000000
31.580000	0.043497	25.706575	9.286612	-0.892440	10.534167	6.778236	0.000000	-10.000000	0.041667	-1.966667	899.500000	1023.000000	1023.000000	2046.000000
31.600000	0.044842	26.501490	9.016017	-0.206310	11.102315	6.589468	0.000000	-10.000000	0.033333	-2.300000	898.833313	1023.000000	1023.000000	2046.000000
31.620001	0.043869	25.926615	8.962239	-0.544471	10.929634	6.579212	0.000000	-10.000000	0.050000	-2.800000	898.000000	1023.000000	1023.000000	2046.000000
31.639999	0.042663	25.213949	8.388893	-0.583394	10.710102	6.698349	0.000000	-10.000000	0.050000	-3.983333	897.000000	1023.000000	1023.000000	2046.000000
31.660000	0.043516	25.717752	8.468361	-0.161202	10.914498	6.496095	0.000000	-10.000000	0.058333	-5.633333	895.833313	1023.000000	1023.000000	2046.000000
31.680000	0.041106	24.293785	8.099259	-1.014380	10.500614	6.708291	0.000000	-10.000000	0.050000	-7.183333	894.000000	1023.000000	1023.000000	2046.000000
31.700001	0.041553	24.557686	7.834978	-0.552800	10.606892	6.668615	0.000000	-10.000000	0.050000	-7.883333	891.666687	1023.000000	1023.000000	2046.000000
31.719999	0.042392	25.053478	8.335993	-0.333631	10.585094	6.466021	0.000000	-10.000000	0.050000	-7.550000	889.000000	1023.000000	1023.000000	2046.000000
31.740000	0.040954	24.203533	8.111592	-1.044181	10.393481	6.742641	0.000000	-10.000000	0.050000	-6.516667	886.666687	1023.000000	1023.000000	2046.000000
31.760000	0.043076	25.457983	8.200996	-0.351685	10.869476	6.739197	0.000000	-10.000000	0.050000	-5.383333	884.500000	1023.000000	1023.000000	2046.000000
31.780001	0.044358	26.215389	8.790897	-0.139889	10.956385	6.607996	0.000000	-10.000000	0.050000	-4.516667	882.500000	1023.000000	1023.000000	2046.000000
31.799999	0.043405	25.652481	8.564476	-0.651171	10.740124	6.999053	0.000000	-10.000000	0.041667	-3.883333	880.833313	1023.000000	1023.000000	2046.000000
31.820000	0.045638	26.972130	8.619206	0.115668	11.300570	6.936685	0.000000	-10.000000	0.041667	-3.300000	879.500000	1023.000000	1023.000000	2046.000000
31.840000	0.045648	26.977718	9.017908	-0.130974	11.124996	6.965788	0.000000	-10.000000	0.033333	-2.733333	878.500000	1023.000000	1023.000000	2046.000000
31.860001	0.045905	27.130024	8.886675	-0.038753	11.084194	7.197908	0.000000	-10.000000	0.025000	-2.466667	877.500000	1023.000000	1023.000000	2046.000000
31.879999	0.047603	28.133123	9.146564	0.528301	11.526409	6.931849	0.000000	-10.000000	0.016667	-2.266667	876.666687	1023.000000	1023.000000	2046.000000
31.900000	0.045905	27.129807	9.097980	-0.245832	11.153126	7.124532	0.000000	-10.000000	0.016667	-2.033333	875.833313	1023.000000	1023.000000	2046.000000
31.920000	0.046768	27.640125	8.935041	0.285535	11.378357	7.041192	0.000000	-10.000000	0.033333	-1.800000	875.333313	1023.000000	1023.000000	2046.000000
31.940001	0.047412	28.020603	9.463406	0.359534	11.311456	6.886208	0.000000	-10.000000	0.041667	-2.050000	875.000000	1023.000000	1023.000000	2046.000000
31.959999	0.045873	27.111113	9.049508	-0.118684	11.015943	7.164345	0.000000	-10.000000	0.050000	-2.850000	874.666687	1023.000000	1023.000000	2046.000000
31.980000	0.047486	28.063967	8.996208	0.584381	11.409880	7.073497	0.000000	-10.000000	0.050000	-4.200000	873.833313	1023.000000	1023.000000	2046.000000
32.000000	0.045176	26.699030	8.689170	-0.066986	10.766607	7.310239	0.000000	-10.000000	0.058333	-5.733334	872.333313	1023.000000	1023.000000	2046.000000
32.020000	0.045448	26.859905	8.150907	0.711272	10.805659	7.192068	0.000000	-10.000000	0.075000	-7.483334	870.333313	1023.000000	1023.000000	2046.000000
32.040001	0.044914	26.544136	8.360760	0.793424	10.351513	7.038439	0.000000	-10.000000	0.108333	-9.333334	867.833313	1023.000000	1023.000000	2046.000000
32.060001	0.042556	25.150440	7.749561	0.406132	9.726130	7.268618	0.000000	-10.000000	0.133333	-11.316667	864.666687	1023.000000	1023.000000	2046.000000
32.080002	0.042650	25.205999	7.655033	0.909166	9.694917	6.946884	0.000000	-10.000000	0.183333	-13.433333	861.000000	1023.000000	1023.000000	2046.000000
32.099998	0.038195	22.573244	6.926304	-0.089365	8.745104	6.991201	0.000000	-10.000000	0.225000	-15.616667	856.500000	1023.000000	1023.000000	2046.000000
32.119999	0.036161	21.370897	6.178326	0.376274	8.202667	6.613631	0.000000	-10.000000	0.300000	-17.750000	851.333313	1023.000000	1023.000000	2046.000000
32.139999	0.033708	19.921389	6.193549	0.169820	7.390762	6.167258	0.000000	-10.000000	0.333333	-19.366667	845.333313	1023.000000	1023.000000	2046.000000
32.160000	0.030004	17.732536	5.424672	-0.427758	6.591327	6.144296	0.000000	-10.000000	0.375000	-20.566668	838.833313	1023.000000	1023.000000	2046.000000
32.180000	0.029908	17.675684	5.166660	0.098449	6.686963	5.723613	0.000000	-10.000000	0.375000	-21.200001	832.000000	1023.000000	1023.000000	2046.000000
32.200001	0.026873	15.881786	4.839071	-0.703801	6.027740	5.718777	0.000000	-10.000000	0.400000	-22.166666	820.000000	1023.000000	1023.000000	2046.000000
32.220001	0.026354	15.575448	4.304436	-0.237696	5.930497	5.578210	0.000000	-10.000000	0.408333	-22.816666	810.333313	1023.000000	1023.000000	2046.000000
32.240002	0.025627	15.145742	4.517279	-0.276013	5.564465	5.340012	0.000000	-10.000000	0.425000	-23.400000	803.000000	1023.000000	1023.000000	2046.000000
32.259998	0.023243	13.736766	3.912468	-0.684465	5.036540	5.472223	0.000000	-10.000000	0.416667	-23.516666	800.333313	1023.000000	1023.000000	2046.000000
32.279999	0.023694	14.002954	3.900720	-0.179197	5.122535	5.158896	0.000000	-10.000000	0.433333	-23.799999	795.000000	1023.000000	1023.000000	2046.000000
32.299999	0.021171	12.512164	3.639829	-0.952460	4.581259	5.243537	0.000000	-10.000000	0.458333	-24.183334	787.000000	1023.000000	1023.000000	2046.000000
32.320000	0.021014	12.419171	3.196844	-0.385345	4.561561	5.046112	0.000000	-10.000000	0.500000	-24.466667	779.000000	1023.000000	1023.000000	2046.000000
32.340000	0.020953	12.383462	3.561237	-0.278548	4.257650	4.843122	0.000000	-10.000000	0.516667	-24.983334	771.000000	1023.000000	1023.000000	2046.000000
32.360001	0.018760	11.086939	3.060098	-0.790684	3.733039	5.084485	0.000000	-10.000000	0.541667	-25.383333	762.666687	1023.000000	1023.000000	2046.000000
32.380001	0.020150	11.908772	3.037498	-0.013793	4.039965	4.845103	0.000000	-10.000000	0.575000	-26.383333	754.166687	1023.000000	1023.000000	2046.000000
32.400002	0.017936	10.600001	2.754508	-0.672189	3.491849	5.025834	0.000000	-10.000000	0.600000	-27.083334	745.333313	1023.000000	1023.000000	2046.000000
32.419998	0.017802	10.521255	2.232845	-0.022098	3.421582	4.888926	0.000000	-10.000000	0.625000	-27.933334	736.333313	1023.000000	1023.000000	2046.000000
32.439999	0.017058	10.081355	2.232829	0.077779	3.124154	4.646594	0.000000	-10.000000	0.633333	-27.983334	727.000000	1023.000000	1023.000000	2046.000000
32.459999	0.013844	8.181717	1.302532	-0.367760	2.487534	4.759410	0.000000	-10.000000	0.650000	-28.050001	717.666687	1023.000000	1023.000000	2046.000000
32.480000	0.013672	8.080231	0.913354	0.229013	2.531604	4.406260	0.000000	-10.000000	0.658333	-28.033333	708.166687	1023.000000	1023.000000	2046.000000
32.500000	0.010772	6.366468	0.535166	-0.433219	1.833518	4.431004	0.000000	-10.000000	0.658333	-28.133333	698.833313	1023.000000	1023.000000	2046.000000
32.520000	0.009361	5.532216	-0.213496	-0.019662	1.495738	4.269636	0.000000	-10.000000	0.658333	-28.416668	689.333313	1023.000000	1023.000000	2046.000000
32.540001	0.008570	5.064695	-0.098111	0.102810	1.074985	3.985012	0.000000	-10.000000	0.650000	-28.650002	680.000000	1023.000000	1023.000000	2046.000000
32.560001	0.005477	3.237116	-0.715723	-0.427042	0.303733	4.076148	0.000000	-10.000000	0.650000	-28.733334	670.333313	1023.000000	1023.000000	2046.000000
32.580002	0.006235	3.684677	-0.780143	0.205552	0.468278	3.790989	0.000000	-10.000000	0.650000	-28.600000	660.833313	1023.000000	1023.000000	2046.000000
32.599998	0.003831	2.264302	-0.931635	-0.500455	-0.090163	3.786555	0.000000	-10.000000	0.650000	-28.233334	651.166687	1023.000000	1023.000000	2046.000000
32.619999	0.003592	2.122994	-1.352458	-0.011602	-0.233945	3.720999	0.000000	-10.000000	0.650000	-28.350000	641.833313	1023.000000	1023.000000	2046.000000
32.639999	0.003838	2.268365	-1.020254	0.326133	-0.483912	3.446398	0.000000	-10.000000	0.650000	-28.416666	632.333313	1023.000000	1023.000000	2046.000000
32.660000	0.001145	0.676976	-1.552986	-0.396881	-1.082484	3.709326	0.000000	-10.000000	0.650000	-28.883333	623.000000	1023.000000	1023.000000	2046.000000
32.680000	0.001856	1.097094	-1.778217	0.394341	-0.996626	3.477596	0.000000	-10.000000	0.641667	-29.000000	613.333313	1023.000000	1023.000000	2046.000000
32.700001	0.000092	0.054424	-1.763100	-0.112124	-1.584285	3.513933	0.000000	-10.000000	0.641667	-29.033333	603.500000	1023.000000	1023.000000	2046.000000
32.720001	-0.001010	-0.597064	-2.375953	0.304828	-1.892560	3.366621	0.000000	-10.000000	0.641667	-28.866667	593.833313	1023.000000	1023.000000	2046.000000
32.740002	-0.001152	-0.680602	-2.098417	0.598998	-2.257313	3.076129	0.000000	-10.000000	0.650000	-28.816668	584.166687	1023.000000	1023.000000	2046.000000
32.759998	-0.004335	-2.562078	-2.707290	-0.224551	-2.939788	3.309551	0.000000	-10.000000	0.666667	-28.950001	574.666687	1023.000000	1023.000000	2046.000000
32.779999	-0.004046	-2.390955	-3.032995	0.523601	-2.906977	3.025415	0.000000	-10.000000	0.675000	-29.166666	565.000000	1023.000000	1023.000000	2046.000000
32.799999	-0.005798	-3.426807	-2.942508	0.103957	-3.543572	2.955316	0.000000	-10.000000	0.691667	-29.533333	555.333313	1023.000000	1023.000000	2046.000000
32.820000	-0.007570	-4.473581	-3.551513	0.267545	-4.043643	2.854030	0.000000	-10.000000	0.691667	-29.950001	545.500000	1023.000000	1023.000000	2046.000000
32.840000	-0.007386	-4.365336	-3.375811	0.638519	-4.216254	2.588209	0.000000	-10.000000	0.716667	-30.583334	535.500000	1023.000000	1023.000000	2046.000000
32.860001	-0.010525	-6.220018	-3.899485	-0.186576	-4.890728	2.756771	0.000000	-10.000000	0.741667	-30.966667	525.166687	1023.000000	1023.000000	2046.000000
32.880001	-0.010005	-5.913119	-4.146766	0.502720	-4.773346	2.504274	0.000000	-10.000000	0.758333	-30.950001	514.833313	1023.000000	1023.000000	2046.000000
32.900002	-0.011480	-6.784954	-3.970634	0.042481	-5.305809	2.449009	0.000000	-10.000000	0.758333	-30.783335	504.500000	1023.000000	1023.000000	2046.000000
32.919998	-0.013517	-7.988415	-4.609716	0.061954	-5.797573	2.356920	0.000000	-10.000000	0.741667	-30.583334	494.166656	1023.000000	1023.000000	2046.000000
32.939999	-0.013167	-7.781871	-4.356803	0.412609	-5.955503	2.117826	0.000000	-10.000000	0.741667	-30.316668	483.833344	1023.000000	1023.000000	2046.000000
32.959999	-0.016367	-9.672943	-5.003307	-0.293145	-6.632260	2.255769	0.000000	-10.000000	0.733333	-30.333334	473.500000	1023.000000	1023.000000	2046.000000
32.980000	-0.015587	-9.211828	-5.071046	0.438125	-6.558101	1.979194	0.000000	-10.000000	0.741667	-30.333334	463.500000	1023.000000	1023.000000	2046.000000
33.000000	-0.018698	-11.050666	-5.453443	-0.470402	-7.312132	2.185311	0.000000	-10.000000	0.741667	-30.616667	453.500000	1023.000000	1023.000000	2046.000000
33.020000	-0.018457	-10.908222	-5.839814	0.334804	-7.275620	1.872409	0.000000	-10.000000	0.758333	-30.716667	443.500000	1023.000000	1023.000000	2046.000000
33.040001	-0.020283	-11.987483	-5.773696	-0.198683	-7.878623	1.863519	0.000000	-10.000000	0.766667	-30.733334	433.166656	1023.000000	1023.000000	2046.000000
33.060001	-0.021901	-12.943682	-6.451212	0.098190	-8.264487	1.673828	0.000000	-10.000000	0.775000	-30.866667	422.833344	1023.000000	1023.000000	2046.000000
33.080002	-0.021942	-12.967969	-6.202713	0.287022	-8.578245	1.525967	0.000000	-10.000000	0.783333	-30.833334	412.500000	1023.000000	1023.000000	2046.000000
33.099998	-0.024970	-14.757442	-6.890118	-0.258881	-9.261448	1.653005	0.000000	-10.000000	0.775000	-31.066668	402.166656	1023.000000	1023.000000	2046.000000
33.119999	-0.024352	-14.391891	-6.878217	0.381943	-9.264490	1.368873	0.000000	-10.000000	0.766667	-30.933334	391.833344	1023.000000	1023.000000	2046.000000
33.139999	-0.027105	-16.019270	-7.119732	-0.522469	-9.911882	1.534812	0.000000	-10.000000	0.766667	-30.833334	381.500000	1023.000000	1023.000000	2046.000000
33.160000	-0.027537	-16.274137	-7.646809	0.057690	-9.983625	1.298607	0.000000	-10.000000	0.766667	-30.700001	371.333344	1023.000000	1023.000000	2046.000000
33.180000	-0.027949	-16.517733	-7.276409	0.016762	-10.371706	1.113620	0.000000	-10.000000	0.750000	-30.733334	361.000000	1023.000000	1023.000000	2046.000000
33.200001	-0.030732	-18.162354	-7.881525	-0.540362	-10.980916	1.240450	0.000000	-10.000000	0.725000	-30.483334	350.666656	1023.000000	1023.000000	2046.000000
33.220001	-0.030106	-17.792761	-7.920074	0.047722	-10.870560	0.950151	0.000000	-10.000000	0.691667	-30.100000	340.500000	1023.000000	1023.000000	2046.000000
33.240002	-0.033564	-19.836506	-8.266296	-0.944102	-11.636683	1.010576	0.000000	-10.000000	0.683333	-29.500000	330.500000	1023.000000	1023.000000	2046.000000
33.259998	-0.035150	-20.773914	-8.932639	-0.493279	-12.027572	0.679576	0.000000	-10.000000	0.658333	-29.100000	320.666656	1023.000000	1023.000000	2046.000000
33.279999	-0.036372	-21.496088	-8.617565	-0.537999	-12.722836	0.382314	0.000000	-10.000000	0.650000	-28.483334	311.000000	1023.000000	1023.000000	2046.000000
33.299999	-0.040292	-23.812775	-9.185973	-1.570709	-13.500918	0.444826	0.000000	-10.000000	0.616667	-27.933334	301.500000	1023.000000	1023.000000	2046.000000
33.320000	-0.040078	-23.686268	-9.345742	-1.031088	-13.341110	0.031673	0.000000	-10.000000	0.575000	-27.066668	292.166656	1023.000000	1023.000000	2046.000000
33.340000	-0.041105	-24.292950	-8.976295	-1.616759	-13.667937	-0.031958	0.000000	-10.000000	0.541667	-26.350000	283.000000	1023.000000	1023.000000	2046.000000
33.360001	-0.042513	-25.125315	-9.430149	-1.778577	-13.834735	-0.081855	0.000000	-10.000000	0.516667	-25.983334	274.166656	1023.000000	1023.000000	2046.000000
33.380001	-0.041295	-24.405508	-9.148392	-1.330554	-13.609879	-0.316684	0.000000	-10.000000	0.516667	-25.716667	265.500000	1023.000000	1023.000000	2046.000000
33.400002	-0.043625	-25.782177	-9.534919	-2.159636	-13.998343	-0.089279	0.000000	-10.000000	0.508333	-25.400000	257.000000	1023.000000	1023.000000	2046.000000
33.419998	-0.042880	-25.341942	-9.819993	-1.407806	-13.823937	-0.290205	0.000000	-10.000000	0.508333	-25.100000	248.500000	1023.000000	1023.000000	2046.000000
33.439999	-0.043452	-25.679846	-9.467997	-1.708186	-14.161659	-0.342004	0.000000	-10.000000	0.491667	-24.566668	240.166672	1023.000000	1023.000000	2046.000000
33.459999	-0.045928	-27.143509	-10.028599	-2.034657	-14.660814	-0.419439	0.000000	-10.000000	0.483333	-24.366667	232.000000	1023.000000	1023.000000	2046.000000
33.480000	-0.046295	-27.360126	-10.178356	-1.708141	-14.674877	-0.798751	0.000000	-10.000000	0.458333	-23.700001	224.000000	1023.000000	1023.000000	2046.000000
33.500000	-0.049874	-29.475487	-10.309123	-2.652302	-15.536194	-0.977868	0.000000	-10.000000	0.416667	-22.933332	216.000000	1023.000000	1023.000000	2046.000000
33.520000	-0.052215	-30.859201	-10.804177	-2.669009	-15.994999	-1.391017	0.000000	-10.000000	0.366667	-21.516666	208.333328	1023.000000	1023.000000	2046.000000
33.540001	-0.052420	-30.980017	-10.590689	-2.461195	-16.081659	-1.846474	0.000000	-10.000000	0.308333	-19.966667	201.166672	1023.000000	1023.000000	2046.000000
33.560001	-0.055004	-32.507549	-10.740049	-3.434910	-16.519602	-1.812988	0.000000	-10.000000	0.275000	-18.700001	194.666672	1023.000000	1023.000000	2046.000000
33.580002	-0.055514	-32.808624	-11.190257	-3.090749	-16.498392	-2.029225	0.000000	-10.000000	0.250000	-17.966667	188.500000	1023.000000	1023.000000	2046.000000
33.599998	-0.055023	-32.518570	-10.831517	-2.813927	-16.578594	-2.294530	0.000000	-10.000000	0.250000	-17.666668	182.500000	1023.000000	1023.000000	2046.000000
33.619999	-0.057457	-33.956837	-11.181851	-3.784011	-16.943382	-2.047594	0.000000	-10.000000	0.233333	-17.383333	176.500000	1023.000000	1023.000000	2046.000000
33.639999	-0.056737	-33.531425	-11.439153	-3.093845	-16.631535	-2.366893	0.000000	-10.000000	0.208333	-16.766666	170.500000	1023.000000	1023.000000	2046.000000
33.660000	-0.057059	-33.721920	-11.062687	-3.454623	-16.818930	-2.385681	0.000000	-10.000000	0.200000	-15.800000	164.833328	1023.000000	1023.000000	2046.000000
33.680000	-0.058270	-34.437607	-11.431391	-3.516990	-17.052334	-2.436890	0.000000	-10.000000	0.200000	-15.033334	159.500000	1023.000000	1023.000000	2046.000000
33.700001	-0.056745	-33.536045	-11.009014	-3.108433	-16.798407	-2.620188	0.000000	-10.000000	0.208333	-14.600000	154.500000	1023.000000	1023.000000	2046.000000
33.720001	-0.058533	-34.593170	-11.179583	-4.048638	-17.020741	-2.344210	0.000000	-10.000000	0.200000	-14.250000	149.666672	1023.000000	1023.000000	2046.000000
33.740002	-0.057076	-33.731964	-11.319827	-3.368726	-16.499966	-2.543444	0.000000	-10.000000	0.191667	-13.950001	144.833328	1023.000000	1023.000000	2046.000000
33.759998	-0.056271	-33.256294	-10.771359	-3.385371	-16.487495	-2.612069	0.000000	-10.000000	0.191667	-13.716667	140.166672	1023.000000	1023.000000	2046.000000
33.779999	-0.057866	-34.199009	-11.218708	-3.895179	-16.697596	-2.387527	0.000000	-10.000000	0.191667	-13.933333	135.500000	1023.000000	1023.000000	2046.000000
33.799999	-0.056989	-33.680386	-11.505405	-3.310867	-16.312809	-2.551306	0.000000	-10.000000	0.200000	-14.000000	130.833328	1023.000000	1023.000000	2046.000000
33.820000	-0.056934	-33.647713	-11.198002	-3.309854	-16.430048	-2.709809	0.000000	-10.000000	0.183333	-13.683333	126.166664	1023.000000	1023.000000	2046.000000
33.840000	-0.059836	-35.363338	-11.804742	-4.184021	-16.806353	-2.568220	0.000000	-10.000000	0.150000	-13.066667	121.500000	1023.000000	1023.000000	2046.000000
33.860001	-0.059768	-35.322670	-12.313704	-3.734488	-16.467022	-2.807457	0.000000	-10.000000	0.133333	-12.766666	117.166664	1023.000000	1023.000000	2046.000000
33.880001	-0.059990	-35.454384	-12.005984	-3.885439	-16.640459	-2.922503	0.000000	-10.000000	0.116667	-12.833333	113.000000	1023.000000	1023.000000	2046.000000
33.900002	-0.062547	-36.965160	-12.576066	-4.406144	-17.104666	-2.878285	0.000000	-10.000000	0.125000	-12.816667	108.666664	1023.000000	1023.000000	2046.000000
33.919998	-0.061575	-36.391018	-12.611045	-3.859390	-16.841349	-3.079233	0.000000	-10.000000	0.108333	-12.450001	104.333336	1023.000000	1023.000000	2046.000000
33.939999	-0.063216	-37.360428	-12.575868	-4.643939	-17.188822	-2.951801	0.000000	-10.000000	0.108333	-11.800000	100.000000	1023.000000	1023.000000	2046.000000
33.959999	-0.063425	-37.484077	-12.915120	-4.228666	-17.169516	-3.170774	0.000000	-10.000000	0.091667	-11.100000	96.166664	1023.000000	1023.000000	2046.000000
33.980000	-0.062202	-36.761196	-12.386390	-3.972456	-17.050949	-3.351403	0.000000	-10.000000	0.083333	-10.216667	92.500000	1023.000000	1023.000000	2046.000000
34.000000	-0.064024	-37.838421	-12.629916	-4.789429	-17.330812	-3.088264	0.000000	-10.000000	0.075000	-9.500000	89.166664	1023.000000	1023.000000	2046.000000
34.020000	-0.062421	-36.890697	-12.687194	-4.108088	-16.816292	-3.279125	0.000000	-10.000000	0.066667	-9.000000	86.000000	1023.000000	1023.000000	2046.000000
34.040001	-0.062262	-36.796623	-12.220793	-4.552290	-16.873178	-3.150361	0.000000	-10.000000	0.058333	-8.716667	83.000000	1023.000000	1023.000000	2046.000000
34.060001	-0.062639	-37.019897	-12.536295	-4.191363	-16.900494	-3.391744	0.000000	-10.000000	0.058333	-8.350000	80.166664	1023.000000	1023.000000	2046.000000
34.080002	-0.060921	-36.004086	-12.036087	-3.883598	-16.706142	-3.378257	0.000000	-10.000000	0.058333	-7.900000	77.333336	1023.000000	1023.000000	2046.000000
34.099998	-0.062625	-37.011223	-12.264621	-4.573228	-17.033100	-3.140275	0.000000	-10.000000	0.058333	-7.533333	74.666664	1023.000000	1023.000000	2046.000000
34.119999	-0.060718	-35.884144	-12.239396	-3.795290	-16.515772	-3.333686	0.000000	-10.000000	0.050000	-7.166667	72.000000	1023.000000	1023.000000	2046.000000
34.139999	-0.061591	-36.400539	-12.068001	-4.577142	-16.678862	-3.076533	0.000000	-10.000000	0.050000	-6.766667	69.666664	1023.000000	1023.000000	2046.000000
34.160000	-0.060959	-36.026985	-12.291518	-3.877114	-16.481329	-3.377023	0.000000	-10.000000	0.050000	-6.283333	67.500000	1023.000000	1023.000000	2046.000000
34.180000	-0.060730	-35.891300	-11.902224	-4.377985	-16.476240	-3.134850	0.000000	-10.000000	0.058333	-5.933333	65.500000	1023.000000	1023.000000	2046.000000
34.200001	-0.061019	-36.062012	-12.271233	-3.922889	-16.410810	-3.457081	0.000000	-10.000000	0.058333	-5.716667	63.500000	1023.000000	1023.000000	2046.000000
34.220001	-0.060236	-35.599667	-11.810868	-4.215220	-16.312592	-3.260987	0.000000	-10.000000	0.058333	-5.566667	61.500000	1023.000000	1023.000000	2046.000000
34.240002	-0.061070	-36.092510	-12.187048	-4.021192	-16.420206	-3.464064	0.000000	-10.000000	0.050000	-5.333333	59.500000	1023.000000	1023.000000	2046.000000
34.259998	-0.059574	-35.207966	-11.685427	-3.867049	-16.228634	-3.426857	0.000000	-10.000000	0.050000	-5.116667	57.666668	1023.000000	1023.000000	2046.000000
34.279999	-0.061238	-36.191845	-11.989540	-4.322515	-16.545292	-3.334499	0.000000	-10.000000	0.041667	-5.000000	56.000000	1023.000000	1023.000000	2046.000000
34.299999	-0.059214	-34.995502	-11.729103	-3.698948	-16.088348	-3.479101	0.000000	-10.000000	0.041667	-4.966667	54.333332	1023.000000	1023.000000	2046.000000
34.320000	-0.061098	-36.109062	-11.933829	-4.614997	-16.388256	-3.171979	0.000000	-10.000000	0.041667	-4.966667	52.666668	1023.000000	1023.000000	2046.000000
34.340000	-0.059509	-35.170033	-11.982175	-3.798655	-15.936055	-3.453146	0.000000	-10.000000	0.058333	-5.033334	51.000000	1023.000000	1023.000000	2046.000000
34.360001	-0.060440	-35.719913	-11.815069	-4.577274	-16.143549	-3.184022	0.000000	-10.000000	0.058333	-5.133334	49.333332	1023.000000	1023.000000	2046.000000
34.380001	-0.060159	-35.553707	-12.147092	-3.951700	-15.939213	-3.515701	0.000000	-10.000000	0.058333	-5.233334	47.500000	1023.000000	1023.000000	2046.000000
34.400002	-0.060321	-35.649555	-11.877803	-4.316852	-16.038235	-3.416666	0.000000	-10.000000	0.050000	-5.200000	45.833332	1023.000000	1023.000000	2046.000000
34.419998	-0.062086	-36.692993	-12.372729	-4.251016	-16.440315	-3.628933	0.000000	-10.000000	0.050000	-4.950000	44.166668	1023.000000	1023.000000	2046.000000
34.439999	-0.061734	-36.484806	-12.139065	-4.100503	-16.455853	-3.789385	0.000000	-10.000000	0.050000	-4.566667	42.666668	1023.000000	1023.000000	2046.000000
34.459999	-0.064672	-38.220917	-12.531107	-4.688258	-17.146070	-3.855479	0.000000	-10.000000	0.058333	-4.033333	41.000000	1023.000000	1023.000000	2046.000000
34.480000	-0.063633	-37.607216	-12.359528	-4.290343	-16.885832	-4.071513	0.000000	-10.000000	0.058333	-3.633333	39.666668	1023.000000	1023.000000	2046.000000
34.500000	-0.065572	-38.752899	-12.397138	-5.247548	-17.232304	-3.875909	0.000000	-10.000000	0.058333	-3.533333	38.333332	1023.000000	1023.000000	2046.000000
34.520000	-0.064785	-38.287773	-12.550738	-4.674607	-16.871721	-4.190707	0.000000	-10.000000	0.050000	-4.016667	37.166668	1023.000000	1023.000000	2046.000000
34.540001	-0.064341	-38.025688	-12.162806	-5.128666	-16.796522	-3.937694	0.000000	-10.000000	0.050000	-4.700000	35.833332	1023.000000	1023.000000	2046.000000
34.560001	-0.065106	-38.477913	-12.504446	-4.938679	-16.905117	-4.129673	0.000000	-10.000000	0.050000	-5.200000	34.333332	1023.000000	1023.000000	2046.000000
34.580002	-0.063563	-37.565495	-12.251414	-4.494480	-16.626785	-4.192816	0.000000	-10.000000	0.050000	-5.300000	32.500000	1023.000000	1023.000000	2046.000000
34.599998	-0.065469	-38.692150	-12.508217	-5.200278	-17.085176	-3.898481	0.000000	-10.000000	0.041667	-5.183333	30.500000	1023.000000	1023.000000	2046.000000
34.619999	-0.064227	-37.958149	-12.630901	-4.532845	-16.689234	-4.105171	0.000000	-10.000000	0.041667	-4.916667	28.833334	1023.000000	1023.000000	2046.000000
34.639999	-0.065428	-38.667755	-12.516880	-5.301942	-16.973169	-3.875762	0.000000	-10.000000	0.041667	-4.616667	27.166666	1023.000000	1023.000000	2046.000000
34.660000	-0.066561	-39.337402	-12.963781	-4.914456	-17.148209	-4.310957	0.000000	-10.000000	0.041667	-4.383333	25.833334	1023.000000	1023.000000	2046.000000
34.680000	-0.067590	-39.945782	-12.830241	-5.243049	-17.478064	-4.394430	0.000000	-10.000000	0.033333	-3.900000	24.333334	1023.000000	1023.000000	2046.000000
34.700001	-0.070375	-41.591702	-13.275622	-5.421786	-18.169670	-4.724620	0.000000	-10.000000	0.033333	-2.616667	23.166666	1023.000000	1023.000000	2046.000000
34.720001	-0.070004	-41.372204	-13.005614	-5.243738	-18.143457	-4.979394	0.000000	-10.000000	0.041667	-1.183333	22.333334	1023.000000	1023.000000	2046.000000
34.740002	-0.072414	-42.796757	-13.320681	-5.937057	-18.651991	-4.887029	0.000000	-10.000000	0.041667	-0.166667	22.000000	1023.000000	1023.000000	2046.000000
34.759998	-0.071170	-42.061493	-13.327375	-5.344193	-18.275023	-5.114903	0.000000	-10.000000	0.033333	-0.300000	22.000000	1023.000000	1023.000000	2046.000000
34.779999	-0.072651	-42.936928	-13.296554	-6.185009	-18.616720	-4.838644	0.000000	-10.000000	0.025000	-0.966667	22.000000	1023.000000	1023.000000	2046.000000
34.799999	-0.072258	-42.704456	-13.518530	-5.565899	-18.452579	-5.167448	0.000000	-10.000000	0.025000	-1.666667	21.833334	1023.000000	1023.000000	2046.000000
34.820000	-0.071707	-42.378838	-13.142976	-5.712297	-18.399923	-5.123640	0.000000	-10.000000	0.025000	-1.983333	21.500000	1023.000000	1023.000000	2046.000000
34.840000	-0.072984	-43.133381	-13.388846	-5.873872	-18.757128	-5.113534	0.000000	-10.000000	0.025000	-1.866667	21.166666	1023.000000	1023.000000	2046.000000
34.860001	-0.071222	-42.092422	-13.077686	-5.358662	-18.363741	-5.292334	0.000000	-10.000000	0.033333	-1.700000	21.000000	1023.000000	1023.000000	2046.000000
34.880001	-0.072692	-42.960857	-13.138042	-6.206791	-18.626211	-4.989813	0.000000	-10.000000	0.025000	-1.616667	21.000000	1023.000000	1023.000000	2046.000000
34.900002	-0.071569	-42.297005	-13.257789	-5.603132	-18.196802	-5.239283	0.000000	-10.000000	0.025000	-1.666667	21.000000	1023.000000	1023.000000	2046.000000
34.919998	-0.070289	-41.541012	-12.725580	-5.514559	-18.037930	-5.262945	0.000000	-10.000000	0.025000	-1.866667	21.000000	1023.000000	1023.000000	2046.000000
34.939999	-0.071404	-42.199806	-12.898748	-5.940454	-18.350931	-5.009674	0.000000	-10.000000	0.033333	-2.366667	20.500000	1023.000000	1023.000000	2046.000000
34.959999	-0.069535	-41.094917	-12.927175	-5.279342	-17.776031	-5.112370	0.000000	-10.000000	0.033333	-3.100000	19.666666	1023.000000	1023.000000	2046.000000
34.980000	-0.069724	-41.206703	-12.791215	-5.744812	-17.807508	-4.863168	0.000000	-10.000000	0.033333	-3.750000	18.500000	1023.000000	1023.000000	2046.000000
35.000000	-0.070383	-41.596375	-13.258727	-5.507112	-17.857405	-4.973130	0.000000	-10.000000	0.041667	-3.800000	17.333334	1023.000000	1023.000000	2046.000000
35.020000	-0.069413	-41.022850	-13.085722	-5.174513	-17.619032	-5.143584	0.000000	-10.000000	0.041667	-3.416667	16.166666	1023.000000	1023.000000	2046.000000
35.040001	-0.071859	-42.468555	-13.538232	-6.028170	-18.074574	-4.827581	0.000000	-10.000000	0.041667	-3.200000	15.000000	1023.000000	1023.000000	2046.000000
35.060001	-0.070935	-41.922638	-13.795213	-5.421496	-17.601530	-5.104397	0.000000	-10.000000	0.033333	-3.600000	13.833333	1023.000000	1023.000000	2046.000000
35.080002	-0.072145	-42.637920	-13.788754	-6.034995	-17.854485	-4.959686	0.000000	-10.000000	0.041667	-4.200000	12.666667	1023.000000	1023.000000	2046.000000
35.099998	-0.072882	-43.073338	-14.142592	-5.804594	-18.025078	-5.101072	0.000000	-10.000000	0.025000	-4.250000	11.166667	1023.000000	1023.000000	2046.000000
35.119999	-0.071888	-42.485870	-13.825028	-5.504012	-17.896626	-5.260207	0.000000	-10.000000	0.025000	-3.533333	9.833333	1023.000000	1023.000000	2046.000000
35.139999	-0.073545	-43.465092	-14.001694	-6.168029	-18.302691	-4.992679	0.000000	-10.000000	0.008333	-2.183333	8.666667	1023.000000	1023.000000	2046.000000
35.160000	-0.072239	-42.693108	-14.062298	-5.675601	-17.845119	-5.110089	0.000000	-10.000000	0.008333	-0.966667	8.166667	1023.000000	1023.000000	2046.000000
35.180000	-0.071485	-42.247749	-13.641187	-5.763685	-17.728828	-5.114050	0.000000	-10.000000	0.008333	-0.200000	8.000000	1023.000000	1023.000000	2046.000000
35.200001	-0.072108	-42.616074	-13.825184	-5.761775	-17.906092	-5.123022	0.000000	-10.000000	0.016667	0.000000	8.000000	1023.000000	1023.000000	2046.000000
35.220001	-0.069914	-41.319004	-13.396174	-5.260422	-17.468264	-5.194144	0.000000	-10.000000	0.016667	0.000000	8.000000	1023.000000	1023.000000	2046.000000
35.240002	-0.071164	-42.057907	-13.516020	-5.890809	-17.815338	-4.835740	0.000000	-10.000000	0.016667	0.000000	8.000000	1023.000000	1023.000000	2046.000000
35.259998	-0.069328	-40.972984	-13.505149	-5.215589	-17.268433	-4.983811	0.000000	-10.000000	0.008333	0.000000	8.000000	1023.000000	1023.000000	2046.000000
35.279999	-0.069255	-40.929905	-13.224400	-5.599562	-17.361347	-4.744596	0.000000	-10.000000	0.025000	0.000000	8.000000	1023.000000	1023.000000	2046.000000
35.299999	-0.069344	-40.982471	-13.426412	-5.284524	-17.403036	-4.868500	0.000000	-10.000000	0.025000	0.000000	8.000000	1023.000000	1023.000000	2046.000000
35.320000	-0.067607	-39.955536	-12.980493	-4.914451	-17.127813	-4.932782	0.000000	-10.000000	0.025000	0.000000	8.000000	1023.000000	1023.000000	2046.000000
35.340000	-0.069003	-40.780983	-13.142949	-5.566219	-17.503675	-4.568139	0.000000	-10.000000	0.025000	0.000000	8.000000	1023.000000	1023.000000	2046.000000
35.360001	-0.067288	-39.767117	-13.148037	-4.882597	-16.963133	-4.773348	0.000000	-10.000000	0.025000	0.000000	8.000000	1023.000000	1023.000000	2046.000000
35.380001	-0.067387	-39.825455	-12.930658	-5.219851	-16.961931	-4.713016	0.000000	-10.000000	0.033333	0.000000	8.000000	1023.000000	1023.000000	2046.000000
35.400002	-0.067725	-40.025444	-13.074596	-5.188503	-17.172628	-4.589716	0.000000	-10.000000	0.016667	0.000000	8.000000	1023.000000	1023.000000	2046.000000
35.419998	-0.066045	-39.032833	-12.870010	-4.693129	-16.727793	-4.741904	0.000000	-10.000000	0.025000	0.000000	8.000000	1023.000000	1023.000000	2046.000000
35.439999	-0.066882	-39.527481	-12.809944	-5.353820	-16.885633	-4.478084	0.000000	-10.000000	0.025000	0.000000	8.000000	1023.000000	1023.000000	2046.000000
35.459999	-0.066680	-39.407711	-13.023767	-4.974183	-16.788378	-4.621384	0.000000	-10.000000	0.033333	0.000000	8.000000	1023.000000	1023.000000	2046.000000
35.480000	-0.065306	-38.595642	-12.597258	-4.663201	-16.565092	-4.770091	0.000000	-10.000000	0.033333	-0.300000	8.000000	1023.000000	1023.000000	2046.000000
35.500000	-0.066932	-39.556858	-12.819279	-5.307419	-16.959301	-4.470859	0.000000	-10.000000	0.041667	-1.016667	8.000000	1023.000000	1023.000000	2046.000000
35.520000	-0.065749	-38.857449	-12.962669	-4.698901	-16.503578	-4.692301	0.000000	-10.000000	0.050000	-1.750000	7.666667	1023.000000	1023.000000	2046.000000
35.540001	-0.067104	-39.658569	-12.977083	-5.340155	-16.844217	-4.497115	0.000000	-10.000000	0.041667	-2.116667	7.166667	1023.000000	1023.000000	2046.000000
35.560001	-0.067631	-39.970127	-13.330173	-4.924994	-16.909218	-4.805742	0.000000	-10.000000	0.041667	-2.066667	6.500000	1023.000000	1023.000000	2046.000000
35.580002	-0.067886	-40.120518	-13.026374	-5.077191	-17.081692	-4.935258	0.000000	-10.000000	0.033333	-1.950000	6.000000	1023.000000	1023.000000	2046.000000
35.599998	-0.069687	-41.185005	-13.236734	-5.417128	-17.649998	-4.881145	0.000000	-10.000000	0.041667	-1.900000	5.500000	1023.000000	1023.000000	2046.000000
35.619999	-0.068369	-40.406155	-12.984551	-5.025499	-17.244917	-5.151186	0.000000	-10.000000	0.041667	-2.050000	5.166667	1023.000000	1023.000000	2046.000000
35.639999	-0.069853	-41.282883	-13.031737	-5.813373	-17.522043	-4.915729	0.000000	-10.000000	0.050000	-2.516667	4.833333	1023.000000	1023.000000	2046.000000
35.660000	-0.068901	-40.720707	-13.297837	-5.372368	-16.986507	-5.063995	0.000000	-10.000000	0.050000	-3.250000	4.333333	1023.000000	1023.000000	2046.000000
35.680000	-0.068548	-40.511921	-12.904601	-5.714686	-17.048996	-4.843637	0.000000	-10.000000	0.041667	-3.900000	3.333333	1023.000000	1023.000000	2046.000000
35.700001	-0.069280	-40.944511	-13.314325	-5.389153	-17.167433	-5.073601	0.000000	-10.000000	0.041667	-4.283333	2.000000	1023.000000	1023.000000	2046.000000
35.720001	-0.068100	-40.246994	-12.984900	-5.080568	-17.009451	-5.172076	0.000000	-10.000000	0.033333	-4.283333	0.833333	1023.000000	1023.000000	2046.000000
35.740002	-0.069964	-41.348782	-13.200438	-5.702044	-17.560692	-4.885609	0.000000	-10.000000	0.041667	-3.933333	-0.333333	1023.000000	1023.000000	2046.000000
35.759998	-0.069087	-40.830555	-13.289302	-5.284872	-17.159544	-5.096838	0.000000	-10.000000	0.033333	-3.566667	-1.333333	1023.000000	1023.000000	2046.000000
35.779999	-0.070987	-41.953182	-13.378650	-5.884097	-17.545208	-5.145227	0.000000	-10.000000	0.025000	-3.216667	-2.500000	1023.000000	1023.000000	2046.000000
35.799999	-0.072995	-43.140205	-13.787388	-5.843400	-18.144823	-5.364595	0.000000	-10.000000	0.016667	-2.683333	-3.500000	1023.000000	1023.000000	2046.000000
35.820000	-0.073399	-43.378914	-13.689502	-5.660809	-18.235619	-5.792985	0.000000	-10.000000	0.016667	-1.583333	-4.333333	1023.000000	1023.000000	2046.000000
35.840000	-0.075881	-44.845692	-13.883247	-6.508272	-18.843472	-5.610702	0.000000	-10.000000	0.025000	-0.583333	-4.833333	1023.000000	1023.000000	2046.000000
35.860001	-0.075522	-44.633640	-14.096942	-5.997755	-18.562199	-5.976747	0.000000	-10.000000	0.033333	0.000000	-5.000000	1023.000000	1023.000000	2046.000000
35.880001	-0.076103	-44.976917	-13.929450	-6.453043	-18.736418	-5.858006	0.000000	-10.000000	0.041667	0.000000	-5.000000	1023.000000	1023.000000	2046.000000
35.900002	-0.076771	-45.371872	-14.141932	-6.287695	-18.986536	-5.955709	0.000000	-10.000000	0.041667	0.000000	-5.000000	1023.000000	1023.000000	2046.000000
35.919998	-0.075656	-44.712494	-13.813353	-6.004022	-18.704607	-6.190514	0.000000	-10.000000	0.025000	0.000000	-5.000000	1023.000000	1023.000000	2046.000000
35.939999	-0.077297	-45.682270	-13.997807	-6.509228	-19.245798	-5.929435	0.000000	-10.000000	0.008333	0.266667	-5.000000	1023.000000	1023.000000	2046.000000
35.959999	-0.075810	-44.803768	-13.951338	-6.057530	-18.712334	-6.082568	0.000000	-10.000000	0.000000	0.883333	-5.000000	1023.000000	1023.000000	2046.000000
35.980000	-0.076483	-45.201244	-13.832569	-6.578203	-18.859383	-5.931089	0.000000	-10.000000	0.000000	1.733333	-5.000000	1023.000000	1023.000000	2046.000000
36.000000	-0.076104	-44.977451	-13.939001	-6.258057	-18.840439	-5.939955	0.000000	-10.000000	0.000000	2.450000	-5.000000	1023.000000	1023.000000	2046.000000
36.020000	-0.074649	-44.117519	-13.477457	-5.887123	-18.558393	-6.194544	0.000000	-10.000000	0.000000	2.900000	-5.000000	1023.000000	1023.000000	2046.000000
36.040001	-0.075518	-44.630856	-13.502174	-6.542964	-18.818163	-5.767556	0.000000	-10.000000	0.000000	2.983333	-5.000000	1023.000000	1023.000000	2046.000000
36.060001	-0.073982	-43.723125	-13.598291	-5.989416	-18.289198	-5.846222	0.000000	-10.000000	0.000000	2.300000	-5.000000	1023.000000	1023.000000	2046.000000
36.080002	-0.073215	-43.270245	-13.328323	-6.013638	-18.133295	-5.794990	0.000000	-10.000000	0.008333	1.233333	-5.000000	1023.000000	1023.000000	2046.000000
36.099998	-0.073765	-43.595242	-13.570510	-6.037954	-18.446939	-5.539841	0.000000	-10.000000	0.016667	0.300000	-5.000000	1023.000000	1023.000000	2046.000000
36.119999	-0.072448	-42.816704	-13.556041	-5.527319	-17.953352	-5.779990	0.000000	-10.000000	0.025000	0.000000	-5.000000	1023.000000	1023.000000	2046.000000
36.139999	-0.074086	-43.784985	-13.861242	-6.225154	-18.200270	-5.498317	0.000000	-10.000000	0.033333	0.000000	-5.000000	1023.000000	1023.000000	2046.000000
36.160000	-0.073957	-43.708450	-14.276519	-5.875040	-17.962578	-5.594311	0.000000	-10.000000	0.033333	0.000000	-5.000000	1023.000000	1023.000000	2046.000000
36.180000	-0.073833	-43.635109	-14.100450	-5.955977	-17.925751	-5.652934	0.000000	-10.000000	0.041667	-0.550000	-5.000000	1023.000000	1023.000000	2046.000000
36.200001	-0.075118	-44.394482	-14.374553	-6.106330	-18.444744	-5.468854	0.000000	-10.000000	0.041667	-1.033333	-5.000000	1023.000000	1023.000000	2046.000000
36.220001	-0.074178	-43.839035	-14.345345	-5.690645	-18.082947	-5.720098	0.000000	-10.000000	0.041667	-1.200000	-5.000000	1023.000000	1023.000000	2046.000000
36.240002	-0.075561	-44.656551	-14.434305	-6.364571	-18.482103	-5.375572	0.000000	-10.000000	0.025000	-0.650000	-5.000000	1023.000000	1023.000000	2046.000000
36.259998	-0.074574	-44.073402	-14.545224	-5.801217	-18.129150	-5.597811	0.000000	-10.000000	0.016667	-0.166667	-5.000000	1023.000000	1023.000000	2046.000000
36.279999	-0.074422	-43.983452	-14.206162	-6.111755	-18.147385	-5.518150	0.000000	-10.000000	0.016667	0.000000	-5.000000	1023.000000	1023.000000	2046.000000
36.299999	-0.074315	-43.920357	-14.374204	-5.865819	-18.194832	-5.485501	0.000000	-10.000000	0.016667	0.000000	-5.000000	1023.000000	1023.000000	2046.000000
36.320000	-0.072623	-42.920074	-13.963211	-5.504683	-17.819933	-5.632246	0.000000	-10.000000	0.016667	0.000000	-5.000000	1023.000000	1023.000000	2046.000000
36.340000	-0.073498	-43.437397	-14.028625	-5.987257	-18.165779	-5.255737	0.000000	-10.000000	0.008333	0.000000	-5.000000	1023.000000	1023.000000	2046.000000
36.360001	-0.071745	-42.401493	-14.007709	-5.443276	-17.604364	-5.346144	0.000000	-10.000000	0.008333	0.000000	-5.000000	1023.000000	1023.000000	2046.000000
36.380001	-0.071623	-42.329388	-13.755266	-5.655816	-17.597862	-5.320446	0.000000	-10.000000	0.000000	0.000000	-5.000000	1023.000000	1023.000000	2046.000000
36.400002	-0.071587	-42.307697	-13.838723	-5.556330	-17.859184	-5.053459	0.000000	-10.000000	0.016667	0.000000	-5.000000	1023.000000	1023.000000	2046.000000
36.419998	-0.070032	-41.388878	-13.607098	-5.083846	-17.395264	-5.302673	0.000000	-10.000000	0.025000	0.000000	-5.000000	1023.000000	1023.000000	2046.000000
36.439999	-0.070789	-41.836239	-13.569586	-5.635573	-17.577799	-5.053281	0.000000	-10.000000	0.033333	0.000000	-5.000000	1023.000000	1023.000000	2046.000000
36.459999	-0.070154	-41.460800	-13.645966	-5.309551	-17.604332	-4.900953	0.000000	-10.000000	0.033333	0.000000	-5.000000	1023.000000	1023.000000	2046.000000
36.480000	-0.068828	-40.677490	-13.360832	-4.944927	-17.201799	-5.169932	0.000000	-10.000000	0.033333	0.000000	-5.000000	1023.000000	1023.000000	2046.000000
36.500000	-0.069704	-41.194817	-13.376933	-5.482355	-17.356838	-4.978688	0.000000	-10.000000	0.033333	0.000000	-5.000000	1023.000000	1023.000000	2046.000000
36.520000	-0.069109	-40.843311	-13.468054	-5.186451	-17.386576	-4.802231	0.000000	-10.000000	0.025000	0.000000	-5.000000	1023.000000	1023.000000	2046.000000
36.540001	-0.067890	-40.123203	-13.210566	-4.801668	-16.978745	-5.132227	0.000000	-10.000000	0.016667	0.000000	-5.000000	1023.000000	1023.000000	2046.000000
36.560001	-0.068711	-40.607952	-13.213357	-5.437619	-17.133984	-4.822993	0.000000	-10.000000	0.008333	0.616667	-5.000000	1023.000000	1023.000000	2046.000000
36.580002	-0.068332	-40.384487	-13.440635	-5.048153	-17.081974	-4.813725	0.000000	-10.000000	0.000000	1.183333	-5.000000	1023.000000	1023.000000	2046.000000
36.599998	-0.067657	-39.985085	-13.172492	-4.775379	-16.907396	-5.129818	0.000000	-10.000000	0.000000	1.750000	-5.000000	1023.000000	1023.000000	2046.000000
36.619999	-0.069583	-41.123753	-13.394137	-5.393633	-17.481844	-4.854136	0.000000	-10.000000	0.008333	1.333333	-5.000000	1023.000000	1023.000000	2046.000000
36.639999	-0.069385	-41.006630	-13.666211	-5.045565	-17.262762	-5.032094	0.000000	-10.000000	0.016667	0.766667	-5.000000	1023.000000	1023.000000	2046.000000
36.660000	-0.069465	-41.053673	-13.289321	-5.204403	-17.351559	-5.208392	0.000000	-10.000000	0.016667	0.200000	-5.000000	1023.000000	1023.000000	2046.000000
36.680000	-0.070626	-41.740173	-13.373498	-5.508673	-17.828676	-5.029325	0.000000	-10.000000	0.025000	-0.616667	-5.000000	1023.000000	1023.000000	2046.000000
36.700001	-0.069305	-40.959286	-13.359611	-5.091457	-17.235144	-5.273076	0.000000	-10.000000	0.033333	-1.483333	-5.166667	1023.000000	1023.000000	2046.000000
36.720001	-0.069904	-41.313435	-13.293505	-5.667542	-17.263357	-5.089031	0.000000	-10.000000	0.050000	-2.716667	-5.666667	1023.000000	1023.000000	2046.000000
36.740002	-0.069663	-41.170853	-13.447282	-5.381255	-17.323830	-5.018486	0.000000	-10.000000	0.041667	-3.550000	-6.500000	1023.000000	1023.000000	2046.000000
36.759998	-0.068903	-40.721931	-13.183742	-5.122181	-17.120253	-5.295756	0.000000	-10.000000	0.041667	-4.166667	-7.666667	1023.000000	1023.000000	2046.000000
36.779999	-0.070419	-41.617508	-13.370450	-5.630447	-17.664993	-4.951616	0.000000	-10.000000	0.041667	-4.216667	-9.000000	1023.000000	1023.000000	2046.000000
36.799999	-0.069606	-41.136951	-13.492786	-5.240600	-17.246567	-5.156997	0.000000	-10.000000	0.041667	-3.850000	-10.333333	1023.000000	1023.000000	2046.000000
36.820000	-0.070874	-41.886555	-13.435790	-5.798375	-17.489208	-5.163183	0.000000	-10.000000	0.041667	-3.466667	-11.666667	1023.000000	1023.000000	2046.000000
36.840000	-0.072353	-42.760910	-13.899528	-5.681648	-17.912029	-5.267704	0.000000	-10.000000	0.041667	-3.216667	-12.833333	1023.000000	1023.000000	2046.000000
36.860001	-0.073336	-43.341656	-13.733708	-5.695179	-18.163855	-5.748912	0.000000	-10.000000	0.033333	-2.783333	-14.000000	1023.000000	1023.000000	2046.000000
36.880001	-0.076160	-45.010654	-14.104912	-6.202049	-19.001408	-5.702286	0.000000	-10.000000	0.025000	-1.900000	-14.666667	1023.000000	1023.000000	2046.000000
36.900002	-0.075708	-44.743179	-13.978120	-5.924273	-18.722929	-6.117857	0.000000	-10.000000	0.016667	-0.866667	-15.000000	1023.000000	1023.000000	2046.000000
36.919998	-0.077742	-45.945709	-14.170179	-6.600093	-19.280254	-5.895184	0.000000	-10.000000	0.025000	-0.216667	-15.000000	1023.000000	1023.000000	2046.000000
36.939999	-0.077024	-45.521450	-14.348002	-6.166540	-18.849775	-6.157133	0.000000	-10.000000	0.016667	0.000000	-15.000000	1023.000000	1023.000000	2046.000000
36.959999	-0.077713	-45.928410	-14.152723	-6.628156	-19.035505	-6.112027	0.000000	-10.000000	0.016667	0.000000	-15.000000	1023.000000	1023.000000	2046.000000
36.980000	-0.078050	-46.127583	-14.411682	-6.418502	-19.231964	-6.065434	0.000000	-10.000000	0.008333	0.000000	-15.000000	1023.000000	1023.000000	2046.000000
37.000000	-0.077149	-45.594864	-14.026593	-6.198816	-19.018526	-6.350927	0.000000	-10.000000	0.008333	0.000000	-15.000000	1023.000000	1023.000000	2046.000000
37.020000	-0.078471	-46.376240	-14.163962	-6.760213	-19.408775	-6.043290	0.000000	-10.000000	0.000000	0.633333	-15.000000	1023.000000	1023.000000	2046.000000
37.040001	-0.077248	-45.653858	-14.252682	-6.282689	-18.981659	-6.136828	0.000000	-10.000000	-0.008333	1.800000	-15.000000	1023.000000	1023.000000	2046.000000
37.060001	-0.076997	-45.504948	-13.892922	-6.495214	-18.908646	-6.208166	0.000000	-10.000000	-0.016667	3.650000	-15.000000	1023.000000	1023.000000	2046.000000
37.080002	-0.076894	-45.444633	-14.051805	-6.298336	-19.078911	-6.015583	0.000000	-10.000000	-0.025000	5.750000	-15.000000	1023.000000	1023.000000	2046.000000
37.099998	-0.074900	-44.265644	-13.635306	-5.940208	-18.566332	-6.123799	0.000000	-10.000000	-0.050000	8.150000	-15.000000	1023.000000	1023.000000	2046.000000
37.119999	-0.075252	-44.473827	-13.719970	-6.417599	-18.689041	-5.647217	0.000000	-10.000000	-0.083333	10.550000	-15.000000	1023.000000	1023.000000	2046.000000
37.139999	-0.073367	-43.359715	-13.907600	-5.830443	-18.126789	-5.494883	0.000000	-10.000000	-0.141667	12.983334	-15.000000	1023.000000	1023.000000	2046.000000
37.160000	-0.072198	-42.668785	-13.557945	-5.854096	-17.881063	-5.375681	0.000000	-10.000000	-0.191667	15.416667	-15.000000	1023.000000	1023.000000	2046.000000
37.180000	-0.072108	-42.615753	-13.909317	-5.710205	-17.952850	-5.043382	0.000000	-10.000000	-0.266667	18.166666	-2.333333	1023.000000	1023.000000	2046.000000
37.200001	-0.070323	-41.560837	-13.782763	-5.413695	-17.321613	-5.042764	0.000000	-10.000000	-0.358333	21.583334	17.000000	1023.000000	1023.000000	2046.000000
37.220001	-0.071049	-41.990120	-14.137990	-5.795344	-17.505268	-4.551518	0.000000	-10.000000	-0.433333	24.166666	36.333332	1023.000000	1023.000000	2046.000000
37.240002	-0.068913	-40.727657	-14.075062	-5.288232	-16.805410	-4.558955	0.000000	-10.000000	-0.475000	25.750000	43.000000	1023.000000	1023.000000	2046.000000
37.259998	-0.069593	-41.129242	-14.221983	-5.827927	-17.052837	-4.026495	0.000000	-10.000000	-0.491667	26.266666	45.833332	1023.000000	1023.000000	2046.000000
37.279999	-0.067373	-39.817497	-14.248921	-5.246731	-16.330816	-3.991029	0.000000	-10.000000	-0.525000	27.300001	51.666668	1023.000000	1023.000000	2046.000000
37.299999	-0.067291	-39.769032	-14.051624	-5.761144	-16.381504	-3.574760	0.000000	-10.000000	-0.583333	28.800001	60.500000	1023.000000	1023.000000	2046.000000
37.320000	-0.064986	-38.406975	-14.017619	-5.126872	-15.748192	-3.514291	0.000000	-10.000000	-0.633333	30.133333	69.833336	1023.000000	1023.000000	2046.000000
37.340000	-0.063612	-37.594875	-13.478972	-5.396482	-15.451843	-3.267578	0.000000	-10.000000	-0.683333	31.316668	79.666664	1023.000000	1023.000000	2046.000000
37.360001	-0.061660	-36.441063	-13.498488	-4.962361	-14.933437	-3.046777	0.000000	-10.000000	-0.733333	32.400002	90.000000	1023.000000	1023.000000	2046.000000
37.380001	-0.059326	-35.061535	-12.872345	-5.023172	-14.391591	-2.774425	0.000000	-10.000000	-0.783333	33.066666	100.666664	1023.000000	1023.000000	2046.000000
37.400002	-0.057448	-33.951611	-12.844340	-4.700108	-13.973038	-2.434125	0.000000	-10.000000	-0.833333	33.983334	111.666664	1023.000000	1023.000000	2046.000000
37.419998	-0.054521	-32.222065	-12.129077	-4.498172	-13.278100	-2.316714	0.000000	-10.000000	-0.858333	34.750000	122.833336	1023.000000	1023.000000	2046.000000
37.439999	-0.053245	-31.467873	-12.072598	-4.442518	-13.081622	-1.871133	0.000000	-10.000000	-0.908333	35.900002	134.333328	1023.000000	1023.000000	2046.000000
37.459999	-0.049868	-29.472227	-11.423166	-4.012640	-12.230297	-1.806123	0.000000	-10.000000	-0.925000	36.750000	146.000000	1023.000000	1023.000000	2046.000000
37.480000	-0.049337	-29.158329	-11.343171	-4.454098	-12.105966	-1.255094	0.000000	-10.000000	-0.966667	37.766666	158.166672	1023.000000	1023.000000	2046.000000
37.500000	-0.045933	-27.146696	-10.985392	-3.852654	-11.104265	-1.204386	0.000000	-10.000000	-0.983333	38.283333	170.666672	1023.000000	1023.000000	2046.000000
37.520000	-0.045257	-26.746943	-10.675360	-4.321003	-10.910992	-0.839587	0.000000	-10.000000	-1.033333	38.966667	183.333328	1023.000000	1023.000000	2046.000000
37.540001	-0.042499	-25.116833	-10.591517	-3.708368	-10.081206	-0.735742	0.000000	-10.000000	-1.058333	39.316666	196.333328	1023.000000	1023.000000	2046.000000
37.560001	-0.041098	-24.288742	-10.043607	-3.944459	-9.779519	-0.521159	0.000000	-10.000000	-1.075000	39.966667	209.333328	1023.000000	1023.000000	2046.000000
37.580002	-0.039710	-23.468796	-10.075423	-3.615771	-9.506208	-0.271393	0.000000	-10.000000	-1.083333	40.383335	222.666672	1023.000000	1023.000000	2046.000000
37.599998	-0.037443	-22.128647	-9.370396	-3.385541	-9.044164	-0.328547	0.000000	-10.000000	-1.100000	40.849998	236.000000	1023.000000	1023.000000	2046.000000
37.619999	-0.037205	-21.988045	-9.179668	-3.908075	-9.029060	0.128759	0.000000	-10.000000	-1.141667	41.416668	249.666672	1023.000000	1023.000000	2046.000000
37.639999	-0.034144	-20.179060	-8.812254	-3.413153	-8.101119	0.147466	0.000000	-10.000000	-1.175000	41.750000	263.500000	1023.000000	1023.000000	2046.000000
37.660000	-0.032589	-19.259928	-8.173220	-3.767761	-7.683055	0.364107	0.000000	-10.000000	-1.183333	41.916668	277.500000	1023.000000	1023.000000	2046.000000
37.680000	-0.030093	-17.785143	-8.017147	-3.379554	-7.142562	0.754121	0.000000	-10.000000	-1.150000	42.049999	291.500000	1023.000000	1023.000000	2046.000000
37.700001	-0.027024	-15.971333	-7.421587	-2.959137	-6.402464	0.811856	0.000000	-10.000000	-1.125000	41.866669	305.500000	1023.000000	1023.000000	2046.000000
37.720001	-0.026469	-15.643253	-7.352622	-3.344193	-6.224851	1.278412	0.000000	-10.000000	-1.125000	41.583336	319.500000	1023.000000	1023.000000	2046.000000
37.740002	-0.023898	-14.123684	-7.276340	-2.671578	-5.642313	1.466547	0.000000	-10.000000	-1.141667	41.166668	333.166656	1023.000000	1023.000000	2046.000000
37.759998	-0.022528	-13.313848	-6.666440	-2.856887	-5.367455	1.576933	0.000000	-10.000000	-1.158333	41.216667	346.833344	1023.000000	1023.000000	2046.000000
37.779999	-0.021607	-12.769680	-6.617374	-2.771831	-5.282020	1.901544	0.000000	-10.000000	-1.158333	41.600002	360.500000	1023.000000	1023.000000	2046.000000
37.799999	-0.019977	-11.806688	-6.299630	-2.534746	-4.784734	1.812422	0.000000	-10.000000	-1.150000	41.883335	374.500000	1023.000000	1023.000000	2046.000000
37.820000	-0.021524	-12.720915	-6.355540	-3.218143	-5.116950	1.969718	0.000000	-10.000000	-1.116667	41.616669	388.500000	1023.000000	1023.000000	2046.000000
37.840000	-0.020733	-12.252946	-6.451212	-2.899993	-4.806770	1.905030	0.000000	-10.000000	-1.083333	41.033333	402.500000	1023.000000	1023.000000	2046.000000
37.860001	-0.020182	-11.927397	-5.881103	-3.094682	-4.693930	1.742318	0.000000	-10.000000	-1.058333	40.433334	416.166656	1023.000000	1023.000000	2046.000000
37.880001	-0.019868	-11.742165	-5.810362	-3.261006	-4.687829	2.017033	0.000000	-10.000000	-1.058333	40.250000	429.833344	1023.000000	1023.000000	2046.000000
37.900002	-0.017323	-10.237816	-5.470854	-2.872219	-3.825006	1.930264	0.000000	-10.000000	-1.075000	40.350002	443.166656	1023.000000	1023.000000	2046.000000
37.919998	-0.016955	-10.020358	-5.131270	-3.494593	-3.642343	2.247847	0.000000	-10.000000	-1.108333	40.683334	456.666656	1023.000000	1023.000000	2046.000000
37.939999	-0.014569	-8.610136	-5.011107	-3.044371	-2.943575	2.388916	0.000000	-10.000000	-1.141667	41.483334	470.000000	1023.000000	1023.000000	2046.000000
37.959999	-0.012244	-7.235958	-4.104059	-3.080410	-2.514261	2.462772	0.000000	-10.000000	-1.175000	41.833336	483.666656	1023.000000	1023.000000	2046.000000
37.980000	-0.011136	-6.581158	-3.972345	-3.174751	-2.209101	2.775039	0.000000	-10.000000	-1.200000	42.500000	497.500000	1023.000000	1023.000000	2046.000000
38.000000	-0.007855	-4.642217	-3.100944	-2.803255	-1.442942	2.704924	0.000000	-10.000000	-1.208333	42.716667	511.500000	1023.000000	1023.000000	2046.000000
38.020000	-0.007087	-4.188302	-2.728558	-3.419559	-1.263243	3.223058	0.000000	-10.000000	-1.233333	43.166668	525.833313	1023.000000	1023.000000	2046.000000
38.040001	-0.003576	-2.113394	-2.310761	-2.864911	-0.172463	3.234742	0.000000	-10.000000	-1.250000	43.233334	540.166687	1023.000000	1023.000000	2046.000000
38.060001	-0.001769	-1.045678	-1.476929	-3.260141	0.211441	3.479951	0.000000	-10.000000	-1.291667	43.383335	554.833313	1023.000000	1023.000000	2046.000000
38.080002	0.001061	0.627248	-1.201805	-2.816320	0.949006	3.696366	0.000000	-10.000000	-1.283333	43.600002	569.166687	1023.000000	1023.000000	2046.000000
38.099998	0.004299	2.540553	-0.346804	-2.537647	1.634750	3.790255	0.000000	-10.000000	-1.258333	43.466667	583.833313	1023.000000	1023.000000	2046.000000
38.119999	0.005742	3.393697	-0.233222	-2.524946	2.009863	4.142002	0.000000	-10.000000	-1.208333	42.950001	598.166687	1023.000000	1023.000000	2046.000000
38.139999	0.009233	5.456717	0.398216	-2.046126	2.896133	4.208495	0.000000	-10.000000	-1.158333	42.350002	612.500000	1023.000000	1023.000000	2046.000000
38.160000	0.009777	5.778245	0.411487	-2.379232	3.073149	4.672841	0.000000	-10.000000	-1.083333	41.583336	626.500000	1023.000000	1023.000000	2046.000000
38.180000	0.012990	7.677200	0.728056	-1.783845	4.069409	4.663580	0.000000	-10.000000	-1.000000	40.333336	640.500000	1023.000000	1023.000000	2046.000000
38.200001	0.013326	7.875393	1.018220	-2.312883	4.066501	5.103555	0.000000	-10.000000	-0.908333	38.466667	658.666687	1023.000000	1023.000000	2046.000000
38.220001	0.016152	9.546020	1.217157	-1.654313	4.880881	5.102294	0.000000	-10.000000	-0.850000	36.950001	676.166687	1023.000000	1023.000000	2046.000000
38.240002	0.017183	10.155383	1.944375	-2.064087	4.988036	5.287058	0.000000	-10.000000	-0.808333	36.166668	689.000000	1023.000000	1023.000000	2046.000000
38.259998	0.019293	11.402008	2.232113	-1.741890	5.546636	5.365149	0.000000	-10.000000	-0.816667	35.833336	697.000000	1023.000000	1023.000000	2046.000000
38.279999	0.022182	13.109485	3.414411	-1.762238	6.023484	5.433827	0.000000	-10.000000	-0.841667	35.799999	705.000000	1023.000000	1023.000000	2046.000000
38.299999	0.024105	14.246163	3.951995	-1.850181	6.403544	5.740806	0.000000	-10.000000	-0.858333	35.583332	717.000000	1023.000000	1023.000000	2046.000000
38.320000	0.028420	16.796104	4.972630	-1.399847	7.491797	5.731525	0.000000	-10.000000	-0.850000	35.566666	729.000000	1023.000000	1023.000000	2046.000000
38.340000	0.029837	17.633636	5.676114	-1.987223	7.843805	6.100940	0.000000	-10.000000	-0.808333	35.100002	740.833313	1023.000000	1023.000000	2046.000000
38.360001	0.033614	19.865757	6.193254	-1.356842	8.908424	6.120920	0.000000	-10.000000	-0.775000	34.466667	752.500000	1023.000000	1023.000000	2046.000000
38.380001	0.036201	21.394732	7.282709	-1.494575	9.346133	6.260464	0.000000	-10.000000	-0.741667	33.866669	764.000000	1023.000000	1023.000000	2046.000000
38.400002	0.038034	22.478111	7.724392	-1.453765	9.729069	6.478417	0.000000	-10.000000	-0.708333	33.400002	775.500000	1023.000000	1023.000000	2046.000000
38.419998	0.041574	24.569971	8.460127	-1.060795	10.734845	6.435793	0.000000	-10.000000	-0.708333	33.133335	786.833313	1023.000000	1023.000000	2046.000000
38.439999	0.042411	25.065176	9.027629	-1.570643	10.984174	6.624018	0.000000	-10.000000	-0.700000	32.950001	798.000000	1023.000000	1023.000000	2046.000000
38.459999	0.045115	26.662682	9.383498	-1.148060	11.727559	6.699684	0.000000	-10.000000	-0.708333	32.650002	809.000000	1023.000000	1023.000000	2046.000000
38.480000	0.047924	28.322865	10.499951	-1.088157	12.208029	6.703042	0.000000	-10.000000	-0.691667	32.683334	819.833313	1023.000000	1023.000000	2046.000000
38.500000	0.048597	28.721115	10.776620	-1.504389	12.421486	7.027399	0.000000	-10.000000	-0.675000	32.266666	830.666687	1023.000000	1023.000000	2046.000000
38.520000	0.051308	30.323185	10.960509	-0.847949	13.212124	6.998501	0.000000	-10.000000	-0.650000	31.983334	841.500000	1023.000000	1023.000000	2046.000000
38.540001	0.050787	30.014946	11.221973	-1.268229	12.902997	7.158205	0.000000	-10.000000	-0.608333	31.216667	852.333313	1023.000000	1023.000000	2046.000000
38.560001	0.051864	30.651493	11.281153	-0.942657	13.047988	7.265009	0.000000	-10.000000	-0.583333	30.566668	863.000000	1023.000000	1023.000000	2046.000000
38.580002	0.053987	31.906357	11.945635	-0.544274	13.384906	7.120091	0.000000	-10.000000	-0.541667	29.733334	873.333313	1023.000000	1023.000000	2046.000000
38.599998	0.053608	31.682116	12.095806	-1.160262	13.310803	7.435768	0.000000	-10.000000	-0.516667	28.850000	883.333313	1023.000000	1023.000000	2046.000000
38.619999	0.055891	33.031803	12.177812	-0.614520	13.997766	7.470747	0.000000	-10.000000	-0.483333	28.250000	893.000000	1023.000000	1023.000000	2046.000000
38.639999	0.056282	33.262897	12.649821	-0.733106	13.883189	7.462991	0.000000	-10.000000	-0.458333	27.533333	902.500000	1023.000000	1023.000000	2046.000000
38.660000	0.054631	32.286751	12.300839	-0.988152	13.399659	7.574406	0.000000	-10.000000	-0.408333	26.766666	911.833313	1023.000000	1023.000000	2046.000000
38.680000	0.054847	32.414497	12.367207	-0.661034	13.508457	7.199868	0.000000	-10.000000	-0.341667	25.316668	921.000000	1023.000000	1023.000000	2046.000000
38.700001	0.052730	31.163208	12.329309	-1.440198	13.015155	7.258943	0.000000	-10.000000	-0.283333	23.700001	929.666687	1023.000000	1023.000000	2046.000000
38.720001	0.053473	31.602468	12.142719	-0.965236	13.374493	7.050492	0.000000	-10.000000	-0.233333	22.000000	937.833313	1023.000000	1023.000000	2046.000000
38.740002	0.054350	32.120995	12.758046	-0.960921	13.372440	6.951429	0.000000	-10.000000	-0.216667	20.633333	945.333313	1023.000000	1023.000000	2046.000000
38.759998	0.053635	31.698229	12.679177	-1.335994	13.208768	7.146277	0.000000	-10.000000	-0.200000	19.516666	952.500000	1023.000000	1023.000000	2046.000000
38.779999	0.055433	32.761112	12.907104	-0.940798	13.846840	6.947965	0.000000	-10.000000	-0.166667	18.083334	959.166687	1023.000000	1023.000000	2046.000000
38.799999	0.054555	32.242165	13.179615	-1.603386	13.561745	7.104193	0.000000	-10.000000	-0.108333	16.383333	965.500000	1023.000000	1023.000000	2046.000000
38.820000	0.055612	32.866932	13.144478	-1.248358	13.841730	7.129081	0.000000	-10.000000	-0.075000	14.433333	971.166687	1023.000000	1023.000000	2046.000000
38.840000	0.056849	33.597881	13.701501	-1.090289	14.016201	6.970469	0.000000	-10.000000	-0.058333	12.716667	976.333313	1023.000000	1023.000000	2046.000000
38.860001	0.055497	32.798580	13.595952	-1.738492	13.740911	7.200211	0.000000	-10.000000	-0.041667	10.833333	980.833313	1023.000000	1023.000000	2046.000000
38.880001	0.057212	33.812073	13.563762	-1.132131	14.394674	6.985767	0.000000	-10.000000	-0.016667	8.650000	984.833313	1023.000000	1023.000000	2046.000000
38.900002	0.057465	33.961845	14.076870	-1.485001	14.244245	7.125731	0.000000	-10.000000	0.000000	6.550000	988.000000	1023.000000	1023.000000	2046.000000
38.919998	0.057798	34.158794	13.945975	-1.344375	14.262468	7.294724	0.000000	-10.000000	0.008333	4.500000	990.500000	1023.000000	1023.000000	2046.000000
38.939999	0.059624	35.237827	14.280830	-0.865292	14.676150	7.146137	0.000000	-10.000000	0.025000	1.883333	992.333313	1023.000000	1023.000000	2046.000000
38.959999	0.058448	34.542927	14.128270	-1.443456	14.444341	7.413774	0.000000	-10.000000	0.041667	-0.483333	993.500000	1023.000000	1023.000000	2046.000000
38.980000	0.059582	35.212704	13.724121	-0.796509	14.915871	7.369222	0.000000	-10.000000	0.050000	-2.600000	994.000000	1023.000000	1023.000000	2046.000000
39.000000	0.059969	35.441444	13.843160	-0.631949	14.937476	7.292757	0.000000	-10.000000	0.066667	-4.000000	994.000000	1023.000000	1023.000000	2046.000000
39.020000	0.058002	34.279179	13.323139	-1.163790	14.583072	7.536757	0.000000	-10.000000	0.075000	-5.750000	994.000000	1023.000000	1023.000000	2046.000000
39.040001	0.058750	34.721004	12.969317	-0.610040	14.980750	7.380978	0.000000	-10.000000	0.083333	-7.366667	994.000000	1023.000000	1023.000000	2046.000000
39.060001	0.058481	34.562141	13.106642	-0.707612	14.768520	7.394592	0.000000	-10.000000	0.075000	-8.583334	994.000000	1023.000000	1023.000000	2046.000000
39.080002	0.056561	33.427513	12.725005	-1.129970	14.285631	7.546846	0.000000	-10.000000	0.083333	-9.483334	994.000000	1023.000000	1023.000000	2046.000000
39.099998	0.057519	33.993927	12.590828	-0.627297	14.720018	7.310376	0.000000	-10.000000	0.083333	-9.950000	994.000000	1023.000000	1023.000000	2046.000000
39.119999	0.057009	33.692032	12.897158	-1.066633	14.401851	7.459654	0.000000	-10.000000	0.075000	-9.616667	990.500000	1023.000000	1023.000000	2046.000000
39.139999	0.057483	33.972569	12.769807	-0.873417	14.471960	7.604218	0.000000	-10.000000	0.058333	-8.466667	982.833313	1023.000000	1023.000000	2046.000000
39.160000	0.059297	35.044758	13.104032	-0.416660	14.918040	7.439348	0.000000	-10.000000	0.041667	-7.183333	974.333313	1023.000000	1023.000000	2046.000000
39.180000	0.058826	34.766354	13.237455	-0.844369	14.736276	7.636990	0.000000	-10.000000	0.041667	-6.166667	968.666687	1023.000000	1023.000000	2046.000000
39.200001	0.059924	35.415115	13.275718	-0.579477	14.859134	7.859741	0.000000	-10.000000	0.025000	-5.383334	966.500000	1023.000000	1023.000000	2046.000000
39.220001	0.061715	36.473541	13.538089	-0.116192	15.373468	7.678177	0.000000	-10.000000	0.025000	-4.483334	964.833313	1023.000000	1023.000000	2046.000000
39.240002	0.061051	36.080868	13.690451	-0.661836	15.136930	7.915321	0.000000	-10.000000	0.008333	-3.000000	963.333313	1023.000000	1023.000000	2046.000000
39.259998	0.061784	36.514366	13.593109	-0.292537	15.323741	7.890054	0.000000	-10.000000	0.008333	-0.983333	962.500000	1023.000000	1023.000000	2046.000000
39.279999	0.063144	37.318310	14.096372	-0.015931	15.563929	7.673942	0.000000	-10.000000	0.008333	0.366667	962.000000	1023.000000	1023.000000	2046.000000
39.299999	0.061822	36.536888	13.991395	-0.691291	15.222512	8.014272	0.000000	-10.000000	0.016667	0.700000	962.000000	1023.000000	1023.000000	2046.000000
39.320000	0.063156	37.325005	13.762272	0.022739	15.667519	7.872474	0.000000	-10.000000	0.025000	-0.433333	962.000000	1023.000000	1023.000000	2046.000000
39.340000	0.062593	36.992363	13.887696	-0.089105	15.207460	7.986312	0.000000	-10.000000	0.025000	-1.250000	962.000000	1023.000000	1023.000000	2046.000000
39.360001	0.061840	36.547710	13.413446	0.074567	14.956328	8.103369	0.000000	-10.000000	0.025000	-2.000000	962.000000	1023.000000	1023.000000	2046.000000
39.380001	0.062836	37.135941	13.692899	0.496497	15.021474	7.925072	0.000000	-10.000000	0.033333	-2.433333	961.666687	1023.000000	1023.000000	2046.000000
39.400002	0.061070	36.092339	13.408789	-0.089012	14.548472	8.224088	0.000000	-10.000000	0.041667	-3.216667	961.000000	1023.000000	1023.000000	2046.000000
39.419998	0.062317	36.829498	13.418716	0.453429	15.007916	7.949435	0.000000	-10.000000	0.033333	-4.066667	959.833313	1023.000000	1023.000000	2046.000000
39.439999	0.059224	35.001530	13.021358	-0.389186	14.204884	8.164472	0.000000	-10.000000	0.033333	-4.666667	958.500000	1023.000000	1023.000000	2046.000000
39.459999	0.057808	34.164448	12.330132	0.026405	14.041691	7.766221	0.000000	-10.000000	0.033333	-5.016667	957.000000	1023.000000	1023.000000	2046.000000
39.480000	0.055388	32.734211	12.312791	-0.338314	13.209160	7.550575	0.000000	-10.000000	0.050000	-5.366667	955.333313	1023.000000	1023.000000	2046.000000
39.500000	0.052673	31.130032	11.758629	-0.637387	12.560182	7.448609	0.000000	-10.000000	0.050000	-5.766667	953.500000	1023.000000	1023.000000	2046.000000
39.520000	0.052848	31.232889	11.777682	-0.247823	12.676818	7.026211	0.000000	-10.000000	0.050000	-5.950000	951.500000	1023.000000	1023.000000	2046.000000
39.540001	0.050178	29.655428	11.415394	-1.093284	12.114734	7.218585	0.000000	-10.000000	0.050000	-5.533333	949.500000	1023.000000	1023.000000	2046.000000
39.560001	0.050590	29.898741	11.163379	-0.634247	12.312933	7.056677	0.000000	-10.000000	0.041667	-4.933333	947.666687	1023.000000	1023.000000	2046.000000
39.580002	0.050973	30.124874	11.530379	-0.582051	12.241570	6.934976	0.000000	-10.000000	0.025000	-4.466667	946.000000	1023.000000	1023.000000	2046.000000
39.599998	0.048835	28.861404	11.228117	-1.289148	11.779740	7.142696	0.000000	-10.000000	0.025000	-4.516667	944.500000	1023.000000	1023.000000	2046.000000
39.619999	0.049932	29.510023	11.072523	-0.696729	12.336469	6.797760	0.000000	-10.000000	0.025000	-4.700000	943.000000	1023.000000	1023.000000	2046.000000
39.639999	0.049480	29.242411	11.447687	-1.126989	12.048588	6.873125	0.000000	-10.000000	0.041667	-4.716667	941.333313	1023.000000	1023.000000	2046.000000
39.660000	0.049117	29.028318	11.311916	-1.218186	11.960435	6.974153	0.000000	-10.000000	0.033333	-4.300000	939.833313	1023.000000	1023.000000	2046.000000
39.680000	0.050703	29.965408	11.691703	-0.751853	12.390717	6.634841	0.000000	-10.000000	0.033333	-3.416667	938.333313	1023.000000	1023.000000	2046.000000
39.700001	0.049386	29.187031	11.711838	-1.529104	12.121071	6.883226	0.000000	-10.000000	0.025000	-2.400000	937.500000	1023.000000	1023.000000	2046.000000
39.720001	0.051150	30.229473	11.674364	-0.962382	12.666459	6.851033	0.000000	-10.000000	0.033333	-1.883333	937.000000	1023.000000	1023.000000	2046.000000
39.740002	0.052348	30.937666	12.192369	-0.867904	12.765583	6.847617	0.000000	-10.000000	0.041667	-2.100000	936.833313	1023.000000	1023.000000	2046.000000
39.759998	0.051582	30.485125	11.928902	-1.225395	12.596568	7.185050	0.000000	-10.000000	0.050000	-2.750000	936.333313	1023.000000	1023.000000	2046.000000
39.779999	0.053129	31.399063	11.752454	-0.485165	13.262361	6.869415	0.000000	-10.000000	0.050000	-3.466667	935.333313	1023.000000	1023.000000	2046.000000
39.799999	0.051476	30.422157	11.519706	-1.100322	12.941807	7.060967	0.000000	-10.000000	0.050000	-4.183333	934.000000	1023.000000	1023.000000	2046.000000
39.820000	0.051433	30.397091	11.048532	-0.761397	13.025294	7.084663	0.000000	-10.000000	0.050000	-5.300000	932.666687	1023.000000	1023.000000	2046.000000
39.840000	0.052040	30.755865	11.158159	-0.437327	13.148194	6.886839	0.000000	-10.000000	0.050000	-6.666667	930.833313	1023.000000	1023.000000	2046.000000
39.860001	0.049712	29.380033	10.796190	-1.200834	12.659803	7.124875	0.000000	-10.000000	0.050000	-7.683333	928.666687	1023.000000	1023.000000	2046.000000
39.880001	0.050296	29.725122	10.532444	-0.742163	12.861460	7.073382	0.000000	-10.000000	0.066667	-7.933333	926.000000	1023.000000	1023.000000	2046.000000
39.900002	0.051059	30.176146	10.954802	-0.542638	12.874454	6.889528	0.000000	-10.000000	0.058333	-7.050000	923.333313	1023.000000	1023.000000	2046.000000
39.919998	0.049704	29.375319	10.771301	-1.219745	12.587873	7.235889	0.000000	-10.000000	0.041667	-5.283333	921.000000	1023.000000	1023.000000	2046.000000
39.939999	0.051775	30.598936	10.825296	-0.525770	13.213726	7.085684	0.000000	-10.000000	0.008333	-2.783333	919.166687	1023.000000	1023.000000	2046.000000
39.959999	0.052832	31.223885	11.387696	-0.644637	13.308360	7.172465	0.000000	-10.000000	0.000000	-0.633333	918.333313	1023.000000	1023.000000	2046.000000
39.980000	0.053479	31.606167	11.433363	-0.663975	13.345500	7.491279	0.000000	-10.000000	0.000000	1.183333	918.000000	1023.000000	1023.000000	2046.000000
40.000000	0.056094	33.151833	12.028505	-0.024720	13.885354	7.262693	0.000000	-10.000000	-0.016667	2.683333	918.000000	1023.000000	1023.000000	2046.000000
40.020000	0.055321	32.694805	12.036140	-0.674672	13.635043	7.698294	0.000000	-10.000000	-0.033333	4.366667	918.000000	1023.000000	1023.000000	2046.000000
40.040001	0.057724	34.114849	12.261553	0.031510	14.329839	7.491948	0.000000	-10.000000	-0.033333	5.566667	918.000000	1023.000000	1023.000000	2046.000000
40.060001	0.056992	33.682228	12.523820	-0.591702	14.067748	7.682361	0.000000	-10.000000	-0.016667	5.800000	918.000000	1023.000000	1023.000000	2046.000000
40.080002	0.058666	34.671413	12.461704	-0.064967	14.647555	7.627119	0.000000	-10.000000	0.008333	4.883333	918.000000	1023.000000	1023.000000	2046.000000
40.099998	0.059048	34.897404	12.826097	0.005486	14.503907	7.561914	0.000000	-10.000000	0.025000	3.066667	918.000000	1023.000000	1023.000000	2046.000000
40.119999	0.057785	34.151009	12.298995	-0.146264	14.092951	7.905325	0.000000	-10.000000	0.041667	0.816667	918.000000	1023.000000	1023.000000	2046.000000
40.139999	0.059117	34.937908	12.473233	0.493089	14.315708	7.655880	0.000000	-10.000000	0.050000	-0.683333	918.000000	1023.000000	1023.000000	2046.000000
40.160000	0.057240	33.828938	12.266817	-0.222074	13.779222	8.004972	0.000000	-10.000000	0.033333	-1.100000	918.000000	1023.000000	1023.000000	2046.000000
40.180000	0.058884	34.800426	12.270137	0.477800	14.288615	7.763875	0.000000	-10.000000	0.016667	-0.583333	918.000000	1023.000000	1023.000000	2046.000000
40.200001	0.057491	33.977303	12.352487	-0.129133	13.828330	7.925619	0.000000	-10.000000	0.016667	-0.150000	918.000000	1023.000000	1023.000000	2046.000000
40.220001	0.056810	33.574764	11.818224	0.143374	13.762378	7.850791	0.000000	-10.000000	0.033333	-0.316667	918.000000	1023.000000	1023.000000	2046.000000
40.240002	0.055150	32.593750	11.796446	0.176265	13.220034	7.401004	0.000000	-10.000000	0.050000	-1.350000	918.000000	1023.000000	1023.000000	2046.000000
40.259998	0.051119	30.211134	11.090334	-0.652917	12.236326	7.537389	0.000000	-10.000000	0.050000	-2.800000	917.666687	1023.000000	1023.000000	2046.000000
40.279999	0.050829	30.040039	10.947255	-0.145474	12.267634	6.970624	0.000000	-10.000000	0.050000	-4.116667	916.833313	1023.000000	1023.000000	2046.000000
40.299999	0.048078	28.414249	10.765920	-0.910777	11.613100	6.946007	0.000000	-10.000000	0.041667	-4.450000	915.500000	1023.000000	1023.000000	2046.000000
40.320000	0.048108	28.432037	10.431765	-0.616925	11.694863	6.922333	0.000000	-10.000000	0.033333	-3.916667	914.000000	1023.000000	1023.000000	2046.000000
40.340000	0.048459	28.639208	10.801840	-0.500811	11.635426	6.702754	0.000000	-10.000000	0.025000	-3.083333	912.666687	1023.000000	1023.000000	2046.000000
40.360001	0.046316	27.372759	10.408979	-1.236688	11.245461	6.955007	0.000000	-10.000000	0.033333	-2.583333	911.666687	1023.000000	1023.000000	2046.000000
40.380001	0.047213	27.903128	10.288086	-0.680615	11.611526	6.684131	0.000000	-10.000000	0.041667	-2.683333	910.833313	1023.000000	1023.000000	2046.000000
40.400002	0.047275	27.939463	10.691549	-0.781932	11.456372	6.573472	0.000000	-10.000000	0.033333	-3.016667	910.000000	1023.000000	1023.000000	2046.000000
40.419998	0.045742	27.033533	10.361150	-1.347308	11.230989	6.788703	0.000000	-10.000000	0.033333	-3.316667	908.833313	1023.000000	1023.000000	2046.000000
40.439999	0.047162	27.872789	10.459700	-0.786952	11.675910	6.524133	0.000000	-10.000000	0.025000	-3.366667	907.666687	1023.000000	1023.000000	2046.000000
40.459999	0.046808	27.663477	10.833467	-1.204928	11.487879	6.547058	0.000000	-10.000000	0.033333	-2.833333	906.500000	1023.000000	1023.000000	2046.000000
40.480000	0.047344	27.980387	10.791762	-1.177636	11.595535	6.770726	0.000000	-10.000000	0.016667	-1.666667	905.666687	1023.000000	1023.000000	2046.000000
40.500000	0.049391	29.190193	11.304779	-0.653004	12.025334	6.513084	0.000000	-10.000000	0.016667	-0.600000	905.166687	1023.000000	1023.000000	2046.000000
40.520000	0.048255	28.518871	11.148177	-1.384066	11.845810	6.908950	0.000000	-10.000000	0.008333	0.000000	905.000000	1023.000000	1023.000000	2046.000000
40.540001	0.050330	29.745153	11.078343	-0.594412	12.497441	6.763782	0.000000	-10.000000	0.025000	0.000000	905.000000	1023.000000	1023.000000	2046.000000
40.560001	0.050167	29.648806	11.229074	-0.839106	12.459165	6.799674	0.000000	-10.000000	0.025000	-0.683333	905.000000	1023.000000	1023.000000	2046.000000
40.580002	0.049637	29.335714	10.678924	-0.777623	12.442609	6.991806	0.000000	-10.000000	0.025000	-1.666667	904.833313	1023.000000	1023.000000	2046.000000
40.599998	0.050214	29.676466	10.690202	-0.384462	12.676861	6.693864	0.000000	-10.000000	0.025000	-3.200000	904.333313	1023.000000	1023.000000	2046.000000
40.619999	0.047924	28.323030	10.243517	-1.156521	12.293466	6.942568	0.000000	-10.000000	0.033333	-4.650000	903.166687	1023.000000	1023.000000	2046.000000
40.639999	0.048604	28.724979	9.941644	-0.662350	12.532135	6.913550	0.000000	-10.000000	0.058333	-5.933333	901.500000	1023.000000	1023.000000	2046.000000
40.660000	0.048624	28.736559	10.244905	-0.683143	12.447055	6.727742	0.000000	-10.000000	0.058333	-6.416667	899.500000	1023.000000	1023.000000	2046.000000
40.680000	0.047497	28.070719	9.966257	-1.053014	12.131192	7.026285	0.000000	-10.000000	0.041667	-5.616667	897.500000	1023.000000	1023.000000	2046.000000
40.700001	0.049579	29.301178	10.441000	-0.442875	12.563267	6.739788	0.000000	-10.000000	0.016667	-3.216667	895.666687	1023.000000	1023.000000	2046.000000
40.720001	0.048472	28.647062	10.391132	-1.210150	12.411448	7.054632	0.000000	-10.000000	0.000000	-0.383333	894.500000	1023.000000	1023.000000	2046.000000
40.740002	0.050675	29.948759	10.479909	-0.592440	12.976739	7.084552	0.000000	-10.000000	0.000000	2.150000	894.000000	1023.000000	1023.000000	2046.000000
40.759998	0.052519	31.038885	11.249624	-0.325082	13.112930	7.001412	0.000000	-10.000000	0.000000	3.650000	894.000000	1023.000000	1023.000000	2046.000000
40.779999	0.051985	30.723221	11.068766	-0.773709	13.013490	7.414676	0.000000	-10.000000	0.000000	4.300000	894.000000	1023.000000	1023.000000	2046.000000
40.799999	0.054470	32.191628	11.399727	0.005314	13.567098	7.219488	0.000000	-10.000000	0.000000	4.233334	894.000000	1023.000000	1023.000000	2046.000000
40.820000	0.053865	31.834400	11.558142	-0.499016	13.420922	7.354352	0.000000	-10.000000	0.000000	3.450000	894.000000	1023.000000	1023.000000	2046.000000
40.840000	0.055344	32.708187	11.495568	-0.089242	13.752310	7.549552	0.000000	-10.000000	0.008333	2.850000	894.000000	1023.000000	1023.000000	2046.000000
40.860001	0.056751	33.540131	12.087294	0.290217	13.900925	7.261696	0.000000	-10.000000	0.008333	2.650000	894.000000	1023.000000	1023.000000	2046.000000
40.880001	0.054912	32.452911	11.807295	-0.504865	13.646205	7.504276	0.000000	-10.000000	0.008333	2.700000	894.000000	1023.000000	1023.000000	2046.000000
40.900002	0.056255	33.246811	11.817289	0.021865	14.006585	7.401072	0.000000	-10.000000	0.000000	2.533333	894.000000	1023.000000	1023.000000	2046.000000
40.919998	0.057121	33.758644	12.484885	0.059590	13.942558	7.271610	0.000000	-10.000000	0.000000	2.283333	894.000000	1023.000000	1023.000000	2046.000000
40.939999	0.056119	33.166153	12.146541	-0.489542	13.925528	7.583627	0.000000	-10.000000	0.000000	2.016667	894.000000	1023.000000	1023.000000	2046.000000
40.959999	0.057598	34.040497	12.012321	0.143398	14.335469	7.549307	0.000000	-10.000000	0.016667	1.533333	894.000000	1023.000000	1023.000000	2046.000000
40.980000	0.056992	33.682114	12.199121	-0.031804	13.979241	7.535555	0.000000	-10.000000	0.033333	0.550000	894.000000	1023.000000	1023.000000	2046.000000
41.000000	0.056303	33.274849	11.700033	-0.096194	13.830979	7.840030	0.000000	-10.000000	0.050000	-0.800000	894.000000	1023.000000	1023.000000	2046.000000
41.020000	0.057275	33.849777	11.857555	0.548883	13.955447	7.487891	0.000000	-10.000000	0.050000	-2.050000	893.833313	1023.000000	1023.000000	2046.000000
41.040001	0.055230	32.641033	11.707818	-0.197597	13.531646	7.599166	0.000000	-10.000000	0.041667	-3.000000	893.333313	1023.000000	1023.000000	2046.000000
41.060001	0.055202	32.624123	11.311641	0.128381	13.570744	7.613357	0.000000	-10.000000	0.033333	-3.383333	892.500000	1023.000000	1023.000000	2046.000000
41.080002	0.053600	31.677662	11.366209	0.063055	12.976813	7.271584	0.000000	-10.000000	0.033333	-3.483333	891.333313	1023.000000	1023.000000	2046.000000
41.099998	0.049455	29.227772	10.535845	-0.745705	12.054160	7.383472	0.000000	-10.000000	0.033333	-3.566667	890.166687	1023.000000	1023.000000	2046.000000
41.119999	0.048765	28.820133	10.326493	-0.256629	11.933815	6.816454	0.000000	-10.000000	0.033333	-4.000000	888.833313	1023.000000	1023.000000	2046.000000
41.139999	0.046401	27.422974	10.276435	-0.874710	11.339505	6.681745	0.000000	-10.000000	0.033333	-4.466667	887.666687	1023.000000	1023.000000	2046.000000
41.160000	0.045616	26.959269	9.840885	-0.905016	11.234170	6.789230	0.000000	-10.000000	0.041667	-4.383333	886.166687	1023.000000	1023.000000	2046.000000
41.180000	0.046112	27.252176	10.123290	-0.530985	11.251070	6.408802	0.000000	-10.000000	0.050000	-4.066667	884.833313	1023.000000	1023.000000	2046.000000
41.200001	0.043627	25.783445	9.777158	-1.435831	10.859827	6.582291	0.000000	-10.000000	0.050000	-3.816667	883.333313	1023.000000	1023.000000	2046.000000
41.220001	0.044482	26.288633	9.575454	-0.853783	11.167761	6.399201	0.000000	-10.000000	0.050000	-4.133334	882.000000	1023.000000	1023.000000	2046.000000
41.240002	0.044176	26.108009	9.994522	-1.083943	10.950164	6.247267	0.000000	-10.000000	0.050000	-4.783333	880.500000	1023.000000	1023.000000	2046.000000
41.259998	0.043231	25.549305	9.605840	-1.415011	10.851290	6.507186	0.000000	-10.000000	0.058333	-5.583333	879.000000	1023.000000	1023.000000	2046.000000
41.279999	0.044458	26.274590	9.872869	-0.889178	11.142902	6.147995	0.000000	-10.000000	0.058333	-6.283333	877.166687	1023.000000	1023.000000	2046.000000
41.299999	0.042842	25.319416	9.903458	-1.585152	10.796152	6.204959	0.000000	-10.000000	0.058333	-6.566667	875.000000	1023.000000	1023.000000	2046.000000
41.320000	0.044127	26.079233	9.772924	-1.138787	11.182262	6.262832	0.000000	-10.000000	0.050000	-6.450000	872.666687	1023.000000	1023.000000	2046.000000
41.340000	0.045385	26.822701	10.473373	-1.007619	11.247156	6.109789	0.000000	-10.000000	0.050000	-6.216667	870.500000	1023.000000	1023.000000	2046.000000
41.360001	0.044660	26.394333	10.118039	-1.423510	11.188734	6.511071	0.000000	-10.000000	0.050000	-6.316667	868.500000	1023.000000	1023.000000	2046.000000
41.380001	0.046593	27.536654	10.261230	-0.726546	11.682160	6.319808	0.000000	-10.000000	0.050000	-6.666667	866.500000	1023.000000	1023.000000	2046.000000
41.400002	0.045146	26.681095	10.086949	-1.278232	11.429456	6.442923	0.000000	-10.000000	0.050000	-7.183333	864.166687	1023.000000	1023.000000	2046.000000
41.419998	0.045261	26.749392	9.441053	-0.857773	11.662302	6.503809	0.000000	-10.000000	0.058333	-7.750000	861.833313	1023.000000	1023.000000	2046.000000
41.439999	0.045317	26.782169	9.603365	-0.616169	11.567879	6.227094	0.000000	-10.000000	0.075000	-8.916667	859.166687	1023.000000	1023.000000	2046.000000
41.459999	0.042839	25.317854	8.820870	-1.207330	11.178513	6.525801	0.000000	-10.000000	0.108333	-10.600000	856.333313	1023.000000	1023.000000	2046.000000
41.480000	0.043742	25.851559	8.828584	-0.519034	11.262879	6.279131	0.000000	-10.000000	0.133333	-12.016666	854.166687	1023.000000	1023.000000	2046.000000
41.500000	0.040741	24.078039	8.340462	-1.369527	10.626907	6.480197	0.000000	-10.000000	0.158333	-13.316667	850.000000	1023.000000	1023.000000	2046.000000
41.520000	0.041295	24.405529	7.977063	-0.647226	10.789036	6.286656	0.000000	-10.000000	0.175000	-14.133333	845.333313	1023.000000	1023.000000	2046.000000
41.540001	0.039609	23.408854	8.047887	-1.160787	10.161157	6.360597	0.000000	-10.000000	0.200000	-15.150001	839.000000	1023.000000	1023.000000	2046.000000
41.560001	0.039770	23.504227	7.529251	-0.563240	10.272443	6.265773	0.000000	-10.000000	0.225000	-15.950001	833.833313	1023.000000	1023.000000	2046.000000
41.580002	0.039591	23.398090	7.923850	-0.525420	9.830420	6.169240	0.000000	-10.000000	0.266667	-17.266666	828.666687	1023.000000	1023.000000	2046.000000
41.599998	0.038502	22.754484	7.272295	-0.476036	9.566607	6.391620	0.000000	-10.000000	0.325000	-18.950001	822.833313	1023.000000	1023.000000	2046.000000
41.619999	0.039263	23.204321	7.517888	0.189744	9.388925	6.107765	0.000000	-10.000000	0.383333	-20.750000	816.666687	1023.000000	1023.000000	2046.000000
41.639999	0.036641	21.654682	6.961486	-0.446852	8.744843	6.395206	0.000000	-10.000000	0.416667	-22.133333	809.500000	1023.000000	1023.000000	2046.000000
41.660000	0.036895	21.804947	6.390382	0.290216	8.786912	6.337437	0.000000	-10.000000	0.450000	-23.350000	802.333313	1023.000000	1023.000000	2046.000000
41.680000	0.036250	21.423496	6.640618	0.409287	8.226390	6.147201	0.000000	-10.000000	0.491667	-24.300001	794.333313	1023.000000	1023.000000	2046.000000
41.700001	0.034128	20.169903	5.881828	0.159197	7.807235	6.321644	0.000000	-10.000000	0.533333	-25.083334	786.333313	1023.000000	1023.000000	2046.000000
41.720001	0.034542	20.414326	5.786786	0.853979	7.797235	5.976326	0.000000	-10.000000	0.533333	-25.666668	777.833313	1023.000000	1023.000000	2046.000000
41.740002	0.031703	18.736599	5.477934	0.154510	7.026968	6.077187	0.000000	-10.000000	0.533333	-25.883333	769.500000	1023.000000	1023.000000	2046.000000
41.759998	0.031808	18.798822	4.895958	0.864973	7.109485	5.928407	0.000000	-10.000000	0.525000	-26.233334	760.833313	1023.000000	1023.000000	2046.000000
41.779999	0.030513	18.033394	5.045933	0.649062	6.550323	5.788075	0.000000	-10.000000	0.541667	-26.433334	752.000000	1023.000000	1023.000000	2046.000000
41.799999	0.029225	17.271770	4.285204	0.797104	6.380884	5.808578	0.000000	-10.000000	0.558333	-26.816668	743.000000	1023.000000	1023.000000	2046.000000
41.820000	0.029422	17.388186	4.605319	1.211531	6.094699	5.476636	0.000000	-10.000000	0.575000	-26.950001	734.000000	1023.000000	1023.000000	2046.000000
41.840000	0.026397	15.600648	3.918877	0.486180	5.550451	5.645140	0.000000	-10.000000	0.608333	-27.200001	725.000000	1023.000000	1023.000000	2046.000000
41.860001	0.026851	15.868926	3.641114	1.276398	5.623659	5.327755	0.000000	-10.000000	0.625000	-27.483334	716.000000	1023.000000	1023.000000	2046.000000
41.880001	0.024681	14.586336	3.605428	0.725042	4.909205	5.346661	0.000000	-10.000000	0.650000	-27.883333	706.833313	1023.000000	1023.000000	2046.000000
41.900002	0.023842	14.090632	2.889349	1.116680	4.776191	5.308413	0.000000	-10.000000	0.650000	-28.300001	697.666687	1023.000000	1023.000000	2046.000000
41.919998	0.023616	13.956988	3.201538	1.459502	4.305481	4.990468	0.000000	-10.000000	0.666667	-28.700001	688.166687	1023.000000	1023.000000	2046.000000
41.939999	0.020549	12.144628	2.457143	0.814162	3.688861	5.184461	0.000000	-10.000000	0.675000	-29.066668	678.500000	1023.000000	1023.000000	2046.000000
41.959999	0.020626	12.190083	2.112759	1.531103	3.666846	4.879375	0.000000	-10.000000	0.700000	-29.483334	668.833313	1023.000000	1023.000000	2046.000000
41.980000	0.018559	10.968318	2.137815	1.095068	2.910594	4.824841	0.000000	-10.000000	0.708333	-29.850000	659.166687	1023.000000	1023.000000	2046.000000
42.000000	0.017069	10.087934	1.357424	1.283876	2.600940	4.845694	0.000000	-10.000000	0.741667	-30.350000	649.500000	1023.000000	1023.000000	2046.000000
42.020000	0.016769	9.910606	1.588907	1.649641	2.144424	4.527635	0.000000	-10.000000	0.733333	-30.416666	639.166687	1023.000000	1023.000000	2046.000000
42.040001	0.013462	7.955794	0.823181	0.930560	1.485315	4.716738	0.000000	-10.000000	0.725000	-30.683334	628.833313	1023.000000	1023.000000	2046.000000
42.060001	0.013518	7.989077	0.463683	1.594621	1.541274	4.389498	0.000000	-10.000000	0.725000	-30.516666	618.500000	1023.000000	1023.000000	2046.000000
42.080002	0.010575	6.249700	0.263542	0.872250	0.737021	4.376886	0.000000	-10.000000	0.750000	-30.633333	608.500000	1023.000000	1023.000000	2046.000000
42.099998	0.008885	5.250798	-0.650122	1.278209	0.515210	4.107502	0.000000	-10.000000	0.766667	-30.500000	598.333313	1023.000000	1023.000000	2046.000000
42.119999	0.006805	4.021589	-0.486058	1.148481	-0.419705	3.778873	0.000000	-10.000000	0.766667	-30.566668	588.000000	1023.000000	1023.000000	2046.000000
42.139999	0.002818	1.665673	-1.415911	0.591098	-1.278329	3.768815	0.000000	-10.000000	0.758333	-30.483334	577.666687	1023.000000	1023.000000	2046.000000
42.160000	0.001998	1.180666	-1.352432	0.953194	-1.702019	3.281922	0.000000	-10.000000	0.775000	-30.633333	567.500000	1023.000000	1023.000000	2046.000000
42.180000	-0.001850	-1.093250	-1.818089	-0.077164	-2.505054	3.307058	0.000000	-10.000000	0.783333	-30.983334	557.500000	1023.000000	1023.000000	2046.000000
42.200001	-0.001651	-0.975456	-2.127412	0.455794	-2.358391	3.054553	0.000000	-10.000000	0.816667	-31.483334	547.166687	1023.000000	1023.000000	2046.000000
42.220001	-0.003439	-2.032379	-2.011185	0.014333	-2.958706	2.923180	0.000000	-10.000000	0.825000	-31.850000	536.666687	1023.000000	1023.000000	2046.000000
42.240002	-0.004753	-2.809206	-2.819702	0.160562	-3.140128	2.990062	0.000000	-10.000000	0.833333	-32.066666	526.000000	1023.000000	1023.000000	2046.000000
42.259998	-0.004600	-2.718778	-2.598939	0.638538	-3.551515	2.793137	0.000000	-10.000000	0.808333	-31.983334	515.333313	1023.000000	1023.000000	2046.000000
42.279999	-0.007872	-4.652524	-3.347907	-0.005001	-4.263619	2.964003	0.000000	-10.000000	0.800000	-31.750000	504.666656	1023.000000	1023.000000	2046.000000
42.299999	-0.008304	-4.907731	-3.679116	0.530966	-4.421022	2.661442	0.000000	-10.000000	0.791667	-31.516666	494.000000	1023.000000	1023.000000	2046.000000
42.320000	-0.012600	-7.446409	-4.128051	-0.335429	-5.516568	2.533638	0.000000	-10.000000	0.800000	-31.683334	483.500000	1023.000000	1023.000000	2046.000000
42.340000	-0.015424	-9.115655	-5.084343	-0.054257	-6.153495	2.176440	0.000000	-10.000000	0.791667	-31.666668	473.000000	1023.000000	1023.000000	2046.000000
42.360001	-0.018388	-10.867278	-4.969551	-0.363499	-7.267090	1.732861	0.000000	-10.000000	0.783333	-31.666668	462.333344	1023.000000	1023.000000	2046.000000
42.380001	-0.021961	-12.978960	-5.768259	-0.645042	-8.064515	1.498856	0.000000	-10.000000	0.775000	-31.150002	451.833344	1023.000000	1023.000000	2046.000000
42.400002	-0.022706	-13.419460	-5.674004	-0.338792	-8.509221	1.102556	0.000000	-10.000000	0.783333	-31.300001	441.333344	1023.000000	1023.000000	2046.000000
42.419998	-0.026673	-15.763882	-6.358416	-1.204667	-9.358248	1.157448	0.000000	-10.000000	0.791667	-31.350000	431.000000	1023.000000	1023.000000	2046.000000
42.439999	-0.027077	-16.002346	-6.880093	-0.572662	-9.467252	0.917661	0.000000	-10.000000	0.800000	-31.950001	420.500000	1023.000000	1023.000000	2046.000000
42.459999	-0.028800	-17.020807	-6.780026	-0.905540	-10.208735	0.873496	0.000000	-10.000000	0.800000	-31.933334	409.833344	1023.000000	1023.000000	2046.000000
42.480000	-0.030861	-18.238852	-7.554904	-0.914482	-10.692684	0.923219	0.000000	-10.000000	0.800000	-31.950001	402.666656	1023.000000	1023.000000	2046.000000
42.500000	-0.030657	-18.118444	-7.380608	-0.448908	-10.966971	0.678044	0.000000	-10.000000	0.808333	-31.750000	391.833344	1023.000000	1023.000000	2046.000000
42.520000	-0.033886	-20.026508	-7.859775	-1.310436	-11.694959	0.838661	0.000000	-10.000000	0.808333	-31.616667	381.166656	1023.000000	1023.000000	2046.000000
42.540001	-0.033702	-19.917767	-8.285505	-0.685053	-11.562682	0.615474	0.000000	-10.000000	0.808333	-31.533333	367.000000	1023.000000	1023.000000	2046.000000
42.560001	-0.034161	-20.189226	-7.827309	-0.853727	-12.013356	0.505166	0.000000	-10.000000	0.791667	-31.366667	356.666656	1023.000000	1023.000000	2046.000000
42.580002	-0.035651	-21.069565	-8.370335	-1.007503	-12.305533	0.613807	0.000000	-10.000000	0.783333	-31.183334	346.166656	1023.000000	1023.000000	2046.000000
42.599998	-0.034594	-20.445000	-8.114596	-0.472724	-12.240438	0.382759	0.000000	-10.000000	0.766667	-30.816668	335.833344	1023.000000	1023.000000	2046.000000
42.619999	-0.037087	-21.918550	-8.555919	-1.291605	-12.790165	0.719138	0.000000	-10.000000	0.758333	-30.550001	325.500000	1023.000000	1023.000000	2046.000000
42.639999	-0.036619	-21.641918	-8.956071	-0.600588	-12.579316	0.494058	0.000000	-10.000000	0.725000	-30.050001	315.500000	1023.000000	1023.000000	2046.000000
42.660000	-0.038032	-22.476839	-8.831204	-1.034904	-13.102641	0.491910	0.000000	-10.000000	0.691667	-29.550001	305.500000	1023.000000	1023.000000	2046.000000
42.680000	-0.039826	-23.536963	-9.546413	-1.086691	-13.310186	0.406328	0.000000	-10.000000	0.650000	-28.733334	295.500000	1023.000000	1023.000000	2046.000000
42.700001	-0.039982	-23.629179	-9.469344	-0.847553	-13.354016	0.041735	0.000000	-10.000000	0.641667	-28.350000	285.833344	1023.000000	1023.000000	2046.000000
42.720001	-0.043214	-25.539511	-9.955317	-1.758029	-14.026161	0.199996	0.000000	-10.000000	0.633333	-27.916666	276.333344	1023.000000	1023.000000	2046.000000
42.740002	-0.043506	-25.712265	-10.530213	-1.300651	-13.882167	0.000767	0.000000	-10.000000	0.608333	-27.483334	267.166656	1023.000000	1023.000000	2046.000000
42.759998	-0.044135	-26.083838	-10.190612	-1.346282	-14.363878	-0.183066	0.000000	-10.000000	0.575000	-26.866667	258.000000	1023.000000	1023.000000	2046.000000
42.779999	-0.046481	-27.470497	-10.729109	-1.827682	-14.860700	-0.053008	0.000000	-10.000000	0.533333	-26.216667	249.000000	1023.000000	1023.000000	2046.000000
42.799999	-0.045798	-27.066624	-10.778514	-1.247759	-14.645383	-0.394967	0.000000	-10.000000	0.508333	-25.566668	240.166672	1023.000000	1023.000000	2046.000000
42.820000	-0.047280	-27.942387	-10.578256	-1.878447	-15.144687	-0.340998	0.000000	-10.000000	0.483333	-24.766666	231.500000	1023.000000	1023.000000	2046.000000
42.840000	-0.047676	-28.176243	-11.020533	-1.799265	-15.011479	-0.344965	0.000000	-10.000000	0.466667	-24.116667	223.166672	1023.000000	1023.000000	2046.000000
42.860001	-0.046527	-27.497463	-10.543185	-1.352268	-14.971266	-0.630745	0.000000	-10.000000	0.450000	-23.516666	215.000000	1023.000000	1023.000000	2046.000000
42.880001	-0.048565	-28.701853	-10.786529	-2.108189	-15.303198	-0.503937	0.000000	-10.000000	0.425000	-23.050001	207.333328	1023.000000	1023.000000	2046.000000
42.900002	-0.047660	-28.166924	-11.034535	-1.568431	-14.954953	-0.609006	0.000000	-10.000000	0.408333	-22.650000	202.333328	1023.000000	1023.000000	2046.000000
42.919998	-0.046992	-27.772215	-10.479480	-1.494369	-15.075614	-0.722751	0.000000	-10.000000	0.383333	-22.083334	195.000000	1023.000000	1023.000000	2046.000000
42.939999	-0.048678	-28.768774	-10.833645	-1.974090	-15.382023	-0.579016	0.000000	-10.000000	0.366667	-21.666666	190.000000	1023.000000	1023.000000	2046.000000
42.959999	-0.047513	-28.079908	-10.891255	-1.398401	-14.986643	-0.803608	0.000000	-10.000000	0.341667	-20.750000	180.333328	1023.000000	1023.000000	2046.000000
42.980000	-0.048719	-28.792639	-10.682006	-2.009982	-15.411597	-0.689054	0.000000	-10.000000	0.325000	-20.100000	173.500000	1023.000000	1023.000000	2046.000000
43.000000	-0.048594	-28.719139	-11.103580	-1.608166	-15.144440	-0.862954	0.000000	-10.000000	0.291667	-19.316668	164.500000	1023.000000	1023.000000	2046.000000
43.020000	-0.048009	-28.373489	-10.575116	-1.540176	-15.211309	-1.046889	0.000000	-10.000000	0.266667	-18.950001	158.000000	1023.000000	1023.000000	2046.000000
43.040001	-0.049840	-29.455664	-10.941204	-2.148307	-15.528332	-0.837822	0.000000	-10.000000	0.233333	-18.366667	151.666672	1023.000000	1023.000000	2046.000000
43.060001	-0.048971	-28.942036	-11.102022	-1.652604	-15.109818	-1.077592	0.000000	-10.000000	0.216667	-17.916668	147.500000	1023.000000	1023.000000	2046.000000
43.080002	-0.048987	-28.951229	-10.672168	-1.788705	-15.291848	-1.198509	0.000000	-10.000000	0.200000	-17.266668	141.500000	1023.000000	1023.000000	2046.000000
43.099998	-0.050616	-29.913925	-10.998377	-2.296102	-15.564376	-1.055071	0.000000	-10.000000	0.200000	-16.983334	137.500000	1023.000000	1023.000000	2046.000000
43.119999	-0.049623	-29.327065	-11.120858	-1.808900	-15.089410	-1.307897	0.000000	-10.000000	0.200000	-16.366667	130.000000	1023.000000	1023.000000	2046.000000
43.139999	-0.050167	-29.648720	-10.761860	-2.176203	-15.353276	-1.357380	0.000000	-10.000000	0.200000	-15.916667	124.666664	1023.000000	1023.000000	2046.000000
43.160000	-0.050977	-30.127153	-11.104548	-2.334778	-15.458805	-1.229024	0.000000	-10.000000	0.200000	-15.266666	117.666664	1023.000000	1023.000000	2046.000000
43.180000	-0.049991	-29.544731	-10.951326	-1.854919	-15.161745	-1.576739	0.000000	-10.000000	0.200000	-14.816667	112.500000	1023.000000	1023.000000	2046.000000
43.200001	-0.052040	-30.755781	-11.048985	-2.607253	-15.570897	-1.528645	0.000000	-10.000000	0.200000	-14.483334	109.166664	1023.000000	1023.000000	2046.000000
43.220001	-0.052276	-30.895332	-11.531786	-2.303657	-15.422096	-1.637794	0.000000	-10.000000	0.200000	-14.000000	104.333336	1023.000000	1023.000000	2046.000000
43.240002	-0.052504	-31.029697	-11.253719	-2.212271	-15.612921	-1.950786	0.000000	-10.000000	0.183333	-13.483334	99.666664	1023.000000	1023.000000	2046.000000
43.259998	-0.055739	-32.941715	-11.675756	-3.060649	-16.308790	-1.896522	0.000000	-10.000000	0.150000	-12.800000	93.500000	1023.000000	1023.000000	2046.000000
43.279999	-0.055705	-32.921631	-11.896565	-2.632597	-16.094166	-2.298303	0.000000	-10.000000	0.116667	-12.466667	90.500000	1023.000000	1023.000000	2046.000000
43.299999	-0.056625	-33.465626	-11.500194	-3.137872	-16.452091	-2.375469	0.000000	-10.000000	0.100000	-12.166667	86.333336	1023.000000	1023.000000	2046.000000
43.320000	-0.057805	-34.162636	-11.765819	-3.462140	-16.592155	-2.342521	0.000000	-10.000000	0.100000	-12.133333	82.333336	1023.000000	1023.000000	2046.000000
43.340000	-0.056659	-33.485394	-11.673762	-3.058616	-16.106441	-2.646573	0.000000	-10.000000	0.100000	-12.183333	77.000000	1023.000000	1023.000000	2046.000000
43.360001	-0.057757	-34.134262	-11.529331	-3.611693	-16.359343	-2.633895	0.000000	-10.000000	0.100000	-12.366667	74.333336	1023.000000	1023.000000	2046.000000
43.380001	-0.057782	-34.149269	-11.937490	-3.463103	-16.204422	-2.544257	0.000000	-10.000000	0.100000	-12.250000	71.666664	1023.000000	1023.000000	2046.000000
43.400002	-0.056636	-33.472057	-11.609929	-3.020185	-16.107616	-2.734325	0.000000	-10.000000	0.091667	-11.950000	67.666664	1023.000000	1023.000000	2046.000000
43.419998	-0.058679	-34.679543	-11.871534	-3.704684	-16.542040	-2.561283	0.000000	-10.000000	0.083333	-11.650001	63.666668	1023.000000	1023.000000	2046.000000
43.439999	-0.058598	-34.631210	-12.236665	-3.438316	-16.327656	-2.628573	0.000000	-10.000000	0.066667	-10.916667	58.666668	1023.000000	1023.000000	2046.000000
43.459999	-0.058705	-34.694912	-11.861193	-3.357701	-16.580427	-2.895590	0.000000	-10.000000	0.066667	-10.000000	55.166668	1023.000000	1023.000000	2046.000000
43.480000	-0.062111	-36.707855	-12.296766	-4.218827	-17.303333	-2.888930	0.000000	-10.000000	0.066667	-9.083334	51.666668	1023.000000	1023.000000	2046.000000
43.500000	-0.063233	-37.370564	-12.664626	-4.083292	-17.487791	-3.134853	0.000000	-10.000000	0.058333	-8.000000	49.500000	1023.000000	1023.000000	2046.000000
43.520000	-0.063683	-37.636887	-12.408798	-3.944493	-17.645763	-3.637833	0.000000	-10.000000	0.050000	-6.250000	47.166668	1023.000000	1023.000000	2046.000000
43.540001	-0.066118	-39.075508	-12.568829	-4.667017	-18.131014	-3.708648	0.000000	-10.000000	0.041667	-4.500000	44.833332	1023.000000	1023.000000	2046.000000
43.560001	-0.066386	-39.234200	-12.868604	-4.624637	-18.106354	-3.634608	0.000000	-10.000000	0.050000	-3.633333	43.166668	1023.000000	1023.000000	2046.000000
43.580002	-0.065700	-38.828648	-12.684966	-4.224689	-17.931242	-3.987751	0.000000	-10.000000	0.050000	-4.266667	41.833332	1023.000000	1023.000000	2046.000000
43.599998	-0.067227	-39.731052	-12.737247	-4.777343	-18.298548	-3.917916	0.000000	-10.000000	0.041667	-4.766667	39.833332	1023.000000	1023.000000	2046.000000
43.619999	-0.067254	-39.747078	-12.959038	-4.684531	-18.286705	-3.816806	0.000000	-10.000000	0.033333	-5.183333	38.166668	1023.000000	1023.000000	2046.000000
43.639999	-0.066266	-39.163055	-12.641643	-4.329814	-18.103352	-4.088247	0.000000	-10.000000	0.033333	-4.866667	37.166668	1023.000000	1023.000000	2046.000000
43.660000	-0.068021	-40.200619	-12.796902	-4.998583	-18.434626	-3.970510	0.000000	-10.000000	0.041667	-4.683333	35.666668	1023.000000	1023.000000	2046.000000
43.680000	-0.067216	-39.724617	-12.922940	-4.727314	-18.133684	-3.940678	0.000000	-10.000000	0.050000	-4.500000	34.166668	1023.000000	1023.000000	2046.000000
43.700001	-0.066110	-39.070885	-12.479048	-4.432429	-17.962751	-4.196656	0.000000	-10.000000	0.041667	-4.350000	32.000000	1023.000000	1023.000000	2046.000000
43.720001	-0.067321	-39.786823	-12.567051	-5.012416	-18.156380	-4.050977	0.000000	-10.000000	0.041667	-4.283333	30.500000	1023.000000	1023.000000	2046.000000
43.740002	-0.066178	-39.111351	-12.699673	-4.755157	-17.799824	-3.856697	0.000000	-10.000000	0.041667	-4.216667	29.000000	1023.000000	1023.000000	2046.000000
43.759998	-0.064774	-38.281399	-12.338104	-4.303217	-17.553493	-4.086583	0.000000	-10.000000	0.050000	-4.666667	28.166666	1023.000000	1023.000000	2046.000000
43.779999	-0.066209	-39.129616	-12.532477	-4.879427	-17.841610	-3.876104	0.000000	-10.000000	0.041667	-4.933333	26.500000	1023.000000	1023.000000	2046.000000
43.799999	-0.065712	-38.835514	-12.940261	-4.550073	-17.505152	-3.840027	0.000000	-10.000000	0.033333	-4.900000	24.333334	1023.000000	1023.000000	2046.000000
43.820000	-0.065269	-38.574036	-12.754420	-4.340120	-17.403423	-4.076071	0.000000	-10.000000	0.025000	-4.500000	22.500000	1023.000000	1023.000000	2046.000000
43.840000	-0.067574	-39.936256	-13.183027	-5.082541	-17.738897	-3.931792	0.000000	-10.000000	0.033333	-4.333333	21.500000	1023.000000	1023.000000	2046.000000
43.860001	-0.067355	-39.806885	-13.578304	-4.800745	-17.483749	-3.944086	0.000000	-10.000000	0.033333	-4.800000	20.333334	1023.000000	1023.000000	2046.000000
43.880001	-0.067082	-39.645596	-13.276011	-4.642159	-17.547976	-4.179447	0.000000	-10.000000	0.041667	-5.166667	18.166666	1023.000000	1023.000000	2046.000000
43.900002	-0.069231	-40.915279	-13.665594	-5.281174	-17.995804	-3.972708	0.000000	-10.000000	0.041667	-5.400000	16.500000	1023.000000	1023.000000	2046.000000
43.919998	-0.068763	-40.638935	-13.928787	-4.904435	-17.727602	-4.078109	0.000000	-10.000000	0.041667	-4.966667	14.833333	1023.000000	1023.000000	2046.000000
43.939999	-0.068226	-40.321350	-13.469667	-4.809233	-17.787216	-4.255236	0.000000	-10.000000	0.016667	-4.333333	13.500000	1023.000000	1023.000000	2046.000000
43.959999	-0.069402	-41.016457	-13.618279	-5.288579	-18.129789	-3.979812	0.000000	-10.000000	0.008333	-3.216667	11.666667	1023.000000	1023.000000	2046.000000
43.980000	-0.067998	-40.186729	-13.696343	-4.770920	-17.513870	-4.205597	0.000000	-10.000000	0.008333	-2.433333	10.500000	1023.000000	1023.000000	2046.000000
44.000000	-0.067832	-40.088741	-13.312694	-5.045278	-17.598537	-4.132230	0.000000	-10.000000	0.025000	-1.966667	10.000000	1023.000000	1023.000000	2046.000000
44.020000	-0.067634	-39.971722	-13.438367	-4.986723	-17.617474	-3.929156	0.000000	-10.000000	0.025000	-1.916667	9.666667	1023.000000	1023.000000	2046.000000
44.040001	-0.066101	-39.065723	-13.174144	-4.464267	-17.237135	-4.190176	0.000000	-10.000000	0.016667	-1.766667	9.333333	1023.000000	1023.000000	2046.000000
44.060001	-0.066864	-39.516624	-13.093468	-4.950846	-17.506956	-3.965352	0.000000	-10.000000	0.016667	-1.450000	9.000000	1023.000000	1023.000000	2046.000000
44.080002	-0.065943	-38.972057	-13.257811	-4.591528	-17.218935	-3.903785	0.000000	-10.000000	0.016667	-1.033333	9.000000	1023.000000	1023.000000	2046.000000
44.099998	-0.064802	-38.298065	-12.769532	-4.316567	-17.123583	-4.088383	0.000000	-10.000000	0.016667	-0.533333	9.000000	1023.000000	1023.000000	2046.000000
44.119999	-0.065838	-38.910095	-12.957988	-4.776048	-17.450460	-3.725598	0.000000	-10.000000	0.008333	-0.183333	9.000000	1023.000000	1023.000000	2046.000000
44.139999	-0.064345	-38.028015	-12.960650	-4.169867	-16.910183	-3.987314	0.000000	-10.000000	0.000000	0.000000	9.000000	1023.000000	1023.000000	2046.000000
44.160000	-0.064876	-38.341728	-12.782477	-4.565847	-17.094339	-3.899065	0.000000	-10.000000	0.000000	0.000000	9.000000	1023.000000	1023.000000	2046.000000
44.180000	-0.064494	-38.115990	-12.942194	-4.408519	-17.024729	-3.740546	0.000000	-10.000000	0.008333	0.000000	9.000000	1023.000000	1023.000000	2046.000000
44.200001	-0.063104	-37.294708	-12.531811	-4.010370	-16.740757	-4.011769	0.000000	-10.000000	0.008333	0.000000	9.000000	1023.000000	1023.000000	2046.000000
44.220001	-0.064513	-38.127399	-12.734767	-4.649871	-17.092880	-3.649883	0.000000	-10.000000	0.008333	0.000000	9.000000	1023.000000	1023.000000	2046.000000
44.240002	-0.063258	-37.385609	-12.866888	-4.145390	-16.557261	-3.816072	0.000000	-10.000000	0.008333	0.000000	9.000000	1023.000000	1023.000000	2046.000000
44.259998	-0.062928	-37.190407	-12.467255	-4.234416	-16.610914	-3.877821	0.000000	-10.000000	0.016667	0.000000	9.000000	1023.000000	1023.000000	2046.000000
44.279999	-0.063744	-37.672874	-12.683722	-4.487214	-16.888271	-3.613667	0.000000	-10.000000	0.033333	0.000000	9.000000	1023.000000	1023.000000	2046.000000
44.299999	-0.062721	-37.068043	-12.764279	-4.010055	-16.394476	-3.899231	0.000000	-10.000000	0.041667	0.000000	9.000000	1023.000000	1023.000000	2046.000000
44.320000	-0.063939	-37.787811	-12.733677	-4.426096	-16.774328	-3.853711	0.000000	-10.000000	0.041667	0.000000	9.000000	1023.000000	1023.000000	2046.000000
44.340000	-0.064606	-38.181961	-13.026998	-4.414765	-16.990459	-3.749739	0.000000	-10.000000	0.041667	0.000000	9.000000	1023.000000	1023.000000	2046.000000
44.360001	-0.064353	-38.032665	-12.752552	-4.128767	-16.986919	-4.164428	0.000000	-10.000000	0.025000	0.000000	9.000000	1023.000000	1023.000000	2046.000000
44.380001	-0.066496	-39.298851	-12.951950	-4.862126	-17.510077	-3.974698	0.000000	-10.000000	0.025000	0.000000	9.000000	1023.000000	1023.000000	2046.000000
44.400002	-0.065518	-38.721409	-13.027102	-4.525866	-17.039095	-4.129345	0.000000	-10.000000	0.008333	0.000000	9.000000	1023.000000	1023.000000	2046.000000
44.419998	-0.065182	-38.522797	-12.613705	-4.628601	-17.047462	-4.233028	0.000000	-10.000000	0.016667	0.000000	9.000000	1023.000000	1023.000000	2046.000000
44.439999	-0.065841	-38.911743	-12.858504	-4.869603	-17.239527	-3.944110	0.000000	-10.000000	0.008333	0.000000	9.000000	1023.000000	1023.000000	2046.000000
44.459999	-0.064552	-38.150345	-12.931787	-4.390242	-16.655823	-4.172494	0.000000	-10.000000	0.008333	0.800000	9.000000	1023.000000	1023.000000	2046.000000
44.480000	-0.065218	-38.543625	-12.840699	-4.708330	-17.009020	-3.985576	0.000000	-10.000000	0.000000	2.066667	9.000000	1023.000000	1023.000000	2046.000000
44.500000	-0.064772	-38.280380	-13.012214	-4.532641	-17.040409	-3.695117	0.000000	-10.000000	-0.016667	3.883333	9.000000	1023.000000	1023.000000	2046.000000
44.520000	-0.063796	-37.703377	-12.747879	-4.127856	-16.846155	-3.981487	0.000000	-10.000000	-0.041667	6.033334	9.000000	1023.000000	1023.000000	2046.000000
44.540001	-0.065629	-38.786449	-13.001507	-4.809277	-17.282522	-3.693142	0.000000	-10.000000	-0.066667	7.716667	9.000000	1023.000000	1023.000000	2046.000000
44.560001	-0.065745	-38.855392	-13.365992	-4.531109	-17.198071	-3.760223	0.000000	-10.000000	-0.075000	9.416667	9.000000	1023.000000	1023.000000	2046.000000
44.580002	-0.066462	-39.279018	-13.148045	-4.534009	-17.522943	-4.074022	0.000000	-10.000000	-0.091667	10.750000	9.000000	1023.000000	1023.000000	2046.000000
44.599998	-0.068591	-40.537277	-13.422429	-5.042155	-18.123901	-3.948793	0.000000	-10.000000	-0.116667	12.616667	9.000000	1023.000000	1023.000000	2046.000000
44.619999	-0.067857	-40.103199	-13.589157	-4.740383	-17.635847	-4.137814	0.000000	-10.000000	-0.158333	14.266666	11.333333	1023.000000	1023.000000	2046.000000
44.639999	-0.067890	-40.122856	-13.276209	-4.939828	-17.734417	-4.172402	0.000000	-10.000000	-0.183333	16.049999	20.166666	1023.000000	1023.000000	2046.000000
44.660000	-0.068049	-40.217209	-13.427480	-5.081321	-17.982969	-3.725439	0.000000	-10.000000	-0.200000	17.300001	29.000000	1023.000000	1023.000000	2046.000000
44.680000	-0.066358	-39.217419	-13.322410	-4.648108	-17.383394	-3.863508	0.000000	-10.000000	-0.200000	18.200001	35.500000	1023.000000	1023.000000	2046.000000
44.700001	-0.066690	-39.413918	-13.246140	-5.110585	-17.496107	-3.561087	0.000000	-10.000000	-0.208333	18.433334	37.500000	1023.000000	1023.000000	2046.000000
44.720001	-0.065537	-38.732178	-13.390949	-4.819226	-17.177893	-3.344109	0.000000	-10.000000	-0.250000	19.350000	41.500000	1023.000000	1023.000000	2046.000000
44.740002	-0.063914	-37.773426	-12.892453	-4.571741	-16.798656	-3.510574	0.000000	-10.000000	-0.300000	20.400000	47.666668	1023.000000	1023.000000	2046.000000
44.759998	-0.064280	-37.989628	-12.986001	-5.057743	-16.888300	-3.057585	0.000000	-10.000000	-0.350000	21.616667	54.166668	1023.000000	1023.000000	2046.000000
44.779999	-0.062011	-36.648209	-12.937263	-4.635252	-16.039768	-3.035925	0.000000	-10.000000	-0.383333	22.450001	61.000000	1023.000000	1023.000000	2046.000000
44.799999	-0.060596	-35.812466	-12.371512	-4.747427	-15.734359	-2.959166	0.000000	-10.000000	-0.408333	23.616667	68.333336	1023.000000	1023.000000	2046.000000
44.820000	-0.059305	-35.049160	-12.336651	-4.743811	-15.454698	-2.514000	0.000000	-10.000000	-0.458333	24.883333	76.000000	1023.000000	1023.000000	2046.000000
44.840000	-0.056549	-33.420624	-11.994325	-4.268791	-14.546707	-2.610801	0.000000	-10.000000	-0.491667	26.266666	84.166664	1023.000000	1023.000000	2046.000000
44.860001	-0.056165	-33.193695	-11.967355	-4.701128	-14.373751	-2.151463	0.000000	-10.000000	-0.541667	27.616667	92.666664	1023.000000	1023.000000	2046.000000
44.880001	-0.053950	-31.884304	-12.101565	-4.307866	-13.623966	-1.850905	0.000000	-10.000000	-0.575000	28.883333	101.666664	1023.000000	1023.000000	2046.000000
44.900002	-0.052122	-30.803825	-11.692797	-4.030106	-13.146318	-1.934605	0.000000	-10.000000	-0.633333	30.000000	111.000000	1023.000000	1023.000000	2046.000000
44.919998	-0.052403	-30.970045	-11.965424	-4.462535	-13.138218	-1.403869	0.000000	-10.000000	-0.675000	31.150002	121.000000	1023.000000	1023.000000	2046.000000
44.939999	-0.050366	-29.766222	-12.129031	-4.079644	-12.277089	-1.280458	0.000000	-10.000000	-0.683333	31.733334	131.166672	1023.000000	1023.000000	2046.000000
44.959999	-0.048975	-28.944393	-11.642948	-4.012279	-12.051383	-1.237783	0.000000	-10.000000	-0.675000	32.049999	141.833328	1023.000000	1023.000000	2046.000000
44.980000	-0.048813	-28.848347	-11.675686	-4.269540	-12.139852	-0.763268	0.000000	-10.000000	-0.675000	32.166668	152.333328	1023.000000	1023.000000	2046.000000
45.000000	-0.046741	-27.624062	-11.660692	-3.928517	-11.374682	-0.660171	0.000000	-10.000000	-0.716667	32.616669	163.166672	1023.000000	1023.000000	2046.000000
45.020000	-0.044979	-26.582300	-10.997327	-3.810510	-11.060738	-0.713726	0.000000	-10.000000	-0.741667	33.316666	174.000000	1023.000000	1023.000000	2046.000000
45.040001	-0.044375	-26.225864	-10.838574	-4.108672	-10.970065	-0.308553	0.000000	-10.000000	-0.766667	33.783333	185.000000	1023.000000	1023.000000	2046.000000
45.060001	-0.041474	-24.510962	-10.575331	-3.808966	-10.242214	0.115550	0.000000	-10.000000	-0.791667	34.483334	196.166672	1023.000000	1023.000000	2046.000000
45.080002	-0.038654	-22.844702	-9.864483	-3.427541	-9.511061	-0.041616	0.000000	-10.000000	-0.833333	35.200001	207.500000	1023.000000	1023.000000	2046.000000
45.099998	-0.037491	-22.157265	-9.547946	-3.725813	-9.194230	0.310724	0.000000	-10.000000	-0.858333	35.933334	219.166672	1023.000000	1023.000000	2046.000000
45.119999	-0.034565	-20.428190	-9.205710	-3.497808	-8.641493	0.916820	0.000000	-10.000000	-0.891667	36.466667	231.000000	1023.000000	1023.000000	2046.000000
45.139999	-0.031573	-18.659882	-8.636735	-3.043270	-7.678675	0.698798	0.000000	-10.000000	-0.900000	36.849998	243.000000	1023.000000	1023.000000	2046.000000
45.160000	-0.030199	-17.847391	-8.179945	-3.302469	-7.342508	0.977532	0.000000	-10.000000	-0.941667	37.316666	255.333328	1023.000000	1023.000000	2046.000000
45.180000	-0.027926	-16.504465	-7.890451	-3.248286	-6.991411	1.625682	0.000000	-10.000000	-0.958333	37.799999	267.666656	1023.000000	1023.000000	2046.000000
45.200001	-0.025108	-14.838958	-7.592947	-2.780613	-5.963595	1.498197	0.000000	-10.000000	-1.008333	38.283333	280.333344	1023.000000	1023.000000	2046.000000
45.220001	-0.023122	-13.664874	-6.896429	-2.794430	-5.574153	1.600138	0.000000	-10.000000	-1.025000	39.000000	292.833344	1023.000000	1023.000000	2046.000000
45.240002	-0.021882	-12.932430	-6.711925	-2.971714	-5.339452	2.090661	0.000000	-10.000000	-1.025000	39.400002	305.833344	1023.000000	1023.000000	2046.000000
45.259998	-0.019124	-11.302330	-6.514712	-2.539825	-4.532499	2.284707	0.000000	-10.000000	-1.025000	39.666668	318.833344	1023.000000	1023.000000	2046.000000
45.279999	-0.016603	-9.812544	-5.755999	-2.294211	-3.955689	2.193355	0.000000	-10.000000	-1.033333	39.683334	332.166656	1023.000000	1023.000000	2046.000000
45.299999	-0.016056	-9.488942	-5.595297	-2.657868	-3.880756	2.644980	0.000000	-10.000000	-1.050000	39.600002	345.333344	1023.000000	1023.000000	2046.000000
45.320000	-0.013569	-8.019129	-5.460854	-2.221259	-3.180560	2.843544	0.000000	-10.000000	-1.050000	39.883335	358.666656	1023.000000	1023.000000	2046.000000
45.340000	-0.011820	-6.985854	-4.756971	-2.050159	-2.846857	2.668133	0.000000	-10.000000	-1.050000	39.916668	371.833344	1023.000000	1023.000000	2046.000000
45.360001	-0.011569	-6.837344	-4.585535	-2.420245	-2.926327	3.094762	0.000000	-10.000000	-1.058333	40.166668	385.166656	1023.000000	1023.000000	2046.000000
45.380001	-0.009177	-5.423664	-4.282839	-2.129863	-2.182347	3.171385	0.000000	-10.000000	-1.075000	40.483334	398.500000	1023.000000	1023.000000	2046.000000
45.400002	-0.007122	-4.209126	-3.359918	-2.223734	-1.741918	3.116444	0.000000	-10.000000	-1.091667	40.666668	412.000000	1023.000000	1023.000000	2046.000000
45.419998	-0.005480	-3.238529	-2.962509	-2.449515	-1.502191	3.675686	0.000000	-10.000000	-1.091667	40.900002	425.666656	1023.000000	1023.000000	2046.000000
45.439999	-0.002119	-1.252503	-2.678958	-1.952647	-0.329911	3.709012	0.000000	-10.000000	-1.066667	40.549999	439.166656	1023.000000	1023.000000	2046.000000
45.459999	-0.000612	-0.361471	-2.127045	-2.053833	0.005313	3.814093	0.000000	-10.000000	-1.016667	40.033333	452.833344	1023.000000	1023.000000	2046.000000
45.480000	0.000530	0.312971	-2.109628	-2.034711	0.111690	4.345621	0.000000	-10.000000	-0.991667	39.366665	466.166656	1023.000000	1023.000000	2046.000000
45.500000	0.003022	1.786183	-1.884963	-1.546711	0.879420	4.338437	0.000000	-10.000000	-0.950000	38.849998	479.500000	1023.000000	1023.000000	2046.000000
45.520000	0.004272	2.524863	-1.198805	-1.705864	1.072466	4.357067	0.000000	-10.000000	-0.950000	38.333332	492.500000	1023.000000	1023.000000	2046.000000
45.540001	0.005286	3.124020	-0.950030	-1.954833	1.136087	4.892795	0.000000	-10.000000	-0.933333	38.049999	505.333344	1023.000000	1023.000000	2046.000000
45.560001	0.006839	4.042078	-0.858236	-1.702430	1.833073	4.769670	0.000000	-10.000000	-0.950000	37.750000	518.166687	1023.000000	1023.000000	2046.000000
45.580002	0.006079	3.592946	-0.543685	-2.035963	1.590345	4.582248	0.000000	-10.000000	-0.933333	37.683334	530.833313	1023.000000	1023.000000	2046.000000
45.599998	0.005496	3.248402	-0.560978	-2.257928	1.218955	4.848353	0.000000	-10.000000	-0.908333	37.366669	543.500000	1023.000000	1023.000000	2046.000000
45.619999	0.006411	3.788697	-0.478642	-2.064367	1.849312	4.482394	0.000000	-10.000000	-0.866667	37.000000	555.833313	1023.000000	1023.000000	2046.000000
45.639999	0.006957	4.111351	0.067142	-2.241406	1.952931	4.332685	0.000000	-10.000000	-0.825000	36.466667	568.333313	1023.000000	1023.000000	2046.000000
45.660000	0.007464	4.411467	0.224354	-2.489127	1.944493	4.731747	0.000000	-10.000000	-0.800000	35.933334	580.666687	1023.000000	1023.000000	2046.000000
45.680000	0.009538	5.637013	0.365729	-2.137635	2.714629	4.694291	0.000000	-10.000000	-0.791667	35.116669	592.833313	1023.000000	1023.000000	2046.000000
45.700001	0.011067	6.540452	1.165685	-2.220656	3.030337	4.565087	0.000000	-10.000000	-0.775000	34.500000	604.500000	1023.000000	1023.000000	2046.000000
45.720001	0.011621	6.867853	1.386530	-2.520876	3.063519	4.938680	0.000000	-10.000000	-0.758333	33.750000	616.000000	1023.000000	1023.000000	2046.000000
45.740002	0.013990	8.267960	1.698726	-2.210840	3.784902	4.995172	0.000000	-10.000000	-0.750000	33.483334	627.333313	1023.000000	1023.000000	2046.000000
45.759998	0.015734	9.298511	2.585215	-2.162975	4.157726	4.718544	0.000000	-10.000000	-0.741667	33.083336	638.666687	1023.000000	1023.000000	2046.000000
45.779999	0.016425	9.707034	2.998322	-2.594075	4.236281	5.066507	0.000000	-10.000000	-0.725000	32.916668	649.833313	1023.000000	1023.000000	2046.000000
45.799999	0.019240	11.370923	3.417740	-2.256282	4.916480	5.292985	0.000000	-10.000000	-0.683333	32.583336	660.833313	1023.000000	1023.000000	2046.000000
45.820000	0.021738	12.847305	4.380332	-2.085499	5.550326	5.002147	0.000000	-10.000000	-0.675000	32.450001	671.666687	1023.000000	1023.000000	2046.000000
45.840000	0.022745	13.442033	4.801021	-2.472875	5.784070	5.329817	0.000000	-10.000000	-0.658333	31.966667	682.500000	1023.000000	1023.000000	2046.000000
45.860001	0.025885	15.297946	5.149647	-2.025779	6.507954	5.666124	0.000000	-10.000000	-0.625000	31.433334	693.333313	1023.000000	1023.000000	2046.000000
45.880001	0.028238	16.688723	5.854473	-1.703558	7.156353	5.381454	0.000000	-10.000000	-0.600000	30.650000	704.000000	1023.000000	1023.000000	2046.000000
45.900002	0.028786	17.012808	5.998051	-1.993877	7.388224	5.620410	0.000000	-10.000000	-0.558333	30.033333	714.333313	1023.000000	1023.000000	2046.000000
45.919998	0.030875	18.247147	6.026262	-1.715755	7.811296	6.125343	0.000000	-10.000000	-0.541667	29.000000	724.500000	1023.000000	1023.000000	2046.000000
45.939999	0.032541	19.231468	6.268564	-1.382605	8.497771	5.847737	0.000000	-10.000000	-0.475000	28.133333	734.333313	1023.000000	1023.000000	2046.000000
45.959999	0.032905	19.446733	6.518902	-1.667077	8.574616	6.020291	0.000000	-10.000000	-0.416667	26.550001	743.833313	1023.000000	1023.000000	2046.000000
45.980000	0.034352	20.301968	6.684837	-1.589105	8.622391	6.583845	0.000000	-10.000000	-0.358333	25.133333	753.000000	1023.000000	1023.000000	2046.000000
46.000000	0.035856	21.190977	6.840688	-1.275229	9.266370	6.359147	0.000000	-10.000000	-0.341667	23.466667	761.666687	1023.000000	1023.000000	2046.000000
46.020000	0.036301	21.453953	7.339166	-1.560674	9.280879	6.394581	0.000000	-10.000000	-0.341667	22.800001	769.833313	1023.000000	1023.000000	2046.000000
46.040001	0.037629	22.238951	7.607540	-1.512292	9.283986	6.859717	0.000000	-10.000000	-0.333333	22.516666	777.500000	1023.000000	1023.000000	2046.000000
46.060001	0.039895	23.577818	7.986950	-1.143799	10.015918	6.718749	0.000000	-10.000000	-0.316667	22.633333	785.000000	1023.000000	1023.000000	2046.000000
46.080002	0.041048	24.259583	8.563946	-1.316487	10.190867	6.821256	0.000000	-10.000000	-0.283333	22.416668	792.500000	1023.000000	1023.000000	2046.000000
46.099998	0.042703	25.237581	8.781751	-1.173480	10.321174	7.308137	0.000000	-10.000000	-0.258333	21.750000	800.000000	1023.000000	1023.000000	2046.000000
46.119999	0.044983	26.584787	9.026255	-0.668072	11.030796	7.195807	0.000000	-10.000000	-0.225000	20.583334	807.333313	1023.000000	1023.000000	2046.000000
46.139999	0.045729	27.025570	9.471183	-0.852621	11.078121	7.328887	0.000000	-10.000000	-0.191667	19.066668	814.500000	1023.000000	1023.000000	2046.000000
46.160000	0.046942	27.742765	9.617949	-0.663269	11.027512	7.760574	0.000000	-10.000000	-0.158333	17.549999	821.166687	1023.000000	1023.000000	2046.000000
46.180000	0.048793	28.836945	9.771168	-0.236658	11.712507	7.589927	0.000000	-10.000000	-0.116667	16.283333	827.333313	1023.000000	1023.000000	2046.000000
46.200001	0.049077	29.004412	10.068205	-0.458845	11.763220	7.631831	0.000000	-10.000000	-0.100000	15.266666	832.833313	1023.000000	1023.000000	2046.000000
46.220001	0.049710	29.378609	10.089508	-0.316878	11.565528	8.040451	0.000000	-10.000000	-0.091667	14.216667	838.000000	1023.000000	1023.000000	2046.000000
46.240002	0.050815	30.031839	10.226253	0.001451	12.069893	7.734244	0.000000	-10.000000	-0.100000	13.450000	843.000000	1023.000000	1023.000000	2046.000000
46.259998	0.050796	30.020571	10.619260	-0.385310	11.955829	7.830793	0.000000	-10.000000	-0.083333	12.466667	847.666687	1023.000000	1023.000000	2046.000000
46.279999	0.052046	30.759451	10.736535	-0.189262	11.942513	8.269664	0.000000	-10.000000	-0.066667	11.350000	852.000000	1023.000000	1023.000000	2046.000000
46.299999	0.053286	31.491919	10.827468	0.222957	12.342374	8.099118	0.000000	-10.000000	-0.033333	9.683333	856.000000	1023.000000	1023.000000	2046.000000
46.320000	0.051680	30.542784	10.623466	-0.178796	11.894347	8.203765	0.000000	-10.000000	-0.016667	8.300000	859.500000	1023.000000	1023.000000	2046.000000
46.340000	0.052132	30.809776	10.337346	0.240821	11.753110	8.478498	0.000000	-10.000000	0.000000	6.916667	862.666687	1023.000000	1023.000000	2046.000000
46.360001	0.052297	30.907343	10.511961	0.426549	11.762140	8.206694	0.000000	-10.000000	0.008333	5.116667	865.166687	1023.000000	1023.000000	2046.000000
46.380001	0.051194	30.255831	10.487710	0.020538	11.494587	8.252995	0.000000	-10.000000	0.008333	2.700000	867.333313	1023.000000	1023.000000	2046.000000
46.400002	0.051235	30.280169	10.302649	0.102329	11.236481	8.638709	0.000000	-10.000000	0.008333	0.866667	868.500000	1023.000000	1023.000000	2046.000000
46.419998	0.050325	29.742014	9.836250	0.310302	11.267250	8.328210	0.000000	-10.000000	0.000000	0.000000	869.000000	1023.000000	1023.000000	2046.000000
46.439999	0.047322	27.967207	9.631487	-0.104646	10.377338	8.063028	0.000000	-10.000000	0.008333	-0.783333	869.000000	1023.000000	1023.000000	2046.000000
46.459999	0.044714	26.426107	9.097864	-0.327558	9.553950	8.101850	0.000000	-10.000000	0.025000	-2.016667	869.000000	1023.000000	1023.000000	2046.000000
46.480000	0.043685	25.817587	8.668839	-0.109523	9.585579	7.672691	0.000000	-10.000000	0.041667	-3.966667	869.000000	1023.000000	1023.000000	2046.000000
46.500000	0.042249	24.969086	8.779684	-0.394770	9.155367	7.428804	0.000000	-10.000000	0.050000	-5.433333	869.000000	1023.000000	1023.000000	2046.000000
46.520000	0.040740	24.077621	8.459153	-0.679169	8.739106	7.558532	0.000000	-10.000000	0.050000	-6.150000	869.000000	1023.000000	1023.000000	2046.000000
46.540001	0.041112	24.297094	8.212329	-0.374650	9.040910	7.418507	0.000000	-10.000000	0.041667	-6.000000	869.000000	1023.000000	1023.000000	2046.000000
46.560001	0.040470	23.917688	8.500496	-0.659376	8.807858	7.268711	0.000000	-10.000000	0.041667	-5.350000	869.000000	1023.000000	1023.000000	2046.000000
46.580002	0.039411	23.291687	8.275579	-0.916480	8.466275	7.466312	0.000000	-10.000000	0.041667	-4.900000	869.000000	1023.000000	1023.000000	2046.000000
46.599998	0.040136	23.720098	8.160386	-0.569413	8.915993	7.213132	0.000000	-10.000000	0.050000	-4.550000	869.000000	1023.000000	1023.000000	2046.000000
46.619999	0.039436	23.306562	8.487192	-0.971691	8.675012	7.116051	0.000000	-10.000000	0.041667	-4.300000	869.000000	1023.000000	1023.000000	2046.000000
46.639999	0.039285	23.217213	8.452481	-0.997486	8.451527	7.310690	0.000000	-10.000000	0.041667	-3.933333	869.000000	1023.000000	1023.000000	2046.000000
46.660000	0.040411	23.882893	8.518533	-0.687987	8.966836	7.085510	0.000000	-10.000000	0.033333	-3.400000	869.000000	1023.000000	1023.000000	2046.000000
46.680000	0.039915	23.589523	8.816439	-1.124931	8.828425	7.069591	0.000000	-10.000000	0.033333	-2.783333	869.000000	1023.000000	1023.000000	2046.000000
46.700001	0.041027	24.246927	8.724942	-0.814913	9.037619	7.299278	0.000000	-10.000000	0.025000	-2.350000	869.000000	1023.000000	1023.000000	2046.000000
46.720001	0.042304	25.001781	9.130618	-0.589932	9.324925	7.136172	0.000000	-10.000000	0.033333	-2.233333	869.000000	1023.000000	1023.000000	2046.000000
46.740002	0.041427	24.483391	8.920908	-0.998483	9.290320	7.270645	0.000000	-10.000000	0.025000	-2.066667	862.000000	1023.000000	1023.000000	2046.000000
46.759998	0.042605	25.179274	8.575434	-0.503392	9.671876	7.435356	0.000000	-10.000000	0.016667	-2.033333	855.000000	1023.000000	1023.000000	2046.000000
46.779999	0.042780	25.283205	8.703861	-0.413089	9.765095	7.227337	0.000000	-10.000000	0.008333	-2.150000	847.833313	1023.000000	1023.000000	2046.000000
46.799999	0.041126	24.305496	8.272343	-0.866976	9.503117	7.397013	0.000000	-10.000000	0.025000	-3.066667	847.333313	1023.000000	1023.000000	2046.000000
46.820000	0.042019	24.833103	7.913188	-0.394101	9.850815	7.463202	0.000000	-10.000000	0.041667	-4.600000	846.500000	1023.000000	1023.000000	2046.000000
46.840000	0.041611	24.592358	8.165479	-0.522745	9.636669	7.312955	0.000000	-10.000000	0.050000	-6.066667	844.833313	1023.000000	1023.000000	2046.000000
46.860001	0.040424	23.890692	7.799950	-0.714839	9.308442	7.497139	0.000000	-10.000000	0.050000	-6.916667	842.833313	1023.000000	1023.000000	2046.000000
46.880001	0.041497	24.524836	7.947629	-0.371112	9.645226	7.303094	0.000000	-10.000000	0.033333	-6.700000	840.500000	1023.000000	1023.000000	2046.000000
46.900002	0.040496	23.933380	8.001862	-0.980654	9.361329	7.550845	0.000000	-10.000000	0.016667	-5.616667	838.500000	1023.000000	1023.000000	2046.000000
46.919998	0.042277	24.985931	7.961127	-0.346798	9.865291	7.506311	0.000000	-10.000000	0.008333	-4.066667	836.666687	1023.000000	1023.000000	2046.000000
46.939999	0.042931	25.372074	8.493100	-0.492540	9.846040	7.525474	0.000000	-10.000000	0.016667	-2.650000	835.166687	1023.000000	1023.000000	2046.000000
46.959999	0.043431	25.667973	8.431935	-0.402919	9.769734	7.869222	0.000000	-10.000000	0.025000	-1.933333	834.333313	1023.000000	1023.000000	2046.000000
46.980000	0.045162	26.690786	8.595521	0.077874	10.325681	7.691710	0.000000	-10.000000	0.016667	-1.700000	834.000000	1023.000000	1023.000000	2046.000000
47.000000	0.044797	26.474779	8.836218	-0.320879	10.139535	7.819905	0.000000	-10.000000	0.008333	-1.583333	834.000000	1023.000000	1023.000000	2046.000000
47.020000	0.045867	27.107462	8.769355	0.080962	10.258206	7.998940	0.000000	-10.000000	0.000000	-1.000000	834.000000	1023.000000	1023.000000	2046.000000
47.040001	0.046896	27.715456	9.157663	0.319977	10.480928	7.756886	0.000000	-10.000000	0.008333	-0.450000	834.000000	1023.000000	1023.000000	2046.000000
47.060001	0.045547	26.918028	9.005071	-0.203045	10.149446	7.966556	0.000000	-10.000000	0.016667	0.000000	834.000000	1023.000000	1023.000000	2046.000000
47.080002	0.047129	27.853409	8.946824	0.329332	10.732759	7.844494	0.000000	-10.000000	0.016667	0.000000	834.000000	1023.000000	1023.000000	2046.000000
47.099998	0.046762	27.636509	9.299438	0.034840	10.390131	7.912099	0.000000	-10.000000	0.016667	0.000000	834.000000	1023.000000	1023.000000	2046.000000
47.119999	0.046758	27.633898	8.955106	0.301232	10.188945	8.188616	0.000000	-10.000000	0.016667	-0.700000	834.000000	1023.000000	1023.000000	2046.000000
47.139999	0.046932	27.736567	8.848888	0.725459	10.156255	8.005965	0.000000	-10.000000	0.033333	-1.733333	833.833313	1023.000000	1023.000000	2046.000000
47.160000	0.044855	26.509327	8.396504	0.344328	9.565634	8.202862	0.000000	-10.000000	0.041667	-3.316667	833.333313	1023.000000	1023.000000	2046.000000
47.180000	0.045598	26.948185	8.059421	0.888846	9.757815	8.242104	0.000000	-10.000000	0.050000	-4.483334	832.166687	1023.000000	1023.000000	2046.000000
47.200001	0.044903	26.537916	8.353460	0.757185	9.313899	8.113373	0.000000	-10.000000	0.050000	-5.283333	830.500000	1023.000000	1023.000000	2046.000000
47.220001	0.043250	25.560993	7.834559	0.534794	8.883058	8.308581	0.000000	-10.000000	0.050000	-5.533333	828.833313	1023.000000	1023.000000	2046.000000
47.240002	0.042408	25.063282	7.432024	0.807387	8.807612	8.016257	0.000000	-10.000000	0.050000	-5.750000	827.166687	1023.000000	1023.000000	2046.000000
47.259998	0.038586	22.804035	7.005673	0.175477	7.777792	7.845092	0.000000	-10.000000	0.058333	-6.533333	825.500000	1023.000000	1023.000000	2046.000000
47.279999	0.036560	21.607101	6.413446	0.220909	7.216543	7.756204	0.000000	-10.000000	0.066667	-7.716667	823.166687	1023.000000	1023.000000	2046.000000
47.299999	0.035466	20.960377	6.429082	0.306467	6.959930	7.264897	0.000000	-10.000000	0.075000	-8.650000	820.500000	1023.000000	1023.000000	2046.000000
47.320000	0.032729	19.342960	6.032700	-0.369661	6.370922	7.308999	0.000000	-10.000000	0.066667	-8.716667	817.500000	1023.000000	1023.000000	2046.000000
47.340000	0.033149	19.591293	5.682461	0.057358	6.716886	7.134589	0.000000	-10.000000	0.058333	-8.033334	814.500000	1023.000000	1023.000000	2046.000000
47.360001	0.032213	19.038153	5.972276	-0.266477	6.290398	7.041955	0.000000	-10.000000	0.041667	-7.250000	811.833313	1023.000000	1023.000000	2046.000000
47.380001	0.031117	18.390118	5.609337	-0.428678	6.041009	7.168447	0.000000	-10.000000	0.041667	-6.616667	809.500000	1023.000000	1023.000000	2046.000000
47.400002	0.031753	18.766163	5.501420	-0.127438	6.465404	6.926775	0.000000	-10.000000	0.041667	-6.250000	807.500000	1023.000000	1023.000000	2046.000000
47.419998	0.030585	18.075903	5.714640	-0.649723	6.070615	6.940372	0.000000	-10.000000	0.041667	-5.833333	805.500000	1023.000000	1023.000000	2046.000000
47.439999	0.030527	18.041180	5.502841	-0.519920	6.035132	7.023128	0.000000	-10.000000	0.041667	-5.550000	803.500000	1023.000000	1023.000000	2046.000000
47.459999	0.031372	18.541134	5.727342	-0.221109	6.348533	6.686368	0.000000	-10.000000	0.041667	-5.366667	801.500000	1023.000000	1023.000000	2046.000000
47.480000	0.030195	17.845364	5.804769	-0.872802	6.062519	6.850877	0.000000	-10.000000	0.050000	-5.250000	799.500000	1023.000000	1023.000000	2046.000000
47.500000	0.031397	18.555382	5.675104	-0.451391	6.394081	6.937590	0.000000	-10.000000	0.050000	-5.083333	797.666687	1023.000000	1023.000000	2046.000000
47.520000	0.032565	19.246037	6.094551	-0.213342	6.600454	6.764373	0.000000	-10.000000	0.050000	-5.016667	796.000000	1023.000000	1023.000000	2046.000000
47.540001	0.031554	18.648588	5.925181	-0.720610	6.414205	7.029813	0.000000	-10.000000	0.050000	-5.266667	794.333313	1023.000000	1023.000000	2046.000000
47.560001	0.032891	19.438581	5.622080	-0.109115	6.893740	7.031878	0.000000	-10.000000	0.050000	-5.633333	792.500000	1023.000000	1023.000000	2046.000000
47.580002	0.033107	19.566498	5.844835	-0.020021	6.816582	6.925102	0.000000	-10.000000	0.050000	-6.083333	790.500000	1023.000000	1023.000000	2046.000000
47.599998	0.031110	18.385984	5.184230	-0.505556	6.560091	7.147220	0.000000	-10.000000	0.050000	-6.550000	788.500000	1023.000000	1023.000000	2046.000000
47.619999	0.031626	18.691250	4.681354	0.021832	6.974733	7.013331	0.000000	-10.000000	0.058333	-7.516667	786.333313	1023.000000	1023.000000	2046.000000
47.639999	0.031113	18.387541	4.902141	-0.055125	6.606870	6.933656	0.000000	-10.000000	0.075000	-8.633333	783.833313	1023.000000	1023.000000	2046.000000
47.660000	0.029306	17.319916	4.385678	-0.441281	6.247864	7.127654	0.000000	-10.000000	0.091667	-9.516667	781.000000	1023.000000	1023.000000	2046.000000
47.680000	0.029865	17.650152	4.115070	0.019233	6.521264	6.994584	0.000000	-10.000000	0.091667	-9.733334	777.833313	1023.000000	1023.000000	2046.000000
47.700001	0.029722	17.565611	4.464292	-0.063210	6.241585	6.922944	0.000000	-10.000000	0.075000	-9.283334	774.666687	1023.000000	1023.000000	2046.000000
47.720001	0.028723	16.975006	4.253483	-0.389104	5.938596	7.172031	0.000000	-10.000000	0.050000	-8.316667	771.500000	1023.000000	1023.000000	2046.000000
47.740002	0.030687	18.135931	4.287593	0.232343	6.636510	6.979486	0.000000	-10.000000	0.041667	-7.066667	768.833313	1023.000000	1023.000000	2046.000000
47.759998	0.030483	18.015526	4.604406	-0.142546	6.394960	7.158705	0.000000	-10.000000	0.033333	-5.966667	766.500000	1023.000000	1023.000000	2046.000000
47.779999	0.031395	18.554668	4.516796	0.213218	6.515345	7.309310	0.000000	-10.000000	0.041667	-5.166667	764.500000	1023.000000	1023.000000	2046.000000
47.799999	0.032956	19.477274	4.818140	0.600485	6.862702	7.195948	0.000000	-10.000000	0.041667	-4.650000	762.666687	1023.000000	1023.000000	2046.000000
47.820000	0.032205	19.033190	4.920108	0.194746	6.528883	7.389453	0.000000	-10.000000	0.033333	-4.283333	761.000000	1023.000000	1023.000000	2046.000000
47.840000	0.033015	19.512054	4.820178	0.528659	6.602061	7.561157	0.000000	-10.000000	0.033333	-4.166667	759.666687	1023.000000	1023.000000	2046.000000
47.860001	0.034288	20.264374	4.970302	0.918691	7.061322	7.314058	0.000000	-10.000000	0.033333	-4.283333	758.166687	1023.000000	1023.000000	2046.000000
47.880001	0.033580	19.845499	5.151707	0.548614	6.740978	7.404200	0.000000	-10.000000	0.033333	-4.383333	756.833313	1023.000000	1023.000000	2046.000000
47.900002	0.033244	19.647043	4.938175	0.617369	6.608349	7.483149	0.000000	-10.000000	0.033333	-4.400000	755.166687	1023.000000	1023.000000	2046.000000
47.919998	0.034047	20.121643	4.916519	0.959855	7.005460	7.239809	0.000000	-10.000000	0.025000	-4.666667	753.833313	1023.000000	1023.000000	2046.000000
47.939999	0.033394	19.736063	5.223817	0.684303	6.595999	7.231944	0.000000	-10.000000	0.041667	-5.666667	752.166687	1023.000000	1023.000000	2046.000000
47.959999	0.032295	19.086142	4.908815	0.437966	6.403378	7.335981	0.000000	-10.000000	0.058333	-7.450000	750.333313	1023.000000	1023.000000	2046.000000
47.980000	0.033223	19.635090	4.619414	0.923266	6.724031	7.368378	0.000000	-10.000000	0.091667	-9.533334	747.833313	1023.000000	1023.000000	2046.000000
48.000000	0.032688	19.318316	4.688848	1.005692	6.344644	7.279130	0.000000	-10.000000	0.108333	-11.450001	744.666687	1023.000000	1023.000000	2046.000000
48.020000	0.030101	17.789833	4.076080	0.664737	5.736509	7.312506	0.000000	-10.000000	0.125000	-12.950001	740.833313	1023.000000	1023.000000	2046.000000
48.040001	0.030061	17.765961	3.705764	1.071961	5.563369	7.424867	0.000000	-10.000000	0.150000	-14.100000	736.500000	1023.000000	1023.000000	2046.000000
48.060001	0.029735	17.573662	3.648895	1.301683	5.516281	7.106802	0.000000	-10.000000	0.183333	-15.100000	731.833313	1023.000000	1023.000000	2046.000000
48.080002	0.026929	15.914975	3.378140	0.557111	4.786351	7.193373	0.000000	-10.000000	0.208333	-15.916667	726.833313	1023.000000	1023.000000	2046.000000
48.099998	0.024814	14.664981	2.750304	0.610724	4.184078	7.119874	0.000000	-10.000000	0.225000	-16.666666	721.333313	1023.000000	1023.000000	2046.000000
48.119999	0.022608	13.361072	2.290948	0.739486	3.798852	6.531785	0.000000	-10.000000	0.250000	-17.133333	715.833313	1023.000000	1023.000000	2046.000000
48.139999	0.019413	11.472926	2.165264	0.102574	2.849682	6.355406	0.000000	-10.000000	0.258333	-17.483334	710.166687	1023.000000	1023.000000	2046.000000
48.160000	0.016889	9.981315	1.619244	-0.072080	2.249860	6.184291	0.000000	-10.000000	0.250000	-17.600000	704.500000	1023.000000	1023.000000	2046.000000
48.180000	0.016536	9.772602	1.373461	0.227798	2.445663	5.725680	0.000000	-10.000000	0.233333	-17.533333	698.500000	1023.000000	1023.000000	2046.000000
48.200001	0.014458	8.544700	1.324222	-0.314317	1.799384	5.735410	0.000000	-10.000000	0.233333	-17.616667	692.500000	1023.000000	1023.000000	2046.000000
48.220001	0.012932	7.642894	0.852356	-0.337623	1.415769	5.712391	0.000000	-10.000000	0.241667	-17.866667	686.500000	1023.000000	1023.000000	2046.000000
48.240002	0.012946	7.650991	0.634373	0.017404	1.626392	5.372822	0.000000	-10.000000	0.250000	-18.366667	680.500000	1023.000000	1023.000000	2046.000000
48.259998	0.011258	6.653210	0.652339	-0.359375	1.028909	5.331336	0.000000	-10.000000	0.283333	-19.000000	674.500000	1023.000000	1023.000000	2046.000000
48.279999	0.009297	5.494522	0.220949	-0.640232	0.550730	5.363076	0.000000	-10.000000	0.316667	-19.716667	668.166687	1023.000000	1023.000000	2046.000000
48.299999	0.009714	5.741185	-0.034553	-0.135505	0.852654	5.058589	0.000000	-10.000000	0.358333	-20.500000	661.666687	1023.000000	1023.000000	2046.000000
48.320000	0.008938	5.282508	0.260940	-0.362040	0.401752	4.981857	0.000000	-10.000000	0.375000	-21.116667	654.833313	1023.000000	1023.000000	2046.000000
48.340000	0.007260	4.290859	-0.087206	-0.596414	-0.056400	5.030879	0.000000	-10.000000	0.383333	-21.550001	647.833313	1023.000000	1023.000000	2046.000000
48.360001	0.008443	4.989742	-0.231555	-0.025717	0.478071	4.768944	0.000000	-10.000000	0.383333	-21.716667	640.500000	1023.000000	1023.000000	2046.000000
48.380001	0.007310	4.320105	-0.128878	-0.464285	-0.049155	4.962423	0.000000	-10.000000	0.375000	-21.850000	633.166687	1023.000000	1023.000000	2046.000000
48.400002	0.006879	4.065668	-0.622299	-0.150136	-0.217081	5.055182	0.000000	-10.000000	0.375000	-21.883333	626.000000	1023.000000	1023.000000	2046.000000
48.419998	0.007155	4.228382	-0.628300	0.269616	-0.221790	4.808856	0.000000	-10.000000	0.375000	-21.900000	618.833313	1023.000000	1023.000000	2046.000000
48.439999	0.004382	2.589490	-1.213952	-0.390128	-0.893703	5.087273	0.000000	-10.000000	0.375000	-21.799999	611.500000	1023.000000	1023.000000	2046.000000
48.459999	0.004268	2.522435	-1.876033	0.275629	-0.675190	4.798030	0.000000	-10.000000	0.383333	-21.799999	604.166687	1023.000000	1023.000000	2046.000000
48.480000	0.002663	1.573550	-1.897915	0.043349	-1.297509	4.725625	0.000000	-10.000000	0.391667	-22.350000	596.833313	1023.000000	1023.000000	2046.000000
48.500000	0.000572	0.338108	-2.603621	0.005996	-1.880203	4.815937	0.000000	-10.000000	0.408333	-22.916666	589.500000	1023.000000	1023.000000	2046.000000
48.520000	0.000212	0.125070	-2.843546	0.430404	-1.927534	4.465746	0.000000	-10.000000	0.416667	-23.566668	581.833313	1023.000000	1023.000000	2046.000000
48.540001	-0.002680	-1.583722	-3.165002	-0.222249	-2.830796	4.634324	0.000000	-10.000000	0.425000	-23.650000	574.000000	1023.000000	1023.000000	2046.000000
48.560001	-0.003178	-1.877944	-3.587907	0.211529	-3.064525	4.562958	0.000000	-10.000000	0.425000	-23.799999	566.000000	1023.000000	1023.000000	2046.000000
48.580002	-0.003131	-1.850712	-3.307069	0.506256	-3.303499	4.253600	0.000000	-10.000000	0.416667	-23.616667	558.000000	1023.000000	1023.000000	2046.000000
48.599998	-0.005491	-3.244939	-3.634079	-0.195766	-3.884668	4.469574	0.000000	-10.000000	0.408333	-23.383333	550.000000	1023.000000	1023.000000	2046.000000
48.619999	-0.004856	-2.869994	-3.934569	0.435827	-3.692065	4.320812	0.000000	-10.000000	0.400000	-23.100000	542.166687	1023.000000	1023.000000	2046.000000
48.639999	-0.004926	-2.911017	-3.560547	0.526185	-4.046344	4.169690	0.000000	-10.000000	0.400000	-23.100000	534.500000	1023.000000	1023.000000	2046.000000
48.660000	-0.007206	-4.258813	-3.999448	0.023600	-4.668988	4.386022	0.000000	-10.000000	0.408333	-23.266668	526.833313	1023.000000	1023.000000	2046.000000
48.680000	-0.006524	-3.855861	-4.267735	0.698463	-4.408366	4.121778	0.000000	-10.000000	0.416667	-23.500000	519.000000	1023.000000	1023.000000	2046.000000
48.700001	-0.007343	-4.339530	-4.003581	0.579603	-4.975494	4.059941	0.000000	-10.000000	0.441667	-23.800001	511.000000	1023.000000	1023.000000	2046.000000
48.720001	-0.009646	-5.700551	-4.482931	0.152617	-5.575099	4.204862	0.000000	-10.000000	0.458333	-24.133333	503.000000	1023.000000	1023.000000	2046.000000
48.740002	-0.009264	-5.475029	-4.791456	0.733532	-5.355977	3.938871	0.000000	-10.000000	0.483333	-24.516666	495.000000	1023.000000	1023.000000	2046.000000
48.759998	-0.009985	-5.900896	-4.474202	0.681235	-5.866271	3.758342	0.000000	-10.000000	0.491667	-24.833334	487.000000	1023.000000	1023.000000	2046.000000
48.779999	-0.012364	-7.307398	-4.881836	0.106830	-6.354471	3.822080	0.000000	-10.000000	0.500000	-25.150000	478.666656	1023.000000	1023.000000	2046.000000
48.799999	-0.012471	-7.370569	-5.143927	0.562958	-6.506241	3.716640	0.000000	-10.000000	0.500000	-25.350000	470.333344	1023.000000	1023.000000	2046.000000
48.820000	-0.013173	-7.785201	-5.188450	0.775756	-6.693453	3.320946	0.000000	-10.000000	0.516667	-25.633333	461.833344	1023.000000	1023.000000	2046.000000
48.840000	-0.015503	-9.162344	-5.227255	0.231582	-7.542062	3.375391	0.000000	-10.000000	0.525000	-25.983334	453.500000	1023.000000	1023.000000	2046.000000
48.860001	-0.017700	-10.460810	-5.690426	0.021640	-8.186892	3.394868	0.000000	-10.000000	0.541667	-26.500000	444.833344	1023.000000	1023.000000	2046.000000
48.880001	-0.017655	-10.433937	-6.015179	0.475353	-7.957752	3.063641	0.000000	-10.000000	0.566667	-27.116667	436.000000	1023.000000	1023.000000	2046.000000
48.900002	-0.018608	-10.997103	-5.821091	0.223984	-8.471283	3.071287	0.000000	-10.000000	0.600000	-27.866667	426.833344	1023.000000	1023.000000	2046.000000
48.919998	-0.021434	-12.667602	-6.520599	-0.178753	-9.148427	3.180178	0.000000	-10.000000	0.633333	-28.550001	417.500000	1023.000000	1023.000000	2046.000000
48.939999	-0.021353	-12.619549	-6.997671	0.512669	-9.091327	2.956780	0.000000	-10.000000	0.641667	-29.083334	408.000000	1023.000000	1023.000000	2046.000000
48.959999	-0.022920	-13.545820	-6.919910	0.296576	-9.915608	2.993123	0.000000	-10.000000	0.650000	-29.516666	398.333344	1023.000000	1023.000000	2046.000000
48.980000	-0.025370	-14.993937	-7.450614	0.074967	-10.691377	3.073088	0.000000	-10.000000	0.650000	-29.716667	388.500000	1023.000000	1023.000000	2046.000000
49.000000	-0.025739	-15.211994	-7.613746	0.445209	-10.636089	2.592633	0.000000	-10.000000	0.658333	-29.466667	378.500000	1023.000000	1023.000000	2046.000000
49.020000	-0.028865	-17.059179	-7.792178	-0.339707	-11.484632	2.557337	0.000000	-10.000000	0.658333	-29.333334	368.500000	1023.000000	1023.000000	2046.000000
49.040001	-0.031709	-18.740114	-8.346971	-0.481811	-12.275452	2.364118	0.000000	-10.000000	0.658333	-28.900000	358.666656	1023.000000	1023.000000	2046.000000
49.060001	-0.033065	-19.541656	-8.589493	-0.266775	-12.452497	1.767108	0.000000	-10.000000	0.616667	-28.616667	349.000000	1023.000000	1023.000000	2046.000000
49.080002	-0.035918	-21.227816	-8.599062	-0.925533	-13.285871	1.582649	0.000000	-10.000000	0.583333	-27.549999	339.666656	1023.000000	1023.000000	2046.000000
49.099998	-0.037903	-22.400801	-9.026328	-0.975480	-13.774205	1.375211	0.000000	-10.000000	0.541667	-26.983334	330.500000	1023.000000	1023.000000	2046.000000
49.119999	-0.038076	-22.502735	-9.062673	-0.714691	-13.687227	0.961856	0.000000	-10.000000	0.533333	-26.483334	321.500000	1023.000000	1023.000000	2046.000000
49.139999	-0.040619	-24.005730	-9.277802	-1.522706	-14.317790	1.112568	0.000000	-10.000000	0.541667	-26.616667	312.500000	1023.000000	1023.000000	2046.000000
49.160000	-0.040945	-24.198706	-9.603173	-1.227470	-14.460742	1.092680	0.000000	-10.000000	0.541667	-26.666668	303.666656	1023.000000	1023.000000	2046.000000
49.180000	-0.040957	-24.205688	-9.496379	-0.933220	-14.388813	0.612725	0.000000	-10.000000	0.558333	-26.483334	294.833344	1023.000000	1023.000000	2046.000000
49.200001	-0.043299	-25.589474	-9.705996	-1.753066	-14.938403	0.807991	0.000000	-10.000000	0.533333	-26.200001	286.000000	1023.000000	1023.000000	2046.000000
49.220001	-0.043260	-25.566822	-9.972223	-1.354802	-14.897974	0.658179	0.000000	-10.000000	0.525000	-25.833334	277.166656	1023.000000	1023.000000	2046.000000
49.240002	-0.042873	-25.337791	-9.604519	-1.178025	-14.911851	0.356604	0.000000	-10.000000	0.491667	-25.650000	268.500000	1023.000000	1023.000000	2046.000000
49.259998	-0.045024	-26.609118	-9.836336	-1.986164	-15.339057	0.552440	0.000000	-10.000000	0.491667	-25.533333	260.000000	1023.000000	1023.000000	2046.000000
49.279999	-0.043958	-25.978973	-9.954368	-1.439119	-14.978631	0.393145	0.000000	-10.000000	0.483333	-25.166666	251.500000	1023.000000	1023.000000	2046.000000
49.299999	-0.043284	-25.580572	-9.512691	-1.313665	-14.941003	0.186787	0.000000	-10.000000	0.491667	-24.916666	243.166672	1023.000000	1023.000000	2046.000000
49.320000	-0.045268	-26.753328	-9.867765	-2.088378	-15.283340	0.486154	0.000000	-10.000000	0.491667	-24.633333	235.000000	1023.000000	1023.000000	2046.000000
49.340000	-0.044285	-26.172493	-10.169229	-1.461421	-14.824642	0.282798	0.000000	-10.000000	0.483333	-24.416666	226.666672	1023.000000	1023.000000	2046.000000
49.360001	-0.045110	-26.660168	-9.955540	-1.679294	-15.132220	0.106887	0.000000	-10.000000	0.450000	-23.850000	218.333328	1023.000000	1023.000000	2046.000000
49.380001	-0.046972	-27.760174	-10.496479	-1.984957	-15.477434	0.198695	0.000000	-10.000000	0.416667	-23.116667	210.333328	1023.000000	1023.000000	2046.000000
49.400002	-0.046933	-27.737579	-10.714760	-1.702019	-15.120994	-0.199807	0.000000	-10.000000	0.400000	-22.683334	202.666672	1023.000000	1023.000000	2046.000000
49.419998	-0.049108	-29.022827	-10.867332	-2.422436	-15.576447	-0.156613	0.000000	-10.000000	0.391667	-22.583334	195.166672	1023.000000	1023.000000	2046.000000
49.439999	-0.050024	-29.564257	-11.271844	-2.295463	-15.813623	-0.183327	0.000000	-10.000000	0.383333	-22.483334	187.500000	1023.000000	1023.000000	2046.000000
49.459999	-0.049822	-29.445074	-11.181408	-2.015534	-15.706012	-0.542120	0.000000	-10.000000	0.358333	-21.883333	180.000000	1023.000000	1023.000000	2046.000000
49.480000	-0.052345	-30.936049	-11.379349	-2.915256	-16.297676	-0.343768	0.000000	-10.000000	0.341667	-21.266666	172.666672	1023.000000	1023.000000	2046.000000
49.500000	-0.051550	-30.465965	-11.576484	-2.306593	-15.958088	-0.624800	0.000000	-10.000000	0.325000	-20.366667	165.500000	1023.000000	1023.000000	2046.000000
49.520000	-0.051581	-30.484203	-11.131333	-2.450340	-16.105841	-0.796689	0.000000	-10.000000	0.300000	-19.666668	158.833328	1023.000000	1023.000000	2046.000000
49.540001	-0.053203	-31.442904	-11.421387	-3.020677	-16.440161	-0.560678	0.000000	-10.000000	0.275000	-18.766668	152.166672	1023.000000	1023.000000	2046.000000
49.560001	-0.051562	-30.473204	-11.366266	-2.413690	-15.855112	-0.838136	0.000000	-10.000000	0.250000	-18.083334	145.833328	1023.000000	1023.000000	2046.000000
49.580002	-0.051839	-30.636934	-11.046652	-2.730426	-16.013783	-0.846075	0.000000	-10.000000	0.250000	-17.416668	139.666672	1023.000000	1023.000000	2046.000000
49.599998	-0.052493	-31.023149	-11.250742	-2.865278	-16.243288	-0.663840	0.000000	-10.000000	0.241667	-16.866667	134.000000	1023.000000	1023.000000	2046.000000
49.619999	-0.051292	-30.313828	-11.209995	-2.356888	-15.775651	-0.971294	0.000000	-10.000000	0.233333	-16.283335	128.500000	1023.000000	1023.000000	2046.000000
49.639999	-0.052122	-30.804047	-11.006372	-2.861411	-16.029778	-0.906486	0.000000	-10.000000	0.216667	-15.800000	123.000000	1023.000000	1023.000000	2046.000000
49.660000	-0.052367	-30.949032	-11.241201	-2.692446	-16.153824	-0.861560	0.000000	-10.000000	0.208333	-15.366667	117.666664	1023.000000	1023.000000	2046.000000
49.680000	-0.051232	-30.277946	-11.065650	-2.287868	-15.795089	-1.129340	0.000000	-10.000000	0.200000	-14.933333	112.500000	1023.000000	1023.000000	2046.000000
49.700001	-0.052778	-31.192051	-11.091552	-3.016855	-16.087517	-0.996129	0.000000	-10.000000	0.183333	-14.366667	107.666664	1023.000000	1023.000000	2046.000000
49.720001	-0.052334	-30.929241	-11.228827	-2.688644	-16.061691	-0.950078	0.000000	-10.000000	0.166667	-13.850000	102.833336	1023.000000	1023.000000	2046.000000
49.740002	-0.051396	-30.374901	-10.938792	-2.336720	-15.806673	-1.292717	0.000000	-10.000000	0.150000	-13.350000	98.333336	1023.000000	1023.000000	2046.000000
49.759998	-0.053216	-31.450813	-11.102754	-3.180699	-16.091274	-1.076087	0.000000	-10.000000	0.133333	-12.966666	93.666664	1023.000000	1023.000000	2046.000000
49.779999	-0.052546	-31.054491	-11.239647	-2.751308	-15.918567	-1.144968	0.000000	-10.000000	0.116667	-12.450000	89.333336	1023.000000	1023.000000	2046.000000
49.799999	-0.051727	-30.570412	-10.900403	-2.450817	-15.741533	-1.477658	0.000000	-10.000000	0.091667	-11.950000	85.000000	1023.000000	1023.000000	2046.000000
49.820000	-0.053658	-31.711622	-11.129192	-3.299373	-16.046207	-1.236850	0.000000	-10.000000	0.091667	-11.550000	81.000000	1023.000000	1023.000000	2046.000000
49.840000	-0.052504	-31.029964	-11.266599	-2.700439	-15.641016	-1.421911	0.000000	-10.000000	0.091667	-11.133333	77.333336	1023.000000	1023.000000	2046.000000
49.860001	-0.052306	-30.912680	-10.805346	-2.791334	-15.754234	-1.561766	0.000000	-10.000000	0.091667	-10.816667	73.666664	1023.000000	1023.000000	2046.000000
49.880001	-0.053741	-31.760954	-11.183964	-3.231444	-16.022263	-1.323283	0.000000	-10.000000	0.083333	-10.366667	70.166664	1023.000000	1023.000000	2046.000000
49.900002	-0.052384	-30.958712	-11.084227	-2.691247	-15.541509	-1.641730	0.000000	-10.000000	0.075000	-10.016666	66.500000	1023.000000	1023.000000	2046.000000
49.919998	-0.053907	-31.859076	-11.036514	-3.407273	-15.886630	-1.528657	0.000000	-10.000000	0.075000	-9.583333	63.166668	1023.000000	1023.000000	2046.000000
49.939999	-0.053784	-31.786207	-11.275064	-3.079119	-15.852677	-1.579347	0.000000	-10.000000	0.075000	-9.333333	60.000000	1023.000000	1023.000000	2046.000000
49.959999	-0.052862	-31.241291	-10.951658	-2.771434	-15.657274	-1.860924	0.000000	-10.000000	0.075000	-9.100000	57.000000	1023.000000	1023.000000	2046.000000
49.980000	-0.054957	-32.479752	-11.221822	-3.663821	-16.008570	-1.585538	0.000000	-10.000000	0.066667	-8.883333	54.000000	1023.000000	1023.000000	2046.000000
50.000000	-0.054045	-31.940361	-11.378657	-3.110116	-15.717964	-1.733624	0.000000	-10.000000	0.058333	-8.666667	51.000000	1023.000000	1023.000000	2046.000000
50.020000	-0.053785	-31.787203	-10.976926	-3.026727	-15.771383	-2.012167	0.000000	-10.000000	0.050000	-8.416667	48.000000	1023.000000	1023.000000	2046.000000
50.040001	-0.055862	-33.014515	-11.353258	-3.792172	-16.087156	-1.781928	0.000000	-10.000000	0.050000	-8.133333	45.166668	1023.000000	1023.000000	2046.000000
50.060001	-0.054896	-32.443699	-11.555927	-3.205307	-15.669749	-2.012716	0.000000	-10.000000	0.050000	-7.733334	42.333332	1023.000000	1023.000000	2046.000000
50.080002	-0.055850	-33.007057	-11.321746	-3.446272	-16.045038	-2.194000	0.000000	-10.000000	0.050000	-7.200000	39.833332	1023.000000	1023.000000	2046.000000
50.099998	-0.058444	-34.540527	-11.910544	-3.917903	-16.619171	-2.092911	0.000000	-10.000000	0.050000	-6.666667	37.500000	1023.000000	1023.000000	2046.000000
50.119999	-0.058160	-34.372482	-11.955964	-3.504060	-16.480848	-2.431611	0.000000	-10.000000	0.041667	-6.050000	35.500000	1023.000000	1023.000000	2046.000000
50.139999	-0.059848	-35.369934	-11.761679	-4.129841	-16.958248	-2.520165	0.000000	-10.000000	0.025000	-5.500000	33.500000	1023.000000	1023.000000	2046.000000
50.160000	-0.060951	-36.021988	-12.014087	-4.294816	-17.223248	-2.489836	0.000000	-10.000000	0.008333	-5.200000	31.500000	1023.000000	1023.000000	2046.000000
50.180000	-0.059679	-35.270336	-11.786171	-3.908844	-16.792818	-2.782502	0.000000	-10.000000	0.000000	-5.266667	29.500000	1023.000000	1023.000000	2046.000000
50.200001	-0.060959	-36.026993	-11.715092	-4.723426	-16.976280	-2.612192	0.000000	-10.000000	0.008333	-5.666667	26.833334	1023.000000	1023.000000	2046.000000
50.220001	-0.060460	-35.731613	-12.016860	-4.294365	-16.737057	-2.683333	0.000000	-10.000000	0.016667	-5.966667	24.833334	1023.000000	1023.000000	2046.000000
50.240002	-0.059484	-35.154804	-11.646918	-3.983559	-16.629620	-2.894709	0.000000	-10.000000	0.025000	-6.200000	22.833334	1023.000000	1023.000000	2046.000000
50.259998	-0.061329	-36.245457	-12.019427	-4.713245	-17.010258	-2.502526	0.000000	-10.000000	0.033333	-6.400000	21.500000	1023.000000	1023.000000	2046.000000
50.279999	-0.059920	-35.413010	-12.130594	-3.998955	-16.584263	-2.699196	0.000000	-10.000000	0.041667	-6.533333	19.500000	1023.000000	1023.000000	2046.000000
50.299999	-0.061163	-36.147179	-11.934124	-4.515120	-16.971510	-2.726425	0.000000	-10.000000	0.033333	-6.483334	17.500000	1023.000000	1023.000000	2046.000000
50.320000	-0.062761	-37.091995	-12.432845	-4.553193	-17.336714	-2.769243	0.000000	-10.000000	0.025000	-6.266667	15.500000	1023.000000	1023.000000	2046.000000
50.340000	-0.063420	-37.481049	-12.390100	-4.318433	-17.502048	-3.270468	0.000000	-10.000000	0.016667	-5.633333	13.500000	1023.000000	1023.000000	2046.000000
50.360001	-0.066993	-39.592834	-12.751337	-5.374507	-18.225264	-3.241727	0.000000	-10.000000	0.016667	-4.350000	11.500000	1023.000000	1023.000000	2046.000000
50.380001	-0.066855	-39.511471	-12.895611	-4.867244	-18.126242	-3.622376	0.000000	-10.000000	0.008333	-2.600000	10.000000	1023.000000	1023.000000	2046.000000
50.400002	-0.067243	-39.740685	-12.508448	-5.107281	-18.306395	-3.818561	0.000000	-10.000000	0.000000	-1.066667	9.166667	1023.000000	1023.000000	2046.000000
50.419998	-0.068793	-40.656620	-12.952455	-5.321732	-18.605639	-3.776796	0.000000	-10.000000	0.008333	-1.083333	9.000000	1023.000000	1023.000000	2046.000000
50.439999	-0.067448	-39.861794	-12.660131	-4.847426	-18.365932	-3.988304	0.000000	-10.000000	0.016667	-1.916667	8.666667	1023.000000	1023.000000	2046.000000
50.459999	-0.069513	-41.082024	-12.893566	-5.730538	-18.705294	-3.752627	0.000000	-10.000000	0.025000	-3.150000	8.000000	1023.000000	1023.000000	2046.000000
50.480000	-0.068405	-40.427189	-13.008290	-5.110672	-18.421610	-3.886618	0.000000	-10.000000	0.016667	-3.366667	6.833333	1023.000000	1023.000000	2046.000000
50.500000	-0.067935	-40.149696	-12.546640	-5.026310	-18.473181	-4.103562	0.000000	-10.000000	0.008333	-3.200000	5.666667	1023.000000	1023.000000	2046.000000
50.520000	-0.069697	-41.191208	-12.880740	-5.742274	-18.715235	-3.852957	0.000000	-10.000000	0.000000	-2.933333	4.500000	1023.000000	1023.000000	2046.000000
50.540001	-0.068094	-40.243694	-12.879636	-5.130787	-18.239069	-3.994202	0.000000	-10.000000	0.000000	-2.950000	3.500000	1023.000000	1023.000000	2046.000000
50.560001	-0.067791	-40.064308	-12.367693	-5.299512	-18.316662	-4.080440	0.000000	-10.000000	0.016667	-3.100000	2.500000	1023.000000	1023.000000	2046.000000
50.580002	-0.068651	-40.572769	-12.667113	-5.634470	-18.427284	-3.843903	0.000000	-10.000000	0.025000	-3.266667	1.500000	1023.000000	1023.000000	2046.000000
50.599998	-0.066650	-39.390419	-12.581245	-5.004412	-17.835070	-3.969693	0.000000	-10.000000	0.033333	-3.683333	0.666667	1023.000000	1023.000000	2046.000000
50.619999	-0.067081	-39.644989	-12.360003	-5.437524	-17.978409	-3.869054	0.000000	-10.000000	0.016667	-4.316667	-0.333333	1023.000000	1023.000000	2046.000000
50.639999	-0.067209	-39.720802	-12.727422	-5.288454	-18.007900	-3.697025	0.000000	-10.000000	0.016667	-4.816667	-1.333333	1023.000000	1023.000000	2046.000000
50.660000	-0.065965	-38.985493	-12.605379	-4.809485	-17.663385	-3.907243	0.000000	-10.000000	0.016667	-4.650000	-2.833333	1023.000000	1023.000000	2046.000000
50.680000	-0.067998	-40.186867	-12.932588	-5.620719	-17.881754	-3.751806	0.000000	-10.000000	0.033333	-4.250000	-4.166667	1023.000000	1023.000000	2046.000000
50.700001	-0.068061	-40.223843	-13.362461	-5.352980	-17.780102	-3.728299	0.000000	-10.000000	0.041667	-4.250000	-5.833333	1023.000000	1023.000000	2046.000000
50.720001	-0.067504	-39.894924	-13.185576	-5.051938	-17.687443	-3.969964	0.000000	-10.000000	0.050000	-4.750000	-7.166667	1023.000000	1023.000000	2046.000000
50.740002	-0.069519	-41.085445	-13.447388	-5.856268	-17.981813	-3.799977	0.000000	-10.000000	0.050000	-5.083333	-8.833333	1023.000000	1023.000000	2046.000000
50.759998	-0.069462	-41.051964	-13.803566	-5.458442	-17.973251	-3.816703	0.000000	-10.000000	0.033333	-4.850000	-10.500000	1023.000000	1023.000000	2046.000000
50.779999	-0.068630	-40.560173	-13.438745	-5.141621	-17.945272	-4.034537	0.000000	-10.000000	0.016667	-4.216667	-12.166667	1023.000000	1023.000000	2046.000000
50.799999	-0.070476	-41.651417	-13.674109	-5.954301	-18.151924	-3.871083	0.000000	-10.000000	0.008333	-3.416667	-13.666667	1023.000000	1023.000000	2046.000000
50.820000	-0.069394	-41.011990	-13.787484	-5.384285	-17.924313	-3.915907	0.000000	-10.000000	0.008333	-2.600000	-14.666667	1023.000000	1023.000000	2046.000000
50.840000	-0.068139	-40.269901	-13.200628	-5.143726	-17.844046	-4.081501	0.000000	-10.000000	0.016667	-1.866667	-15.500000	1023.000000	1023.000000	2046.000000
50.860001	-0.069514	-41.082634	-13.439900	-5.874737	-17.969000	-3.798994	0.000000	-10.000000	0.008333	-1.516667	-15.833333	1023.000000	1023.000000	2046.000000
50.880001	-0.067995	-40.184818	-13.556597	-5.170053	-17.567820	-3.890350	0.000000	-10.000000	0.008333	-1.133333	-16.000000	1023.000000	1023.000000	2046.000000
50.900002	-0.066695	-39.416515	-12.890552	-5.000861	-17.580009	-3.945095	0.000000	-10.000000	0.000000	-0.700000	-16.000000	1023.000000	1023.000000	2046.000000
50.919998	-0.067968	-40.168934	-13.194469	-5.583439	-17.746998	-3.644028	0.000000	-10.000000	0.008333	-0.200000	-16.000000	1023.000000	1023.000000	2046.000000
50.939999	-0.066087	-39.057224	-13.199922	-4.863282	-17.272280	-3.721742	0.000000	-10.000000	0.008333	0.000000	-16.000000	1023.000000	1023.000000	2046.000000
50.959999	-0.065246	-38.560379	-12.651170	-4.761492	-17.338423	-3.809292	0.000000	-10.000000	0.008333	0.000000	-16.000000	1023.000000	1023.000000	2046.000000
50.980000	-0.066722	-39.432774	-12.995256	-5.391141	-17.507690	-3.538686	0.000000	-10.000000	0.000000	0.000000	-16.000000	1023.000000	1023.000000	2046.000000
51.000000	-0.065118	-38.484947	-13.043141	-4.715219	-17.138697	-3.587890	0.000000	-10.000000	0.008333	0.000000	-16.000000	1023.000000	1023.000000	2046.000000
51.020000	-0.064002	-37.824944	-12.454121	-4.495203	-17.144522	-3.731099	0.000000	-10.000000	0.008333	0.000000	-16.000000	1023.000000	1023.000000	2046.000000
51.040001	-0.065359	-38.627087	-12.659970	-5.240709	-17.285799	-3.440608	0.000000	-10.000000	0.008333	0.000000	-16.000000	1023.000000	1023.000000	2046.000000
51.060001	-0.064414	-38.068729	-12.840214	-4.745229	-17.072569	-3.410718	0.000000	-10.000000	0.000000	0.000000	-16.000000	1023.000000	1023.000000	2046.000000
51.080002	-0.063146	-37.319233	-12.473228	-4.357088	-16.853630	-3.635286	0.000000	-10.000000	0.000000	0.000000	-16.000000	1023.000000	1023.000000	2046.000000
51.099998	-0.064144	-37.909176	-12.443172	-5.036165	-17.010250	-3.419589	0.000000	-10.000000	0.000000	0.000000	-16.000000	1023.000000	1023.000000	2046.000000
51.119999	-0.064060	-37.859547	-12.674578	-4.813007	-16.982733	-3.389228	0.000000	-10.000000	0.000000	0.000000	-16.000000	1023.000000	1023.000000	2046.000000
51.139999	-0.062703	-37.057652	-12.576756	-4.384205	-16.598257	-3.498434	0.000000	-10.000000	-0.008333	0.000000	-16.000000	1023.000000	1023.000000	2046.000000
51.160000	-0.062588	-36.989429	-12.159261	-4.602467	-16.726713	-3.500990	0.000000	-10.000000	-0.008333	0.000000	-16.000000	1023.000000	1023.000000	2046.000000
51.180000	-0.064080	-37.871124	-12.600947	-5.007982	-16.880611	-3.381582	0.000000	-10.000000	-0.008333	-0.633333	-16.000000	1023.000000	1023.000000	2046.000000
51.200001	-0.063172	-37.334736	-12.803697	-4.496269	-16.621775	-3.412994	0.000000	-10.000000	0.000000	-1.316667	-16.000000	1023.000000	1023.000000	2046.000000
51.220001	-0.062934	-37.193764	-12.475534	-4.254838	-16.806829	-3.656562	0.000000	-10.000000	0.000000	-1.983333	-16.333334	1023.000000	1023.000000	2046.000000
51.240002	-0.065385	-38.642448	-12.725997	-5.090315	-17.246592	-3.579543	0.000000	-10.000000	0.000000	-1.916667	-16.666666	1023.000000	1023.000000	2046.000000
51.259998	-0.065799	-38.887211	-13.042734	-4.880717	-17.333506	-3.630253	0.000000	-10.000000	0.000000	-1.650000	-17.000000	1023.000000	1023.000000	2046.000000
51.279999	-0.064970	-38.397148	-12.651033	-4.571915	-17.258919	-3.915280	0.000000	-10.000000	0.000000	-1.566667	-17.000000	1023.000000	1023.000000	2046.000000
51.299999	-0.066546	-39.328857	-12.651521	-5.447307	-17.461090	-3.768939	0.000000	-10.000000	0.008333	-1.916667	-17.000000	1023.000000	1023.000000	2046.000000
51.320000	-0.066016	-39.015411	-12.869850	-5.082592	-17.278172	-3.784796	0.000000	-10.000000	0.008333	-2.750000	-17.333334	1023.000000	1023.000000	2046.000000
51.340000	-0.064703	-38.239529	-12.517376	-4.705100	-17.045635	-3.971419	0.000000	-10.000000	0.025000	-3.566667	-18.166666	1023.000000	1023.000000	2046.000000
51.360001	-0.066212	-39.131470	-12.689060	-5.426157	-17.213659	-3.802593	0.000000	-10.000000	0.033333	-4.100000	-19.333334	1023.000000	1023.000000	2046.000000
51.380001	-0.066103	-39.067139	-13.022719	-5.036359	-17.217581	-3.790479	0.000000	-10.000000	0.041667	-4.300000	-20.666666	1023.000000	1023.000000	2046.000000
51.400002	-0.064946	-38.383068	-12.689483	-4.621467	-17.111679	-3.960440	0.000000	-10.000000	0.025000	-4.233333	-22.000000	1023.000000	1023.000000	2046.000000
51.419998	-0.066643	-39.385876	-12.786798	-5.457727	-17.386877	-3.754475	0.000000	-10.000000	0.016667	-4.083333	-23.500000	1023.000000	1023.000000	2046.000000
51.439999	-0.067398	-39.832386	-13.214053	-5.211243	-17.532333	-3.874757	0.000000	-10.000000	0.025000	-3.916667	-25.000000	1023.000000	1023.000000	2046.000000
51.459999	-0.067579	-39.939331	-13.091246	-4.945175	-17.682953	-4.219958	0.000000	-10.000000	0.025000	-3.533334	-26.333334	1023.000000	1023.000000	2046.000000
51.480000	-0.071141	-42.044415	-13.448971	-6.037993	-18.367741	-4.189708	0.000000	-10.000000	0.025000	-2.433333	-27.333334	1023.000000	1023.000000	2046.000000
51.500000	-0.071702	-42.375916	-13.756885	-5.582237	-18.459822	-4.576974	0.000000	-10.000000	0.008333	-1.150000	-27.833334	1023.000000	1023.000000	2046.000000
51.520000	-0.071465	-42.235760	-13.251378	-5.545187	-18.633175	-4.806019	0.000000	-10.000000	0.008333	-0.200000	-28.000000	1023.000000	1023.000000	2046.000000
51.540001	-0.073849	-43.644852	-13.684379	-6.295274	-18.994642	-4.670557	0.000000	-10.000000	0.008333	0.000000	-28.000000	1023.000000	1023.000000	2046.000000
[truncated: 1,376,346 more chars]
