# Supplementary material for: Effect of Electrode Belt and Body Positions on Regional Pulmonary Ventilation- and Perfusion-Related Impedance Changes Measured by Electric Impedance Tomography
Source: PLoS One. 2016 Jun 2;11(6):e0155913. doi: 10.1371/journal.pone.0155913 (PMC4890811; doi:10.1371/journal.pone.0155913)
Supplement: S1 Dataset — (ZIP) [file pone.0155913.s001.zip › Dataset/Fp13-rygg-2i.txt]

Patient Name:	Fp13
Registry:	Fp13
Investigator:	 
Diagnosys:	 
Notes:	rygg2i              
Sample Rate [Hz]:	50.08
Time Base 	Pixels Mean 	Pixels Sum 	UPPER RIGHT		UPPER LEFT		LOWER RIGHT		LOWER LEFT		QRS	ETCO2	Paw	Flow (L/min)	Volume	Analog1	Analog2	AnalogSum
0.000000	-0.001646	-0.973070	0.859020	0.318280	-0.951017	-1.199353	0.000000	-10.000000	-0.300000	22.783333	478.833344	1023.000000	1023.000000	2046.000000
0.020000	-0.001757	-1.038546	-0.189579	0.047223	0.043242	-0.939431	0.000000	-10.000000	-0.316667	22.783333	486.500000	1023.000000	1023.000000	2046.000000
0.040000	-0.000912	-0.538926	-0.647449	0.416490	0.882132	-1.190099	0.000000	-10.000000	-0.316667	22.716667	494.166656	1023.000000	1023.000000	2046.000000
0.060000	0.000452	0.266907	0.318000	0.999877	0.343928	-1.394897	0.000000	-10.000000	-0.325000	22.700001	501.666656	1023.000000	1023.000000	2046.000000
0.080000	0.001157	0.683756	1.314348	0.797985	-0.560559	-0.868018	0.000000	-10.000000	-0.308333	22.533333	509.333344	1023.000000	1023.000000	2046.000000
0.100000	0.001603	0.947248	0.172021	0.724609	0.739168	-0.688551	0.000000	-10.000000	-0.308333	22.500000	516.833313	1023.000000	1023.000000	2046.000000
0.120000	0.002916	1.723410	0.038829	1.108308	1.387903	-0.811631	0.000000	-10.000000	-0.300000	22.583334	524.500000	1023.000000	1023.000000	2046.000000
0.140000	0.004658	2.752695	0.820928	1.683355	1.160353	-0.911941	0.000000	-10.000000	-0.316667	22.650002	532.000000	1023.000000	1023.000000	2046.000000
0.160000	0.005945	3.513668	2.069251	1.749947	0.204433	-0.509962	0.000000	-10.000000	-0.316667	22.766666	539.500000	1023.000000	1023.000000	2046.000000
0.180000	0.006985	4.128064	1.585524	1.525548	0.941115	0.075877	0.000000	-10.000000	-0.316667	22.833334	544.500000	1023.000000	1023.000000	2046.000000
0.200000	0.008212	4.853409	0.899887	1.891899	2.080625	-0.019003	0.000000	-10.000000	-0.300000	22.633333	552.000000	1023.000000	1023.000000	2046.000000
0.220000	0.010710	6.329693	1.705093	2.672580	2.083381	-0.131361	0.000000	-10.000000	-0.291667	21.900000	559.500000	1023.000000	1023.000000	2046.000000
0.240000	0.011970	7.074505	2.930887	2.956999	1.170414	0.016205	0.000000	-10.000000	-0.275000	21.216667	569.333313	1023.000000	1023.000000	2046.000000
0.260000	0.012585	7.437774	2.994487	2.549045	1.204551	0.689691	0.000000	-10.000000	-0.258333	20.450001	576.500000	1023.000000	1023.000000	2046.000000
0.280000	0.012185	7.201498	1.814996	2.518059	2.376701	0.491742	0.000000	-10.000000	-0.233333	19.933334	583.500000	1023.000000	1023.000000	2046.000000
0.300000	0.012436	7.349537	1.803716	2.635047	2.562485	0.348289	0.000000	-10.000000	-0.216667	19.083334	590.333313	1023.000000	1023.000000	2046.000000
0.320000	0.012576	7.432124	2.500247	2.930535	1.958607	0.042736	0.000000	-10.000000	-0.200000	18.500000	597.000000	1023.000000	1023.000000	2046.000000
0.340000	0.012355	7.301643	3.229948	2.698493	1.096647	0.276556	0.000000	-10.000000	-0.191667	17.916668	603.333313	1023.000000	1023.000000	2046.000000
0.360000	0.012313	7.276717	2.989517	2.193695	1.336854	0.756651	0.000000	-10.000000	-0.191667	17.800001	609.500000	1023.000000	1023.000000	2046.000000
0.380000	0.012166	7.189961	2.073114	2.140374	2.343063	0.633411	0.000000	-10.000000	-0.191667	17.733334	615.500000	1023.000000	1023.000000	2046.000000
0.400000	0.013513	7.986432	2.206268	2.506583	2.788591	0.484989	0.000000	-10.000000	-0.200000	17.800001	621.500000	1023.000000	1023.000000	2046.000000
0.420000	0.015098	8.923193	3.296345	2.994042	2.201877	0.430929	0.000000	-10.000000	-0.200000	17.916668	627.333313	1023.000000	1023.000000	2046.000000
0.440000	0.016420	9.704332	4.176695	2.812520	1.628767	1.086350	0.000000	-10.000000	-0.200000	18.083334	633.166687	1023.000000	1023.000000	2046.000000
0.460000	0.017702	10.462054	3.600061	2.756256	2.601864	1.503873	0.000000	-10.000000	-0.200000	18.333334	639.166687	1023.000000	1023.000000	2046.000000
0.480000	0.019030	11.247015	3.162007	3.058096	3.554225	1.472687	0.000000	-10.000000	-0.200000	18.200001	645.333313	1023.000000	1023.000000	2046.000000
0.500000	0.021128	12.486721	3.706136	3.676173	3.702446	1.401966	0.000000	-10.000000	-0.208333	18.150000	651.500000	1023.000000	1023.000000	2046.000000
0.520000	0.022476	13.283509	4.706441	4.102636	3.068933	1.405499	0.000000	-10.000000	-0.200000	17.966667	657.500000	1023.000000	1023.000000	2046.000000
0.540000	0.023599	13.947227	5.294299	3.948458	2.698999	2.005471	0.000000	-10.000000	-0.200000	17.816668	663.500000	1023.000000	1023.000000	2046.000000
0.560000	0.024509	14.484637	4.759638	3.836126	3.474893	2.413980	0.000000	-10.000000	-0.183333	17.700001	669.500000	1023.000000	1023.000000	2046.000000
0.580000	0.025327	14.968328	4.254304	4.077756	4.298748	2.337520	0.000000	-10.000000	-0.191667	17.783335	675.500000	1023.000000	1023.000000	2046.000000
0.600000	0.026611	15.727191	4.501737	4.537867	4.496733	2.190854	0.000000	-10.000000	-0.200000	18.116667	681.500000	1023.000000	1023.000000	2046.000000
0.620000	0.027065	15.995417	5.210141	4.985453	3.912058	1.887765	0.000000	-10.000000	-0.208333	18.200001	687.500000	1023.000000	1023.000000	2046.000000
0.640000	0.027137	16.038132	5.903413	4.765110	3.137653	2.231955	0.000000	-10.000000	-0.208333	18.300001	693.500000	1023.000000	1023.000000	2046.000000
0.660000	0.027413	16.201147	5.178607	4.410685	3.917940	2.693914	0.000000	-10.000000	-0.200000	18.266666	699.500000	1023.000000	1023.000000	2046.000000
0.680000	0.028502	16.844528	4.760597	4.730062	4.797155	2.556714	0.000000	-10.000000	-0.183333	17.983334	705.500000	1023.000000	1023.000000	2046.000000
0.700000	0.030377	17.952816	5.369784	5.295223	4.789907	2.497900	0.000000	-10.000000	-0.175000	17.566668	711.500000	1023.000000	1023.000000	2046.000000
0.720000	0.030954	18.293922	6.095134	5.828665	4.112870	2.257253	0.000000	-10.000000	-0.158333	17.016666	717.500000	1023.000000	1023.000000	2046.000000
0.740000	0.030753	18.175285	6.465821	5.453508	3.519635	2.736322	0.000000	-10.000000	-0.191667	16.766666	723.333313	1023.000000	1023.000000	2046.000000
0.760000	0.030331	17.925789	5.584464	5.111738	4.198048	3.031540	0.000000	-10.000000	-0.183333	16.716667	729.000000	1023.000000	1023.000000	2046.000000
0.780000	0.030560	18.061090	5.109248	5.445305	4.835874	2.670663	0.000000	-10.000000	-0.200000	16.733334	734.666687	1023.000000	1023.000000	2046.000000
0.800000	0.031757	18.768290	5.733986	6.073823	4.678918	2.281564	0.000000	-10.000000	-0.166667	16.800001	740.166687	1023.000000	1023.000000	2046.000000
0.820000	0.031060	18.356220	6.622422	6.036223	3.520812	2.176764	0.000000	-10.000000	-0.166667	16.700001	745.833313	1023.000000	1023.000000	2046.000000
0.840000	0.029084	17.188490	6.079587	5.385576	3.302798	2.420528	0.000000	-10.000000	-0.141667	16.350000	751.333313	1023.000000	1023.000000	2046.000000
0.860000	0.026583	15.710761	4.752930	5.276755	3.841650	1.839426	0.000000	-10.000000	-0.141667	15.683333	757.000000	1023.000000	1023.000000	2046.000000
0.880000	0.025921	15.319587	4.559925	5.489233	3.862902	1.407526	0.000000	-10.000000	-0.116667	14.750000	762.333313	1023.000000	1023.000000	2046.000000
0.900000	0.025509	15.076098	5.035619	5.838645	3.290715	0.911119	0.000000	-10.000000	-0.108333	13.916667	767.333313	1023.000000	1023.000000	2046.000000
0.920000	0.024999	14.774230	5.582231	5.674309	2.467003	1.050687	0.000000	-10.000000	-0.075000	12.850000	774.833313	1023.000000	1023.000000	2046.000000
0.940000	0.024780	14.644991	5.338993	5.237164	2.556913	1.511921	0.000000	-10.000000	-0.066667	12.066667	780.666687	1023.000000	1023.000000	2046.000000
0.960000	0.024552	14.509966	4.591731	5.098237	3.267434	1.552565	0.000000	-10.000000	-0.050000	11.033334	786.333313	1023.000000	1023.000000	2046.000000
0.980000	0.024880	14.704000	4.239249	5.247711	3.798804	1.418237	0.000000	-10.000000	-0.050000	10.566667	787.666687	1023.000000	1023.000000	2046.000000
1.000000	0.025745	15.215219	4.603674	5.639161	3.796333	1.176050	0.000000	-10.000000	-0.041667	9.783334	790.333313	1023.000000	1023.000000	2046.000000
1.020000	0.026409	15.607542	5.402464	6.036009	3.203862	0.965207	0.000000	-10.000000	-0.025000	8.766667	792.666687	1023.000000	1023.000000	2046.000000
1.040000	0.026716	15.789213	5.938359	5.777528	2.642576	1.430749	0.000000	-10.000000	-0.008333	7.450000	795.833313	1023.000000	1023.000000	2046.000000
1.060000	0.027002	15.957951	5.294207	5.447869	3.318213	1.897662	0.000000	-10.000000	0.000000	5.933333	798.666687	1023.000000	1023.000000	2046.000000
1.080000	0.027445	16.220203	4.775878	5.838704	4.107888	1.497733	0.000000	-10.000000	0.000000	4.750000	801.000000	1023.000000	1023.000000	2046.000000
1.100000	0.028999	17.138700	5.446579	6.390474	3.981997	1.319651	0.000000	-10.000000	0.000000	3.383333	803.000000	1023.000000	1023.000000	2046.000000
1.120000	0.029932	17.689541	6.258122	6.564420	3.365935	1.501064	0.000000	-10.000000	0.008333	1.850000	804.166687	1023.000000	1023.000000	2046.000000
1.140000	0.030711	18.150043	6.384410	6.271788	3.313930	2.179916	0.000000	-10.000000	0.016667	0.083333	804.833313	1023.000000	1023.000000	2046.000000
1.160000	0.031268	18.479362	5.660951	6.246277	4.168830	2.403303	0.000000	-10.000000	0.033333	-1.450000	805.000000	1023.000000	1023.000000	2046.000000
1.180000	0.032025	18.926624	5.441843	6.631953	4.711623	2.141206	0.000000	-10.000000	0.041667	-2.300000	805.000000	1023.000000	1023.000000	2046.000000
1.200000	0.032382	19.137651	6.076513	7.105728	4.240918	1.714492	0.000000	-10.000000	0.050000	-3.750000	805.000000	1023.000000	1023.000000	2046.000000
1.220000	0.031218	18.449604	6.610170	6.704134	3.254930	1.880370	0.000000	-10.000000	0.050000	-5.450000	805.000000	1023.000000	1023.000000	2046.000000
1.240000	0.029813	17.619751	5.712685	5.916747	3.661151	2.329169	0.000000	-10.000000	0.058333	-7.550000	805.000000	1023.000000	1023.000000	2046.000000
1.260000	0.028676	16.947674	4.908681	6.005950	4.252253	1.780790	0.000000	-10.000000	0.066667	-8.516666	805.000000	1023.000000	1023.000000	2046.000000
1.280000	0.028430	16.802114	5.428933	6.268197	3.785694	1.319290	0.000000	-10.000000	0.075000	-8.966667	805.000000	1023.000000	1023.000000	2046.000000
1.300000	0.027428	16.210207	6.089293	5.732392	2.776018	1.612505	0.000000	-10.000000	0.066667	-8.966667	805.000000	1023.000000	1023.000000	2046.000000
1.320000	0.026709	15.785064	5.257634	5.119566	3.347858	2.060006	0.000000	-10.000000	0.066667	-8.833334	805.000000	1023.000000	1023.000000	2046.000000
1.340000	0.026848	15.867356	4.820196	5.424407	3.974930	1.647824	0.000000	-10.000000	0.058333	-8.700001	797.666687	1023.000000	1023.000000	2046.000000
1.360000	0.028106	16.610878	5.519161	5.883475	3.762240	1.446003	0.000000	-10.000000	0.058333	-8.383333	789.500000	1023.000000	1023.000000	2046.000000
1.380000	0.028554	16.875332	6.303396	5.603010	3.030057	1.938869	0.000000	-10.000000	0.041667	-7.900000	780.333313	1023.000000	1023.000000	2046.000000
1.400000	0.029214	17.265326	5.721964	5.287062	3.751667	2.504631	0.000000	-10.000000	0.033333	-7.250000	777.833313	1023.000000	1023.000000	2046.000000
1.420000	0.030126	17.804733	5.395899	5.778385	4.501801	2.128649	0.000000	-10.000000	0.033333	-6.733334	775.166687	1023.000000	1023.000000	2046.000000
1.440000	0.031634	18.695835	6.181876	6.370195	4.210109	1.933654	0.000000	-10.000000	0.041667	-6.333333	772.833313	1023.000000	1023.000000	2046.000000
1.460000	0.032018	18.922771	6.833753	6.117249	3.518220	2.453548	0.000000	-10.000000	0.050000	-6.000000	770.500000	1023.000000	1023.000000	2046.000000
1.480000	0.032316	19.098473	6.092870	5.808464	4.259488	2.937651	0.000000	-10.000000	0.041667	-5.650000	768.500000	1023.000000	1023.000000	2046.000000
1.500000	0.032840	19.408674	5.751597	6.217330	4.870347	2.569400	0.000000	-10.000000	0.041667	-5.200000	766.833313	1023.000000	1023.000000	2046.000000
1.520000	0.033626	19.873030	6.401109	6.771249	4.523116	2.177555	0.000000	-10.000000	0.033333	-4.700000	765.166687	1023.000000	1023.000000	2046.000000
1.540000	0.032999	19.502357	6.891706	6.306479	3.671035	2.633137	0.000000	-10.000000	0.025000	-4.283333	763.666687	1023.000000	1023.000000	2046.000000
1.560000	0.032251	19.060102	6.017086	5.895515	4.244721	2.902780	0.000000	-10.000000	0.016667	-4.116667	762.000000	1023.000000	1023.000000	2046.000000
1.580000	0.032211	19.036621	5.671830	6.232526	4.743696	2.388569	0.000000	-10.000000	0.025000	-4.316667	760.666687	1023.000000	1023.000000	2046.000000
1.600000	0.032939	19.466694	6.319544	6.698750	4.406172	2.042229	0.000000	-10.000000	0.041667	-4.900000	759.166687	1023.000000	1023.000000	2046.000000
1.620000	0.033065	19.541164	6.945694	6.438787	3.663282	2.493401	0.000000	-10.000000	0.050000	-5.866667	757.500000	1023.000000	1023.000000	2046.000000
1.640000	0.033116	19.571306	6.166829	6.060524	4.320416	3.023536	0.000000	-10.000000	0.050000	-6.633334	756.166687	1023.000000	1023.000000	2046.000000
1.660000	0.033038	19.525747	5.819617	6.445478	4.724386	2.536268	0.000000	-10.000000	0.058333	-7.633334	753.833313	1023.000000	1023.000000	2046.000000
1.680000	0.032912	19.450747	6.134581	6.808369	4.397908	2.109889	0.000000	-10.000000	0.066667	-8.450000	751.333313	1023.000000	1023.000000	2046.000000
1.700000	0.032093	18.967148	6.505898	6.749968	3.655503	2.055780	0.000000	-10.000000	0.083333	-9.466667	747.666687	1023.000000	1023.000000	2046.000000
1.720000	0.031185	18.430252	6.292204	5.976382	3.443968	2.717698	0.000000	-10.000000	0.091667	-9.900001	745.666687	1023.000000	1023.000000	2046.000000
1.740000	0.029447	17.402935	5.251758	6.010176	4.048610	2.092391	0.000000	-10.000000	0.100000	-10.716667	742.333313	1023.000000	1023.000000	2046.000000
1.760000	0.027421	16.205790	5.119072	6.196394	3.640166	1.250158	0.000000	-10.000000	0.116667	-11.766666	738.833313	1023.000000	1023.000000	2046.000000
1.780000	0.024086	14.234731	5.168195	6.089759	2.439135	0.537642	0.000000	-10.000000	0.141667	-13.283334	733.666687	1023.000000	1023.000000	2046.000000
1.800000	0.021284	12.578849	4.842701	5.126966	1.691226	0.917955	0.000000	-10.000000	0.175000	-14.416667	729.166687	1023.000000	1023.000000	2046.000000
1.820000	0.019385	11.456677	3.766955	4.892175	2.172039	0.625510	0.000000	-10.000000	0.191667	-15.350000	724.333313	1023.000000	1023.000000	2046.000000
1.840000	0.018571	10.975235	3.511019	5.095367	2.306202	0.062647	0.000000	-10.000000	0.208333	-15.816668	719.333313	1023.000000	1023.000000	2046.000000
1.860000	0.018131	10.715593	3.961257	5.324848	1.777576	-0.348088	0.000000	-10.000000	0.208333	-16.300001	714.000000	1023.000000	1023.000000	2046.000000
1.880000	0.016945	10.014587	4.140111	4.624393	1.061623	0.188459	0.000000	-10.000000	0.216667	-16.566668	708.333313	1023.000000	1023.000000	2046.000000
1.900000	0.016257	9.607906	3.277141	4.389214	1.692915	0.248638	0.000000	-10.000000	0.225000	-16.916668	702.833313	1023.000000	1023.000000	2046.000000
1.920000	0.016052	9.486882	2.971963	4.713611	2.081267	-0.279959	0.000000	-10.000000	0.233333	-17.150000	697.166687	1023.000000	1023.000000	2046.000000
1.940000	0.016266	9.612982	3.582947	5.057882	1.613742	-0.641589	0.000000	-10.000000	0.233333	-17.366667	693.500000	1023.000000	1023.000000	2046.000000
1.960000	0.015642	9.244674	3.996694	4.782657	0.923823	-0.458500	0.000000	-10.000000	0.233333	-17.766666	687.500000	1023.000000	1023.000000	2046.000000
1.980000	0.015320	9.053923	3.394503	4.219078	1.338252	0.102089	0.000000	-10.000000	0.241667	-18.033335	683.500000	1023.000000	1023.000000	2046.000000
2.000000	0.015259	9.018239	2.886409	4.559524	1.972960	-0.400653	0.000000	-10.000000	0.250000	-18.350000	677.500000	1023.000000	1023.000000	2046.000000
2.020000	0.016188	9.567347	3.449216	5.031230	1.806555	-0.719655	0.000000	-10.000000	0.250000	-18.366667	673.500000	1023.000000	1023.000000	2046.000000
2.040000	0.016330	9.651252	4.048470	4.900229	1.137384	-0.434831	0.000000	-10.000000	0.266667	-18.683334	665.333313	1023.000000	1023.000000	2046.000000
2.060000	0.016552	9.782181	3.606714	4.427372	1.488075	0.260021	0.000000	-10.000000	0.266667	-19.016666	657.000000	1023.000000	1023.000000	2046.000000
2.080000	0.017239	10.188435	3.170067	5.048989	2.226186	-0.256808	0.000000	-10.000000	0.283333	-19.416668	648.500000	1023.000000	1023.000000	2046.000000
2.100000	0.018031	10.656141	3.757674	5.499318	1.959062	-0.559912	0.000000	-10.000000	0.283333	-19.516668	644.166687	1023.000000	1023.000000	2046.000000
2.120000	0.017095	10.103261	4.068071	5.251866	1.232989	-0.449665	0.000000	-10.000000	0.316667	-19.666668	637.666687	1023.000000	1023.000000	2046.000000
2.140000	0.015735	9.299482	3.640662	4.495168	1.131663	0.031989	0.000000	-10.000000	0.333333	-20.016666	631.166687	1023.000000	1023.000000	2046.000000
2.160000	0.014276	8.436839	2.647795	4.484532	1.790111	-0.485599	0.000000	-10.000000	0.350000	-20.366667	622.333313	1023.000000	1023.000000	2046.000000
2.180000	0.013685	8.087835	2.830113	4.638536	1.574152	-0.954967	0.000000	-10.000000	0.350000	-20.600000	617.833313	1023.000000	1023.000000	2046.000000
2.200000	0.012091	7.145833	3.238588	4.363895	0.702225	-1.158874	0.000000	-10.000000	0.350000	-20.733334	610.833313	1023.000000	1023.000000	2046.000000
2.220000	0.010739	6.346883	2.985968	3.485538	0.435954	-0.560577	0.000000	-10.000000	0.350000	-21.033333	603.833313	1023.000000	1023.000000	2046.000000
2.240000	0.009804	5.794102	2.180307	3.369936	1.035627	-0.791769	0.000000	-10.000000	0.358333	-21.150000	594.500000	1023.000000	1023.000000	2046.000000
2.260000	0.009678	5.719533	2.206988	3.615332	1.151288	-1.254074	0.000000	-10.000000	0.366667	-21.133333	589.833313	1023.000000	1023.000000	2046.000000
2.280000	0.009754	5.764712	2.770037	3.762028	0.655994	-1.423347	0.000000	-10.000000	0.366667	-21.083334	585.166687	1023.000000	1023.000000	2046.000000
2.300000	0.009196	5.435042	2.997200	3.146384	0.134771	-0.843313	0.000000	-10.000000	0.358333	-21.233334	580.333313	1023.000000	1023.000000	2046.000000
2.320000	0.009460	5.590899	2.214594	3.013636	1.009877	-0.647209	0.000000	-10.000000	0.350000	-21.516666	570.833313	1023.000000	1023.000000	2046.000000
2.340000	0.009973	5.894338	2.294832	3.546092	1.232917	-1.179504	0.000000	-10.000000	0.350000	-21.733334	561.166687	1023.000000	1023.000000	2046.000000
2.360000	0.010576	6.250483	2.821780	3.809384	0.951366	-1.332047	0.000000	-10.000000	0.350000	-21.933334	554.000000	1023.000000	1023.000000	2046.000000
2.380000	0.010512	6.212665	3.097479	3.709719	0.559431	-1.153965	0.000000	-10.000000	0.350000	-22.016666	546.666687	1023.000000	1023.000000	2046.000000
2.400000	0.010477	6.191809	2.965399	3.253271	0.540768	-0.567628	0.000000	-10.000000	0.358333	-22.116667	539.333313	1023.000000	1023.000000	2046.000000
2.420000	0.010323	6.101159	2.483130	3.179460	0.927163	-0.488594	0.000000	-10.000000	0.366667	-22.233334	529.500000	1023.000000	1023.000000	2046.000000
2.440000	0.010508	6.210159	2.322991	3.526019	1.256278	-0.895129	0.000000	-10.000000	0.375000	-22.300001	522.000000	1023.000000	1023.000000	2046.000000
2.460000	0.011026	6.516640	2.675385	3.937542	1.149583	-1.245870	0.000000	-10.000000	0.366667	-22.183334	514.500000	1023.000000	1023.000000	2046.000000
2.480000	0.010578	6.251343	2.995298	3.926066	0.622853	-1.292873	0.000000	-10.000000	0.358333	-22.050001	509.500000	1023.000000	1023.000000	2046.000000
2.500000	0.010059	5.945109	2.992296	3.339077	0.299572	-0.685836	0.000000	-10.000000	0.350000	-21.950001	502.166656	1023.000000	1023.000000	2046.000000
2.520000	0.009539	5.637770	2.252661	3.197304	0.871197	-0.683392	0.000000	-10.000000	0.350000	-21.950001	497.333344	1023.000000	1023.000000	2046.000000
2.540000	0.009504	5.616739	2.171045	3.518373	1.065712	-1.138390	0.000000	-10.000000	0.358333	-21.900002	490.000000	1023.000000	1023.000000	2046.000000
2.560000	0.009503	5.616526	2.568729	3.821457	0.762714	-1.536374	0.000000	-10.000000	0.366667	-21.833334	485.166656	1023.000000	1023.000000	2046.000000
2.580000	0.008734	5.161716	2.839689	3.499099	0.151301	-1.328375	0.000000	-10.000000	0.366667	-21.816668	475.500000	1023.000000	1023.000000	2046.000000
2.600000	0.008210	4.852304	2.565463	2.853178	0.124724	-0.691061	0.000000	-10.000000	0.358333	-21.850000	468.333344	1023.000000	1023.000000	2046.000000
2.620000	0.007876	4.654898	1.960171	2.952387	0.687876	-0.945536	0.000000	-10.000000	0.358333	-21.850000	458.666656	1023.000000	1023.000000	2046.000000
2.640000	0.008112	4.794023	2.136440	3.309843	0.736174	-1.388435	0.000000	-10.000000	0.358333	-21.783333	451.333344	1023.000000	1023.000000	2046.000000
2.660000	0.008084	4.777402	2.426043	3.517653	0.459841	-1.626135	0.000000	-10.000000	0.358333	-21.716667	444.000000	1023.000000	1023.000000	2046.000000
2.680000	0.006370	3.764505	2.387923	2.899707	-0.246942	-1.276183	0.000000	-10.000000	0.358333	-21.516666	439.000000	1023.000000	1023.000000	2046.000000
2.700000	0.004562	2.696019	1.446376	2.425993	-0.014133	-1.162217	0.000000	-10.000000	0.366667	-21.450001	434.166656	1023.000000	1023.000000	2046.000000
2.720000	0.003249	1.919973	1.176049	2.694459	0.032242	-1.982777	0.000000	-10.000000	0.366667	-21.216667	424.666656	1023.000000	1023.000000	2046.000000
2.740000	0.002237	1.322288	1.460989	2.715197	-0.526995	-2.326903	0.000000	-10.000000	0.358333	-21.166666	417.666656	1023.000000	1023.000000	2046.000000
2.760000	0.001172	0.692378	1.473453	1.951334	-1.034256	-1.698154	0.000000	-10.000000	0.350000	-21.049999	410.666656	1023.000000	1023.000000	2046.000000
2.780000	0.000722	0.426806	0.740433	1.886068	-0.501721	-1.697973	0.000000	-10.000000	0.350000	-21.250000	406.000000	1023.000000	1023.000000	2046.000000
2.800000	0.000997	0.589298	0.755623	2.303087	-0.284589	-2.184823	0.000000	-10.000000	0.350000	-21.533333	399.000000	1023.000000	1023.000000	2046.000000
2.820000	0.000941	0.556008	1.014533	2.587974	-0.634450	-2.412048	0.000000	-10.000000	0.350000	-21.666668	389.333344	1023.000000	1023.000000	2046.000000
2.840000	-0.000288	-0.170230	1.031455	2.092854	-1.269945	-2.024593	0.000000	-10.000000	0.350000	-21.650002	382.000000	1023.000000	1023.000000	2046.000000
2.860000	-0.001672	-0.988136	0.464942	1.432278	-1.304475	-1.580881	0.000000	-10.000000	0.333333	-21.550001	372.333344	1023.000000	1023.000000	2046.000000
2.880000	-0.003647	-2.155296	-0.212665	1.454487	-1.173432	-2.223686	0.000000	-10.000000	0.316667	-21.550001	367.666656	1023.000000	1023.000000	2046.000000
2.900000	-0.005867	-3.467191	-0.434304	1.614416	-1.507112	-3.140191	0.000000	-10.000000	0.316667	-21.400002	360.500000	1023.000000	1023.000000	2046.000000
2.920000	-0.008639	-5.105721	-0.467265	1.411305	-2.374299	-3.675461	0.000000	-10.000000	0.333333	-20.933334	353.333344	1023.000000	1023.000000	2046.000000
2.940000	-0.011559	-6.831525	-0.851065	0.578906	-3.108847	-3.450519	0.000000	-10.000000	0.350000	-20.466667	346.166656	1023.000000	1023.000000	2046.000000
2.960000	-0.013337	-7.881887	-1.597199	0.163494	-2.985240	-3.462942	0.000000	-10.000000	0.341667	-20.133333	337.000000	1023.000000	1023.000000	2046.000000
2.980000	-0.014333	-8.470851	-1.895220	0.441483	-2.883012	-4.134103	0.000000	-10.000000	0.333333	-20.116667	332.500000	1023.000000	1023.000000	2046.000000
3.000000	-0.014639	-8.651560	-1.731889	0.610211	-3.044987	-4.484894	0.000000	-10.000000	0.325000	-20.016666	323.500000	1023.000000	1023.000000	2046.000000
3.020000	-0.015438	-9.123689	-1.607715	0.523478	-3.507379	-4.532073	0.000000	-10.000000	0.308333	-19.783333	316.833344	1023.000000	1023.000000	2046.000000
3.040000	-0.016156	-9.548059	-1.823966	-0.064454	-3.707495	-3.952143	0.000000	-10.000000	0.291667	-19.549999	310.166656	1023.000000	1023.000000	2046.000000
3.060000	-0.016437	-9.714045	-2.360309	-0.048604	-3.317897	-3.987235	0.000000	-10.000000	0.266667	-19.350000	305.833344	1023.000000	1023.000000	2046.000000
3.080000	-0.016321	-9.645844	-2.327195	0.368592	-3.172526	-4.514715	0.000000	-10.000000	0.258333	-19.283333	301.500000	1023.000000	1023.000000	2046.000000
3.100000	-0.016215	-9.583262	-2.026979	0.547637	-3.405991	-4.697929	0.000000	-10.000000	0.241667	-18.966667	295.000000	1023.000000	1023.000000	2046.000000
3.120000	-0.016766	-9.908752	-1.913960	0.119950	-3.840292	-4.274451	0.000000	-10.000000	0.241667	-18.666668	286.666656	1023.000000	1023.000000	2046.000000
3.140000	-0.016661	-9.846741	-2.266951	-0.264662	-3.563298	-3.751830	0.000000	-10.000000	0.241667	-18.383333	280.500000	1023.000000	1023.000000	2046.000000
3.160000	-0.016162	-9.551719	-2.518958	0.158527	-3.054443	-4.136845	0.000000	-10.000000	0.250000	-18.300001	274.500000	1023.000000	1023.000000	2046.000000
3.180000	-0.014936	-8.827248	-2.091837	0.529646	-2.988553	-4.276504	0.000000	-10.000000	0.250000	-18.216667	270.333344	1023.000000	1023.000000	2046.000000
3.200000	-0.014281	-8.440241	-1.774715	0.782029	-3.163521	-4.284034	0.000000	-10.000000	0.250000	-18.116667	264.000000	1023.000000	1023.000000	2046.000000
3.220000	-0.014254	-8.423835	-1.717350	0.307884	-3.432569	-3.581799	0.000000	-10.000000	0.241667	-18.066668	255.666672	1023.000000	1023.000000	2046.000000
3.240000	-0.014170	-8.374225	-2.162514	0.169514	-3.044955	-3.336269	0.000000	-10.000000	0.233333	-18.050001	249.500000	1023.000000	1023.000000	2046.000000
3.260000	-0.014851	-8.776913	-2.384195	0.499752	-2.913607	-3.978864	0.000000	-10.000000	0.216667	-17.733334	243.500000	1023.000000	1023.000000	2046.000000
3.280000	-0.015743	-9.304086	-2.251012	0.504045	-3.214211	-4.342907	0.000000	-10.000000	0.208333	-17.516666	237.833328	1023.000000	1023.000000	2046.000000
3.300000	-0.017695	-10.457825	-2.282191	-0.050380	-3.874424	-4.250830	0.000000	-10.000000	0.200000	-17.299999	232.166672	1023.000000	1023.000000	2046.000000
3.320000	-0.018879	-11.157355	-2.792684	-0.856771	-3.804401	-3.703499	0.000000	-10.000000	0.208333	-17.466667	224.500000	1023.000000	1023.000000	2046.000000
3.340000	-0.019971	-11.803146	-3.227983	-0.676629	-3.531126	-4.367409	0.000000	-10.000000	0.216667	-17.533333	220.500000	1023.000000	1023.000000	2046.000000
3.360000	-0.020520	-12.127607	-2.958568	-0.640654	-3.768235	-4.760150	0.000000	-10.000000	0.216667	-17.516666	214.500000	1023.000000	1023.000000	2046.000000
3.380000	-0.021692	-12.820126	-2.958303	-1.083388	-4.172372	-4.606062	0.000000	-10.000000	0.208333	-17.283333	210.666672	1023.000000	1023.000000	2046.000000
3.400000	-0.022548	-13.325817	-3.274321	-1.860651	-4.265603	-3.925242	0.000000	-10.000000	0.200000	-16.916666	205.000000	1023.000000	1023.000000	2046.000000
3.420000	-0.022792	-13.470189	-3.686209	-1.699995	-3.833462	-4.250524	0.000000	-10.000000	0.200000	-16.466667	197.666672	1023.000000	1023.000000	2046.000000
3.440000	-0.022301	-13.179865	-3.426296	-1.350046	-3.746660	-4.656862	0.000000	-10.000000	0.200000	-16.166666	192.166672	1023.000000	1023.000000	2046.000000
3.460000	-0.022083	-13.051186	-3.114591	-1.294330	-3.965182	-4.677082	0.000000	-10.000000	0.191667	-15.866667	186.666672	1023.000000	1023.000000	2046.000000
3.480000	-0.022322	-13.192366	-3.036552	-1.953155	-4.262185	-3.940474	0.000000	-10.000000	0.191667	-15.733334	183.166672	1023.000000	1023.000000	2046.000000
3.500000	-0.021822	-12.896891	-3.470505	-1.874960	-3.680065	-3.871362	0.000000	-10.000000	0.191667	-15.316667	177.833328	1023.000000	1023.000000	2046.000000
3.520000	-0.020849	-12.321900	-3.283848	-1.292825	-3.373828	-4.371400	0.000000	-10.000000	0.183333	-14.983334	171.000000	1023.000000	1023.000000	2046.000000
3.540000	-0.020977	-12.397365	-2.904506	-1.401162	-3.839303	-4.252394	0.000000	-10.000000	0.166667	-14.650001	165.833328	1023.000000	1023.000000	2046.000000
3.560000	-0.020890	-12.346209	-3.006624	-1.931738	-3.856203	-3.551643	0.000000	-10.000000	0.150000	-14.400001	161.000000	1023.000000	1023.000000	2046.000000
3.580000	-0.020455	-12.088866	-3.338256	-1.603166	-3.314121	-3.833324	0.000000	-10.000000	0.158333	-14.150001	157.833328	1023.000000	1023.000000	2046.000000
3.600000	-0.019782	-11.691377	-2.931659	-1.231030	-3.335576	-4.193112	0.000000	-10.000000	0.175000	-13.816667	153.166672	1023.000000	1023.000000	2046.000000
3.620000	-0.020245	-11.964836	-2.829088	-1.463636	-3.662398	-4.009714	0.000000	-10.000000	0.191667	-13.516667	147.000000	1023.000000	1023.000000	2046.000000
3.640000	-0.020246	-11.965524	-2.992301	-1.953964	-3.658547	-3.360712	0.000000	-10.000000	0.200000	-13.266667	142.500000	1023.000000	1023.000000	2046.000000
3.660000	-0.019986	-11.811720	-3.180002	-1.420664	-3.245322	-3.965732	0.000000	-10.000000	0.183333	-13.000000	138.000000	1023.000000	1023.000000	2046.000000
3.680000	-0.019669	-11.624277	-2.917942	-1.250541	-3.300948	-4.154847	0.000000	-10.000000	0.150000	-12.833334	135.166672	1023.000000	1023.000000	2046.000000
3.700000	-0.020421	-12.068810	-2.803442	-1.784797	-3.800968	-3.679602	0.000000	-10.000000	0.116667	-12.550000	131.000000	1023.000000	1023.000000	2046.000000
3.720000	-0.020364	-12.035348	-3.167316	-1.919750	-3.472637	-3.475644	0.000000	-10.000000	0.100000	-12.216667	125.666664	1023.000000	1023.000000	2046.000000
3.740000	-0.020139	-11.901901	-3.178742	-1.481408	-3.216591	-4.025159	0.000000	-10.000000	0.100000	-11.950000	121.666664	1023.000000	1023.000000	2046.000000
3.760000	-0.019899	-11.760186	-2.916045	-1.368932	-3.322725	-4.152485	0.000000	-10.000000	0.100000	-11.750000	117.666664	1023.000000	1023.000000	2046.000000
3.780000	-0.020670	-12.215839	-2.858960	-1.838994	-3.742969	-3.774917	0.000000	-10.000000	0.100000	-11.516667	115.000000	1023.000000	1023.000000	2046.000000
3.800000	-0.020691	-12.228310	-3.160160	-2.187582	-3.541295	-3.339274	0.000000	-10.000000	0.091667	-11.250000	111.000000	1023.000000	1023.000000	2046.000000
3.820000	-0.020482	-12.104878	-3.284526	-1.741593	-3.199371	-3.879389	0.000000	-10.000000	0.091667	-10.866667	106.000000	1023.000000	1023.000000	2046.000000
3.840000	-0.020307	-12.001643	-3.033047	-1.568341	-3.264729	-4.135527	0.000000	-10.000000	0.091667	-10.666667	102.333336	1023.000000	1023.000000	2046.000000
3.860000	-0.020886	-12.343509	-2.921858	-1.863380	-3.643321	-3.914949	0.000000	-10.000000	0.083333	-10.366667	98.666664	1023.000000	1023.000000	2046.000000
3.880000	-0.021285	-12.579453	-3.167984	-2.336206	-3.684857	-3.390405	0.000000	-10.000000	0.066667	-10.116667	96.333336	1023.000000	1023.000000	2046.000000
3.900000	-0.021911	-12.949677	-3.587585	-2.157801	-3.436780	-3.767511	0.000000	-10.000000	0.050000	-9.766666	92.833336	1023.000000	1023.000000	2046.000000
3.920000	-0.023140	-13.675952	-3.622938	-2.116797	-3.668191	-4.268025	0.000000	-10.000000	0.050000	-9.466666	89.666664	1023.000000	1023.000000	2046.000000
3.940000	-0.024333	-14.381067	-3.720171	-2.216398	-3.860137	-4.584362	0.000000	-10.000000	0.050000	-9.200000	86.333336	1023.000000	1023.000000	2046.000000
3.960000	-0.026179	-15.471988	-3.853150	-2.596734	-4.358597	-4.663506	0.000000	-10.000000	0.050000	-8.883333	83.166664	1023.000000	1023.000000	2046.000000
3.980000	-0.027117	-16.026247	-3.996404	-3.276658	-4.610082	-4.143103	0.000000	-10.000000	0.050000	-8.583333	80.166664	1023.000000	1023.000000	2046.000000
4.000000	-0.027543	-16.278090	-4.380297	-3.070182	-4.285521	-4.542090	0.000000	-10.000000	0.050000	-8.333333	77.333336	1023.000000	1023.000000	2046.000000
4.020000	-0.027294	-16.130764	-4.240795	-2.865700	-4.201580	-4.822690	0.000000	-10.000000	0.050000	-8.383333	73.666664	1023.000000	1023.000000	2046.000000
4.040000	-0.026796	-15.836647	-4.108593	-2.784981	-4.068963	-4.874109	0.000000	-10.000000	0.050000	-8.500000	70.833336	1023.000000	1023.000000	2046.000000
4.060000	-0.027372	-16.176771	-4.169376	-3.300955	-4.411538	-4.294901	0.000000	-10.000000	0.050000	-8.566668	68.000000	1023.000000	1023.000000	2046.000000
4.080000	-0.027722	-16.383600	-4.461445	-3.346668	-4.392774	-4.182713	0.000000	-10.000000	0.050000	-8.433333	66.166664	1023.000000	1023.000000	2046.000000
4.100000	-0.028273	-16.709469	-4.675617	-3.121312	-4.249910	-4.662631	0.000000	-10.000000	0.050000	-8.133333	63.333332	1023.000000	1023.000000	2046.000000
4.120000	-0.028972	-17.122353	-4.641094	-3.057114	-4.321100	-5.103044	0.000000	-10.000000	0.041667	-7.533333	59.833332	1023.000000	1023.000000	2046.000000
4.140000	-0.031231	-18.457806	-4.863987	-3.307359	-4.766679	-5.519781	0.000000	-10.000000	0.033333	-6.983333	57.166668	1023.000000	1023.000000	2046.000000
4.160000	-0.034208	-20.217085	-5.258284	-3.906850	-5.457561	-5.594390	0.000000	-10.000000	0.025000	-6.433333	54.833332	1023.000000	1023.000000	2046.000000
4.180000	-0.036567	-21.610823	-5.703456	-4.454015	-5.892107	-5.561244	0.000000	-10.000000	0.016667	-6.016666	53.500000	1023.000000	1023.000000	2046.000000
4.200000	-0.038172	-22.559412	-6.220243	-4.340705	-5.808175	-6.190287	0.000000	-10.000000	0.025000	-5.550000	51.500000	1023.000000	1023.000000	2046.000000
4.220000	-0.038877	-22.976416	-6.178562	-4.243161	-5.951729	-6.602962	0.000000	-10.000000	0.033333	-5.300000	49.000000	1023.000000	1023.000000	2046.000000
4.240000	-0.039175	-23.152596	-6.196033	-4.246484	-5.967181	-6.742897	0.000000	-10.000000	0.050000	-5.300000	47.166668	1023.000000	1023.000000	2046.000000
4.260000	-0.039939	-23.603828	-6.325695	-4.498823	-6.186378	-6.592933	0.000000	-10.000000	0.050000	-5.383333	45.500000	1023.000000	1023.000000	2046.000000
4.280000	-0.040321	-23.829550	-6.361417	-4.817449	-6.427884	-6.222801	0.000000	-10.000000	0.041667	-5.400000	44.333332	1023.000000	1023.000000	2046.000000
4.300000	-0.040293	-23.812923	-6.609918	-4.907897	-6.224129	-6.070979	0.000000	-10.000000	0.025000	-5.400000	42.500000	1023.000000	1023.000000	2046.000000
4.320000	-0.040287	-23.809694	-6.730556	-4.558022	-6.018644	-6.502472	0.000000	-10.000000	0.008333	-5.066667	40.166668	1023.000000	1023.000000	2046.000000
4.340000	-0.039748	-23.490793	-6.456445	-4.318005	-5.991939	-6.724404	0.000000	-10.000000	0.000000	-4.750000	38.500000	1023.000000	1023.000000	2046.000000
4.360000	-0.039391	-23.280186	-6.405522	-4.232175	-5.883267	-6.759221	0.000000	-10.000000	0.000000	-4.333333	36.833332	1023.000000	1023.000000	2046.000000
4.380000	-0.039569	-23.385008	-6.421387	-4.443513	-6.022421	-6.497686	0.000000	-10.000000	0.000000	-4.133333	35.833332	1023.000000	1023.000000	2046.000000
4.400000	-0.039233	-23.186848	-6.277355	-4.787137	-6.193766	-5.928590	0.000000	-10.000000	0.000000	-3.850000	34.333332	1023.000000	1023.000000	2046.000000
4.420000	-0.038077	-22.503805	-6.323263	-4.498247	-5.747365	-5.934929	0.000000	-10.000000	0.008333	-3.766667	32.666668	1023.000000	1023.000000	2046.000000
4.440000	-0.036831	-21.767298	-6.190280	-4.022995	-5.381598	-6.172423	0.000000	-10.000000	0.016667	-3.766667	31.333334	1023.000000	1023.000000	2046.000000
4.460000	-0.035560	-21.015806	-5.867651	-3.749593	-5.237312	-6.161251	0.000000	-10.000000	0.025000	-4.016667	30.166666	1023.000000	1023.000000	2046.000000
4.480000	-0.035050	-20.714718	-5.709784	-3.752623	-5.285407	-5.966905	0.000000	-10.000000	0.033333	-4.150000	29.333334	1023.000000	1023.000000	2046.000000
4.500000	-0.035414	-20.929766	-5.694419	-4.073066	-5.561415	-5.600866	0.000000	-10.000000	0.033333	-4.166667	28.000000	1023.000000	1023.000000	2046.000000
4.520000	-0.035782	-21.147070	-5.835024	-4.327889	-5.580337	-5.403820	0.000000	-10.000000	0.041667	-4.250000	26.000000	1023.000000	1023.000000	2046.000000
4.540000	-0.036693	-21.685452	-6.114963	-4.240695	-5.498181	-5.831615	0.000000	-10.000000	0.041667	-4.366667	24.500000	1023.000000	1023.000000	2046.000000
4.560000	-0.037470	-22.144991	-6.131838	-4.210313	-5.513222	-6.289618	0.000000	-10.000000	0.050000	-4.816667	23.166666	1023.000000	1023.000000	2046.000000
4.580000	-0.037973	-22.442150	-6.102802	-4.418482	-5.563176	-6.357691	0.000000	-10.000000	0.050000	-5.066667	22.166666	1023.000000	1023.000000	2046.000000
4.600000	-0.039017	-23.058990	-6.289010	-4.720715	-5.680898	-6.368369	0.000000	-10.000000	0.033333	-5.283333	20.500000	1023.000000	1023.000000	2046.000000
4.620000	-0.039830	-23.539761	-6.240580	-5.175899	-6.041095	-6.082187	0.000000	-10.000000	0.016667	-5.033333	18.166666	1023.000000	1023.000000	2046.000000
4.640000	-0.039984	-23.630350	-6.284037	-5.493772	-6.084246	-5.768295	0.000000	-10.000000	0.000000	-4.750000	16.500000	1023.000000	1023.000000	2046.000000
4.660000	-0.039915	-23.589634	-6.442390	-5.290215	-5.808792	-6.048237	0.000000	-10.000000	0.016667	-4.366667	14.833333	1023.000000	1023.000000	2046.000000
4.680000	-0.039501	-23.345085	-6.238596	-5.037481	-5.684333	-6.384676	0.000000	-10.000000	0.033333	-4.183333	13.833333	1023.000000	1023.000000	2046.000000
4.700000	-0.038835	-22.951586	-6.075390	-5.022231	-5.539334	-6.314631	0.000000	-10.000000	0.033333	-3.933333	12.333333	1023.000000	1023.000000	2046.000000
4.720000	-0.038649	-22.841417	-5.991906	-5.164274	-5.638949	-6.046287	0.000000	-10.000000	0.016667	-3.783333	11.000000	1023.000000	1023.000000	2046.000000
4.740000	-0.037986	-22.449722	-5.867621	-5.455355	-5.673085	-5.453661	0.000000	-10.000000	0.016667	-3.583333	9.666667	1023.000000	1023.000000	2046.000000
4.760000	-0.037065	-21.905157	-5.833109	-5.250679	-5.409514	-5.411854	0.000000	-10.000000	0.025000	-3.316667	8.500000	1023.000000	1023.000000	2046.000000
4.780000	-0.036335	-21.473896	-5.819780	-4.950515	-5.107567	-5.596034	0.000000	-10.000000	0.025000	-2.966667	7.500000	1023.000000	1023.000000	2046.000000
4.800000	-0.035572	-21.022779	-5.577831	-4.642472	-5.022236	-5.780241	0.000000	-10.000000	0.016667	-2.600000	6.500000	1023.000000	1023.000000	2046.000000
4.820000	-0.034717	-20.517664	-5.347235	-4.563180	-4.902196	-5.705052	0.000000	-10.000000	0.008333	-2.216667	5.666667	1023.000000	1023.000000	2046.000000
4.840000	-0.034510	-20.395128	-5.407208	-4.660280	-4.826675	-5.500967	0.000000	-10.000000	0.016667	-1.783333	5.166667	1023.000000	1023.000000	2046.000000
4.860000	-0.034383	-20.320269	-5.284337	-4.882058	-5.061383	-5.092492	0.000000	-10.000000	0.008333	-1.183333	5.000000	1023.000000	1023.000000	2046.000000
4.880000	-0.033647	-19.885519	-5.239531	-4.909503	-4.916059	-4.820426	0.000000	-10.000000	0.008333	-0.583333	5.000000	1023.000000	1023.000000	2046.000000
4.900000	-0.033194	-19.617857	-5.337436	-4.481311	-4.589338	-5.209771	0.000000	-10.000000	0.000000	-0.150000	5.000000	1023.000000	1023.000000	2046.000000
4.920000	-0.032541	-19.231527	-5.075116	-4.247684	-4.498369	-5.410357	0.000000	-10.000000	0.000000	0.000000	5.000000	1023.000000	1023.000000	2046.000000
4.940000	-0.032464	-19.186123	-5.114531	-4.290075	-4.451556	-5.329959	0.000000	-10.000000	0.000000	0.000000	5.000000	1023.000000	1023.000000	2046.000000
4.960000	-0.032682	-19.314966	-5.031666	-4.529344	-4.720387	-5.033571	0.000000	-10.000000	0.000000	0.000000	5.000000	1023.000000	1023.000000	2046.000000
4.980000	-0.032455	-19.181175	-5.006773	-4.717243	-4.773375	-4.683785	0.000000	-10.000000	0.008333	0.000000	5.000000	1023.000000	1023.000000	2046.000000
5.000000	-0.032128	-18.987539	-5.073930	-4.357872	-4.528115	-5.027622	0.000000	-10.000000	0.008333	0.000000	5.000000	1023.000000	1023.000000	2046.000000
5.020000	-0.031643	-18.700920	-4.913369	-4.147924	-4.376247	-5.263381	0.000000	-10.000000	0.008333	0.000000	5.000000	1023.000000	1023.000000	2046.000000
5.040000	-0.031232	-18.457888	-4.826173	-4.112904	-4.277123	-5.241687	0.000000	-10.000000	0.000000	0.000000	5.000000	1023.000000	1023.000000	2046.000000
5.060000	-0.031468	-18.597462	-4.866022	-4.294859	-4.418769	-5.017810	0.000000	-10.000000	0.008333	0.000000	5.000000	1023.000000	1023.000000	2046.000000
5.080000	-0.031412	-18.564693	-4.762635	-4.617465	-4.613470	-4.571123	0.000000	-10.000000	0.008333	0.000000	5.000000	1023.000000	1023.000000	2046.000000
5.100000	-0.031161	-18.416151	-4.820683	-4.350180	-4.503546	-4.741742	0.000000	-10.000000	0.016667	0.000000	5.000000	1023.000000	1023.000000	2046.000000
5.120000	-0.031735	-18.755217	-4.953934	-4.097773	-4.463768	-5.239741	0.000000	-10.000000	0.008333	0.000000	5.000000	1023.000000	1023.000000	2046.000000
5.140000	-0.032553	-19.238909	-5.022497	-4.244574	-4.570988	-5.400850	0.000000	-10.000000	0.008333	0.000000	5.000000	1023.000000	1023.000000	2046.000000
5.160000	-0.033813	-19.983496	-5.278081	-4.517004	-4.775632	-5.412777	0.000000	-10.000000	0.000000	0.000000	5.000000	1023.000000	1023.000000	2046.000000
5.180000	-0.034609	-20.453783	-5.220593	-4.977141	-5.159917	-5.096130	0.000000	-10.000000	0.000000	0.000000	5.000000	1023.000000	1023.000000	2046.000000
5.200000	-0.034398	-20.329178	-5.202325	-4.881718	-5.125369	-5.119766	0.000000	-10.000000	0.000000	0.000000	5.000000	1023.000000	1023.000000	2046.000000
5.220000	-0.034189	-20.205465	-5.187547	-4.594643	-4.946888	-5.476387	0.000000	-10.000000	0.000000	0.000000	5.000000	1023.000000	1023.000000	2046.000000
5.240000	-0.033350	-19.709564	-5.138730	-4.406155	-4.620811	-5.543868	0.000000	-10.000000	0.016667	0.000000	5.000000	1023.000000	1023.000000	2046.000000
5.260000	-0.033550	-19.827862	-5.259373	-4.525727	-4.600553	-5.442208	0.000000	-10.000000	0.016667	0.000000	5.000000	1023.000000	1023.000000	2046.000000
5.280000	-0.033926	-20.050245	-5.239861	-4.855159	-4.984856	-4.970368	0.000000	-10.000000	0.016667	0.000000	5.000000	1023.000000	1023.000000	2046.000000
5.300000	-0.034106	-20.156588	-5.349503	-4.809330	-5.021468	-4.976286	0.000000	-10.000000	0.000000	0.000000	5.000000	1023.000000	1023.000000	2046.000000
5.320000	-0.034647	-20.476286	-5.473617	-4.573308	-4.932700	-5.496661	0.000000	-10.000000	0.000000	0.000000	5.000000	1023.000000	1023.000000	2046.000000
5.340000	-0.035870	-21.199450	-5.631491	-4.651522	-4.990245	-5.926192	0.000000	-10.000000	0.000000	0.000000	5.000000	1023.000000	1023.000000	2046.000000
5.360000	-0.038437	-22.715994	-5.928619	-4.903524	-5.480715	-6.403135	0.000000	-10.000000	0.000000	0.000000	5.000000	1023.000000	1023.000000	2046.000000
5.380000	-0.041185	-24.340168	-6.453433	-5.194314	-5.967456	-6.724967	0.000000	-10.000000	0.000000	0.633333	5.000000	1023.000000	1023.000000	2046.000000
5.400000	-0.043091	-25.466730	-6.691033	-5.602130	-6.492336	-6.681231	0.000000	-10.000000	0.000000	1.233333	5.000000	1023.000000	1023.000000	2046.000000
5.420000	-0.043875	-25.930307	-6.818087	-5.812383	-6.711887	-6.587951	0.000000	-10.000000	0.000000	1.700000	5.000000	1023.000000	1023.000000	2046.000000
5.440000	-0.044274	-26.165716	-7.056992	-5.645422	-6.566766	-6.896535	0.000000	-10.000000	0.000000	1.283333	5.000000	1023.000000	1023.000000	2046.000000
5.460000	-0.044456	-26.273203	-7.089840	-5.431007	-6.478414	-7.273941	0.000000	-10.000000	0.000000	0.683333	5.000000	1023.000000	1023.000000	2046.000000
5.480000	-0.044372	-26.223993	-7.088669	-5.446158	-6.412938	-7.276227	0.000000	-10.000000	0.000000	0.216667	5.000000	1023.000000	1023.000000	2046.000000
5.500000	-0.044557	-26.332947	-7.265928	-5.555302	-6.371130	-7.140588	0.000000	-10.000000	0.000000	0.000000	5.000000	1023.000000	1023.000000	2046.000000
5.520000	-0.044740	-26.441404	-7.264350	-5.718185	-6.589897	-6.868973	0.000000	-10.000000	0.000000	0.000000	5.000000	1023.000000	1023.000000	2046.000000
5.540000	-0.044427	-26.256351	-7.139618	-5.826137	-6.723477	-6.567119	0.000000	-10.000000	0.000000	0.700000	5.000000	1023.000000	1023.000000	2046.000000
5.560000	-0.043893	-25.940586	-7.027695	-5.522339	-6.648337	-6.742215	0.000000	-10.000000	0.000000	1.700000	5.000000	1023.000000	1023.000000	2046.000000
5.580000	-0.043470	-25.690985	-7.073405	-5.267009	-6.376740	-6.973832	0.000000	-10.000000	-0.008333	3.000000	5.000000	1023.000000	1023.000000	2046.000000
5.600000	-0.042521	-25.129992	-6.855980	-5.185005	-6.205463	-6.883543	0.000000	-10.000000	-0.016667	3.950000	5.000000	1023.000000	1023.000000	2046.000000
5.620000	-0.041518	-24.537291	-6.852589	-5.165918	-5.853006	-6.665777	0.000000	-10.000000	-0.033333	4.916667	5.000000	1023.000000	1023.000000	2046.000000
5.640000	-0.040679	-24.041582	-6.771062	-5.082758	-5.716381	-6.471380	0.000000	-10.000000	-0.041667	5.916667	5.000000	1023.000000	1023.000000	2046.000000
5.660000	-0.039650	-23.433411	-6.655105	-5.040970	-5.637698	-6.099638	0.000000	-10.000000	-0.033333	6.833333	5.000000	1023.000000	1023.000000	2046.000000
5.680000	-0.038365	-22.673450	-6.322288	-5.093978	-5.665561	-5.591623	0.000000	-10.000000	-0.041667	7.750000	5.000000	1023.000000	1023.000000	2046.000000
5.700000	-0.037269	-22.025782	-6.151882	-4.935533	-5.521380	-5.416986	0.000000	-10.000000	-0.041667	8.716667	5.000000	1023.000000	1023.000000	2046.000000
5.720000	-0.036833	-21.768187	-6.125117	-4.675944	-5.333992	-5.633135	0.000000	-10.000000	-0.058333	9.633333	5.000000	1023.000000	1023.000000	2046.000000
5.740000	-0.036870	-21.790081	-6.182692	-4.581305	-5.138937	-5.887147	0.000000	-10.000000	-0.058333	10.516666	7.833333	1023.000000	1023.000000	2046.000000
5.760000	-0.037093	-21.922243	-6.123065	-4.825596	-5.142697	-5.830885	0.000000	-10.000000	-0.075000	11.433333	14.833333	1023.000000	1023.000000	2046.000000
5.780000	-0.037484	-22.153011	-6.231297	-5.055942	-5.091098	-5.774675	0.000000	-10.000000	-0.091667	12.133333	21.833334	1023.000000	1023.000000	2046.000000
5.800000	-0.038097	-22.515099	-6.397527	-5.354115	-5.120786	-5.642672	0.000000	-10.000000	-0.116667	13.016666	27.333334	1023.000000	1023.000000	2046.000000
5.820000	-0.038181	-22.565056	-6.230309	-5.697392	-5.377541	-5.259813	0.000000	-10.000000	-0.150000	13.683333	30.333334	1023.000000	1023.000000	2046.000000
5.840000	-0.037670	-22.262754	-6.074893	-5.701283	-5.326511	-5.160067	0.000000	-10.000000	-0.183333	14.833333	34.833332	1023.000000	1023.000000	2046.000000
5.860000	-0.037120	-21.937784	-6.007347	-5.449263	-5.063901	-5.417274	0.000000	-10.000000	-0.191667	15.750000	39.666668	1023.000000	1023.000000	2046.000000
5.880000	-0.036020	-21.288097	-5.813215	-5.359763	-4.726496	-5.388622	0.000000	-10.000000	-0.200000	16.783333	44.833332	1023.000000	1023.000000	2046.000000
5.900000	-0.034626	-20.463942	-5.687668	-5.350732	-4.328609	-5.096931	0.000000	-10.000000	-0.216667	17.700001	50.166668	1023.000000	1023.000000	2046.000000
5.920000	-0.033894	-20.031151	-5.475093	-5.513958	-4.379585	-4.662515	0.000000	-10.000000	-0.250000	18.600000	56.000000	1023.000000	1023.000000	2046.000000
5.940000	-0.032165	-19.009232	-5.092020	-5.386067	-4.265896	-4.265248	0.000000	-10.000000	-0.275000	19.566668	62.000000	1023.000000	1023.000000	2046.000000
5.960000	-0.030497	-18.023602	-4.916605	-4.854968	-3.785720	-4.466309	0.000000	-10.000000	-0.308333	20.433334	68.500000	1023.000000	1023.000000	2046.000000
5.980000	-0.028742	-16.986319	-4.594928	-4.683423	-3.416976	-4.290992	0.000000	-10.000000	-0.333333	21.466667	75.166664	1023.000000	1023.000000	2046.000000
6.000000	-0.027502	-16.253443	-4.492334	-4.584493	-3.104788	-4.071827	0.000000	-10.000000	-0.366667	22.200001	82.000000	1023.000000	1023.000000	2046.000000
6.020000	-0.026866	-15.877703	-4.328432	-4.624103	-3.188751	-3.736418	0.000000	-10.000000	-0.350000	22.799999	89.333336	1023.000000	1023.000000	2046.000000
6.040000	-0.025439	-15.034659	-4.052968	-4.577174	-3.092989	-3.311529	0.000000	-10.000000	-0.350000	23.166666	97.000000	1023.000000	1023.000000	2046.000000
6.060000	-0.024256	-14.335163	-3.868223	-4.159148	-2.868384	-3.439408	0.000000	-10.000000	-0.341667	23.466667	104.666664	1023.000000	1023.000000	2046.000000
6.080000	-0.023167	-13.691730	-3.748331	-3.876982	-2.513435	-3.552982	0.000000	-10.000000	-0.358333	23.766666	112.333336	1023.000000	1023.000000	2046.000000
6.100000	-0.022148	-13.089414	-3.500083	-3.816081	-2.374203	-3.399046	0.000000	-10.000000	-0.366667	23.933334	120.000000	1023.000000	1023.000000	2046.000000
6.120000	-0.021544	-12.732781	-3.472224	-3.748399	-2.191314	-3.320845	0.000000	-10.000000	-0.383333	24.166668	128.000000	1023.000000	1023.000000	2046.000000
6.140000	-0.021208	-12.533637	-3.426641	-3.786094	-2.211163	-3.109740	0.000000	-10.000000	-0.416667	24.550001	136.000000	1023.000000	1023.000000	2046.000000
6.160000	-0.020327	-12.013239	-3.153065	-3.845284	-2.326330	-2.688559	0.000000	-10.000000	-0.458333	25.233334	144.333328	1023.000000	1023.000000	2046.000000
6.180000	-0.019335	-11.427161	-2.998136	-3.520817	-2.191561	-2.716647	0.000000	-10.000000	-0.475000	26.133333	152.666672	1023.000000	1023.000000	2046.000000
6.200000	-0.018672	-11.035260	-2.954765	-3.162944	-1.956276	-2.961275	0.000000	-10.000000	-0.491667	26.800001	161.333328	1023.000000	1023.000000	2046.000000
6.220000	-0.018151	-10.727538	-2.902564	-3.139780	-1.739779	-2.945416	0.000000	-10.000000	-0.491667	27.316668	170.000000	1023.000000	1023.000000	2046.000000
6.240000	-0.018481	-10.921987	-3.028689	-3.248518	-1.766498	-2.878282	0.000000	-10.000000	-0.508333	27.650002	179.166672	1023.000000	1023.000000	2046.000000
6.260000	-0.018345	-10.841821	-2.769170	-3.433403	-2.105321	-2.533927	0.000000	-10.000000	-0.525000	28.066668	188.333328	1023.000000	1023.000000	2046.000000
6.280000	-0.017001	-10.047709	-2.533513	-3.130372	-1.912843	-2.470981	0.000000	-10.000000	-0.525000	28.250000	197.666672	1023.000000	1023.000000	2046.000000
6.300000	-0.015117	-8.934341	-2.309713	-2.632500	-1.389578	-2.602550	0.000000	-10.000000	-0.525000	28.250000	207.000000	1023.000000	1023.000000	2046.000000
6.320000	-0.013586	-8.029537	-2.079152	-2.537109	-1.130907	-2.282369	0.000000	-10.000000	-0.508333	27.983334	216.500000	1023.000000	1023.000000	2046.000000
6.340000	-0.012750	-7.535457	-2.098427	-2.377320	-0.977520	-2.082190	0.000000	-10.000000	-0.508333	27.733334	226.000000	1023.000000	1023.000000	2046.000000
6.360000	-0.012439	-7.351610	-1.937557	-2.383083	-1.260545	-1.770424	0.000000	-10.000000	-0.500000	27.433332	235.333328	1023.000000	1023.000000	2046.000000
6.380000	-0.011489	-6.790140	-1.802100	-1.959910	-1.130262	-1.897868	0.000000	-10.000000	-0.500000	27.566668	244.500000	1023.000000	1023.000000	2046.000000
6.400000	-0.010832	-6.401870	-1.719813	-1.677280	-0.881588	-2.123188	0.000000	-10.000000	-0.500000	27.516666	253.500000	1023.000000	1023.000000	2046.000000
6.420000	-0.010576	-6.250267	-1.572665	-1.662663	-0.816310	-2.198629	0.000000	-10.000000	-0.516667	27.900002	262.666656	1023.000000	1023.000000	2046.000000
6.440000	-0.012081	-7.139668	-1.871003	-1.821746	-0.975015	-2.471904	0.000000	-10.000000	-0.516667	27.916668	272.000000	1023.000000	1023.000000	2046.000000
6.460000	-0.014259	-8.426821	-2.125505	-2.012910	-1.570996	-2.717409	0.000000	-10.000000	-0.516667	28.016666	281.333344	1023.000000	1023.000000	2046.000000
6.480000	-0.015178	-8.970035	-2.147423	-2.096816	-1.986637	-2.739160	0.000000	-10.000000	-0.491667	27.783333	290.666656	1023.000000	1023.000000	2046.000000
6.500000	-0.015323	-9.056056	-2.179700	-1.847695	-2.032000	-2.996661	0.000000	-10.000000	-0.491667	27.500000	299.833344	1023.000000	1023.000000	2046.000000
6.520000	-0.015422	-9.114355	-2.216102	-1.720064	-1.937307	-3.240881	0.000000	-10.000000	-0.491667	27.366667	309.166656	1023.000000	1023.000000	2046.000000
6.540000	-0.014757	-8.721505	-2.159487	-1.681523	-1.703140	-3.177356	0.000000	-10.000000	-0.500000	27.333334	318.333344	1023.000000	1023.000000	2046.000000
6.560000	-0.013996	-8.271831	-2.177550	-1.589379	-1.434144	-3.070758	0.000000	-10.000000	-0.516667	27.500000	327.500000	1023.000000	1023.000000	2046.000000
6.580000	-0.013414	-7.927628	-2.148969	-1.484106	-1.338065	-2.956487	0.000000	-10.000000	-0.541667	27.916666	336.500000	1023.000000	1023.000000	2046.000000
6.600000	-0.012765	-7.544136	-2.055984	-1.387391	-1.376949	-2.723812	0.000000	-10.000000	-0.558333	28.266666	345.833344	1023.000000	1023.000000	2046.000000
6.620000	-0.011559	-6.831131	-1.753692	-1.290093	-1.429492	-2.357853	0.000000	-10.000000	-0.558333	28.583334	355.166656	1023.000000	1023.000000	2046.000000
6.640000	-0.009965	-5.889280	-1.404565	-0.878842	-1.287893	-2.317980	0.000000	-10.000000	-0.550000	28.533335	364.833344	1023.000000	1023.000000	2046.000000
6.660000	-0.008533	-5.042907	-1.268323	-0.424260	-0.871902	-2.478422	0.000000	-10.000000	-0.566667	28.633333	374.166656	1023.000000	1023.000000	2046.000000
6.680000	-0.007044	-4.163066	-0.975892	-0.292175	-0.623020	-2.271980	0.000000	-10.000000	-0.583333	28.683334	383.833344	1023.000000	1023.000000	2046.000000
6.700000	-0.005810	-3.433579	-0.914484	-0.163627	-0.307575	-2.047893	0.000000	-10.000000	-0.600000	29.016666	393.333344	1023.000000	1023.000000	2046.000000
6.720000	-0.004465	-2.638719	-0.731842	0.060188	-0.172447	-1.794618	0.000000	-10.000000	-0.583333	29.000000	403.000000	1023.000000	1023.000000	2046.000000
6.740000	-0.002727	-1.611505	-0.361835	0.244651	-0.146360	-1.347961	0.000000	-10.000000	-0.558333	28.916668	412.666656	1023.000000	1023.000000	2046.000000
6.760000	-0.000572	-0.337877	0.108977	0.608614	-0.042427	-1.013040	0.000000	-10.000000	-0.533333	28.616667	422.333344	1023.000000	1023.000000	2046.000000
6.780000	0.001154	0.682193	0.463285	1.074539	0.145965	-1.001595	0.000000	-10.000000	-0.508333	28.300001	432.000000	1023.000000	1023.000000	2046.000000
6.800000	0.002317	1.369118	0.658437	1.356865	0.403968	-1.050152	0.000000	-10.000000	-0.475000	27.783335	441.500000	1023.000000	1023.000000	2046.000000
6.820000	0.002918	1.724596	0.757350	1.351350	0.617160	-1.001265	0.000000	-10.000000	-0.433333	26.733334	450.833344	1023.000000	1023.000000	2046.000000
6.840000	0.003165	1.870474	0.759321	1.329281	0.751939	-0.970068	0.000000	-10.000000	-0.400000	25.600000	460.000000	1023.000000	1023.000000	2046.000000
6.860000	0.003021	1.785429	0.670816	1.209443	0.768454	-0.863284	0.000000	-10.000000	-0.383333	24.550001	468.666656	1023.000000	1023.000000	2046.000000
6.880000	0.002764	1.633542	0.759800	1.071412	0.575701	-0.773372	0.000000	-10.000000	-0.366667	23.900000	477.000000	1023.000000	1023.000000	2046.000000
6.900000	0.003150	1.861763	0.978900	0.899214	0.454268	-0.470618	0.000000	-10.000000	-0.358333	23.600000	490.333344	1023.000000	1023.000000	2046.000000
6.920000	0.003937	2.326743	1.194565	0.999823	0.506964	-0.374608	0.000000	-10.000000	-0.358333	23.400002	503.666656	1023.000000	1023.000000	2046.000000
6.940000	0.004992	2.950553	1.382426	1.271187	0.731204	-0.434264	0.000000	-10.000000	-0.358333	23.433334	516.833313	1023.000000	1023.000000	2046.000000
6.960000	0.006490	3.835682	1.634750	1.508629	1.073626	-0.381323	0.000000	-10.000000	-0.358333	23.400002	522.000000	1023.000000	1023.000000	2046.000000
6.980000	0.008159	4.822092	1.870122	1.650273	1.461434	-0.159737	0.000000	-10.000000	-0.350000	23.450001	524.500000	1023.000000	1023.000000	2046.000000
7.000000	0.009877	5.837027	2.104521	1.826825	1.792066	0.113614	0.000000	-10.000000	-0.350000	23.450001	527.000000	1023.000000	1023.000000	2046.000000
7.020000	0.011213	6.626769	2.285186	2.032922	1.990529	0.318131	0.000000	-10.000000	-0.350000	23.400002	532.166687	1023.000000	1023.000000	2046.000000
7.040000	0.012519	7.398741	2.526957	2.183896	2.048636	0.639251	0.000000	-10.000000	-0.350000	23.216667	540.000000	1023.000000	1023.000000	2046.000000
7.060000	0.013981	8.262926	2.888436	2.375517	2.037434	0.961539	0.000000	-10.000000	-0.350000	23.016666	548.000000	1023.000000	1023.000000	2046.000000
7.080000	0.015563	9.197774	3.236095	2.684386	2.132881	1.144411	0.000000	-10.000000	-0.350000	22.616667	555.666687	1023.000000	1023.000000	2046.000000
7.100000	0.016919	9.999091	3.484348	3.132380	2.370750	1.011613	0.000000	-10.000000	-0.333333	22.366667	563.333313	1023.000000	1023.000000	2046.000000
7.120000	0.018481	10.922098	3.694517	3.339726	2.740653	1.147203	0.000000	-10.000000	-0.316667	22.183334	570.666687	1023.000000	1023.000000	2046.000000
7.140000	0.019571	11.566449	3.771708	3.445425	3.052782	1.296535	0.000000	-10.000000	-0.316667	22.066668	578.333313	1023.000000	1023.000000	2046.000000
7.160000	0.019813	11.709416	3.591743	3.509761	3.260307	1.347605	0.000000	-10.000000	-0.333333	22.033335	585.666687	1023.000000	1023.000000	2046.000000
7.180000	0.020190	11.932113	3.720544	3.542894	3.186978	1.481697	0.000000	-10.000000	-0.350000	21.800001	593.166687	1023.000000	1023.000000	2046.000000
7.200000	0.021121	12.482581	4.075077	3.622306	3.046382	1.738816	0.000000	-10.000000	-0.350000	21.750000	600.333313	1023.000000	1023.000000	2046.000000
7.220000	0.022779	13.462358	4.449121	3.915191	3.120980	1.977067	0.000000	-10.000000	-0.333333	21.583334	607.666687	1023.000000	1023.000000	2046.000000
7.240000	0.023212	13.718388	4.588547	4.154377	2.985001	1.990464	0.000000	-10.000000	-0.316667	21.266666	614.833313	1023.000000	1023.000000	2046.000000
7.260000	0.023099	13.651412	4.432209	4.453655	3.123415	1.642133	0.000000	-10.000000	-0.300000	21.033333	622.000000	1023.000000	1023.000000	2046.000000
7.280000	0.022703	13.417481	4.331538	4.326238	3.199165	1.560541	0.000000	-10.000000	-0.283333	20.450001	629.000000	1023.000000	1023.000000	2046.000000
7.300000	0.022971	13.576114	4.318735	4.387165	3.291495	1.578718	0.000000	-10.000000	-0.275000	20.000000	635.833313	1023.000000	1023.000000	2046.000000
7.320000	0.023277	13.756628	4.276256	4.469582	3.334308	1.676482	0.000000	-10.000000	-0.258333	19.666668	642.666687	1023.000000	1023.000000	2046.000000
7.340000	0.023607	13.951668	4.656722	4.592387	2.981939	1.720620	0.000000	-10.000000	-0.258333	19.616667	649.333313	1023.000000	1023.000000	2046.000000
7.360000	0.023468	13.869610	4.687568	4.774812	2.893990	1.513240	0.000000	-10.000000	-0.241667	19.600000	656.000000	1023.000000	1023.000000	2046.000000
7.380000	0.021884	12.933328	4.395400	4.822658	2.722134	0.993135	0.000000	-10.000000	-0.216667	18.799999	662.500000	1023.000000	1023.000000	2046.000000
7.400000	0.020437	12.078007	4.150517	4.676458	2.553728	0.697302	0.000000	-10.000000	-0.191667	18.000000	669.000000	1023.000000	1023.000000	2046.000000
7.420000	0.019277	11.392947	3.864908	4.511822	2.473570	0.542646	0.000000	-10.000000	-0.166667	17.116667	675.000000	1023.000000	1023.000000	2046.000000
7.440000	0.018192	10.751617	3.698799	4.393576	2.187718	0.471524	0.000000	-10.000000	-0.158333	16.500000	680.833313	1023.000000	1023.000000	2046.000000
7.460000	0.018548	10.961938	3.929028	4.406564	1.959904	0.666443	0.000000	-10.000000	-0.166667	16.100000	686.333313	1023.000000	1023.000000	2046.000000
7.480000	0.018880	11.158270	3.912537	4.620294	2.117333	0.508106	0.000000	-10.000000	-0.158333	15.600000	692.000000	1023.000000	1023.000000	2046.000000
7.500000	0.019455	11.497981	3.978725	4.665997	2.366465	0.486795	0.000000	-10.000000	-0.158333	15.316668	697.333313	1023.000000	1023.000000	2046.000000
7.520000	0.019938	11.783322	3.903475	4.630187	2.673527	0.576134	0.000000	-10.000000	-0.141667	14.683333	702.500000	1023.000000	1023.000000	2046.000000
7.540000	0.020183	11.928045	3.917731	4.748957	2.699360	0.561997	0.000000	-10.000000	-0.133333	14.050000	707.333313	1023.000000	1023.000000	2046.000000
7.560000	0.020638	12.197223	4.054186	4.783146	2.648548	0.711343	0.000000	-10.000000	-0.116667	13.283334	712.166687	1023.000000	1023.000000	2046.000000
7.580000	0.021341	12.612799	4.352958	4.957360	2.491014	0.811467	0.000000	-10.000000	-0.083333	12.450000	716.666687	1023.000000	1023.000000	2046.000000
7.600000	0.022537	13.319536	4.592005	5.153376	2.586517	0.987639	0.000000	-10.000000	-0.066667	11.550000	721.000000	1023.000000	1023.000000	2046.000000
7.620000	0.023513	13.895972	4.752676	5.426765	2.814678	0.901853	0.000000	-10.000000	-0.041667	10.800000	725.000000	1023.000000	1023.000000	2046.000000
7.640000	0.024695	14.594566	4.895332	5.540750	3.118111	1.040374	0.000000	-10.000000	-0.025000	9.816667	728.833313	1023.000000	1023.000000	2046.000000
7.660000	0.025755	15.221489	4.955856	5.626313	3.408980	1.230340	0.000000	-10.000000	-0.008333	8.700000	732.333313	1023.000000	1023.000000	2046.000000
7.680000	0.026550	15.691045	4.938719	5.819423	3.573221	1.359681	0.000000	-10.000000	0.000000	6.950000	735.500000	1023.000000	1023.000000	2046.000000
7.700000	0.027220	16.087061	5.230578	5.994602	3.339090	1.522791	0.000000	-10.000000	0.000000	5.233334	738.166687	1023.000000	1023.000000	2046.000000
7.720000	0.027882	16.478027	5.484644	6.141598	3.212803	1.638983	0.000000	-10.000000	0.000000	2.783333	740.166687	1023.000000	1023.000000	2046.000000
7.740000	0.027457	16.226831	5.419588	6.227603	3.201178	1.378462	0.000000	-10.000000	0.016667	0.250000	741.333313	1023.000000	1023.000000	2046.000000
7.760000	0.026745	15.806123	5.294968	5.995430	3.268104	1.247621	0.000000	-10.000000	0.025000	-2.600000	741.833313	1023.000000	1023.000000	2046.000000
7.780000	0.025951	15.337278	4.971631	5.676094	3.444494	1.245059	0.000000	-10.000000	0.050000	-5.016667	742.000000	1023.000000	1023.000000	2046.000000
7.800000	0.024702	14.598621	4.707120	5.471625	3.286410	1.133466	0.000000	-10.000000	0.050000	-6.733334	742.000000	1023.000000	1023.000000	2046.000000
7.820000	0.023971	14.166589	4.818447	5.237502	2.887401	1.223239	0.000000	-10.000000	0.066667	-7.700000	742.000000	1023.000000	1023.000000	2046.000000
7.840000	0.023843	14.090945	4.981113	5.165509	2.694414	1.249909	0.000000	-10.000000	0.058333	-7.866667	742.000000	1023.000000	1023.000000	2046.000000
7.860000	0.023993	14.180033	4.945602	5.192984	2.907561	1.133886	0.000000	-10.000000	0.058333	-7.866667	742.000000	1023.000000	1023.000000	2046.000000
7.880000	0.024461	14.456424	4.958015	5.032456	3.210186	1.255766	0.000000	-10.000000	0.050000	-7.700000	742.000000	1023.000000	1023.000000	2046.000000
7.900000	0.024687	14.589920	4.833566	5.055876	3.371842	1.328636	0.000000	-10.000000	0.058333	-7.333333	742.000000	1023.000000	1023.000000	2046.000000
7.920000	0.025544	15.096663	5.120251	5.172593	3.235789	1.568030	0.000000	-10.000000	0.058333	-6.950000	738.500000	1023.000000	1023.000000	2046.000000
7.940000	0.026775	15.824032	5.493298	5.361309	3.190318	1.779107	0.000000	-10.000000	0.058333	-6.533333	730.333313	1023.000000	1023.000000	2046.000000
7.960000	0.027758	16.404961	5.604370	5.618610	3.392716	1.789264	0.000000	-10.000000	0.050000	-6.300000	722.166687	1023.000000	1023.000000	2046.000000
7.980000	0.028489	16.837111	5.723659	5.709899	3.597677	1.805876	0.000000	-10.000000	0.050000	-6.066667	716.833313	1023.000000	1023.000000	2046.000000
8.000000	0.029362	17.352718	5.716676	5.731487	3.943238	1.961317	0.000000	-10.000000	0.050000	-5.883333	715.500000	1023.000000	1023.000000	2046.000000
8.020000	0.029511	17.441082	5.542887	5.774205	4.136146	1.987845	0.000000	-10.000000	0.041667	-5.583333	713.500000	1023.000000	1023.000000	2046.000000
8.040000	0.028981	17.127943	5.477820	5.792076	3.892879	1.965168	0.000000	-10.000000	0.033333	-5.166667	711.500000	1023.000000	1023.000000	2046.000000
8.060000	0.028916	17.089630	5.674367	5.752751	3.564314	2.098198	0.000000	-10.000000	0.033333	-4.733334	709.666687	1023.000000	1023.000000	2046.000000
8.080000	0.028930	17.097664	5.735319	5.819473	3.526010	2.016862	0.000000	-10.000000	0.041667	-4.583333	708.000000	1023.000000	1023.000000	2046.000000
8.100000	0.029254	17.289019	5.836795	5.887964	3.652060	1.912199	0.000000	-10.000000	0.050000	-4.950000	706.333313	1023.000000	1023.000000	2046.000000
8.120000	0.029875	17.656389	5.839777	5.908220	3.948664	1.959728	0.000000	-10.000000	0.050000	-5.833333	704.666687	1023.000000	1023.000000	2046.000000
8.140000	0.029946	17.697872	5.537477	5.959939	4.172499	2.027958	0.000000	-10.000000	0.050000	-6.950000	702.666687	1023.000000	1023.000000	2046.000000
8.160000	0.029417	17.385643	5.480527	6.029774	3.931952	1.943390	0.000000	-10.000000	0.066667	-8.000000	700.500000	1023.000000	1023.000000	2046.000000
8.180000	0.028638	16.924801	5.584105	5.998760	3.382075	1.959861	0.000000	-10.000000	0.075000	-8.783334	697.833313	1023.000000	1023.000000	2046.000000
8.200000	0.028334	16.745619	5.599494	6.008684	3.191190	1.946250	0.000000	-10.000000	0.091667	-9.333334	695.000000	1023.000000	1023.000000	2046.000000
8.220000	0.027945	16.515675	5.474681	6.047659	3.237590	1.755744	0.000000	-10.000000	0.083333	-9.716667	691.833313	1023.000000	1023.000000	2046.000000
8.240000	0.026516	15.671156	5.305500	5.891338	3.166741	1.307577	0.000000	-10.000000	0.091667	-10.250000	688.500000	1023.000000	1023.000000	2046.000000
8.260000	0.023430	13.847331	4.672861	5.516149	2.864155	0.794166	0.000000	-10.000000	0.100000	-10.933333	685.000000	1023.000000	1023.000000	2046.000000
8.280000	0.019972	11.803729	4.031945	5.159758	2.306385	0.305641	0.000000	-10.000000	0.116667	-12.066667	681.333313	1023.000000	1023.000000	2046.000000
8.300000	0.017609	10.406979	3.726703	4.947745	1.721541	0.010989	0.000000	-10.000000	0.125000	-13.183333	677.333313	1023.000000	1023.000000	2046.000000
8.320000	0.016424	9.706518	3.741117	4.820300	1.246223	-0.101122	0.000000	-10.000000	0.150000	-14.183333	673.000000	1023.000000	1023.000000	2046.000000
8.340000	0.015545	9.187369	3.612417	4.757440	1.099536	-0.282024	0.000000	-10.000000	0.175000	-14.650001	668.333313	1023.000000	1023.000000	2046.000000
8.360000	0.014673	8.671824	3.352054	4.661247	1.224724	-0.566202	0.000000	-10.000000	0.200000	-14.983334	663.500000	1023.000000	1023.000000	2046.000000
8.380000	0.014192	8.387515	3.160215	4.472890	1.370866	-0.616456	0.000000	-10.000000	0.200000	-15.066667	658.500000	1023.000000	1023.000000	2046.000000
8.400000	0.013480	7.966702	2.808688	4.366420	1.462536	-0.670942	0.000000	-10.000000	0.200000	-15.200000	653.500000	1023.000000	1023.000000	2046.000000
8.420000	0.012843	7.590016	2.858142	4.368376	1.084697	-0.721200	0.000000	-10.000000	0.200000	-15.283334	648.333313	1023.000000	1023.000000	2046.000000
8.440000	0.013026	7.698116	3.124994	4.345696	0.793762	-0.566337	0.000000	-10.000000	0.208333	-15.550000	643.166687	1023.000000	1023.000000	2046.000000
8.460000	0.013034	7.703378	3.159960	4.409009	0.828524	-0.694115	0.000000	-10.000000	0.208333	-15.883333	637.833313	1023.000000	1023.000000	2046.000000
8.480000	0.013061	7.718926	3.091601	4.307324	1.080464	-0.760463	0.000000	-10.000000	0.208333	-16.216667	632.666687	1023.000000	1023.000000	2046.000000
8.500000	0.013029	7.700057	2.879900	4.226774	1.358164	-0.764781	0.000000	-10.000000	0.208333	-16.450001	627.166687	1023.000000	1023.000000	2046.000000
8.520000	0.012869	7.605722	2.810260	4.315656	1.341930	-0.862124	0.000000	-10.000000	0.225000	-16.533333	621.833313	1023.000000	1023.000000	2046.000000
8.540000	0.013381	7.908427	3.071015	4.406783	1.092246	-0.661616	0.000000	-10.000000	0.241667	-16.716667	616.166687	1023.000000	1023.000000	2046.000000
8.560000	0.014478	8.556423	3.322050	4.593604	1.081224	-0.440454	0.000000	-10.000000	0.250000	-17.016666	610.666687	1023.000000	1023.000000	2046.000000
8.580000	0.015043	8.890444	3.388290	4.760222	1.287984	-0.546053	0.000000	-10.000000	0.241667	-17.450001	605.000000	1023.000000	1023.000000	2046.000000
8.600000	0.015116	8.933368	3.275542	4.666993	1.497834	-0.507001	0.000000	-10.000000	0.241667	-17.683334	599.333313	1023.000000	1023.000000	2046.000000
8.620000	0.014289	8.444895	2.970132	4.567001	1.571649	-0.663887	0.000000	-10.000000	0.241667	-17.833334	593.500000	1023.000000	1023.000000	2046.000000
8.640000	0.012924	7.637799	2.633646	4.420026	1.449957	-0.865830	0.000000	-10.000000	0.250000	-18.066668	587.500000	1023.000000	1023.000000	2046.000000
8.660000	0.011695	6.912035	2.619628	4.207091	0.989148	-0.903833	0.000000	-10.000000	0.258333	-18.450001	581.333313	1023.000000	1023.000000	2046.000000
8.680000	0.010814	6.391109	2.699288	4.024750	0.597414	-0.930342	0.000000	-10.000000	0.258333	-18.900000	575.000000	1023.000000	1023.000000	2046.000000
8.700000	0.009888	5.843874	2.603399	3.818460	0.506695	-1.084680	0.000000	-10.000000	0.275000	-19.183334	568.666687	1023.000000	1023.000000	2046.000000
8.720000	0.008880	5.248291	2.423652	3.471247	0.597147	-1.243755	0.000000	-10.000000	0.300000	-19.433334	562.166687	1023.000000	1023.000000	2046.000000
8.740000	0.008125	4.801910	2.164370	3.119977	0.756233	-1.238669	0.000000	-10.000000	0.316667	-19.333334	555.833313	1023.000000	1023.000000	2046.000000
8.760000	0.007270	4.296743	1.860220	3.052548	0.746469	-1.362494	0.000000	-10.000000	0.300000	-19.299999	549.166687	1023.000000	1023.000000	2046.000000
8.780000	0.007229	4.272233	2.182699	3.024684	0.300344	-1.235494	0.000000	-10.000000	0.283333	-19.216667	542.833313	1023.000000	1023.000000	2046.000000
8.800000	0.007812	4.616893	2.396677	3.104141	0.290243	-1.174167	0.000000	-10.000000	0.266667	-19.233334	536.333313	1023.000000	1023.000000	2046.000000
8.820000	0.008210	4.852062	2.481246	3.140162	0.461174	-1.230520	0.000000	-10.000000	0.283333	-19.200001	530.000000	1023.000000	1023.000000	2046.000000
8.840000	0.008579	5.069994	2.390179	3.018543	0.803805	-1.142533	0.000000	-10.000000	0.300000	-19.183334	523.666687	1023.000000	1023.000000	2046.000000
8.860000	0.008264	4.883737	2.166538	3.096487	0.904305	-1.283594	0.000000	-10.000000	0.316667	-19.216667	517.166687	1023.000000	1023.000000	2046.000000
8.880000	0.008473	5.007728	2.333919	3.151058	0.654965	-1.132214	0.000000	-10.000000	0.300000	-19.383333	510.833344	1023.000000	1023.000000	2046.000000
8.900000	0.009249	5.466145	2.677371	3.289813	0.471597	-0.972636	0.000000	-10.000000	0.266667	-19.299999	504.166656	1023.000000	1023.000000	2046.000000
8.920000	0.009499	5.613970	2.648014	3.359679	0.610828	-1.004550	0.000000	-10.000000	0.266667	-19.333334	497.833344	1023.000000	1023.000000	2046.000000
8.940000	0.009439	5.578385	2.571020	3.234094	0.852297	-1.079026	0.000000	-10.000000	0.266667	-19.133333	491.333344	1023.000000	1023.000000	2046.000000
8.960000	0.009321	5.508588	2.259265	3.190742	1.146317	-1.087737	0.000000	-10.000000	0.266667	-19.166668	485.000000	1023.000000	1023.000000	2046.000000
8.980000	0.009058	5.353217	2.298014	3.310821	0.920142	-1.175760	0.000000	-10.000000	0.250000	-19.016668	478.666656	1023.000000	1023.000000	2046.000000
9.000000	0.009288	5.489017	2.646849	3.347829	0.544004	-1.049666	0.000000	-10.000000	0.250000	-18.900002	472.333344	1023.000000	1023.000000	2046.000000
9.020000	0.008755	5.174130	2.486573	3.322221	0.547246	-1.181909	0.000000	-10.000000	0.250000	-18.750000	466.000000	1023.000000	1023.000000	2046.000000
9.040000	0.007732	4.569679	2.221928	3.039326	0.657435	-1.349011	0.000000	-10.000000	0.250000	-18.683334	459.666656	1023.000000	1023.000000	2046.000000
9.060000	0.006483	3.831419	1.789800	2.797402	0.758368	-1.514151	0.000000	-10.000000	0.266667	-18.700001	453.500000	1023.000000	1023.000000	2046.000000
9.080000	0.005666	3.348342	1.760768	2.781288	0.444576	-1.638290	0.000000	-10.000000	0.283333	-18.650000	447.333344	1023.000000	1023.000000	2046.000000
9.100000	0.005736	3.389953	2.012409	2.759609	0.090370	-1.472435	0.000000	-10.000000	0.300000	-18.866667	441.000000	1023.000000	1023.000000	2046.000000
9.120000	0.006044	3.571898	2.105731	2.889902	0.073884	-1.497619	0.000000	-10.000000	0.300000	-19.033333	434.666656	1023.000000	1023.000000	2046.000000
9.140000	0.005639	3.332646	1.953738	2.826936	0.198174	-1.646201	0.000000	-10.000000	0.300000	-19.216667	428.333344	1023.000000	1023.000000	2046.000000
9.160000	0.004757	2.811255	1.648174	2.643993	0.205532	-1.686444	0.000000	-10.000000	0.300000	-19.266666	422.000000	1023.000000	1023.000000	2046.000000
9.180000	0.003293	1.946134	1.127146	2.464315	0.232544	-1.877871	0.000000	-10.000000	0.283333	-19.316666	415.500000	1023.000000	1023.000000	2046.000000
9.200000	0.001476	0.872378	0.891244	2.312979	-0.203130	-2.128715	0.000000	-10.000000	0.266667	-19.183332	409.000000	1023.000000	1023.000000	2046.000000
9.220000	-0.000390	-0.230515	0.915631	2.113239	-0.862827	-2.396558	0.000000	-10.000000	0.283333	-19.033333	402.666656	1023.000000	1023.000000	2046.000000
9.240000	-0.002761	-1.631585	0.622044	1.871642	-1.350215	-2.775056	0.000000	-10.000000	0.300000	-18.900000	396.333344	1023.000000	1023.000000	2046.000000
9.260000	-0.005391	-3.185987	0.264516	1.598654	-1.816467	-3.232691	0.000000	-10.000000	0.316667	-18.950001	390.000000	1023.000000	1023.000000	2046.000000
9.280000	-0.007663	-4.528896	-0.156440	1.286139	-1.992171	-3.666424	0.000000	-10.000000	0.275000	-18.766666	383.666656	1023.000000	1023.000000	2046.000000
9.300000	-0.009295	-5.493223	-0.653480	0.928897	-1.970931	-3.797710	0.000000	-10.000000	0.258333	-18.450001	377.500000	1023.000000	1023.000000	2046.000000
9.320000	-0.010492	-6.200675	-1.028482	0.899338	-2.024936	-4.046596	0.000000	-10.000000	0.241667	-18.300001	371.500000	1023.000000	1023.000000	2046.000000
9.340000	-0.011239	-6.641970	-0.870444	0.879344	-2.538968	-4.111903	0.000000	-10.000000	0.250000	-18.150002	365.166656	1023.000000	1023.000000	2046.000000
9.360000	-0.011490	-6.790343	-0.778077	0.894215	-2.827835	-4.078646	0.000000	-10.000000	0.250000	-18.150002	358.833344	1023.000000	1023.000000	2046.000000
9.380000	-0.011631	-6.873858	-0.812681	0.863960	-2.827116	-4.098022	0.000000	-10.000000	0.250000	-17.966667	352.500000	1023.000000	1023.000000	2046.000000
9.400000	-0.011964	-7.070597	-0.946992	0.730617	-2.664076	-4.190146	0.000000	-10.000000	0.250000	-17.966667	346.500000	1023.000000	1023.000000	2046.000000
9.420000	-0.012398	-7.327379	-1.308894	0.685938	-2.429093	-4.275331	0.000000	-10.000000	0.250000	-17.883333	340.500000	1023.000000	1023.000000	2046.000000
9.440000	-0.012720	-7.517549	-1.260813	0.778638	-2.715013	-4.320361	0.000000	-10.000000	0.258333	-17.850000	334.666656	1023.000000	1023.000000	2046.000000
9.460000	-0.012473	-7.371396	-1.036076	0.757698	-2.979520	-4.113499	0.000000	-10.000000	0.258333	-17.883335	329.000000	1023.000000	1023.000000	2046.000000
9.480000	-0.012035	-7.112478	-0.892911	0.836173	-2.999930	-4.055810	0.000000	-10.000000	0.258333	-17.866667	323.333344	1023.000000	1023.000000	2046.000000
9.500000	-0.011472	-6.780031	-0.875433	0.846827	-2.753827	-3.997598	0.000000	-10.000000	0.250000	-17.866667	317.500000	1023.000000	1023.000000	2046.000000
9.520000	-0.010699	-6.323092	-0.960846	0.857268	-2.354229	-3.865285	0.000000	-10.000000	0.250000	-17.833334	311.500000	1023.000000	1023.000000	2046.000000
9.540000	-0.010299	-6.086650	-1.146069	1.055043	-2.120357	-3.875268	0.000000	-10.000000	0.250000	-17.950001	305.500000	1023.000000	1023.000000	2046.000000
9.560000	-0.010058	-5.944520	-1.034890	1.300149	-2.359430	-3.850348	0.000000	-10.000000	0.250000	-18.000000	299.500000	1023.000000	1023.000000	2046.000000
9.580000	-0.009729	-5.749872	-0.698439	1.387177	-2.760889	-3.677722	0.000000	-10.000000	0.250000	-17.950001	293.500000	1023.000000	1023.000000	2046.000000
9.600000	-0.010266	-6.066972	-0.842499	1.267408	-2.831953	-3.659928	0.000000	-10.000000	0.250000	-17.766668	287.500000	1023.000000	1023.000000	2046.000000
9.620000	-0.011506	-6.799975	-1.049850	1.019990	-2.883565	-3.886550	0.000000	-10.000000	0.250000	-17.816668	281.500000	1023.000000	1023.000000	2046.000000
9.640000	-0.012713	-7.513647	-1.540486	0.677313	-2.612685	-4.037789	0.000000	-10.000000	0.250000	-17.883333	275.500000	1023.000000	1023.000000	2046.000000
9.660000	-0.014130	-8.350787	-1.922428	0.448375	-2.694495	-4.182239	0.000000	-10.000000	0.250000	-18.066668	269.500000	1023.000000	1023.000000	2046.000000
9.680000	-0.015163	-8.961335	-1.847635	0.211906	-3.173375	-4.152231	0.000000	-10.000000	0.250000	-18.116667	263.500000	1023.000000	1023.000000	2046.000000
9.700000	-0.015589	-9.212997	-1.650790	-0.012500	-3.542010	-4.007697	0.000000	-10.000000	0.250000	-17.950001	257.500000	1023.000000	1023.000000	2046.000000
9.720000	-0.016391	-9.686812	-1.718595	-0.223865	-3.637575	-4.106777	0.000000	-10.000000	0.250000	-17.733334	251.500000	1023.000000	1023.000000	2046.000000
9.740000	-0.017084	-10.096608	-2.004104	-0.490923	-3.448811	-4.152770	0.000000	-10.000000	0.241667	-17.350000	245.500000	1023.000000	1023.000000	2046.000000
9.760000	-0.017331	-10.242764	-2.206346	-0.613195	-3.243144	-4.180079	0.000000	-10.000000	0.233333	-17.216667	239.500000	1023.000000	1023.000000	2046.000000
9.780000	-0.017512	-10.349446	-2.422793	-0.575280	-3.110000	-4.241373	0.000000	-10.000000	0.225000	-17.000000	233.666672	1023.000000	1023.000000	2046.000000
9.800000	-0.017278	-10.211209	-2.200072	-0.448918	-3.393579	-4.168641	0.000000	-10.000000	0.216667	-16.766666	228.000000	1023.000000	1023.000000	2046.000000
9.820000	-0.016651	-9.840845	-1.899748	-0.440728	-3.570704	-3.929665	0.000000	-10.000000	0.208333	-16.383333	222.500000	1023.000000	1023.000000	2046.000000
9.840000	-0.016124	-9.529263	-1.848281	-0.442727	-3.411540	-3.826714	0.000000	-10.000000	0.200000	-16.033333	217.000000	1023.000000	1023.000000	2046.000000
9.860000	-0.016134	-9.535250	-2.018707	-0.520004	-3.102271	-3.894268	0.000000	-10.000000	0.191667	-15.800000	211.666672	1023.000000	1023.000000	2046.000000
9.880000	-0.015940	-9.420671	-2.219214	-0.564938	-2.824989	-3.811531	0.000000	-10.000000	0.183333	-15.500000	206.333328	1023.000000	1023.000000	2046.000000
9.900000	-0.015871	-9.379523	-2.231982	-0.429427	-2.900370	-3.817745	0.000000	-10.000000	0.183333	-15.200000	201.166672	1023.000000	1023.000000	2046.000000
9.920000	-0.015397	-9.099387	-1.947700	-0.315552	-3.158484	-3.677651	0.000000	-10.000000	0.175000	-14.833334	196.000000	1023.000000	1023.000000	2046.000000
9.940000	-0.015027	-8.880988	-1.666628	-0.298501	-3.381255	-3.534605	0.000000	-10.000000	0.175000	-14.566667	191.000000	1023.000000	1023.000000	2046.000000
9.960000	-0.014827	-8.762721	-1.748482	-0.339929	-3.191948	-3.482361	0.000000	-10.000000	0.166667	-14.316667	186.166672	1023.000000	1023.000000	2046.000000
9.980000	-0.015047	-8.893007	-1.805518	-0.414542	-3.092037	-3.580910	0.000000	-10.000000	0.166667	-14.066667	181.333328	1023.000000	1023.000000	2046.000000
10.000000	-0.014991	-8.859420	-2.037463	-0.468514	-2.750749	-3.602694	0.000000	-10.000000	0.166667	-13.866667	176.666672	1023.000000	1023.000000	2046.000000
10.020000	-0.015274	-9.026958	-2.289461	-0.534461	-2.601847	-3.601189	0.000000	-10.000000	0.175000	-13.666667	172.000000	1023.000000	1023.000000	2046.000000
10.040000	-0.015561	-9.196795	-2.229952	-0.376424	-2.888551	-3.701868	0.000000	-10.000000	0.175000	-13.500000	167.500000	1023.000000	1023.000000	2046.000000
10.060000	-0.015373	-9.085613	-1.914214	-0.437122	-3.270133	-3.464144	0.000000	-10.000000	0.166667	-13.350000	163.000000	1023.000000	1023.000000	2046.000000
10.080000	-0.015297	-9.040380	-1.727677	-0.486535	-3.442416	-3.383752	0.000000	-10.000000	0.150000	-13.233334	158.500000	1023.000000	1023.000000	2046.000000
10.100000	-0.015496	-9.157965	-1.934051	-0.580169	-3.145800	-3.497944	0.000000	-10.000000	0.133333	-13.000000	154.166672	1023.000000	1023.000000	2046.000000
10.120000	-0.015619	-9.230824	-2.166973	-0.755816	-2.812347	-3.495687	0.000000	-10.000000	0.116667	-12.833334	149.666672	1023.000000	1023.000000	2046.000000
10.140000	-0.016031	-9.474412	-2.348673	-0.712763	-2.737167	-3.675810	0.000000	-10.000000	0.100000	-12.583334	145.333328	1023.000000	1023.000000	2046.000000
10.160000	-0.016286	-9.624776	-2.408062	-0.606262	-2.873437	-3.737015	0.000000	-10.000000	0.108333	-12.416667	141.000000	1023.000000	1023.000000	2046.000000
10.180000	-0.016063	-9.493404	-2.046515	-0.625532	-3.273299	-3.548059	0.000000	-10.000000	0.100000	-12.166667	137.000000	1023.000000	1023.000000	2046.000000
10.200000	-0.015821	-9.349959	-1.892284	-0.732641	-3.347200	-3.377834	0.000000	-10.000000	0.100000	-11.916667	133.000000	1023.000000	1023.000000	2046.000000
10.220000	-0.016181	-9.562885	-2.096661	-0.867674	-3.054646	-3.543905	0.000000	-10.000000	0.091667	-11.633333	129.000000	1023.000000	1023.000000	2046.000000
10.240000	-0.016482	-9.741084	-2.456704	-0.942928	-2.699620	-3.641832	0.000000	-10.000000	0.100000	-11.366667	125.000000	1023.000000	1023.000000	2046.000000
10.260000	-0.017107	-10.110423	-2.597086	-0.843537	-2.888408	-3.781391	0.000000	-10.000000	0.100000	-11.050000	121.166664	1023.000000	1023.000000	2046.000000
10.280000	-0.017537	-10.364301	-2.352529	-0.895683	-3.462113	-3.653975	0.000000	-10.000000	0.091667	-10.750000	117.500000	1023.000000	1023.000000	2046.000000
10.300000	-0.018912	-11.176871	-2.476901	-1.212284	-3.767672	-3.720014	0.000000	-10.000000	0.091667	-10.450000	114.000000	1023.000000	1023.000000	2046.000000
10.320000	-0.020774	-12.277230	-2.918887	-1.623615	-3.706327	-4.028400	0.000000	-10.000000	0.091667	-10.300000	110.500000	1023.000000	1023.000000	2046.000000
10.340000	-0.022376	-13.224285	-3.439205	-1.862411	-3.569848	-4.352820	0.000000	-10.000000	0.091667	-10.150000	107.000000	1023.000000	1023.000000	2046.000000
10.360000	-0.023678	-13.993885	-3.613414	-1.902092	-3.885407	-4.592972	0.000000	-10.000000	0.091667	-9.950000	103.500000	1023.000000	1023.000000	2046.000000
10.380000	-0.023886	-14.116656	-3.334650	-2.004229	-4.351077	-4.426701	0.000000	-10.000000	0.091667	-9.816667	100.166664	1023.000000	1023.000000	2046.000000
10.400000	-0.023844	-14.091665	-3.227246	-2.277035	-4.411838	-4.175547	0.000000	-10.000000	0.091667	-9.783334	97.000000	1023.000000	1023.000000	2046.000000
10.420000	-0.023681	-13.995710	-3.572658	-2.237834	-3.743117	-4.442101	0.000000	-10.000000	0.075000	-9.916667	93.833336	1023.000000	1023.000000	2046.000000
10.440000	-0.024214	-14.310486	-3.908916	-2.223482	-3.598751	-4.579336	0.000000	-10.000000	0.066667	-9.883333	90.500000	1023.000000	1023.000000	2046.000000
10.460000	-0.024479	-14.466982	-3.767443	-2.074736	-4.106414	-4.518389	0.000000	-10.000000	0.066667	-9.666667	87.166664	1023.000000	1023.000000	2046.000000
10.480000	-0.024682	-14.587194	-3.559987	-2.223463	-4.505955	-4.297789	0.000000	-10.000000	0.075000	-9.366667	84.000000	1023.000000	1023.000000	2046.000000
10.500000	-0.025877	-15.293181	-3.801092	-2.514340	-4.474579	-4.503171	0.000000	-10.000000	0.066667	-8.900001	80.833336	1023.000000	1023.000000	2046.000000
10.520000	-0.028231	-16.684393	-4.427874	-2.848298	-4.345315	-5.062906	0.000000	-10.000000	0.058333	-8.533334	77.833336	1023.000000	1023.000000	2046.000000
10.540000	-0.031093	-18.375967	-5.054320	-2.936542	-4.728125	-5.656980	0.000000	-10.000000	0.050000	-8.016666	75.000000	1023.000000	1023.000000	2046.000000
10.560000	-0.033432	-19.758057	-4.984998	-3.139209	-5.752081	-5.881768	0.000000	-10.000000	0.050000	-7.550000	72.333336	1023.000000	1023.000000	2046.000000
10.580000	-0.034944	-20.651762	-5.099131	-3.474418	-6.107165	-5.971048	0.000000	-10.000000	0.050000	-7.083333	69.833336	1023.000000	1023.000000	2046.000000
10.600000	-0.036062	-21.312691	-5.460030	-3.747585	-5.918331	-6.186746	0.000000	-10.000000	0.050000	-6.816667	67.333336	1023.000000	1023.000000	2046.000000
10.620000	-0.036881	-21.796602	-5.939358	-3.882369	-5.595780	-6.379095	0.000000	-10.000000	0.050000	-6.750000	65.000000	1023.000000	1023.000000	2046.000000
10.640000	-0.037429	-22.120518	-6.097863	-3.674724	-5.764290	-6.583640	0.000000	-10.000000	0.050000	-6.783333	62.666668	1023.000000	1023.000000	2046.000000
10.660000	-0.037269	-22.026142	-5.751142	-3.657256	-6.223692	-6.394051	0.000000	-10.000000	0.050000	-6.766667	60.500000	1023.000000	1023.000000	2046.000000
10.680000	-0.037258	-22.019585	-5.683520	-3.797185	-6.252577	-6.286304	0.000000	-10.000000	0.050000	-6.683333	58.333332	1023.000000	1023.000000	2046.000000
10.700000	-0.037483	-22.152336	-6.002904	-3.896712	-5.821338	-6.431381	0.000000	-10.000000	0.050000	-6.466667	56.000000	1023.000000	1023.000000	2046.000000
10.720000	-0.037702	-22.281776	-6.214854	-3.766574	-5.715956	-6.584392	0.000000	-10.000000	0.050000	-6.150000	53.666668	1023.000000	1023.000000	2046.000000
10.740000	-0.037240	-22.008991	-5.926262	-3.612126	-6.039871	-6.430731	0.000000	-10.000000	0.050000	-5.783333	51.500000	1023.000000	1023.000000	2046.000000
10.760000	-0.036572	-21.614101	-5.588387	-3.734164	-6.190398	-6.101152	0.000000	-10.000000	0.050000	-5.483334	49.666668	1023.000000	1023.000000	2046.000000
10.780000	-0.036358	-21.487595	-5.764198	-3.809514	-5.727332	-6.186550	0.000000	-10.000000	0.050000	-5.250000	48.000000	1023.000000	1023.000000	2046.000000
10.800000	-0.035721	-21.111053	-6.022151	-3.682922	-5.201001	-6.204980	0.000000	-10.000000	0.050000	-5.116667	46.333332	1023.000000	1023.000000	2046.000000
10.820000	-0.034841	-20.591223	-5.793971	-3.355160	-5.348740	-6.093352	0.000000	-10.000000	0.050000	-5.133333	44.500000	1023.000000	1023.000000	2046.000000
10.840000	-0.033423	-19.753199	-5.171873	-3.233951	-5.676315	-5.671059	0.000000	-10.000000	0.041667	-5.266667	42.666668	1023.000000	1023.000000	2046.000000
10.860000	-0.032536	-19.229002	-5.084517	-3.153432	-5.420511	-5.570541	0.000000	-10.000000	0.041667	-5.350000	41.000000	1023.000000	1023.000000	2046.000000
10.880000	-0.032759	-19.360502	-5.214934	-3.246447	-5.168343	-5.730779	0.000000	-10.000000	0.041667	-5.300000	39.333332	1023.000000	1023.000000	2046.000000
10.900000	-0.033565	-19.836636	-5.693083	-3.307513	-4.890364	-5.945677	0.000000	-10.000000	0.050000	-5.250000	37.500000	1023.000000	1023.000000	2046.000000
10.920000	-0.034447	-20.357981	-5.694294	-3.334609	-5.304265	-6.024812	0.000000	-10.000000	0.050000	-5.416667	35.500000	1023.000000	1023.000000	2046.000000
10.940000	-0.034947	-20.653555	-5.356069	-3.640049	-5.827301	-5.830137	0.000000	-10.000000	0.041667	-5.716667	33.500000	1023.000000	1023.000000	2046.000000
10.960000	-0.035791	-21.152771	-5.491970	-4.023030	-5.752027	-5.885744	0.000000	-10.000000	0.041667	-6.000000	31.500000	1023.000000	1023.000000	2046.000000
10.980000	-0.036848	-21.776949	-6.045720	-4.272237	-5.294935	-6.164057	0.000000	-10.000000	0.041667	-6.083333	29.500000	1023.000000	1023.000000	2046.000000
11.000000	-0.037650	-22.250860	-6.099359	-4.230362	-5.593670	-6.327470	0.000000	-10.000000	0.050000	-5.966667	27.500000	1023.000000	1023.000000	2046.000000
11.020000	-0.037441	-22.127628	-5.651365	-4.430497	-6.060343	-5.985423	0.000000	-10.000000	0.050000	-5.650000	25.500000	1023.000000	1023.000000	2046.000000
11.040000	-0.037637	-22.243282	-5.691495	-4.677495	-5.864761	-6.009530	0.000000	-10.000000	0.050000	-5.283333	23.833334	1023.000000	1023.000000	2046.000000
11.060000	-0.037843	-22.365425	-6.083431	-4.737639	-5.352669	-6.191685	0.000000	-10.000000	0.041667	-4.966667	22.166666	1023.000000	1023.000000	2046.000000
11.080000	-0.037501	-22.163095	-6.144844	-4.544384	-5.271748	-6.202119	0.000000	-10.000000	0.041667	-4.716667	20.666666	1023.000000	1023.000000	2046.000000
11.100000	-0.036576	-21.616562	-5.522097	-4.469265	-5.697466	-5.927733	0.000000	-10.000000	0.033333	-4.533333	19.000000	1023.000000	1023.000000	2046.000000
11.120000	-0.035723	-21.112549	-5.198142	-4.545119	-5.752001	-5.617287	0.000000	-10.000000	0.033333	-4.283333	17.500000	1023.000000	1023.000000	2046.000000
11.140000	-0.035355	-20.894604	-5.384640	-4.569552	-5.211584	-5.728828	0.000000	-10.000000	0.025000	-3.983333	16.000000	1023.000000	1023.000000	2046.000000
11.160000	-0.034931	-20.644512	-5.654722	-4.489854	-4.767615	-5.732323	0.000000	-10.000000	0.025000	-3.666667	14.666667	1023.000000	1023.000000	2046.000000
11.180000	-0.034396	-20.328260	-5.461504	-4.234699	-4.951771	-5.680287	0.000000	-10.000000	0.016667	-3.366667	13.333333	1023.000000	1023.000000	2046.000000
11.200000	-0.033312	-19.687605	-4.879957	-4.219511	-5.303182	-5.284956	0.000000	-10.000000	0.008333	-3.200000	12.500000	1023.000000	1023.000000	2046.000000
11.220000	-0.032695	-19.322918	-4.834181	-4.285277	-5.022788	-5.180671	0.000000	-10.000000	0.008333	-2.916667	11.333333	1023.000000	1023.000000	2046.000000
11.240000	-0.032543	-19.233086	-5.084943	-4.311236	-4.537251	-5.299657	0.000000	-10.000000	0.008333	-2.666667	10.500000	1023.000000	1023.000000	2046.000000
11.260000	-0.032331	-19.107458	-5.313593	-4.078639	-4.324483	-5.390742	0.000000	-10.000000	0.016667	-2.350000	9.333333	1023.000000	1023.000000	2046.000000
11.280000	-0.031952	-18.883438	-4.890998	-3.942167	-4.811525	-5.238748	0.000000	-10.000000	0.016667	-2.233333	8.666667	1023.000000	1023.000000	2046.000000
11.300000	-0.031258	-18.473434	-4.501997	-4.019407	-5.017862	-4.934168	0.000000	-10.000000	0.016667	-2.166667	7.833333	1023.000000	1023.000000	2046.000000
11.320000	-0.031244	-18.465357	-4.588741	-4.140976	-4.743738	-4.991902	0.000000	-10.000000	0.016667	-2.150000	7.166667	1023.000000	1023.000000	2046.000000
11.340000	-0.031267	-18.478903	-5.026746	-4.090860	-4.180565	-5.180732	0.000000	-10.000000	0.016667	-2.116667	6.500000	1023.000000	1023.000000	2046.000000
11.360000	-0.031113	-18.387930	-5.024285	-3.842963	-4.296623	-5.224059	0.000000	-10.000000	0.016667	-2.000000	6.166667	1023.000000	1023.000000	2046.000000
11.380000	-0.030702	-18.145113	-4.510122	-3.841802	-4.801007	-4.992180	0.000000	-10.000000	0.008333	-1.866667	6.000000	1023.000000	1023.000000	2046.000000
11.400000	-0.030199	-17.847422	-4.331071	-4.045166	-4.752582	-4.718603	0.000000	-10.000000	0.000000	-1.666667	6.000000	1023.000000	1023.000000	2046.000000
11.420000	-0.030436	-17.987535	-4.646407	-4.018532	-4.278488	-5.044107	0.000000	-10.000000	0.000000	-1.250000	6.000000	1023.000000	1023.000000	2046.000000
11.440000	-0.030368	-17.947247	-4.919981	-3.942912	-3.978512	-5.105842	0.000000	-10.000000	0.008333	-0.683333	6.000000	1023.000000	1023.000000	2046.000000
11.460000	-0.030211	-17.854677	-4.615407	-3.742210	-4.426904	-5.070155	0.000000	-10.000000	0.016667	-0.183333	6.000000	1023.000000	1023.000000	2046.000000
11.480000	-0.029525	-17.449230	-4.250521	-3.798166	-4.680163	-4.720380	0.000000	-10.000000	0.016667	0.000000	6.000000	1023.000000	1023.000000	2046.000000
11.500000	-0.029265	-17.295834	-4.196437	-3.922392	-4.565581	-4.611423	0.000000	-10.000000	0.016667	0.000000	6.000000	1023.000000	1023.000000	2046.000000
11.520000	-0.029736	-17.573824	-4.548434	-3.985168	-4.184956	-4.855266	0.000000	-10.000000	0.016667	0.000000	6.000000	1023.000000	1023.000000	2046.000000
11.540000	-0.030822	-18.215557	-5.071229	-3.889718	-4.088467	-5.166142	0.000000	-10.000000	0.016667	0.000000	6.000000	1023.000000	1023.000000	2046.000000
11.560000	-0.031909	-18.858091	-4.846855	-3.941798	-4.861385	-5.208054	0.000000	-10.000000	0.008333	0.000000	6.000000	1023.000000	1023.000000	2046.000000
11.580000	-0.032307	-19.093689	-4.520369	-4.267077	-5.315473	-4.990770	0.000000	-10.000000	0.000000	0.000000	6.000000	1023.000000	1023.000000	2046.000000
11.600000	-0.033090	-19.556479	-4.827241	-4.449256	-5.032864	-5.247118	0.000000	-10.000000	0.008333	0.000000	6.000000	1023.000000	1023.000000	2046.000000
11.620000	-0.033346	-19.707628	-5.264722	-4.563047	-4.508008	-5.371852	0.000000	-10.000000	0.025000	0.000000	6.000000	1023.000000	1023.000000	2046.000000
11.640000	-0.033304	-19.682735	-5.215692	-4.273427	-4.734989	-5.458628	0.000000	-10.000000	0.025000	0.000000	6.000000	1023.000000	1023.000000	2046.000000
11.660000	-0.032368	-19.129297	-4.750535	-4.306383	-5.025082	-5.047298	0.000000	-10.000000	0.033333	0.000000	6.000000	1023.000000	1023.000000	2046.000000
11.680000	-0.031989	-18.905645	-4.715217	-4.402662	-4.768369	-5.019397	0.000000	-10.000000	0.033333	-0.566667	6.000000	1023.000000	1023.000000	2046.000000
11.700000	-0.032867	-19.424280	-5.261950	-4.305825	-4.452601	-5.403904	0.000000	-10.000000	0.033333	-1.000000	6.000000	1023.000000	1023.000000	2046.000000
11.720000	-0.033213	-19.628855	-5.425417	-4.101116	-4.653027	-5.449295	0.000000	-10.000000	0.016667	-1.000000	6.000000	1023.000000	1023.000000	2046.000000
11.740000	-0.033372	-19.722740	-4.852837	-4.348879	-5.368020	-5.153005	0.000000	-10.000000	0.008333	-0.433333	6.000000	1023.000000	1023.000000	2046.000000
11.760000	-0.035270	-20.844723	-5.215168	-4.604173	-5.287878	-5.737504	0.000000	-10.000000	0.025000	0.000000	6.000000	1023.000000	1023.000000	2046.000000
11.780000	-0.037992	-22.453173	-6.139151	-4.757112	-5.201857	-6.355054	0.000000	-10.000000	0.025000	0.000000	6.000000	1023.000000	1023.000000	2046.000000
11.800000	-0.040442	-23.900978	-6.198948	-4.797263	-6.219084	-6.685683	0.000000	-10.000000	0.033333	0.266667	6.000000	1023.000000	1023.000000	2046.000000
11.820000	-0.041521	-24.538780	-6.098211	-5.158217	-6.724656	-6.557695	0.000000	-10.000000	0.033333	0.450000	6.000000	1023.000000	1023.000000	2046.000000
11.840000	-0.042931	-25.371935	-6.647040	-5.395848	-6.399280	-6.929767	0.000000	-10.000000	0.041667	0.450000	6.000000	1023.000000	1023.000000	2046.000000
11.860000	-0.043717	-25.836969	-7.179791	-5.273980	-6.128831	-7.254369	0.000000	-10.000000	0.033333	0.183333	6.000000	1023.000000	1023.000000	2046.000000
11.880000	-0.043944	-25.970726	-6.868495	-5.167324	-6.739728	-7.195179	0.000000	-10.000000	0.025000	0.000000	6.000000	1023.000000	1023.000000	2046.000000
11.900000	-0.043596	-25.765060	-6.547810	-5.414162	-6.974853	-6.828236	0.000000	-10.000000	0.033333	0.000000	6.000000	1023.000000	1023.000000	2046.000000
11.920000	-0.043993	-25.999733	-6.992473	-5.468834	-6.427811	-7.110614	0.000000	-10.000000	0.033333	0.000000	6.000000	1023.000000	1023.000000	2046.000000
11.940000	-0.044111	-26.069468	-7.377147	-5.297097	-6.161268	-7.233956	0.000000	-10.000000	0.025000	0.000000	6.000000	1023.000000	1023.000000	2046.000000
11.960000	-0.043966	-25.983889	-7.108246	-5.118629	-6.576513	-7.180500	0.000000	-10.000000	0.016667	0.000000	6.000000	1023.000000	1023.000000	2046.000000
11.980000	-0.043175	-25.516142	-6.575864	-5.239516	-6.929925	-6.770836	0.000000	-10.000000	0.008333	0.000000	6.000000	1023.000000	1023.000000	2046.000000
12.000000	-0.042996	-25.410732	-6.680294	-5.267005	-6.638406	-6.825027	0.000000	-10.000000	0.016667	0.000000	6.000000	1023.000000	1023.000000	2046.000000
12.020000	-0.042826	-25.310202	-6.990605	-5.263815	-6.091312	-6.964469	0.000000	-10.000000	0.008333	0.266667	6.000000	1023.000000	1023.000000	2046.000000
12.040000	-0.042252	-24.971073	-7.108978	-4.919107	-5.924185	-7.018802	0.000000	-10.000000	0.008333	0.783333	6.000000	1023.000000	1023.000000	2046.000000
12.060000	-0.040881	-24.160810	-6.407901	-4.849204	-6.382006	-6.521699	0.000000	-10.000000	0.000000	0.783333	6.000000	1023.000000	1023.000000	2046.000000
12.080000	-0.039537	-23.366558	-6.196712	-4.836857	-6.129898	-6.203091	0.000000	-10.000000	0.008333	0.516667	6.000000	1023.000000	1023.000000	2046.000000
12.100000	-0.038822	-22.943750	-6.369760	-4.689681	-5.507913	-6.376397	0.000000	-10.000000	0.008333	0.266667	6.000000	1023.000000	1023.000000	2046.000000
12.120000	-0.038355	-22.667925	-6.568656	-4.343586	-5.276227	-6.479456	0.000000	-10.000000	0.008333	0.850000	6.000000	1023.000000	1023.000000	2046.000000
12.140000	-0.037930	-22.416487	-5.985197	-4.327993	-5.916537	-6.186759	0.000000	-10.000000	0.000000	1.450000	6.000000	1023.000000	1023.000000	2046.000000
12.160000	-0.038075	-22.502153	-5.845241	-4.592180	-6.104871	-5.959863	0.000000	-10.000000	0.008333	1.766667	6.000000	1023.000000	1023.000000	2046.000000
12.180000	-0.038940	-23.013374	-6.103399	-4.832608	-5.845943	-6.231426	0.000000	-10.000000	0.000000	1.816667	6.000000	1023.000000	1023.000000	2046.000000
12.200000	-0.039819	-23.533297	-6.515471	-5.071608	-5.534846	-6.411372	0.000000	-10.000000	0.000000	2.066667	6.000000	1023.000000	1023.000000	2046.000000
12.220000	-0.040424	-23.890701	-6.795583	-5.001285	-5.520779	-6.573055	0.000000	-10.000000	-0.025000	2.700000	6.000000	1023.000000	1023.000000	2046.000000
12.240000	-0.040472	-23.919218	-6.395846	-5.167453	-6.060743	-6.295177	0.000000	-10.000000	-0.025000	3.700000	6.000000	1023.000000	1023.000000	2046.000000
12.260000	-0.040219	-23.769371	-6.040143	-5.439173	-6.270713	-6.019341	0.000000	-10.000000	-0.041667	4.933333	6.000000	1023.000000	1023.000000	2046.000000
12.280000	-0.040371	-23.859350	-6.233895	-5.652169	-5.882255	-6.091031	0.000000	-10.000000	-0.041667	6.216667	6.000000	1023.000000	1023.000000	2046.000000
12.300000	-0.040104	-23.701202	-6.600491	-5.562871	-5.320216	-6.217624	0.000000	-10.000000	-0.066667	7.433333	6.000000	1023.000000	1023.000000	2046.000000
12.320000	-0.039361	-23.262354	-6.425265	-5.311422	-5.397219	-6.128448	0.000000	-10.000000	-0.066667	8.400001	6.000000	1023.000000	1023.000000	2046.000000
12.340000	-0.037859	-22.374924	-5.765990	-5.291039	-5.701767	-5.616127	0.000000	-10.000000	-0.066667	9.216667	6.000000	1023.000000	1023.000000	2046.000000
12.360000	-0.036528	-21.588062	-5.378031	-5.323700	-5.607927	-5.278404	0.000000	-10.000000	-0.058333	9.983334	6.000000	1023.000000	1023.000000	2046.000000
12.380000	-0.035557	-21.013903	-5.546214	-5.249528	-4.937960	-5.280200	0.000000	-10.000000	-0.075000	10.600000	8.666667	1023.000000	1023.000000	2046.000000
12.400000	-0.034603	-20.450533	-5.754302	-5.019699	-4.382443	-5.294090	0.000000	-10.000000	-0.091667	11.383333	14.333333	1023.000000	1023.000000	2046.000000
12.420000	-0.033382	-19.728952	-5.581791	-4.673326	-4.351449	-5.122388	0.000000	-10.000000	-0.100000	12.050000	21.333334	1023.000000	1023.000000	2046.000000
12.440000	-0.032054	-18.943911	-4.896503	-4.582621	-4.783904	-4.680883	0.000000	-10.000000	-0.108333	12.850000	27.000000	1023.000000	1023.000000	2046.000000
12.460000	-0.030835	-18.223721	-4.646316	-4.628623	-4.603281	-4.345500	0.000000	-10.000000	-0.133333	13.466667	31.166666	1023.000000	1023.000000	2046.000000
12.480000	-0.030241	-17.872313	-4.767099	-4.560476	-4.091037	-4.453701	0.000000	-10.000000	-0.166667	14.183333	35.500000	1023.000000	1023.000000	2046.000000
12.500000	-0.029486	-17.426378	-4.972299	-4.422330	-3.568109	-4.463642	0.000000	-10.000000	-0.191667	14.966667	40.166668	1023.000000	1023.000000	2046.000000
12.520000	-0.028773	-17.005007	-5.006675	-4.147308	-3.428272	-4.422752	0.000000	-10.000000	-0.200000	15.950000	45.000000	1023.000000	1023.000000	2046.000000
12.540000	-0.027887	-16.481304	-4.635375	-3.947601	-3.689033	-4.209295	0.000000	-10.000000	-0.216667	16.616667	50.166668	1023.000000	1023.000000	2046.000000
12.560000	-0.026896	-15.895653	-4.156944	-3.965956	-3.968556	-3.804197	0.000000	-10.000000	-0.241667	17.700001	55.666668	1023.000000	1023.000000	2046.000000
12.580000	-0.026074	-15.409999	-3.933910	-4.028500	-3.845966	-3.601623	0.000000	-10.000000	-0.266667	18.683334	61.500000	1023.000000	1023.000000	2046.000000
12.600000	-0.025670	-15.171071	-4.146514	-3.976144	-3.298037	-3.750375	0.000000	-10.000000	-0.291667	19.900000	67.666664	1023.000000	1023.000000	2046.000000
12.620000	-0.025060	-14.810647	-4.427332	-3.781185	-2.819447	-3.782682	0.000000	-10.000000	-0.308333	21.066668	74.000000	1023.000000	1023.000000	2046.000000
12.640000	-0.024297	-14.359604	-4.123776	-3.483316	-3.086952	-3.665559	0.000000	-10.000000	-0.350000	21.950001	80.833336	1023.000000	1023.000000	2046.000000
12.660000	-0.023240	-13.735001	-3.533050	-3.584586	-3.424004	-3.193361	0.000000	-10.000000	-0.358333	22.900000	88.000000	1023.000000	1023.000000	2046.000000
12.680000	-0.022827	-13.490724	-3.500902	-3.570424	-3.154856	-3.264542	0.000000	-10.000000	-0.375000	23.166668	95.500000	1023.000000	1023.000000	2046.000000
12.700000	-0.022690	-13.410078	-3.976773	-3.468697	-2.532634	-3.431974	0.000000	-10.000000	-0.375000	23.850000	103.166664	1023.000000	1023.000000	2046.000000
12.720000	-0.022604	-13.358690	-4.079965	-3.243078	-2.554036	-3.481612	0.000000	-10.000000	-0.391667	24.050001	111.000000	1023.000000	1023.000000	2046.000000
12.740000	-0.022678	-13.402482	-3.458313	-3.250566	-3.319771	-3.373832	0.000000	-10.000000	-0.416667	24.633333	119.000000	1023.000000	1023.000000	2046.000000
12.760000	-0.022253	-13.151309	-3.343692	-3.530662	-3.178045	-3.098910	0.000000	-10.000000	-0.425000	24.766666	127.000000	1023.000000	1023.000000	2046.000000
12.780000	-0.021998	-13.000957	-3.566024	-3.514810	-2.579651	-3.340472	0.000000	-10.000000	-0.441667	25.183334	135.333328	1023.000000	1023.000000	2046.000000
12.800000	-0.020688	-12.226345	-3.699293	-3.297761	-2.027196	-3.202095	0.000000	-10.000000	-0.441667	25.233334	143.666672	1023.000000	1023.000000	2046.000000
12.820000	-0.019379	-11.452876	-3.319157	-2.884113	-2.216202	-3.033404	0.000000	-10.000000	-0.441667	25.133333	152.333328	1023.000000	1023.000000	2046.000000
12.840000	-0.017593	-10.397717	-2.745029	-2.678024	-2.426918	-2.547745	0.000000	-10.000000	-0.433333	24.983334	160.666672	1023.000000	1023.000000	2046.000000
12.860000	-0.016742	-9.894544	-2.505929	-2.643109	-2.322373	-2.423133	0.000000	-10.000000	-0.425000	24.883333	169.000000	1023.000000	1023.000000	2046.000000
12.880000	-0.016357	-9.666797	-2.756180	-2.527617	-1.810376	-2.572623	0.000000	-10.000000	-0.441667	25.133333	177.333328	1023.000000	1023.000000	2046.000000
12.900000	-0.015963	-9.434329	-2.975740	-2.348934	-1.452974	-2.656681	0.000000	-10.000000	-0.458333	25.299999	191.500000	1023.000000	1023.000000	2046.000000
12.920000	-0.015876	-9.382826	-2.955070	-2.102380	-1.557199	-2.768177	0.000000	-10.000000	-0.466667	25.783333	205.833328	1023.000000	1023.000000	2046.000000
12.940000	-0.016682	-9.858829	-2.687917	-2.128770	-2.162452	-2.879691	0.000000	-10.000000	-0.458333	26.033333	217.166672	1023.000000	1023.000000	2046.000000
12.960000	-0.018488	-10.926186	-2.609945	-2.395555	-2.906773	-3.013913	0.000000	-10.000000	-0.441667	25.816668	222.833328	1023.000000	1023.000000	2046.000000
12.980000	-0.020100	-11.879066	-2.832071	-2.580914	-3.204146	-3.261935	0.000000	-10.000000	-0.433333	25.283333	225.666672	1023.000000	1023.000000	2046.000000
13.000000	-0.021105	-12.473350	-3.207564	-2.630507	-2.976585	-3.658695	0.000000	-10.000000	-0.416667	24.833334	231.333328	1023.000000	1023.000000	2046.000000
13.020000	-0.021484	-12.696912	-3.687647	-2.621377	-2.538619	-3.849270	0.000000	-10.000000	-0.408333	24.783333	237.000000	1023.000000	1023.000000	2046.000000
13.040000	-0.021142	-12.495094	-3.769935	-2.367183	-2.515699	-3.842276	0.000000	-10.000000	-0.400000	24.700001	245.500000	1023.000000	1023.000000	2046.000000
13.060000	-0.020440	-12.079882	-3.285136	-2.208838	-2.966494	-3.619413	0.000000	-10.000000	-0.408333	24.933334	253.833328	1023.000000	1023.000000	2046.000000
13.080000	-0.019389	-11.458882	-2.915632	-2.253291	-3.045210	-3.244749	0.000000	-10.000000	-0.425000	25.216667	262.166656	1023.000000	1023.000000	2046.000000
13.100000	-0.018779	-11.098521	-2.994253	-2.132231	-2.600048	-3.371989	0.000000	-10.000000	-0.441667	25.583334	270.500000	1023.000000	1023.000000	2046.000000
13.120000	-0.018051	-10.668407	-3.336097	-1.936156	-1.959160	-3.436995	0.000000	-10.000000	-0.441667	25.616667	279.000000	1023.000000	1023.000000	2046.000000
13.140000	-0.016854	-9.960953	-3.179678	-1.519467	-1.943080	-3.318727	0.000000	-10.000000	-0.450000	25.716667	287.500000	1023.000000	1023.000000	2046.000000
13.160000	-0.015652	-9.250079	-2.541299	-1.267043	-2.343558	-3.098179	0.000000	-10.000000	-0.466667	25.866667	296.000000	1023.000000	1023.000000	2046.000000
13.180000	-0.014105	-8.336102	-1.982366	-1.247763	-2.430488	-2.675484	0.000000	-10.000000	-0.491667	26.066668	304.500000	1023.000000	1023.000000	2046.000000
13.200000	-0.012938	-7.646094	-1.920871	-1.229705	-1.928496	-2.567022	0.000000	-10.000000	-0.500000	26.283333	310.166656	1023.000000	1023.000000	2046.000000
13.220000	-0.011681	-6.903519	-2.231613	-0.912654	-1.070700	-2.688552	0.000000	-10.000000	-0.483333	26.583334	319.000000	1023.000000	1023.000000	2046.000000
13.240000	-0.009862	-5.828450	-2.088779	-0.391292	-0.874382	-2.473997	0.000000	-10.000000	-0.450000	26.583334	328.000000	1023.000000	1023.000000	2046.000000
13.260000	-0.007832	-4.628532	-1.235733	-0.105557	-1.275078	-2.012164	0.000000	-10.000000	-0.416667	26.533333	339.833344	1023.000000	1023.000000	2046.000000
13.280000	-0.005814	-3.435880	-0.617346	-0.049517	-1.202525	-1.566492	0.000000	-10.000000	-0.408333	25.933332	348.666656	1023.000000	1023.000000	2046.000000
13.300000	-0.005070	-2.996500	-0.866972	0.086259	-0.463099	-1.752688	0.000000	-10.000000	-0.400000	25.466667	357.333344	1023.000000	1023.000000	2046.000000
13.320000	-0.004641	-2.742900	-1.075278	0.366024	-0.173496	-1.860151	0.000000	-10.000000	-0.383333	24.816668	366.000000	1023.000000	1023.000000	2046.000000
13.340000	-0.004300	-2.541043	-0.625677	0.466311	-0.683171	-1.698506	0.000000	-10.000000	-0.341667	24.100000	374.500000	1023.000000	1023.000000	2046.000000
13.360000	-0.003881	-2.293946	-0.104460	0.234751	-1.062766	-1.361471	0.000000	-10.000000	-0.316667	23.300001	382.666656	1023.000000	1023.000000	2046.000000
13.380000	-0.004135	-2.443776	-0.368041	0.044317	-0.598653	-1.521399	0.000000	-10.000000	-0.300000	22.616667	390.500000	1023.000000	1023.000000	2046.000000
13.400000	-0.004213	-2.490003	-0.765961	0.042329	-0.064992	-1.701379	0.000000	-10.000000	-0.300000	22.300001	398.000000	1023.000000	1023.000000	2046.000000
13.420000	-0.003877	-2.291076	-0.569775	0.221210	-0.254016	-1.688494	0.000000	-10.000000	-0.300000	22.166668	405.500000	1023.000000	1023.000000	2046.000000
13.440000	-0.002915	-1.722823	0.031183	0.239538	-0.632062	-1.361482	0.000000	-10.000000	-0.300000	22.233334	413.000000	1023.000000	1023.000000	2046.000000
13.460000	-0.001548	-0.915150	0.510409	0.145738	-0.602417	-0.968881	0.000000	-10.000000	-0.300000	22.450001	420.500000	1023.000000	1023.000000	2046.000000
13.480000	-0.000460	-0.271957	0.498089	0.225180	0.009357	-1.004583	0.000000	-10.000000	-0.316667	22.700001	428.000000	1023.000000	1023.000000	2046.000000
13.500000	0.001035	0.611552	0.407471	0.511432	0.682586	-0.989937	0.000000	-10.000000	-0.333333	22.833334	435.500000	1023.000000	1023.000000	2046.000000
13.520000	0.002855	1.687263	0.508687	0.953311	1.001877	-0.776611	0.000000	-10.000000	-0.350000	23.066668	443.166656	1023.000000	1023.000000	2046.000000
13.540000	0.004666	2.757754	1.354192	1.186846	0.561834	-0.345118	0.000000	-10.000000	-0.350000	23.166666	450.666656	1023.000000	1023.000000	2046.000000
13.560000	0.006377	3.768622	1.957774	1.176945	0.536730	0.097173	0.000000	-10.000000	-0.350000	23.333334	458.333344	1023.000000	1023.000000	2046.000000
13.580000	0.007333	4.333542	1.785021	1.401840	1.230477	-0.083795	0.000000	-10.000000	-0.350000	23.266666	466.000000	1023.000000	1023.000000	2046.000000
13.600000	0.008596	5.080044	1.562936	1.716665	1.866697	-0.066255	0.000000	-10.000000	-0.350000	23.283335	474.000000	1023.000000	1023.000000	2046.000000
13.620000	0.009965	5.889303	1.859223	2.128845	1.771675	0.129560	0.000000	-10.000000	-0.333333	23.050001	481.833344	1023.000000	1023.000000	2046.000000
13.640000	0.011605	6.858572	2.731739	2.191062	1.286323	0.649448	0.000000	-10.000000	-0.325000	22.883333	489.500000	1023.000000	1023.000000	2046.000000
13.660000	0.012660	7.482097	2.901934	2.246048	1.593579	0.740535	0.000000	-10.000000	-0.308333	22.450001	497.166656	1023.000000	1023.000000	2046.000000
13.680000	0.013354	7.892134	2.480702	2.455714	2.422975	0.532743	0.000000	-10.000000	-0.308333	22.283333	504.666656	1023.000000	1023.000000	2046.000000
13.700000	0.014258	8.426672	2.448160	2.842631	2.529082	0.606800	0.000000	-10.000000	-0.300000	22.083334	512.166687	1023.000000	1023.000000	2046.000000
13.720000	0.015088	8.917184	3.176979	2.956992	1.858825	0.924388	0.000000	-10.000000	-0.291667	22.083334	519.500000	1023.000000	1023.000000	2046.000000
13.740000	0.015413	9.108790	3.377147	2.801342	1.853399	1.076903	0.000000	-10.000000	-0.308333	21.883333	527.000000	1023.000000	1023.000000	2046.000000
13.760000	0.015196	8.981034	2.972943	2.776784	2.393320	0.837988	0.000000	-10.000000	-0.291667	21.650000	534.333313	1023.000000	1023.000000	2046.000000
13.780000	0.015558	9.195002	2.704563	3.028450	2.758849	0.703139	0.000000	-10.000000	-0.300000	21.316668	541.666687	1023.000000	1023.000000	2046.000000
13.800000	0.016787	9.921073	3.211756	3.355384	2.419673	0.934260	0.000000	-10.000000	-0.283333	20.833334	548.833313	1023.000000	1023.000000	2046.000000
13.820000	0.018605	10.995426	3.963920	3.465936	2.177211	1.388360	0.000000	-10.000000	-0.283333	20.316668	555.833313	1023.000000	1023.000000	2046.000000
13.840000	0.018771	11.093482	3.899020	3.387639	2.295794	1.511029	0.000000	-10.000000	-0.266667	19.883333	562.666687	1023.000000	1023.000000	2046.000000
13.860000	0.018219	10.767599	3.291218	3.551476	2.865206	1.059700	0.000000	-10.000000	-0.250000	19.466667	569.333313	1023.000000	1023.000000	2046.000000
13.880000	0.017655	10.433834	3.029097	3.782353	2.785978	0.836407	0.000000	-10.000000	-0.241667	19.216667	576.000000	1023.000000	1023.000000	2046.000000
13.900000	0.018112	10.704287	3.424741	3.987415	2.345505	0.946627	0.000000	-10.000000	-0.233333	18.783333	582.333313	1023.000000	1023.000000	2046.000000
13.920000	0.019010	11.234866	4.035895	3.940235	1.951555	1.307181	0.000000	-10.000000	-0.225000	18.833334	588.833313	1023.000000	1023.000000	2046.000000
13.940000	0.019077	11.274578	4.029086	3.912084	2.165079	1.168329	0.000000	-10.000000	-0.233333	18.700001	595.166687	1023.000000	1023.000000	2046.000000
13.960000	0.017785	10.511001	3.506839	3.935974	2.481176	0.587012	0.000000	-10.000000	-0.225000	18.700001	601.500000	1023.000000	1023.000000	2046.000000
13.980000	0.016045	9.482694	2.898750	4.009960	2.415357	0.158627	0.000000	-10.000000	-0.216667	18.366667	607.500000	1023.000000	1023.000000	2046.000000
14.000000	0.014794	8.742966	2.918176	4.102498	1.740259	-0.017967	0.000000	-10.000000	-0.208333	17.833334	613.500000	1023.000000	1023.000000	2046.000000
14.020000	0.014404	8.513062	3.299722	3.988268	1.111953	0.113118	0.000000	-10.000000	-0.191667	17.316668	619.500000	1023.000000	1023.000000	2046.000000
14.040000	0.014234	8.412258	3.395938	3.735467	1.031153	0.249699	0.000000	-10.000000	-0.175000	16.883333	625.500000	1023.000000	1023.000000	2046.000000
14.060000	0.013800	8.155558	2.927260	3.694148	1.637486	-0.103336	0.000000	-10.000000	-0.150000	16.666668	631.333313	1023.000000	1023.000000	2046.000000
14.080000	0.014057	8.307740	2.498999	3.865722	2.113067	-0.170047	0.000000	-10.000000	-0.150000	16.800001	637.000000	1023.000000	1023.000000	2046.000000
14.100000	0.014382	8.499876	2.754796	4.159454	1.734091	-0.148465	0.000000	-10.000000	-0.150000	16.783333	642.666687	1023.000000	1023.000000	2046.000000
14.120000	0.015389	9.094824	3.335191	4.188364	1.360179	0.211091	0.000000	-10.000000	-0.150000	16.850000	648.166687	1023.000000	1023.000000	2046.000000
14.140000	0.016299	9.632994	3.732713	4.027804	1.349356	0.523121	0.000000	-10.000000	-0.150000	16.533333	653.833313	1023.000000	1023.000000	2046.000000
14.160000	0.016704	9.871837	3.364028	4.258616	2.079667	0.169526	0.000000	-10.000000	-0.150000	16.483334	659.333313	1023.000000	1023.000000	2046.000000
14.180000	0.017493	10.338332	3.078345	4.531301	2.573942	0.154744	0.000000	-10.000000	-0.150000	16.366667	665.000000	1023.000000	1023.000000	2046.000000
14.200000	0.018472	10.916781	3.376270	4.875376	2.354631	0.310504	0.000000	-10.000000	-0.150000	16.466667	670.500000	1023.000000	1023.000000	2046.000000
14.220000	0.020080	11.867479	4.201226	4.858828	1.939263	0.868163	0.000000	-10.000000	-0.150000	16.616667	676.000000	1023.000000	1023.000000	2046.000000
14.240000	0.021542	12.731574	4.454525	4.868717	2.236355	1.171976	0.000000	-10.000000	-0.150000	16.733334	681.500000	1023.000000	1023.000000	2046.000000
14.260000	0.022461	13.274403	4.211599	5.190474	2.942812	0.929518	0.000000	-10.000000	-0.150000	16.733334	687.000000	1023.000000	1023.000000	2046.000000
14.280000	0.024043	14.209645	4.046117	5.618728	3.531395	1.013405	0.000000	-10.000000	-0.166667	16.350000	692.666687	1023.000000	1023.000000	2046.000000
14.300000	0.025091	14.828996	4.414629	5.965213	3.231336	1.217817	0.000000	-10.000000	-0.150000	15.900001	698.166687	1023.000000	1023.000000	2046.000000
14.320000	0.026074	15.409451	5.193500	5.892134	2.673322	1.650495	0.000000	-10.000000	-0.141667	15.050000	703.666687	1023.000000	1023.000000	2046.000000
14.340000	0.025977	15.352529	5.191799	5.710314	2.800743	1.649673	0.000000	-10.000000	-0.100000	13.916667	708.833313	1023.000000	1023.000000	2046.000000
14.360000	0.025193	14.888922	4.667727	5.636481	3.311287	1.273427	0.000000	-10.000000	-0.083333	12.566667	713.666687	1023.000000	1023.000000	2046.000000
14.380000	0.024781	14.645597	4.310050	5.670564	3.492919	1.172063	0.000000	-10.000000	-0.058333	11.516667	718.000000	1023.000000	1023.000000	2046.000000
14.400000	0.024613	14.546031	4.604467	5.660211	2.973467	1.307885	0.000000	-10.000000	-0.058333	10.866667	722.000000	1023.000000	1023.000000	2046.000000
14.420000	0.024919	14.726935	5.190346	5.388588	2.509236	1.638765	0.000000	-10.000000	-0.058333	10.666667	725.833313	1023.000000	1023.000000	2046.000000
14.440000	0.025100	14.833927	5.130431	5.224589	2.851915	1.626993	0.000000	-10.000000	-0.058333	10.400001	729.500000	1023.000000	1023.000000	2046.000000
14.460000	0.025502	15.071600	4.817255	5.341157	3.484729	1.428458	0.000000	-10.000000	-0.058333	10.600000	733.000000	1023.000000	1023.000000	2046.000000
14.480000	0.026524	15.675791	4.771183	5.644880	3.727007	1.532721	0.000000	-10.000000	-0.066667	10.766667	736.500000	1023.000000	1023.000000	2046.000000
14.500000	0.028000	16.547941	5.398918	5.914003	3.384032	1.850988	0.000000	-10.000000	-0.075000	11.083334	740.166687	1023.000000	1023.000000	2046.000000
14.520000	0.029909	17.676291	6.178212	5.874197	3.209029	2.414854	0.000000	-10.000000	-0.075000	11.100000	743.666687	1023.000000	1023.000000	2046.000000
14.540000	0.031102	18.381277	6.147454	6.019574	3.796002	2.418248	0.000000	-10.000000	-0.075000	11.000000	747.333313	1023.000000	1023.000000	2046.000000
14.560000	0.031980	18.900152	5.799164	6.337967	4.510698	2.252322	0.000000	-10.000000	-0.066667	10.750000	751.000000	1023.000000	1023.000000	2046.000000
14.580000	0.033187	19.613251	5.871914	6.775593	4.584073	2.381671	0.000000	-10.000000	-0.058333	10.433333	754.666687	1023.000000	1023.000000	2046.000000
14.600000	0.034439	20.353741	6.623790	6.945551	4.037553	2.746847	0.000000	-10.000000	-0.050000	10.150001	758.333313	1023.000000	1023.000000	2046.000000
14.620000	0.035817	21.167559	7.030128	6.854005	4.132686	3.150738	0.000000	-10.000000	-0.058333	9.966667	761.666687	1023.000000	1023.000000	2046.000000
14.640000	0.036220	21.406263	6.776167	6.995488	4.721636	2.912971	0.000000	-10.000000	-0.058333	9.850000	765.166687	1023.000000	1023.000000	2046.000000
14.660000	0.036785	21.739866	6.403447	7.276614	5.222425	2.837380	0.000000	-10.000000	-0.058333	9.766666	768.500000	1023.000000	1023.000000	2046.000000
14.680000	0.037096	21.923824	6.628133	7.545061	4.842544	2.908087	0.000000	-10.000000	-0.050000	9.616667	771.833313	1023.000000	1023.000000	2046.000000
14.700000	0.037220	21.996883	7.164447	7.439003	4.226342	3.167092	0.000000	-10.000000	-0.050000	9.400001	775.000000	1023.000000	1023.000000	2046.000000
14.720000	0.037001	21.867708	7.196301	7.220632	4.223940	3.226836	0.000000	-10.000000	-0.041667	9.133333	778.000000	1023.000000	1023.000000	2046.000000
14.740000	0.036685	21.680584	6.780438	7.237055	4.774001	2.889089	0.000000	-10.000000	-0.025000	8.916667	781.000000	1023.000000	1023.000000	2046.000000
14.760000	0.037118	21.936480	6.564926	7.465948	5.103809	2.801796	0.000000	-10.000000	-0.008333	8.366667	784.000000	1023.000000	1023.000000	2046.000000
14.780000	0.038266	22.615105	6.766871	7.886855	5.067331	2.894047	0.000000	-10.000000	0.000000	7.466667	787.000000	1023.000000	1023.000000	2046.000000
14.800000	0.039110	23.114191	7.501471	7.822996	4.370940	3.418785	0.000000	-10.000000	0.000000	6.433333	789.833313	1023.000000	1023.000000	2046.000000
14.820000	0.039636	23.425129	7.620723	7.806535	4.427466	3.570404	0.000000	-10.000000	0.000000	5.466667	792.333313	1023.000000	1023.000000	2046.000000
14.840000	0.038988	23.041882	7.236004	7.849852	4.723120	3.232905	0.000000	-10.000000	0.000000	4.716667	794.333313	1023.000000	1023.000000	2046.000000
14.860000	0.038664	22.850189	6.821561	7.949748	5.093118	2.985763	0.000000	-10.000000	0.000000	4.200000	796.000000	1023.000000	1023.000000	2046.000000
14.880000	0.038763	22.909134	6.565245	8.212014	5.187862	2.944012	0.000000	-10.000000	-0.008333	4.050000	797.333313	1023.000000	1023.000000	2046.000000
14.900000	0.038575	22.797958	7.032135	8.300009	4.518965	2.946849	0.000000	-10.000000	-0.008333	4.066667	798.666687	1023.000000	1023.000000	2046.000000
14.920000	0.037132	21.944990	7.337721	7.937812	3.742912	2.926546	0.000000	-10.000000	-0.008333	4.083333	799.500000	1023.000000	1023.000000	2046.000000
14.940000	0.034106	20.156902	6.674354	7.633638	3.571876	2.277035	0.000000	-10.000000	0.000000	2.700000	800.833313	1023.000000	1023.000000	2046.000000
14.960000	0.031648	18.703909	5.845365	7.479418	3.713421	1.665706	0.000000	-10.000000	0.000000	1.350000	801.833313	1023.000000	1023.000000	2046.000000
14.980000	0.030252	17.878962	5.334311	7.463514	3.671473	1.409664	0.000000	-10.000000	0.000000	0.000000	802.833313	1023.000000	1023.000000	2046.000000
15.000000	0.029307	17.320667	5.333860	7.525709	3.150663	1.310435	0.000000	-10.000000	0.000000	0.000000	803.000000	1023.000000	1023.000000	2046.000000
15.020000	0.029212	17.264307	5.794670	7.298999	2.548499	1.622138	0.000000	-10.000000	0.000000	0.000000	803.000000	1023.000000	1023.000000	2046.000000
15.040000	0.029052	17.169538	5.805317	7.051115	2.608194	1.704912	0.000000	-10.000000	0.000000	0.000000	803.000000	1023.000000	1023.000000	2046.000000
15.060000	0.028683	16.951633	5.424396	6.982702	3.070224	1.474311	0.000000	-10.000000	0.000000	0.000000	803.000000	1023.000000	1023.000000	2046.000000
15.080000	0.028591	16.897467	5.032253	7.116184	3.464449	1.284581	0.000000	-10.000000	0.000000	0.000000	803.000000	1023.000000	1023.000000	2046.000000
15.100000	0.028756	16.994785	5.016581	7.350533	3.324250	1.303422	0.000000	-10.000000	0.000000	0.000000	803.000000	1023.000000	1023.000000	2046.000000
15.120000	0.029308	17.320833	5.635638	7.362392	2.763737	1.559065	0.000000	-10.000000	0.000000	0.000000	803.000000	1023.000000	1023.000000	2046.000000
15.140000	0.029958	17.705059	6.002576	7.149458	2.645127	1.907899	0.000000	-10.000000	0.000000	0.000000	803.000000	1023.000000	1023.000000	2046.000000
15.160000	0.030150	17.818493	5.741474	7.201619	3.173887	1.701514	0.000000	-10.000000	0.000000	0.000000	803.000000	1023.000000	1023.000000	2046.000000
15.180000	0.030559	18.060610	5.328910	7.424616	3.783690	1.523393	0.000000	-10.000000	0.000000	0.000000	803.000000	1023.000000	1023.000000	2046.000000
15.200000	0.031650	18.704977	5.380550	7.775665	3.834861	1.713902	0.000000	-10.000000	0.000000	0.000000	803.000000	1023.000000	1023.000000	2046.000000
15.220000	0.032965	19.482182	6.296524	7.730744	3.196270	2.258644	0.000000	-10.000000	0.008333	0.000000	803.000000	1023.000000	1023.000000	2046.000000
15.240000	0.034059	20.128611	6.430965	7.759227	3.536048	2.402369	0.000000	-10.000000	0.008333	0.000000	803.000000	1023.000000	1023.000000	2046.000000
15.260000	0.034372	20.314137	5.741282	8.008332	4.441905	2.122617	0.000000	-10.000000	0.008333	-0.283333	803.000000	1023.000000	1023.000000	2046.000000
15.280000	0.034298	20.270216	5.859274	8.201538	4.054333	2.155071	0.000000	-10.000000	0.000000	-0.566667	803.000000	1023.000000	1023.000000	2046.000000
15.300000	0.033919	20.046118	6.537529	7.887434	3.214011	2.407146	0.000000	-10.000000	0.016667	-2.066667	803.000000	1023.000000	1023.000000	2046.000000
15.320000	0.032913	19.451591	6.289701	7.448289	3.362634	2.350968	0.000000	-10.000000	0.033333	-3.900000	803.000000	1023.000000	1023.000000	2046.000000
15.340000	0.031423	18.570776	5.587303	7.268298	3.808922	1.906253	0.000000	-10.000000	0.050000	-5.866667	803.000000	1023.000000	1023.000000	2046.000000
15.360000	0.030500	18.025259	5.145925	7.224360	3.832113	1.822862	0.000000	-10.000000	0.041667	-6.516667	803.000000	1023.000000	1023.000000	2046.000000
15.380000	0.029971	17.712753	5.590761	7.051316	3.141618	1.929058	0.000000	-10.000000	0.041667	-6.416667	803.000000	1023.000000	1023.000000	2046.000000
15.400000	0.029978	17.717257	6.075283	6.624512	2.778743	2.238718	0.000000	-10.000000	0.033333	-6.000000	803.000000	1023.000000	1023.000000	2046.000000
15.420000	0.029756	17.586092	5.606395	6.518415	3.428381	2.032900	0.000000	-10.000000	0.033333	-5.683333	803.000000	1023.000000	1023.000000	2046.000000
15.440000	0.030100	17.789152	5.234046	6.693825	3.918862	1.942418	0.000000	-10.000000	0.016667	-5.016667	803.000000	1023.000000	1023.000000	2046.000000
15.460000	0.031027	18.337141	5.549170	7.027913	3.728143	2.031915	0.000000	-10.000000	0.008333	-4.250000	803.000000	1023.000000	1023.000000	2046.000000
15.480000	0.032573	19.250853	6.397043	6.964361	3.334733	2.554715	0.000000	-10.000000	0.000000	-3.483333	803.000000	1023.000000	1023.000000	2046.000000
15.500000	0.033750	19.946354	6.623690	6.878525	3.606592	2.837547	0.000000	-10.000000	0.000000	-2.583333	803.000000	1023.000000	1023.000000	2046.000000
15.520000	0.034175	20.197708	6.043325	7.135236	4.502873	2.516275	0.000000	-10.000000	0.000000	-1.866667	803.000000	1023.000000	1023.000000	2046.000000
15.540000	0.035054	20.717047	5.983964	7.474739	4.639064	2.619279	0.000000	-10.000000	0.000000	-1.150000	803.000000	1023.000000	1023.000000	2046.000000
15.560000	0.035867	21.197405	6.625177	7.608831	4.090611	2.872785	0.000000	-10.000000	0.008333	-0.700000	803.000000	1023.000000	1023.000000	2046.000000
15.580000	0.036847	21.776695	7.198916	7.467273	3.840954	3.269552	0.000000	-10.000000	0.008333	-0.350000	803.000000	1023.000000	1023.000000	2046.000000
15.600000	0.037025	21.881750	6.895554	7.508811	4.426108	3.051276	0.000000	-10.000000	0.008333	0.000000	803.000000	1023.000000	1023.000000	2046.000000
15.620000	0.037238	22.007458	6.459074	7.802746	4.899717	2.845921	0.000000	-10.000000	0.008333	-0.300000	803.000000	1023.000000	1023.000000	2046.000000
15.640000	0.037708	22.285612	6.632468	8.034783	4.655601	2.962762	0.000000	-10.000000	0.016667	-0.600000	803.000000	1023.000000	1023.000000	2046.000000
15.660000	0.038437	22.716160	7.405373	7.872458	4.054506	3.383823	0.000000	-10.000000	0.016667	-1.633333	803.000000	1023.000000	1023.000000	2046.000000
15.680000	0.038666	22.851656	7.275789	7.726700	4.445321	3.403846	0.000000	-10.000000	0.008333	-2.566667	803.000000	1023.000000	1023.000000	2046.000000
15.700000	0.038459	22.729435	6.840862	7.842284	4.965301	3.080988	0.000000	-10.000000	0.000000	-3.500000	803.000000	1023.000000	1023.000000	2046.000000
15.720000	0.038559	22.788546	6.648197	8.110001	5.003839	3.026509	0.000000	-10.000000	0.000000	-4.000000	803.000000	1023.000000	1023.000000	2046.000000
15.740000	0.038437	22.716236	7.181977	8.067203	4.227197	3.239860	0.000000	-10.000000	0.016667	-4.283333	803.000000	1023.000000	1023.000000	2046.000000
15.760000	0.037877	22.385437	7.292282	7.610748	4.001894	3.480512	0.000000	-10.000000	0.033333	-4.566667	803.000000	1023.000000	1023.000000	2046.000000
15.780000	0.036297	21.451750	6.572635	7.507375	4.480974	2.890765	0.000000	-10.000000	0.041667	-4.400000	803.000000	1023.000000	1023.000000	2046.000000
15.800000	0.035602	21.041073	6.091283	7.626377	4.673941	2.649472	0.000000	-10.000000	0.025000	-4.216667	803.000000	1023.000000	1023.000000	2046.000000
15.820000	0.035725	21.113420	6.528488	7.739390	4.130407	2.715135	0.000000	-10.000000	0.025000	-4.200000	803.000000	1023.000000	1023.000000	2046.000000
15.840000	0.036783	21.738514	7.186010	7.563441	3.826771	3.162293	0.000000	-10.000000	0.033333	-4.583333	803.000000	1023.000000	1023.000000	2046.000000
15.860000	0.036992	21.862537	7.116843	7.461477	4.054285	3.229932	0.000000	-10.000000	0.033333	-5.083333	803.000000	1023.000000	1023.000000	2046.000000
15.880000	0.036732	21.708725	6.565886	7.615451	4.698105	2.829282	0.000000	-10.000000	0.025000	-5.350000	803.000000	1023.000000	1023.000000	2046.000000
15.900000	0.036199	21.393835	6.129181	7.812464	4.807321	2.644868	0.000000	-10.000000	0.016667	-5.366667	803.000000	1023.000000	1023.000000	2046.000000
15.920000	0.035557	21.014004	6.213689	7.872437	4.299448	2.628430	0.000000	-10.000000	0.016667	-5.100000	799.500000	1023.000000	1023.000000	2046.000000
15.940000	0.035561	21.016539	6.733802	7.682460	3.708155	2.892121	0.000000	-10.000000	0.025000	-5.566667	791.000000	1023.000000	1023.000000	2046.000000
15.960000	0.034711	20.514257	6.879260	7.405945	3.457316	2.771736	0.000000	-10.000000	0.033333	-6.033334	782.500000	1023.000000	1023.000000	2046.000000
15.980000	0.031614	18.683939	5.974488	7.116965	3.553400	2.039086	0.000000	-10.000000	0.050000	-6.700000	777.500000	1023.000000	1023.000000	2046.000000
16.000000	0.028013	16.555756	5.003690	6.893144	3.328192	1.330729	0.000000	-10.000000	0.050000	-7.166667	776.833313	1023.000000	1023.000000	2046.000000
16.020000	0.025438	15.033789	4.589060	6.837649	2.709496	0.897584	0.000000	-10.000000	0.058333	-7.950000	775.166687	1023.000000	1023.000000	2046.000000
16.040001	0.024064	14.221707	4.904414	6.524201	1.847012	0.946081	0.000000	-10.000000	0.058333	-8.983334	772.500000	1023.000000	1023.000000	2046.000000
16.059999	0.023264	13.749223	5.016613	6.059955	1.559589	1.113066	0.000000	-10.000000	0.058333	-9.550000	770.500000	1023.000000	1023.000000	2046.000000
16.080000	0.022088	13.054001	4.383171	5.979556	2.022305	0.668969	0.000000	-10.000000	0.050000	-9.733334	768.500000	1023.000000	1023.000000	2046.000000
16.100000	0.021492	12.701710	3.750289	6.027979	2.462349	0.461092	0.000000	-10.000000	0.058333	-9.733334	766.333313	1023.000000	1023.000000	2046.000000
16.120001	0.021176	12.515200	3.835217	6.218014	2.060094	0.401875	0.000000	-10.000000	0.075000	-10.050000	762.000000	1023.000000	1023.000000	2046.000000
16.139999	0.021419	12.658596	4.618042	5.914070	1.310442	0.816042	0.000000	-10.000000	0.091667	-10.433333	758.666687	1023.000000	1023.000000	2046.000000
16.160000	0.021269	12.570097	4.337385	5.724768	1.720582	0.787363	0.000000	-10.000000	0.100000	-10.966667	755.333313	1023.000000	1023.000000	2046.000000
16.180000	0.020830	12.310794	3.771393	5.805798	2.296741	0.436862	0.000000	-10.000000	0.100000	-11.400001	752.833313	1023.000000	1023.000000	2046.000000
16.200001	0.020777	12.278998	3.567022	6.038916	2.329080	0.343981	0.000000	-10.000000	0.100000	-12.000000	749.000000	1023.000000	1023.000000	2046.000000
16.219999	0.020887	12.344102	4.035470	6.174184	1.760200	0.374248	0.000000	-10.000000	0.100000	-12.650001	743.500000	1023.000000	1023.000000	2046.000000
16.240000	0.021788	12.876802	4.539189	5.875087	1.590444	0.872083	0.000000	-10.000000	0.108333	-13.266667	737.833313	1023.000000	1023.000000	2046.000000
16.260000	0.022071	13.044188	4.322875	5.840601	2.098744	0.781968	0.000000	-10.000000	0.116667	-13.716667	733.500000	1023.000000	1023.000000	2046.000000
16.280001	0.022565	13.335975	3.946422	6.134305	2.629373	0.625875	0.000000	-10.000000	0.133333	-14.050000	730.500000	1023.000000	1023.000000	2046.000000
16.299999	0.023129	13.669532	3.921675	6.492239	2.633412	0.622205	0.000000	-10.000000	0.158333	-14.416667	727.333313	1023.000000	1023.000000	2046.000000
16.320000	0.023437	13.851070	4.337301	6.614264	2.148930	0.750575	0.000000	-10.000000	0.183333	-15.000000	720.833313	1023.000000	1023.000000	2046.000000
16.340000	0.023249	13.740114	4.797884	6.233499	1.632061	1.076671	0.000000	-10.000000	0.200000	-15.783334	714.166687	1023.000000	1023.000000	2046.000000
16.360001	0.021994	12.998749	4.390999	5.926109	1.836447	0.845193	0.000000	-10.000000	0.200000	-16.350000	709.166687	1023.000000	1023.000000	2046.000000
16.379999	0.020351	12.027467	3.766667	5.779321	2.138207	0.343272	0.000000	-10.000000	0.216667	-16.750000	705.500000	1023.000000	1023.000000	2046.000000
16.400000	0.019037	11.250962	3.254058	5.710076	2.179435	0.107393	0.000000	-10.000000	0.233333	-17.033335	701.666687	1023.000000	1023.000000	2046.000000
16.420000	0.017910	10.584953	3.256870	5.561284	1.710948	0.055852	0.000000	-10.000000	0.241667	-17.283335	694.000000	1023.000000	1023.000000	2046.000000
16.440001	0.017359	10.259135	3.847133	5.097002	0.976331	0.338669	0.000000	-10.000000	0.233333	-17.483334	688.333313	1023.000000	1023.000000	2046.000000
16.459999	0.016824	9.943139	3.802737	4.772699	1.008016	0.359687	0.000000	-10.000000	0.216667	-17.333334	680.500000	1023.000000	1023.000000	2046.000000
16.480000	0.015985	9.447376	3.273301	4.644023	1.515084	0.014968	0.000000	-10.000000	0.208333	-17.216667	676.500000	1023.000000	1023.000000	2046.000000
16.500000	0.015837	9.359956	2.832714	4.749888	1.870570	-0.093217	0.000000	-10.000000	0.208333	-17.116667	670.500000	1023.000000	1023.000000	2046.000000
16.520000	0.016028	9.472493	3.076025	4.899631	1.525296	-0.028459	0.000000	-10.000000	0.225000	-17.100000	664.833313	1023.000000	1023.000000	2046.000000
16.540001	0.016941	10.011942	3.825735	4.791928	1.063547	0.330732	0.000000	-10.000000	0.241667	-17.083334	659.166687	1023.000000	1023.000000	2046.000000
16.559999	0.017663	10.438963	3.984157	4.666561	1.257966	0.530279	0.000000	-10.000000	0.233333	-16.966667	653.500000	1023.000000	1023.000000	2046.000000
16.580000	0.017736	10.481691	3.486356	4.729491	1.946155	0.319689	0.000000	-10.000000	0.216667	-16.816668	649.833313	1023.000000	1023.000000	2046.000000
16.600000	0.017907	10.583117	3.182001	5.104359	2.114895	0.181862	0.000000	-10.000000	0.200000	-16.800001	644.166687	1023.000000	1023.000000	2046.000000
16.620001	0.018400	10.874141	3.883907	5.171914	1.439299	0.379021	0.000000	-10.000000	0.208333	-16.883333	636.833313	1023.000000	1023.000000	2046.000000
16.639999	0.018965	11.208172	4.236289	4.869314	1.346475	0.756094	0.000000	-10.000000	0.216667	-17.033335	631.166687	1023.000000	1023.000000	2046.000000
16.660000	0.018742	11.076699	3.717962	4.951333	1.997357	0.410047	0.000000	-10.000000	0.216667	-16.950001	625.500000	1023.000000	1023.000000	2046.000000
16.680000	0.018521	10.945646	3.269853	5.284306	2.226641	0.164845	0.000000	-10.000000	0.208333	-16.950001	621.666687	1023.000000	1023.000000	2046.000000
16.700001	0.018687	11.044022	3.867789	5.245407	1.539023	0.391802	0.000000	-10.000000	0.200000	-16.916668	616.000000	1023.000000	1023.000000	2046.000000
16.719999	0.018987	11.221063	4.244552	4.919489	1.311468	0.745554	0.000000	-10.000000	0.200000	-16.916668	608.666687	1023.000000	1023.000000	2046.000000
16.740000	0.018386	10.866001	3.809361	4.917686	1.752232	0.386723	0.000000	-10.000000	0.200000	-16.816668	603.166687	1023.000000	1023.000000	2046.000000
16.760000	0.017826	10.534950	3.331971	5.050466	2.086205	0.066308	0.000000	-10.000000	0.200000	-16.799999	597.500000	1023.000000	1023.000000	2046.000000
16.780001	0.017635	10.422168	3.312423	5.193675	1.892756	0.023314	0.000000	-10.000000	0.200000	-16.850000	593.500000	1023.000000	1023.000000	2046.000000
16.799999	0.017651	10.431530	3.983389	5.013781	1.175339	0.259021	0.000000	-10.000000	0.200000	-16.799999	587.833313	1023.000000	1023.000000	2046.000000
16.820000	0.017671	10.443401	4.018917	4.722008	1.299631	0.402846	0.000000	-10.000000	0.208333	-16.783333	580.333313	1023.000000	1023.000000	2046.000000
16.840000	0.017024	10.060979	3.477374	4.692395	1.839723	0.051487	0.000000	-10.000000	0.216667	-16.766666	574.833313	1023.000000	1023.000000	2046.000000
16.860001	0.016781	9.917827	3.088425	4.880309	2.020123	-0.071030	0.000000	-10.000000	0.216667	-16.966667	569.166687	1023.000000	1023.000000	2046.000000
16.879999	0.016605	9.813785	3.538133	4.983696	1.393373	-0.101417	0.000000	-10.000000	0.216667	-17.050001	565.333313	1023.000000	1023.000000	2046.000000
16.900000	0.016839	9.952034	4.058704	4.635196	1.015152	0.242982	0.000000	-10.000000	0.216667	-17.083334	559.500000	1023.000000	1023.000000	2046.000000
16.920000	0.016466	9.731341	3.718263	4.504053	1.456033	0.052993	0.000000	-10.000000	0.225000	-16.983334	551.833313	1023.000000	1023.000000	2046.000000
16.940001	0.015894	9.393530	3.080538	4.668887	1.936137	-0.292033	0.000000	-10.000000	0.225000	-16.916666	546.166687	1023.000000	1023.000000	2046.000000
16.959999	0.015700	9.278763	3.181521	4.836752	1.588740	-0.328250	0.000000	-10.000000	0.216667	-16.966667	540.500000	1023.000000	1023.000000	2046.000000
16.980000	0.015880	9.384815	3.906577	4.508458	0.925332	0.044448	0.000000	-10.000000	0.208333	-16.866667	536.833313	1023.000000	1023.000000	2046.000000
17.000000	0.015059	8.899651	3.530478	4.161951	1.140164	0.067058	0.000000	-10.000000	0.208333	-16.916668	531.166687	1023.000000	1023.000000	2046.000000
17.020000	0.012796	7.562578	2.573267	4.163627	1.409822	-0.584138	0.000000	-10.000000	0.208333	-16.800001	523.833313	1023.000000	1023.000000	2046.000000
17.040001	0.010689	6.317249	2.286140	4.096629	0.851384	-0.916905	0.000000	-10.000000	0.208333	-16.850000	518.166687	1023.000000	1023.000000	2046.000000
17.059999	0.009526	5.630082	2.820615	3.604735	0.016572	-0.811839	0.000000	-10.000000	0.200000	-16.700001	512.500000	1023.000000	1023.000000	2046.000000
17.080000	0.008544	5.049468	2.532205	3.208270	0.200199	-0.891206	0.000000	-10.000000	0.216667	-16.733334	508.833344	1023.000000	1023.000000	2046.000000
17.100000	0.007805	4.612717	1.769719	3.349697	0.852824	-1.359523	0.000000	-10.000000	0.225000	-16.900000	503.166656	1023.000000	1023.000000	2046.000000
17.120001	0.007485	4.423705	1.871450	3.413004	0.413927	-1.274676	0.000000	-10.000000	0.233333	-17.416666	495.500000	1023.000000	1023.000000	2046.000000
17.139999	0.007993	4.724160	2.580275	3.107463	-0.097406	-0.866173	0.000000	-10.000000	0.225000	-17.850000	489.500000	1023.000000	1023.000000	2046.000000
17.160000	0.007126	4.211432	2.026203	3.058144	0.330668	-1.203583	0.000000	-10.000000	0.233333	-18.100000	483.500000	1023.000000	1023.000000	2046.000000
17.180000	0.006254	3.696169	1.312772	3.146362	0.658609	-1.421573	0.000000	-10.000000	0.241667	-18.133333	479.500000	1023.000000	1023.000000	2046.000000
17.200001	0.004912	2.903078	1.332795	3.161886	0.034496	-1.626099	0.000000	-10.000000	0.250000	-18.133333	473.500000	1023.000000	1023.000000	2046.000000
17.219999	0.003660	2.162879	1.804267	2.644246	-0.773922	-1.511712	0.000000	-10.000000	0.250000	-18.216667	467.500000	1023.000000	1023.000000	2046.000000
17.240000	0.000961	0.567887	1.188328	2.112573	-0.848983	-1.884031	0.000000	-10.000000	0.250000	-18.233334	461.500000	1023.000000	1023.000000	2046.000000
17.260000	-0.002517	-1.487323	0.188967	1.985065	-0.855744	-2.805611	0.000000	-10.000000	0.250000	-18.333334	455.500000	1023.000000	1023.000000	2046.000000
17.280001	-0.005076	-2.999779	-0.407894	1.864280	-1.228745	-3.227421	0.000000	-10.000000	0.250000	-18.233334	449.500000	1023.000000	1023.000000	2046.000000
17.299999	-0.006836	-4.040283	-0.429523	1.698706	-1.881890	-3.427576	0.000000	-10.000000	0.250000	-18.233334	443.500000	1023.000000	1023.000000	2046.000000
17.320000	-0.007608	-4.496228	-0.075009	1.357537	-2.470729	-3.308026	0.000000	-10.000000	0.258333	-18.183334	435.166656	1023.000000	1023.000000	2046.000000
17.340000	-0.008307	-4.909303	-0.136006	1.010437	-2.538870	-3.244864	0.000000	-10.000000	0.266667	-18.300001	428.833344	1023.000000	1023.000000	2046.000000
17.360001	-0.009167	-5.417434	-0.460391	0.883122	-2.344821	-3.495343	0.000000	-10.000000	0.266667	-18.366667	422.500000	1023.000000	1023.000000	2046.000000
17.379999	-0.009904	-5.853443	-0.961320	0.939792	-1.978924	-3.852992	0.000000	-10.000000	0.258333	-18.483334	418.500000	1023.000000	1023.000000	2046.000000
17.400000	-0.010227	-6.043977	-1.352263	1.076388	-1.805997	-3.962105	0.000000	-10.000000	0.250000	-18.683332	412.500000	1023.000000	1023.000000	2046.000000
17.420000	-0.010655	-6.297361	-1.165815	1.176300	-2.265025	-4.042822	0.000000	-10.000000	0.258333	-18.783333	406.500000	1023.000000	1023.000000	2046.000000
17.440001	-0.010591	-6.259149	-0.637334	1.037476	-2.789445	-3.869846	0.000000	-10.000000	0.258333	-18.833334	400.166656	1023.000000	1023.000000	2046.000000
17.459999	-0.010391	-6.141228	-0.478038	0.743566	-2.779576	-3.627180	0.000000	-10.000000	0.258333	-18.766668	393.833344	1023.000000	1023.000000	2046.000000
17.480000	-0.010698	-6.322530	-0.853741	0.720078	-2.315279	-3.873589	0.000000	-10.000000	0.250000	-18.650002	387.500000	1023.000000	1023.000000	2046.000000
17.500000	-0.010455	-6.178901	-1.279922	0.890909	-1.809557	-3.980330	0.000000	-10.000000	0.241667	-18.433334	381.500000	1023.000000	1023.000000	2046.000000
17.520000	-0.009808	-5.796256	-1.156515	1.199144	-1.885915	-3.952970	0.000000	-10.000000	0.241667	-18.266666	375.500000	1023.000000	1023.000000	2046.000000
17.540001	-0.008601	-5.083375	-0.386052	1.180906	-2.349244	-3.528985	0.000000	-10.000000	0.241667	-18.116667	369.166656	1023.000000	1023.000000	2046.000000
17.559999	-0.007831	-4.627860	-0.151045	0.988384	-2.252925	-3.212272	0.000000	-10.000000	0.241667	-18.166668	362.833344	1023.000000	1023.000000	2046.000000
17.580000	-0.008129	-4.804360	-0.844183	1.171748	-1.566269	-3.565656	0.000000	-10.000000	0.241667	-18.083334	356.500000	1023.000000	1023.000000	2046.000000
17.600000	-0.009010	-5.325063	-1.195374	1.327053	-1.676387	-3.780355	0.000000	-10.000000	0.225000	-18.016668	350.500000	1023.000000	1023.000000	2046.000000
17.620001	-0.010145	-5.995503	-0.993202	1.231072	-2.318137	-3.915236	0.000000	-10.000000	0.216667	-17.850000	344.500000	1023.000000	1023.000000	2046.000000
17.639999	-0.011052	-6.531889	-0.600941	0.680927	-2.945437	-3.666438	0.000000	-10.000000	0.208333	-17.800001	338.500000	1023.000000	1023.000000	2046.000000
17.660000	-0.012229	-7.227460	-1.022237	0.180054	-2.702408	-3.682869	0.000000	-10.000000	0.216667	-17.850000	332.666656	1023.000000	1023.000000	2046.000000
17.680000	-0.013697	-8.094805	-1.659440	-0.011737	-2.341896	-4.081732	0.000000	-10.000000	0.225000	-17.850000	327.000000	1023.000000	1023.000000	2046.000000
17.700001	-0.014867	-8.786187	-2.163205	-0.095906	-2.262871	-4.264205	0.000000	-10.000000	0.216667	-17.883333	321.333344	1023.000000	1023.000000	2046.000000
17.719999	-0.015772	-9.321155	-1.952727	-0.204544	-2.852237	-4.311646	0.000000	-10.000000	0.208333	-17.633333	313.500000	1023.000000	1023.000000	2046.000000
17.740000	-0.015915	-9.405552	-1.355771	-0.679535	-3.456517	-3.913728	0.000000	-10.000000	0.200000	-17.433334	307.500000	1023.000000	1023.000000	2046.000000
17.760000	-0.016294	-9.629693	-1.583145	-0.956836	-3.198694	-3.891018	0.000000	-10.000000	0.200000	-17.016666	301.500000	1023.000000	1023.000000	2046.000000
17.780001	-0.016483	-9.741551	-2.115315	-0.890126	-2.589077	-4.147034	0.000000	-10.000000	0.200000	-16.783333	297.666656	1023.000000	1023.000000	2046.000000
17.799999	-0.016384	-9.683009	-2.369026	-0.602812	-2.439283	-4.271889	0.000000	-10.000000	0.191667	-16.583334	292.000000	1023.000000	1023.000000	2046.000000
17.820000	-0.015691	-9.273624	-1.589958	-0.682694	-3.050911	-3.950062	0.000000	-10.000000	0.191667	-16.400000	284.666656	1023.000000	1023.000000	2046.000000
17.840000	-0.015065	-8.903460	-1.315517	-0.930032	-3.061276	-3.596635	0.000000	-10.000000	0.191667	-16.266666	279.166656	1023.000000	1023.000000	2046.000000
17.860001	-0.015039	-8.888021	-1.768177	-0.916427	-2.474675	-3.728743	0.000000	-10.000000	0.200000	-15.966667	273.666656	1023.000000	1023.000000	2046.000000
17.879999	-0.015024	-8.879354	-2.140863	-0.668159	-2.156255	-3.914078	0.000000	-10.000000	0.200000	-15.916667	270.166656	1023.000000	1023.000000	2046.000000
17.900000	-0.014833	-8.766196	-2.102643	-0.427107	-2.280616	-3.955830	0.000000	-10.000000	0.191667	-15.716666	264.833344	1023.000000	1023.000000	2046.000000
17.920000	-0.014372	-8.494119	-1.543925	-0.448112	-2.801429	-3.700652	0.000000	-10.000000	0.183333	-15.616667	258.000000	1023.000000	1023.000000	2046.000000
17.940001	-0.013812	-8.162988	-1.129932	-0.723616	-3.016691	-3.292748	0.000000	-10.000000	0.175000	-15.433333	252.833328	1023.000000	1023.000000	2046.000000
17.959999	-0.013895	-8.211926	-1.402354	-0.820130	-2.647194	-3.342247	0.000000	-10.000000	0.183333	-15.283334	247.666672	1023.000000	1023.000000	2046.000000
17.980000	-0.014221	-8.404380	-1.863498	-0.689587	-2.219514	-3.631782	0.000000	-10.000000	0.183333	-15.183333	244.166672	1023.000000	1023.000000	2046.000000
18.000000	-0.014338	-8.473502	-2.168462	-0.539893	-2.085927	-3.679221	0.000000	-10.000000	0.175000	-14.883333	239.000000	1023.000000	1023.000000	2046.000000
18.020000	-0.014419	-8.521893	-1.903890	-0.400568	-2.538235	-3.679199	0.000000	-10.000000	0.166667	-14.850000	234.000000	1023.000000	1023.000000	2046.000000
18.040001	-0.014130	-8.350542	-1.305583	-0.661439	-3.049633	-3.333888	0.000000	-10.000000	0.166667	-14.666667	229.000000	1023.000000	1023.000000	2046.000000
18.059999	-0.014156	-8.365908	-1.362491	-0.851955	-2.911215	-3.240247	0.000000	-10.000000	0.166667	-14.583333	224.166672	1023.000000	1023.000000	2046.000000
18.080000	-0.014681	-8.676542	-1.776770	-0.854057	-2.553148	-3.492567	0.000000	-10.000000	0.166667	-14.466667	219.333328	1023.000000	1023.000000	2046.000000
18.100000	-0.014975	-8.849997	-2.255338	-0.774995	-2.218073	-3.601590	0.000000	-10.000000	0.158333	-14.416667	214.500000	1023.000000	1023.000000	2046.000000
18.120001	-0.015184	-8.973527	-2.295134	-0.573916	-2.410729	-3.693748	0.000000	-10.000000	0.158333	-14.300000	208.000000	1023.000000	1023.000000	2046.000000
18.139999	-0.015040	-8.888810	-1.747790	-0.596769	-2.956954	-3.587297	0.000000	-10.000000	0.150000	-14.066668	203.166672	1023.000000	1023.000000	2046.000000
18.160000	-0.014758	-8.721864	-1.416060	-0.941755	-3.138357	-3.225692	0.000000	-10.000000	0.150000	-13.800000	198.500000	1023.000000	1023.000000	2046.000000
18.180000	-0.015140	-8.947655	-1.846175	-1.046168	-2.701800	-3.353512	0.000000	-10.000000	0.158333	-13.650001	195.500000	1023.000000	1023.000000	2046.000000
18.200001	-0.015510	-9.166250	-2.422251	-0.759396	-2.291180	-3.693424	0.000000	-10.000000	0.158333	-13.450000	191.000000	1023.000000	1023.000000	2046.000000
18.219999	-0.015748	-9.307302	-2.304461	-0.607405	-2.649398	-3.746038	0.000000	-10.000000	0.141667	-13.250000	186.500000	1023.000000	1023.000000	2046.000000
18.240000	-0.015620	-9.231251	-1.642478	-0.935216	-3.320953	-3.332603	0.000000	-10.000000	0.116667	-13.033334	182.166672	1023.000000	1023.000000	2046.000000
18.260000	-0.016893	-9.983743	-1.980172	-1.336547	-3.319892	-3.347132	0.000000	-10.000000	0.108333	-12.800000	177.666672	1023.000000	1023.000000	2046.000000
18.280001	-0.019283	-11.396037	-2.893137	-1.403049	-3.059405	-4.040448	0.000000	-10.000000	0.108333	-12.600000	173.333328	1023.000000	1023.000000	2046.000000
18.299999	-0.020887	-12.344100	-3.365433	-1.421733	-3.211265	-4.345670	0.000000	-10.000000	0.100000	-12.383334	169.000000	1023.000000	1023.000000	2046.000000
18.320000	-0.021608	-12.770275	-2.866957	-1.722296	-3.957378	-4.223643	0.000000	-10.000000	0.083333	-12.200001	163.666672	1023.000000	1023.000000	2046.000000
18.340000	-0.021753	-12.855862	-2.595530	-2.076629	-4.176524	-4.007178	0.000000	-10.000000	0.075000	-12.083334	159.666672	1023.000000	1023.000000	2046.000000
18.360001	-0.022504	-13.299793	-3.157136	-2.271187	-3.706681	-4.164790	0.000000	-10.000000	0.083333	-12.016666	155.666672	1023.000000	1023.000000	2046.000000
18.379999	-0.022466	-13.277430	-3.681431	-1.890500	-3.210839	-4.494661	0.000000	-10.000000	0.091667	-11.966667	153.000000	1023.000000	1023.000000	2046.000000
18.400000	-0.022679	-13.403115	-3.664556	-1.743303	-3.441488	-4.553768	0.000000	-10.000000	0.100000	-11.933333	149.000000	1023.000000	1023.000000	2046.000000
18.420000	-0.022673	-13.399516	-3.260571	-1.848770	-3.999895	-4.290281	0.000000	-10.000000	0.091667	-11.716667	143.666672	1023.000000	1023.000000	2046.000000
18.440001	-0.022952	-13.564440	-3.025949	-2.233398	-4.313085	-3.992008	0.000000	-10.000000	0.083333	-11.516666	139.666672	1023.000000	1023.000000	2046.000000
18.459999	-0.024223	-14.315634	-3.394152	-2.537342	-4.204770	-4.179370	0.000000	-10.000000	0.066667	-11.166667	135.666672	1023.000000	1023.000000	2046.000000
18.480000	-0.026446	-15.629802	-4.157591	-2.558900	-3.994000	-4.919310	0.000000	-10.000000	0.058333	-10.883333	133.333328	1023.000000	1023.000000	2046.000000
18.500000	-0.029107	-17.202374	-4.860807	-2.619083	-4.237862	-5.484621	0.000000	-10.000000	0.050000	-10.450000	129.666672	1023.000000	1023.000000	2046.000000
18.520000	-0.031617	-18.685427	-4.981606	-2.748389	-5.046905	-5.908527	0.000000	-10.000000	0.050000	-9.966666	126.333336	1023.000000	1023.000000	2046.000000
18.540001	-0.032917	-19.453669	-4.556241	-3.291294	-5.909645	-5.696489	0.000000	-10.000000	0.041667	-9.566667	122.833336	1023.000000	1023.000000	2046.000000
18.559999	-0.034062	-20.130663	-4.882273	-3.648526	-5.837115	-5.762749	0.000000	-10.000000	0.041667	-9.316667	119.666664	1023.000000	1023.000000	2046.000000
18.580000	-0.035213	-20.810747	-5.700679	-3.571774	-5.294644	-6.243650	0.000000	-10.000000	0.041667	-9.116667	116.500000	1023.000000	1023.000000	2046.000000
18.600000	-0.035742	-21.123243	-6.036254	-3.364192	-5.294818	-6.427979	0.000000	-10.000000	0.050000	-8.933333	113.500000	1023.000000	1023.000000	2046.000000
18.620001	-0.035535	-21.001051	-5.193541	-3.534704	-6.113891	-6.158916	0.000000	-10.000000	0.050000	-8.683333	110.500000	1023.000000	1023.000000	2046.000000
18.639999	-0.035442	-20.946417	-5.146056	-3.802681	-6.084564	-5.913116	0.000000	-10.000000	0.050000	-8.500000	107.500000	1023.000000	1023.000000	2046.000000
18.660000	-0.036072	-21.318624	-5.734498	-3.724714	-5.548241	-6.311172	0.000000	-10.000000	0.041667	-8.233334	104.666664	1023.000000	1023.000000	2046.000000
18.680000	-0.036221	-21.406691	-6.201352	-3.495322	-5.233824	-6.476193	0.000000	-10.000000	0.041667	-7.950000	102.000000	1023.000000	1023.000000	2046.000000
18.700001	-0.036088	-21.327921	-5.978836	-3.334448	-5.534136	-6.480502	0.000000	-10.000000	0.025000	-7.616667	99.333336	1023.000000	1023.000000	2046.000000
18.719999	-0.035472	-20.963972	-5.334768	-3.444117	-5.979081	-6.206007	0.000000	-10.000000	0.025000	-7.316667	96.833336	1023.000000	1023.000000	2046.000000
18.740000	-0.034894	-20.622141	-5.210421	-3.729727	-5.814915	-5.867080	0.000000	-10.000000	0.016667	-7.050000	94.333336	1023.000000	1023.000000	2046.000000
18.760000	-0.034464	-20.368267	-5.809360	-3.496072	-4.999595	-6.063240	0.000000	-10.000000	0.025000	-6.883333	92.000000	1023.000000	1023.000000	2046.000000
18.780001	-0.033689	-19.910482	-5.833292	-3.091911	-4.909384	-6.075895	0.000000	-10.000000	0.025000	-6.833333	89.666664	1023.000000	1023.000000	2046.000000
18.799999	-0.032335	-19.110140	-4.937406	-3.070196	-5.440235	-5.662303	0.000000	-10.000000	0.033333	-6.883333	87.500000	1023.000000	1023.000000	2046.000000
18.820000	-0.031253	-18.470589	-4.554852	-3.230799	-5.421731	-5.263208	0.000000	-10.000000	0.041667	-6.916667	85.166664	1023.000000	1023.000000	2046.000000
18.840000	-0.031459	-18.592493	-4.988986	-3.148846	-4.940735	-5.513926	0.000000	-10.000000	0.050000	-6.816667	82.833336	1023.000000	1023.000000	2046.000000
18.860001	-0.032260	-19.065393	-5.628784	-3.050110	-4.597940	-5.788559	0.000000	-10.000000	0.041667	-6.700000	80.500000	1023.000000	1023.000000	2046.000000
18.879999	-0.033398	-19.738066	-5.823918	-3.032805	-4.818166	-6.063178	0.000000	-10.000000	0.041667	-6.683333	78.333336	1023.000000	1023.000000	2046.000000
18.900000	-0.034115	-20.161804	-5.397630	-3.363890	-5.468008	-5.932277	0.000000	-10.000000	0.041667	-6.900000	74.500000	1023.000000	1023.000000	2046.000000
18.920000	-0.034606	-20.452038	-5.007967	-3.934995	-5.910668	-5.598407	0.000000	-10.000000	0.033333	-6.950000	70.500000	1023.000000	1023.000000	2046.000000
18.940001	-0.035675	-21.083790	-5.480478	-4.261836	-5.579220	-5.762257	0.000000	-10.000000	0.025000	-6.883334	66.666664	1023.000000	1023.000000	2046.000000
18.959999	-0.036721	-21.702236	-6.082586	-4.250262	-5.194386	-6.175002	0.000000	-10.000000	0.016667	-6.600000	64.333336	1023.000000	1023.000000	2046.000000
18.980000	-0.037327	-22.060213	-6.389279	-4.239660	-5.139502	-6.291772	0.000000	-10.000000	0.025000	-6.450000	62.833332	1023.000000	1023.000000	2046.000000
19.000000	-0.037511	-22.169041	-6.105763	-4.305576	-5.512021	-6.245680	0.000000	-10.000000	0.025000	-6.350000	62.000000	1023.000000	1023.000000	2046.000000
19.020000	-0.036882	-21.797331	-5.436947	-4.507677	-5.976950	-5.875757	0.000000	-10.000000	0.016667	-6.216667	61.166668	1023.000000	1023.000000	2046.000000
19.040001	-0.036095	-21.331961	-5.176537	-4.689053	-5.873936	-5.592434	0.000000	-10.000000	0.025000	-6.083333	59.666668	1023.000000	1023.000000	2046.000000
19.059999	-0.035701	-21.099579	-5.323220	-4.698600	-5.453435	-5.624323	0.000000	-10.000000	0.016667	-5.866667	57.500000	1023.000000	1023.000000	2046.000000
19.080000	-0.035410	-20.927296	-5.625725	-4.532059	-4.981740	-5.787771	0.000000	-10.000000	0.016667	-5.733334	55.500000	1023.000000	1023.000000	2046.000000
19.100000	-0.034972	-20.668247	-5.859973	-4.259412	-4.693547	-5.855316	0.000000	-10.000000	0.000000	-5.533333	53.833332	1023.000000	1023.000000	2046.000000
19.120001	-0.034279	-20.258953	-5.626743	-4.078961	-4.806496	-5.746752	0.000000	-10.000000	0.016667	-5.316667	52.166668	1023.000000	1023.000000	2046.000000
19.139999	-0.033440	-19.763260	-5.013648	-4.134795	-5.176151	-5.438665	0.000000	-10.000000	0.025000	-5.016667	50.500000	1023.000000	1023.000000	2046.000000
19.160000	-0.032532	-19.226704	-4.540108	-4.262142	-5.323956	-5.100498	0.000000	-10.000000	0.025000	-4.716667	48.666668	1023.000000	1023.000000	2046.000000
19.180000	-0.032072	-18.954664	-4.512110	-4.360787	-5.119836	-4.961931	0.000000	-10.000000	0.016667	-4.383334	47.000000	1023.000000	1023.000000	2046.000000
19.200001	-0.032016	-18.921732	-4.880186	-4.228106	-4.626618	-5.186821	0.000000	-10.000000	0.008333	-4.116667	45.666668	1023.000000	1023.000000	2046.000000
19.219999	-0.031862	-18.830578	-5.224292	-3.999480	-4.268217	-5.338590	0.000000	-10.000000	0.016667	-3.883333	44.333332	1023.000000	1023.000000	2046.000000
19.240000	-0.031691	-18.729555	-5.313923	-3.778703	-4.237905	-5.399024	0.000000	-10.000000	0.008333	-3.750000	43.000000	1023.000000	1023.000000	2046.000000
19.260000	-0.031203	-18.440756	-4.672812	-3.877425	-4.749251	-5.141267	0.000000	-10.000000	0.008333	-3.683333	41.666668	1023.000000	1023.000000	2046.000000
19.280001	-0.030483	-18.015705	-4.209624	-4.181026	-4.947319	-4.677735	0.000000	-10.000000	0.000000	-3.633333	40.333332	1023.000000	1023.000000	2046.000000
19.299999	-0.030743	-18.169382	-4.640055	-4.121222	-4.458465	-4.949641	0.000000	-10.000000	0.000000	-3.550000	39.166668	1023.000000	1023.000000	2046.000000
19.320000	-0.030878	-18.248854	-5.006595	-3.957055	-4.119935	-5.165270	0.000000	-10.000000	0.000000	-3.483333	38.000000	1023.000000	1023.000000	2046.000000
19.340000	-0.030816	-18.212523	-5.240613	-3.754352	-3.982365	-5.235191	0.000000	-10.000000	0.000000	-3.416667	36.833332	1023.000000	1023.000000	2046.000000
19.360001	-0.030482	-18.014713	-4.543019	-3.740524	-4.630429	-5.100741	0.000000	-10.000000	0.000000	-3.383333	35.666668	1023.000000	1023.000000	2046.000000
19.379999	-0.029806	-17.615582	-4.059685	-4.020113	-4.853023	-4.682760	0.000000	-10.000000	0.008333	-3.333333	34.500000	1023.000000	1023.000000	2046.000000
19.400000	-0.029786	-17.603395	-4.256560	-4.133125	-4.529611	-4.684100	0.000000	-10.000000	0.008333	-3.216667	33.500000	1023.000000	1023.000000	2046.000000
19.420000	-0.030128	-17.805901	-4.636240	-4.077249	-4.209426	-4.882985	0.000000	-10.000000	0.008333	-3.050000	32.333332	1023.000000	1023.000000	2046.000000
19.440001	-0.031103	-18.382008	-5.232003	-3.869206	-4.042838	-5.237961	0.000000	-10.000000	0.008333	-2.766667	31.166666	1023.000000	1023.000000	2046.000000
19.459999	-0.032352	-19.120209	-5.269878	-3.891701	-4.496822	-5.461807	0.000000	-10.000000	0.008333	-2.500000	30.166666	1023.000000	1023.000000	2046.000000
19.480000	-0.032645	-19.293230	-4.642665	-4.286238	-5.195468	-5.168859	0.000000	-10.000000	0.008333	-2.150000	29.500000	1023.000000	1023.000000	2046.000000
19.500000	-0.033124	-19.576200	-4.529054	-4.578882	-5.361225	-5.107038	0.000000	-10.000000	0.000000	-1.850000	29.166666	1023.000000	1023.000000	2046.000000
19.520000	-0.033504	-19.801062	-4.876897	-4.669002	-4.990365	-5.264797	0.000000	-10.000000	0.000000	-1.683333	29.000000	1023.000000	1023.000000	2046.000000
19.540001	-0.033732	-19.935389	-5.365257	-4.577998	-4.551125	-5.441010	0.000000	-10.000000	0.008333	-1.833333	29.000000	1023.000000	1023.000000	2046.000000
19.559999	-0.033493	-19.794294	-5.633882	-4.249534	-4.326643	-5.584237	0.000000	-10.000000	0.008333	-2.183333	28.666666	1023.000000	1023.000000	2046.000000
19.580000	-0.033158	-19.596647	-5.118690	-4.150151	-4.774290	-5.553516	0.000000	-10.000000	0.008333	-2.466667	28.000000	1023.000000	1023.000000	2046.000000
19.600000	-0.032806	-19.388609	-4.582844	-4.506196	-5.276550	-5.023019	0.000000	-10.000000	0.000000	-2.533334	27.000000	1023.000000	1023.000000	2046.000000
19.620001	-0.033490	-19.792788	-4.985167	-4.638620	-5.019610	-5.149390	0.000000	-10.000000	0.008333	-2.283333	26.166666	1023.000000	1023.000000	2046.000000
19.639999	-0.034519	-20.400843	-5.613750	-4.561982	-4.636453	-5.588658	0.000000	-10.000000	0.008333	-1.833333	25.500000	1023.000000	1023.000000	2046.000000
19.660000	-0.036249	-21.423136	-6.122581	-4.549494	-4.718296	-6.032764	0.000000	-10.000000	0.008333	-1.350000	25.166666	1023.000000	1023.000000	2046.000000
19.680000	-0.038697	-22.869858	-6.071187	-4.672506	-5.600244	-6.525920	0.000000	-10.000000	0.000000	-0.733333	25.000000	1023.000000	1023.000000	2046.000000
19.700001	-0.040650	-24.023958	-5.904012	-5.080679	-6.460133	-6.579134	0.000000	-10.000000	0.000000	-0.316667	25.000000	1023.000000	1023.000000	2046.000000
19.719999	-0.042069	-24.862801	-6.001084	-5.494647	-6.793945	-6.573124	0.000000	-10.000000	0.000000	0.000000	25.000000	1023.000000	1023.000000	2046.000000
19.740000	-0.043226	-25.546780	-6.425374	-5.731360	-6.689259	-6.700787	0.000000	-10.000000	0.000000	0.000000	25.000000	1023.000000	1023.000000	2046.000000
19.760000	-0.044117	-26.073278	-7.013796	-5.609429	-6.353712	-7.096343	0.000000	-10.000000	0.000000	0.000000	25.000000	1023.000000	1023.000000	2046.000000
19.780001	-0.044630	-26.376553	-7.406246	-5.435901	-6.188089	-7.346317	0.000000	-10.000000	0.000000	0.000000	25.000000	1023.000000	1023.000000	2046.000000
19.799999	-0.044917	-26.545977	-7.419278	-5.340652	-6.380428	-7.405618	0.000000	-10.000000	-0.008333	0.000000	25.000000	1023.000000	1023.000000	2046.000000
19.820000	-0.044540	-26.323095	-6.926330	-5.390821	-6.817348	-7.188597	0.000000	-10.000000	-0.008333	0.000000	25.000000	1023.000000	1023.000000	2046.000000
19.840000	-0.043980	-25.991957	-6.524337	-5.614276	-7.038189	-6.815155	0.000000	-10.000000	-0.008333	0.000000	25.000000	1023.000000	1023.000000	2046.000000
19.860001	-0.043969	-25.985941	-6.657000	-5.746376	-6.835360	-6.747205	0.000000	-10.000000	0.000000	0.000000	25.000000	1023.000000	1023.000000	2046.000000
19.879999	-0.044165	-26.101572	-7.175450	-5.477014	-6.316702	-7.132405	0.000000	-10.000000	0.000000	0.000000	25.000000	1023.000000	1023.000000	2046.000000
19.900000	-0.044009	-26.009464	-7.513883	-5.225490	-6.035982	-7.234109	0.000000	-10.000000	0.000000	0.000000	25.000000	1023.000000	1023.000000	2046.000000
19.920000	-0.043598	-25.766237	-7.185946	-5.072649	-6.302032	-7.205610	0.000000	-10.000000	0.000000	0.000000	25.000000	1023.000000	1023.000000	2046.000000
19.940001	-0.042353	-25.030899	-6.397725	-5.221919	-6.677395	-6.733860	0.000000	-10.000000	0.000000	0.000000	25.000000	1023.000000	1023.000000	2046.000000
19.959999	-0.041056	-24.263895	-6.190974	-5.305396	-6.449102	-6.318422	0.000000	-10.000000	0.000000	0.000000	25.000000	1023.000000	1023.000000	2046.000000
19.980000	-0.040400	-23.876459	-6.425321	-5.094395	-5.904634	-6.452110	0.000000	-10.000000	0.000000	0.000000	25.000000	1023.000000	1023.000000	2046.000000
20.000000	-0.039638	-23.425987	-6.726985	-4.736529	-5.399775	-6.562699	0.000000	-10.000000	0.000000	0.000000	25.000000	1023.000000	1023.000000	2046.000000
20.020000	-0.039204	-23.169613	-6.715911	-4.423587	-5.390789	-6.639326	0.000000	-10.000000	0.000000	0.000000	25.000000	1023.000000	1023.000000	2046.000000
20.040001	-0.038832	-22.949820	-5.950997	-4.544700	-6.044644	-6.409478	0.000000	-10.000000	0.000000	-0.283333	25.000000	1023.000000	1023.000000	2046.000000
20.059999	-0.039061	-23.085188	-5.780396	-5.040538	-6.202095	-6.062159	0.000000	-10.000000	0.008333	-0.950000	25.000000	1023.000000	1023.000000	2046.000000
20.080000	-0.040347	-23.844828	-6.525337	-5.055009	-5.704120	-6.560362	0.000000	-10.000000	0.016667	-1.816667	24.833334	1023.000000	1023.000000	2046.000000
20.100000	-0.041257	-24.382921	-7.026298	-4.997377	-5.548616	-6.810631	0.000000	-10.000000	0.025000	-2.516667	24.500000	1023.000000	1023.000000	2046.000000
20.120001	-0.041876	-24.748871	-6.655993	-5.092426	-6.119515	-6.880936	0.000000	-10.000000	0.025000	-2.833333	23.833334	1023.000000	1023.000000	2046.000000
20.139999	-0.041868	-24.744162	-6.134926	-5.578897	-6.562682	-6.467657	0.000000	-10.000000	0.016667	-2.900000	23.000000	1023.000000	1023.000000	2046.000000
20.160000	-0.042134	-24.901421	-6.202580	-5.965100	-6.467604	-6.266135	0.000000	-10.000000	0.016667	-2.733333	22.000000	1023.000000	1023.000000	2046.000000
20.180000	-0.042718	-25.246601	-6.679850	-5.936204	-6.053171	-6.577376	0.000000	-10.000000	0.008333	-2.500000	21.000000	1023.000000	1023.000000	2046.000000
20.200001	-0.042700	-25.235762	-7.062840	-5.736095	-5.673698	-6.763129	0.000000	-10.000000	0.008333	-2.266667	20.166666	1023.000000	1023.000000	2046.000000
20.219999	-0.042290	-24.993271	-6.898987	-5.514004	-5.756010	-6.824270	0.000000	-10.000000	0.000000	-2.100000	19.500000	1023.000000	1023.000000	2046.000000
20.240000	-0.041226	-24.364555	-6.137262	-5.617455	-6.162959	-6.446879	0.000000	-10.000000	0.000000	-1.966667	18.833334	1023.000000	1023.000000	2046.000000
20.260000	-0.040038	-23.662659	-5.661409	-5.833999	-6.224869	-5.942382	0.000000	-10.000000	0.000000	-1.766667	18.333334	1023.000000	1023.000000	2046.000000
20.280001	-0.039461	-23.321190	-5.877755	-5.767583	-5.717655	-5.958198	0.000000	-10.000000	0.008333	-1.500000	18.000000	1023.000000	1023.000000	2046.000000
20.299999	-0.038993	-23.044685	-6.214010	-5.537663	-5.223211	-6.069801	0.000000	-10.000000	0.008333	-1.066667	18.000000	1023.000000	1023.000000	2046.000000
20.320000	-0.038546	-22.780710	-6.396781	-5.234575	-4.989094	-6.160261	0.000000	-10.000000	0.008333	-0.566667	18.000000	1023.000000	1023.000000	2046.000000
20.340000	-0.037823	-22.353533	-5.787352	-5.063725	-5.406905	-6.095551	0.000000	-10.000000	0.000000	-0.183333	18.000000	1023.000000	1023.000000	2046.000000
20.360001	-0.036620	-21.642338	-5.083027	-5.346601	-5.726638	-5.486073	0.000000	-10.000000	0.000000	0.000000	18.000000	1023.000000	1023.000000	2046.000000
20.379999	-0.036167	-21.374920	-5.202877	-5.383895	-5.373838	-5.414310	0.000000	-10.000000	0.000000	0.000000	18.000000	1023.000000	1023.000000	2046.000000
20.400000	-0.036051	-21.306353	-5.752177	-5.145216	-4.737449	-5.671510	0.000000	-10.000000	0.000000	0.000000	18.000000	1023.000000	1023.000000	2046.000000
20.420000	-0.035860	-21.193060	-5.908065	-4.790656	-4.646351	-5.847988	0.000000	-10.000000	0.000000	0.000000	18.000000	1023.000000	1023.000000	2046.000000
20.440001	-0.034978	-20.671951	-4.988780	-4.895165	-5.279869	-5.508138	0.000000	-10.000000	0.000000	0.000000	18.000000	1023.000000	1023.000000	2046.000000
20.459999	-0.034336	-20.292391	-4.802203	-5.201415	-5.214940	-5.073834	0.000000	-10.000000	0.000000	0.000000	18.000000	1023.000000	1023.000000	2046.000000
20.480000	-0.034621	-20.460968	-5.469132	-4.916393	-4.576846	-5.498598	0.000000	-10.000000	0.000000	0.000000	18.000000	1023.000000	1023.000000	2046.000000
20.500000	-0.034618	-20.459349	-5.751841	-4.607625	-4.416727	-5.683156	0.000000	-10.000000	0.000000	0.000000	18.000000	1023.000000	1023.000000	2046.000000
20.520000	-0.033798	-19.974369	-4.809194	-4.791483	-5.091969	-5.281724	0.000000	-10.000000	0.000000	0.000000	18.000000	1023.000000	1023.000000	2046.000000
20.540001	-0.033175	-19.606598	-4.630016	-5.025695	-5.006599	-4.944289	0.000000	-10.000000	0.000000	0.283333	18.000000	1023.000000	1023.000000	2046.000000
20.559999	-0.033830	-19.993387	-5.264706	-4.831509	-4.547228	-5.349944	0.000000	-10.000000	0.000000	0.950000	18.000000	1023.000000	1023.000000	2046.000000
20.580000	-0.034627	-20.464817	-5.840170	-4.642931	-4.366330	-5.615386	0.000000	-10.000000	-0.008333	1.800000	18.000000	1023.000000	1023.000000	2046.000000
20.600000	-0.035111	-20.750437	-5.286308	-4.709113	-5.118110	-5.636908	0.000000	-10.000000	-0.008333	2.500000	18.000000	1023.000000	1023.000000	2046.000000
20.620001	-0.035035	-20.705828	-4.822346	-5.220540	-5.506910	-5.156032	0.000000	-10.000000	-0.025000	3.033333	18.000000	1023.000000	1023.000000	2046.000000
20.639999	-0.035651	-21.069557	-5.413508	-5.223909	-4.954838	-5.477303	0.000000	-10.000000	-0.016667	3.550000	18.000000	1023.000000	1023.000000	2046.000000
20.660000	-0.035474	-20.965107	-5.889421	-4.910319	-4.465133	-5.700235	0.000000	-10.000000	-0.016667	3.966667	18.000000	1023.000000	1023.000000	2046.000000
20.680000	-0.035147	-20.771936	-5.402843	-4.841500	-4.958291	-5.569303	0.000000	-10.000000	0.000000	4.183333	18.000000	1023.000000	1023.000000	2046.000000
20.700001	-0.033760	-19.952152	-4.703864	-5.226386	-5.154376	-4.867528	0.000000	-10.000000	0.000000	4.283333	18.000000	1023.000000	1023.000000	2046.000000
20.719999	-0.034220	-20.224173	-5.385877	-5.050724	-4.594213	-5.193358	0.000000	-10.000000	-0.008333	4.466667	18.000000	1023.000000	1023.000000	2046.000000
20.740000	-0.034738	-20.530331	-5.963249	-4.711536	-4.322741	-5.532805	0.000000	-10.000000	-0.025000	4.816667	18.000000	1023.000000	1023.000000	2046.000000
20.760000	-0.035038	-20.707644	-5.572864	-4.664917	-4.916496	-5.553368	0.000000	-10.000000	-0.041667	5.466667	18.000000	1023.000000	1023.000000	2046.000000
20.780001	-0.035211	-20.809742	-5.027735	-5.175245	-5.433339	-5.173423	0.000000	-10.000000	-0.058333	6.250000	18.000000	1023.000000	1023.000000	2046.000000
20.799999	-0.037244	-22.010958	-5.411791	-5.468482	-5.567061	-5.563624	0.000000	-10.000000	-0.041667	7.000000	18.000000	1023.000000	1023.000000	2046.000000
20.820000	-0.040094	-23.695469	-6.374023	-5.482934	-5.492952	-6.345561	0.000000	-10.000000	-0.041667	7.633333	18.000000	1023.000000	1023.000000	2046.000000
20.840000	-0.042259	-24.975130	-7.033504	-5.396482	-5.688161	-6.856983	0.000000	-10.000000	-0.033333	8.733334	20.833334	1023.000000	1023.000000	2046.000000
20.860001	-0.043058	-25.447403	-6.808535	-5.531776	-6.261134	-6.845958	0.000000	-10.000000	-0.050000	9.683333	23.666666	1023.000000	1023.000000	2046.000000
20.879999	-0.043061	-25.448898	-6.299543	-5.962376	-6.760757	-6.426222	0.000000	-10.000000	-0.050000	10.400001	26.500000	1023.000000	1023.000000	2046.000000
20.900000	-0.043422	-25.662237	-6.711706	-6.093628	-6.403789	-6.453115	0.000000	-10.000000	-0.058333	10.600000	27.666666	1023.000000	1023.000000	2046.000000
20.920000	-0.043522	-25.721600	-7.393316	-5.817773	-5.770418	-6.740092	0.000000	-10.000000	-0.075000	11.200000	29.833334	1023.000000	1023.000000	2046.000000
20.940001	-0.043354	-25.622177	-7.399214	-5.505188	-5.856147	-6.861628	0.000000	-10.000000	-0.100000	12.166667	33.333332	1023.000000	1023.000000	2046.000000
20.959999	-0.042108	-24.885557	-6.377181	-5.808088	-6.525503	-6.174786	0.000000	-10.000000	-0.125000	13.433333	37.166668	1023.000000	1023.000000	2046.000000
20.980000	-0.041841	-24.727917	-6.712502	-5.837451	-6.052750	-6.125214	0.000000	-10.000000	-0.158333	14.550000	41.500000	1023.000000	1023.000000	2046.000000
21.000000	-0.041471	-24.509146	-7.366097	-5.480436	-5.348162	-6.314450	0.000000	-10.000000	-0.183333	15.383333	46.333332	1023.000000	1023.000000	2046.000000
21.020000	-0.040774	-24.097563	-7.179752	-5.159978	-5.398840	-6.358992	0.000000	-10.000000	-0.191667	16.300001	51.333332	1023.000000	1023.000000	2046.000000
21.040001	-0.039383	-23.275072	-6.334220	-5.207679	-5.819764	-5.913409	0.000000	-10.000000	-0.191667	17.133335	56.666668	1023.000000	1023.000000	2046.000000
21.059999	-0.037974	-22.442581	-6.005906	-5.416747	-5.677977	-5.341951	0.000000	-10.000000	-0.208333	18.083334	62.000000	1023.000000	1023.000000	2046.000000
21.080000	-0.037062	-21.903439	-6.471947	-5.073659	-4.857091	-5.500741	0.000000	-10.000000	-0.233333	18.683334	68.000000	1023.000000	1023.000000	2046.000000
21.100000	-0.035809	-21.163155	-6.680741	-4.571736	-4.366270	-5.544408	0.000000	-10.000000	-0.258333	19.316668	74.166664	1023.000000	1023.000000	2046.000000
21.120001	-0.033738	-19.939365	-5.761815	-4.308637	-4.674672	-5.194242	0.000000	-10.000000	-0.266667	19.733334	80.666664	1023.000000	1023.000000	2046.000000
21.139999	-0.031653	-18.707172	-4.909699	-4.499176	-4.840751	-4.457546	0.000000	-10.000000	-0.283333	20.300001	87.000000	1023.000000	1023.000000	2046.000000
21.160000	-0.030857	-18.236328	-5.087581	-4.431694	-4.316766	-4.400289	0.000000	-10.000000	-0.291667	20.650000	93.666664	1023.000000	1023.000000	2046.000000
21.180000	-0.030822	-18.216028	-5.655913	-4.141166	-3.699599	-4.719351	0.000000	-10.000000	-0.308333	20.966667	100.500000	1023.000000	1023.000000	2046.000000
21.200001	-0.030758	-18.178019	-5.731368	-3.947908	-3.652925	-4.845819	0.000000	-10.000000	-0.308333	20.750000	107.500000	1023.000000	1023.000000	2046.000000
21.219999	-0.030185	-17.839577	-4.867276	-4.135939	-4.302649	-4.533712	0.000000	-10.000000	-0.308333	20.866667	114.500000	1023.000000	1023.000000	2046.000000
21.240000	-0.029846	-17.639174	-4.549247	-4.585384	-4.433357	-4.071186	0.000000	-10.000000	-0.308333	20.983334	121.500000	1023.000000	1023.000000	2046.000000
21.260000	-0.030346	-17.934490	-5.109064	-4.552361	-3.872046	-4.401020	0.000000	-10.000000	-0.341667	21.666668	128.500000	1023.000000	1023.000000	2046.000000
21.280001	-0.030231	-17.866264	-5.621386	-4.307830	-3.336550	-4.600499	0.000000	-10.000000	-0.375000	22.133333	135.666672	1023.000000	1023.000000	2046.000000
21.299999	-0.029613	-17.501020	-5.193409	-4.205484	-3.586486	-4.515641	0.000000	-10.000000	-0.400000	22.850000	142.833328	1023.000000	1023.000000	2046.000000
21.320000	-0.027953	-16.519985	-4.148468	-4.400506	-4.068824	-3.902187	0.000000	-10.000000	-0.391667	23.266666	150.333328	1023.000000	1023.000000	2046.000000
21.340000	-0.026437	-15.624035	-3.929069	-4.438197	-3.740688	-3.516081	0.000000	-10.000000	-0.391667	23.783335	158.000000	1023.000000	1023.000000	2046.000000
21.360001	-0.025349	-14.981071	-4.216531	-4.148930	-3.017366	-3.598245	0.000000	-10.000000	-0.391667	24.100000	166.000000	1023.000000	1023.000000	2046.000000
21.379999	-0.023688	-13.999505	-4.378766	-3.726042	-2.354219	-3.540478	0.000000	-10.000000	-0.400000	24.416668	174.000000	1023.000000	1023.000000	2046.000000
21.400000	-0.022106	-13.064745	-4.127246	-3.347229	-2.190211	-3.400058	0.000000	-10.000000	-0.425000	24.816668	182.000000	1023.000000	1023.000000	2046.000000
21.420000	-0.020405	-12.059383	-3.454195	-3.131566	-2.353979	-3.119642	0.000000	-10.000000	-0.458333	25.383333	193.000000	1023.000000	1023.000000	2046.000000
21.440001	-0.018309	-10.820707	-2.516114	-3.206774	-2.623764	-2.474056	0.000000	-10.000000	-0.491667	25.833334	201.333328	1023.000000	1023.000000	2046.000000
21.459999	-0.017108	-10.110974	-2.711660	-3.132822	-1.978098	-2.288394	0.000000	-10.000000	-0.491667	26.283333	210.000000	1023.000000	1023.000000	2046.000000
21.480000	-0.016192	-9.569450	-3.187859	-2.567894	-1.241444	-2.572253	0.000000	-10.000000	-0.500000	26.650000	215.833328	1023.000000	1023.000000	2046.000000
21.500000	-0.014931	-8.824517	-2.957155	-2.253779	-1.160264	-2.453319	0.000000	-10.000000	-0.500000	27.283333	224.666672	1023.000000	1023.000000	2046.000000
21.520000	-0.013317	-7.870514	-2.093433	-2.108544	-1.548635	-2.119902	0.000000	-10.000000	-0.516667	27.633333	233.500000	1023.000000	1023.000000	2046.000000
21.540001	-0.011809	-6.979134	-1.401115	-2.182176	-1.766052	-1.629791	0.000000	-10.000000	-0.525000	27.933332	242.666672	1023.000000	1023.000000	2046.000000
21.559999	-0.010775	-6.367878	-1.491691	-2.149399	-1.292242	-1.434546	0.000000	-10.000000	-0.541667	28.116667	252.000000	1023.000000	1023.000000	2046.000000
21.580000	-0.010287	-6.079436	-1.789118	-1.797464	-0.788106	-1.704748	0.000000	-10.000000	-0.550000	28.333334	261.500000	1023.000000	1023.000000	2046.000000
21.600000	-0.009359	-5.531421	-2.127149	-1.395629	-0.255057	-1.753585	0.000000	-10.000000	-0.550000	28.483334	271.000000	1023.000000	1023.000000	2046.000000
21.620001	-0.008682	-5.131021	-1.584047	-1.140912	-0.691380	-1.714681	0.000000	-10.000000	-0.550000	28.650002	280.500000	1023.000000	1023.000000	2046.000000
21.639999	-0.007859	-4.644547	-0.698470	-1.421184	-1.347587	-1.177306	0.000000	-10.000000	-0.550000	28.483334	290.000000	1023.000000	1023.000000	2046.000000
21.660000	-0.007778	-4.596722	-1.000628	-1.495910	-0.920080	-1.180104	0.000000	-10.000000	-0.566667	28.366667	299.500000	1023.000000	1023.000000	2046.000000
21.680000	-0.007488	-4.425666	-1.319353	-1.294513	-0.446766	-1.365034	0.000000	-10.000000	-0.566667	28.150002	309.000000	1023.000000	1023.000000	2046.000000
21.700001	-0.006279	-3.711028	-1.524325	-0.899225	0.114154	-1.401632	0.000000	-10.000000	-0.566667	28.216667	318.333344	1023.000000	1023.000000	2046.000000
21.719999	-0.004577	-2.704966	-0.999160	-0.451108	0.057041	-1.311739	0.000000	-10.000000	-0.550000	28.366667	327.833344	1023.000000	1023.000000	2046.000000
21.740000	-0.003232	-1.910116	-0.154661	-0.484212	-0.512856	-0.758387	0.000000	-10.000000	-0.533333	28.250000	337.166656	1023.000000	1023.000000	2046.000000
21.760000	-0.002620	-1.548594	0.031402	-0.636652	-0.535628	-0.407717	0.000000	-10.000000	-0.516667	27.766668	346.666656	1023.000000	1023.000000	2046.000000
21.780001	-0.002861	-1.690830	-0.332009	-0.444515	-0.213769	-0.700537	0.000000	-10.000000	-0.491667	27.266668	355.833344	1023.000000	1023.000000	2046.000000
21.799999	-0.002815	-1.663644	-0.862831	-0.000048	0.290538	-1.091303	0.000000	-10.000000	-0.491667	27.133335	365.166656	1023.000000	1023.000000	2046.000000
21.820000	-0.002364	-1.396968	-0.710820	0.309998	0.230911	-1.227057	0.000000	-10.000000	-0.500000	27.416668	374.333344	1023.000000	1023.000000	2046.000000
21.840000	-0.001772	-1.047072	0.103441	0.338694	-0.369002	-1.120206	0.000000	-10.000000	-0.508333	27.833334	383.500000	1023.000000	1023.000000	2046.000000
21.860001	-0.002107	-1.244943	0.446853	-0.045390	-0.783096	-0.863309	0.000000	-10.000000	-0.508333	27.716667	392.666656	1023.000000	1023.000000	2046.000000
21.879999	-0.003734	-2.206775	-0.107797	-0.040746	-0.740668	-1.317564	0.000000	-10.000000	-0.491667	27.650002	401.833344	1023.000000	1023.000000	2046.000000
21.900000	-0.005013	-2.962729	-0.726806	0.115924	-0.550584	-1.801263	0.000000	-10.000000	-0.491667	27.116667	411.166656	1023.000000	1023.000000	2046.000000
21.920000	-0.005386	-3.183304	-1.098637	0.386052	-0.386942	-2.083777	0.000000	-10.000000	-0.483333	26.833334	420.333344	1023.000000	1023.000000	2046.000000
21.940001	-0.005296	-3.129665	-0.878843	0.524139	-0.654937	-2.120023	0.000000	-10.000000	-0.475000	26.300001	429.333344	1023.000000	1023.000000	2046.000000
21.959999	-0.004271	-2.523978	-0.070991	0.344918	-1.169888	-1.628018	0.000000	-10.000000	-0.475000	26.100000	438.166656	1023.000000	1023.000000	2046.000000
21.980000	-0.003328	-1.966758	0.176369	0.274527	-1.122949	-1.294705	0.000000	-10.000000	-0.491667	26.083334	446.833344	1023.000000	1023.000000	2046.000000
22.000000	-0.002828	-1.671578	-0.170138	0.498105	-0.592011	-1.407534	0.000000	-10.000000	-0.516667	26.333334	455.666656	1023.000000	1023.000000	2046.000000
22.020000	-0.002097	-1.239551	-0.554848	0.801415	-0.026738	-1.459380	0.000000	-10.000000	-0.525000	26.800001	464.333344	1023.000000	1023.000000	2046.000000
22.040001	-0.001209	-0.714392	-0.706677	1.305903	0.262004	-1.575621	0.000000	-10.000000	-0.500000	27.100000	473.166656	1023.000000	1023.000000	2046.000000
22.059999	0.000213	0.125854	0.105774	1.483914	-0.177271	-1.286564	0.000000	-10.000000	-0.500000	27.216667	482.166656	1023.000000	1023.000000	2046.000000
22.080000	0.001963	1.160246	0.939940	1.415153	-0.516958	-0.677888	0.000000	-10.000000	-0.475000	27.083334	491.333344	1023.000000	1023.000000	2046.000000
22.100000	0.003104	1.834744	0.971465	1.545356	-0.193008	-0.489069	0.000000	-10.000000	-0.475000	26.983334	500.500000	1023.000000	1023.000000	2046.000000
22.120001	0.004202	2.483170	0.538529	1.946669	0.589332	-0.591361	0.000000	-10.000000	-0.450000	27.000000	509.500000	1023.000000	1023.000000	2046.000000
22.139999	0.005542	3.275153	0.271349	2.476912	1.141610	-0.614718	0.000000	-10.000000	-0.458333	26.950001	518.500000	1023.000000	1023.000000	2046.000000
22.160000	0.007478	4.419570	0.876657	2.924106	1.007456	-0.388649	0.000000	-10.000000	-0.458333	26.933334	527.500000	1023.000000	1023.000000	2046.000000
22.180000	0.010035	5.930602	2.050968	2.948783	0.576607	0.354245	0.000000	-10.000000	-0.441667	26.633333	536.500000	1023.000000	1023.000000	2046.000000
22.200001	0.011444	6.763114	2.163683	3.008962	0.878046	0.712423	0.000000	-10.000000	-0.416667	26.100000	545.333313	1023.000000	1023.000000	2046.000000
22.219999	0.011740	6.938631	1.634187	3.426071	1.549445	0.328928	0.000000	-10.000000	-0.383333	25.200001	554.166687	1023.000000	1023.000000	2046.000000
22.240000	0.011857	7.007668	1.351618	3.686677	1.830066	0.139307	0.000000	-10.000000	-0.350000	24.133333	562.666687	1023.000000	1023.000000	2046.000000
22.260000	0.012189	7.203990	1.922711	3.621262	1.357394	0.302623	0.000000	-10.000000	-0.316667	23.033333	571.000000	1023.000000	1023.000000	2046.000000
22.280001	0.012863	7.602263	2.716462	3.237664	0.779820	0.868316	0.000000	-10.000000	-0.300000	22.233334	578.833313	1023.000000	1023.000000	2046.000000
22.299999	0.012764	7.543446	2.553319	3.076579	1.024576	0.888973	0.000000	-10.000000	-0.308333	22.083334	586.500000	1023.000000	1023.000000	2046.000000
22.320000	0.012580	7.434815	2.073852	3.202173	1.561038	0.597753	0.000000	-10.000000	-0.316667	21.966667	593.833313	1023.000000	1023.000000	2046.000000
22.340000	0.013050	7.712582	1.747266	3.436364	2.036694	0.492257	0.000000	-10.000000	-0.333333	21.933334	601.166687	1023.000000	1023.000000	2046.000000
22.360001	0.014192	8.387526	2.266223	3.692800	1.865320	0.563182	0.000000	-10.000000	-0.341667	21.733334	608.500000	1023.000000	1023.000000	2046.000000
22.379999	0.016287	9.625656	3.426078	3.524971	1.365540	1.309068	0.000000	-10.000000	-0.341667	21.900000	615.833313	1023.000000	1023.000000	2046.000000
22.400000	0.018126	10.712188	3.724726	3.512814	1.699232	1.775416	0.000000	-10.000000	-0.325000	22.116667	623.166687	1023.000000	1023.000000	2046.000000
22.420000	0.019178	11.334278	3.269434	4.071756	2.578476	1.414612	0.000000	-10.000000	-0.308333	22.266668	630.500000	1023.000000	1023.000000	2046.000000
22.440001	0.020619	12.185774	3.104711	4.547117	3.137776	1.396171	0.000000	-10.000000	-0.316667	22.133335	637.833313	1023.000000	1023.000000	2046.000000
22.459999	0.022230	13.137733	3.820457	4.830873	2.891283	1.595120	0.000000	-10.000000	-0.316667	22.083334	645.166687	1023.000000	1023.000000	2046.000000
22.480000	0.024248	14.330285	4.851216	4.632190	2.476144	2.370735	0.000000	-10.000000	-0.308333	21.750000	652.500000	1023.000000	1023.000000	2046.000000
22.500000	0.025462	15.048003	4.999941	4.738317	2.765625	2.544120	0.000000	-10.000000	-0.300000	21.700001	659.833313	1023.000000	1023.000000	2046.000000
22.520000	0.026267	15.524018	4.465422	5.189118	3.603322	2.266157	0.000000	-10.000000	-0.300000	21.383333	667.166687	1023.000000	1023.000000	2046.000000
22.540001	0.026828	15.855333	4.137453	5.585637	4.029868	2.102376	0.000000	-10.000000	-0.308333	21.416666	674.333313	1023.000000	1023.000000	2046.000000
22.559999	0.027777	16.416256	4.840805	5.716837	3.591406	2.267209	0.000000	-10.000000	-0.308333	21.316668	681.500000	1023.000000	1023.000000	2046.000000
22.580000	0.029107	17.202017	5.636893	5.559622	3.222098	2.783404	0.000000	-10.000000	-0.308333	21.350000	688.666687	1023.000000	1023.000000	2046.000000
22.600000	0.030602	18.085920	6.046559	5.607652	3.310950	3.120759	0.000000	-10.000000	-0.308333	21.033335	695.833313	1023.000000	1023.000000	2046.000000
22.620001	0.031337	18.520370	5.845138	5.936739	3.751499	2.986994	0.000000	-10.000000	-0.283333	20.716667	703.000000	1023.000000	1023.000000	2046.000000
22.639999	0.030770	18.185272	5.131026	6.195382	4.113552	2.745313	0.000000	-10.000000	-0.275000	20.066668	709.833313	1023.000000	1023.000000	2046.000000
22.660000	0.030099	17.788359	4.638919	6.343167	4.348141	2.458131	0.000000	-10.000000	-0.258333	19.700001	716.666687	1023.000000	1023.000000	2046.000000
22.680000	0.030297	17.905563	5.261751	6.558136	3.732309	2.353367	0.000000	-10.000000	-0.250000	19.133333	723.166687	1023.000000	1023.000000	2046.000000
22.700001	0.031542	18.641266	6.150542	6.325047	3.198071	2.967606	0.000000	-10.000000	-0.241667	18.883333	729.833313	1023.000000	1023.000000	2046.000000
22.719999	0.032305	19.092201	6.094252	6.398277	3.526519	3.073155	0.000000	-10.000000	-0.233333	18.816668	736.166687	1023.000000	1023.000000	2046.000000
22.740000	0.031972	18.895555	5.320791	6.922967	4.244872	2.406924	0.000000	-10.000000	-0.233333	18.833334	742.500000	1023.000000	1023.000000	2046.000000
22.760000	0.030877	18.248222	5.074667	7.141924	4.096903	1.934728	0.000000	-10.000000	-0.216667	18.766666	748.666687	1023.000000	1023.000000	2046.000000
22.780001	0.029727	17.568947	5.685071	6.938634	3.021248	1.923995	0.000000	-10.000000	-0.208333	18.283333	755.000000	1023.000000	1023.000000	2046.000000
22.799999	0.028795	17.017946	5.894834	6.497713	2.458062	2.167338	0.000000	-10.000000	-0.183333	17.716667	761.333313	1023.000000	1023.000000	2046.000000
22.820000	0.027342	16.159330	5.139463	6.632454	2.790475	1.596939	0.000000	-10.000000	-0.166667	17.100000	767.500000	1023.000000	1023.000000	2046.000000
22.840000	0.026849	15.867595	4.437356	6.866044	3.297831	1.266364	0.000000	-10.000000	-0.166667	16.833334	773.166687	1023.000000	1023.000000	2046.000000
22.860001	0.027171	16.058174	4.673465	6.968230	3.133344	1.283136	0.000000	-10.000000	-0.200000	16.883333	778.833313	1023.000000	1023.000000	2046.000000
22.879999	0.028188	16.659048	5.721321	6.654248	2.364245	1.919235	0.000000	-10.000000	-0.208333	17.233334	784.333313	1023.000000	1023.000000	2046.000000
22.900000	0.028767	17.001175	5.704840	6.614764	2.594721	2.086850	0.000000	-10.000000	-0.200000	17.383333	790.000000	1023.000000	1023.000000	2046.000000
22.920000	0.028853	17.052145	5.165443	6.883655	3.252407	1.750641	0.000000	-10.000000	-0.175000	17.383333	795.666687	1023.000000	1023.000000	2046.000000
22.940001	0.029333	17.335854	4.759269	7.178938	3.769240	1.628406	0.000000	-10.000000	-0.166667	17.200001	801.500000	1023.000000	1023.000000	2046.000000
22.959999	0.030191	17.842760	5.211579	7.455626	3.580548	1.595006	0.000000	-10.000000	-0.175000	16.950001	807.500000	1023.000000	1023.000000	2046.000000
22.980000	0.031745	18.761240	6.261138	7.373470	2.995620	2.131013	0.000000	-10.000000	-0.166667	16.900002	813.166687	1023.000000	1023.000000	2046.000000
23.000000	0.032947	19.471386	6.540730	7.186882	3.099778	2.643996	0.000000	-10.000000	-0.183333	16.966667	818.833313	1023.000000	1023.000000	2046.000000
23.020000	0.033676	19.902374	6.291749	7.480377	3.637039	2.493209	0.000000	-10.000000	-0.200000	17.016666	824.500000	1023.000000	1023.000000	2046.000000
23.040001	0.034752	20.538494	5.904900	7.888420	4.358320	2.386855	0.000000	-10.000000	-0.216667	17.083334	830.166687	1023.000000	1023.000000	2046.000000
23.059999	0.036105	21.337883	5.913698	8.258458	4.721851	2.443875	0.000000	-10.000000	-0.200000	16.866667	835.833313	1023.000000	1023.000000	2046.000000
23.080000	0.037876	22.384892	6.498863	8.605270	4.647449	2.633310	0.000000	-10.000000	-0.166667	16.716667	841.500000	1023.000000	1023.000000	2046.000000
23.100000	0.039559	23.379501	7.595657	8.434380	4.065506	3.283960	0.000000	-10.000000	-0.141667	16.383333	847.166687	1023.000000	1023.000000	2046.000000
23.120001	0.039821	23.534328	7.565616	8.250010	4.213134	3.505568	0.000000	-10.000000	-0.133333	15.716667	852.666687	1023.000000	1023.000000	2046.000000
23.139999	0.039007	23.053026	6.802669	8.509111	4.830021	2.911225	0.000000	-10.000000	-0.133333	14.916667	857.833313	1023.000000	1023.000000	2046.000000
23.160000	0.038312	22.642542	6.427255	8.604032	4.979276	2.631978	0.000000	-10.000000	-0.125000	13.850000	863.000000	1023.000000	1023.000000	2046.000000
23.180000	0.038460	22.729853	7.249133	8.354523	4.228624	2.897572	0.000000	-10.000000	-0.116667	13.250000	867.833313	1023.000000	1023.000000	2046.000000
23.200001	0.038624	22.826569	7.721807	7.779776	3.839711	3.485274	0.000000	-10.000000	-0.100000	12.733334	872.500000	1023.000000	1023.000000	2046.000000
23.219999	0.038050	22.487429	7.138857	7.826321	4.375754	3.146498	0.000000	-10.000000	-0.100000	12.550000	876.833313	1023.000000	1023.000000	2046.000000
23.240000	0.038167	22.556900	6.578672	8.133615	5.037121	2.807492	0.000000	-10.000000	-0.100000	12.533334	881.000000	1023.000000	1023.000000	2046.000000
23.260000	0.039222	23.180483	6.902435	8.388036	5.024655	2.865357	0.000000	-10.000000	-0.116667	12.700000	885.000000	1023.000000	1023.000000	2046.000000
23.280001	0.041123	24.303831	8.051332	8.273847	4.467316	3.511336	0.000000	-10.000000	-0.125000	12.733334	889.333313	1023.000000	1023.000000	2046.000000
23.299999	0.043034	25.432844	8.551614	8.188067	4.582388	4.110775	0.000000	-10.000000	-0.133333	12.816667	893.666687	1023.000000	1023.000000	2046.000000
23.320000	0.044083	26.053144	8.357667	8.431058	5.186081	4.078337	0.000000	-10.000000	-0.125000	12.900001	898.000000	1023.000000	1023.000000	2046.000000
23.340000	0.045008	26.599773	7.910420	8.934876	5.940001	3.814475	0.000000	-10.000000	-0.125000	13.116667	902.166687	1023.000000	1023.000000	2046.000000
23.360001	0.046453	27.453827	8.049121	9.359702	6.216185	3.828819	0.000000	-10.000000	-0.116667	13.000000	906.500000	1023.000000	1023.000000	2046.000000
23.379999	0.047959	28.343801	8.829032	9.579377	5.854086	4.081307	0.000000	-10.000000	-0.116667	13.150001	910.833313	1023.000000	1023.000000	2046.000000
23.400000	0.049123	29.031721	9.540694	9.459975	5.434503	4.596549	0.000000	-10.000000	-0.125000	13.216667	915.333313	1023.000000	1023.000000	2046.000000
23.420000	0.049561	29.290339	9.592896	9.287811	5.509658	4.899972	0.000000	-10.000000	-0.141667	13.500000	919.666687	1023.000000	1023.000000	2046.000000
23.440001	0.049723	29.386003	9.071118	9.579785	6.155776	4.579324	0.000000	-10.000000	-0.141667	13.433333	924.333313	1023.000000	1023.000000	2046.000000
23.459999	0.050537	29.867329	8.685906	10.022082	6.808012	4.351327	0.000000	-10.000000	-0.125000	13.350000	928.666687	1023.000000	1023.000000	2046.000000
23.480000	0.051828	30.630541	9.183661	10.413681	6.619761	4.413437	0.000000	-10.000000	-0.108333	12.983334	933.333313	1023.000000	1023.000000	2046.000000
23.500000	0.052824	31.218712	10.088033	10.158031	5.860322	5.112326	0.000000	-10.000000	-0.100000	12.783334	937.666687	1023.000000	1023.000000	2046.000000
23.520000	0.052196	30.847599	9.798800	10.064444	5.908175	5.076180	0.000000	-10.000000	-0.100000	12.583334	942.000000	1023.000000	1023.000000	2046.000000
23.540001	0.051433	30.397116	9.063885	10.353148	6.444609	4.535473	0.000000	-10.000000	-0.108333	12.766666	946.000000	1023.000000	1023.000000	2046.000000
23.559999	0.051738	30.576969	8.785982	10.687906	6.752732	4.350349	0.000000	-10.000000	-0.108333	12.700000	950.333313	1023.000000	1023.000000	2046.000000
23.580000	0.052548	31.055962	9.744973	10.690825	6.041503	4.578659	0.000000	-10.000000	-0.108333	12.600000	954.666687	1023.000000	1023.000000	2046.000000
23.600000	0.052363	30.946686	10.245130	10.265339	5.517305	4.918912	0.000000	-10.000000	-0.100000	12.450000	959.000000	1023.000000	1023.000000	2046.000000
23.620001	0.049665	29.351887	9.307941	10.226489	5.616210	4.201246	0.000000	-10.000000	-0.083333	12.050000	963.000000	1023.000000	1023.000000	2046.000000
23.639999	0.046913	27.725872	8.210227	10.259665	5.782592	3.473388	0.000000	-10.000000	-0.066667	11.366667	967.000000	1023.000000	1023.000000	2046.000000
23.660000	0.045318	26.782822	8.025577	10.363054	5.417034	2.977157	0.000000	-10.000000	-0.041667	10.300000	971.000000	1023.000000	1023.000000	2046.000000
23.680000	0.045089	26.647539	8.884849	9.837012	4.473904	3.451776	0.000000	-10.000000	-0.041667	9.600000	974.666687	1023.000000	1023.000000	2046.000000
23.700001	0.044618	26.369045	8.858662	9.425090	4.360353	3.724942	0.000000	-10.000000	-0.041667	9.450000	978.000000	1023.000000	1023.000000	2046.000000
23.719999	0.043831	25.904058	7.782516	9.729388	5.316425	3.075729	0.000000	-10.000000	-0.050000	9.766666	981.166687	1023.000000	1023.000000	2046.000000
23.740000	0.043920	25.956825	7.680721	9.962265	5.468273	2.845567	0.000000	-10.000000	-0.050000	10.116667	984.500000	1023.000000	1023.000000	2046.000000
23.760000	0.044715	26.426451	8.631564	9.778438	4.779519	3.236929	0.000000	-10.000000	-0.050000	10.250000	987.833313	1023.000000	1023.000000	2046.000000
23.780001	0.045551	26.920441	9.143747	9.415511	4.544945	3.816237	0.000000	-10.000000	-0.041667	10.000000	991.166687	1023.000000	1023.000000	2046.000000
23.799999	0.045375	26.816648	8.678035	9.564856	5.059744	3.514013	0.000000	-10.000000	-0.041667	9.533334	994.500000	1023.000000	1023.000000	2046.000000
23.820000	0.045547	26.918186	8.159370	9.867686	5.671593	3.219536	0.000000	-10.000000	-0.025000	8.983334	997.833313	1023.000000	1023.000000	2046.000000
23.840000	0.046078	27.232180	8.127562	10.148166	5.858478	3.097975	0.000000	-10.000000	-0.016667	8.333334	1001.000000	1023.000000	1023.000000	2046.000000
23.860001	0.047389	28.006607	9.146588	10.132648	5.246429	3.480941	0.000000	-10.000000	0.000000	7.650000	1003.833313	1023.000000	1023.000000	2046.000000
23.879999	0.048764	28.819813	9.698464	9.855712	5.053884	4.211752	0.000000	-10.000000	0.000000	6.800000	1006.500000	1023.000000	1023.000000	2046.000000
23.900000	0.049281	29.125242	9.251471	10.154543	5.700529	4.018700	0.000000	-10.000000	0.000000	5.950000	1009.000000	1023.000000	1023.000000	2046.000000
23.920000	0.050218	29.678564	8.678496	10.644261	6.534294	3.821512	0.000000	-10.000000	0.000000	4.616667	1011.166687	1023.000000	1023.000000	2046.000000
23.940001	0.051288	30.310934	9.133469	10.985622	6.375525	3.816318	0.000000	-10.000000	0.000000	3.166667	1013.000000	1023.000000	1023.000000	2046.000000
23.959999	0.052468	31.008469	10.213511	10.628494	5.596196	4.570267	0.000000	-10.000000	0.008333	0.850000	1014.166687	1023.000000	1023.000000	2046.000000
23.980000	0.051651	30.525583	9.922440	10.419209	5.652192	4.531743	0.000000	-10.000000	0.008333	-1.083333	1014.833313	1023.000000	1023.000000	2046.000000
24.000000	0.049891	29.485525	8.872380	10.458817	6.258484	3.895845	0.000000	-10.000000	0.008333	-3.216667	1015.000000	1023.000000	1023.000000	2046.000000
24.020000	0.048649	28.751768	8.435113	10.465062	6.297666	3.553928	0.000000	-10.000000	0.016667	-4.600000	1015.000000	1023.000000	1023.000000	2046.000000
24.040001	0.048257	28.520121	9.068733	10.199620	5.564939	3.686828	0.000000	-10.000000	0.025000	-5.633333	1015.000000	1023.000000	1023.000000	2046.000000
24.059999	0.048061	28.404339	9.643687	9.582867	4.934088	4.243696	0.000000	-10.000000	0.033333	-5.933333	1015.000000	1023.000000	1023.000000	2046.000000
24.080000	0.047057	27.810764	8.865764	9.571104	5.497271	3.876625	0.000000	-10.000000	0.016667	-5.716667	1015.000000	1023.000000	1023.000000	2046.000000
24.100000	0.046662	27.577391	8.168150	9.770088	6.084237	3.554915	0.000000	-10.000000	0.016667	-5.350000	1015.000000	1023.000000	1023.000000	2046.000000
24.120001	0.047359	27.989025	8.506954	9.949941	5.967228	3.564901	0.000000	-10.000000	0.016667	-4.900000	1015.000000	1023.000000	1023.000000	2046.000000
24.139999	0.048979	28.946308	9.503160	9.857307	5.461300	4.124540	0.000000	-10.000000	0.016667	-4.383334	1015.000000	1023.000000	1023.000000	2046.000000
24.160000	0.050346	29.754349	10.050950	9.604085	5.307202	4.792111	0.000000	-10.000000	0.016667	-3.933333	1015.000000	1023.000000	1023.000000	2046.000000
24.180000	0.050602	29.905811	9.336155	10.001606	6.166232	4.401818	0.000000	-10.000000	0.008333	-3.666667	1015.000000	1023.000000	1023.000000	2046.000000
24.200001	0.051439	30.400339	8.929425	10.406463	6.821312	4.243139	0.000000	-10.000000	0.008333	-3.450000	1015.000000	1023.000000	1023.000000	2046.000000
24.219999	0.052673	31.129623	9.694419	10.658608	6.386010	4.390586	0.000000	-10.000000	0.000000	-3.116667	1015.000000	1023.000000	1023.000000	2046.000000
24.240000	0.054140	31.996935	10.749323	10.324886	5.705064	5.217662	0.000000	-10.000000	0.000000	-2.250000	1015.000000	1023.000000	1023.000000	2046.000000
24.260000	0.054248	32.060520	10.150018	10.486608	6.369868	5.054027	0.000000	-10.000000	0.000000	-0.866667	1015.000000	1023.000000	1023.000000	2046.000000
24.280001	0.054000	31.914114	9.242889	10.945794	7.182042	4.543388	0.000000	-10.000000	-0.008333	0.650000	1015.000000	1023.000000	1023.000000	2046.000000
24.299999	0.054047	31.941816	9.937438	11.018336	6.473191	4.512851	0.000000	-10.000000	-0.008333	1.800000	1015.000000	1023.000000	1023.000000	2046.000000
24.320000	0.054626	32.283913	10.750124	10.458721	5.775834	5.299233	0.000000	-10.000000	-0.008333	2.500000	1015.333313	1023.000000	1023.000000	2046.000000
24.340000	0.053955	31.887571	10.028862	10.575354	6.373833	4.909522	0.000000	-10.000000	0.000000	2.733333	1016.000000	1023.000000	1023.000000	2046.000000
24.360001	0.054207	32.036041	9.387008	10.997859	7.111720	4.539456	0.000000	-10.000000	0.000000	2.566667	1017.000000	1023.000000	1023.000000	2046.000000
24.379999	0.055367	32.722031	10.104937	11.281501	6.731035	4.604560	0.000000	-10.000000	0.008333	1.783333	1017.666687	1023.000000	1023.000000	2046.000000
24.400000	0.056490	33.385719	11.034160	11.017794	6.046565	5.287200	0.000000	-10.000000	0.008333	0.900000	1018.000000	1023.000000	1023.000000	2046.000000
24.420000	0.056062	33.132751	10.526797	10.865577	6.420660	5.319717	0.000000	-10.000000	0.008333	0.216667	1018.000000	1023.000000	1023.000000	2046.000000
24.440001	0.055115	32.573093	9.548820	11.202344	7.083056	4.738873	0.000000	-10.000000	0.008333	0.000000	1018.000000	1023.000000	1023.000000	2046.000000
24.459999	0.054938	32.468258	9.609598	11.380686	6.920200	4.557773	0.000000	-10.000000	0.016667	0.000000	1018.000000	1023.000000	1023.000000	2046.000000
24.480000	0.055429	32.758354	10.684349	11.081379	5.989654	5.002973	0.000000	-10.000000	0.025000	-0.266667	1018.000000	1023.000000	1023.000000	2046.000000
24.500000	0.054116	31.982792	10.536717	10.712345	5.720387	5.013342	0.000000	-10.000000	0.016667	-1.016667	1018.000000	1023.000000	1023.000000	2046.000000
24.520000	0.050197	29.666187	9.053153	10.759631	6.000380	3.853023	0.000000	-10.000000	0.025000	-2.250000	1018.000000	1023.000000	1023.000000	2046.000000
24.540001	0.047215	27.904074	8.264316	10.698824	5.760656	3.180278	0.000000	-10.000000	0.033333	-3.783333	1018.000000	1023.000000	1023.000000	2046.000000
24.559999	0.045708	27.013227	9.115590	10.197271	4.371147	3.329219	0.000000	-10.000000	0.050000	-5.100000	1018.000000	1023.000000	1023.000000	2046.000000
24.580000	0.044467	26.279943	8.951670	9.671765	4.099265	3.557244	0.000000	-10.000000	0.041667	-5.933333	1018.000000	1023.000000	1023.000000	2046.000000
24.600000	0.042832	25.313818	7.782239	9.772034	4.837095	2.922450	0.000000	-10.000000	0.025000	-5.850000	1018.000000	1023.000000	1023.000000	2046.000000
24.620001	0.042565	25.155960	7.320867	9.972789	5.211628	2.650675	0.000000	-10.000000	0.008333	-5.083333	1018.000000	1023.000000	1023.000000	2046.000000
24.639999	0.043071	25.455206	8.673186	9.599015	3.979231	3.203774	0.000000	-10.000000	0.000000	-4.166667	1018.000000	1023.000000	1023.000000	2046.000000
24.660000	0.042623	25.190252	8.400249	9.331330	4.129190	3.329483	0.000000	-10.000000	0.016667	-3.666667	1018.000000	1023.000000	1023.000000	2046.000000
24.680000	0.041962	24.799408	7.268954	9.672888	5.126761	2.730805	0.000000	-10.000000	0.016667	-3.683333	1018.000000	1023.000000	1023.000000	2046.000000
24.700001	0.042495	25.114431	7.753357	9.823288	4.845904	2.691883	0.000000	-10.000000	0.033333	-3.866667	1018.000000	1023.000000	1023.000000	2046.000000
24.719999	0.043513	25.716124	8.893386	9.368733	3.967287	3.486718	0.000000	-10.000000	0.016667	-3.933333	1018.000000	1023.000000	1023.000000	2046.000000
24.740000	0.043228	25.547474	8.230221	9.409068	4.609067	3.299118	0.000000	-10.000000	0.025000	-3.800000	1018.000000	1023.000000	1023.000000	2046.000000
24.760000	0.043321	25.602827	7.375111	9.756178	5.527899	2.943640	0.000000	-10.000000	0.008333	-3.483333	1018.000000	1023.000000	1023.000000	2046.000000
24.780001	0.044399	26.239643	7.994159	10.047974	5.233449	2.964062	0.000000	-10.000000	0.016667	-2.966667	1018.000000	1023.000000	1023.000000	2046.000000
24.799999	0.046324	27.377237	9.193431	9.766475	4.516210	3.901122	0.000000	-10.000000	0.016667	-2.566667	1011.333313	1023.000000	1023.000000	2046.000000
24.820000	0.047021	27.789610	8.968860	9.830728	4.930177	4.059845	0.000000	-10.000000	0.016667	-2.650000	1004.000000	1023.000000	1023.000000	2046.000000
24.840000	0.047214	27.903255	8.157927	10.272968	5.873660	3.598701	0.000000	-10.000000	0.008333	-2.983333	996.666687	1023.000000	1023.000000	2046.000000
24.860001	0.047429	28.030676	8.063974	10.470993	6.018210	3.477498	0.000000	-10.000000	0.008333	-3.666667	995.666687	1023.000000	1023.000000	2046.000000
24.879999	0.047376	27.999191	9.105079	10.017020	4.942292	3.934801	0.000000	-10.000000	0.008333	-4.466667	994.833313	1023.000000	1023.000000	2046.000000
24.900000	0.045718	27.019503	8.892471	9.519080	4.660663	3.947288	0.000000	-10.000000	0.025000	-6.183333	992.500000	1023.000000	1023.000000	2046.000000
24.920000	0.043559	25.743382	7.586834	9.505542	5.438665	3.212341	0.000000	-10.000000	0.033333	-7.566667	988.666687	1023.000000	1023.000000	2046.000000
24.940001	0.042631	25.194693	7.179288	9.461245	5.596381	2.957779	0.000000	-10.000000	0.050000	-8.516666	985.333313	1023.000000	1023.000000	2046.000000
24.959999	0.042364	25.037231	8.191227	9.090621	4.526185	3.229198	0.000000	-10.000000	0.050000	-8.550000	983.500000	1023.000000	1023.000000	2046.000000
24.980000	0.042118	24.891874	8.587288	8.492990	4.049334	3.762263	0.000000	-10.000000	0.050000	-8.400001	982.500000	1023.000000	1023.000000	2046.000000
25.000000	0.041118	24.300636	7.479153	8.640784	5.008234	3.172464	0.000000	-10.000000	0.050000	-8.083334	980.666687	1023.000000	1023.000000	2046.000000
25.020000	0.041396	24.464739	7.039108	8.929111	5.534363	2.962158	0.000000	-10.000000	0.041667	-7.600000	978.000000	1023.000000	1023.000000	2046.000000
25.040001	0.042913	25.361591	8.331821	8.846319	4.717288	3.466163	0.000000	-10.000000	0.025000	-6.900000	975.333313	1023.000000	1023.000000	2046.000000
25.059999	0.044036	26.025076	8.985624	8.559271	4.385344	4.094837	0.000000	-10.000000	0.008333	-6.000000	972.833313	1023.000000	1023.000000	2046.000000
25.080000	0.044465	26.278557	8.265346	8.869090	5.296263	3.847858	0.000000	-10.000000	0.000000	-4.900000	970.833313	1023.000000	1023.000000	2046.000000
25.100000	0.045213	26.720812	7.778390	9.321108	6.039569	3.581744	0.000000	-10.000000	0.000000	-3.933333	969.333313	1023.000000	1023.000000	2046.000000
25.120001	0.046399	27.421885	8.401728	9.603709	5.749028	3.667419	0.000000	-10.000000	0.000000	-3.233333	968.166687	1023.000000	1023.000000	2046.000000
25.139999	0.047876	28.294573	9.588586	9.314204	4.911478	4.480306	0.000000	-10.000000	0.000000	-2.750000	967.000000	1023.000000	1023.000000	2046.000000
25.160000	0.048428	28.621141	9.403329	9.312167	5.258253	4.647393	0.000000	-10.000000	0.000000	-2.416667	966.000000	1023.000000	1023.000000	2046.000000
25.180000	0.048320	28.556868	8.607734	9.658355	6.067465	4.223313	0.000000	-10.000000	0.000000	-2.050000	965.333313	1023.000000	1023.000000	2046.000000
25.200001	0.048897	28.897953	8.259875	9.959194	6.573632	4.105253	0.000000	-10.000000	0.000000	-1.866667	965.000000	1023.000000	1023.000000	2046.000000
25.219999	0.049718	29.383373	9.242044	10.043375	5.822225	4.275729	0.000000	-10.000000	0.000000	-1.816667	965.000000	1023.000000	1023.000000	2046.000000
25.240000	0.050502	29.846674	10.107567	9.679193	5.113108	4.946806	0.000000	-10.000000	0.000000	-1.866667	965.000000	1023.000000	1023.000000	2046.000000
25.260000	0.049994	29.546713	9.356546	9.868877	5.767964	4.553324	0.000000	-10.000000	0.000000	-1.783333	964.666687	1023.000000	1023.000000	2046.000000
25.280001	0.049968	29.531080	8.617843	10.134134	6.535714	4.243388	0.000000	-10.000000	0.000000	-1.500000	964.333313	1023.000000	1023.000000	2046.000000
25.299999	0.050449	29.815592	8.669703	10.276891	6.612800	4.256198	0.000000	-10.000000	0.000000	-1.283333	964.000000	1023.000000	1023.000000	2046.000000
25.320000	0.051347	30.346069	9.781283	10.138858	5.738651	4.687277	0.000000	-10.000000	0.008333	-1.366667	964.000000	1023.000000	1023.000000	2046.000000
25.340000	0.051686	30.546272	10.187914	9.845102	5.374213	5.139042	0.000000	-10.000000	0.016667	-1.916667	964.000000	1023.000000	1023.000000	2046.000000
25.360001	0.050979	30.128305	9.130232	10.097642	6.294587	4.605844	0.000000	-10.000000	0.016667	-2.683333	963.666687	1023.000000	1023.000000	2046.000000
25.379999	0.051162	30.236954	8.747367	10.435391	6.752556	4.301639	0.000000	-10.000000	0.016667	-3.466667	962.833313	1023.000000	1023.000000	2046.000000
25.400000	0.052140	30.814577	10.129115	10.226460	5.611732	4.847270	0.000000	-10.000000	0.008333	-4.050000	961.666687	1023.000000	1023.000000	2046.000000
25.420000	0.052015	30.740765	10.014621	9.919973	5.668157	5.138015	0.000000	-10.000000	0.008333	-4.400000	960.166687	1023.000000	1023.000000	2046.000000
25.440001	0.051417	30.387373	8.928446	10.333146	6.634799	4.490982	0.000000	-10.000000	0.016667	-4.450000	958.833313	1023.000000	1023.000000	2046.000000
25.459999	0.051848	30.642405	8.981071	10.567443	6.705696	4.388196	0.000000	-10.000000	0.016667	-4.300000	957.333313	1023.000000	1023.000000	2046.000000
25.480000	0.052692	31.141119	10.197432	10.258316	5.680158	5.005214	0.000000	-10.000000	0.016667	-4.116667	956.000000	1023.000000	1023.000000	2046.000000
25.500000	0.052567	31.066853	10.158272	10.022488	5.628120	5.257972	0.000000	-10.000000	0.000000	-4.033333	954.500000	1023.000000	1023.000000	2046.000000
25.520000	0.051721	30.567402	9.015703	10.363677	6.603316	4.584705	0.000000	-10.000000	0.008333	-4.100000	953.000000	1023.000000	1023.000000	2046.000000
25.540001	0.051950	30.702433	8.826695	10.577086	6.867411	4.431239	0.000000	-10.000000	0.025000	-4.250000	951.666687	1023.000000	1023.000000	2046.000000
25.559999	0.052528	31.043980	10.044863	10.379472	5.773324	4.846320	0.000000	-10.000000	0.033333	-4.483334	950.166687	1023.000000	1023.000000	2046.000000
25.580000	0.052626	31.102169	10.244504	10.005515	5.530464	5.321686	0.000000	-10.000000	0.033333	-4.700000	948.833313	1023.000000	1023.000000	2046.000000
25.600000	0.051688	30.547424	9.201454	10.292329	6.372247	4.681396	0.000000	-10.000000	0.033333	-4.900000	947.166687	1023.000000	1023.000000	2046.000000
25.620001	0.051733	30.574486	8.755337	10.564754	6.845389	4.409007	0.000000	-10.000000	0.025000	-5.016667	945.500000	1023.000000	1023.000000	2046.000000
25.639999	0.052318	30.920057	9.817344	10.411085	5.913320	4.778309	0.000000	-10.000000	0.025000	-5.050000	943.833313	1023.000000	1023.000000	2046.000000
25.660000	0.052509	31.032785	10.359899	10.000619	5.354848	5.317418	0.000000	-10.000000	0.016667	-5.000000	942.166687	1023.000000	1023.000000	2046.000000
25.680000	0.051536	30.457653	9.477638	10.137594	6.003750	4.838669	0.000000	-10.000000	0.016667	-4.883333	940.500000	1023.000000	1023.000000	2046.000000
25.700001	0.051352	30.348772	8.671909	10.416737	6.782724	4.477404	0.000000	-10.000000	0.016667	-4.783333	938.833313	1023.000000	1023.000000	2046.000000
25.719999	0.051586	30.487329	9.359734	10.470117	6.145927	4.511552	0.000000	-10.000000	0.016667	-4.750000	937.166687	1023.000000	1023.000000	2046.000000
25.740000	0.052193	30.846083	10.332792	9.960532	5.278160	5.274599	0.000000	-10.000000	0.025000	-4.866667	935.666687	1023.000000	1023.000000	2046.000000
25.760000	0.051129	30.217001	9.397618	10.033607	5.903377	4.882400	0.000000	-10.000000	0.025000	-5.133333	934.000000	1023.000000	1023.000000	2046.000000
25.780001	0.050035	29.570429	8.324208	10.342307	6.620821	4.283092	0.000000	-10.000000	0.025000	-5.483333	932.333313	1023.000000	1023.000000	2046.000000
25.799999	0.049009	28.964394	9.029196	10.039845	5.506618	4.388737	0.000000	-10.000000	0.016667	-5.783333	930.500000	1023.000000	1023.000000	2046.000000
25.820000	0.047418	28.023830	9.323997	9.250338	4.628934	4.820562	0.000000	-10.000000	0.025000	-6.000000	928.500000	1023.000000	1023.000000	2046.000000
25.840000	0.044894	26.532345	8.224576	9.178748	5.063054	4.065968	0.000000	-10.000000	0.033333	-6.283333	926.500000	1023.000000	1023.000000	2046.000000
25.860001	0.043768	25.867125	7.270275	9.358569	5.720530	3.517751	0.000000	-10.000000	0.050000	-6.883334	924.500000	1023.000000	1023.000000	2046.000000
25.879999	0.044350	26.210880	8.357124	9.218064	4.831200	3.804492	0.000000	-10.000000	0.066667	-7.916667	922.166687	1023.000000	1023.000000	2046.000000
25.900000	0.045071	26.636686	9.076837	8.803854	4.285172	4.470825	0.000000	-10.000000	0.083333	-9.266666	919.500000	1023.000000	1023.000000	2046.000000
25.920000	0.044091	26.057623	7.934886	9.109043	5.211564	3.802130	0.000000	-10.000000	0.108333	-10.600000	916.333313	1023.000000	1023.000000	2046.000000
25.940001	0.044070	26.045198	7.289912	9.268868	5.852351	3.634066	0.000000	-10.000000	0.108333	-11.700000	912.833313	1023.000000	1023.000000	2046.000000
25.959999	0.044171	26.104839	8.391417	9.202139	4.685922	3.825363	0.000000	-10.000000	0.108333	-12.616667	909.000000	1023.000000	1023.000000	2046.000000
25.980000	0.043582	25.756842	8.625201	8.689211	4.148557	4.293871	0.000000	-10.000000	0.116667	-13.333333	904.666687	1023.000000	1023.000000	2046.000000
26.000000	0.042015	24.830593	7.532556	8.805772	4.882394	3.609872	0.000000	-10.000000	0.133333	-13.883333	900.166687	1023.000000	1023.000000	2046.000000
26.020000	0.040061	23.676060	6.608407	8.878917	5.261530	2.927205	0.000000	-10.000000	0.158333	-14.333333	895.500000	1023.000000	1023.000000	2046.000000
26.040001	0.036714	21.697878	6.541403	8.621484	4.235408	2.299584	0.000000	-10.000000	0.175000	-15.016666	890.833313	1023.000000	1023.000000	2046.000000
26.059999	0.033731	19.934982	7.138365	7.808128	2.583321	2.405169	0.000000	-10.000000	0.191667	-15.766667	885.833313	1023.000000	1023.000000	2046.000000
26.080000	0.030748	18.171947	6.426732	7.279176	2.352219	2.113821	0.000000	-10.000000	0.208333	-16.533333	880.500000	1023.000000	1023.000000	2046.000000
26.100000	0.028338	16.747938	5.064969	7.346689	3.090037	1.246245	0.000000	-10.000000	0.216667	-16.933334	875.000000	1023.000000	1023.000000	2046.000000
26.120001	0.027554	16.284428	4.845173	7.414538	3.092735	0.931983	0.000000	-10.000000	0.225000	-17.166666	869.333313	1023.000000	1023.000000	2046.000000
26.139999	0.027430	16.211159	5.911163	6.983581	1.953018	1.363397	0.000000	-10.000000	0.225000	-17.050001	863.500000	1023.000000	1023.000000	2046.000000
26.160000	0.026670	15.761889	5.730103	6.653042	1.867116	1.511629	0.000000	-10.000000	0.216667	-17.100000	857.833313	1023.000000	1023.000000	2046.000000
26.180000	0.025469	15.052221	4.466532	6.943658	2.886203	0.755829	0.000000	-10.000000	0.216667	-17.216667	852.166687	1023.000000	1023.000000	2046.000000
26.200001	0.025451	15.041306	4.421315	7.054595	2.923282	0.642115	0.000000	-10.000000	0.225000	-17.533333	846.500000	1023.000000	1023.000000	2046.000000
26.219999	0.025924	15.321310	5.717309	6.628260	1.734117	1.241625	0.000000	-10.000000	0.233333	-17.783333	840.500000	1023.000000	1023.000000	2046.000000
26.240000	0.025111	14.840756	5.154377	6.466438	2.059118	1.160823	0.000000	-10.000000	0.241667	-17.933334	834.500000	1023.000000	1023.000000	2046.000000
26.260000	0.024532	14.498496	4.071567	6.781694	3.083836	0.561399	0.000000	-10.000000	0.241667	-18.116667	828.500000	1023.000000	1023.000000	2046.000000
26.280001	0.025142	14.858923	4.553046	6.905787	2.792764	0.607327	0.000000	-10.000000	0.241667	-18.200001	822.500000	1023.000000	1023.000000	2046.000000
26.299999	0.026312	15.550681	5.867262	6.490551	1.766551	1.426318	0.000000	-10.000000	0.233333	-18.333334	816.500000	1023.000000	1023.000000	2046.000000
26.320000	0.026479	15.648828	5.320437	6.610768	2.351479	1.366144	0.000000	-10.000000	0.233333	-18.433334	810.500000	1023.000000	1023.000000	2046.000000
26.340000	0.026800	15.838706	4.486134	6.982446	3.317238	1.052889	0.000000	-10.000000	0.241667	-18.600000	804.333313	1023.000000	1023.000000	2046.000000
26.360001	0.027373	16.177374	4.449999	7.311669	3.517417	0.898289	0.000000	-10.000000	0.241667	-18.766666	798.000000	1023.000000	1023.000000	2046.000000
26.379999	0.027771	16.412891	5.525209	7.194558	2.476885	1.216239	0.000000	-10.000000	0.241667	-18.750000	791.666687	1023.000000	1023.000000	2046.000000
26.400000	0.026862	15.875260	5.826678	6.631537	1.828325	1.588720	0.000000	-10.000000	0.241667	-18.800001	785.500000	1023.000000	1023.000000	2046.000000
26.420000	0.024343	14.386620	4.659551	6.477798	2.332875	0.916394	0.000000	-10.000000	0.266667	-19.050001	779.166687	1023.000000	1023.000000	2046.000000
26.440001	0.022553	13.328788	3.702745	6.506701	2.856197	0.263145	0.000000	-10.000000	0.300000	-19.500000	772.833313	1023.000000	1023.000000	2046.000000
26.459999	0.021818	12.894455	4.126450	6.313089	2.235401	0.219515	0.000000	-10.000000	0.316667	-19.866667	766.166687	1023.000000	1023.000000	2046.000000
26.480000	0.021382	12.636879	5.039929	5.607463	1.161919	0.827568	0.000000	-10.000000	0.333333	-20.066668	759.666687	1023.000000	1023.000000	2046.000000
26.500000	0.020015	11.828846	4.543806	5.227520	1.301938	0.755582	0.000000	-10.000000	0.300000	-19.950001	753.000000	1023.000000	1023.000000	2046.000000
26.520000	0.018470	10.915918	3.419296	5.349276	2.117639	0.029707	0.000000	-10.000000	0.283333	-19.900002	746.333313	1023.000000	1023.000000	2046.000000
26.540001	0.018250	10.785482	3.214725	5.451923	2.311698	-0.192863	0.000000	-10.000000	0.250000	-19.550001	739.666687	1023.000000	1023.000000	2046.000000
26.559999	0.018923	11.183642	4.467628	5.126006	1.228898	0.361111	0.000000	-10.000000	0.266667	-19.483334	733.000000	1023.000000	1023.000000	2046.000000
26.580000	0.019155	11.320533	4.778149	4.751717	0.983462	0.807205	0.000000	-10.000000	0.266667	-19.250000	726.666687	1023.000000	1023.000000	2046.000000
26.600000	0.018820	11.122364	3.942685	5.002466	1.842477	0.334737	0.000000	-10.000000	0.266667	-19.100000	720.166687	1023.000000	1023.000000	2046.000000
26.620001	0.019174	11.331810	3.329378	5.247757	2.613909	0.140765	0.000000	-10.000000	0.250000	-18.950001	713.833313	1023.000000	1023.000000	2046.000000
26.639999	0.020023	11.833720	4.051902	5.420937	2.144242	0.216639	0.000000	-10.000000	0.250000	-18.800001	707.500000	1023.000000	1023.000000	2046.000000
26.660000	0.020939	12.374798	5.239016	5.098823	1.118856	0.918104	0.000000	-10.000000	0.250000	-18.983334	701.166687	1023.000000	1023.000000	2046.000000
26.680000	0.020670	12.215992	4.704694	5.109705	1.555713	0.845880	0.000000	-10.000000	0.250000	-19.033335	694.833313	1023.000000	1023.000000	2046.000000
26.700001	0.020218	11.948874	3.734747	5.348544	2.495579	0.370004	0.000000	-10.000000	0.250000	-19.150000	688.333313	1023.000000	1023.000000	2046.000000
26.719999	0.020530	12.133492	3.588611	5.705842	2.733276	0.105763	0.000000	-10.000000	0.250000	-19.166668	682.000000	1023.000000	1023.000000	2046.000000
26.740000	0.021295	12.585211	5.008610	5.426257	1.460272	0.690072	0.000000	-10.000000	0.250000	-19.100000	675.666687	1023.000000	1023.000000	2046.000000
26.760000	0.020908	12.356351	4.841326	5.044866	1.454515	1.015644	0.000000	-10.000000	0.250000	-19.116667	669.333313	1023.000000	1023.000000	2046.000000
26.780001	0.019915	11.769873	3.529555	5.428810	2.575722	0.235786	0.000000	-10.000000	0.250000	-18.916668	663.000000	1023.000000	1023.000000	2046.000000
26.799999	0.020153	11.910528	3.786099	5.636868	2.414399	0.073162	0.000000	-10.000000	0.250000	-18.883333	656.666687	1023.000000	1023.000000	2046.000000
26.820000	0.020498	12.114141	4.913500	5.316095	1.337100	0.547446	0.000000	-10.000000	0.241667	-18.633333	650.333313	1023.000000	1023.000000	2046.000000
26.840000	0.020243	11.963476	4.977249	4.919858	1.142075	0.924294	0.000000	-10.000000	0.233333	-18.583334	644.000000	1023.000000	1023.000000	2046.000000
26.860001	0.019098	11.286867	3.895636	5.156033	1.980093	0.255105	0.000000	-10.000000	0.225000	-18.450001	637.666687	1023.000000	1023.000000	2046.000000
26.879999	0.018860	11.146374	3.236101	5.393470	2.620924	-0.104122	0.000000	-10.000000	0.225000	-18.283335	631.500000	1023.000000	1023.000000	2046.000000
26.900000	0.019265	11.385883	4.062737	5.390194	1.889516	0.043436	0.000000	-10.000000	0.233333	-18.116667	625.500000	1023.000000	1023.000000	2046.000000
26.920000	0.019555	11.556900	5.051789	4.863862	0.871879	0.769369	0.000000	-10.000000	0.241667	-18.083334	619.500000	1023.000000	1023.000000	2046.000000
26.940001	0.018727	11.067712	4.264803	4.906341	1.409828	0.486740	0.000000	-10.000000	0.250000	-18.200001	613.500000	1023.000000	1023.000000	2046.000000
26.959999	0.018119	10.708529	3.251354	5.137314	2.295064	0.024797	0.000000	-10.000000	0.250000	-18.350000	607.500000	1023.000000	1023.000000	2046.000000
26.980000	0.018165	10.735768	3.219680	5.374832	2.330734	-0.189477	0.000000	-10.000000	0.250000	-18.416668	601.500000	1023.000000	1023.000000	2046.000000
27.000000	0.018610	10.998351	4.402969	5.138256	1.178603	0.278522	0.000000	-10.000000	0.250000	-18.450001	595.166687	1023.000000	1023.000000	2046.000000
27.020000	0.018435	10.895219	4.718426	4.795597	0.705962	0.675235	0.000000	-10.000000	0.250000	-18.333334	588.833313	1023.000000	1023.000000	2046.000000
27.040001	0.017408	10.288077	3.792895	4.811519	1.372703	0.310961	0.000000	-10.000000	0.241667	-18.166666	582.500000	1023.000000	1023.000000	2046.000000
27.059999	0.016994	10.043737	2.827690	5.046731	2.276116	-0.106800	0.000000	-10.000000	0.241667	-17.933334	576.500000	1023.000000	1023.000000	2046.000000
27.080000	0.017063	10.084465	3.337492	5.170596	1.767352	-0.190975	0.000000	-10.000000	0.225000	-17.783335	570.500000	1023.000000	1023.000000	2046.000000
27.100000	0.017402	10.284458	4.541574	4.716578	0.576277	0.450027	0.000000	-10.000000	0.233333	-17.533335	564.500000	1023.000000	1023.000000	2046.000000
27.120001	0.016332	9.651937	3.895057	4.459607	0.869117	0.428156	0.000000	-10.000000	0.233333	-17.466667	558.833313	1023.000000	1023.000000	2046.000000
27.139999	0.014413	8.518092	2.576692	4.569273	1.636479	-0.264352	0.000000	-10.000000	0.241667	-17.333334	553.166687	1023.000000	1023.000000	2046.000000
27.160000	0.012709	7.511001	2.307368	4.576069	1.347117	-0.719553	0.000000	-10.000000	0.225000	-17.350000	547.500000	1023.000000	1023.000000	2046.000000
27.180000	0.011121	6.572394	3.421369	3.809633	-0.350206	-0.308402	0.000000	-10.000000	0.208333	-17.116667	541.500000	1023.000000	1023.000000	2046.000000
27.200001	0.008712	5.149038	2.560315	3.364479	-0.190130	-0.585625	0.000000	-10.000000	0.208333	-16.983334	535.833313	1023.000000	1023.000000	2046.000000
27.219999	0.007114	4.204472	1.315868	3.427260	0.713344	-1.252001	0.000000	-10.000000	0.225000	-17.133333	530.166687	1023.000000	1023.000000	2046.000000
27.240000	0.007189	4.248660	1.508260	3.613520	0.573086	-1.446206	0.000000	-10.000000	0.233333	-17.483334	524.500000	1023.000000	1023.000000	2046.000000
27.260000	0.007558	4.466918	2.798227	3.134723	-0.705575	-0.760457	0.000000	-10.000000	0.241667	-17.833334	518.500000	1023.000000	1023.000000	2046.000000
27.280001	0.007485	4.423804	2.513368	2.923623	-0.464689	-0.548498	0.000000	-10.000000	0.241667	-17.850000	512.500000	1023.000000	1023.000000	2046.000000
27.299999	0.006305	3.726423	1.335360	3.159407	0.407750	-1.176095	0.000000	-10.000000	0.241667	-17.816668	506.500000	1023.000000	1023.000000	2046.000000
27.320000	0.005938	3.509316	0.762134	3.348101	0.821444	-1.422363	0.000000	-10.000000	0.233333	-17.733334	500.500000	1023.000000	1023.000000	2046.000000
27.340000	0.005641	3.333558	1.752978	3.120519	-0.327916	-1.212024	0.000000	-10.000000	0.233333	-17.633333	494.500000	1023.000000	1023.000000	2046.000000
27.360001	0.004579	2.706437	2.146867	2.461594	-1.121767	-0.780256	0.000000	-10.000000	0.241667	-17.500000	488.666656	1023.000000	1023.000000	2046.000000
27.379999	0.001746	1.031828	0.649792	2.474498	-0.333750	-1.758711	0.000000	-10.000000	0.241667	-17.416668	483.000000	1023.000000	1023.000000	2046.000000
27.400000	-0.000940	-0.555522	-0.250017	2.498097	-0.255665	-2.547937	0.000000	-10.000000	0.233333	-17.383333	477.333344	1023.000000	1023.000000	2046.000000
27.420000	-0.003096	-1.829611	0.664098	2.115080	-1.958823	-2.649965	0.000000	-10.000000	0.216667	-17.366667	471.500000	1023.000000	1023.000000	2046.000000
27.440001	-0.005009	-2.960059	0.699631	1.397954	-2.687757	-2.369887	0.000000	-10.000000	0.208333	-17.183334	465.500000	1023.000000	1023.000000	2046.000000
27.459999	-0.007394	-4.369879	-0.781588	1.325388	-1.850177	-3.063502	0.000000	-10.000000	0.208333	-17.083334	459.833344	1023.000000	1023.000000	2046.000000
27.480000	-0.008250	-4.876029	-1.530738	1.559453	-1.350688	-3.554056	0.000000	-10.000000	0.208333	-16.850000	454.166656	1023.000000	1023.000000	2046.000000
27.500000	-0.008044	-4.753958	-0.211168	1.274851	-2.682811	-3.134830	0.000000	-10.000000	0.208333	-16.750000	448.666656	1023.000000	1023.000000	2046.000000
27.520000	-0.008859	-5.235950	-0.391919	0.881701	-2.861511	-2.864222	0.000000	-10.000000	0.200000	-16.550001	443.000000	1023.000000	1023.000000	2046.000000
27.540001	-0.009853	-5.823052	-1.870666	1.278011	-1.609583	-3.620813	0.000000	-10.000000	0.200000	-16.533335	437.333344	1023.000000	1023.000000	2046.000000
27.559999	-0.009377	-5.542012	-1.246154	1.458764	-2.146588	-3.608035	0.000000	-10.000000	0.191667	-16.450001	431.833344	1023.000000	1023.000000	2046.000000
27.580000	-0.009154	-5.410071	-0.110844	0.884716	-3.367299	-2.816644	0.000000	-10.000000	0.191667	-16.533335	426.166656	1023.000000	1023.000000	2046.000000
27.600000	-0.010097	-5.967567	-1.200515	0.917596	-2.523535	-3.161113	0.000000	-10.000000	0.191667	-16.516666	420.833344	1023.000000	1023.000000	2046.000000
27.620001	-0.010020	-5.922011	-2.062141	1.234153	-1.577161	-3.516862	0.000000	-10.000000	0.200000	-16.566668	415.166656	1023.000000	1023.000000	2046.000000
27.639999	-0.008963	-5.297191	-0.966553	1.351679	-2.417122	-3.265195	0.000000	-10.000000	0.208333	-16.500000	409.833344	1023.000000	1023.000000	2046.000000
27.660000	-0.007924	-4.683036	-0.087847	1.004436	-3.097983	-2.501641	0.000000	-10.000000	0.208333	-16.350000	404.166656	1023.000000	1023.000000	2046.000000
27.680000	-0.007818	-4.620287	-1.087291	1.264596	-2.010098	-2.787495	0.000000	-10.000000	0.216667	-16.250000	398.833344	1023.000000	1023.000000	2046.000000
27.700001	-0.007201	-4.255657	-1.770178	1.623542	-1.137226	-2.971796	0.000000	-10.000000	0.208333	-16.266668	393.333344	1023.000000	1023.000000	2046.000000
27.719999	-0.006523	-3.854995	-1.229521	1.831218	-1.512448	-2.944244	0.000000	-10.000000	0.208333	-16.400002	388.000000	1023.000000	1023.000000	2046.000000
27.740000	-0.006334	-3.743163	-0.006642	1.510563	-2.775978	-2.471107	0.000000	-10.000000	0.200000	-16.383333	382.500000	1023.000000	1023.000000	2046.000000
27.760000	-0.007984	-4.718560	-0.509555	1.057532	-2.806052	-2.460484	0.000000	-10.000000	0.208333	-16.366667	377.000000	1023.000000	1023.000000	2046.000000
27.780001	-0.010363	-6.124394	-1.996838	1.005284	-1.894281	-3.238558	0.000000	-10.000000	0.208333	-16.400000	371.500000	1023.000000	1023.000000	2046.000000
27.799999	-0.011432	-6.756515	-2.308924	0.899953	-1.851416	-3.496128	0.000000	-10.000000	0.216667	-16.750000	366.000000	1023.000000	1023.000000	2046.000000
27.820000	-0.012123	-7.164770	-1.308768	0.542600	-3.055322	-3.343280	0.000000	-10.000000	0.208333	-16.950001	360.333344	1023.000000	1023.000000	2046.000000
27.840000	-0.013079	-7.729920	-0.883655	-0.101527	-3.782282	-2.962456	0.000000	-10.000000	0.208333	-16.933334	354.666656	1023.000000	1023.000000	2046.000000
27.860001	-0.014705	-8.690772	-1.864097	-0.309618	-3.182983	-3.334074	0.000000	-10.000000	0.200000	-16.566668	349.000000	1023.000000	1023.000000	2046.000000
27.879999	-0.015660	-9.254998	-2.838853	-0.302383	-2.346833	-3.766930	0.000000	-10.000000	0.191667	-16.266666	343.666656	1023.000000	1023.000000	2046.000000
27.900000	-0.015605	-9.222671	-2.758229	-0.249866	-2.374854	-3.839721	0.000000	-10.000000	0.183333	-16.033333	338.166656	1023.000000	1023.000000	2046.000000
27.920000	-0.015084	-8.914860	-1.601541	-0.427673	-3.399564	-3.486082	0.000000	-10.000000	0.183333	-15.950001	332.833344	1023.000000	1023.000000	2046.000000
27.940001	-0.014643	-8.654108	-1.066581	-0.762860	-3.838535	-2.986132	0.000000	-10.000000	0.191667	-15.733334	327.333344	1023.000000	1023.000000	2046.000000
27.959999	-0.015106	-8.927431	-1.940091	-0.696755	-3.016672	-3.273912	0.000000	-10.000000	0.191667	-15.450000	322.166656	1023.000000	1023.000000	2046.000000
27.980000	-0.014909	-8.811298	-2.742117	-0.460553	-2.051022	-3.557606	0.000000	-10.000000	0.183333	-15.233334	317.000000	1023.000000	1023.000000	2046.000000
28.000000	-0.014098	-8.332038	-2.404394	-0.274988	-2.135255	-3.517401	0.000000	-10.000000	0.166667	-15.016666	312.000000	1023.000000	1023.000000	2046.000000
28.020000	-0.013232	-7.820157	-1.176423	-0.398796	-3.167306	-3.077631	0.000000	-10.000000	0.175000	-15.016666	307.000000	1023.000000	1023.000000	2046.000000
28.040001	-0.012783	-7.554889	-0.774339	-0.655868	-3.485981	-2.638700	0.000000	-10.000000	0.166667	-14.950000	302.000000	1023.000000	1023.000000	2046.000000
28.059999	-0.013500	-7.978469	-1.836576	-0.558165	-2.555728	-3.028000	0.000000	-10.000000	0.166667	-14.900000	297.000000	1023.000000	1023.000000	2046.000000
28.080000	-0.013417	-7.929198	-2.462868	-0.401356	-1.836992	-3.227982	0.000000	-10.000000	0.158333	-14.766666	292.000000	1023.000000	1023.000000	2046.000000
28.100000	-0.012943	-7.649581	-2.285872	-0.188230	-1.856490	-3.318990	0.000000	-10.000000	0.166667	-14.600000	287.000000	1023.000000	1023.000000	2046.000000
28.120001	-0.012434	-7.348781	-1.216847	-0.247653	-2.822557	-3.061723	0.000000	-10.000000	0.175000	-14.533334	282.000000	1023.000000	1023.000000	2046.000000
28.139999	-0.012313	-7.277241	-0.676195	-0.566105	-3.383623	-2.651318	0.000000	-10.000000	0.175000	-14.383333	277.166656	1023.000000	1023.000000	2046.000000
28.160000	-0.013046	-7.710292	-1.499113	-0.668544	-2.745959	-2.796676	0.000000	-10.000000	0.175000	-14.266667	272.333344	1023.000000	1023.000000	2046.000000
28.180000	-0.013577	-8.024110	-2.510546	-0.396017	-1.791960	-3.325588	0.000000	-10.000000	0.166667	-13.950001	267.666656	1023.000000	1023.000000	2046.000000
28.200001	-0.013138	-7.764375	-2.056359	-0.226862	-2.103846	-3.377309	0.000000	-10.000000	0.166667	-13.900001	263.000000	1023.000000	1023.000000	2046.000000
28.219999	-0.012774	-7.549314	-0.725793	-0.646990	-3.408557	-2.767974	0.000000	-10.000000	0.166667	-13.833333	260.000000	1023.000000	1023.000000	2046.000000
28.240000	-0.013427	-7.935577	-1.307344	-0.800610	-3.026622	-2.801002	0.000000	-10.000000	0.166667	-13.766666	255.333328	1023.000000	1023.000000	2046.000000
28.260000	-0.014155	-8.365525	-2.353285	-0.606097	-2.064997	-3.341146	0.000000	-10.000000	0.158333	-13.550000	250.833328	1023.000000	1023.000000	2046.000000
28.280001	-0.013835	-8.176519	-2.559753	-0.407002	-1.720335	-3.489429	0.000000	-10.000000	0.150000	-13.250000	244.666672	1023.000000	1023.000000	2046.000000
28.299999	-0.013295	-7.857316	-1.234750	-0.539738	-2.899740	-3.183088	0.000000	-10.000000	0.150000	-13.116667	240.333328	1023.000000	1023.000000	2046.000000
28.320000	-0.013281	-7.849082	-0.880521	-0.968710	-3.327112	-2.672739	0.000000	-10.000000	0.150000	-12.916667	235.833328	1023.000000	1023.000000	2046.000000
28.340000	-0.014396	-8.507833	-2.200513	-0.758838	-2.221222	-3.327261	0.000000	-10.000000	0.133333	-12.750000	231.500000	1023.000000	1023.000000	2046.000000
28.360001	-0.014133	-8.352759	-2.675810	-0.571311	-1.619744	-3.485895	0.000000	-10.000000	0.116667	-12.533334	227.166672	1023.000000	1023.000000	2046.000000
28.379999	-0.013711	-8.103263	-1.560167	-0.533149	-2.625182	-3.384765	0.000000	-10.000000	0.100000	-12.350000	223.000000	1023.000000	1023.000000	2046.000000
28.400000	-0.013753	-8.128173	-0.869254	-0.997442	-3.453694	-2.807783	0.000000	-10.000000	0.100000	-12.200001	219.000000	1023.000000	1023.000000	2046.000000
28.420000	-0.015493	-9.156500	-1.981972	-1.073151	-2.866416	-3.234962	0.000000	-10.000000	0.083333	-12.000000	215.000000	1023.000000	1023.000000	2046.000000
28.440001	-0.017420	-10.295211	-3.183255	-1.089993	-2.204382	-3.817581	0.000000	-10.000000	0.083333	-11.833334	211.000000	1023.000000	1023.000000	2046.000000
28.459999	-0.018726	-11.067286	-2.855660	-1.190292	-2.934079	-4.087255	0.000000	-10.000000	0.066667	-11.500000	207.000000	1023.000000	1023.000000	2046.000000
28.480000	-0.019782	-11.691330	-1.855767	-1.807912	-4.307931	-3.719719	0.000000	-10.000000	0.066667	-11.266667	203.000000	1023.000000	1023.000000	2046.000000
28.500000	-0.021559	-12.741413	-2.795441	-2.085240	-3.884585	-3.976147	0.000000	-10.000000	0.050000	-11.066667	199.333328	1023.000000	1023.000000	2046.000000
28.520000	-0.022326	-13.194830	-3.922226	-1.910684	-2.848176	-4.513743	0.000000	-10.000000	0.058333	-11.233334	195.666672	1023.000000	1023.000000	2046.000000
28.540001	-0.021800	-12.883764	-3.220030	-1.767671	-3.399680	-4.496383	0.000000	-10.000000	0.066667	-11.416667	192.000000	1023.000000	1023.000000	2046.000000
28.559999	-0.021085	-12.461438	-2.097514	-2.172380	-4.414336	-3.777209	0.000000	-10.000000	0.083333	-11.600000	188.000000	1023.000000	1023.000000	2046.000000
28.580000	-0.022045	-13.028641	-2.959025	-2.235493	-3.821942	-4.012181	0.000000	-10.000000	0.075000	-11.550000	184.000000	1023.000000	1023.000000	2046.000000
28.600000	-0.022635	-13.377219	-4.116243	-1.993048	-2.804353	-4.463574	0.000000	-10.000000	0.083333	-11.316667	180.166672	1023.000000	1023.000000	2046.000000
28.620001	-0.022680	-13.404027	-3.744489	-1.871556	-3.228681	-4.559301	0.000000	-10.000000	0.075000	-11.016666	176.500000	1023.000000	1023.000000	2046.000000
28.639999	-0.023069	-13.633896	-2.534338	-2.445117	-4.638570	-4.015872	0.000000	-10.000000	0.075000	-10.616667	172.833328	1023.000000	1023.000000	2046.000000
28.660000	-0.025073	-14.818434	-3.454582	-2.662561	-4.300114	-4.401176	0.000000	-10.000000	0.058333	-10.316667	169.333328	1023.000000	1023.000000	2046.000000
28.680000	-0.027569	-16.293533	-4.772938	-2.650802	-3.622453	-5.247340	0.000000	-10.000000	0.050000	-9.983334	165.833328	1023.000000	1023.000000	2046.000000
28.700001	-0.029749	-17.581495	-5.193018	-2.704173	-3.935628	-5.748675	0.000000	-10.000000	0.041667	-9.650000	162.500000	1023.000000	1023.000000	2046.000000
28.719999	-0.031407	-18.561373	-4.448037	-2.957621	-5.295721	-5.859995	0.000000	-10.000000	0.041667	-9.366667	159.166672	1023.000000	1023.000000	2046.000000
28.740000	-0.032508	-19.212101	-3.978680	-3.545457	-6.218517	-5.469448	0.000000	-10.000000	0.041667	-9.133333	156.000000	1023.000000	1023.000000	2046.000000
28.760000	-0.034199	-20.211708	-5.258381	-3.637836	-5.393684	-5.921806	0.000000	-10.000000	0.050000	-9.000000	153.000000	1023.000000	1023.000000	2046.000000
28.780001	-0.034936	-20.647259	-6.171556	-3.525445	-4.643322	-6.306935	0.000000	-10.000000	0.050000	-8.783334	150.000000	1023.000000	1023.000000	2046.000000
28.799999	-0.034770	-20.549225	-5.704833	-3.296692	-5.106143	-6.441556	0.000000	-10.000000	0.050000	-8.566667	147.000000	1023.000000	1023.000000	2046.000000
28.820000	-0.034484	-20.380159	-4.582627	-3.600552	-6.241974	-5.955006	0.000000	-10.000000	0.033333	-8.266666	144.166672	1023.000000	1023.000000	2046.000000
28.840000	-0.034792	-20.561832	-4.790970	-3.903023	-6.192019	-5.675821	0.000000	-10.000000	0.025000	-7.933333	141.333328	1023.000000	1023.000000	2046.000000
28.860001	-0.035700	-21.098755	-6.041332	-3.647787	-5.103818	-6.305817	0.000000	-10.000000	0.016667	-7.433333	138.833328	1023.000000	1023.000000	2046.000000
28.879999	-0.035222	-20.816250	-6.369604	-3.486707	-4.588303	-6.371635	0.000000	-10.000000	0.025000	-6.916667	136.166672	1023.000000	1023.000000	2046.000000
28.900000	-0.034597	-20.446890	-5.762847	-3.307073	-5.024796	-6.352174	0.000000	-10.000000	0.025000	-6.483334	133.833328	1023.000000	1023.000000	2046.000000
28.920000	-0.033820	-19.987625	-4.697317	-3.526482	-5.930268	-5.833559	0.000000	-10.000000	0.033333	-6.116667	131.500000	1023.000000	1023.000000	2046.000000
28.940001	-0.033121	-19.574238	-4.497118	-3.719063	-5.978557	-5.379501	0.000000	-10.000000	0.025000	-5.833333	129.500000	1023.000000	1023.000000	2046.000000
28.959999	-0.032891	-19.438725	-5.449624	-3.466747	-4.863637	-5.658717	0.000000	-10.000000	0.025000	-5.683333	127.500000	1023.000000	1023.000000	2046.000000
28.980000	-0.031679	-18.722252	-5.937794	-3.079255	-3.966007	-5.739196	0.000000	-10.000000	0.016667	-5.683333	125.500000	1023.000000	1023.000000	2046.000000
29.000000	-0.030332	-17.925920	-5.315090	-2.789868	-4.190216	-5.630746	0.000000	-10.000000	0.016667	-5.600000	123.833336	1023.000000	1023.000000	2046.000000
29.020000	-0.029593	-17.489458	-4.095745	-2.920006	-5.264143	-5.209564	0.000000	-10.000000	0.008333	-5.216667	122.166664	1023.000000	1023.000000	2046.000000
29.040001	-0.030097	-17.787077	-3.977149	-3.246412	-5.591238	-4.972278	0.000000	-10.000000	0.008333	-4.933333	120.500000	1023.000000	1023.000000	2046.000000
29.059999	-0.031968	-18.892843	-5.057855	-3.443752	-4.975692	-5.415544	0.000000	-10.000000	0.016667	-4.916667	118.666664	1023.000000	1023.000000	2046.000000
29.080000	-0.033423	-19.752897	-6.005749	-3.590919	-4.357867	-5.798361	0.000000	-10.000000	0.025000	-5.133333	117.500000	1023.000000	1023.000000	2046.000000
29.100000	-0.034256	-20.245518	-6.304288	-3.702272	-4.252014	-5.986943	0.000000	-10.000000	0.025000	-5.350000	116.500000	1023.000000	1023.000000	2046.000000
29.120001	-0.034712	-20.514826	-5.806730	-3.827625	-4.852010	-6.028461	0.000000	-10.000000	0.016667	-5.083333	114.666664	1023.000000	1023.000000	2046.000000
29.139999	-0.034944	-20.652122	-4.814145	-4.192157	-5.926135	-5.719687	0.000000	-10.000000	0.008333	-4.816667	112.833336	1023.000000	1023.000000	2046.000000
29.160000	-0.035249	-20.832115	-4.572731	-4.615568	-6.248822	-5.394994	0.000000	-10.000000	0.000000	-3.666667	110.666664	1023.000000	1023.000000	2046.000000
29.180000	-0.035716	-21.107969	-5.099074	-4.740857	-5.789512	-5.478526	0.000000	-10.000000	0.000000	-2.183333	109.833336	1023.000000	1023.000000	2046.000000
29.200001	-0.035861	-21.193634	-5.868570	-4.683260	-4.952887	-5.688918	0.000000	-10.000000	0.000000	-0.700000	109.000000	1023.000000	1023.000000	2046.000000
29.219999	-0.035281	-20.851330	-6.194004	-4.509853	-4.352499	-5.794973	0.000000	-10.000000	-0.008333	0.000000	109.000000	1023.000000	1023.000000	2046.000000
29.240000	-0.033944	-20.060913	-5.844325	-4.219006	-4.245584	-5.751997	0.000000	-10.000000	-0.008333	0.550000	109.000000	1023.000000	1023.000000	2046.000000
29.260000	-0.032678	-19.312685	-4.796274	-4.074330	-4.942071	-5.500011	0.000000	-10.000000	-0.008333	1.100000	109.000000	1023.000000	1023.000000	2046.000000
29.280001	-0.031556	-18.649389	-3.961214	-4.278749	-5.510673	-4.898753	0.000000	-10.000000	0.000000	1.733333	109.000000	1023.000000	1023.000000	2046.000000
29.299999	-0.030895	-18.259014	-3.930817	-4.355763	-5.375740	-4.596695	0.000000	-10.000000	0.000000	1.950000	109.000000	1023.000000	1023.000000	2046.000000
29.320000	-0.030686	-18.135460	-4.583079	-4.132427	-4.606486	-4.813468	0.000000	-10.000000	0.000000	2.166667	109.000000	1023.000000	1023.000000	2046.000000
29.340000	-0.030206	-17.851587	-5.070710	-3.991258	-3.902179	-4.887441	0.000000	-10.000000	0.000000	2.300000	109.000000	1023.000000	1023.000000	2046.000000
29.360001	-0.029358	-17.350744	-5.292315	-3.815569	-3.392036	-4.850823	0.000000	-10.000000	0.000000	2.250000	109.000000	1023.000000	1023.000000	2046.000000
29.379999	-0.028448	-16.812857	-5.100870	-3.567936	-3.309202	-4.834848	0.000000	-10.000000	0.000000	2.100000	109.000000	1023.000000	1023.000000	2046.000000
29.400000	-0.027613	-16.319019	-4.285041	-3.376586	-3.895929	-4.761464	0.000000	-10.000000	0.008333	1.800000	109.000000	1023.000000	1023.000000	2046.000000
29.420000	-0.026939	-15.920725	-3.264584	-3.483979	-4.806029	-4.366133	0.000000	-10.000000	0.008333	1.283333	109.000000	1023.000000	1023.000000	2046.000000
29.440001	-0.026745	-15.806005	-3.205452	-3.656996	-4.842795	-4.100762	0.000000	-10.000000	0.008333	0.866667	109.000000	1023.000000	1023.000000	2046.000000
29.459999	-0.026890	-15.891807	-3.664883	-3.590837	-4.401976	-4.234110	0.000000	-10.000000	0.000000	0.400000	109.000000	1023.000000	1023.000000	2046.000000
29.480000	-0.027079	-16.003746	-4.429894	-3.538209	-3.647812	-4.387831	0.000000	-10.000000	0.000000	0.200000	109.000000	1023.000000	1023.000000	2046.000000
29.500000	-0.026797	-15.837162	-4.867028	-3.387016	-3.051632	-4.531487	0.000000	-10.000000	0.000000	0.000000	109.000000	1023.000000	1023.000000	2046.000000
29.520000	-0.026238	-15.506649	-4.653209	-3.170658	-3.072577	-4.610205	0.000000	-10.000000	0.000000	0.000000	109.000000	1023.000000	1023.000000	2046.000000
29.540001	-0.025631	-15.148131	-3.920636	-2.994831	-3.647535	-4.585130	0.000000	-10.000000	0.000000	0.000000	109.000000	1023.000000	1023.000000	2046.000000
29.559999	-0.025138	-14.856483	-2.956079	-3.250583	-4.527221	-4.122599	0.000000	-10.000000	0.000000	0.000000	109.000000	1023.000000	1023.000000	2046.000000
29.580000	-0.025122	-14.847214	-3.017753	-3.475114	-4.509711	-3.844636	0.000000	-10.000000	0.000000	0.000000	109.000000	1023.000000	1023.000000	2046.000000
29.600000	-0.025606	-15.133103	-3.984693	-3.328313	-3.608964	-4.211133	0.000000	-10.000000	0.000000	0.000000	109.000000	1023.000000	1023.000000	2046.000000
29.620001	-0.025466	-15.050272	-4.576662	-3.197406	-2.903304	-4.372901	0.000000	-10.000000	0.000000	0.000000	109.000000	1023.000000	1023.000000	2046.000000
29.639999	-0.025528	-15.087161	-4.609433	-3.022528	-2.940150	-4.515049	0.000000	-10.000000	0.000000	0.000000	109.000000	1023.000000	1023.000000	2046.000000
29.660000	-0.026425	-15.617235	-3.803192	-3.102445	-4.091874	-4.619725	0.000000	-10.000000	0.000000	0.000000	109.000000	1023.000000	1023.000000	2046.000000
29.680000	-0.027293	-16.130182	-3.115033	-3.647366	-5.141449	-4.226333	0.000000	-10.000000	0.000000	0.000000	109.000000	1023.000000	1023.000000	2046.000000
29.700001	-0.029012	-17.146347	-4.334791	-3.785483	-4.383769	-4.642305	0.000000	-10.000000	0.000000	0.000000	109.000000	1023.000000	1023.000000	2046.000000
29.719999	-0.029501	-17.435259	-5.206870	-3.653716	-3.538429	-5.036244	0.000000	-10.000000	0.000000	-0.266667	109.000000	1023.000000	1023.000000	2046.000000
29.740000	-0.028942	-17.104649	-4.751369	-3.427463	-3.791611	-5.134205	0.000000	-10.000000	0.000000	-0.533333	109.000000	1023.000000	1023.000000	2046.000000
29.760000	-0.028257	-16.700111	-3.655893	-3.538761	-4.780788	-4.724670	0.000000	-10.000000	0.000000	-1.500000	108.833336	1023.000000	1023.000000	2046.000000
29.780001	-0.027863	-16.467113	-3.355147	-3.873435	-5.010604	-4.227926	0.000000	-10.000000	0.000000	-2.200000	108.666664	1023.000000	1023.000000	2046.000000
29.799999	-0.028703	-16.963642	-4.067146	-3.828818	-4.596889	-4.470788	0.000000	-10.000000	0.000000	-2.866667	107.666664	1023.000000	1023.000000	2046.000000
29.820000	-0.029313	-17.323751	-5.245001	-3.655347	-3.555231	-4.868172	0.000000	-10.000000	0.000000	-2.716667	106.666664	1023.000000	1023.000000	2046.000000
29.840000	-0.029422	-17.388601	-5.174730	-3.413929	-3.662992	-5.136951	0.000000	-10.000000	0.000000	-2.433333	105.333336	1023.000000	1023.000000	2046.000000
29.860001	-0.029754	-17.584743	-4.022834	-3.615821	-4.939817	-5.006271	0.000000	-10.000000	0.000000	-2.183333	104.833336	1023.000000	1023.000000	2046.000000
29.879999	-0.031252	-18.469648	-3.822606	-4.047869	-5.630282	-4.968892	0.000000	-10.000000	0.008333	-2.033333	104.000000	1023.000000	1023.000000	2046.000000
29.900000	-0.034255	-20.244593	-4.952621	-4.335165	-5.464927	-5.491880	0.000000	-10.000000	0.016667	-2.016667	103.500000	1023.000000	1023.000000	2046.000000
29.920000	-0.037005	-21.870077	-6.263995	-4.390849	-4.981877	-6.233356	0.000000	-10.000000	0.025000	-1.933333	103.000000	1023.000000	1023.000000	2046.000000
29.940001	-0.037992	-22.453003	-6.591537	-4.280096	-5.003850	-6.577522	0.000000	-10.000000	0.025000	-1.866667	103.000000	1023.000000	1023.000000	2046.000000
29.959999	-0.038387	-22.686436	-5.580748	-4.362082	-6.222410	-6.521195	0.000000	-10.000000	0.025000	-1.916667	102.833336	1023.000000	1023.000000	2046.000000
29.980000	-0.038911	-22.996254	-5.124300	-4.830734	-6.947106	-6.094114	0.000000	-10.000000	0.016667	-2.100000	102.166664	1023.000000	1023.000000	2046.000000
30.000000	-0.039930	-23.598680	-6.073200	-4.964545	-6.308058	-6.252876	0.000000	-10.000000	0.008333	-2.283334	101.500000	1023.000000	1023.000000	2046.000000
30.020000	-0.040348	-23.845934	-7.057565	-4.733608	-5.357812	-6.696949	0.000000	-10.000000	0.000000	-2.283334	100.500000	1023.000000	1023.000000	2046.000000
30.040001	-0.039867	-23.561293	-6.993711	-4.453597	-5.286735	-6.827250	0.000000	-10.000000	0.000000	-2.216667	100.000000	1023.000000	1023.000000	2046.000000
30.059999	-0.039270	-23.208557	-5.761051	-4.455415	-6.408683	-6.583406	0.000000	-10.000000	0.000000	-2.133333	99.166664	1023.000000	1023.000000	2046.000000
30.080000	-0.039066	-23.088194	-5.193368	-4.762656	-7.016459	-6.115711	0.000000	-10.000000	0.000000	-2.083333	98.666664	1023.000000	1023.000000	2046.000000
30.100000	-0.039627	-23.419777	-6.037816	-4.811897	-6.320076	-6.249988	0.000000	-10.000000	0.000000	-2.033333	98.166664	1023.000000	1023.000000	2046.000000
30.120001	-0.039699	-23.462055	-7.063467	-4.615619	-5.184969	-6.598000	0.000000	-10.000000	0.000000	-1.933333	97.666664	1023.000000	1023.000000	2046.000000
30.139999	-0.038665	-22.850912	-6.881613	-4.256124	-5.033705	-6.679471	0.000000	-10.000000	0.000000	-1.866667	97.333336	1023.000000	1023.000000	2046.000000
30.160000	-0.037404	-22.105536	-5.541259	-4.192884	-6.016113	-6.355278	0.000000	-10.000000	0.008333	-1.833333	97.000000	1023.000000	1023.000000	2046.000000
30.180000	-0.036299	-21.452841	-4.900607	-4.424320	-6.417191	-5.710723	0.000000	-10.000000	0.008333	-1.950000	97.000000	1023.000000	1023.000000	2046.000000
30.200001	-0.035888	-21.210007	-5.549492	-4.361150	-5.651578	-5.647786	0.000000	-10.000000	0.008333	-2.350000	96.833336	1023.000000	1023.000000	2046.000000
30.219999	-0.035428	-20.938232	-6.332066	-4.110894	-4.615555	-5.879717	0.000000	-10.000000	0.000000	-2.716667	95.833336	1023.000000	1023.000000	2046.000000
30.240000	-0.034515	-20.398378	-6.281144	-3.819784	-4.355850	-5.941600	0.000000	-10.000000	0.000000	-3.000000	94.833336	1023.000000	1023.000000	2046.000000
30.260000	-0.034593	-20.444466	-5.570940	-3.702047	-5.082951	-6.088529	0.000000	-10.000000	0.008333	-3.016667	93.666664	1023.000000	1023.000000	2046.000000
30.280001	-0.035247	-20.830753	-4.650516	-4.202162	-6.252317	-5.725759	0.000000	-10.000000	0.016667	-3.216667	93.000000	1023.000000	1023.000000	2046.000000
30.299999	-0.036863	-21.786043	-5.640054	-4.661198	-5.733215	-5.751576	0.000000	-10.000000	0.016667	-3.683333	91.833336	1023.000000	1023.000000	2046.000000
30.320000	-0.038198	-22.574766	-6.790263	-4.610253	-4.800726	-6.373524	0.000000	-10.000000	0.008333	-4.150000	90.000000	1023.000000	1023.000000	2046.000000
30.340000	-0.038224	-22.590380	-6.459638	-4.609228	-5.101377	-6.420135	0.000000	-10.000000	0.000000	-4.433333	88.500000	1023.000000	1023.000000	2046.000000
30.360001	-0.038384	-22.684904	-5.244613	-4.909669	-6.378781	-6.151842	0.000000	-10.000000	0.008333	-4.300000	87.166664	1023.000000	1023.000000	2046.000000
30.379999	-0.038922	-23.003195	-5.328623	-5.382174	-6.471932	-5.820468	0.000000	-10.000000	0.008333	-4.000000	86.333336	1023.000000	1023.000000	2046.000000
30.400000	-0.039801	-23.522392	-6.735189	-5.325396	-5.180544	-6.281263	0.000000	-10.000000	0.008333	-3.533333	85.000000	1023.000000	1023.000000	2046.000000
30.420000	-0.038810	-22.936565	-6.752010	-5.074278	-4.787490	-6.322787	0.000000	-10.000000	0.000000	-2.950000	83.500000	1023.000000	1023.000000	2046.000000
30.440001	-0.037746	-22.307915	-5.426773	-4.875991	-5.780568	-6.224583	0.000000	-10.000000	0.000000	-2.516667	82.500000	1023.000000	1023.000000	2046.000000
30.459999	-0.036941	-21.832165	-4.755121	-5.248253	-6.272510	-5.556282	0.000000	-10.000000	0.008333	-2.183333	81.666664	1023.000000	1023.000000	2046.000000
30.480000	-0.037040	-21.890930	-5.845685	-5.189002	-5.119395	-5.736848	0.000000	-10.000000	0.008333	-2.000000	81.000000	1023.000000	1023.000000	2046.000000
30.500000	-0.036142	-21.360023	-6.410960	-4.830873	-4.203164	-5.915027	0.000000	-10.000000	0.008333	-1.700000	80.333336	1023.000000	1023.000000	2046.000000
30.520000	-0.034732	-20.526567	-5.459286	-4.497521	-4.736220	-5.833539	0.000000	-10.000000	0.000000	-1.016667	80.000000	1023.000000	1023.000000	2046.000000
30.540001	-0.033911	-20.041349	-4.280822	-4.658370	-5.763582	-5.338577	0.000000	-10.000000	0.000000	-0.450000	80.000000	1023.000000	1023.000000	2046.000000
30.559999	-0.033497	-19.796701	-4.384310	-4.837463	-5.572880	-5.002048	0.000000	-10.000000	0.000000	0.000000	80.000000	1023.000000	1023.000000	2046.000000
30.580000	-0.033657	-19.891058	-5.308796	-4.667600	-4.616619	-5.298043	0.000000	-10.000000	0.000000	0.000000	80.000000	1023.000000	1023.000000	2046.000000
30.600000	-0.033089	-19.555376	-5.833627	-4.460688	-3.848292	-5.412769	0.000000	-10.000000	0.000000	0.000000	80.000000	1023.000000	1023.000000	2046.000000
30.620001	-0.032098	-18.969889	-5.266545	-4.138938	-4.114138	-5.450267	0.000000	-10.000000	0.000000	0.000000	80.000000	1023.000000	1023.000000	2046.000000
30.639999	-0.031588	-18.668669	-4.098144	-4.189915	-5.193381	-5.187229	0.000000	-10.000000	0.000000	0.000000	80.000000	1023.000000	1023.000000	2046.000000
30.660000	-0.031509	-18.621584	-4.054175	-4.583957	-5.304506	-4.678947	0.000000	-10.000000	0.000000	0.000000	80.000000	1023.000000	1023.000000	2046.000000
30.680000	-0.032158	-19.005665	-5.391277	-4.346055	-4.044520	-5.223814	0.000000	-10.000000	0.000000	0.000000	80.000000	1023.000000	1023.000000	2046.000000
30.700001	-0.031302	-18.499363	-5.492619	-4.056643	-3.630453	-5.319648	0.000000	-10.000000	0.000000	-0.283333	80.000000	1023.000000	1023.000000	2046.000000
30.719999	-0.030787	-18.195337	-4.470188	-3.977698	-4.543413	-5.204038	0.000000	-10.000000	0.000000	-0.933333	80.000000	1023.000000	1023.000000	2046.000000
30.740000	-0.030503	-18.027225	-3.608176	-4.178435	-5.388436	-4.852178	0.000000	-10.000000	0.000000	-1.583333	80.000000	1023.000000	1023.000000	2046.000000
30.760000	-0.030558	-18.059719	-3.952078	-4.439920	-5.086583	-4.581138	0.000000	-10.000000	0.000000	-1.900000	80.000000	1023.000000	1023.000000	2046.000000
30.780001	-0.031086	-18.371548	-5.056623	-4.278700	-4.023742	-5.012484	0.000000	-10.000000	0.000000	-1.833333	80.000000	1023.000000	1023.000000	2046.000000
30.799999	-0.030513	-18.033340	-5.427781	-4.093387	-3.444837	-5.067335	0.000000	-10.000000	0.000000	-1.600000	80.000000	1023.000000	1023.000000	2046.000000
30.820000	-0.029808	-17.616434	-4.648286	-3.835391	-4.008005	-5.124752	0.000000	-10.000000	0.000000	-1.000000	80.000000	1023.000000	1023.000000	2046.000000
30.840000	-0.029386	-17.366970	-3.546046	-3.950311	-5.045389	-4.825224	0.000000	-10.000000	0.000000	-0.416667	80.000000	1023.000000	1023.000000	2046.000000
30.860001	-0.029409	-17.380886	-3.408825	-4.121036	-5.283711	-4.567314	0.000000	-10.000000	0.000000	0.000000	80.000000	1023.000000	1023.000000	2046.000000
30.879999	-0.030469	-18.007385	-4.264430	-4.236959	-4.794418	-4.711580	0.000000	-10.000000	0.000000	0.633333	80.000000	1023.000000	1023.000000	2046.000000
30.900000	-0.031900	-18.853161	-5.372849	-4.309263	-4.047669	-5.123380	0.000000	-10.000000	-0.008333	2.050000	80.000000	1023.000000	1023.000000	2046.000000
30.920000	-0.032435	-19.169077	-5.642445	-4.276514	-3.889180	-5.360938	0.000000	-10.000000	-0.008333	3.633333	80.000000	1023.000000	1023.000000	2046.000000
30.940001	-0.032434	-19.168257	-5.000201	-4.155527	-4.528419	-5.484110	0.000000	-10.000000	-0.008333	4.616667	80.000000	1023.000000	1023.000000	2046.000000
30.959999	-0.032367	-19.128866	-4.050431	-4.393285	-5.496363	-5.188787	0.000000	-10.000000	0.000000	4.816667	80.000000	1023.000000	1023.000000	2046.000000
30.980000	-0.032162	-19.007610	-3.873528	-4.622390	-5.648516	-4.863177	0.000000	-10.000000	0.000000	4.783333	80.000000	1023.000000	1023.000000	2046.000000
31.000000	-0.032282	-19.078444	-4.489974	-4.640404	-5.087523	-4.860543	0.000000	-10.000000	0.000000	4.716667	80.000000	1023.000000	1023.000000	2046.000000
31.020000	-0.032309	-19.094835	-5.376742	-4.632828	-4.088404	-4.996861	0.000000	-10.000000	-0.016667	4.650000	80.000000	1023.000000	1023.000000	2046.000000
31.040001	-0.031695	-18.731855	-5.627157	-4.287984	-3.652976	-5.163739	0.000000	-10.000000	-0.025000	4.850000	80.000000	1023.000000	1023.000000	2046.000000
31.059999	-0.031351	-18.528492	-5.054891	-4.051648	-4.199143	-5.222810	0.000000	-10.000000	-0.041667	5.316667	80.000000	1023.000000	1023.000000	2046.000000
31.080000	-0.031233	-18.458597	-4.334763	-4.120395	-4.962451	-5.040987	0.000000	-10.000000	-0.033333	6.200000	80.000000	1023.000000	1023.000000	2046.000000
31.100000	-0.031868	-18.834141	-3.898355	-4.463010	-5.627732	-4.845043	0.000000	-10.000000	-0.041667	7.200000	80.000000	1023.000000	1023.000000	2046.000000
31.120001	-0.034174	-20.197069	-4.725829	-4.735625	-5.495301	-5.240315	0.000000	-10.000000	-0.050000	8.150001	80.000000	1023.000000	1023.000000	2046.000000
31.139999	-0.036804	-21.750967	-6.029263	-4.867383	-5.001512	-5.852809	0.000000	-10.000000	-0.066667	8.966667	70.333336	1023.000000	1023.000000	2046.000000
31.160000	-0.038278	-22.622305	-6.736258	-4.884117	-4.766444	-6.235486	0.000000	-10.000000	-0.083333	10.200000	53.666668	1023.000000	1023.000000	2046.000000
31.180000	-0.039085	-23.099091	-6.411276	-4.785873	-5.399400	-6.502541	0.000000	-10.000000	-0.091667	11.216666	37.000000	1023.000000	1023.000000	2046.000000
31.200001	-0.039308	-23.231136	-5.630965	-4.925458	-6.344218	-6.330495	0.000000	-10.000000	-0.100000	11.950000	30.000000	1023.000000	1023.000000	2046.000000
31.219999	-0.039532	-23.363600	-5.493462	-5.289876	-6.643913	-5.936348	0.000000	-10.000000	-0.100000	12.133333	31.333334	1023.000000	1023.000000	2046.000000
31.240000	-0.040010	-23.645784	-6.448761	-5.338588	-5.836772	-6.021664	0.000000	-10.000000	-0.108333	12.566667	34.000000	1023.000000	1023.000000	2046.000000
31.260000	-0.039916	-23.590572	-7.160199	-5.157281	-5.043942	-6.229150	0.000000	-10.000000	-0.133333	13.400000	38.166668	1023.000000	1023.000000	2046.000000
31.280001	-0.038916	-22.999281	-7.068624	-4.857379	-4.857047	-6.216232	0.000000	-10.000000	-0.158333	14.016666	42.500000	1023.000000	1023.000000	2046.000000
31.299999	-0.037940	-22.422731	-6.222386	-4.607878	-5.472272	-6.120194	0.000000	-10.000000	-0.183333	14.650001	47.166668	1023.000000	1023.000000	2046.000000
31.320000	-0.037078	-21.913004	-5.304670	-4.706338	-6.214489	-5.687506	0.000000	-10.000000	-0.191667	15.233334	52.000000	1023.000000	1023.000000	2046.000000
31.340000	-0.036652	-21.661049	-5.512059	-4.907789	-5.947726	-5.293475	0.000000	-10.000000	-0.191667	16.033333	57.000000	1023.000000	1023.000000	2046.000000
31.360001	-0.036410	-21.518305	-6.345733	-4.742351	-4.973454	-5.456767	0.000000	-10.000000	-0.200000	16.716667	62.166668	1023.000000	1023.000000	2046.000000
31.379999	-0.035100	-20.743956	-6.760575	-4.432607	-4.073382	-5.477392	0.000000	-10.000000	-0.200000	17.416668	67.666664	1023.000000	1023.000000	2046.000000
31.400000	-0.033117	-19.571934	-6.251224	-4.020455	-3.974273	-5.325982	0.000000	-10.000000	-0.225000	18.100000	73.500000	1023.000000	1023.000000	2046.000000
31.420000	-0.031184	-18.429544	-5.029582	-3.678565	-4.663496	-5.057902	0.000000	-10.000000	-0.233333	18.783335	79.500000	1023.000000	1023.000000	2046.000000
31.440001	-0.029559	-17.469391	-4.135925	-3.735796	-5.142073	-4.455596	0.000000	-10.000000	-0.250000	19.216667	85.500000	1023.000000	1023.000000	2046.000000
31.459999	-0.028626	-16.917946	-4.678733	-3.734305	-4.315545	-4.189362	0.000000	-10.000000	-0.258333	19.466667	91.833336	1023.000000	1023.000000	2046.000000
31.480000	-0.027899	-16.488155	-5.547129	-3.446223	-3.067420	-4.427384	0.000000	-10.000000	-0.266667	19.600000	98.166664	1023.000000	1023.000000	2046.000000
31.500000	-0.026925	-15.912613	-5.383173	-3.207361	-2.874791	-4.447288	0.000000	-10.000000	-0.275000	19.750000	104.833336	1023.000000	1023.000000	2046.000000
31.520000	-0.026727	-15.795583	-4.166031	-3.173675	-4.048049	-4.407828	0.000000	-10.000000	-0.266667	19.650000	111.333336	1023.000000	1023.000000	2046.000000
31.540001	-0.027074	-16.000610	-3.693137	-3.581072	-4.683725	-4.042676	0.000000	-10.000000	-0.266667	19.533335	118.000000	1023.000000	1023.000000	2046.000000
31.559999	-0.027693	-16.366636	-4.502909	-3.828072	-4.006552	-4.029104	0.000000	-10.000000	-0.275000	19.416668	124.500000	1023.000000	1023.000000	2046.000000
31.580000	-0.027824	-16.443993	-5.359695	-3.773769	-3.015511	-4.295018	0.000000	-10.000000	-0.291667	19.666668	131.000000	1023.000000	1023.000000	2046.000000
31.600000	-0.027109	-16.021652	-5.215384	-3.618942	-2.827213	-4.360114	0.000000	-10.000000	-0.308333	20.133333	137.666672	1023.000000	1023.000000	2046.000000
31.620001	-0.026123	-15.438729	-4.298101	-3.433516	-3.420399	-4.286714	0.000000	-10.000000	-0.333333	20.916668	146.666672	1023.000000	1023.000000	2046.000000
31.639999	-0.024954	-14.747732	-3.199880	-3.595215	-4.211767	-3.740870	0.000000	-10.000000	-0.358333	21.600000	153.500000	1023.000000	1023.000000	2046.000000
31.660000	-0.024048	-14.212523	-3.516040	-3.758312	-3.626944	-3.311228	0.000000	-10.000000	-0.358333	22.183334	160.500000	1023.000000	1023.000000	2046.000000
31.680000	-0.023084	-13.642912	-4.332684	-3.414779	-2.370077	-3.525372	0.000000	-10.000000	-0.333333	22.433334	165.500000	1023.000000	1023.000000	2046.000000
31.700001	-0.020623	-12.188424	-4.092557	-2.967450	-1.797827	-3.330590	0.000000	-10.000000	-0.316667	22.783335	173.000000	1023.000000	1023.000000	2046.000000
31.719999	-0.018672	-11.034979	-3.143890	-2.518702	-2.146668	-3.225719	0.000000	-10.000000	-0.325000	22.933334	180.500000	1023.000000	1023.000000	2046.000000
31.740000	-0.016900	-9.988030	-1.770590	-2.590101	-3.079345	-2.547994	0.000000	-10.000000	-0.350000	23.366667	188.166672	1023.000000	1023.000000	2046.000000
31.760000	-0.016068	-9.495971	-2.438357	-2.568918	-2.166885	-2.321811	0.000000	-10.000000	-0.358333	23.566668	196.000000	1023.000000	1023.000000	2046.000000
31.780001	-0.014939	-8.828827	-3.171648	-2.250976	-0.967602	-2.438602	0.000000	-10.000000	-0.375000	23.950001	204.000000	1023.000000	1023.000000	2046.000000
31.799999	-0.012894	-7.620161	-2.720892	-1.728412	-0.771444	-2.399413	0.000000	-10.000000	-0.383333	23.933334	212.000000	1023.000000	1023.000000	2046.000000
31.820000	-0.011441	-6.761741	-1.213173	-1.542223	-1.911453	-2.094892	0.000000	-10.000000	-0.408333	24.233334	222.666672	1023.000000	1023.000000	2046.000000
31.840000	-0.010864	-6.420390	-1.113087	-1.812128	-1.929083	-1.566091	0.000000	-10.000000	-0.416667	24.416668	230.666672	1023.000000	1023.000000	2046.000000
31.860001	-0.010402	-6.147713	-2.372069	-1.523389	-0.413966	-1.838288	0.000000	-10.000000	-0.433333	24.766666	238.666672	1023.000000	1023.000000	2046.000000
31.879999	-0.008810	-5.206478	-2.042681	-1.035205	-0.226132	-1.902461	0.000000	-10.000000	-0.441667	25.116667	244.000000	1023.000000	1023.000000	2046.000000
31.900000	-0.007670	-4.532798	-0.613298	-0.882300	-1.382094	-1.655107	0.000000	-10.000000	-0.450000	25.433334	252.333328	1023.000000	1023.000000	2046.000000
31.920000	-0.007102	-4.197064	-0.558995	-1.216822	-1.356006	-1.065241	0.000000	-10.000000	-0.450000	25.616667	260.666656	1023.000000	1023.000000	2046.000000
31.940001	-0.006837	-4.040710	-1.739104	-0.885923	0.024742	-1.440425	0.000000	-10.000000	-0.450000	25.883333	269.333344	1023.000000	1023.000000	2046.000000
31.959999	-0.005188	-3.065842	-1.336790	-0.465772	0.134700	-1.397980	0.000000	-10.000000	-0.466667	25.966667	277.833344	1023.000000	1023.000000	2046.000000
31.980000	-0.004542	-2.684567	0.011976	-0.379421	-1.152283	-1.164839	0.000000	-10.000000	-0.475000	26.383333	286.500000	1023.000000	1023.000000	2046.000000
32.000000	-0.004851	-2.867202	-0.174866	-0.805701	-1.178777	-0.707860	0.000000	-10.000000	-0.475000	26.533333	295.166656	1023.000000	1023.000000	2046.000000
32.020000	-0.005350	-3.161588	-1.467608	-0.610030	0.087944	-1.171894	0.000000	-10.000000	-0.483333	27.000000	304.000000	1023.000000	1023.000000	2046.000000
32.040001	-0.004178	-2.469230	-1.267665	-0.286817	0.348508	-1.263256	0.000000	-10.000000	-0.491667	27.300001	313.000000	1023.000000	1023.000000	2046.000000
32.060001	-0.002625	-1.551498	0.104568	-0.074163	-0.543999	-1.037904	0.000000	-10.000000	-0.516667	27.683334	322.166656	1023.000000	1023.000000	2046.000000
32.080002	-0.001009	-0.596087	0.835228	-0.201618	-0.912714	-0.316982	0.000000	-10.000000	-0.508333	27.766668	331.333344	1023.000000	1023.000000	2046.000000
32.099998	-0.000507	-0.299419	-0.281664	0.041374	0.341804	-0.400933	0.000000	-10.000000	-0.491667	27.566668	340.666656	1023.000000	1023.000000	2046.000000
32.119999	0.000515	0.304588	-0.785042	0.536221	1.178445	-0.625036	0.000000	-10.000000	-0.475000	27.250000	352.833344	1023.000000	1023.000000	2046.000000
32.139999	0.001324	0.782667	0.220765	0.869414	0.332920	-0.640432	0.000000	-10.000000	-0.466667	27.133333	362.000000	1023.000000	1023.000000	2046.000000
32.160000	0.001851	1.093965	1.302003	0.710620	-0.717131	-0.201526	0.000000	-10.000000	-0.483333	27.300001	371.166656	1023.000000	1023.000000	2046.000000
32.180000	0.001757	1.038579	0.474704	0.631188	0.080890	-0.148203	0.000000	-10.000000	-0.491667	27.433334	377.333344	1023.000000	1023.000000	2046.000000
32.200001	0.002133	1.260480	-0.327649	0.987399	1.172244	-0.571514	0.000000	-10.000000	-0.508333	27.833334	386.500000	1023.000000	1023.000000	2046.000000
32.220001	0.002141	1.265117	0.136956	1.306493	0.740868	-0.919200	0.000000	-10.000000	-0.508333	27.866667	395.666656	1023.000000	1023.000000	2046.000000
32.240002	0.000667	0.393941	1.138579	1.172150	-0.879560	-1.037228	0.000000	-10.000000	-0.508333	28.050001	405.000000	1023.000000	1023.000000	2046.000000
32.259998	-0.000702	-0.414743	0.913565	0.787501	-1.223209	-0.892600	0.000000	-10.000000	-0.491667	27.516668	414.333344	1023.000000	1023.000000	2046.000000
32.279999	-0.001873	-1.106917	-0.151583	0.765347	-0.530102	-1.190579	0.000000	-10.000000	-0.475000	27.216667	423.666656	1023.000000	1023.000000	2046.000000
32.299999	-0.002013	-1.189924	-0.856961	0.967307	0.242064	-1.542334	0.000000	-10.000000	-0.466667	26.433334	432.666656	1023.000000	1023.000000	2046.000000
32.320000	-0.001046	-0.618153	-0.576509	1.312824	0.253060	-1.607527	0.000000	-10.000000	-0.441667	26.300001	441.666656	1023.000000	1023.000000	2046.000000
32.340000	-0.000300	-0.177126	0.679103	1.386666	-0.833334	-1.409561	0.000000	-10.000000	-0.433333	25.900002	450.333344	1023.000000	1023.000000	2046.000000
32.360001	0.000200	0.118309	0.895869	1.101868	-1.035288	-0.844142	0.000000	-10.000000	-0.425000	25.650002	459.166656	1023.000000	1023.000000	2046.000000
32.380001	0.000419	0.247595	-0.334743	1.327480	0.355515	-1.100657	0.000000	-10.000000	-0.450000	25.333334	467.666656	1023.000000	1023.000000	2046.000000
32.400002	0.002039	1.205005	-0.282787	1.759874	0.877235	-1.149317	0.000000	-10.000000	-0.458333	25.516666	476.333344	1023.000000	1023.000000	2046.000000
32.419998	0.003478	2.055739	0.924043	2.122980	0.093073	-1.084359	0.000000	-10.000000	-0.466667	25.816668	484.666656	1023.000000	1023.000000	2046.000000
32.439999	0.004488	2.652299	1.762547	1.853966	-0.576332	-0.387882	0.000000	-10.000000	-0.475000	25.950001	493.333344	1023.000000	1023.000000	2046.000000
32.459999	0.004797	2.834742	0.590930	2.032904	0.745733	-0.534824	0.000000	-10.000000	-0.483333	26.150000	501.833344	1023.000000	1023.000000	2046.000000
32.480000	0.006805	4.021949	0.480115	2.468088	1.593552	-0.519805	0.000000	-10.000000	-0.491667	26.283333	510.666656	1023.000000	1023.000000	2046.000000
32.500000	0.008826	5.215917	1.806252	2.944998	0.852729	-0.388062	0.000000	-10.000000	-0.483333	26.650000	519.333313	1023.000000	1023.000000	2046.000000
32.520000	0.010442	6.170976	2.759211	2.853813	0.240326	0.317626	0.000000	-10.000000	-0.475000	26.633333	528.166687	1023.000000	1023.000000	2046.000000
32.540001	0.011449	6.766360	1.988744	3.012689	1.300562	0.464366	0.000000	-10.000000	-0.458333	26.450001	537.000000	1023.000000	1023.000000	2046.000000
32.560001	0.013329	7.877200	1.519860	3.598469	2.489469	0.269403	0.000000	-10.000000	-0.458333	26.083334	546.000000	1023.000000	1023.000000	2046.000000
32.580002	0.014997	8.863115	2.890846	3.984164	1.628123	0.359983	0.000000	-10.000000	-0.450000	25.416668	554.833313	1023.000000	1023.000000	2046.000000
32.599998	0.015163	8.961591	3.691219	3.561332	0.800432	0.908609	0.000000	-10.000000	-0.433333	25.116667	563.500000	1023.000000	1023.000000	2046.000000
32.619999	0.014354	8.483471	2.586332	3.359514	1.711452	0.826173	0.000000	-10.000000	-0.383333	24.300001	571.833313	1023.000000	1023.000000	2046.000000
32.639999	0.014539	8.592345	1.855258	3.580630	2.644405	0.512053	0.000000	-10.000000	-0.341667	23.616667	580.000000	1023.000000	1023.000000	2046.000000
32.660000	0.015153	8.955250	2.650517	3.859046	2.118213	0.327474	0.000000	-10.000000	-0.308333	22.750000	588.000000	1023.000000	1023.000000	2046.000000
32.680000	0.015256	9.016419	3.852371	3.510752	0.931822	0.721474	0.000000	-10.000000	-0.300000	22.216667	595.833313	1023.000000	1023.000000	2046.000000
32.700001	0.015290	9.036213	3.194858	3.110535	1.606845	1.123975	0.000000	-10.000000	-0.316667	21.900002	603.500000	1023.000000	1023.000000	2046.000000
32.720001	0.016028	9.472649	2.341699	3.549299	2.898964	0.682686	0.000000	-10.000000	-0.341667	21.816668	610.833313	1023.000000	1023.000000	2046.000000
32.740002	0.018287	10.807676	3.471120	4.031796	2.507025	0.797736	0.000000	-10.000000	-0.358333	22.116667	618.000000	1023.000000	1023.000000	2046.000000
32.759998	0.019775	11.686902	4.776440	3.837960	1.564459	1.508043	0.000000	-10.000000	-0.358333	22.333334	625.333313	1023.000000	1023.000000	2046.000000
32.779999	0.020895	12.348680	3.959788	3.928686	2.761980	1.698225	0.000000	-10.000000	-0.350000	22.350000	632.666687	1023.000000	1023.000000	2046.000000
32.799999	0.022780	13.463100	3.595628	4.337734	3.836798	1.692941	0.000000	-10.000000	-0.358333	22.383333	640.166687	1023.000000	1023.000000	2046.000000
32.820000	0.024838	14.679092	4.059717	4.848249	4.023792	1.747334	0.000000	-10.000000	-0.358333	22.583334	647.500000	1023.000000	1023.000000	2046.000000
32.840000	0.026371	15.585182	5.280692	5.299045	3.211388	1.794057	0.000000	-10.000000	-0.341667	22.750000	655.166687	1023.000000	1023.000000	2046.000000
32.860001	0.027634	16.331408	6.122274	5.138605	2.625026	2.445501	0.000000	-10.000000	-0.341667	22.816668	662.833313	1023.000000	1023.000000	2046.000000
32.880001	0.028535	16.864340	5.298889	5.265242	3.744702	2.555507	0.000000	-10.000000	-0.341667	22.733334	670.500000	1023.000000	1023.000000	2046.000000
32.900002	0.030065	17.768669	4.835717	5.725523	4.801187	2.406243	0.000000	-10.000000	-0.358333	22.616667	678.000000	1023.000000	1023.000000	2046.000000
32.919998	0.031555	18.648819	5.515550	6.174410	4.567977	2.390881	0.000000	-10.000000	-0.366667	22.616667	685.500000	1023.000000	1023.000000	2046.000000
32.939999	0.032123	18.984819	6.359416	6.381070	3.843911	2.400423	0.000000	-10.000000	-0.375000	22.799999	693.166687	1023.000000	1023.000000	2046.000000
32.959999	0.032631	19.285086	6.946981	6.153790	3.323207	2.861107	0.000000	-10.000000	-0.375000	23.200001	700.666687	1023.000000	1023.000000	2046.000000
32.980000	0.033283	19.670437	6.638621	6.043192	3.808183	3.180439	0.000000	-10.000000	-0.341667	23.016666	708.333313	1023.000000	1023.000000	2046.000000
33.000000	0.034335	20.292158	5.801734	6.441930	5.091989	2.956505	0.000000	-10.000000	-0.333333	22.516666	716.000000	1023.000000	1023.000000	2046.000000
33.020000	0.035950	21.246468	6.023000	7.023463	5.332501	2.867503	0.000000	-10.000000	-0.316667	21.900000	723.666687	1023.000000	1023.000000	2046.000000
33.040001	0.036041	21.300493	6.800416	7.339022	4.450245	2.710810	0.000000	-10.000000	-0.316667	21.433334	731.166687	1023.000000	1023.000000	2046.000000
33.060001	0.035435	20.942038	7.432454	6.905408	3.483657	3.120518	0.000000	-10.000000	-0.300000	21.150000	738.333313	1023.000000	1023.000000	2046.000000
33.080002	0.035297	20.860287	6.671094	6.778964	4.168496	3.241734	0.000000	-10.000000	-0.283333	20.800001	745.500000	1023.000000	1023.000000	2046.000000
33.099998	0.035842	21.182646	6.010317	7.165210	5.110756	2.896363	0.000000	-10.000000	-0.283333	20.633333	752.500000	1023.000000	1023.000000	2046.000000
33.119999	0.037391	22.098055	6.522391	7.680458	5.136751	2.758456	0.000000	-10.000000	-0.283333	20.616667	759.333313	1023.000000	1023.000000	2046.000000
33.139999	0.037233	22.004553	7.584163	7.864622	4.000216	2.555551	0.000000	-10.000000	-0.300000	20.516666	766.166687	1023.000000	1023.000000	2046.000000
33.160000	0.035470	20.963024	7.672276	7.420105	3.185371	2.685272	0.000000	-10.000000	-0.283333	20.300001	773.000000	1023.000000	1023.000000	2046.000000
33.180000	0.033164	19.600040	6.375819	7.201670	3.718250	2.304301	0.000000	-10.000000	-0.258333	19.716667	779.833313	1023.000000	1023.000000	2046.000000
33.200001	0.031963	18.890348	5.529165	7.258536	4.263863	1.838785	0.000000	-10.000000	-0.241667	19.400002	786.666687	1023.000000	1023.000000	2046.000000
33.220001	0.032169	19.012028	5.633820	7.526199	4.256364	1.595644	0.000000	-10.000000	-0.241667	18.983334	793.166687	1023.000000	1023.000000	2046.000000
33.240002	0.032330	19.107065	6.728023	7.658641	3.165044	1.555358	0.000000	-10.000000	-0.250000	18.700001	799.500000	1023.000000	1023.000000	2046.000000
33.259998	0.032417	19.158283	7.087199	7.247812	2.721175	2.102098	0.000000	-10.000000	-0.241667	18.550001	805.833313	1023.000000	1023.000000	2046.000000
33.279999	0.032347	19.117147	6.307611	7.142010	3.512134	2.155393	0.000000	-10.000000	-0.225000	18.533333	812.166687	1023.000000	1023.000000	2046.000000
33.299999	0.032816	19.394089	5.658474	7.301513	4.418647	2.015455	0.000000	-10.000000	-0.225000	18.616667	818.500000	1023.000000	1023.000000	2046.000000
33.320000	0.034028	20.110334	5.841852	7.684476	4.691162	1.892844	0.000000	-10.000000	-0.216667	18.500000	824.500000	1023.000000	1023.000000	2046.000000
33.340000	0.034995	20.682264	6.846755	8.057249	3.974188	1.804073	0.000000	-10.000000	-0.216667	18.283333	830.500000	1023.000000	1023.000000	2046.000000
33.360001	0.035778	21.144838	7.741497	7.885815	3.246418	2.271108	0.000000	-10.000000	-0.191667	17.900000	836.500000	1023.000000	1023.000000	2046.000000
33.380001	0.036198	21.393093	7.210545	7.632303	3.844708	2.705537	0.000000	-10.000000	-0.200000	17.566668	842.500000	1023.000000	1023.000000	2046.000000
33.400002	0.036975	21.852083	6.431677	7.953969	4.972229	2.494207	0.000000	-10.000000	-0.200000	17.416666	848.500000	1023.000000	1023.000000	2046.000000
33.419998	0.039011	23.055683	6.745903	8.470041	5.338950	2.500789	0.000000	-10.000000	-0.208333	17.383333	854.500000	1023.000000	1023.000000	2046.000000
33.439999	0.040666	24.033348	7.820868	8.965077	4.731402	2.516000	0.000000	-10.000000	-0.183333	17.383333	860.500000	1023.000000	1023.000000	2046.000000
33.459999	0.042202	24.941568	8.746231	8.847762	4.133278	3.214297	0.000000	-10.000000	-0.166667	17.150000	866.500000	1023.000000	1023.000000	2046.000000
33.480000	0.043005	25.415909	8.253160	8.751135	4.832334	3.579281	0.000000	-10.000000	-0.150000	16.916666	872.166687	1023.000000	1023.000000	2046.000000
33.500000	0.043278	25.577246	7.469335	8.994099	5.789714	3.324098	0.000000	-10.000000	-0.158333	16.366667	877.833313	1023.000000	1023.000000	2046.000000
33.520000	0.044077	26.049751	7.588962	9.282207	6.018761	3.159821	0.000000	-10.000000	-0.158333	15.633333	883.166687	1023.000000	1023.000000	2046.000000
33.540001	0.043650	25.797260	8.737636	9.290783	4.710774	3.058068	0.000000	-10.000000	-0.150000	14.700000	888.666687	1023.000000	1023.000000	2046.000000
33.560001	0.042690	25.229746	8.643789	8.635292	4.383214	3.567450	0.000000	-10.000000	-0.125000	13.800000	893.666687	1023.000000	1023.000000	2046.000000
33.580002	0.041788	24.696596	7.410868	8.570830	5.487764	3.227135	0.000000	-10.000000	-0.116667	13.083334	898.500000	1023.000000	1023.000000	2046.000000
33.599998	0.042390	25.052593	7.368535	8.753243	5.879672	3.051143	0.000000	-10.000000	-0.108333	12.733334	902.833313	1023.000000	1023.000000	2046.000000
33.619999	0.042975	25.398245	8.503782	8.952938	4.952463	2.989062	0.000000	-10.000000	-0.116667	12.633333	907.166687	1023.000000	1023.000000	2046.000000
33.639999	0.043351	25.620586	9.035350	8.455697	4.431964	3.697576	0.000000	-10.000000	-0.116667	12.883333	911.500000	1023.000000	1023.000000	2046.000000
33.660000	0.043992	25.999382	7.857699	8.617193	5.912230	3.612260	0.000000	-10.000000	-0.125000	13.066667	915.833313	1023.000000	1023.000000	2046.000000
33.680000	0.046381	27.411423	8.318970	9.161216	6.288916	3.642322	0.000000	-10.000000	-0.116667	13.083334	920.166687	1023.000000	1023.000000	2046.000000
33.700001	0.048072	28.410702	9.697948	9.534357	5.401343	3.777053	0.000000	-10.000000	-0.116667	13.050000	924.500000	1023.000000	1023.000000	2046.000000
33.720001	0.049178	29.064407	10.041389	9.192480	5.287180	4.543359	0.000000	-10.000000	-0.108333	13.000000	928.833313	1023.000000	1023.000000	2046.000000
33.740002	0.049915	29.499771	8.929932	9.545832	6.728110	4.295899	0.000000	-10.000000	-0.100000	12.816667	933.166687	1023.000000	1023.000000	2046.000000
33.759998	0.052146	30.818392	9.278391	10.137035	7.141924	4.261042	0.000000	-10.000000	-0.083333	12.383333	937.500000	1023.000000	1023.000000	2046.000000
33.779999	0.053154	31.413948	10.523662	10.427684	6.110559	4.352044	0.000000	-10.000000	-0.075000	11.833333	941.833313	1023.000000	1023.000000	2046.000000
33.799999	0.053347	31.528286	10.530338	9.928672	5.988314	5.080963	0.000000	-10.000000	-0.075000	11.666667	946.000000	1023.000000	1023.000000	2046.000000
33.820000	0.053267	31.481028	9.443398	10.154902	7.145699	4.737028	0.000000	-10.000000	-0.075000	11.566667	950.000000	1023.000000	1023.000000	2046.000000
33.840000	0.055166	32.603142	9.648321	10.666629	7.639361	4.648829	0.000000	-10.000000	-0.066667	11.200000	953.833313	1023.000000	1023.000000	2046.000000
33.860001	0.056454	33.364567	11.109016	11.055427	6.483765	4.716359	0.000000	-10.000000	-0.058333	10.616667	957.500000	1023.000000	1023.000000	2046.000000
33.880001	0.056664	33.488651	11.345695	10.737522	6.024013	5.381420	0.000000	-10.000000	-0.050000	9.966666	961.000000	1023.000000	1023.000000	2046.000000
33.900002	0.055367	32.721928	9.915072	10.512492	7.032209	5.262156	0.000000	-10.000000	-0.041667	9.583333	964.500000	1023.000000	1023.000000	2046.000000
33.919998	0.055763	32.955925	9.583496	11.039359	7.609025	4.724043	0.000000	-10.000000	-0.041667	9.083333	967.833313	1023.000000	1023.000000	2046.000000
33.939999	0.056155	33.187702	10.368686	11.352160	6.914225	4.552634	0.000000	-10.000000	-0.025000	8.500000	971.000000	1023.000000	1023.000000	2046.000000
33.959999	0.056295	33.270142	11.232224	11.248493	6.000321	4.789106	0.000000	-10.000000	-0.016667	7.750000	973.833313	1023.000000	1023.000000	2046.000000
33.980000	0.055729	32.935581	10.925947	10.862352	6.103468	5.043811	0.000000	-10.000000	0.000000	7.100000	976.666687	1023.000000	1023.000000	2046.000000
34.000000	0.053326	31.515778	9.584701	10.722977	6.750853	4.457249	0.000000	-10.000000	0.000000	6.316667	979.166687	1023.000000	1023.000000	2046.000000
34.020000	0.051081	30.189020	9.038843	10.825874	6.600994	3.723307	0.000000	-10.000000	0.000000	5.116667	981.500000	1023.000000	1023.000000	2046.000000
34.040001	0.049444	29.221491	9.411439	10.908478	5.670725	3.230850	0.000000	-10.000000	0.000000	3.666667	983.333313	1023.000000	1023.000000	2046.000000
34.060001	0.048142	28.451818	9.977015	10.638020	4.590725	3.246059	0.000000	-10.000000	0.000000	2.400000	984.833313	1023.000000	1023.000000	2046.000000
34.080002	0.047091	27.830894	9.546144	10.091924	4.581263	3.611565	0.000000	-10.000000	0.000000	1.833333	985.666687	1023.000000	1023.000000	2046.000000
34.099998	0.046310	27.368986	8.432916	9.942415	5.509677	3.483977	0.000000	-10.000000	-0.008333	1.933333	986.000000	1023.000000	1023.000000	2046.000000
34.119999	0.046492	27.476482	8.092036	10.216069	6.030096	3.138281	0.000000	-10.000000	-0.008333	2.416667	986.333313	1023.000000	1023.000000	2046.000000
34.139999	0.047121	27.848654	8.845651	10.616673	5.489084	2.897247	0.000000	-10.000000	-0.008333	2.800000	987.000000	1023.000000	1023.000000	2046.000000
34.160000	0.047248	27.923384	9.774099	10.352771	4.508614	3.287899	0.000000	-10.000000	0.000000	2.800000	988.000000	1023.000000	1023.000000	2046.000000
34.180000	0.046989	27.770401	9.163110	9.922329	4.954309	3.730653	0.000000	-10.000000	0.000000	2.466667	989.000000	1023.000000	1023.000000	2046.000000
34.200001	0.047159	27.870766	8.266385	10.254490	6.088980	3.260911	0.000000	-10.000000	0.000000	2.000000	989.833313	1023.000000	1023.000000	2046.000000
34.220001	0.048431	28.622673	8.912314	10.661056	5.876225	3.173078	0.000000	-10.000000	0.000000	1.166667	990.500000	1023.000000	1023.000000	2046.000000
34.240002	0.048810	28.846695	9.958228	10.695160	4.853043	3.340265	0.000000	-10.000000	0.000000	0.500000	990.833313	1023.000000	1023.000000	2046.000000
34.259998	0.049355	29.168673	9.852951	10.284570	4.999223	4.031928	0.000000	-10.000000	-0.008333	0.000000	991.000000	1023.000000	1023.000000	2046.000000
34.279999	0.049888	29.483566	8.923084	10.478565	6.156953	3.924964	0.000000	-10.000000	-0.008333	0.283333	991.000000	1023.000000	1023.000000	2046.000000
34.299999	0.051546	30.463469	8.895939	10.953362	6.770341	3.843828	0.000000	-10.000000	-0.008333	0.533333	991.000000	1023.000000	1023.000000	2046.000000
34.320000	0.053072	31.365309	9.831759	11.452329	6.315440	3.765779	0.000000	-10.000000	0.000000	0.533333	991.000000	1023.000000	1023.000000	2046.000000
34.340000	0.053247	31.469017	10.624983	11.342388	5.465290	4.036355	0.000000	-10.000000	0.000000	-0.016667	991.000000	1023.000000	1023.000000	2046.000000
34.360001	0.052599	31.086054	10.307202	10.789900	5.486436	4.502515	0.000000	-10.000000	0.008333	-1.316667	991.000000	1023.000000	1023.000000	2046.000000
34.380001	0.051092	30.195116	9.266191	10.507914	6.126060	4.294951	0.000000	-10.000000	0.016667	-3.100000	991.000000	1023.000000	1023.000000	2046.000000
34.400002	0.050156	29.642458	8.717469	10.596301	6.561026	3.767661	0.000000	-10.000000	0.033333	-5.233334	991.000000	1023.000000	1023.000000	2046.000000
34.419998	0.049609	29.318836	9.195023	10.693514	5.962193	3.468107	0.000000	-10.000000	0.041667	-6.866667	991.000000	1023.000000	1023.000000	2046.000000
34.439999	0.048603	28.724396	9.794151	10.383841	5.030273	3.516131	0.000000	-10.000000	0.050000	-7.783334	991.000000	1023.000000	1023.000000	2046.000000
34.459999	0.047764	28.228813	9.678918	9.632818	4.823859	4.093218	0.000000	-10.000000	0.050000	-8.116667	991.000000	1023.000000	1023.000000	2046.000000
34.480000	0.047059	27.811649	8.441134	9.642611	5.970946	3.756959	0.000000	-10.000000	0.050000	-8.066667	991.000000	1023.000000	1023.000000	2046.000000
34.500000	0.048215	28.495209	8.607975	9.941334	6.296708	3.649192	0.000000	-10.000000	0.050000	-7.800000	991.000000	1023.000000	1023.000000	2046.000000
34.520000	0.049184	29.067879	9.539690	10.264279	5.671320	3.592589	0.000000	-10.000000	0.050000	-7.366667	991.000000	1023.000000	1023.000000	2046.000000
34.540001	0.050037	29.571867	10.306247	9.962398	5.076346	4.226876	0.000000	-10.000000	0.033333	-6.283333	982.666687	1023.000000	1023.000000	2046.000000
34.560001	0.050666	29.943783	9.667684	9.839778	5.835324	4.600996	0.000000	-10.000000	0.016667	-5.400000	974.333313	1023.000000	1023.000000	2046.000000
34.580002	0.051655	30.528345	9.072910	10.328195	6.896979	4.230260	0.000000	-10.000000	0.000000	-4.650000	966.000000	1023.000000	1023.000000	2046.000000
34.599998	0.053462	31.596193	9.797011	10.805795	6.750715	4.242673	0.000000	-10.000000	0.000000	-4.466667	965.500000	1023.000000	1023.000000	2046.000000
34.619999	0.054080	31.961363	10.810849	10.828167	5.838662	4.483685	0.000000	-10.000000	0.000000	-4.016666	964.500000	1023.000000	1023.000000	2046.000000
34.639999	0.053837	31.817932	10.495833	10.362127	5.890951	5.069020	0.000000	-10.000000	0.000000	-3.333333	963.166687	1023.000000	1023.000000	2046.000000
34.660000	0.053244	31.467485	9.300605	10.497758	7.004300	4.664823	0.000000	-10.000000	0.000000	-2.550000	962.000000	1023.000000	1023.000000	2046.000000
34.680000	0.053929	31.872040	9.607715	10.905504	7.011027	4.347794	0.000000	-10.000000	0.000000	-2.066667	961.333313	1023.000000	1023.000000	2046.000000
34.700001	0.054013	31.921869	10.877621	10.834282	5.684887	4.525078	0.000000	-10.000000	0.000000	-2.000000	961.000000	1023.000000	1023.000000	2046.000000
34.720001	0.054354	32.123409	10.384792	10.401066	6.202621	5.134932	0.000000	-10.000000	0.000000	-2.383333	960.833313	1023.000000	1023.000000	2046.000000
34.740002	0.055023	32.518795	9.661574	10.927630	7.208936	4.720654	0.000000	-10.000000	0.008333	-3.016667	960.333313	1023.000000	1023.000000	2046.000000
34.759998	0.055492	32.795807	10.290477	11.226826	6.702866	4.575639	0.000000	-10.000000	0.008333	-3.683333	959.333313	1023.000000	1023.000000	2046.000000
34.779999	0.054941	32.470005	10.968883	11.073070	5.682501	4.745553	0.000000	-10.000000	0.016667	-4.283333	958.000000	1023.000000	1023.000000	2046.000000
34.799999	0.054012	31.921154	10.049119	10.605159	6.164430	5.102447	0.000000	-10.000000	0.016667	-4.633334	956.500000	1023.000000	1023.000000	2046.000000
34.820000	0.053674	31.721163	9.270606	10.929546	7.004387	4.516623	0.000000	-10.000000	0.016667	-4.733334	955.000000	1023.000000	1023.000000	2046.000000
34.840000	0.053640	31.701424	9.744575	11.239814	6.599383	4.117653	0.000000	-10.000000	0.025000	-4.700000	953.333313	1023.000000	1023.000000	2046.000000
34.860001	0.050840	30.046618	10.215351	10.934614	5.145900	3.750752	0.000000	-10.000000	0.033333	-4.833333	951.833313	1023.000000	1023.000000	2046.000000
34.880001	0.047260	27.930386	9.454034	10.000670	4.563102	3.912579	0.000000	-10.000000	0.050000	-5.433333	950.166687	1023.000000	1023.000000	2046.000000
34.900002	0.044462	26.277084	7.951593	9.907455	5.247721	3.170315	0.000000	-10.000000	0.050000	-6.366667	948.500000	1023.000000	1023.000000	2046.000000
34.919998	0.043781	25.874294	7.893686	10.125149	5.157802	2.697658	0.000000	-10.000000	0.058333	-7.300000	946.166687	1023.000000	1023.000000	2046.000000
34.939999	0.042591	25.171253	8.822584	9.840500	3.775989	2.732179	0.000000	-10.000000	0.058333	-7.766667	943.833313	1023.000000	1023.000000	2046.000000
34.959999	0.041394	24.464113	7.966655	9.130882	4.131004	3.235571	0.000000	-10.000000	0.066667	-7.783333	941.166687	1023.000000	1023.000000	2046.000000
34.980000	0.041272	24.391968	7.140934	9.430536	5.066867	2.753630	0.000000	-10.000000	0.058333	-7.516667	938.666687	1023.000000	1023.000000	2046.000000
35.000000	0.041783	24.694002	7.704441	9.801631	4.709719	2.478212	0.000000	-10.000000	0.058333	-7.200000	936.000000	1023.000000	1023.000000	2046.000000
35.020000	0.041248	24.377455	8.529419	9.580696	3.626390	2.640950	0.000000	-10.000000	0.050000	-7.050000	933.666687	1023.000000	1023.000000	2046.000000
35.040001	0.040773	24.096750	7.900709	9.011692	4.012033	3.172316	0.000000	-10.000000	0.050000	-6.983334	931.333313	1023.000000	1023.000000	2046.000000
35.060001	0.040957	24.205822	7.134070	9.310735	4.999029	2.761988	0.000000	-10.000000	0.041667	-6.933333	929.000000	1023.000000	1023.000000	2046.000000
35.080002	0.042043	24.847662	7.654762	9.736687	4.888480	2.567733	0.000000	-10.000000	0.033333	-6.700000	926.666687	1023.000000	1023.000000	2046.000000
35.099998	0.042116	24.890554	8.657188	9.591564	3.794405	2.847395	0.000000	-10.000000	0.025000	-6.200000	924.500000	1023.000000	1023.000000	2046.000000
35.119999	0.042483	25.107693	8.309594	9.158945	4.151368	3.487787	0.000000	-10.000000	0.016667	-5.616667	922.500000	1023.000000	1023.000000	2046.000000
35.139999	0.043129	25.489471	7.540158	9.504509	5.180173	3.264632	0.000000	-10.000000	0.008333	-5.133333	920.500000	1023.000000	1023.000000	2046.000000
35.160000	0.045013	26.602474	7.870828	10.037895	5.513318	3.180433	0.000000	-10.000000	0.008333	-5.000000	918.666687	1023.000000	1023.000000	2046.000000
35.180000	0.045881	27.115711	8.770522	10.357071	4.834805	3.153313	0.000000	-10.000000	0.025000	-5.166667	917.000000	1023.000000	1023.000000	2046.000000
35.200001	0.045787	27.060272	9.141148	9.878255	4.286387	3.754482	0.000000	-10.000000	0.041667	-5.566667	915.333313	1023.000000	1023.000000	2046.000000
35.220001	0.044638	26.380781	8.207772	9.452515	4.817151	3.903344	0.000000	-10.000000	0.050000	-6.216667	913.500000	1023.000000	1023.000000	2046.000000
35.240002	0.043349	25.619392	7.410703	9.480179	5.401888	3.326622	0.000000	-10.000000	0.058333	-7.116667	911.333313	1023.000000	1023.000000	2046.000000
35.259998	0.042635	25.197498	7.482330	9.518577	5.225553	2.971039	0.000000	-10.000000	0.066667	-8.316667	909.000000	1023.000000	1023.000000	2046.000000
35.279999	0.041513	24.534138	7.966563	9.461125	4.416266	2.690183	0.000000	-10.000000	0.075000	-9.533334	906.166687	1023.000000	1023.000000	2046.000000
35.299999	0.040373	23.860176	8.284760	8.920431	3.674242	2.980742	0.000000	-10.000000	0.075000	-10.383333	903.000000	1023.000000	1023.000000	2046.000000
35.320000	0.039433	23.305063	7.711161	8.252472	3.929060	3.412370	0.000000	-10.000000	0.075000	-10.850000	899.500000	1023.000000	1023.000000	2046.000000
35.340000	0.038903	22.991611	6.888197	8.270378	4.730092	3.102944	0.000000	-10.000000	0.075000	-10.983334	895.833313	1023.000000	1023.000000	2046.000000
35.360001	0.039877	23.567427	6.994652	8.604750	5.060350	2.907675	0.000000	-10.000000	0.083333	-11.050000	892.166687	1023.000000	1023.000000	2046.000000
35.380001	0.040557	23.968973	7.909369	8.869144	4.377973	2.812487	0.000000	-10.000000	0.083333	-10.933333	888.500000	1023.000000	1023.000000	2046.000000
35.400002	0.040988	24.223892	8.467052	8.564658	3.842270	3.349912	0.000000	-10.000000	0.083333	-10.650000	884.833313	1023.000000	1023.000000	2046.000000
35.419998	0.041443	24.493044	7.761551	8.336843	4.616139	3.778510	0.000000	-10.000000	0.075000	-10.466666	881.333313	1023.000000	1023.000000	2046.000000
35.439999	0.042626	25.192110	7.401879	8.975612	5.515186	3.299433	0.000000	-10.000000	0.075000	-10.316667	877.666687	1023.000000	1023.000000	2046.000000
35.459999	0.043726	25.842352	8.225483	9.356250	5.041374	3.219245	0.000000	-10.000000	0.075000	-10.400000	874.333313	1023.000000	1023.000000	2046.000000
35.480000	0.043988	25.996695	8.873652	9.217402	4.352741	3.552899	0.000000	-10.000000	0.083333	-10.550000	870.666687	1023.000000	1023.000000	2046.000000
35.500000	0.044028	26.020723	8.460563	8.729930	4.623410	4.206820	0.000000	-10.000000	0.091667	-10.933333	867.333313	1023.000000	1023.000000	2046.000000
35.520000	0.044153	26.094582	7.680533	9.102719	5.531585	3.779744	0.000000	-10.000000	0.100000	-11.450001	863.666687	1023.000000	1023.000000	2046.000000
35.540001	0.045011	26.601768	7.878974	9.510016	5.681796	3.530981	0.000000	-10.000000	0.100000	-11.900001	860.000000	1023.000000	1023.000000	2046.000000
35.560001	0.045294	26.768896	8.686395	9.673925	4.924255	3.484321	0.000000	-10.000000	0.100000	-12.433333	856.000000	1023.000000	1023.000000	2046.000000
35.580002	0.045071	26.636965	8.961955	9.144567	4.439740	4.090703	0.000000	-10.000000	0.100000	-12.883333	851.833313	1023.000000	1023.000000	2046.000000
35.599998	0.044539	26.322407	7.914479	9.050145	5.330379	4.027403	0.000000	-10.000000	0.108333	-13.416667	847.500000	1023.000000	1023.000000	2046.000000
35.619999	0.044235	26.143002	7.633344	9.358607	5.619969	3.531081	0.000000	-10.000000	0.108333	-13.666667	842.833313	1023.000000	1023.000000	2046.000000
35.639999	0.043641	25.791687	8.077675	9.507732	4.979650	3.226629	0.000000	-10.000000	0.125000	-13.816667	838.333313	1023.000000	1023.000000	2046.000000
35.660000	0.042392	25.053877	8.517896	9.169315	4.074433	3.292233	0.000000	-10.000000	0.141667	-14.100000	833.666687	1023.000000	1023.000000	2046.000000
35.680000	0.041643	24.611141	8.018751	8.509663	4.202120	3.880608	0.000000	-10.000000	0.175000	-14.450000	829.000000	1023.000000	1023.000000	2046.000000
35.700001	0.041562	24.563429	7.152428	8.798415	5.182553	3.430032	0.000000	-10.000000	0.191667	-15.050000	824.000000	1023.000000	1023.000000	2046.000000
35.720001	0.042263	24.977352	7.596922	9.286991	5.019365	3.074073	0.000000	-10.000000	0.200000	-15.600000	819.000000	1023.000000	1023.000000	2046.000000
35.740002	0.041181	24.337790	8.173606	8.962400	3.997017	3.204766	0.000000	-10.000000	0.208333	-16.316668	813.833313	1023.000000	1023.000000	2046.000000
35.759998	0.040080	23.687046	7.516551	8.473495	4.107059	3.589941	0.000000	-10.000000	0.225000	-16.916668	808.333313	1023.000000	1023.000000	2046.000000
35.779999	0.039226	23.182388	6.649128	8.819605	4.841785	2.871870	0.000000	-10.000000	0.241667	-17.400002	802.500000	1023.000000	1023.000000	2046.000000
35.799999	0.038750	22.901478	7.138038	8.984420	4.269336	2.509684	0.000000	-10.000000	0.250000	-17.800001	796.833313	1023.000000	1023.000000	2046.000000
35.820000	0.036710	21.695446	7.495675	8.359884	3.184535	2.655352	0.000000	-10.000000	0.241667	-18.066668	791.000000	1023.000000	1023.000000	2046.000000
35.840000	0.033659	19.892206	6.276974	7.755434	3.381013	2.478784	0.000000	-10.000000	0.250000	-18.383333	785.000000	1023.000000	1023.000000	2046.000000
35.860001	0.030977	18.307217	5.475456	8.020328	3.462739	1.348693	0.000000	-10.000000	0.258333	-18.683334	778.666687	1023.000000	1023.000000	2046.000000
35.880001	0.028662	16.939240	5.899530	7.863987	2.297310	0.878413	0.000000	-10.000000	0.266667	-18.866667	772.500000	1023.000000	1023.000000	2046.000000
35.900002	0.026415	15.611535	5.852836	7.105506	1.490850	1.162343	0.000000	-10.000000	0.258333	-18.916668	766.333313	1023.000000	1023.000000	2046.000000
35.919998	0.024885	14.706902	4.760922	6.709516	2.078489	1.157974	0.000000	-10.000000	0.241667	-18.816668	760.000000	1023.000000	1023.000000	2046.000000
35.939999	0.024456	14.453430	4.375151	7.097329	2.518958	0.461991	0.000000	-10.000000	0.233333	-18.750000	753.666687	1023.000000	1023.000000	2046.000000
35.959999	0.024365	14.399448	5.000544	7.230513	1.913921	0.254471	0.000000	-10.000000	0.233333	-18.516666	747.500000	1023.000000	1023.000000	2046.000000
35.980000	0.023417	13.839628	5.266982	6.684644	1.189399	0.698603	0.000000	-10.000000	0.233333	-18.250000	741.500000	1023.000000	1023.000000	2046.000000
36.000000	0.022660	13.392136	4.419956	6.383357	1.787971	0.800852	0.000000	-10.000000	0.241667	-17.983334	735.500000	1023.000000	1023.000000	2046.000000
36.020000	0.022922	13.547024	4.113337	6.823534	2.358939	0.251213	0.000000	-10.000000	0.233333	-17.800001	729.500000	1023.000000	1023.000000	2046.000000
36.040001	0.022949	13.562590	4.743878	6.953507	1.781657	0.083547	0.000000	-10.000000	0.233333	-17.666668	723.500000	1023.000000	1023.000000	2046.000000
36.060001	0.022179	13.107621	5.143549	6.421839	1.008451	0.533782	0.000000	-10.000000	0.233333	-17.650000	717.500000	1023.000000	1023.000000	2046.000000
36.080002	0.022181	13.108871	4.300560	6.158938	1.845794	0.803579	0.000000	-10.000000	0.233333	-17.633333	711.500000	1023.000000	1023.000000	2046.000000
36.099998	0.023260	13.746873	4.118658	6.796742	2.563123	0.268350	0.000000	-10.000000	0.233333	-17.650000	705.500000	1023.000000	1023.000000	2046.000000
36.119999	0.024299	14.360560	4.910285	7.085871	2.108925	0.255479	0.000000	-10.000000	0.225000	-17.600000	699.500000	1023.000000	1023.000000	2046.000000
36.139999	0.024604	14.541142	5.423047	6.812854	1.511037	0.794204	0.000000	-10.000000	0.233333	-17.783333	693.500000	1023.000000	1023.000000	2046.000000
36.160000	0.024779	14.644263	4.838418	6.559995	2.045082	1.200769	0.000000	-10.000000	0.241667	-17.833334	687.500000	1023.000000	1023.000000	2046.000000
36.180000	0.024836	14.678203	4.376997	7.079805	2.674742	0.546659	0.000000	-10.000000	0.250000	-18.000000	681.500000	1023.000000	1023.000000	2046.000000
36.200001	0.024408	14.425241	4.711116	7.161123	2.298374	0.254628	0.000000	-10.000000	0.241667	-18.000000	675.500000	1023.000000	1023.000000	2046.000000
36.220001	0.022364	13.217190	4.999713	6.620306	1.325553	0.271617	0.000000	-10.000000	0.241667	-18.183334	669.500000	1023.000000	1023.000000	2046.000000
36.240002	0.020711	12.239921	4.443608	5.746174	1.306378	0.743759	0.000000	-10.000000	0.241667	-18.500000	663.500000	1023.000000	1023.000000	2046.000000
36.259998	0.019297	11.404363	3.526630	5.833800	1.963007	0.080926	0.000000	-10.000000	0.250000	-18.883335	657.500000	1023.000000	1023.000000	2046.000000
36.279999	0.018976	11.214828	3.735139	5.945979	1.864093	-0.330384	0.000000	-10.000000	0.250000	-19.216667	651.166687	1023.000000	1023.000000	2046.000000
36.299999	0.017514	10.350650	4.380279	5.460274	0.743585	-0.233488	0.000000	-10.000000	0.241667	-19.183334	644.833313	1023.000000	1023.000000	2046.000000
36.320000	0.016422	9.705270	3.781183	4.765377	0.921870	0.236841	0.000000	-10.000000	0.241667	-19.033335	638.333313	1023.000000	1023.000000	2046.000000
36.340000	0.016320	9.645186	3.204538	5.095475	1.672490	-0.327316	0.000000	-10.000000	0.241667	-18.850000	632.000000	1023.000000	1023.000000	2046.000000
36.360001	0.017055	10.079492	3.690985	5.343667	1.553146	-0.508307	0.000000	-10.000000	0.250000	-18.866667	625.666687	1023.000000	1023.000000	2046.000000
36.380001	0.016747	9.897321	4.320125	5.105706	0.774835	-0.303345	0.000000	-10.000000	0.250000	-18.766666	619.500000	1023.000000	1023.000000	2046.000000
36.400002	0.016875	9.973180	4.112262	4.595655	0.921080	0.344182	0.000000	-10.000000	0.250000	-18.666668	613.166687	1023.000000	1023.000000	2046.000000
36.419998	0.017366	10.263541	3.456571	4.929834	1.836071	0.041064	0.000000	-10.000000	0.250000	-18.616667	606.833313	1023.000000	1023.000000	2046.000000
36.439999	0.018424	10.888714	3.738511	5.476234	2.008645	-0.334676	0.000000	-10.000000	0.250000	-18.550001	600.500000	1023.000000	1023.000000	2046.000000
36.459999	0.018587	10.985191	4.506309	5.475644	1.247225	-0.243986	0.000000	-10.000000	0.250000	-18.650000	594.500000	1023.000000	1023.000000	2046.000000
36.480000	0.018245	10.783079	4.335669	4.782961	1.122792	0.541657	0.000000	-10.000000	0.241667	-18.566668	588.333313	1023.000000	1023.000000	2046.000000
36.500000	0.018525	10.948221	3.655596	5.169485	1.997114	0.126027	0.000000	-10.000000	0.241667	-18.616667	582.000000	1023.000000	1023.000000	2046.000000
36.520000	0.019322	11.419458	3.950488	5.599038	2.101127	-0.231194	0.000000	-10.000000	0.233333	-18.633333	575.666687	1023.000000	1023.000000	2046.000000
36.540001	0.019079	11.275888	4.522518	5.581705	1.395017	-0.223351	0.000000	-10.000000	0.241667	-18.650000	569.500000	1023.000000	1023.000000	2046.000000
36.560001	0.018527	10.949297	4.488922	4.951184	1.101294	0.407897	0.000000	-10.000000	0.241667	-18.683334	563.500000	1023.000000	1023.000000	2046.000000
36.580002	0.018093	10.692860	3.850434	4.962292	1.603041	0.277092	0.000000	-10.000000	0.250000	-18.533333	557.166687	1023.000000	1023.000000	2046.000000
36.599998	0.018288	10.808270	3.659976	5.371707	2.025515	-0.248927	0.000000	-10.000000	0.250000	-18.516666	550.833313	1023.000000	1023.000000	2046.000000
36.619999	0.018488	10.926184	4.006236	5.573578	1.837753	-0.491383	0.000000	-10.000000	0.250000	-18.550001	544.500000	1023.000000	1023.000000	2046.000000
36.639999	0.017923	10.592311	4.430742	5.364807	1.203978	-0.407216	0.000000	-10.000000	0.250000	-18.650000	538.500000	1023.000000	1023.000000	2046.000000
36.660000	0.017152	10.136766	4.391013	4.793609	0.868874	0.083271	0.000000	-10.000000	0.250000	-18.716667	532.500000	1023.000000	1023.000000	2046.000000
36.680000	0.016733	9.889338	3.761969	4.680460	1.372925	0.073984	0.000000	-10.000000	0.250000	-18.650000	526.166687	1023.000000	1023.000000	2046.000000
36.700001	0.016882	9.977023	3.460891	5.109185	1.896889	-0.489942	0.000000	-10.000000	0.250000	-18.733334	519.833313	1023.000000	1023.000000	2046.000000
36.720001	0.017166	10.145044	3.958985	5.268605	1.583670	-0.666216	0.000000	-10.000000	0.250000	-18.816668	513.500000	1023.000000	1023.000000	2046.000000
36.740002	0.016489	9.745165	4.285268	5.065341	0.966124	-0.571568	0.000000	-10.000000	0.250000	-18.966667	507.333344	1023.000000	1023.000000	2046.000000
36.759998	0.015868	9.377788	4.126275	4.444488	0.797280	0.009744	0.000000	-10.000000	0.250000	-18.900002	501.000000	1023.000000	1023.000000	2046.000000
36.779999	0.015592	9.214956	3.503031	4.499021	1.367048	-0.154143	0.000000	-10.000000	0.241667	-18.850000	494.666656	1023.000000	1023.000000	2046.000000
36.799999	0.015821	9.350035	3.382763	4.969403	1.739455	-0.741587	0.000000	-10.000000	0.241667	-18.600000	488.500000	1023.000000	1023.000000	2046.000000
36.820000	0.015966	9.436028	3.861574	5.108741	1.342629	-0.876916	0.000000	-10.000000	0.233333	-18.383333	482.333344	1023.000000	1023.000000	2046.000000
36.840000	0.015305	9.045002	4.059254	4.746280	0.834197	-0.594728	0.000000	-10.000000	0.241667	-18.116667	476.000000	1023.000000	1023.000000	2046.000000
36.860001	0.014607	8.632854	3.799231	4.153574	0.707986	-0.027938	0.000000	-10.000000	0.225000	-17.950001	469.666656	1023.000000	1023.000000	2046.000000
36.880001	0.013067	7.722846	2.834970	4.217360	1.180086	-0.509571	0.000000	-10.000000	0.233333	-17.883333	463.666656	1023.000000	1023.000000	2046.000000
36.900002	0.011399	6.736623	2.659354	4.381127	0.950980	-1.254839	0.000000	-10.000000	0.233333	-17.700001	456.000000	1023.000000	1023.000000	2046.000000
36.919998	0.009471	5.597450	2.701193	4.091992	0.342782	-1.538518	0.000000	-10.000000	0.250000	-18.233334	444.333344	1023.000000	1023.000000	2046.000000
36.939999	0.007244	4.281089	2.735217	3.317187	-0.521424	-1.249891	0.000000	-10.000000	0.250000	-18.716667	434.500000	1023.000000	1023.000000	2046.000000
36.959999	0.006428	3.799144	2.113647	2.868867	-0.223670	-0.959701	0.000000	-10.000000	0.250000	-19.300001	428.500000	1023.000000	1023.000000	2046.000000
36.980000	0.006375	3.767472	1.820326	3.388999	0.199859	-1.641712	0.000000	-10.000000	0.250000	-19.300001	428.500000	1023.000000	1023.000000	2046.000000
37.000000	0.006983	4.126714	1.951508	3.629196	0.342990	-1.796980	0.000000	-10.000000	0.250000	-19.416668	426.166656	1023.000000	1023.000000	2046.000000
37.020000	0.006207	3.668152	2.302469	3.435703	-0.358331	-1.711688	0.000000	-10.000000	0.266667	-19.583334	421.833344	1023.000000	1023.000000	2046.000000
37.040001	0.005334	3.152544	2.147481	2.934011	-0.754496	-1.174451	0.000000	-10.000000	0.300000	-19.783333	415.166656	1023.000000	1023.000000	2046.000000
37.060001	0.004330	2.558894	1.304433	2.887911	-0.300675	-1.332774	0.000000	-10.000000	0.316667	-19.883333	408.666656	1023.000000	1023.000000	2046.000000
37.080002	0.003345	1.976986	1.038022	3.070020	-0.185519	-1.945538	0.000000	-10.000000	0.300000	-19.833334	402.000000	1023.000000	1023.000000	2046.000000
37.099998	0.001770	1.045878	1.113372	3.041841	-0.679383	-2.429953	0.000000	-10.000000	0.266667	-19.733334	395.333344	1023.000000	1023.000000	2046.000000
37.119999	-0.001492	-0.881921	0.993912	2.593362	-1.662411	-2.806784	0.000000	-10.000000	0.250000	-19.616667	388.666656	1023.000000	1023.000000	2046.000000
37.139999	-0.004778	-2.823559	0.518056	1.760390	-2.437466	-2.664539	0.000000	-10.000000	0.250000	-19.383333	382.000000	1023.000000	1023.000000	2046.000000
37.160000	-0.006706	-3.963379	-0.504456	1.780169	-1.983509	-3.255583	0.000000	-10.000000	0.258333	-19.233334	375.666656	1023.000000	1023.000000	2046.000000
37.180000	-0.007504	-4.435104	-0.421523	2.021755	-2.159349	-3.875987	0.000000	-10.000000	0.258333	-19.083334	369.166656	1023.000000	1023.000000	2046.000000
37.200001	-0.008909	-5.265107	-0.210916	1.656162	-2.900134	-3.810220	0.000000	-10.000000	0.250000	-19.166666	362.833344	1023.000000	1023.000000	2046.000000
37.220001	-0.009907	-5.854936	-0.479679	1.064372	-3.120555	-3.319074	0.000000	-10.000000	0.241667	-19.150000	356.333344	1023.000000	1023.000000	2046.000000
37.240002	-0.010011	-5.916625	-1.153158	1.509137	-2.390512	-3.882092	0.000000	-10.000000	0.233333	-19.016666	350.000000	1023.000000	1023.000000	2046.000000
37.259998	-0.009793	-5.787732	-0.884064	1.832977	-2.499289	-4.237356	0.000000	-10.000000	0.241667	-18.700001	343.666656	1023.000000	1023.000000	2046.000000
37.279999	-0.010494	-6.201761	-0.669122	1.622716	-3.020829	-4.134525	0.000000	-10.000000	0.241667	-18.433334	337.500000	1023.000000	1023.000000	2046.000000
37.299999	-0.011036	-6.522264	-0.722652	0.973842	-3.330566	-3.442887	0.000000	-10.000000	0.233333	-18.116667	331.500000	1023.000000	1023.000000	2046.000000
37.320000	-0.011111	-6.566879	-1.254311	1.049301	-2.832874	-3.528994	0.000000	-10.000000	0.225000	-17.866667	325.500000	1023.000000	1023.000000	2046.000000
37.340000	-0.010807	-6.387164	-1.374098	1.493917	-2.461386	-4.045597	0.000000	-10.000000	0.208333	-17.500000	319.500000	1023.000000	1023.000000	2046.000000
37.360001	-0.009725	-5.747548	-0.977405	1.675819	-2.445201	-4.000760	0.000000	-10.000000	0.225000	-17.333334	313.500000	1023.000000	1023.000000	2046.000000
37.380001	-0.009745	-5.759495	-0.602117	1.493694	-2.946450	-3.704623	0.000000	-10.000000	0.216667	-17.150002	307.500000	1023.000000	1023.000000	2046.000000
37.400002	-0.008900	-5.260153	-0.635423	1.141254	-2.862763	-2.903221	0.000000	-10.000000	0.225000	-17.150002	301.833344	1023.000000	1023.000000	2046.000000
37.419998	-0.007997	-4.726391	-1.102667	1.836150	-2.035624	-3.424250	0.000000	-10.000000	0.216667	-17.083334	296.166656	1023.000000	1023.000000	2046.000000
37.439999	-0.007258	-4.289739	-0.703263	2.087577	-2.128883	-3.545171	0.000000	-10.000000	0.216667	-17.183334	290.500000	1023.000000	1023.000000	2046.000000
37.459999	-0.008754	-5.173614	-0.583145	1.712568	-2.847944	-3.455093	0.000000	-10.000000	0.208333	-17.016666	284.666656	1023.000000	1023.000000	2046.000000
37.480000	-0.010364	-6.124913	-0.981476	1.037556	-3.081739	-3.099254	0.000000	-10.000000	0.208333	-16.950001	279.000000	1023.000000	1023.000000	2046.000000
37.500000	-0.011517	-6.806667	-1.699852	1.163686	-2.580124	-3.690377	0.000000	-10.000000	0.216667	-16.866667	273.333344	1023.000000	1023.000000	2046.000000
37.520000	-0.012184	-7.200881	-1.618294	1.192366	-2.664279	-4.110673	0.000000	-10.000000	0.216667	-17.066668	267.833344	1023.000000	1023.000000	2046.000000
37.540001	-0.013608	-8.042492	-1.424264	0.658019	-3.287463	-3.988784	0.000000	-10.000000	0.208333	-17.100000	262.166656	1023.000000	1023.000000	2046.000000
37.560001	-0.015039	-8.888139	-1.612385	-0.187930	-3.638858	-3.448966	0.000000	-10.000000	0.200000	-17.133333	256.500000	1023.000000	1023.000000	2046.000000
37.580002	-0.015619	-9.230764	-2.167397	-0.150864	-3.161618	-3.750886	0.000000	-10.000000	0.200000	-16.933334	250.666672	1023.000000	1023.000000	2046.000000
37.599998	-0.015908	-9.401769	-2.249342	0.062375	-2.988318	-4.226483	0.000000	-10.000000	0.200000	-16.666668	245.000000	1023.000000	1023.000000	2046.000000
37.619999	-0.015931	-9.415040	-1.944134	-0.010601	-3.221138	-4.239168	0.000000	-10.000000	0.191667	-16.200001	239.500000	1023.000000	1023.000000	2046.000000
37.639999	-0.016664	-9.848363	-1.786895	-0.390630	-3.695053	-3.975786	0.000000	-10.000000	0.191667	-15.833334	234.000000	1023.000000	1023.000000	2046.000000
37.660000	-0.016496	-9.749038	-1.982167	-0.802193	-3.531972	-3.432705	0.000000	-10.000000	0.191667	-15.516666	228.666672	1023.000000	1023.000000	2046.000000
37.680000	-0.016029	-9.472936	-2.274241	-0.356628	-2.961236	-3.880831	0.000000	-10.000000	0.191667	-15.266666	223.500000	1023.000000	1023.000000	2046.000000
37.700001	-0.015060	-8.900340	-1.980442	-0.072995	-2.815521	-4.031383	0.000000	-10.000000	0.183333	-15.000000	218.500000	1023.000000	1023.000000	2046.000000
37.720001	-0.014708	-8.692634	-1.692762	-0.049804	-2.984780	-3.965287	0.000000	-10.000000	0.166667	-14.750000	213.500000	1023.000000	1023.000000	2046.000000
37.740002	-0.015039	-8.888324	-1.531874	-0.485031	-3.397596	-3.473823	0.000000	-10.000000	0.166667	-14.533334	208.500000	1023.000000	1023.000000	2046.000000
37.759998	-0.014697	-8.686069	-1.809816	-0.618014	-3.087605	-3.170634	0.000000	-10.000000	0.158333	-14.283334	203.666672	1023.000000	1023.000000	2046.000000
37.779999	-0.014032	-8.292983	-1.949531	-0.096478	-2.571651	-3.675323	0.000000	-10.000000	0.158333	-14.016666	198.833328	1023.000000	1023.000000	2046.000000
37.799999	-0.013339	-7.883251	-1.615910	0.051331	-2.570806	-3.747865	0.000000	-10.000000	0.150000	-13.683333	194.166672	1023.000000	1023.000000	2046.000000
37.820000	-0.013768	-8.137062	-1.430653	-0.166025	-2.969398	-3.570987	0.000000	-10.000000	0.150000	-13.366667	189.500000	1023.000000	1023.000000	2046.000000
37.840000	-0.014085	-8.324110	-1.445168	-0.631871	-3.210695	-3.036375	0.000000	-10.000000	0.150000	-13.083334	185.166672	1023.000000	1023.000000	2046.000000
37.860001	-0.013766	-8.135935	-1.846889	-0.420530	-2.652602	-3.215914	0.000000	-10.000000	0.150000	-12.916667	180.666672	1023.000000	1023.000000	2046.000000
37.880001	-0.013415	-7.928397	-1.797066	0.048615	-2.422006	-3.757940	0.000000	-10.000000	0.141667	-12.766667	176.333328	1023.000000	1023.000000	2046.000000
37.900002	-0.013478	-7.965663	-1.515111	-0.126667	-2.717976	-3.605909	0.000000	-10.000000	0.125000	-12.650001	172.000000	1023.000000	1023.000000	2046.000000
37.919998	-0.014437	-8.531977	-1.445381	-0.684087	-3.267705	-3.134803	0.000000	-10.000000	0.108333	-12.516667	168.000000	1023.000000	1023.000000	2046.000000
37.939999	-0.014165	-8.371392	-1.878475	-0.551670	-2.732258	-3.208990	0.000000	-10.000000	0.100000	-12.383333	164.000000	1023.000000	1023.000000	2046.000000
37.959999	-0.013707	-8.100551	-1.909056	-0.057018	-2.351833	-3.782643	0.000000	-10.000000	0.100000	-12.250000	159.666672	1023.000000	1023.000000	2046.000000
37.980000	-0.013872	-8.198610	-1.633847	-0.243870	-2.650129	-3.670764	0.000000	-10.000000	0.100000	-12.100000	155.333328	1023.000000	1023.000000	2046.000000
38.000000	-0.014585	-8.619727	-1.533472	-0.656185	-3.105582	-3.324489	0.000000	-10.000000	0.100000	-11.916667	151.000000	1023.000000	1023.000000	2046.000000
38.020000	-0.014643	-8.653775	-1.720983	-0.856240	-3.053678	-3.022875	0.000000	-10.000000	0.091667	-11.783333	147.166672	1023.000000	1023.000000	2046.000000
38.040001	-0.014425	-8.525036	-1.959572	-0.571932	-2.645372	-3.348160	0.000000	-10.000000	0.083333	-11.616667	143.500000	1023.000000	1023.000000	2046.000000
38.060001	-0.014041	-8.298218	-1.935190	-0.260500	-2.391017	-3.711511	0.000000	-10.000000	0.083333	-11.400000	139.833328	1023.000000	1023.000000	2046.000000
38.080002	-0.014848	-8.775179	-1.897444	-0.509087	-2.742804	-3.625844	0.000000	-10.000000	0.083333	-11.183333	136.000000	1023.000000	1023.000000	2046.000000
38.099998	-0.017087	-10.098125	-2.009471	-1.139859	-3.523973	-3.424823	0.000000	-10.000000	0.091667	-10.866667	132.166672	1023.000000	1023.000000	2046.000000
38.119999	-0.018769	-11.092336	-2.518075	-1.417749	-3.585710	-3.570803	0.000000	-10.000000	0.075000	-10.650001	128.500000	1023.000000	1023.000000	2046.000000
38.139999	-0.019845	-11.728496	-2.959401	-1.171661	-3.260110	-4.337324	0.000000	-10.000000	0.066667	-10.400001	125.000000	1023.000000	1023.000000	2046.000000
38.160000	-0.020235	-11.958782	-2.773925	-1.278308	-3.427028	-4.479521	0.000000	-10.000000	0.050000	-10.366667	121.500000	1023.000000	1023.000000	2046.000000
38.180000	-0.021073	-12.453923	-2.684691	-1.537599	-3.799015	-4.432618	0.000000	-10.000000	0.058333	-10.450001	118.000000	1023.000000	1023.000000	2046.000000
38.200001	-0.021237	-12.551215	-2.656209	-1.837369	-4.033793	-4.023844	0.000000	-10.000000	0.058333	-10.566668	114.500000	1023.000000	1023.000000	2046.000000
38.220001	-0.021192	-12.524207	-2.927548	-2.179300	-3.797250	-3.620110	0.000000	-10.000000	0.075000	-10.716667	110.833336	1023.000000	1023.000000	2046.000000
38.240002	-0.020909	-12.357439	-3.208554	-1.505117	-3.314702	-4.329066	0.000000	-10.000000	0.083333	-10.683333	107.333336	1023.000000	1023.000000	2046.000000
38.259998	-0.021256	-12.562233	-3.099533	-1.407811	-3.505101	-4.549788	0.000000	-10.000000	0.091667	-10.600000	103.666664	1023.000000	1023.000000	2046.000000
38.279999	-0.021945	-12.969296	-3.134618	-1.680856	-3.669708	-4.484114	0.000000	-10.000000	0.075000	-10.333334	100.333336	1023.000000	1023.000000	2046.000000
38.299999	-0.023980	-14.172333	-3.310676	-2.082401	-4.203356	-4.575901	0.000000	-10.000000	0.058333	-10.050000	96.833336	1023.000000	1023.000000	2046.000000
38.320000	-0.026001	-15.366406	-3.572868	-2.618999	-4.670271	-4.504268	0.000000	-10.000000	0.050000	-9.716667	93.500000	1023.000000	1023.000000	2046.000000
38.340000	-0.028141	-16.631603	-4.099397	-2.678298	-4.824407	-5.029500	0.000000	-10.000000	0.050000	-9.383333	90.166664	1023.000000	1023.000000	2046.000000
38.360001	-0.030457	-18.000250	-4.603721	-2.480438	-4.931612	-5.984478	0.000000	-10.000000	0.050000	-9.016667	87.000000	1023.000000	1023.000000	2046.000000
38.380001	-0.031453	-18.588497	-4.661971	-2.641535	-5.111302	-6.173688	0.000000	-10.000000	0.050000	-8.716667	84.000000	1023.000000	1023.000000	2046.000000
38.400002	-0.032567	-19.247229	-4.844976	-2.999854	-5.293674	-6.108725	0.000000	-10.000000	0.050000	-8.433333	81.000000	1023.000000	1023.000000	2046.000000
38.419998	-0.033800	-19.975864	-4.831056	-3.359809	-5.838401	-5.946599	0.000000	-10.000000	0.050000	-8.266666	78.166664	1023.000000	1023.000000	2046.000000
38.439999	-0.033960	-20.070217	-4.989432	-3.514162	-5.844461	-5.722162	0.000000	-10.000000	0.050000	-8.016666	75.333336	1023.000000	1023.000000	2046.000000
38.459999	-0.033885	-20.026176	-5.263528	-3.001210	-5.428596	-6.332841	0.000000	-10.000000	0.041667	-7.750000	72.833336	1023.000000	1023.000000	2046.000000
38.480000	-0.033469	-19.780296	-5.171927	-2.916738	-5.280633	-6.410998	0.000000	-10.000000	0.041667	-7.433333	70.166664	1023.000000	1023.000000	2046.000000
38.500000	-0.033858	-20.009987	-5.108437	-3.129015	-5.514306	-6.258228	0.000000	-10.000000	0.041667	-7.066667	67.833336	1023.000000	1023.000000	2046.000000
38.520000	-0.034399	-20.329596	-5.096438	-3.403833	-5.817157	-6.012167	0.000000	-10.000000	0.041667	-6.616667	65.333336	1023.000000	1023.000000	2046.000000
38.540001	-0.034307	-20.275360	-5.231473	-3.664081	-5.740698	-5.639108	0.000000	-10.000000	0.033333	-6.016667	63.166668	1023.000000	1023.000000	2046.000000
38.560001	-0.033690	-19.910648	-5.285504	-3.305136	-5.400066	-5.919942	0.000000	-10.000000	0.016667	-5.416667	61.166668	1023.000000	1023.000000	2046.000000
38.580002	-0.032632	-19.285282	-5.140196	-3.034052	-5.063052	-6.047982	0.000000	-10.000000	0.016667	-4.666667	59.333332	1023.000000	1023.000000	2046.000000
38.599998	-0.031449	-18.586081	-4.845193	-2.984032	-4.928965	-5.827888	0.000000	-10.000000	0.016667	-3.983333	57.833332	1023.000000	1023.000000	2046.000000
38.619999	-0.030952	-18.292440	-4.750083	-3.038224	-4.971123	-5.533010	0.000000	-10.000000	0.016667	-3.233333	56.333332	1023.000000	1023.000000	2046.000000
38.639999	-0.030241	-17.872536	-4.576979	-3.266219	-5.076897	-4.952440	0.000000	-10.000000	0.008333	-2.233333	55.166668	1023.000000	1023.000000	2046.000000
38.660000	-0.029327	-17.332031	-4.691961	-2.973243	-4.656120	-5.010707	0.000000	-10.000000	0.000000	-0.433333	54.333332	1023.000000	1023.000000	2046.000000
38.680000	-0.029082	-17.187519	-4.665057	-2.637697	-4.411166	-5.473600	0.000000	-10.000000	0.000000	1.450000	54.000000	1023.000000	1023.000000	2046.000000
38.700001	-0.029614	-17.501812	-4.693797	-2.936476	-4.445735	-5.425805	0.000000	-10.000000	0.000000	3.133333	54.000000	1023.000000	1023.000000	2046.000000
38.720001	-0.031219	-18.450529	-4.876083	-3.430305	-4.812407	-5.331735	0.000000	-10.000000	-0.008333	4.050000	54.000000	1023.000000	1023.000000	2046.000000
38.740002	-0.031961	-18.888714	-4.863198	-3.940287	-5.131601	-4.953629	0.000000	-10.000000	-0.025000	5.050000	54.000000	1023.000000	1023.000000	2046.000000
38.759998	-0.032131	-18.989534	-5.134197	-3.786508	-4.752143	-5.316685	0.000000	-10.000000	-0.041667	6.183333	54.000000	1023.000000	1023.000000	2046.000000
38.779999	-0.032144	-18.997160	-5.029480	-3.782572	-4.616817	-5.568291	0.000000	-10.000000	-0.058333	7.600000	54.000000	1023.000000	1023.000000	2046.000000
38.799999	-0.032027	-18.928188	-5.035645	-4.071782	-4.457751	-5.363011	0.000000	-10.000000	-0.075000	9.183333	54.000000	1023.000000	1023.000000	2046.000000
38.820000	-0.032510	-19.213369	-4.939984	-4.416983	-4.735824	-5.120578	0.000000	-10.000000	-0.091667	10.733334	54.000000	1023.000000	1023.000000	2046.000000
38.840000	-0.031829	-18.810749	-4.782339	-4.612423	-4.755946	-4.660040	0.000000	-10.000000	-0.116667	12.183333	54.000000	1023.000000	1023.000000	2046.000000
38.860001	-0.030512	-18.032858	-4.749159	-4.293259	-4.282072	-4.708367	0.000000	-10.000000	-0.133333	13.600000	43.666668	1023.000000	1023.000000	2046.000000
38.880001	-0.028942	-17.104755	-4.547277	-3.844713	-3.775822	-4.936943	0.000000	-10.000000	-0.183333	15.233334	36.166668	1023.000000	1023.000000	2046.000000
38.900002	-0.027411	-16.200003	-4.151923	-3.842050	-3.576578	-4.629452	0.000000	-10.000000	-0.216667	16.483334	28.666666	1023.000000	1023.000000	2046.000000
38.919998	-0.026404	-15.605003	-3.931296	-3.858696	-3.520404	-4.294606	0.000000	-10.000000	-0.241667	17.500000	33.500000	1023.000000	1023.000000	2046.000000
38.939999	-0.025300	-14.952488	-3.738682	-3.961586	-3.467887	-3.784333	0.000000	-10.000000	-0.233333	18.100000	37.500000	1023.000000	1023.000000	2046.000000
38.959999	-0.023793	-14.061822	-3.552401	-3.779175	-3.241346	-3.488901	0.000000	-10.000000	-0.233333	18.966667	43.500000	1023.000000	1023.000000	2046.000000
38.980000	-0.022209	-13.125324	-3.475178	-3.232053	-2.681984	-3.736109	0.000000	-10.000000	-0.250000	19.750000	49.500000	1023.000000	1023.000000	2046.000000
39.000000	-0.020946	-12.379225	-3.154073	-3.037955	-2.486142	-3.701055	0.000000	-10.000000	-0.275000	20.300001	55.833332	1023.000000	1023.000000	2046.000000
39.020000	-0.020187	-11.930477	-3.092069	-3.147009	-2.332960	-3.358439	0.000000	-10.000000	-0.291667	20.716667	62.500000	1023.000000	1023.000000	2046.000000
39.040001	-0.019674	-11.627403	-2.899204	-3.156304	-2.479176	-3.092720	0.000000	-10.000000	-0.300000	21.000000	69.500000	1023.000000	1023.000000	2046.000000
39.060001	-0.018609	-10.997924	-2.694886	-3.114579	-2.434164	-2.754295	0.000000	-10.000000	-0.300000	21.383335	76.500000	1023.000000	1023.000000	2046.000000
39.080002	-0.017529	-10.359434	-2.680582	-2.554095	-2.011568	-3.113189	0.000000	-10.000000	-0.300000	21.650002	83.500000	1023.000000	1023.000000	2046.000000
39.099998	-0.016338	-9.655650	-2.453642	-2.341509	-1.731469	-3.129031	0.000000	-10.000000	-0.283333	21.783335	90.666664	1023.000000	1023.000000	2046.000000
39.119999	-0.015335	-9.063070	-2.310064	-2.363008	-1.545989	-2.844010	0.000000	-10.000000	-0.300000	21.966667	97.833336	1023.000000	1023.000000	2046.000000
39.139999	-0.015036	-8.886268	-2.257395	-2.382614	-1.565332	-2.680927	0.000000	-10.000000	-0.316667	22.033335	105.166664	1023.000000	1023.000000	2046.000000
39.160000	-0.014512	-8.576714	-2.082660	-2.342558	-1.673814	-2.477681	0.000000	-10.000000	-0.333333	22.316668	112.500000	1023.000000	1023.000000	2046.000000
39.180000	-0.013735	-8.117464	-1.927261	-2.340218	-1.714255	-2.135730	0.000000	-10.000000	-0.333333	22.216667	120.000000	1023.000000	1023.000000	2046.000000
39.200001	-0.012809	-7.570138	-1.817750	-2.079351	-1.563710	-2.109326	0.000000	-10.000000	-0.316667	22.433334	127.500000	1023.000000	1023.000000	2046.000000
39.220001	-0.011976	-7.077524	-1.781392	-1.665250	-1.246454	-2.384427	0.000000	-10.000000	-0.316667	22.483334	134.833328	1023.000000	1023.000000	2046.000000
39.240002	-0.011060	-6.536324	-1.630105	-1.522835	-1.017322	-2.366062	0.000000	-10.000000	-0.300000	22.700001	139.666672	1023.000000	1023.000000	2046.000000
39.259998	-0.011228	-6.635855	-1.698519	-1.744850	-1.083485	-2.109000	0.000000	-10.000000	-0.316667	22.750000	147.166672	1023.000000	1023.000000	2046.000000
39.279999	-0.012229	-7.227629	-1.763244	-1.908329	-1.484184	-2.071872	0.000000	-10.000000	-0.325000	22.900000	154.833328	1023.000000	1023.000000	2046.000000
39.299999	-0.012344	-7.295352	-1.775515	-1.965765	-1.568599	-1.985472	0.000000	-10.000000	-0.333333	22.950001	165.166672	1023.000000	1023.000000	2046.000000
39.320000	-0.011916	-7.042324	-1.827843	-1.669014	-1.274901	-2.270566	0.000000	-10.000000	-0.333333	23.150000	172.833328	1023.000000	1023.000000	2046.000000
39.340000	-0.010883	-6.431574	-1.537063	-1.517174	-1.048288	-2.329049	0.000000	-10.000000	-0.325000	22.983334	180.500000	1023.000000	1023.000000	2046.000000
39.360001	-0.010019	-5.921069	-1.411415	-1.554032	-0.947507	-2.008116	0.000000	-10.000000	-0.316667	22.783333	188.166672	1023.000000	1023.000000	2046.000000
39.380001	-0.008791	-5.195694	-1.042653	-1.434664	-1.130733	-1.587644	0.000000	-10.000000	-0.300000	22.516666	195.833328	1023.000000	1023.000000	2046.000000
39.400002	-0.007129	-4.213219	-1.027969	-1.060991	-0.725409	-1.398850	0.000000	-10.000000	-0.291667	22.299999	203.500000	1023.000000	1023.000000	2046.000000
39.419998	-0.006579	-3.887933	-0.997105	-0.608040	-0.479271	-1.803516	0.000000	-10.000000	-0.308333	22.133333	211.000000	1023.000000	1023.000000	2046.000000
39.439999	-0.005801	-3.428471	-0.858720	-0.673903	-0.375354	-1.520495	0.000000	-10.000000	-0.325000	22.016666	218.333328	1023.000000	1023.000000	2046.000000
39.459999	-0.006029	-3.563062	-0.881026	-0.738326	-0.598763	-1.344947	0.000000	-10.000000	-0.341667	22.100000	225.666672	1023.000000	1023.000000	2046.000000
39.480000	-0.005929	-3.504149	-0.675396	-0.693248	-0.858612	-1.276893	0.000000	-10.000000	-0.333333	22.533335	233.000000	1023.000000	1023.000000	2046.000000
39.500000	-0.006574	-3.885251	-0.866755	-0.354946	-0.757803	-1.905747	0.000000	-10.000000	-0.325000	22.666668	240.500000	1023.000000	1023.000000	2046.000000
39.520000	-0.008691	-5.136261	-1.166168	-0.518505	-1.021211	-2.430377	0.000000	-10.000000	-0.316667	22.633333	248.166672	1023.000000	1023.000000	2046.000000
39.540001	-0.010863	-6.419904	-1.486490	-0.875293	-1.487236	-2.570884	0.000000	-10.000000	-0.308333	22.316668	255.666672	1023.000000	1023.000000	2046.000000
39.560001	-0.012037	-7.113735	-1.568988	-0.998104	-1.966605	-2.580039	0.000000	-10.000000	-0.291667	22.133333	263.166656	1023.000000	1023.000000	2046.000000
39.580002	-0.011712	-6.921808	-1.599186	-0.896612	-1.936934	-2.489077	0.000000	-10.000000	-0.291667	22.200001	270.500000	1023.000000	1023.000000	2046.000000
39.599998	-0.011136	-6.581492	-1.631107	-0.552807	-1.608085	-2.789492	0.000000	-10.000000	-0.291667	22.183334	277.833344	1023.000000	1023.000000	2046.000000
39.619999	-0.010455	-6.178664	-1.544744	-0.455822	-1.386581	-2.791517	0.000000	-10.000000	-0.300000	22.466667	285.333344	1023.000000	1023.000000	2046.000000
39.639999	-0.010002	-5.910973	-1.599147	-0.486780	-1.228314	-2.596731	0.000000	-10.000000	-0.300000	22.566668	292.666656	1023.000000	1023.000000	2046.000000
39.660000	-0.009749	-5.761541	-1.460392	-0.379864	-1.443907	-2.477379	0.000000	-10.000000	-0.316667	23.000000	300.333344	1023.000000	1023.000000	2046.000000
39.680000	-0.008447	-4.992282	-1.192402	-0.273232	-1.442730	-2.083918	0.000000	-10.000000	-0.325000	23.049999	307.833344	1023.000000	1023.000000	2046.000000
39.700001	-0.007233	-4.274431	-1.124950	0.226501	-1.029127	-2.346855	0.000000	-10.000000	-0.341667	23.450001	315.500000	1023.000000	1023.000000	2046.000000
39.720001	-0.006104	-3.607533	-0.893346	0.223130	-0.806223	-2.131095	0.000000	-10.000000	-0.341667	23.583334	323.166656	1023.000000	1023.000000	2046.000000
39.740002	-0.005381	-3.180212	-0.883925	0.176810	-0.656798	-1.816300	0.000000	-10.000000	-0.366667	24.016666	331.000000	1023.000000	1023.000000	2046.000000
39.759998	-0.004371	-2.583079	-0.496951	0.317551	-0.855159	-1.548520	0.000000	-10.000000	-0.383333	24.216667	339.000000	1023.000000	1023.000000	2046.000000
39.779999	-0.002292	-1.354856	-0.201052	0.736953	-0.586140	-1.304617	0.000000	-10.000000	-0.400000	24.700001	347.000000	1023.000000	1023.000000	2046.000000
39.799999	-0.000373	-0.220636	0.028526	1.261149	-0.150997	-1.359314	0.000000	-10.000000	-0.400000	24.850000	355.333344	1023.000000	1023.000000	2046.000000
39.820000	0.001751	1.034898	0.371757	1.561463	0.253495	-1.151816	0.000000	-10.000000	-0.400000	24.983334	363.666656	1023.000000	1023.000000	2046.000000
39.840000	0.003161	1.868359	0.549908	1.615796	0.501565	-0.798910	0.000000	-10.000000	-0.383333	24.799999	372.000000	1023.000000	1023.000000	2046.000000
39.860001	0.003467	2.048742	0.669000	1.682183	0.409977	-0.712418	0.000000	-10.000000	-0.366667	24.183334	380.333344	1023.000000	1023.000000	2046.000000
39.880001	0.003928	2.321734	0.924776	1.699858	0.221649	-0.524550	0.000000	-10.000000	-0.333333	23.516666	388.500000	1023.000000	1023.000000	2046.000000
39.900002	0.003936	2.326438	0.969526	1.730876	0.172114	-0.546079	0.000000	-10.000000	-0.308333	22.683334	396.500000	1023.000000	1023.000000	2046.000000
39.919998	0.004188	2.475102	0.992608	1.739866	0.292077	-0.549449	0.000000	-10.000000	-0.291667	22.283333	404.166656	1023.000000	1023.000000	2046.000000
39.939999	0.004237	2.504124	1.002550	1.803276	0.482471	-0.784174	0.000000	-10.000000	-0.275000	22.016666	411.666656	1023.000000	1023.000000	2046.000000
39.959999	0.004526	2.674645	1.141891	1.605294	0.585354	-0.657894	0.000000	-10.000000	-0.283333	21.866667	419.166656	1023.000000	1023.000000	2046.000000
39.980000	0.004938	2.918207	1.144740	1.461757	0.784665	-0.472955	0.000000	-10.000000	-0.266667	22.050001	426.500000	1023.000000	1023.000000	2046.000000
40.000000	0.005374	3.175752	1.246972	1.509579	0.775061	-0.355860	0.000000	-10.000000	-0.300000	22.033333	433.833344	1023.000000	1023.000000	2046.000000
40.020000	0.006746	3.986689	1.571894	1.689640	0.811967	-0.086812	0.000000	-10.000000	-0.300000	22.266666	441.166656	1023.000000	1023.000000	2046.000000
40.040001	0.008524	5.037934	2.050836	1.912839	0.858078	0.216182	0.000000	-10.000000	-0.316667	22.200001	448.500000	1023.000000	1023.000000	2046.000000
40.060001	0.010630	6.282107	2.389109	2.216396	1.190246	0.486356	0.000000	-10.000000	-0.300000	22.500000	455.833344	1023.000000	1023.000000	2046.000000
40.080002	0.012387	7.320572	2.637170	2.667476	1.629808	0.386117	0.000000	-10.000000	-0.316667	22.683334	463.333344	1023.000000	1023.000000	2046.000000
40.099998	0.014116	8.342271	2.983097	2.831017	1.910710	0.617447	0.000000	-10.000000	-0.316667	22.883333	470.833344	1023.000000	1023.000000	2046.000000
40.119999	0.015600	9.219573	3.071566	2.926891	2.306409	0.914707	0.000000	-10.000000	-0.333333	22.916668	478.500000	1023.000000	1023.000000	2046.000000
40.139999	0.016734	9.889687	3.113555	3.138601	2.559619	1.077911	0.000000	-10.000000	-0.316667	22.833334	486.166656	1023.000000	1023.000000	2046.000000
40.160000	0.017784	10.510527	3.453006	3.389084	2.454580	1.213857	0.000000	-10.000000	-0.333333	22.900000	493.833344	1023.000000	1023.000000	2046.000000
40.180000	0.019402	11.466375	3.951813	3.633141	2.308665	1.572757	0.000000	-10.000000	-0.325000	23.016666	501.500000	1023.000000	1023.000000	2046.000000
40.200001	0.020920	12.363621	4.154893	3.977012	2.573391	1.658325	0.000000	-10.000000	-0.325000	22.966667	509.166656	1023.000000	1023.000000	2046.000000
40.220001	0.022016	13.011746	4.322632	4.278790	2.894028	1.516297	0.000000	-10.000000	-0.308333	22.950001	516.833313	1023.000000	1023.000000	2046.000000
40.240002	0.023121	13.664757	4.433419	4.267590	3.210011	1.753737	0.000000	-10.000000	-0.300000	22.816668	522.000000	1023.000000	1023.000000	2046.000000
40.259998	0.023421	13.841596	4.318131	4.320837	3.321826	1.880802	0.000000	-10.000000	-0.300000	22.833334	529.666687	1023.000000	1023.000000	2046.000000
40.279999	0.023682	13.995915	4.561730	4.514494	2.986098	1.933594	0.000000	-10.000000	-0.308333	22.983334	537.166687	1023.000000	1023.000000	2046.000000
40.299999	0.024104	14.245288	4.685729	4.607891	2.887686	2.063983	0.000000	-10.000000	-0.308333	22.783333	547.333313	1023.000000	1023.000000	2046.000000
40.320000	0.024299	14.360523	4.702253	4.712104	3.006517	1.939650	0.000000	-10.000000	-0.308333	22.799999	555.000000	1023.000000	1023.000000	2046.000000
40.340000	0.024788	14.649838	4.758851	4.763988	3.262815	1.864185	0.000000	-10.000000	-0.291667	22.483334	562.666687	1023.000000	1023.000000	2046.000000
40.360001	0.026041	15.389989	4.904412	4.762494	3.586997	2.136087	0.000000	-10.000000	-0.291667	22.250000	570.333313	1023.000000	1023.000000	2046.000000
40.380001	0.027127	16.032213	4.963135	5.048764	3.798175	2.222141	0.000000	-10.000000	-0.275000	21.900000	577.666687	1023.000000	1023.000000	2046.000000
40.400002	0.028077	16.593472	5.206779	5.344169	3.629892	2.412632	0.000000	-10.000000	-0.266667	21.566668	585.166687	1023.000000	1023.000000	2046.000000
40.419998	0.028111	16.613796	5.290286	5.323316	3.365113	2.635081	0.000000	-10.000000	-0.250000	21.333334	592.333313	1023.000000	1023.000000	2046.000000
40.439999	0.028466	16.823418	5.447022	5.559849	3.297620	2.518927	0.000000	-10.000000	-0.266667	21.116667	599.500000	1023.000000	1023.000000	2046.000000
40.459999	0.028795	17.017832	5.419986	5.810588	3.555284	2.231974	0.000000	-10.000000	-0.283333	21.000000	606.500000	1023.000000	1023.000000	2046.000000
40.480000	0.029485	17.425768	5.534392	5.827066	3.746345	2.317964	0.000000	-10.000000	-0.300000	21.316668	613.500000	1023.000000	1023.000000	2046.000000
40.500000	0.029595	17.490913	5.403541	5.855584	3.972007	2.259781	0.000000	-10.000000	-0.283333	21.566668	620.666687	1023.000000	1023.000000	2046.000000
40.520000	0.027973	16.531773	5.175759	5.909085	3.624539	1.822389	0.000000	-10.000000	-0.258333	21.516666	627.833313	1023.000000	1023.000000	2046.000000
40.540001	0.026191	15.478803	5.188835	5.817014	2.849840	1.623114	0.000000	-10.000000	-0.233333	20.933334	635.000000	1023.000000	1023.000000	2046.000000
40.560001	0.025131	14.852463	5.207922	5.793175	2.381647	1.469720	0.000000	-10.000000	-0.225000	20.333334	642.000000	1023.000000	1023.000000	2046.000000
40.580002	0.024536	14.500937	5.043039	5.836922	2.408753	1.212222	0.000000	-10.000000	-0.216667	19.566666	648.833313	1023.000000	1023.000000	2046.000000
40.599998	0.024382	14.409894	4.908609	5.768277	2.654886	1.078123	0.000000	-10.000000	-0.216667	19.183332	655.666687	1023.000000	1023.000000	2046.000000
40.619999	0.024482	14.468928	4.767613	5.677917	2.882890	1.140509	0.000000	-10.000000	-0.208333	18.916666	662.166687	1023.000000	1023.000000	2046.000000
40.639999	0.024390	14.414430	4.750368	5.746921	2.822847	1.094293	0.000000	-10.000000	-0.208333	19.150000	668.500000	1023.000000	1023.000000	2046.000000
40.660000	0.024894	14.712333	4.906577	5.993194	2.692574	1.119988	0.000000	-10.000000	-0.200000	19.133333	674.833313	1023.000000	1023.000000	2046.000000
40.680000	0.025875	15.291931	5.223969	6.107131	2.608678	1.352154	0.000000	-10.000000	-0.191667	18.933334	681.166687	1023.000000	1023.000000	2046.000000
40.700001	0.026929	15.915215	5.407589	6.255955	2.764361	1.487310	0.000000	-10.000000	-0.191667	18.483334	687.500000	1023.000000	1023.000000	2046.000000
40.720001	0.027630	16.329580	5.396159	6.367099	3.135716	1.430607	0.000000	-10.000000	-0.183333	18.083334	693.500000	1023.000000	1023.000000	2046.000000
40.740002	0.028441	16.808695	5.482135	6.358747	3.405590	1.562224	0.000000	-10.000000	-0.191667	17.866667	699.500000	1023.000000	1023.000000	2046.000000
40.759998	0.029104	17.200615	5.410231	6.484910	3.645087	1.660388	0.000000	-10.000000	-0.191667	17.916666	705.500000	1023.000000	1023.000000	2046.000000
40.779999	0.030193	17.844259	5.659141	6.804808	3.626229	1.754082	0.000000	-10.000000	-0.200000	18.250000	711.500000	1023.000000	1023.000000	2046.000000
40.799999	0.031975	18.897465	6.251392	7.045131	3.443525	2.157417	0.000000	-10.000000	-0.191667	18.366667	717.833313	1023.000000	1023.000000	2046.000000
40.820000	0.033817	19.985645	6.546737	7.334193	3.674628	2.430086	0.000000	-10.000000	-0.183333	18.216667	724.166687	1023.000000	1023.000000	2046.000000
40.840000	0.035340	20.886007	6.741614	7.647100	4.119736	2.377558	0.000000	-10.000000	-0.175000	17.950001	730.500000	1023.000000	1023.000000	2046.000000
40.860001	0.036474	21.556170	6.750082	7.639535	4.526308	2.640244	0.000000	-10.000000	-0.166667	17.433334	736.500000	1023.000000	1023.000000	2046.000000
40.880001	0.036411	21.518820	6.646977	7.773943	4.549232	2.548667	0.000000	-10.000000	-0.150000	16.850000	742.333313	1023.000000	1023.000000	2046.000000
40.900002	0.036286	21.444756	6.963871	7.848414	4.070315	2.562157	0.000000	-10.000000	-0.133333	15.650000	748.000000	1023.000000	1023.000000	2046.000000
40.919998	0.036221	21.406895	7.110383	7.754800	3.865979	2.675733	0.000000	-10.000000	-0.116667	14.633333	753.333313	1023.000000	1023.000000	2046.000000
40.939999	0.035874	21.201574	6.995525	7.661224	4.050703	2.494122	0.000000	-10.000000	-0.108333	13.800000	758.333313	1023.000000	1023.000000	2046.000000
40.959999	0.035817	21.167807	6.857056	7.365158	4.364466	2.581126	0.000000	-10.000000	-0.100000	13.400001	763.166687	1023.000000	1023.000000	2046.000000
40.980000	0.035613	21.047293	6.754996	7.281637	4.478569	2.532092	0.000000	-10.000000	-0.100000	13.100000	767.666687	1023.000000	1023.000000	2046.000000
41.000000	0.035791	21.152664	6.827519	7.428395	4.402628	2.494122	0.000000	-10.000000	-0.108333	12.916667	772.000000	1023.000000	1023.000000	2046.000000
41.020000	0.037066	21.905764	7.333922	7.583631	4.182076	2.806136	0.000000	-10.000000	-0.108333	12.833334	776.333313	1023.000000	1023.000000	2046.000000
41.040001	0.038759	22.906853	7.713466	7.713372	4.353179	3.126835	0.000000	-10.000000	-0.108333	12.850000	780.666687	1023.000000	1023.000000	2046.000000
41.060001	0.040175	23.743683	7.857986	7.869303	4.864152	3.152241	0.000000	-10.000000	-0.100000	12.566667	785.000000	1023.000000	1023.000000	2046.000000
41.080002	0.041239	24.372280	7.852716	8.001199	5.255450	3.262914	0.000000	-10.000000	-0.091667	12.250000	789.000000	1023.000000	1023.000000	2046.000000
41.099998	0.042300	24.999588	8.042330	8.364573	5.248724	3.343961	0.000000	-10.000000	-0.083333	11.983334	793.000000	1023.000000	1023.000000	2046.000000
41.119999	0.044016	26.013515	8.674864	8.576197	4.950573	3.811882	0.000000	-10.000000	-0.066667	11.566667	797.000000	1023.000000	1023.000000	2046.000000
41.139999	0.045268	26.753315	8.708778	8.816002	5.415367	3.813168	0.000000	-10.000000	-0.058333	11.183333	801.000000	1023.000000	1023.000000	2046.000000
41.160000	0.046282	27.352379	8.673233	8.824954	5.903656	3.950536	0.000000	-10.000000	-0.050000	10.766666	805.000000	1023.000000	1023.000000	2046.000000
41.180000	0.046970	27.759140	8.614983	9.058491	6.091294	3.994372	0.000000	-10.000000	-0.050000	10.883333	808.833313	1023.000000	1023.000000	2046.000000
41.200001	0.047930	28.326578	9.075239	9.373718	5.731757	4.145864	0.000000	-10.000000	-0.066667	10.966667	812.500000	1023.000000	1023.000000	2046.000000
41.220001	0.048364	28.583311	9.319138	9.397963	5.516557	4.349654	0.000000	-10.000000	-0.083333	11.266667	816.166687	1023.000000	1023.000000	2046.000000
41.240002	0.048207	28.490198	9.145716	9.399568	5.825643	4.119273	0.000000	-10.000000	-0.100000	11.416667	818.666687	1023.000000	1023.000000	2046.000000
41.259998	0.048367	28.584763	9.041475	9.279004	6.110884	4.153399	0.000000	-10.000000	-0.091667	11.550000	822.500000	1023.000000	1023.000000	2046.000000
41.279999	0.048826	28.856373	8.990908	9.485593	6.248673	4.131198	0.000000	-10.000000	-0.075000	11.233334	826.166687	1023.000000	1023.000000	2046.000000
41.299999	0.050094	29.605581	9.447078	9.860645	6.015198	4.282660	0.000000	-10.000000	-0.050000	10.800000	831.166687	1023.000000	1023.000000	2046.000000
41.320000	0.051368	30.358208	9.825921	10.057831	5.842126	4.632329	0.000000	-10.000000	-0.041667	10.200001	834.833313	1023.000000	1023.000000	2046.000000
41.340000	0.050976	30.126772	9.632441	9.925271	5.951499	4.617562	0.000000	-10.000000	-0.041667	9.583334	838.500000	1023.000000	1023.000000	2046.000000
41.360001	0.050646	29.932037	9.483650	9.901961	6.141345	4.405081	0.000000	-10.000000	-0.050000	8.783334	841.833313	1023.000000	1023.000000	2046.000000
41.380001	0.050364	29.765165	9.191628	9.951894	6.360366	4.261278	0.000000	-10.000000	-0.041667	8.116667	844.833313	1023.000000	1023.000000	2046.000000
41.400002	0.050413	29.793863	9.280821	10.245756	6.117675	4.149611	0.000000	-10.000000	-0.033333	7.650000	847.666687	1023.000000	1023.000000	2046.000000
41.419998	0.050610	29.910223	9.702621	10.274536	5.647569	4.285496	0.000000	-10.000000	-0.016667	7.400000	850.333313	1023.000000	1023.000000	2046.000000
41.439999	0.049047	28.986961	9.545241	10.069791	5.317947	4.053983	0.000000	-10.000000	-0.008333	6.816667	853.000000	1023.000000	1023.000000	2046.000000
41.459999	0.046271	27.345934	8.914120	9.866948	5.181447	3.383420	0.000000	-10.000000	-0.008333	5.866667	855.333313	1023.000000	1023.000000	2046.000000
41.480000	0.044017	26.014019	8.351900	9.613868	5.095399	2.952853	0.000000	-10.000000	-0.016667	4.650000	857.500000	1023.000000	1023.000000	2046.000000
41.500000	0.042491	25.112144	7.960862	9.614785	4.899012	2.637485	0.000000	-10.000000	-0.025000	3.600000	859.166687	1023.000000	1023.000000	2046.000000
41.520000	0.041826	24.719318	8.060542	9.584260	4.418372	2.656144	0.000000	-10.000000	-0.016667	3.116667	860.666687	1023.000000	1023.000000	2046.000000
41.540001	0.041911	24.769342	8.299563	9.464689	4.097775	2.907315	0.000000	-10.000000	-0.008333	3.100000	861.666687	1023.000000	1023.000000	2046.000000
41.560001	0.041801	24.704227	8.257236	9.413926	4.183997	2.849069	0.000000	-10.000000	-0.008333	3.283333	862.833313	1023.000000	1023.000000	2046.000000
41.580002	0.041769	24.685186	8.090140	9.341780	4.536872	2.716395	0.000000	-10.000000	-0.008333	3.166667	863.833313	1023.000000	1023.000000	2046.000000
41.599998	0.041815	24.712904	7.878290	9.263962	4.850566	2.720086	0.000000	-10.000000	-0.008333	2.533333	865.000000	1023.000000	1023.000000	2046.000000
41.619999	0.041832	24.722603	7.736714	9.406240	4.950079	2.629569	0.000000	-10.000000	0.000000	1.433333	866.000000	1023.000000	1023.000000	2046.000000
41.639999	0.042076	24.867207	8.047182	9.622292	4.572168	2.625565	0.000000	-10.000000	0.000000	0.516667	866.666687	1023.000000	1023.000000	2046.000000
41.660000	0.042760	25.271353	8.414420	9.534304	4.311296	3.011332	0.000000	-10.000000	0.000000	0.000000	867.000000	1023.000000	1023.000000	2046.000000
41.680000	0.043355	25.622976	8.567231	9.487862	4.358105	3.209779	0.000000	-10.000000	0.000000	0.000000	867.000000	1023.000000	1023.000000	2046.000000
41.700001	0.044043	26.029591	8.578130	9.617621	4.734208	3.099630	0.000000	-10.000000	0.000000	0.566667	867.000000	1023.000000	1023.000000	2046.000000
41.720001	0.045039	26.618326	8.424893	9.693060	5.291720	3.208654	0.000000	-10.000000	0.000000	1.033333	867.000000	1023.000000	1023.000000	2046.000000
41.740002	0.045825	27.082579	8.322983	9.918337	5.563408	3.277850	0.000000	-10.000000	0.000000	1.033333	867.000000	1023.000000	1023.000000	2046.000000
41.759998	0.046931	27.736502	8.690649	10.294460	5.370090	3.381304	0.000000	-10.000000	0.008333	0.466667	867.000000	1023.000000	1023.000000	2046.000000
41.779999	0.047520	28.084238	9.128084	10.287027	4.947968	3.721159	0.000000	-10.000000	0.008333	-0.733333	867.000000	1023.000000	1023.000000	2046.000000
41.799999	0.047327	27.970350	9.136598	10.124125	4.901361	3.808269	0.000000	-10.000000	0.025000	-2.050000	867.000000	1023.000000	1023.000000	2046.000000
41.820000	0.046250	27.333755	8.952272	9.956390	4.913880	3.511214	0.000000	-10.000000	0.025000	-4.083333	867.000000	1023.000000	1023.000000	2046.000000
41.840000	0.045157	26.687876	8.567719	9.686770	5.132893	3.300493	0.000000	-10.000000	0.041667	-5.816667	867.000000	1023.000000	1023.000000	2046.000000
41.860001	0.044120	26.074984	8.155029	9.403763	5.289351	3.226839	0.000000	-10.000000	0.041667	-7.150000	867.000000	1023.000000	1023.000000	2046.000000
41.880001	0.043090	25.466326	7.978791	9.365515	5.074343	3.047678	0.000000	-10.000000	0.050000	-7.800000	867.000000	1023.000000	1023.000000	2046.000000
41.900002	0.042852	25.325407	8.397339	9.233500	4.470607	3.223961	0.000000	-10.000000	0.050000	-7.866667	867.000000	1023.000000	1023.000000	2046.000000
41.919998	0.042957	25.387882	8.588374	9.014506	4.278031	3.506969	0.000000	-10.000000	0.050000	-7.750000	867.000000	1023.000000	1023.000000	2046.000000
41.939999	0.043207	25.535412	8.563771	8.998405	4.570352	3.402884	0.000000	-10.000000	0.050000	-7.083333	867.000000	1023.000000	1023.000000	2046.000000
41.959999	0.043966	25.983732	8.384971	8.961860	5.172346	3.464557	0.000000	-10.000000	0.033333	-6.333333	867.000000	1023.000000	1023.000000	2046.000000
41.980000	0.044968	26.576136	8.407802	9.089554	5.492672	3.586108	0.000000	-10.000000	0.016667	-5.216667	860.166687	1023.000000	1023.000000	2046.000000
42.000000	0.045911	27.133493	8.520089	9.487638	5.550519	3.575248	0.000000	-10.000000	0.008333	-4.416667	852.333313	1023.000000	1023.000000	2046.000000
42.020000	0.047098	27.835083	9.071339	9.674129	5.173669	3.915947	0.000000	-10.000000	0.016667	-3.850000	844.500000	1023.000000	1023.000000	2046.000000
42.040001	0.048191	28.480827	9.457006	9.666952	5.079292	4.277577	0.000000	-10.000000	0.016667	-3.483333	843.000000	1023.000000	1023.000000	2046.000000
42.060001	0.048872	28.883331	9.380558	9.751885	5.547126	4.203763	0.000000	-10.000000	0.008333	-3.083333	842.166687	1023.000000	1023.000000	2046.000000
42.080002	0.049475	29.239853	9.248925	9.801063	5.981640	4.208225	0.000000	-10.000000	0.000000	-2.383333	841.000000	1023.000000	1023.000000	2046.000000
42.099998	0.049750	29.402462	8.981807	10.035535	6.253892	4.131229	0.000000	-10.000000	0.000000	-1.333333	840.333313	1023.000000	1023.000000	2046.000000
42.119999	0.049574	29.298492	9.115651	10.196319	5.876076	4.110447	0.000000	-10.000000	0.000000	-0.516667	840.000000	1023.000000	1023.000000	2046.000000
42.139999	0.049307	29.140587	9.411625	10.068374	5.335227	4.325363	0.000000	-10.000000	0.000000	0.000000	840.000000	1023.000000	1023.000000	2046.000000
42.160000	0.049229	29.094292	9.527071	9.892391	5.203758	4.471071	0.000000	-10.000000	0.000000	0.000000	840.000000	1023.000000	1023.000000	2046.000000
42.180000	0.049407	29.199347	9.538939	9.955531	5.408269	4.296607	0.000000	-10.000000	0.008333	0.000000	840.000000	1023.000000	1023.000000	2046.000000
42.200001	0.049982	29.539158	9.457799	10.024560	5.864805	4.191994	0.000000	-10.000000	0.025000	-0.800000	840.000000	1023.000000	1023.000000	2046.000000
42.220001	0.050686	29.955233	9.241321	10.154103	6.289046	4.270762	0.000000	-10.000000	0.041667	-2.166667	839.833313	1023.000000	1023.000000	2046.000000
42.240002	0.050149	29.638048	9.062839	10.148523	6.138075	4.288611	0.000000	-10.000000	0.050000	-3.533333	839.666687	1023.000000	1023.000000	2046.000000
42.259998	0.050000	29.550243	9.422443	10.355114	5.492505	4.280180	0.000000	-10.000000	0.050000	-4.683333	838.500000	1023.000000	1023.000000	2046.000000
42.279999	0.049685	29.363691	9.571964	10.144728	5.135779	4.511221	0.000000	-10.000000	0.050000	-5.350000	836.833313	1023.000000	1023.000000	2046.000000
42.299999	0.049156	29.051371	9.441748	10.056340	5.230870	4.322413	0.000000	-10.000000	0.050000	-6.050000	834.500000	1023.000000	1023.000000	2046.000000
42.320000	0.048117	28.437325	9.090684	9.927828	5.518260	3.900553	0.000000	-10.000000	0.050000	-6.450000	832.500000	1023.000000	1023.000000	2046.000000
42.340000	0.045365	26.810984	8.428164	9.682508	5.352108	3.348202	0.000000	-10.000000	0.050000	-7.250000	830.333313	1023.000000	1023.000000	2046.000000
42.360001	0.041967	24.802771	7.822937	9.579045	4.643309	2.757478	0.000000	-10.000000	0.066667	-8.450000	827.833313	1023.000000	1023.000000	2046.000000
42.380001	0.039578	23.390720	7.812065	9.330478	3.687429	2.560749	0.000000	-10.000000	0.083333	-9.633333	825.000000	1023.000000	1023.000000	2046.000000
42.400002	0.037982	22.447489	7.758979	8.956620	3.181617	2.550273	0.000000	-10.000000	0.100000	-10.600000	821.666687	1023.000000	1023.000000	2046.000000
42.419998	0.036988	21.859861	7.454755	8.669270	3.308470	2.427368	0.000000	-10.000000	0.100000	-11.016667	818.166687	1023.000000	1023.000000	2046.000000
42.439999	0.035984	21.266792	6.972528	8.519702	3.682201	2.092361	0.000000	-10.000000	0.100000	-11.183333	814.500000	1023.000000	1023.000000	2046.000000
42.459999	0.035428	20.938225	6.543527	8.502784	3.954480	1.937436	0.000000	-10.000000	0.091667	-11.133333	810.833313	1023.000000	1023.000000	2046.000000
42.480000	0.035076	20.729967	6.547730	8.719812	3.647149	1.815275	0.000000	-10.000000	0.091667	-11.250000	807.000000	1023.000000	1023.000000	2046.000000
42.500000	0.035225	20.817749	7.064026	8.560621	3.042220	2.150882	0.000000	-10.000000	0.091667	-11.583334	803.000000	1023.000000	1023.000000	2046.000000
42.520000	0.035219	20.814629	7.161530	8.284167	3.047359	2.321573	0.000000	-10.000000	0.100000	-12.016667	799.000000	1023.000000	1023.000000	2046.000000
42.540001	0.034736	20.529024	6.784358	8.266365	3.555017	1.923283	0.000000	-10.000000	0.100000	-12.400001	796.333313	1023.000000	1023.000000	2046.000000
42.560001	0.034689	20.501060	6.447680	8.199467	3.894064	1.959850	0.000000	-10.000000	0.100000	-12.716667	793.666687	1023.000000	1023.000000	2046.000000
42.580002	0.034712	20.514544	6.501207	8.485968	3.656470	1.870899	0.000000	-10.000000	0.100000	-13.050000	789.500000	1023.000000	1023.000000	2046.000000
42.599998	0.035485	20.971848	7.121434	8.475849	3.137684	2.236879	0.000000	-10.000000	0.100000	-13.383333	783.833313	1023.000000	1023.000000	2046.000000
42.619999	0.036189	21.387709	7.335860	8.353900	3.146610	2.551338	0.000000	-10.000000	0.108333	-13.733334	778.000000	1023.000000	1023.000000	2046.000000
42.639999	0.036670	21.671822	7.247947	8.461940	3.532730	2.429205	0.000000	-10.000000	0.116667	-14.033334	773.333313	1023.000000	1023.000000	2046.000000
42.660000	0.037066	21.906225	6.954065	8.564594	4.075377	2.312189	0.000000	-10.000000	0.150000	-14.416667	768.666687	1023.000000	1023.000000	2046.000000
42.680000	0.037009	21.872267	6.733592	8.619431	4.260597	2.258648	0.000000	-10.000000	0.175000	-14.950000	763.833313	1023.000000	1023.000000	2046.000000
42.700001	0.036033	21.295572	6.592972	8.711130	3.930587	2.060884	0.000000	-10.000000	0.200000	-15.566667	758.833313	1023.000000	1023.000000	2046.000000
42.720001	0.035077	20.730743	6.905723	8.473027	3.178263	2.173731	0.000000	-10.000000	0.208333	-16.283333	753.666687	1023.000000	1023.000000	2046.000000
42.740002	0.034137	20.175161	7.015893	7.995174	2.836190	2.327903	0.000000	-10.000000	0.216667	-16.666668	750.166687	1023.000000	1023.000000	2046.000000
42.759998	0.032755	19.358330	6.590400	7.692089	3.075890	1.999951	0.000000	-10.000000	0.233333	-17.250000	744.500000	1023.000000	1023.000000	2046.000000
42.779999	0.031523	18.630198	6.051455	7.420369	3.457383	1.700991	0.000000	-10.000000	0.241667	-17.650002	740.500000	1023.000000	1023.000000	2046.000000
42.799999	0.030661	18.120714	5.767663	7.307265	3.482804	1.562983	0.000000	-10.000000	0.241667	-18.150002	734.500000	1023.000000	1023.000000	2046.000000
42.820000	0.030139	17.811905	5.710525	7.299134	3.265797	1.536450	0.000000	-10.000000	0.241667	-18.033335	728.500000	1023.000000	1023.000000	2046.000000
42.840000	0.030245	17.874762	6.130820	7.200293	2.745843	1.797806	0.000000	-10.000000	0.241667	-17.916668	722.500000	1023.000000	1023.000000	2046.000000
42.860001	0.030817	18.213097	6.596699	7.003335	2.484038	2.129025	0.000000	-10.000000	0.241667	-17.600000	716.500000	1023.000000	1023.000000	2046.000000
42.880001	0.031136	18.401400	6.536299	6.998281	2.822299	2.044520	0.000000	-10.000000	0.225000	-17.433334	712.500000	1023.000000	1023.000000	2046.000000
42.900002	0.031556	18.649385	6.237556	7.088575	3.484489	1.838766	0.000000	-10.000000	0.216667	-17.216667	702.833313	1023.000000	1023.000000	2046.000000
42.919998	0.032054	18.943983	6.011549	7.243085	3.820391	1.868958	0.000000	-10.000000	0.216667	-17.100000	691.500000	1023.000000	1023.000000	2046.000000
42.939999	0.032466	19.187344	6.244263	7.574304	3.475372	1.893404	0.000000	-10.000000	0.225000	-17.050001	682.166687	1023.000000	1023.000000	2046.000000
42.959999	0.033110	19.567896	6.897492	7.481313	2.892901	2.296190	0.000000	-10.000000	0.225000	-17.050001	678.500000	1023.000000	1023.000000	2046.000000
42.980000	0.033449	19.768644	6.927070	7.387754	3.081020	2.372801	0.000000	-10.000000	0.225000	-16.983334	676.500000	1023.000000	1023.000000	2046.000000
43.000000	0.033495	19.795647	6.637076	7.418629	3.595515	2.144427	0.000000	-10.000000	0.225000	-16.916668	674.500000	1023.000000	1023.000000	2046.000000
43.020000	0.033516	19.807938	6.197220	7.589599	4.013320	2.007797	0.000000	-10.000000	0.216667	-16.850000	668.833313	1023.000000	1023.000000	2046.000000
43.040001	0.033533	19.817953	6.421353	7.786572	3.522175	2.087854	0.000000	-10.000000	0.208333	-16.983334	663.166687	1023.000000	1023.000000	2046.000000
43.060001	0.033691	19.911306	6.956126	7.640774	2.938630	2.375777	0.000000	-10.000000	0.200000	-17.116667	657.500000	1023.000000	1023.000000	2046.000000
43.080002	0.033572	19.840765	6.990248	7.478901	3.025665	2.345952	0.000000	-10.000000	0.200000	-17.350000	651.833313	1023.000000	1023.000000	2046.000000
43.099998	0.033311	19.686844	6.429338	7.482449	3.773788	2.001269	0.000000	-10.000000	0.200000	-17.450001	648.166687	1023.000000	1023.000000	2046.000000
43.119999	0.032946	19.470879	6.084238	7.597923	3.839290	1.949427	0.000000	-10.000000	0.200000	-17.383335	640.500000	1023.000000	1023.000000	2046.000000
43.139999	0.031973	18.895807	6.326730	7.597423	3.033239	1.938414	0.000000	-10.000000	0.200000	-17.216667	636.500000	1023.000000	1023.000000	2046.000000
43.160000	0.031105	18.383060	6.694989	7.117992	2.406261	2.163819	0.000000	-10.000000	0.208333	-16.983334	630.500000	1023.000000	1023.000000	2046.000000
43.180000	0.029751	17.582689	6.106058	6.940202	2.809864	1.726566	0.000000	-10.000000	0.216667	-16.933334	626.833313	1023.000000	1023.000000	2046.000000
43.200001	0.028963	17.116913	5.588128	6.906974	3.236429	1.385382	0.000000	-10.000000	0.233333	-16.966667	621.166687	1023.000000	1023.000000	2046.000000
43.220001	0.028833	17.040171	5.433785	7.098871	3.174341	1.333172	0.000000	-10.000000	0.241667	-17.333334	613.666687	1023.000000	1023.000000	2046.000000
43.240002	0.028918	17.090769	5.850045	7.181662	2.597837	1.461225	0.000000	-10.000000	0.250000	-17.683334	607.833313	1023.000000	1023.000000	2046.000000
43.259998	0.028621	16.914934	6.202400	6.819277	2.128649	1.764609	0.000000	-10.000000	0.250000	-17.916668	602.166687	1023.000000	1023.000000	2046.000000
43.279999	0.027780	16.417923	5.728601	6.739373	2.471266	1.478683	0.000000	-10.000000	0.250000	-18.000000	598.333313	1023.000000	1023.000000	2046.000000
43.299999	0.026737	15.801325	5.098436	6.675895	2.850348	1.176646	0.000000	-10.000000	0.241667	-17.966667	590.166687	1023.000000	1023.000000	2046.000000
43.320000	0.025416	15.021017	4.675637	6.568261	2.770718	1.006402	0.000000	-10.000000	0.241667	-17.933334	582.166687	1023.000000	1023.000000	2046.000000
43.340000	0.023156	13.684946	4.494062	6.534743	2.109909	0.546232	0.000000	-10.000000	0.241667	-17.883333	574.166687	1023.000000	1023.000000	2046.000000
43.360001	0.020256	11.971530	4.579983	6.139456	0.993697	0.258394	0.000000	-10.000000	0.250000	-17.950001	570.500000	1023.000000	1023.000000	2046.000000
43.380001	0.017471	10.325519	4.367373	5.592706	0.403376	-0.037937	0.000000	-10.000000	0.250000	-18.016668	566.500000	1023.000000	1023.000000	2046.000000
43.400002	0.015042	8.889923	3.518151	5.245178	0.722408	-0.595814	0.000000	-10.000000	0.250000	-17.850000	562.500000	1023.000000	1023.000000	2046.000000
43.419998	0.013338	7.883002	2.907250	5.138647	0.795991	-0.958886	0.000000	-10.000000	0.250000	-17.750000	554.500000	1023.000000	1023.000000	2046.000000
43.439999	0.012424	7.342445	2.709611	5.225228	0.533139	-1.125532	0.000000	-10.000000	0.250000	-17.583334	546.500000	1023.000000	1023.000000	2046.000000
43.459999	0.011911	7.039660	3.113906	5.089861	-0.134690	-1.029417	0.000000	-10.000000	0.250000	-17.550001	540.500000	1023.000000	1023.000000	2046.000000
43.480000	0.011692	6.910261	3.414333	4.835080	-0.445628	-0.893523	0.000000	-10.000000	0.250000	-17.600000	536.500000	1023.000000	1023.000000	2046.000000
43.500000	0.011060	6.536738	3.024080	4.742745	-0.049629	-1.180458	0.000000	-10.000000	0.241667	-17.700001	532.500000	1023.000000	1023.000000	2046.000000
43.520000	0.010483	6.195481	2.562932	4.746332	0.353095	-1.466877	0.000000	-10.000000	0.241667	-17.983334	524.500000	1023.000000	1023.000000	2046.000000
43.540001	0.010286	6.078889	2.301753	4.755105	0.493426	-1.471394	0.000000	-10.000000	0.241667	-18.116667	518.500000	1023.000000	1023.000000	2046.000000
43.560001	0.010008	5.914938	2.342740	4.875373	0.230781	-1.533957	0.000000	-10.000000	0.250000	-18.300001	512.500000	1023.000000	1023.000000	2046.000000
43.580002	0.010115	5.977918	2.780915	4.800417	-0.270863	-1.332551	0.000000	-10.000000	0.241667	-18.433334	508.500000	1023.000000	1023.000000	2046.000000
43.599998	0.010800	6.382794	3.236007	4.599011	-0.475179	-0.977045	0.000000	-10.000000	0.241667	-18.500000	502.500000	1023.000000	1023.000000	2046.000000
43.619999	0.011190	6.613124	3.108451	4.573524	-0.030036	-1.038815	0.000000	-10.000000	0.250000	-18.683334	494.166656	1023.000000	1023.000000	2046.000000
43.639999	0.011800	6.973736	2.771334	4.773846	0.613917	-1.185360	0.000000	-10.000000	0.266667	-18.733334	487.833344	1023.000000	1023.000000	2046.000000
43.660000	0.012360	7.304853	2.610311	5.012234	0.821289	-1.138980	0.000000	-10.000000	0.283333	-19.083334	481.500000	1023.000000	1023.000000	2046.000000
43.680000	0.012458	7.362521	2.736388	5.361743	0.539588	-1.275199	0.000000	-10.000000	0.275000	-19.316668	477.333344	1023.000000	1023.000000	2046.000000
43.700001	0.012063	7.129207	3.173035	5.170207	-0.137533	-1.076502	0.000000	-10.000000	0.266667	-19.433334	471.000000	1023.000000	1023.000000	2046.000000
43.720001	0.011253	6.650254	3.291020	4.659677	-0.388711	-0.911731	0.000000	-10.000000	0.266667	-19.550001	464.500000	1023.000000	1023.000000	2046.000000
43.740002	0.009711	5.739278	2.632517	4.402259	0.040462	-1.335960	0.000000	-10.000000	0.300000	-19.533333	458.000000	1023.000000	1023.000000	2046.000000
43.759998	0.008280	4.893776	2.043797	4.185423	0.265461	-1.600905	0.000000	-10.000000	0.333333	-19.816668	451.333344	1023.000000	1023.000000	2046.000000
43.779999	0.007217	4.265383	1.814482	4.060697	0.091862	-1.701658	0.000000	-10.000000	0.333333	-19.900000	444.666656	1023.000000	1023.000000	2046.000000
43.799999	0.006073	3.589308	1.871945	3.864290	-0.350883	-1.796044	0.000000	-10.000000	0.316667	-20.183334	438.000000	1023.000000	1023.000000	2046.000000
43.820000	0.005382	3.181010	2.259326	3.480757	-0.951640	-1.607433	0.000000	-10.000000	0.316667	-19.983334	429.166656	1023.000000	1023.000000	2046.000000
43.840000	0.004903	2.897539	2.396115	3.096635	-1.116247	-1.478965	0.000000	-10.000000	0.333333	-19.750000	422.500000	1023.000000	1023.000000	2046.000000
43.860001	0.004387	2.592910	1.995849	2.952688	-0.668613	-1.687014	0.000000	-10.000000	0.350000	-19.683334	415.833344	1023.000000	1023.000000	2046.000000
43.880001	0.004204	2.484597	1.605867	2.990462	-0.229594	-1.882138	0.000000	-10.000000	0.316667	-19.700001	411.333344	1023.000000	1023.000000	2046.000000
43.900002	0.004441	2.624448	1.422031	3.179827	-0.104611	-1.872800	0.000000	-10.000000	0.300000	-19.799999	404.833344	1023.000000	1023.000000	2046.000000
43.919998	0.004840	2.860595	1.953425	3.265277	-0.625697	-1.732409	0.000000	-10.000000	0.283333	-19.549999	398.166656	1023.000000	1023.000000	2046.000000
43.939999	0.005611	3.316041	2.505383	3.085888	-0.938581	-1.336649	0.000000	-10.000000	0.283333	-19.533333	389.500000	1023.000000	1023.000000	2046.000000
43.959999	0.005803	3.429533	2.351011	2.986325	-0.552653	-1.355150	0.000000	-10.000000	0.266667	-19.433334	382.833344	1023.000000	1023.000000	2046.000000
43.980000	0.005761	3.404481	1.824380	3.089444	0.050118	-1.559461	0.000000	-10.000000	0.266667	-19.383333	376.500000	1023.000000	1023.000000	2046.000000
44.000000	0.005863	3.464907	1.591448	3.357546	0.143092	-1.627179	0.000000	-10.000000	0.266667	-19.266666	372.166656	1023.000000	1023.000000	2046.000000
44.020000	0.006202	3.665158	2.142854	3.419425	-0.435678	-1.461443	0.000000	-10.000000	0.266667	-19.050001	363.666656	1023.000000	1023.000000	2046.000000
44.040001	0.006602	3.901851	2.702747	3.150388	-0.848006	-1.103278	0.000000	-10.000000	0.250000	-18.900002	357.166656	1023.000000	1023.000000	2046.000000
44.060001	0.006384	3.773153	2.289956	3.132773	-0.327567	-1.322009	0.000000	-10.000000	0.250000	-18.850000	350.833344	1023.000000	1023.000000	2046.000000
44.080002	0.006011	3.552548	1.827176	3.135724	0.052049	-1.462401	0.000000	-10.000000	0.266667	-18.800001	346.666656	1023.000000	1023.000000	2046.000000
44.099998	0.005727	3.384503	1.613249	3.342962	0.035532	-1.607240	0.000000	-10.000000	0.266667	-18.850000	340.500000	1023.000000	1023.000000	2046.000000
44.119999	0.005484	3.241087	1.838425	3.399610	-0.415471	-1.581477	0.000000	-10.000000	0.283333	-18.783333	332.166656	1023.000000	1023.000000	2046.000000
44.139999	0.005601	3.310037	2.420732	3.088825	-0.961209	-1.238310	0.000000	-10.000000	0.283333	-18.816668	325.833344	1023.000000	1023.000000	2046.000000
44.160000	0.005306	3.136115	2.265043	2.869885	-0.752757	-1.246056	0.000000	-10.000000	0.283333	-18.933334	319.500000	1023.000000	1023.000000	2046.000000
44.180000	0.004627	2.734370	1.535544	2.942422	-0.152168	-1.591429	0.000000	-10.000000	0.266667	-19.016666	315.166656	1023.000000	1023.000000	2046.000000
44.200001	0.004236	2.503740	1.329774	3.104128	-0.199411	-1.730750	0.000000	-10.000000	0.250000	-19.133333	308.833344	1023.000000	1023.000000	2046.000000
44.220001	0.004265	2.520646	1.893191	3.068258	-0.830508	-1.610295	0.000000	-10.000000	0.258333	-19.116667	302.333344	1023.000000	1023.000000	2046.000000
44.240002	0.004220	2.493935	2.247133	2.622587	-1.171681	-1.204104	0.000000	-10.000000	0.275000	-19.050001	296.000000	1023.000000	1023.000000	2046.000000
44.259998	0.002393	1.413973	1.426246	2.497829	-0.838172	-1.671929	0.000000	-10.000000	0.275000	-19.000000	289.666656	1023.000000	1023.000000	2046.000000
44.279999	0.000411	0.243190	0.698730	2.367002	-0.734670	-2.087871	0.000000	-10.000000	0.266667	-18.733334	283.500000	1023.000000	1023.000000	2046.000000
44.299999	-0.001166	-0.689338	0.300259	2.287860	-0.936562	-2.340896	0.000000	-10.000000	0.241667	-18.550001	277.166656	1023.000000	1023.000000	2046.000000
44.320000	-0.002090	-1.235219	0.546566	2.136667	-1.532910	-2.385541	0.000000	-10.000000	0.258333	-18.450001	268.833344	1023.000000	1023.000000	2046.000000
44.340000	-0.002029	-1.199151	1.047303	1.879953	-2.025627	-2.100780	0.000000	-10.000000	0.275000	-18.516666	262.500000	1023.000000	1023.000000	2046.000000
44.360001	-0.002013	-1.189702	0.954359	1.749049	-1.875702	-2.017409	0.000000	-10.000000	0.283333	-18.666666	256.500000	1023.000000	1023.000000	2046.000000
44.380001	-0.002645	-1.563312	0.506227	1.597420	-1.484481	-2.182478	0.000000	-10.000000	0.266667	-18.750000	252.333328	1023.000000	1023.000000	2046.000000
44.400002	-0.003170	-1.873613	-0.031455	1.787572	-1.232918	-2.396812	0.000000	-10.000000	0.250000	-19.000000	246.000000	1023.000000	1023.000000	2046.000000
44.419998	-0.004202	-2.483485	-0.417316	1.890182	-1.385691	-2.570661	0.000000	-10.000000	0.250000	-18.966667	239.666672	1023.000000	1023.000000	2046.000000
44.439999	-0.005388	-3.184176	-0.034235	1.653576	-2.220030	-2.583488	0.000000	-10.000000	0.250000	-18.916666	233.333328	1023.000000	1023.000000	2046.000000
44.459999	-0.006826	-4.034421	0.139817	1.142622	-2.798955	-2.517905	0.000000	-10.000000	0.250000	-18.700001	227.000000	1023.000000	1023.000000	2046.000000
44.480000	-0.009456	-5.588319	-0.467588	0.743786	-2.892261	-2.972256	0.000000	-10.000000	0.266667	-18.650000	220.666672	1023.000000	1023.000000	2046.000000
44.500000	-0.012498	-7.386206	-1.322245	0.612139	-2.947534	-3.728566	0.000000	-10.000000	0.266667	-18.466667	214.500000	1023.000000	1023.000000	2046.000000
44.520000	-0.014929	-8.823299	-1.945919	0.456995	-3.154282	-4.180093	0.000000	-10.000000	0.258333	-18.116667	206.500000	1023.000000	1023.000000	2046.000000
44.540001	-0.016599	-9.809887	-2.318079	0.364381	-3.387457	-4.468732	0.000000	-10.000000	0.233333	-17.866667	200.500000	1023.000000	1023.000000	2046.000000
44.560001	-0.017576	-10.387657	-2.386356	0.330049	-3.715408	-4.615942	0.000000	-10.000000	0.225000	-17.600000	194.500000	1023.000000	1023.000000	2046.000000
44.580002	-0.017978	-10.625142	-2.004377	0.153314	-4.257862	-4.516216	0.000000	-10.000000	0.233333	-17.466667	190.500000	1023.000000	1023.000000	2046.000000
44.599998	-0.017970	-10.620263	-1.742865	-0.120264	-4.523922	-4.233212	0.000000	-10.000000	0.233333	-17.250000	184.500000	1023.000000	1023.000000	2046.000000
44.619999	-0.018400	-10.874430	-1.949264	-0.210388	-4.383912	-4.330866	0.000000	-10.000000	0.225000	-16.933334	176.833328	1023.000000	1023.000000	2046.000000
44.639999	-0.019068	-11.269226	-2.501826	-0.123591	-3.975251	-4.668558	0.000000	-10.000000	0.208333	-16.650002	171.166672	1023.000000	1023.000000	2046.000000
44.660000	-0.019288	-11.399012	-2.867220	-0.012543	-3.778260	-4.740989	0.000000	-10.000000	0.200000	-16.283333	165.666672	1023.000000	1023.000000	2046.000000
44.680000	-0.019509	-11.529682	-2.844166	0.144968	-3.969465	-4.861020	0.000000	-10.000000	0.200000	-16.116667	162.000000	1023.000000	1023.000000	2046.000000
44.700001	-0.019107	-11.292502	-2.169766	-0.061820	-4.525661	-4.535256	0.000000	-10.000000	0.200000	-15.800000	156.666672	1023.000000	1023.000000	2046.000000
44.720001	-0.018546	-10.960838	-1.897576	-0.365181	-4.557686	-4.140395	0.000000	-10.000000	0.200000	-15.516666	151.333328	1023.000000	1023.000000	2046.000000
44.740002	-0.018277	-10.801928	-2.242685	-0.213445	-4.028752	-4.317045	0.000000	-10.000000	0.200000	-15.166667	146.166672	1023.000000	1023.000000	2046.000000
44.759998	-0.017523	-10.356291	-2.531696	-0.007110	-3.530587	-4.286897	0.000000	-10.000000	0.191667	-14.966667	141.000000	1023.000000	1023.000000	2046.000000
44.779999	-0.016982	-10.036546	-2.650070	0.308875	-3.376217	-4.319134	0.000000	-10.000000	0.191667	-14.983334	136.000000	1023.000000	1023.000000	2046.000000
44.799999	-0.016598	-9.809447	-2.340596	0.513006	-3.668751	-4.313107	0.000000	-10.000000	0.191667	-15.033334	131.000000	1023.000000	1023.000000	2046.000000
44.820000	-0.016388	-9.685412	-1.754350	0.235090	-4.198785	-3.967367	0.000000	-10.000000	0.200000	-14.900001	124.333336	1023.000000	1023.000000	2046.000000
44.840000	-0.017111	-10.112505	-1.840776	-0.140084	-4.272274	-3.859370	0.000000	-10.000000	0.200000	-14.683333	119.333336	1023.000000	1023.000000	2046.000000
44.860001	-0.018613	-11.000128	-2.375840	-0.312434	-4.080418	-4.231436	0.000000	-10.000000	0.191667	-14.583333	114.333336	1023.000000	1023.000000	2046.000000
44.880001	-0.019914	-11.769417	-2.990757	-0.531157	-3.806989	-4.440513	0.000000	-10.000000	0.191667	-14.733334	111.166664	1023.000000	1023.000000	2046.000000
44.900002	-0.021133	-12.489667	-3.336940	-0.669106	-3.845683	-4.637938	0.000000	-10.000000	0.191667	-14.900000	106.333336	1023.000000	1023.000000	2046.000000
44.919998	-0.022195	-13.117142	-3.501055	-0.796226	-3.992672	-4.827190	0.000000	-10.000000	0.191667	-14.866667	99.833336	1023.000000	1023.000000	2046.000000
44.939999	-0.022716	-13.425257	-2.976824	-1.185831	-4.656064	-4.606539	0.000000	-10.000000	0.183333	-14.766667	94.833336	1023.000000	1023.000000	2046.000000
44.959999	-0.022996	-13.590813	-2.616281	-1.644057	-5.058591	-4.271883	0.000000	-10.000000	0.166667	-14.466667	89.833336	1023.000000	1023.000000	2046.000000
44.980000	-0.023386	-13.821276	-2.827515	-1.890821	-4.869407	-4.233532	0.000000	-10.000000	0.166667	-14.250000	86.666664	1023.000000	1023.000000	2046.000000
45.000000	-0.023736	-14.028168	-3.293717	-1.872212	-4.390944	-4.471296	0.000000	-10.000000	0.158333	-13.850000	81.833336	1023.000000	1023.000000	2046.000000
45.020000	-0.023678	-13.993464	-3.642179	-1.771965	-3.998935	-4.580386	0.000000	-10.000000	0.150000	-13.350000	75.666664	1023.000000	1023.000000	2046.000000
45.040001	-0.023332	-13.789037	-3.815685	-1.518589	-3.771396	-4.683367	0.000000	-10.000000	0.133333	-12.883333	71.000000	1023.000000	1023.000000	2046.000000
45.060001	-0.022649	-13.385567	-3.144632	-1.491433	-4.260015	-4.489486	0.000000	-10.000000	0.116667	-12.550000	66.666664	1023.000000	1023.000000	2046.000000
45.080002	-0.021656	-12.798437	-2.469061	-1.767232	-4.607114	-3.955030	0.000000	-10.000000	0.100000	-12.433333	64.000000	1023.000000	1023.000000	2046.000000
45.099998	-0.021478	-12.693421	-2.671909	-1.798118	-4.264845	-3.958548	0.000000	-10.000000	0.091667	-12.250000	60.000000	1023.000000	1023.000000	2046.000000
45.119999	-0.021492	-12.701503	-3.207433	-1.655299	-3.683572	-4.155199	0.000000	-10.000000	0.091667	-11.866667	54.666668	1023.000000	1023.000000	2046.000000
45.139999	-0.021121	-12.482759	-3.412619	-1.486813	-3.416881	-4.166447	0.000000	-10.000000	0.100000	-11.550000	50.666668	1023.000000	1023.000000	2046.000000
45.160000	-0.020983	-12.400689	-3.322812	-1.355696	-3.495780	-4.226401	0.000000	-10.000000	0.091667	-11.150001	46.666668	1023.000000	1023.000000	2046.000000
45.180000	-0.020499	-12.114979	-2.912498	-1.386170	-3.791738	-4.024574	0.000000	-10.000000	0.083333	-11.000000	44.000000	1023.000000	1023.000000	2046.000000
45.200001	-0.019869	-11.742594	-2.250478	-1.573706	-4.250249	-3.668160	0.000000	-10.000000	0.075000	-10.666667	40.333332	1023.000000	1023.000000	2046.000000
45.220001	-0.019690	-11.636776	-2.140912	-1.758147	-4.279778	-3.457938	0.000000	-10.000000	0.075000	-10.500000	36.666668	1023.000000	1023.000000	2046.000000
45.240002	-0.019913	-11.768712	-2.567382	-1.694143	-3.846094	-3.661093	0.000000	-10.000000	0.075000	-10.216667	33.333332	1023.000000	1023.000000	2046.000000
45.259998	-0.020334	-12.017207	-2.984267	-1.549506	-3.528202	-3.955233	0.000000	-10.000000	0.075000	-10.083334	29.833334	1023.000000	1023.000000	2046.000000
45.279999	-0.020461	-12.092592	-3.314512	-1.497261	-3.264046	-4.016773	0.000000	-10.000000	0.075000	-9.833334	26.500000	1023.000000	1023.000000	2046.000000
45.299999	-0.020558	-12.149564	-3.370926	-1.393013	-3.264858	-4.120768	0.000000	-10.000000	0.066667	-9.600000	23.166666	1023.000000	1023.000000	2046.000000
45.320000	-0.020404	-12.058924	-2.998868	-1.480541	-3.612978	-3.966537	0.000000	-10.000000	0.058333	-9.350000	19.000000	1023.000000	1023.000000	2046.000000
45.340000	-0.019839	-11.724566	-2.351355	-1.742808	-4.089480	-3.540923	0.000000	-10.000000	0.050000	-9.200001	16.000000	1023.000000	1023.000000	2046.000000
45.360001	-0.019711	-11.649333	-2.137723	-1.907475	-4.216598	-3.387537	0.000000	-10.000000	0.050000	-9.066668	12.833333	1023.000000	1023.000000	2046.000000
45.380001	-0.020329	-12.014605	-2.499409	-1.886380	-4.007955	-3.620861	0.000000	-10.000000	0.058333	-8.900001	10.666667	1023.000000	1023.000000	2046.000000
45.400002	-0.021634	-12.785918	-3.140368	-1.918133	-3.767165	-3.960252	0.000000	-10.000000	0.058333	-8.533334	7.666667	1023.000000	1023.000000	2046.000000
45.419998	-0.023159	-13.687139	-3.744137	-2.055086	-3.648046	-4.239871	0.000000	-10.000000	0.058333	-7.966667	4.166667	1023.000000	1023.000000	2046.000000
45.439999	-0.024588	-14.531762	-4.067317	-2.091922	-3.752325	-4.620197	0.000000	-10.000000	0.050000	-7.483334	1.666667	1023.000000	1023.000000	2046.000000
45.459999	-0.025371	-14.994556	-4.028049	-2.260585	-4.014432	-4.691491	0.000000	-10.000000	0.041667	-7.133334	-0.666667	1023.000000	1023.000000	2046.000000
45.480000	-0.025392	-15.006768	-3.619760	-2.469461	-4.431107	-4.486439	0.000000	-10.000000	0.041667	-7.016667	-2.166667	1023.000000	1023.000000	2046.000000
45.500000	-0.024909	-14.721429	-3.084179	-2.759715	-4.830352	-4.047183	0.000000	-10.000000	0.041667	-6.983333	-4.333333	1023.000000	1023.000000	2046.000000
45.520000	-0.024784	-14.647408	-3.183641	-2.757615	-4.657903	-4.048250	0.000000	-10.000000	0.050000	-7.083333	-7.500000	1023.000000	1023.000000	2046.000000
45.540001	-0.025219	-14.904539	-3.525085	-2.718106	-4.412982	-4.248368	0.000000	-10.000000	0.050000	-7.233334	-9.833333	1023.000000	1023.000000	2046.000000
45.560001	-0.025771	-15.230660	-4.195786	-2.575358	-3.974931	-4.484585	0.000000	-10.000000	0.050000	-7.216667	-12.333333	1023.000000	1023.000000	2046.000000
45.580002	-0.026575	-15.705898	-4.615971	-2.498996	-3.864255	-4.726676	0.000000	-10.000000	0.041667	-6.966667	-14.000000	1023.000000	1023.000000	2046.000000
45.599998	-0.027496	-16.249908	-4.477511	-2.630489	-4.285769	-4.856141	0.000000	-10.000000	0.041667	-6.550000	-16.333334	1023.000000	1023.000000	2046.000000
45.619999	-0.028791	-17.015665	-3.880984	-3.126487	-5.242719	-4.765476	0.000000	-10.000000	0.033333	-6.133334	-18.500000	1023.000000	1023.000000	2046.000000
45.639999	-0.031192	-18.434517	-4.010334	-3.550048	-5.858258	-5.015877	0.000000	-10.000000	0.025000	-5.716667	-20.500000	1023.000000	1023.000000	2046.000000
45.660000	-0.034292	-20.266855	-5.092930	-3.675788	-5.717103	-5.781034	0.000000	-10.000000	0.008333	-5.250000	-22.500000	1023.000000	1023.000000	2046.000000
45.680000	-0.036191	-21.389147	-5.976074	-3.710412	-5.431727	-6.270934	0.000000	-10.000000	0.000000	-4.866667	-24.166666	1023.000000	1023.000000	2046.000000
45.700001	-0.037129	-21.943001	-6.183788	-3.705795	-5.562392	-6.491026	0.000000	-10.000000	0.000000	-4.600000	-25.833334	1023.000000	1023.000000	2046.000000
45.720001	-0.037209	-21.990555	-5.508180	-3.913968	-6.282265	-6.286142	0.000000	-10.000000	0.008333	-4.600000	-27.833334	1023.000000	1023.000000	2046.000000
45.740002	-0.037188	-21.978079	-5.055120	-4.216077	-6.763781	-5.943100	0.000000	-10.000000	0.016667	-4.600000	-29.500000	1023.000000	1023.000000	2046.000000
45.759998	-0.037525	-22.177355	-5.406010	-4.196827	-6.517848	-6.056670	0.000000	-10.000000	0.025000	-4.650000	-31.000000	1023.000000	1023.000000	2046.000000
45.779999	-0.038088	-22.510145	-5.949438	-4.077240	-6.120247	-6.363220	0.000000	-10.000000	0.025000	-4.533333	-32.000000	1023.000000	1023.000000	2046.000000
45.799999	-0.038060	-22.493490	-6.465470	-3.890658	-5.618931	-6.518432	0.000000	-10.000000	0.016667	-4.300000	-33.500000	1023.000000	1023.000000	2046.000000
45.820000	-0.038032	-22.476709	-6.468941	-3.750040	-5.611355	-6.646373	0.000000	-10.000000	0.016667	-3.816667	-35.333332	1023.000000	1023.000000	2046.000000
45.840000	-0.037349	-22.072966	-5.757828	-3.769883	-6.151076	-6.394178	0.000000	-10.000000	0.016667	-3.450000	-36.666668	1023.000000	1023.000000	2046.000000
45.860001	-0.036643	-21.656065	-5.020179	-4.007933	-6.689686	-5.938269	0.000000	-10.000000	0.016667	-3.100000	-37.833332	1023.000000	1023.000000	2046.000000
45.880001	-0.036288	-21.446325	-5.218965	-4.048120	-6.332621	-5.846620	0.000000	-10.000000	0.008333	-2.883333	-38.500000	1023.000000	1023.000000	2046.000000
45.900002	-0.036009	-21.281422	-5.844264	-3.757218	-5.581511	-6.098430	0.000000	-10.000000	0.008333	-2.700000	-39.500000	1023.000000	1023.000000	2046.000000
45.919998	-0.034982	-20.674410	-6.123075	-3.453438	-5.006461	-6.091435	0.000000	-10.000000	0.008333	-2.816667	-40.500000	1023.000000	1023.000000	2046.000000
45.939999	-0.033772	-19.958967	-5.588552	-3.206410	-5.204282	-5.959722	0.000000	-10.000000	0.025000	-3.216667	-41.500000	1023.000000	1023.000000	2046.000000
45.959999	-0.032608	-19.271084	-4.651038	-3.314995	-5.820331	-5.484720	0.000000	-10.000000	0.016667	-3.550000	-42.500000	1023.000000	1023.000000	2046.000000
45.980000	-0.032314	-19.097355	-4.283391	-3.465755	-6.106226	-5.241983	0.000000	-10.000000	0.016667	-3.566667	-43.666668	1023.000000	1023.000000	2046.000000
46.000000	-0.033206	-19.624743	-4.726221	-3.553776	-5.889708	-5.455037	0.000000	-10.000000	0.008333	-3.516667	-44.833332	1023.000000	1023.000000	2046.000000
46.020000	-0.034260	-20.247822	-5.255467	-3.633633	-5.597816	-5.760907	0.000000	-10.000000	0.016667	-3.716667	-46.166668	1023.000000	1023.000000	2046.000000
46.040001	-0.035354	-20.893997	-5.838261	-3.805807	-5.295569	-5.954360	0.000000	-10.000000	0.033333	-4.200000	-47.333332	1023.000000	1023.000000	2046.000000
46.060001	-0.035970	-21.258438	-6.257040	-3.916243	-5.004290	-6.080866	0.000000	-10.000000	0.033333	-4.566667	-48.833332	1023.000000	1023.000000	2046.000000
46.080002	-0.036491	-21.565937	-6.048754	-4.031021	-5.319316	-6.166846	0.000000	-10.000000	0.033333	-4.583333	-50.333332	1023.000000	1023.000000	2046.000000
46.099998	-0.036618	-21.641069	-5.440625	-4.291589	-5.951873	-5.956983	0.000000	-10.000000	0.016667	-4.283334	-52.000000	1023.000000	1023.000000	2046.000000
46.119999	-0.036460	-21.547983	-4.890402	-4.618659	-6.444812	-5.594110	0.000000	-10.000000	0.008333	-3.866667	-53.333332	1023.000000	1023.000000	2046.000000
46.139999	-0.036507	-21.575481	-4.878650	-4.777845	-6.430554	-5.488432	0.000000	-10.000000	0.000000	-3.466667	-54.666668	1023.000000	1023.000000	2046.000000
46.160000	-0.036602	-21.631851	-5.329241	-4.702736	-5.911829	-5.688045	0.000000	-10.000000	0.000000	-3.050000	-55.833332	1023.000000	1023.000000	2046.000000
46.180000	-0.036291	-21.448139	-5.792602	-4.593378	-5.267282	-5.794877	0.000000	-10.000000	0.000000	-2.716667	-57.000000	1023.000000	1023.000000	2046.000000
46.200001	-0.035674	-21.083246	-6.078851	-4.350874	-4.770244	-5.883276	0.000000	-10.000000	0.008333	-2.433333	-57.833332	1023.000000	1023.000000	2046.000000
46.220001	-0.034665	-20.487013	-5.497040	-4.228094	-5.049526	-5.712353	0.000000	-10.000000	0.008333	-2.183333	-58.500000	1023.000000	1023.000000	2046.000000
46.240002	-0.033347	-19.707792	-4.426360	-4.353057	-5.772892	-5.155484	0.000000	-10.000000	0.008333	-1.833333	-58.833332	1023.000000	1023.000000	2046.000000
46.259998	-0.032685	-19.316839	-4.157443	-4.435540	-5.845213	-4.878643	0.000000	-10.000000	0.000000	-1.466667	-59.000000	1023.000000	1023.000000	2046.000000
46.279999	-0.032390	-19.142479	-4.657151	-4.246066	-5.192528	-5.046733	0.000000	-10.000000	0.000000	-0.850000	-59.000000	1023.000000	1023.000000	2046.000000
46.299999	-0.032059	-18.947075	-5.139978	-4.094417	-4.572493	-5.140187	0.000000	-10.000000	0.000000	-0.383333	-59.000000	1023.000000	1023.000000	2046.000000
46.320000	-0.031444	-18.583155	-5.294034	-3.970313	-4.190337	-5.128469	0.000000	-10.000000	0.000000	0.000000	-59.000000	1023.000000	1023.000000	2046.000000
46.340000	-0.030863	-18.239887	-5.213835	-3.750940	-4.091827	-5.183286	0.000000	-10.000000	0.000000	0.000000	-59.000000	1023.000000	1023.000000	2046.000000
46.360001	-0.030190	-17.842291	-4.633474	-3.672153	-4.497909	-5.038756	0.000000	-10.000000	0.000000	0.000000	-59.000000	1023.000000	1023.000000	2046.000000
46.380001	-0.029476	-17.420160	-3.885969	-3.751631	-5.078852	-4.703709	0.000000	-10.000000	0.000000	0.000000	-59.000000	1023.000000	1023.000000	2046.000000
46.400002	-0.029160	-17.233379	-3.515589	-3.908188	-5.387762	-4.421841	0.000000	-10.000000	0.000000	0.000000	-59.000000	1023.000000	1023.000000	2046.000000
46.419998	-0.029170	-17.239180	-3.704469	-3.882579	-5.179385	-4.472747	0.000000	-10.000000	0.000000	0.000000	-59.000000	1023.000000	1023.000000	2046.000000
46.439999	-0.029435	-17.395872	-4.360682	-3.778411	-4.550263	-4.706515	0.000000	-10.000000	0.000000	0.000000	-59.000000	1023.000000	1023.000000	2046.000000
46.459999	-0.029408	-17.380175	-4.850853	-3.682925	-4.006103	-4.840294	0.000000	-10.000000	0.000000	0.000000	-59.000000	1023.000000	1023.000000	2046.000000
46.480000	-0.029037	-17.160608	-5.004922	-3.520885	-3.707681	-4.927120	0.000000	-10.000000	0.008333	0.000000	-59.000000	1023.000000	1023.000000	2046.000000
46.500000	-0.028559	-16.878431	-4.489363	-3.431628	-4.068325	-4.889115	0.000000	-10.000000	0.008333	0.000000	-59.000000	1023.000000	1023.000000	2046.000000
46.520000	-0.028141	-16.631283	-3.639978	-3.548340	-4.889205	-4.553759	0.000000	-10.000000	0.008333	0.000000	-59.000000	1023.000000	1023.000000	2046.000000
46.540001	-0.028506	-16.847206	-3.404937	-3.762269	-5.324147	-4.355853	0.000000	-10.000000	0.000000	0.000000	-59.000000	1023.000000	1023.000000	2046.000000
46.560001	-0.029926	-17.686283	-3.875047	-3.937338	-5.277341	-4.596556	0.000000	-10.000000	0.000000	0.000000	-59.000000	1023.000000	1023.000000	2046.000000
46.580002	-0.031178	-18.426096	-4.707468	-3.994051	-4.775713	-4.948864	0.000000	-10.000000	0.000000	0.000000	-59.000000	1023.000000	1023.000000	2046.000000
46.599998	-0.031689	-18.728397	-5.175773	-4.075830	-4.367400	-5.109394	0.000000	-10.000000	0.000000	0.000000	-59.000000	1023.000000	1023.000000	2046.000000
46.619999	-0.031673	-18.718613	-5.389312	-3.991244	-4.099971	-5.238085	0.000000	-10.000000	0.008333	0.000000	-59.000000	1023.000000	1023.000000	2046.000000
46.639999	-0.031193	-18.435139	-5.098714	-3.919513	-4.258265	-5.158646	0.000000	-10.000000	0.008333	0.000000	-59.000000	1023.000000	1023.000000	2046.000000
46.660000	-0.030500	-18.025562	-4.692234	-3.658956	-4.484197	-5.190175	0.000000	-10.000000	0.008333	-0.266667	-59.000000	1023.000000	1023.000000	2046.000000
46.680000	-0.030024	-17.744234	-3.811598	-3.839915	-5.296885	-4.795835	0.000000	-10.000000	0.000000	-0.883333	-59.000000	1023.000000	1023.000000	2046.000000
46.700001	-0.030334	-17.927189	-3.691927	-3.977779	-5.663707	-4.593775	0.000000	-10.000000	0.000000	-1.450000	-59.000000	1023.000000	1023.000000	2046.000000
46.720001	-0.031076	-18.365715	-4.109556	-4.081910	-5.488069	-4.686180	0.000000	-10.000000	0.000000	-1.366667	-59.000000	1023.000000	1023.000000	2046.000000
46.740002	-0.032466	-19.187653	-4.814204	-4.170973	-5.118085	-5.084390	0.000000	-10.000000	0.000000	-0.750000	-59.000000	1023.000000	1023.000000	2046.000000
46.759998	-0.034577	-20.435163	-5.679924	-4.329628	-4.795664	-5.629946	0.000000	-10.000000	0.000000	-0.183333	-59.000000	1023.000000	1023.000000	2046.000000
46.779999	-0.036956	-21.841208	-6.220597	-4.513918	-4.995532	-6.111159	0.000000	-10.000000	0.000000	0.000000	-59.000000	1023.000000	1023.000000	2046.000000
46.799999	-0.039086	-23.100067	-6.422616	-4.565724	-5.535935	-6.575792	0.000000	-10.000000	0.000000	0.000000	-59.000000	1023.000000	1023.000000	2046.000000
46.820000	-0.040322	-23.830292	-5.937872	-4.698913	-6.499331	-6.694175	0.000000	-10.000000	0.000000	0.000000	-59.000000	1023.000000	1023.000000	2046.000000
46.840000	-0.040931	-24.190319	-5.644359	-4.924349	-7.039242	-6.582368	0.000000	-10.000000	0.000000	0.000000	-59.000000	1023.000000	1023.000000	2046.000000
46.860001	-0.041406	-24.471151	-5.471231	-5.076361	-7.425735	-6.497824	0.000000	-10.000000	0.000000	0.000000	-59.000000	1023.000000	1023.000000	2046.000000
46.880001	-0.041872	-24.746489	-5.777455	-5.129210	-7.257355	-6.582469	0.000000	-10.000000	0.000000	0.000000	-59.000000	1023.000000	1023.000000	2046.000000
46.900002	-0.042488	-25.110399	-6.613974	-5.055793	-6.570655	-6.869977	0.000000	-10.000000	0.000000	0.000000	-59.000000	1023.000000	1023.000000	2046.000000
46.919998	-0.042757	-25.269430	-7.178190	-5.035746	-6.118855	-6.936638	0.000000	-10.000000	0.000000	0.000000	-59.000000	1023.000000	1023.000000	2046.000000
46.939999	-0.042494	-25.113840	-7.287660	-4.940699	-5.908476	-6.977005	0.000000	-10.000000	0.000000	0.000000	-59.000000	1023.000000	1023.000000	2046.000000
46.959999	-0.042144	-24.906900	-7.240362	-4.867564	-5.862429	-6.936546	0.000000	-10.000000	0.000000	0.000000	-59.000000	1023.000000	1023.000000	2046.000000
46.980000	-0.041738	-24.667347	-6.935090	-4.753710	-6.049455	-6.929092	0.000000	-10.000000	0.008333	0.000000	-59.000000	1023.000000	1023.000000	2046.000000
47.000000	-0.041192	-24.344589	-6.467550	-4.652789	-6.367189	-6.857063	0.000000	-10.000000	0.008333	0.000000	-59.000000	1023.000000	1023.000000	2046.000000
47.020000	-0.040421	-23.888933	-6.008487	-4.642163	-6.598344	-6.639938	0.000000	-10.000000	0.008333	0.000000	-59.000000	1023.000000	1023.000000	2046.000000
47.040001	-0.039417	-23.295681	-5.347843	-4.676399	-7.014259	-6.257180	0.000000	-10.000000	0.008333	0.000000	-59.000000	1023.000000	1023.000000	2046.000000
47.060001	-0.038437	-22.716095	-5.136469	-4.630074	-6.968992	-5.980559	0.000000	-10.000000	0.016667	0.000000	-59.000000	1023.000000	1023.000000	2046.000000
47.080002	-0.037650	-22.251369	-5.244110	-4.422258	-6.616571	-5.968430	0.000000	-10.000000	0.016667	-0.266667	-59.000000	1023.000000	1023.000000	2046.000000
47.099998	-0.037092	-21.921556	-5.401820	-4.274241	-6.249955	-5.995539	0.000000	-10.000000	0.008333	-0.700000	-59.000000	1023.000000	1023.000000	2046.000000
47.119999	-0.036990	-21.861322	-5.878782	-4.149311	-5.682033	-6.151197	0.000000	-10.000000	0.008333	-1.066667	-59.000000	1023.000000	1023.000000	2046.000000
47.139999	-0.037450	-22.132782	-6.276988	-4.244640	-5.391968	-6.219186	0.000000	-10.000000	0.008333	-1.366667	-59.000000	1023.000000	1023.000000	2046.000000
47.160000	-0.037849	-22.368876	-6.597930	-4.416607	-5.125616	-6.228722	0.000000	-10.000000	0.008333	-1.766667	-59.333332	1023.000000	1023.000000	2046.000000
47.180000	-0.038159	-22.552237	-6.614791	-4.528723	-5.147943	-6.260779	0.000000	-10.000000	0.008333	-2.466667	-59.833332	1023.000000	1023.000000	2046.000000
47.200001	-0.038634	-22.832767	-6.334867	-4.592082	-5.511561	-6.394258	0.000000	-10.000000	0.016667	-2.983333	-60.666668	1023.000000	1023.000000	2046.000000
47.220001	-0.039044	-23.074772	-5.939176	-4.722381	-6.030139	-6.383077	0.000000	-10.000000	0.016667	-3.050000	-61.500000	1023.000000	1023.000000	2046.000000
47.240002	-0.039185	-23.158550	-5.227388	-4.972737	-6.790547	-6.167878	0.000000	-10.000000	0.008333	-2.700000	-62.500000	1023.000000	1023.000000	2046.000000
47.259998	-0.039421	-23.298042	-5.104163	-5.237263	-6.978740	-5.977877	0.000000	-10.000000	0.000000	-2.116667	-63.333332	1023.000000	1023.000000	2046.000000
47.279999	-0.039694	-23.459196	-5.498790	-5.421305	-6.615375	-5.923726	0.000000	-10.000000	0.000000	-1.566667	-63.833332	1023.000000	1023.000000	2046.000000
47.299999	-0.039858	-23.556162	-6.273331	-5.352529	-5.779070	-6.151233	0.000000	-10.000000	0.000000	-0.850000	-64.000000	1023.000000	1023.000000	2046.000000
47.320000	-0.039277	-23.212999	-6.503324	-5.325119	-5.286592	-6.097964	0.000000	-10.000000	0.000000	-0.350000	-64.000000	1023.000000	1023.000000	2046.000000
47.340000	-0.038307	-22.639166	-6.508663	-5.143213	-4.919264	-6.068027	0.000000	-10.000000	0.000000	0.000000	-64.000000	1023.000000	1023.000000	2046.000000
47.360001	-0.037244	-22.011135	-6.072948	-4.905341	-5.016137	-6.016708	0.000000	-10.000000	0.000000	0.000000	-64.000000	1023.000000	1023.000000	2046.000000
47.380001	-0.036348	-21.481707	-5.249827	-4.724456	-5.631604	-5.875818	0.000000	-10.000000	0.008333	0.000000	-64.000000	1023.000000	1023.000000	2046.000000
47.400002	-0.035429	-20.938797	-4.534852	-4.757914	-6.112390	-5.533641	0.000000	-10.000000	0.008333	0.000000	-64.000000	1023.000000	1023.000000	2046.000000
47.419998	-0.034564	-20.427223	-4.186647	-4.748087	-6.222552	-5.269937	0.000000	-10.000000	0.008333	0.000000	-64.000000	1023.000000	1023.000000	2046.000000
47.439999	-0.034258	-20.246502	-4.393882	-4.799180	-5.920939	-5.132501	0.000000	-10.000000	0.000000	0.000000	-64.000000	1023.000000	1023.000000	2046.000000
47.459999	-0.034219	-20.223143	-5.024283	-4.780506	-5.214846	-5.203508	0.000000	-10.000000	0.000000	0.000000	-64.000000	1023.000000	1023.000000	2046.000000
47.480000	-0.033833	-19.995102	-5.574516	-4.701952	-4.488875	-5.229759	0.000000	-10.000000	-0.008333	0.000000	-64.000000	1023.000000	1023.000000	2046.000000
47.500000	-0.033076	-19.548012	-5.634726	-4.586362	-4.161552	-5.165371	0.000000	-10.000000	-0.008333	0.000000	-64.000000	1023.000000	1023.000000	2046.000000
47.520000	-0.032519	-19.218626	-5.459013	-4.359221	-4.164862	-5.235532	0.000000	-10.000000	-0.008333	0.000000	-64.000000	1023.000000	1023.000000	2046.000000
47.540001	-0.032029	-18.929014	-4.949724	-4.180645	-4.522482	-5.276163	0.000000	-10.000000	0.000000	0.000000	-64.000000	1023.000000	1023.000000	2046.000000
47.560001	-0.031532	-18.635429	-4.116779	-4.094312	-5.269382	-5.154958	0.000000	-10.000000	0.000000	0.000000	-64.000000	1023.000000	1023.000000	2046.000000
47.580002	-0.031173	-18.422989	-3.688477	-4.183470	-5.650630	-4.900413	0.000000	-10.000000	0.000000	0.000000	-64.000000	1023.000000	1023.000000	2046.000000
47.599998	-0.031084	-18.370436	-3.763783	-4.272745	-5.553060	-4.780849	0.000000	-10.000000	0.000000	0.000000	-64.000000	1023.000000	1023.000000	2046.000000
47.619999	-0.031097	-18.378134	-4.062782	-4.357352	-5.237117	-4.720881	0.000000	-10.000000	0.000000	0.000000	-64.000000	1023.000000	1023.000000	2046.000000
47.639999	-0.031300	-18.498081	-4.671371	-4.339863	-4.628420	-4.858426	0.000000	-10.000000	0.000000	0.000000	-64.000000	1023.000000	1023.000000	2046.000000
47.660000	-0.031640	-18.699299	-5.305131	-4.365635	-4.085651	-4.942882	0.000000	-10.000000	0.000000	0.000000	-64.000000	1023.000000	1023.000000	2046.000000
47.680000	-0.031912	-18.859818	-5.389139	-4.321894	-4.111559	-5.037226	0.000000	-10.000000	0.000000	0.000000	-64.000000	1023.000000	1023.000000	2046.000000
47.700001	-0.032590	-19.260696	-5.223636	-4.283070	-4.503945	-5.250046	0.000000	-10.000000	0.000000	0.000000	-64.000000	1023.000000	1023.000000	2046.000000
47.720001	-0.033053	-19.534111	-4.740712	-4.265047	-5.128293	-5.400059	0.000000	-10.000000	0.000000	0.516667	-64.000000	1023.000000	1023.000000	2046.000000
47.740002	-0.033089	-19.555614	-4.122103	-4.380956	-5.756975	-5.295580	0.000000	-10.000000	0.000000	1.050000	-64.000000	1023.000000	1023.000000	2046.000000
47.759998	-0.032661	-19.302752	-3.833445	-4.543507	-5.952744	-4.973057	0.000000	-10.000000	0.000000	1.283333	-64.000000	1023.000000	1023.000000	2046.000000
47.779999	-0.032766	-19.364811	-4.470852	-4.651812	-5.382978	-4.859169	0.000000	-10.000000	0.008333	0.766667	-64.000000	1023.000000	1023.000000	2046.000000
47.799999	-0.032638	-19.289198	-5.211167	-4.580438	-4.510071	-4.987523	0.000000	-10.000000	0.008333	0.233333	-64.000000	1023.000000	1023.000000	2046.000000
47.820000	-0.032770	-19.366854	-5.620154	-4.448685	-4.164092	-5.133922	0.000000	-10.000000	0.008333	0.000000	-64.000000	1023.000000	1023.000000	2046.000000
47.840000	-0.032719	-19.336657	-5.565124	-4.380468	-4.266286	-5.124779	0.000000	-10.000000	0.000000	0.283333	-64.000000	1023.000000	1023.000000	2046.000000
47.860001	-0.033027	-19.519209	-5.237316	-4.245366	-4.702751	-5.333775	0.000000	-10.000000	0.000000	1.116667	-64.000000	1023.000000	1023.000000	2046.000000
47.880001	-0.034040	-20.117680	-4.644802	-4.317779	-5.586261	-5.568838	0.000000	-10.000000	0.000000	2.200000	-64.000000	1023.000000	1023.000000	2046.000000
47.900002	-0.036025	-21.290766	-4.553904	-4.595896	-6.296892	-5.844074	0.000000	-10.000000	0.000000	3.066667	-64.000000	1023.000000	1023.000000	2046.000000
47.919998	-0.038736	-22.892982	-4.863989	-5.001866	-6.943456	-6.083672	0.000000	-10.000000	0.000000	3.466667	-64.000000	1023.000000	1023.000000	2046.000000
47.939999	-0.041033	-24.250353	-5.823340	-5.306858	-6.785017	-6.335138	0.000000	-10.000000	0.000000	3.700000	-64.000000	1023.000000	1023.000000	2046.000000
47.959999	-0.042672	-25.219189	-6.851373	-5.501411	-6.253581	-6.612823	0.000000	-10.000000	0.000000	3.783333	-64.000000	1023.000000	1023.000000	2046.000000
47.980000	-0.043101	-25.472509	-7.276430	-5.460802	-5.913618	-6.821659	0.000000	-10.000000	0.000000	3.783333	-64.000000	1023.000000	1023.000000	2046.000000
48.000000	-0.042923	-25.367460	-6.969344	-5.198981	-6.157408	-7.041727	0.000000	-10.000000	0.000000	3.766667	-64.000000	1023.000000	1023.000000	2046.000000
48.020000	-0.042893	-25.349873	-6.220694	-5.099064	-6.973186	-7.056929	0.000000	-10.000000	-0.016667	4.016667	-64.000000	1023.000000	1023.000000	2046.000000
48.040001	-0.042768	-25.275723	-5.777602	-5.241523	-7.490672	-6.765925	0.000000	-10.000000	-0.033333	4.616667	-64.000000	1023.000000	1023.000000	2046.000000
48.060001	-0.042583	-25.166531	-5.932812	-5.370707	-7.357706	-6.505307	0.000000	-10.000000	-0.041667	5.583333	-64.000000	1023.000000	1023.000000	2046.000000
48.080002	-0.042634	-25.196877	-6.689897	-5.444409	-6.626128	-6.436443	0.000000	-10.000000	-0.041667	6.783333	-64.000000	1023.000000	1023.000000	2046.000000
48.099998	-0.042507	-25.121630	-7.071532	-5.389343	-6.170251	-6.490504	0.000000	-10.000000	-0.050000	7.966667	-64.000000	1023.000000	1023.000000	2046.000000
48.119999	-0.041831	-24.721865	-7.276573	-5.369277	-5.711978	-6.364038	0.000000	-10.000000	-0.075000	9.083334	-49.833332	1023.000000	1023.000000	2046.000000
48.139999	-0.040893	-24.167551	-7.205564	-5.278365	-5.453256	-6.230367	0.000000	-10.000000	-0.108333	10.883333	-18.500000	1023.000000	1023.000000	2046.000000
48.160000	-0.039663	-23.440613	-6.921293	-5.079879	-5.314746	-6.124694	0.000000	-10.000000	-0.133333	12.350000	12.833333	1023.000000	1023.000000	2046.000000
48.180000	-0.038328	-22.652090	-6.585848	-4.827000	-5.211404	-6.027839	0.000000	-10.000000	-0.150000	13.450000	30.000000	1023.000000	1023.000000	2046.000000
48.200001	-0.036765	-21.727905	-6.132421	-4.469289	-5.205169	-5.921026	0.000000	-10.000000	-0.150000	13.650000	31.333334	1023.000000	1023.000000	2046.000000
48.220001	-0.035265	-20.841362	-5.324484	-4.149053	-5.560754	-5.807070	0.000000	-10.000000	-0.150000	14.033334	34.166668	1023.000000	1023.000000	2046.000000
48.240002	-0.033957	-20.068344	-4.673870	-4.092587	-5.866088	-5.435800	0.000000	-10.000000	-0.166667	14.683333	38.666668	1023.000000	1023.000000	2046.000000
48.259998	-0.033552	-19.829285	-4.723711	-4.308701	-5.727364	-5.069509	0.000000	-10.000000	-0.166667	15.316667	43.500000	1023.000000	1023.000000	2046.000000
48.279999	-0.033655	-19.890179	-5.360868	-4.523130	-5.061855	-4.944327	0.000000	-10.000000	-0.183333	15.716667	48.500000	1023.000000	1023.000000	2046.000000
48.299999	-0.033978	-20.080940	-5.982584	-4.628166	-4.426088	-5.044103	0.000000	-10.000000	-0.191667	15.966666	53.666668	1023.000000	1023.000000	2046.000000
48.320000	-0.033833	-19.995308	-6.073354	-4.689869	-4.208469	-5.023616	0.000000	-10.000000	-0.208333	16.266666	59.000000	1023.000000	1023.000000	2046.000000
48.340000	-0.033427	-19.755489	-5.767492	-4.559851	-4.285121	-5.143025	0.000000	-10.000000	-0.208333	16.866667	64.333336	1023.000000	1023.000000	2046.000000
48.360001	-0.033076	-19.547770	-5.295948	-4.440897	-4.563505	-5.247420	0.000000	-10.000000	-0.208333	17.733334	69.833336	1023.000000	1023.000000	2046.000000
48.380001	-0.032835	-19.405260	-4.592079	-4.490529	-5.198334	-5.124320	0.000000	-10.000000	-0.225000	18.433334	75.500000	1023.000000	1023.000000	2046.000000
48.400002	-0.032358	-19.123360	-4.259774	-4.749166	-5.410587	-4.703833	0.000000	-10.000000	-0.250000	19.250000	81.500000	1023.000000	1023.000000	2046.000000
48.419998	-0.031635	-18.696203	-4.694932	-4.929597	-4.715719	-4.355956	0.000000	-10.000000	-0.275000	19.633333	87.833336	1023.000000	1023.000000	2046.000000
48.439999	-0.030805	-18.205807	-5.289067	-4.859113	-3.747767	-4.309860	0.000000	-10.000000	-0.291667	20.116667	94.333336	1023.000000	1023.000000	2046.000000
48.459999	-0.028964	-17.117994	-5.146504	-4.610799	-3.230048	-4.130644	0.000000	-10.000000	-0.300000	20.433332	101.166664	1023.000000	1023.000000	2046.000000
48.480000	-0.026886	-15.889476	-4.588985	-4.068162	-3.086795	-4.145533	0.000000	-10.000000	-0.308333	20.950001	107.833336	1023.000000	1023.000000	2046.000000
48.500000	-0.025328	-14.968924	-3.572740	-3.649768	-3.639859	-4.106557	0.000000	-10.000000	-0.325000	21.316668	114.833336	1023.000000	1023.000000	2046.000000
48.520000	-0.024030	-14.201980	-2.923757	-3.703108	-3.977865	-3.597249	0.000000	-10.000000	-0.341667	21.650000	121.833336	1023.000000	1023.000000	2046.000000
48.540001	-0.022960	-13.569476	-3.196303	-3.869722	-3.423920	-3.079530	0.000000	-10.000000	-0.341667	21.966667	129.000000	1023.000000	1023.000000	2046.000000
48.560001	-0.022046	-13.029463	-3.841814	-3.766898	-2.412931	-3.007819	0.000000	-10.000000	-0.350000	22.466667	136.333328	1023.000000	1023.000000	2046.000000
48.580002	-0.020761	-12.269936	-3.858127	-3.478602	-1.922589	-3.010617	0.000000	-10.000000	-0.350000	22.866667	143.666672	1023.000000	1023.000000	2046.000000
48.599998	-0.019210	-11.353106	-3.369862	-3.077819	-1.882512	-3.022913	0.000000	-10.000000	-0.358333	23.166668	151.333328	1023.000000	1023.000000	2046.000000
48.619999	-0.017968	-10.619076	-2.749708	-2.617637	-2.115483	-3.136249	0.000000	-10.000000	-0.366667	23.600000	159.000000	1023.000000	1023.000000	2046.000000
48.639999	-0.017082	-10.095533	-1.975366	-2.599375	-2.697290	-2.823503	0.000000	-10.000000	-0.375000	24.000000	167.000000	1023.000000	1023.000000	2046.000000
48.660000	-0.016273	-9.617120	-1.911388	-2.853519	-2.608560	-2.243653	0.000000	-10.000000	-0.391667	24.333334	175.000000	1023.000000	1023.000000	2046.000000
48.680000	-0.015692	-9.274236	-2.381357	-2.879999	-1.947738	-2.065141	0.000000	-10.000000	-0.383333	24.350000	183.000000	1023.000000	1023.000000	2046.000000
48.700001	-0.015030	-8.882812	-2.843694	-2.685279	-1.219517	-2.134322	0.000000	-10.000000	-0.391667	24.166668	191.000000	1023.000000	1023.000000	2046.000000
48.720001	-0.013778	-8.142723	-2.553810	-2.236484	-1.066116	-2.286312	0.000000	-10.000000	-0.391667	24.366667	199.000000	1023.000000	1023.000000	2046.000000
48.740002	-0.013169	-7.782811	-1.887963	-1.768895	-1.570925	-2.555028	0.000000	-10.000000	-0.408333	24.450001	207.000000	1023.000000	1023.000000	2046.000000
48.759998	-0.013276	-7.845963	-1.250125	-2.014177	-2.345125	-2.236536	0.000000	-10.000000	-0.425000	24.833334	215.166672	1023.000000	1023.000000	2046.000000
48.779999	-0.013449	-7.948526	-1.725302	-2.478120	-2.004705	-1.740398	0.000000	-10.000000	-0.441667	25.033333	223.500000	1023.000000	1023.000000	2046.000000
48.799999	-0.013385	-7.910584	-2.458192	-2.407191	-1.146552	-1.898649	0.000000	-10.000000	-0.450000	25.350000	231.833328	1023.000000	1023.000000	2046.000000
48.820000	-0.011691	-6.909625	-2.225137	-2.021901	-0.731192	-1.931395	0.000000	-10.000000	-0.450000	25.633333	240.333328	1023.000000	1023.000000	2046.000000
48.840000	-0.009785	-5.782956	-1.473595	-1.358814	-0.865871	-2.084676	0.000000	-10.000000	-0.458333	25.666668	248.666672	1023.000000	1023.000000	2046.000000
48.860001	-0.009358	-5.530354	-0.905029	-1.102478	-1.461769	-2.061079	0.000000	-10.000000	-0.458333	25.783333	257.333344	1023.000000	1023.000000	2046.000000
48.880001	-0.009044	-5.344927	-0.676101	-1.269820	-1.713165	-1.685841	0.000000	-10.000000	-0.458333	25.716667	265.833344	1023.000000	1023.000000	2046.000000
48.900002	-0.009022	-5.331760	-0.815708	-1.370329	-1.687789	-1.457935	0.000000	-10.000000	-0.466667	26.016666	277.333344	1023.000000	1023.000000	2046.000000
48.919998	-0.009134	-5.398341	-1.267451	-1.530780	-1.288766	-1.311344	0.000000	-10.000000	-0.475000	26.299999	291.666656	1023.000000	1023.000000	2046.000000
48.939999	-0.008953	-5.291106	-1.704888	-1.380184	-0.740826	-1.465209	0.000000	-10.000000	-0.483333	26.666666	303.166656	1023.000000	1023.000000	2046.000000
48.959999	-0.008935	-5.280618	-1.768796	-1.236249	-0.551252	-1.724321	0.000000	-10.000000	-0.475000	26.600000	312.000000	1023.000000	1023.000000	2046.000000
48.980000	-0.009772	-5.775316	-1.598698	-0.958272	-0.896280	-2.322066	0.000000	-10.000000	-0.475000	26.450001	315.000000	1023.000000	1023.000000	2046.000000
49.000000	-0.010897	-6.440277	-1.295569	-0.727684	-1.600906	-2.816118	0.000000	-10.000000	-0.466667	26.316668	321.000000	1023.000000	1023.000000	2046.000000
49.020000	-0.011726	-6.929964	-0.995384	-0.764984	-2.274158	-2.895437	0.000000	-10.000000	-0.450000	26.083334	326.833344	1023.000000	1023.000000	2046.000000
49.040001	-0.012132	-7.169901	-1.038634	-1.212052	-2.492422	-2.426793	0.000000	-10.000000	-0.433333	25.716667	335.666656	1023.000000	1023.000000	2046.000000
49.060001	-0.012271	-7.252293	-1.760653	-1.411397	-1.832314	-2.247928	0.000000	-10.000000	-0.425000	25.383333	344.333344	1023.000000	1023.000000	2046.000000
49.080002	-0.011937	-7.054920	-2.211157	-1.161564	-1.199452	-2.482747	0.000000	-10.000000	-0.433333	25.150000	352.833344	1023.000000	1023.000000	2046.000000
49.099998	-0.010777	-6.369401	-1.848903	-0.762156	-1.159350	-2.598992	0.000000	-10.000000	-0.450000	25.299999	361.333344	1023.000000	1023.000000	2046.000000
49.119999	-0.009774	-5.776725	-1.306529	-0.220842	-1.378085	-2.871269	0.000000	-10.000000	-0.458333	25.483334	369.666656	1023.000000	1023.000000	2046.000000
49.139999	-0.008975	-5.304243	-0.681766	-0.208359	-1.880113	-2.534004	0.000000	-10.000000	-0.441667	25.883333	378.333344	1023.000000	1023.000000	2046.000000
49.160000	-0.008078	-4.774082	-0.643641	-0.496417	-1.737057	-1.896966	0.000000	-10.000000	-0.441667	25.866667	386.833344	1023.000000	1023.000000	2046.000000
49.180000	-0.007084	-4.186677	-1.045340	-0.425638	-1.055193	-1.660507	0.000000	-10.000000	-0.450000	25.800001	395.500000	1023.000000	1023.000000	2046.000000
49.200001	-0.006012	-3.552918	-1.153670	-0.136107	-0.539012	-1.724130	0.000000	-10.000000	-0.483333	25.933334	404.000000	1023.000000	1023.000000	2046.000000
49.220001	-0.004255	-2.514452	-0.760966	0.393687	-0.289880	-1.857293	0.000000	-10.000000	-0.475000	26.216667	412.666656	1023.000000	1023.000000	2046.000000
49.240002	-0.002470	-1.459962	-0.094064	0.977772	-0.364466	-1.979204	0.000000	-10.000000	-0.466667	26.333334	421.333344	1023.000000	1023.000000	2046.000000
49.259998	-0.001057	-0.624946	0.510767	1.215269	-0.635993	-1.714988	0.000000	-10.000000	-0.450000	26.200001	430.166656	1023.000000	1023.000000	2046.000000
49.279999	0.000556	0.328671	0.912688	1.205386	-0.670698	-1.118705	0.000000	-10.000000	-0.433333	25.966667	438.833344	1023.000000	1023.000000	2046.000000
49.299999	0.002221	1.312891	0.883117	1.184376	-0.184250	-0.570352	0.000000	-10.000000	-0.416667	25.650000	447.500000	1023.000000	1023.000000	2046.000000
49.320000	0.003199	1.890401	0.691226	1.247824	0.293008	-0.341657	0.000000	-10.000000	-0.400000	25.150000	456.166656	1023.000000	1023.000000	2046.000000
49.340000	0.003657	2.161484	0.526633	1.444517	0.690972	-0.500638	0.000000	-10.000000	-0.383333	24.516666	464.666656	1023.000000	1023.000000	2046.000000
49.360001	0.004175	2.467595	0.700891	1.686811	0.779193	-0.699299	0.000000	-10.000000	-0.350000	23.783333	473.000000	1023.000000	1023.000000	2046.000000
49.380001	0.004611	2.725206	1.189038	1.955288	0.532625	-0.951745	0.000000	-10.000000	-0.316667	23.000000	481.000000	1023.000000	1023.000000	2046.000000
49.400002	0.004680	2.765876	1.539925	2.006799	0.223735	-1.004583	0.000000	-10.000000	-0.316667	22.233334	488.833344	1023.000000	1023.000000	2046.000000
49.419998	0.004641	2.743009	1.733030	1.794650	0.027610	-0.812282	0.000000	-10.000000	-0.316667	21.950001	498.833344	1023.000000	1023.000000	2046.000000
49.439999	0.004996	2.952754	1.805722	1.369499	0.038942	-0.261409	0.000000	-10.000000	-0.316667	21.883335	506.166656	1023.000000	1023.000000	2046.000000
49.459999	0.005651	3.339958	1.563933	1.197399	0.505491	0.073135	0.000000	-10.000000	-0.316667	21.866667	513.666687	1023.000000	1023.000000	2046.000000
49.480000	0.006796	4.016266	1.457049	1.356441	1.012049	0.190726	0.000000	-10.000000	-0.333333	21.800001	518.666687	1023.000000	1023.000000	2046.000000
49.500000	0.008288	4.898359	1.625187	1.630285	1.376294	0.266594	0.000000	-10.000000	-0.350000	21.716667	526.000000	1023.000000	1023.000000	2046.000000
49.520000	0.010241	6.052425	1.990246	2.010809	1.704576	0.346795	0.000000	-10.000000	-0.341667	22.033335	533.166687	1023.000000	1023.000000	2046.000000
49.540001	0.012060	7.127368	2.474916	2.452364	1.843217	0.356872	0.000000	-10.000000	-0.325000	22.183334	540.500000	1023.000000	1023.000000	2046.000000
49.560001	0.013706	8.100421	2.920561	2.904966	1.941923	0.332971	0.000000	-10.000000	-0.308333	22.383333	547.833313	1023.000000	1023.000000	2046.000000
49.580002	0.015143	8.949682	3.398703	3.269740	1.894661	0.386578	0.000000	-10.000000	-0.300000	22.416668	555.333313	1023.000000	1023.000000	2046.000000
49.599998	0.016316	9.642832	3.720350	3.376452	1.847400	0.698630	0.000000	-10.000000	-0.300000	22.516666	562.666687	1023.000000	1023.000000	2046.000000
49.619999	0.017581	10.390651	4.005518	3.304997	1.861738	1.218397	0.000000	-10.000000	-0.300000	22.400002	570.333313	1023.000000	1023.000000	2046.000000
49.639999	0.018867	11.150527	4.026279	3.235061	2.146936	1.742250	0.000000	-10.000000	-0.291667	22.233334	577.666687	1023.000000	1023.000000	2046.000000
49.660000	0.019907	11.765061	3.921498	3.355543	2.527212	1.960808	0.000000	-10.000000	-0.275000	22.150002	585.166687	1023.000000	1023.000000	2046.000000
49.680000	0.020324	12.011757	3.718938	3.539547	2.870814	1.882458	0.000000	-10.000000	-0.275000	22.000000	592.500000	1023.000000	1023.000000	2046.000000
49.700001	0.020682	12.222896	3.679833	3.783729	3.099577	1.659756	0.000000	-10.000000	-0.300000	21.783333	600.000000	1023.000000	1023.000000	2046.000000
49.720001	0.021679	12.812271	4.072048	4.076293	3.095326	1.568604	0.000000	-10.000000	-0.316667	21.516666	607.333313	1023.000000	1023.000000	2046.000000
49.740002	0.023216	13.720642	4.546591	4.565948	3.190431	1.417673	0.000000	-10.000000	-0.316667	21.516666	614.666687	1023.000000	1023.000000	2046.000000
49.759998	0.024177	14.288477	4.913206	4.860318	3.056890	1.458062	0.000000	-10.000000	-0.291667	21.100000	621.833313	1023.000000	1023.000000	2046.000000
49.779999	0.023496	13.886376	4.686176	4.895901	2.833645	1.470654	0.000000	-10.000000	-0.275000	20.450001	629.000000	1023.000000	1023.000000	2046.000000
49.799999	0.022853	13.505842	4.768864	4.535141	2.442094	1.759743	0.000000	-10.000000	-0.258333	19.750000	635.833313	1023.000000	1023.000000	2046.000000
49.820000	0.022915	13.542752	4.657716	4.263176	2.473648	2.148212	0.000000	-10.000000	-0.250000	19.383333	642.500000	1023.000000	1023.000000	2046.000000
49.840000	0.023465	13.867766	4.511593	4.361564	2.760651	2.233959	0.000000	-10.000000	-0.250000	19.233334	649.000000	1023.000000	1023.000000	2046.000000
49.860001	0.023908	14.129900	4.431253	4.640726	2.992589	2.065332	0.000000	-10.000000	-0.258333	19.083334	655.500000	1023.000000	1023.000000	2046.000000
49.880001	0.023844	14.091542	4.468157	4.942085	3.043593	1.637708	0.000000	-10.000000	-0.250000	18.966667	662.000000	1023.000000	1023.000000	2046.000000
49.900002	0.022867	13.514652	4.415180	5.103081	2.834822	1.161569	0.000000	-10.000000	-0.250000	18.616667	668.333313	1023.000000	1023.000000	2046.000000
49.919998	0.021442	12.672164	4.413054	5.220096	2.374812	0.664202	0.000000	-10.000000	-0.216667	18.100000	674.500000	1023.000000	1023.000000	2046.000000
49.939999	0.020239	11.961164	4.315442	5.284622	2.091420	0.269679	0.000000	-10.000000	-0.191667	17.350000	680.500000	1023.000000	1023.000000	2046.000000
49.959999	0.019529	11.541398	4.333076	5.204937	1.808288	0.195096	0.000000	-10.000000	-0.158333	16.816668	686.500000	1023.000000	1023.000000	2046.000000
49.980000	0.019186	11.338841	4.250768	4.944978	1.659920	0.483175	0.000000	-10.000000	-0.166667	16.133333	692.333313	1023.000000	1023.000000	2046.000000
50.000000	0.019114	11.296211	4.154269	4.653301	1.642779	0.845863	0.000000	-10.000000	-0.183333	16.033333	698.000000	1023.000000	1023.000000	2046.000000
50.020000	0.019693	11.638309	3.975134	4.558701	1.969336	1.135139	0.000000	-10.000000	-0.200000	15.883333	703.333313	1023.000000	1023.000000	2046.000000
50.040001	0.020026	11.835441	3.831857	4.783313	2.248046	0.972225	0.000000	-10.000000	-0.200000	15.950001	708.666687	1023.000000	1023.000000	2046.000000
50.060001	0.020610	12.180372	3.974686	5.042573	2.360193	0.802921	0.000000	-10.000000	-0.200000	15.816668	714.000000	1023.000000	1023.000000	2046.000000
50.080002	0.021591	12.760150	4.275746	5.374906	2.422152	0.687346	0.000000	-10.000000	-0.183333	15.600000	719.333313	1023.000000	1023.000000	2046.000000
50.099998	0.022668	13.397014	4.620088	5.637733	2.450409	0.688784	0.000000	-10.000000	-0.166667	15.300000	724.500000	1023.000000	1023.000000	2046.000000
50.119999	0.023836	14.087220	4.836432	5.931252	2.647461	0.672075	0.000000	-10.000000	-0.150000	15.200000	729.500000	1023.000000	1023.000000	2046.000000
50.139999	0.024802	14.658158	5.044284	6.119103	2.737562	0.757209	0.000000	-10.000000	-0.150000	14.766666	734.500000	1023.000000	1023.000000	2046.000000
50.160000	0.025741	15.212766	5.267408	6.142556	2.724071	1.078731	0.000000	-10.000000	-0.133333	14.683333	739.666687	1023.000000	1023.000000	2046.000000
50.180000	0.026832	15.857904	5.430293	5.966644	2.742252	1.718716	0.000000	-10.000000	-0.133333	14.116667	744.666687	1023.000000	1023.000000	2046.000000
50.200001	0.028255	16.698454	5.423114	6.014834	3.081651	2.178854	0.000000	-10.000000	-0.125000	13.900000	749.500000	1023.000000	1023.000000	2046.000000
50.220001	0.029435	17.396360	5.471411	6.405645	3.404795	2.114509	0.000000	-10.000000	-0.125000	13.316667	754.166687	1023.000000	1023.000000	2046.000000
50.240002	0.030149	17.818106	5.581984	6.773944	3.595149	1.867028	0.000000	-10.000000	-0.100000	12.500000	758.666687	1023.000000	1023.000000	2046.000000
50.259998	0.030513	18.033367	5.709232	6.976450	3.652159	1.695525	0.000000	-10.000000	-0.066667	11.566667	763.000000	1023.000000	1023.000000	2046.000000
50.279999	0.030301	17.907999	5.924686	7.034900	3.456285	1.492129	0.000000	-10.000000	-0.050000	10.516667	767.000000	1023.000000	1023.000000	2046.000000
50.299999	0.029976	17.715536	5.951845	6.978207	3.371312	1.414172	0.000000	-10.000000	-0.025000	9.650001	770.666687	1023.000000	1023.000000	2046.000000
50.320000	0.029450	17.404753	5.914045	6.782077	3.259343	1.449288	0.000000	-10.000000	-0.016667	8.950000	774.166687	1023.000000	1023.000000	2046.000000
50.340000	0.029086	17.189770	5.889331	6.490938	3.151778	1.657723	0.000000	-10.000000	0.000000	8.516666	777.166687	1023.000000	1023.000000	2046.000000
50.360001	0.029083	17.188290	5.935234	6.151725	3.043729	2.057602	0.000000	-10.000000	0.000000	8.366667	780.166687	1023.000000	1023.000000	2046.000000
50.380001	0.029676	17.538696	5.873158	5.998159	3.250537	2.416843	0.000000	-10.000000	-0.008333	8.183333	782.833313	1023.000000	1023.000000	2046.000000
50.400002	0.030598	18.083334	6.015687	6.104064	3.395414	2.568169	0.000000	-10.000000	-0.008333	8.016666	785.666687	1023.000000	1023.000000	2046.000000
50.419998	0.031750	18.763968	6.131737	6.368900	3.706218	2.557111	0.000000	-10.000000	-0.008333	7.916667	788.333313	1023.000000	1023.000000	2046.000000
50.439999	0.033052	19.533781	6.397806	6.821495	3.957471	2.357009	0.000000	-10.000000	0.000000	7.700000	791.000000	1023.000000	1023.000000	2046.000000
50.459999	0.034624	20.463057	6.777411	7.184512	4.160569	2.340566	0.000000	-10.000000	0.000000	7.566667	793.666687	1023.000000	1023.000000	2046.000000
50.480000	0.036003	21.277870	7.034636	7.477183	4.358188	2.407862	0.000000	-10.000000	0.000000	7.250000	796.166687	1023.000000	1023.000000	2046.000000
50.500000	0.036954	21.839523	7.197571	7.637919	4.447530	2.556503	0.000000	-10.000000	0.000000	7.000000	798.833313	1023.000000	1023.000000	2046.000000
50.520000	0.037803	22.341852	7.348302	7.651862	4.484635	2.857053	0.000000	-10.000000	0.000000	6.583333	801.166687	1023.000000	1023.000000	2046.000000
50.540001	0.038403	22.696447	7.474361	7.496704	4.417077	3.308306	0.000000	-10.000000	0.000000	6.300000	803.500000	1023.000000	1023.000000	2046.000000
50.560001	0.038680	22.860165	7.429949	7.448421	4.416680	3.565113	0.000000	-10.000000	0.000000	6.300000	805.500000	1023.000000	1023.000000	2046.000000
50.580002	0.038621	22.824884	7.313663	7.599198	4.508218	3.403805	0.000000	-10.000000	0.000000	6.566667	807.500000	1023.000000	1023.000000	2046.000000
50.599998	0.038797	22.928795	7.279761	7.829997	4.691929	3.127109	0.000000	-10.000000	-0.016667	6.900000	809.666687	1023.000000	1023.000000	2046.000000
50.619999	0.039518	23.355139	7.482016	8.036316	4.807861	3.028946	0.000000	-10.000000	-0.016667	7.000000	812.000000	1023.000000	1023.000000	2046.000000
50.639999	0.040977	24.217566	7.853237	8.379801	4.961727	3.022801	0.000000	-10.000000	-0.016667	6.716667	814.333313	1023.000000	1023.000000	2046.000000
50.660000	0.041420	24.479504	7.937998	8.468606	4.915439	3.157460	0.000000	-10.000000	0.000000	6.066667	816.500000	1023.000000	1023.000000	2046.000000
50.680000	0.041270	24.390465	7.825037	8.425838	4.826385	3.313206	0.000000	-10.000000	0.000000	5.233334	818.500000	1023.000000	1023.000000	2046.000000
50.700001	0.040731	24.072195	7.736922	8.114763	4.562035	3.658475	0.000000	-10.000000	0.000000	4.466667	820.500000	1023.000000	1023.000000	2046.000000
50.720001	0.040601	23.995350	7.666934	8.066508	4.509563	3.752345	0.000000	-10.000000	0.000000	3.883333	822.333313	1023.000000	1023.000000	2046.000000
50.740002	0.040675	24.039059	7.585238	8.317125	4.635321	3.501373	0.000000	-10.000000	-0.008333	3.700000	823.833313	1023.000000	1023.000000	2046.000000
50.759998	0.040074	23.683870	7.589992	8.577387	4.626411	2.890080	0.000000	-10.000000	-0.008333	3.766667	825.166687	1023.000000	1023.000000	2046.000000
50.779999	0.038413	22.702274	7.515658	8.491387	4.273287	2.421941	0.000000	-10.000000	-0.008333	3.566667	826.333313	1023.000000	1023.000000	2046.000000
50.799999	0.035724	21.112638	7.081643	8.308113	3.820250	1.902632	0.000000	-10.000000	0.008333	2.466667	827.666687	1023.000000	1023.000000	2046.000000
50.820000	0.033408	19.744320	6.639266	8.087367	3.472404	1.545282	0.000000	-10.000000	0.016667	0.866667	828.500000	1023.000000	1023.000000	2046.000000
50.840000	0.031694	18.731174	6.374268	7.718943	3.085671	1.552293	0.000000	-10.000000	0.016667	-0.716667	829.000000	1023.000000	1023.000000	2046.000000
50.860001	0.030720	18.155380	6.217772	7.307030	2.803164	1.827414	0.000000	-10.000000	0.008333	-1.516667	829.000000	1023.000000	1023.000000	2046.000000
50.880001	0.030208	17.852806	6.008461	7.153810	2.799724	1.890811	0.000000	-10.000000	0.000000	-1.450000	829.000000	1023.000000	1023.000000	2046.000000
50.900002	0.030018	17.740450	5.915703	7.316916	2.868368	1.639462	0.000000	-10.000000	0.000000	-0.816667	829.000000	1023.000000	1023.000000	2046.000000
50.919998	0.030139	17.812290	5.911412	7.580118	3.012280	1.308480	0.000000	-10.000000	0.000000	-0.200000	829.000000	1023.000000	1023.000000	2046.000000
50.939999	0.030546	18.052898	6.024527	7.614730	3.123466	1.290174	0.000000	-10.000000	0.000000	0.000000	829.000000	1023.000000	1023.000000	2046.000000
50.959999	0.030812	18.209986	6.074679	7.639421	3.217078	1.278807	0.000000	-10.000000	0.000000	0.000000	829.000000	1023.000000	1023.000000	2046.000000
50.980000	0.030907	18.266182	6.121102	7.576718	3.151878	1.416484	0.000000	-10.000000	0.008333	0.000000	829.000000	1023.000000	1023.000000	2046.000000
51.000000	0.030903	18.263700	6.161507	7.313490	3.003084	1.785620	0.000000	-10.000000	0.008333	0.000000	829.000000	1023.000000	1023.000000	2046.000000
51.020000	0.031459	18.592131	6.200115	7.276647	3.063106	2.052262	0.000000	-10.000000	0.008333	0.000000	829.000000	1023.000000	1023.000000	2046.000000
51.040001	0.032422	19.161554	6.292322	7.625821	3.329031	1.914381	0.000000	-10.000000	0.000000	0.000000	829.000000	1023.000000	1023.000000	2046.000000
51.060001	0.033443	19.765089	6.470610	7.921667	3.548622	1.824191	0.000000	-10.000000	0.000000	0.000000	829.000000	1023.000000	1023.000000	2046.000000
51.080002	0.034701	20.508554	6.694540	8.154026	3.719047	1.940942	0.000000	-10.000000	0.000000	0.000000	829.000000	1023.000000	1023.000000	2046.000000
51.099998	0.035685	21.089842	6.850471	8.305257	3.890799	2.043315	0.000000	-10.000000	0.000000	0.000000	829.000000	1023.000000	1023.000000	2046.000000
51.119999	0.035930	21.234598	6.724420	8.267962	4.027186	2.215030	0.000000	-10.000000	0.008333	-0.283333	829.000000	1023.000000	1023.000000	2046.000000
51.139999	0.035363	20.899286	6.708557	8.026149	3.762276	2.402305	0.000000	-10.000000	0.008333	-1.233333	829.000000	1023.000000	1023.000000	2046.000000
51.160000	0.034515	20.398575	6.662782	7.724607	3.471190	2.539997	0.000000	-10.000000	0.025000	-2.783333	829.000000	1023.000000	1023.000000	2046.000000
51.180000	0.033647	19.885330	6.441816	7.622120	3.461347	2.360047	0.000000	-10.000000	0.033333	-4.600000	829.000000	1023.000000	1023.000000	2046.000000
51.200001	0.032762	19.362514	6.273423	7.670948	3.473279	1.944864	0.000000	-10.000000	0.050000	-5.850000	829.000000	1023.000000	1023.000000	2046.000000
51.220001	0.032236	19.051514	6.217025	7.494884	3.528852	1.810753	0.000000	-10.000000	0.041667	-6.450000	829.000000	1023.000000	1023.000000	2046.000000
51.240002	0.031585	18.666782	6.115759	7.277809	3.522345	1.750870	0.000000	-10.000000	0.041667	-6.483334	829.000000	1023.000000	1023.000000	2046.000000
51.259998	0.031004	18.323277	6.037315	7.008519	3.384061	1.893381	0.000000	-10.000000	0.041667	-6.316667	829.000000	1023.000000	1023.000000	2046.000000
51.279999	0.030983	18.311178	6.236316	6.774092	3.072905	2.227866	0.000000	-10.000000	0.041667	-6.050000	829.000000	1023.000000	1023.000000	2046.000000
51.299999	0.031842	18.818579	6.341675	6.825477	3.213487	2.437939	0.000000	-10.000000	0.025000	-5.550000	829.000000	1023.000000	1023.000000	2046.000000
51.320000	0.033050	19.532660	6.458810	7.197441	3.591977	2.284432	0.000000	-10.000000	0.008333	-4.916667	829.000000	1023.000000	1023.000000	2046.000000
51.340000	0.034113	20.161074	6.685624	7.442040	3.814372	2.219037	0.000000	-10.000000	-0.008333	-4.233334	829.000000	1023.000000	1023.000000	2046.000000
51.360001	0.035308	20.867197	6.886351	7.526782	4.032496	2.421568	0.000000	-10.000000	-0.008333	-3.683333	829.000000	1023.000000	1023.000000	2046.000000
51.380001	0.035966	21.255823	6.888360	7.666158	4.212779	2.488526	0.000000	-10.000000	-0.008333	-3.266667	822.166687	1023.000000	1023.000000	2046.000000
51.400002	0.036656	21.663933	6.867718	7.609065	4.342305	2.844845	0.000000	-10.000000	0.000000	-2.683333	814.666687	1023.000000	1023.000000	2046.000000
51.419998	0.036986	21.858892	7.034363	7.648715	4.177867	2.997948	0.000000	-10.000000	0.000000	-2.216667	807.166687	1023.000000	1023.000000	2046.000000
51.439999	0.037751	22.310722	7.292287	7.691635	4.048118	3.278683	0.000000	-10.000000	0.000000	-1.633333	806.333313	1023.000000	1023.000000	2046.000000
51.459999	0.038612	22.819427	7.378031	7.932541	4.247565	3.261291	0.000000	-10.000000	0.000000	-1.166667	806.166687	1023.000000	1023.000000	2046.000000
51.480000	0.038765	22.910040	7.402189	8.252238	4.315403	2.940208	0.000000	-10.000000	0.000000	-0.550000	806.000000	1023.000000	1023.000000	2046.000000
51.500000	0.038655	22.844959	7.371385	8.233238	4.405725	2.834612	0.000000	-10.000000	-0.008333	-0.150000	806.000000	1023.000000	1023.000000	2046.000000
51.520000	0.038378	22.681690	7.177608	8.020333	4.544230	2.939519	0.000000	-10.000000	-0.008333	0.000000	806.000000	1023.000000	1023.000000	2046.000000
51.540001	0.037531	22.180706	6.990716	7.870989	4.403690	2.915309	0.000000	-10.000000	-0.008333	0.000000	806.000000	1023.000000	1023.000000	2046.000000
51.560001	0.037339	22.067587	7.184725	7.697560	4.036456	3.148846	0.000000	-10.000000	0.000000	-0.883333	806.000000	1023.000000	1023.000000	2046.000000
51.580002	0.038061	22.494335	7.316042	7.935732	4.103201	3.139360	0.000000	-10.000000	0.016667	-2.416667	805.833313	1023.000000	1023.000000	2046.000000
51.599998	0.038561	22.789698	7.417052	8.196865	4.229022	2.946760	0.000000	-10.000000	0.025000	-4.550000	805.000000	1023.000000	1023.000000	2046.000000
51.619999	0.038897	22.988272	7.373767	8.266510	4.485858	2.862136	0.000000	-10.000000	0.041667	-6.133333	803.500000	1023.000000	1023.000000	2046.000000
51.639999	0.038047	22.485773	7.076111	8.110986	4.461926	2.836750	0.000000	-10.000000	0.041667	-7.300000	801.500000	1023.000000	1023.000000	2046.000000
51.660000	0.036940	21.831747	6.846473	7.982834	4.228666	2.773773	0.000000	-10.000000	0.050000	-8.033334	799.166687	1023.000000	1023.000000	2046.000000
51.680000	0.036091	21.329842	6.792826	7.810861	3.924422	2.801732	0.000000	-10.000000	0.050000	-8.483334	796.500000	1023.000000	1023.000000	2046.000000
51.700001	0.035038	20.707733	6.797153	7.674182	3.572917	2.663481	0.000000	-10.000000	0.050000	-8.850000	793.666687	1023.000000	1023.000000	2046.000000
51.720001	0.032689	19.319214	6.422616	7.558991	3.209848	2.127758	0.000000	-10.000000	0.066667	-9.450000	790.833313	1023.000000	1023.000000	2046.000000
51.740002	0.029558	17.468979	5.871628	7.405728	2.765482	1.426142	0.000000	-10.000000	0.083333	-10.366667	787.666687	1023.000000	1023.000000	2046.000000
51.759998	0.027121	16.028772	5.556635	7.080763	2.392626	0.998748	0.000000	-10.000000	0.100000	-11.383333	784.000000	1023.000000	1023.000000	2046.000000
51.779999	0.025301	14.952745	5.182765	6.825920	2.229888	0.714172	0.000000	-10.000000	0.091667	-12.233334	780.000000	1023.000000	1023.000000	2046.000000
51.799999	0.024116	14.252556	4.768235	6.574166	2.294078	0.616076	0.000000	-10.000000	0.091667	-12.616667	776.000000	1023.000000	1023.000000	2046.000000
51.820000	0.023124	13.666453	4.549061	6.400730	2.149403	0.567259	0.000000	-10.000000	0.091667	-12.683333	772.000000	1023.000000	1023.000000	2046.000000
51.840000	0.022457	13.272212	4.648785	6.175020	1.733722	0.714685	0.000000	-10.000000	0.100000	-12.483334	768.000000	1023.000000	1023.000000	2046.000000
51.860001	0.022283	13.169180	4.684216	6.277921	1.610177	0.596867	0.000000	-10.000000	0.100000	-12.483334	763.833313	1023.000000	1023.000000	2046.000000
51.880001	0.022249	13.149425	4.735194	6.370818	1.577744	0.465669	0.000000	-10.000000	0.100000	-12.783334	759.500000	1023.000000	1023.000000	2046.000000
51.900002	0.022089	13.054667	4.651821	6.333979	1.717773	0.351094	0.000000	-10.000000	0.108333	-13.250000	755.166687	1023.000000	1023.000000	2046.000000
51.919998	0.022110	13.067298	4.595375	6.246696	1.898029	0.327198	0.000000	-10.000000	0.116667	-13.883333	749.166687	1023.000000	1023.000000	2046.000000
51.939999	0.022032	13.020981	4.462101	6.181600	2.042647	0.334632	0.000000	-10.000000	0.125000	-14.283334	744.666687	1023.000000	1023.000000	2046.000000
[truncated: 1,358,482 more chars]
