# Supplementary material for: Effect of Electrode Belt and Body Positions on Regional Pulmonary Ventilation- and Perfusion-Related Impedance Changes Measured by Electric Impedance Tomography
Source: PLoS One. 2016 Jun 2;11(6):e0155913. doi: 10.1371/journal.pone.0155913 (PMC4890811; doi:10.1371/journal.pone.0155913)
Supplement: S1 Dataset — (ZIP) [file pone.0155913.s001.zip › Dataset/Fp13-rygg-4i.txt]

Patient Name:	Fp13
Registry:	Fp13
Investigator:	 
Diagnosys:	 
Notes:	rygg4i              
Sample Rate [Hz]:	50.10
Time Base 	Pixels Mean 	Pixels Sum 	UPPER RIGHT		UPPER LEFT		LOWER RIGHT		LOWER LEFT		QRS	ETCO2	Paw	Flow (L/min)	Volume	Analog1	Analog2	AnalogSum
0.000000	0.042239	24.963205	9.326475	4.935727	5.164548	5.536456	0.000000	-10.000000	-0.300000	22.483334	729.500000	1023.000000	1023.000000	2046.000000
0.020000	0.043233	25.550470	9.285583	5.060912	5.541483	5.662492	0.000000	-10.000000	-0.300000	22.300001	737.000000	1023.000000	1023.000000	2046.000000
0.040000	0.044139	26.086094	9.111908	5.543378	6.043674	5.387134	0.000000	-10.000000	-0.291667	22.066668	744.500000	1023.000000	1023.000000	2046.000000
0.060000	0.046190	27.298393	10.036208	5.654516	5.734340	5.873330	0.000000	-10.000000	-0.275000	21.883333	752.000000	1023.000000	1023.000000	2046.000000
0.080000	0.047138	27.858372	10.206742	5.630180	5.855031	6.166417	0.000000	-10.000000	-0.258333	21.583334	759.333313	1023.000000	1023.000000	2046.000000
0.100000	0.047316	27.963917	9.786105	6.141771	6.359631	5.676410	0.000000	-10.000000	-0.266667	21.250000	766.666687	1023.000000	1023.000000	2046.000000
0.120000	0.048993	28.955097	10.428573	6.331174	6.185050	6.010301	0.000000	-10.000000	-0.283333	21.066668	773.833313	1023.000000	1023.000000	2046.000000
0.140000	0.049654	29.345776	10.890419	6.175025	5.854058	6.426274	0.000000	-10.000000	-0.300000	20.850000	781.000000	1023.000000	1023.000000	2046.000000
0.160000	0.048542	28.688189	10.111999	6.493275	6.330291	5.752626	0.000000	-10.000000	-0.300000	20.700001	787.833313	1023.000000	1023.000000	2046.000000
0.180000	0.049429	29.212828	10.338543	6.730997	6.337924	5.805365	0.000000	-10.000000	-0.283333	20.466667	794.666687	1023.000000	1023.000000	2046.000000
0.200000	0.050834	30.043102	11.254638	6.513571	5.940202	6.334692	0.000000	-10.000000	-0.266667	20.383333	801.500000	1023.000000	1023.000000	2046.000000
0.220000	0.051110	30.206306	10.734692	6.877602	6.689851	5.904162	0.000000	-10.000000	-0.250000	20.283333	808.500000	1023.000000	1023.000000	2046.000000
0.240000	0.053593	31.673302	11.282462	7.356321	6.824504	6.210014	0.000000	-10.000000	-0.250000	20.233334	815.333313	1023.000000	1023.000000	2046.000000
0.260000	0.055010	32.510872	11.915886	7.276184	6.498352	6.820448	0.000000	-10.000000	-0.241667	19.783335	822.000000	1023.000000	1023.000000	2046.000000
0.280000	0.053708	31.741367	11.154972	7.511394	6.859019	6.215982	0.000000	-10.000000	-0.233333	19.616667	828.666687	1023.000000	1023.000000	2046.000000
0.300000	0.055296	32.679707	11.529224	7.962967	6.780895	6.406620	0.000000	-10.000000	-0.225000	19.250000	835.166687	1023.000000	1023.000000	2046.000000
0.320000	0.056422	33.345280	12.137837	7.851540	6.391417	6.964487	0.000000	-10.000000	-0.233333	19.200001	841.833313	1023.000000	1023.000000	2046.000000
0.340000	0.055706	32.922043	11.572312	8.117734	6.728490	6.503507	0.000000	-10.000000	-0.241667	18.983334	848.166687	1023.000000	1023.000000	2046.000000
0.360000	0.054672	32.310978	11.234921	8.273425	6.790621	6.012012	0.000000	-10.000000	-0.233333	18.650000	854.500000	1023.000000	1023.000000	2046.000000
0.380000	0.053563	31.655779	11.494129	8.112591	6.110168	5.938891	0.000000	-10.000000	-0.208333	18.350000	860.666687	1023.000000	1023.000000	2046.000000
0.400000	0.052011	30.738791	11.463906	7.772479	5.597653	5.904751	0.000000	-10.000000	-0.175000	17.983334	867.000000	1023.000000	1023.000000	2046.000000
0.420000	0.049706	29.376234	10.561058	7.979938	5.794665	5.040573	0.000000	-10.000000	-0.150000	17.383333	873.333313	1023.000000	1023.000000	2046.000000
0.440000	0.049543	29.279705	10.387047	8.141109	5.874267	4.877284	0.000000	-10.000000	-0.125000	16.650000	879.166687	1023.000000	1023.000000	2046.000000
0.460000	0.050208	29.672653	11.017653	7.950418	5.423988	5.280594	0.000000	-10.000000	-0.108333	15.916667	884.666687	1023.000000	1023.000000	2046.000000
0.480000	0.050435	29.806862	11.041418	7.835548	5.505826	5.424070	0.000000	-10.000000	-0.108333	15.433333	890.000000	1023.000000	1023.000000	2046.000000
0.500000	0.049856	29.465103	10.520576	8.159222	5.956356	4.828949	0.000000	-10.000000	-0.125000	15.150000	895.333313	1023.000000	1023.000000	2046.000000
0.520000	0.050982	30.130621	10.836937	8.333792	5.936369	5.023522	0.000000	-10.000000	-0.141667	15.000000	900.500000	1023.000000	1023.000000	2046.000000
0.540000	0.052461	31.004723	11.660229	8.137057	5.590302	5.617135	0.000000	-10.000000	-0.141667	14.566667	908.666687	1023.000000	1023.000000	2046.000000
0.560000	0.052598	31.085594	11.370831	8.276996	5.966299	5.471469	0.000000	-10.000000	-0.133333	14.133334	915.166687	1023.000000	1023.000000	2046.000000
0.580000	0.052904	31.266293	11.019454	8.691723	6.465575	5.089540	0.000000	-10.000000	-0.125000	13.650001	920.000000	1023.000000	1023.000000	2046.000000
0.600000	0.054692	32.323112	11.756895	8.809039	6.246546	5.510631	0.000000	-10.000000	-0.116667	13.533334	921.666687	1023.000000	1023.000000	2046.000000
0.620000	0.056182	33.203606	12.354391	8.689104	6.118827	6.041285	0.000000	-10.000000	-0.116667	13.383333	924.666687	1023.000000	1023.000000	2046.000000
0.640000	0.056374	33.317043	11.849005	9.071241	6.781910	5.614888	0.000000	-10.000000	-0.108333	13.066667	929.333313	1023.000000	1023.000000	2046.000000
0.660000	0.058385	34.505756	12.197354	9.496970	7.007847	5.803584	0.000000	-10.000000	-0.108333	13.000000	933.666687	1023.000000	1023.000000	2046.000000
0.680000	0.061053	36.082123	13.204788	9.638704	6.718367	6.520265	0.000000	-10.000000	-0.100000	12.700000	938.000000	1023.000000	1023.000000	2046.000000
0.700000	0.062431	36.896919	13.220890	9.852073	7.087756	6.736200	0.000000	-10.000000	-0.091667	12.500000	942.333313	1023.000000	1023.000000	2046.000000
0.720000	0.062577	36.982906	12.853233	10.276963	7.521205	6.331505	0.000000	-10.000000	-0.066667	11.850000	946.666687	1023.000000	1023.000000	2046.000000
0.740000	0.063170	37.333221	13.169978	10.319321	7.390290	6.453631	0.000000	-10.000000	-0.033333	10.916667	950.833313	1023.000000	1023.000000	2046.000000
0.760000	0.063080	37.280132	13.693153	9.867589	6.919384	6.800005	0.000000	-10.000000	-0.008333	9.733334	954.500000	1023.000000	1023.000000	2046.000000
0.780000	0.061975	36.626938	13.396913	9.662029	6.982294	6.585701	0.000000	-10.000000	0.000000	8.483334	957.833313	1023.000000	1023.000000	2046.000000
0.800000	0.060462	35.732899	12.859551	9.710199	7.188999	5.974150	0.000000	-10.000000	0.000000	7.383334	960.833313	1023.000000	1023.000000	2046.000000
0.820000	0.060548	35.784149	13.011050	9.582305	7.129352	6.061441	0.000000	-10.000000	0.000000	6.600000	963.333313	1023.000000	1023.000000	2046.000000
0.840000	0.061122	36.123375	13.715947	9.105304	6.717768	6.584359	0.000000	-10.000000	0.000000	6.050000	965.833313	1023.000000	1023.000000	2046.000000
0.860000	0.061414	36.295727	13.698307	9.027169	6.923530	6.646722	0.000000	-10.000000	0.000000	5.783333	968.166687	1023.000000	1023.000000	2046.000000
0.880000	0.061445	36.314034	13.375244	9.346842	7.375845	6.216100	0.000000	-10.000000	0.000000	5.433333	970.166687	1023.000000	1023.000000	2046.000000
0.900000	0.062940	37.197754	13.527145	9.565702	7.661798	6.443110	0.000000	-10.000000	0.000000	5.183333	971.833313	1023.000000	1023.000000	2046.000000
0.920000	0.065033	38.434551	14.396708	9.589006	7.449312	6.999525	0.000000	-10.000000	0.000000	5.000000	973.500000	1023.000000	1023.000000	2046.000000
0.940000	0.066655	39.392849	14.790903	9.624411	7.538404	7.439130	0.000000	-10.000000	0.000000	4.550000	975.333313	1023.000000	1023.000000	2046.000000
0.960000	0.066758	39.454079	14.397389	10.019422	8.020183	7.017083	0.000000	-10.000000	0.000000	3.783333	977.000000	1023.000000	1023.000000	2046.000000
0.980000	0.067585	39.942562	14.282773	10.285888	8.320027	7.053873	0.000000	-10.000000	0.000000	2.583333	978.333313	1023.000000	1023.000000	2046.000000
1.000000	0.069100	40.838116	14.876230	10.465006	8.122377	7.374502	0.000000	-10.000000	0.000000	1.316667	979.333313	1023.000000	1023.000000	2046.000000
1.020000	0.070595	41.721382	15.480070	10.261693	7.942304	8.037315	0.000000	-10.000000	0.008333	0.416667	979.833313	1023.000000	1023.000000	2046.000000
1.040000	0.070281	41.536156	15.010495	10.520778	8.345333	7.659551	0.000000	-10.000000	0.016667	0.000000	980.000000	1023.000000	1023.000000	2046.000000
1.060000	0.070376	41.592052	14.769487	10.831310	8.567157	7.424097	0.000000	-10.000000	0.033333	0.000000	980.000000	1023.000000	1023.000000	2046.000000
1.080000	0.071659	42.350281	15.322547	10.849287	8.368649	7.809796	0.000000	-10.000000	0.033333	0.000000	980.000000	1023.000000	1023.000000	2046.000000
1.100000	0.072756	42.998672	15.808205	10.675523	8.212883	8.302063	0.000000	-10.000000	0.033333	-0.283333	980.000000	1023.000000	1023.000000	2046.000000
1.120000	0.071909	42.498455	15.223853	10.961582	8.599929	7.713092	0.000000	-10.000000	0.033333	-0.883333	980.000000	1023.000000	1023.000000	2046.000000
1.140000	0.071753	42.405743	15.013695	11.137111	8.628222	7.626716	0.000000	-10.000000	0.041667	-1.433333	980.000000	1023.000000	1023.000000	2046.000000
1.160000	0.071771	42.416481	15.483169	10.978683	8.069791	7.884838	0.000000	-10.000000	0.041667	-1.633333	980.000000	1023.000000	1023.000000	2046.000000
1.180000	0.070992	41.956413	15.355692	10.661839	7.929977	8.008904	0.000000	-10.000000	0.033333	-1.233333	980.000000	1023.000000	1023.000000	2046.000000
1.200000	0.069163	40.875217	14.576226	10.846120	8.262340	7.190534	0.000000	-10.000000	0.033333	-0.683333	980.000000	1023.000000	1023.000000	2046.000000
1.220000	0.069766	41.231663	14.789923	10.939349	8.210740	7.291653	0.000000	-10.000000	0.041667	-0.866667	980.000000	1023.000000	1023.000000	2046.000000
1.240000	0.071364	42.176315	15.578146	10.766126	7.858360	7.973685	0.000000	-10.000000	0.041667	-1.600000	980.000000	1023.000000	1023.000000	2046.000000
1.260000	0.070724	41.797901	14.844053	11.021347	8.424969	7.507530	0.000000	-10.000000	0.041667	-2.766667	980.000000	1023.000000	1023.000000	2046.000000
1.280000	0.070192	41.483624	14.656253	11.107665	8.326308	7.393396	0.000000	-10.000000	0.033333	-3.383333	980.000000	1023.000000	1023.000000	2046.000000
1.300000	0.071491	42.251274	15.342248	11.086837	7.843432	7.978758	0.000000	-10.000000	0.041667	-3.783333	980.000000	1023.000000	1023.000000	2046.000000
1.320000	0.070445	41.633224	14.618467	11.129233	8.100588	7.784936	0.000000	-10.000000	0.033333	-3.983333	980.000000	1023.000000	1023.000000	2046.000000
1.340000	0.069323	40.969604	14.053714	11.351143	8.208629	7.356120	0.000000	-10.000000	0.033333	-3.983333	980.000000	1023.000000	1023.000000	2046.000000
1.360000	0.068996	40.776394	14.600883	11.092831	7.519565	7.563116	0.000000	-10.000000	0.033333	-3.800000	980.000000	1023.000000	1023.000000	2046.000000
1.380000	0.066129	39.082355	13.967299	10.690685	7.176145	7.248227	0.000000	-10.000000	0.033333	-3.716667	980.000000	1023.000000	1023.000000	2046.000000
1.400000	0.061839	36.547054	12.764002	10.727471	6.936117	6.119464	0.000000	-10.000000	0.041667	-4.100000	980.000000	1023.000000	1023.000000	2046.000000
1.420000	0.060057	35.493477	12.658438	10.512949	6.325722	5.996369	0.000000	-10.000000	0.041667	-4.950000	980.000000	1023.000000	1023.000000	2046.000000
1.440000	0.059139	34.951195	12.704741	9.996324	5.914279	6.335853	0.000000	-10.000000	0.050000	-5.800000	980.000000	1023.000000	1023.000000	2046.000000
1.460000	0.056761	33.545498	11.674442	10.148381	6.250076	5.472599	0.000000	-10.000000	0.050000	-6.333333	980.000000	1023.000000	1023.000000	2046.000000
1.480000	0.056545	33.417850	11.719936	10.164015	6.042558	5.491342	0.000000	-10.000000	0.050000	-6.383333	980.000000	1023.000000	1023.000000	2046.000000
1.500000	0.057120	33.757675	12.237376	9.725047	5.706691	6.088561	0.000000	-10.000000	0.050000	-6.083333	970.500000	1023.000000	1023.000000	2046.000000
1.520000	0.055699	32.917988	11.455911	9.944433	6.099002	5.418640	0.000000	-10.000000	0.050000	-5.716667	961.000000	1023.000000	1023.000000	2046.000000
1.540000	0.055697	32.916660	11.361131	10.035633	6.147260	5.372639	0.000000	-10.000000	0.050000	-5.500000	951.500000	1023.000000	1023.000000	2046.000000
1.560000	0.056759	33.544788	12.080876	9.788250	5.733288	5.942373	0.000000	-10.000000	0.050000	-5.500000	951.500000	1023.000000	1023.000000	2046.000000
1.580000	0.056627	33.466637	11.932609	9.732697	5.874849	5.926479	0.000000	-10.000000	0.050000	-5.500000	951.500000	1023.000000	1023.000000	2046.000000
1.600000	0.056138	33.177471	11.456141	9.999040	6.263824	5.458465	0.000000	-10.000000	0.050000	-5.300000	950.833313	1023.000000	1023.000000	2046.000000
1.620000	0.056948	33.656315	11.653622	10.190397	6.261855	5.550442	0.000000	-10.000000	0.050000	-4.816667	949.666687	1023.000000	1023.000000	2046.000000
1.640000	0.058639	34.655849	12.444631	9.964101	6.004736	6.242381	0.000000	-10.000000	0.050000	-4.150000	948.000000	1023.000000	1023.000000	2046.000000
1.660000	0.059234	35.007034	12.349047	10.094671	6.342913	6.220404	0.000000	-10.000000	0.041667	-3.566667	946.666687	1023.000000	1023.000000	2046.000000
1.680000	0.059757	35.316139	12.048340	10.527681	6.782006	5.958112	0.000000	-10.000000	0.041667	-3.316667	945.500000	1023.000000	1023.000000	2046.000000
1.700000	0.061178	36.156322	12.312732	10.783102	6.837336	6.223152	0.000000	-10.000000	0.033333	-3.350000	944.500000	1023.000000	1023.000000	2046.000000
1.720000	0.062691	37.050449	13.043020	10.586401	6.516366	6.904660	0.000000	-10.000000	0.041667	-3.533333	943.333313	1023.000000	1023.000000	2046.000000
1.740000	0.062092	36.696468	12.758918	10.453765	6.670640	6.813144	0.000000	-10.000000	0.041667	-3.900000	942.000000	1023.000000	1023.000000	2046.000000
1.760000	0.059775	35.326824	12.047870	10.492683	6.752307	6.033962	0.000000	-10.000000	0.050000	-4.633333	940.666687	1023.000000	1023.000000	2046.000000
1.780000	0.058574	34.617050	12.053628	10.240798	6.423104	5.899521	0.000000	-10.000000	0.058333	-5.850000	939.166687	1023.000000	1023.000000	2046.000000
1.800000	0.058119	34.348358	12.475617	9.626666	5.950188	6.295885	0.000000	-10.000000	0.066667	-7.083333	937.333313	1023.000000	1023.000000	2046.000000
1.820000	0.056763	33.546638	12.065387	9.309479	6.080108	6.091663	0.000000	-10.000000	0.075000	-7.733334	935.000000	1023.000000	1023.000000	2046.000000
1.840000	0.055208	32.627781	11.629424	9.226038	6.212178	5.560140	0.000000	-10.000000	0.058333	-7.666667	932.333313	1023.000000	1023.000000	2046.000000
1.860000	0.054923	32.459377	11.611930	9.066616	6.198645	5.582185	0.000000	-10.000000	0.050000	-7.166667	929.833313	1023.000000	1023.000000	2046.000000
1.880000	0.056212	33.221573	12.386660	8.771142	5.876688	6.187083	0.000000	-10.000000	0.041667	-6.600000	927.333313	1023.000000	1023.000000	2046.000000
1.900000	0.056508	33.395988	12.179441	8.779284	6.303095	6.134170	0.000000	-10.000000	0.050000	-6.050000	925.000000	1023.000000	1023.000000	2046.000000
1.920000	0.056864	33.606499	11.942628	9.188488	6.675899	5.799485	0.000000	-10.000000	0.050000	-5.483334	923.000000	1023.000000	1023.000000	2046.000000
1.940000	0.059059	34.903618	12.992242	9.086343	6.312147	6.512886	0.000000	-10.000000	0.050000	-4.916667	921.166687	1023.000000	1023.000000	2046.000000
1.960000	0.059761	35.318554	12.847568	9.175533	6.731837	6.563616	0.000000	-10.000000	0.041667	-4.516667	919.666687	1023.000000	1023.000000	2046.000000
1.980000	0.059805	35.344715	12.450712	9.586626	7.094641	6.212736	0.000000	-10.000000	0.041667	-4.333333	918.000000	1023.000000	1023.000000	2046.000000
2.000000	0.061066	36.090031	13.040684	9.658364	6.824903	6.566079	0.000000	-10.000000	0.033333	-4.333333	916.500000	1023.000000	1023.000000	2046.000000
2.020000	0.062521	36.949753	13.506103	9.427321	6.774611	7.241719	0.000000	-10.000000	0.041667	-4.333333	915.000000	1023.000000	1023.000000	2046.000000
2.040000	0.061998	36.640869	12.979933	9.741884	7.179729	6.739321	0.000000	-10.000000	0.041667	-4.300000	913.666687	1023.000000	1023.000000	2046.000000
2.060000	0.062036	36.663353	12.885033	10.004555	7.208049	6.565716	0.000000	-10.000000	0.050000	-4.450000	912.166687	1023.000000	1023.000000	2046.000000
2.080000	0.063341	37.434803	13.629729	9.812474	6.826169	7.166430	0.000000	-10.000000	0.050000	-4.866667	910.833313	1023.000000	1023.000000	2046.000000
2.100000	0.063340	37.433659	13.371780	9.770231	7.149426	7.142219	0.000000	-10.000000	0.050000	-5.516667	909.166687	1023.000000	1023.000000	2046.000000
2.120000	0.062438	36.900772	12.913924	10.054714	7.293290	6.638844	0.000000	-10.000000	0.050000	-6.183333	907.500000	1023.000000	1023.000000	2046.000000
2.140000	0.063116	37.301304	13.442842	10.070958	6.936719	6.850782	0.000000	-10.000000	0.050000	-6.866667	905.166687	1023.000000	1023.000000	2046.000000
2.160000	0.063794	37.702217	13.665260	9.771443	6.965221	7.300293	0.000000	-10.000000	0.066667	-7.566667	902.833313	1023.000000	1023.000000	2046.000000
2.180000	0.062412	36.885544	13.021394	10.058147	7.250963	6.555037	0.000000	-10.000000	0.075000	-8.350000	900.166687	1023.000000	1023.000000	2046.000000
2.200000	0.062635	37.017479	13.208359	10.151335	7.065575	6.592213	0.000000	-10.000000	0.091667	-9.133333	897.500000	1023.000000	1023.000000	2046.000000
2.220000	0.063516	37.538002	13.718939	9.825371	6.858160	7.135533	0.000000	-10.000000	0.091667	-9.783334	894.333313	1023.000000	1023.000000	2046.000000
2.240000	0.062337	36.841167	13.117447	10.006123	7.169501	6.548099	0.000000	-10.000000	0.100000	-10.316667	891.166687	1023.000000	1023.000000	2046.000000
2.260000	0.061927	36.598892	12.947007	10.165630	7.132300	6.353953	0.000000	-10.000000	0.100000	-10.766666	887.666687	1023.000000	1023.000000	2046.000000
2.280000	0.062775	37.099804	13.575497	9.897003	6.756929	6.870375	0.000000	-10.000000	0.100000	-11.333333	884.000000	1023.000000	1023.000000	2046.000000
2.300000	0.062295	36.816246	13.319658	9.867368	6.926727	6.702493	0.000000	-10.000000	0.108333	-11.833333	880.000000	1023.000000	1023.000000	2046.000000
2.320000	0.061120	36.121944	12.746042	10.103974	7.125998	6.145931	0.000000	-10.000000	0.125000	-12.233334	876.000000	1023.000000	1023.000000	2046.000000
2.340000	0.061384	36.277779	13.197188	10.078225	6.685260	6.317104	0.000000	-10.000000	0.141667	-12.633333	872.000000	1023.000000	1023.000000	2046.000000
2.360000	0.061657	36.439468	13.345436	9.724870	6.636666	6.732495	0.000000	-10.000000	0.141667	-12.933333	868.000000	1023.000000	1023.000000	2046.000000
2.380000	0.060172	35.561832	12.640291	9.941715	6.936575	6.043253	0.000000	-10.000000	0.141667	-13.450001	863.666687	1023.000000	1023.000000	2046.000000
2.400000	0.059941	35.425095	12.743300	10.022170	6.639250	6.020376	0.000000	-10.000000	0.133333	-13.733334	859.166687	1023.000000	1023.000000	2046.000000
2.420000	0.060563	35.792816	13.190424	9.646318	6.379658	6.576414	0.000000	-10.000000	0.141667	-14.116667	854.500000	1023.000000	1023.000000	2046.000000
2.440000	0.059148	34.956539	12.466602	9.861087	6.696978	5.931871	0.000000	-10.000000	0.158333	-14.450000	849.833313	1023.000000	1023.000000	2046.000000
2.460000	0.058441	34.538528	12.342598	9.965779	6.482177	5.747973	0.000000	-10.000000	0.191667	-14.850000	845.000000	1023.000000	1023.000000	2046.000000
2.480000	0.059021	34.881126	12.882070	9.639599	6.100520	6.258936	0.000000	-10.000000	0.216667	-15.366667	840.000000	1023.000000	1023.000000	2046.000000
2.500000	0.057793	34.155457	12.283115	9.676094	6.378955	5.817291	0.000000	-10.000000	0.216667	-15.750000	834.833313	1023.000000	1023.000000	2046.000000
2.520000	0.056669	33.491394	11.889760	9.815512	6.337217	5.448905	0.000000	-10.000000	0.216667	-16.200001	829.666687	1023.000000	1023.000000	2046.000000
2.540000	0.057142	33.771111	12.441918	9.581325	5.900116	5.847752	0.000000	-10.000000	0.225000	-16.566668	824.166687	1023.000000	1023.000000	2046.000000
2.560000	0.056652	33.481403	12.183495	9.445377	6.039479	5.813052	0.000000	-10.000000	0.241667	-16.950001	818.833313	1023.000000	1023.000000	2046.000000
2.580000	0.055109	32.569588	11.572081	9.658731	6.148736	5.190039	0.000000	-10.000000	0.250000	-17.200001	813.166687	1023.000000	1023.000000	2046.000000
2.600000	0.055125	32.578842	11.924067	9.544906	5.745540	5.364330	0.000000	-10.000000	0.250000	-17.500000	807.500000	1023.000000	1023.000000	2046.000000
2.620000	0.054209	32.037498	11.743359	9.214910	5.514679	5.564553	0.000000	-10.000000	0.250000	-17.633333	801.500000	1023.000000	1023.000000	2046.000000
2.640000	0.050596	29.902420	10.687634	9.203064	5.393730	4.617991	0.000000	-10.000000	0.250000	-17.833334	795.500000	1023.000000	1023.000000	2046.000000
2.660000	0.047953	28.340307	10.219922	8.980307	4.930707	4.209372	0.000000	-10.000000	0.250000	-17.783333	789.500000	1023.000000	1023.000000	2046.000000
2.680000	0.046957	27.751694	10.518684	8.433104	4.344362	4.455544	0.000000	-10.000000	0.258333	-17.916666	783.500000	1023.000000	1023.000000	2046.000000
2.700000	0.045538	26.913069	10.079925	8.172210	4.444632	4.216301	0.000000	-10.000000	0.258333	-18.033333	777.500000	1023.000000	1023.000000	2046.000000
2.720000	0.043996	26.001877	9.457602	8.392985	4.566880	3.584411	0.000000	-10.000000	0.258333	-18.400000	771.500000	1023.000000	1023.000000	2046.000000
2.740000	0.043941	25.968897	9.616280	8.392859	4.310858	3.648902	0.000000	-10.000000	0.250000	-18.733334	765.500000	1023.000000	1023.000000	2046.000000
2.760000	0.044205	26.125237	9.930587	7.852901	4.084935	4.256814	0.000000	-10.000000	0.283333	-19.066668	759.333313	1023.000000	1023.000000	2046.000000
2.780000	0.043073	25.456059	9.087900	8.294802	4.438061	3.635295	0.000000	-10.000000	0.316667	-19.316668	753.000000	1023.000000	1023.000000	2046.000000
2.800000	0.042359	25.034239	8.878420	8.487210	4.123361	3.545248	0.000000	-10.000000	0.350000	-19.583334	746.500000	1023.000000	1023.000000	2046.000000
2.820000	0.042138	24.903467	9.171455	8.087422	3.692277	3.952312	0.000000	-10.000000	0.333333	-19.683334	740.000000	1023.000000	1023.000000	2046.000000
2.840000	0.040095	23.696249	8.655043	7.842332	3.634243	3.564632	0.000000	-10.000000	0.333333	-19.766668	733.333313	1023.000000	1023.000000	2046.000000
2.860000	0.036175	21.379473	7.652792	7.772895	3.347329	2.606458	0.000000	-10.000000	0.333333	-19.816668	726.666687	1023.000000	1023.000000	2046.000000
2.880000	0.032834	19.405058	7.291090	7.482039	2.507965	2.123965	0.000000	-10.000000	0.350000	-19.983334	720.000000	1023.000000	1023.000000	2046.000000
2.900000	0.030787	18.194889	7.094371	6.830419	2.014314	2.255785	0.000000	-10.000000	0.333333	-20.266666	713.333313	1023.000000	1023.000000	2046.000000
2.920000	0.027684	16.361158	6.172798	6.821651	2.029624	1.337085	0.000000	-10.000000	0.325000	-20.383333	706.666687	1023.000000	1023.000000	2046.000000
2.940000	0.026068	15.406277	5.787235	6.757209	1.819209	1.042623	0.000000	-10.000000	0.325000	-20.500000	699.833313	1023.000000	1023.000000	2046.000000
2.960000	0.026032	15.385058	6.153077	6.334217	1.447751	1.450014	0.000000	-10.000000	0.341667	-20.500000	693.000000	1023.000000	1023.000000	2046.000000
2.980000	0.024814	14.664912	5.682824	6.298883	1.619674	1.063532	0.000000	-10.000000	0.350000	-20.383333	686.166687	1023.000000	1023.000000	2046.000000
3.000000	0.023313	13.778075	5.132125	6.409046	1.639044	0.597860	0.000000	-10.000000	0.350000	-20.400000	679.333313	1023.000000	1023.000000	2046.000000
3.020000	0.023005	13.596135	5.276079	6.317704	1.326972	0.675379	0.000000	-10.000000	0.350000	-20.250000	672.500000	1023.000000	1023.000000	2046.000000
3.040000	0.023529	13.905911	5.616864	5.998788	1.170215	1.120044	0.000000	-10.000000	0.350000	-20.383333	665.666687	1023.000000	1023.000000	2046.000000
3.060000	0.022515	13.306232	5.181101	6.022936	1.444890	0.657306	0.000000	-10.000000	0.350000	-20.266666	658.833313	1023.000000	1023.000000	2046.000000
3.080000	0.021629	12.782694	4.841366	6.134062	1.461317	0.345949	0.000000	-10.000000	0.341667	-20.333334	652.166687	1023.000000	1023.000000	2046.000000
3.100000	0.022324	13.193284	5.310003	6.072258	1.250910	0.560113	0.000000	-10.000000	0.341667	-20.333334	645.333313	1023.000000	1023.000000	2046.000000
3.120000	0.023093	13.648252	5.615306	5.724325	1.301152	1.007469	0.000000	-10.000000	0.341667	-20.516666	638.500000	1023.000000	1023.000000	2046.000000
3.140000	0.022934	13.553915	5.321830	5.900011	1.691562	0.640512	0.000000	-10.000000	0.350000	-20.683332	631.666687	1023.000000	1023.000000	2046.000000
3.160000	0.022957	13.567807	5.137957	6.144663	1.776965	0.508223	0.000000	-10.000000	0.358333	-20.950001	624.833313	1023.000000	1023.000000	2046.000000
3.180000	0.023628	13.964050	5.451964	6.193721	1.596336	0.722028	0.000000	-10.000000	0.358333	-21.233334	618.000000	1023.000000	1023.000000	2046.000000
3.200000	0.024173	14.286471	5.714601	5.945085	1.460089	1.166697	0.000000	-10.000000	0.358333	-21.350000	610.833313	1023.000000	1023.000000	2046.000000
3.220000	0.022457	13.272067	5.147199	5.921479	1.560746	0.642644	0.000000	-10.000000	0.350000	-21.400000	603.666687	1023.000000	1023.000000	2046.000000
3.240000	0.019827	11.717507	4.489220	5.810903	1.378124	0.039260	0.000000	-10.000000	0.350000	-21.366667	596.500000	1023.000000	1023.000000	2046.000000
3.260000	0.018036	10.659442	4.449396	5.406584	0.870684	-0.067222	0.000000	-10.000000	0.358333	-21.583334	589.333313	1023.000000	1023.000000	2046.000000
3.280000	0.017410	10.289409	4.604608	4.781683	0.656765	0.246352	0.000000	-10.000000	0.375000	-21.900000	582.166687	1023.000000	1023.000000	2046.000000
3.300000	0.015328	9.058781	4.076345	4.591284	0.739008	-0.347856	0.000000	-10.000000	0.391667	-22.116667	574.833313	1023.000000	1023.000000	2046.000000
3.320000	0.013338	7.882504	3.602015	4.309586	0.673162	-0.702260	0.000000	-10.000000	0.400000	-22.200001	567.500000	1023.000000	1023.000000	2046.000000
3.340000	0.012489	7.381282	3.825434	3.952143	0.259991	-0.656286	0.000000	-10.000000	0.391667	-22.033333	560.000000	1023.000000	1023.000000	2046.000000
3.360000	0.012425	7.342988	3.981800	3.443293	0.209265	-0.291370	0.000000	-10.000000	0.375000	-21.850000	552.500000	1023.000000	1023.000000	2046.000000
3.380000	0.011174	6.603579	3.468969	3.510709	0.481523	-0.857622	0.000000	-10.000000	0.358333	-21.549999	545.166687	1023.000000	1023.000000	2046.000000
3.400000	0.010841	6.407045	3.471568	3.465128	0.295323	-0.824973	0.000000	-10.000000	0.350000	-21.233334	538.000000	1023.000000	1023.000000	2046.000000
3.420000	0.012113	7.158859	4.013852	3.119776	0.219087	-0.193856	0.000000	-10.000000	0.350000	-21.166668	531.000000	1023.000000	1023.000000	2046.000000
3.440000	0.011400	6.737385	3.464386	3.342518	0.690955	-0.760474	0.000000	-10.000000	0.350000	-20.966667	524.000000	1023.000000	1023.000000	2046.000000
3.460000	0.011419	6.748729	3.617824	3.420024	0.431805	-0.720924	0.000000	-10.000000	0.350000	-20.850000	517.000000	1023.000000	1023.000000	2046.000000
3.480000	0.012627	7.462792	4.022241	3.111421	0.400223	-0.071093	0.000000	-10.000000	0.350000	-20.516666	510.000000	1023.000000	1023.000000	2046.000000
3.500000	0.011790	6.967725	3.428652	3.340602	0.807235	-0.608764	0.000000	-10.000000	0.350000	-20.500000	503.166656	1023.000000	1023.000000	2046.000000
3.520000	0.011621	6.868057	3.539562	3.446027	0.501740	-0.619273	0.000000	-10.000000	0.350000	-20.283335	496.333344	1023.000000	1023.000000	2046.000000
3.540000	0.012637	7.468609	3.954231	3.102929	0.439071	-0.027622	0.000000	-10.000000	0.350000	-20.233334	489.500000	1023.000000	1023.000000	2046.000000
3.560000	0.011374	6.722114	3.264732	3.284063	0.764594	-0.591275	0.000000	-10.000000	0.350000	-20.050001	482.666656	1023.000000	1023.000000	2046.000000
3.580000	0.011257	6.653069	3.483842	3.292156	0.375309	-0.498239	0.000000	-10.000000	0.350000	-19.866667	476.000000	1023.000000	1023.000000	2046.000000
3.600000	0.011725	6.929185	3.537820	3.033247	0.526957	-0.168839	0.000000	-10.000000	0.350000	-19.650000	469.333344	1023.000000	1023.000000	2046.000000
3.620000	0.010304	6.089763	2.991437	3.215676	0.634309	-0.751659	0.000000	-10.000000	0.350000	-19.400000	462.833344	1023.000000	1023.000000	2046.000000
3.640000	0.010020	5.921910	3.134192	3.143549	0.269860	-0.625691	0.000000	-10.000000	0.333333	-19.400000	456.166656	1023.000000	1023.000000	2046.000000
3.660000	0.010408	6.151092	3.319167	2.831367	0.257351	-0.256793	0.000000	-10.000000	0.333333	-19.433334	449.833344	1023.000000	1023.000000	2046.000000
3.680000	0.009238	5.459487	2.793271	2.936435	0.499928	-0.770147	0.000000	-10.000000	0.316667	-19.583334	443.166656	1023.000000	1023.000000	2046.000000
3.700000	0.008323	4.919162	2.523505	2.962344	0.321890	-0.888576	0.000000	-10.000000	0.300000	-19.500000	436.833344	1023.000000	1023.000000	2046.000000
3.720000	0.008982	5.308344	2.984629	2.641744	0.048614	-0.366643	0.000000	-10.000000	0.266667	-19.450001	430.166656	1023.000000	1023.000000	2046.000000
3.740000	0.007993	4.723894	2.451028	2.696333	0.389151	-0.812618	0.000000	-10.000000	0.266667	-19.266666	423.833344	1023.000000	1023.000000	2046.000000
3.760000	0.006914	4.085938	2.101443	2.740681	0.243374	-0.999559	0.000000	-10.000000	0.283333	-19.266666	417.333344	1023.000000	1023.000000	2046.000000
3.780000	0.007265	4.293696	2.560203	2.474050	-0.124264	-0.616294	0.000000	-10.000000	0.316667	-19.100000	411.000000	1023.000000	1023.000000	2046.000000
3.800000	0.006701	3.960313	2.175924	2.423999	0.175480	-0.815090	0.000000	-10.000000	0.333333	-19.066668	404.666656	1023.000000	1023.000000	2046.000000
3.820000	0.005376	3.177227	1.738607	2.496665	0.065333	-1.123378	0.000000	-10.000000	0.316667	-19.000000	398.166656	1023.000000	1023.000000	2046.000000
3.840000	0.005478	3.237665	2.064752	2.312489	-0.308513	-0.831063	0.000000	-10.000000	0.300000	-18.916668	391.833344	1023.000000	1023.000000	2046.000000
3.860000	0.005427	3.207295	1.914555	2.073102	-0.106632	-0.673730	0.000000	-10.000000	0.283333	-18.800001	385.500000	1023.000000	1023.000000	2046.000000
3.880000	0.004235	2.503119	1.446821	2.174131	0.008869	-1.126702	0.000000	-10.000000	0.300000	-18.750000	379.333344	1023.000000	1023.000000	2046.000000
3.900000	0.003210	1.897123	1.186192	2.202986	-0.215103	-1.276952	0.000000	-10.000000	0.283333	-18.683334	373.000000	1023.000000	1023.000000	2046.000000
3.920000	0.003326	1.965958	1.480938	1.916091	-0.513028	-0.918044	0.000000	-10.000000	0.266667	-18.533335	366.666656	1023.000000	1023.000000	2046.000000
3.940000	0.003078	1.818867	1.327993	1.729434	-0.408043	-0.830518	0.000000	-10.000000	0.250000	-18.400000	360.500000	1023.000000	1023.000000	2046.000000
3.960000	0.001804	1.066219	0.861304	1.797918	-0.266401	-1.326602	0.000000	-10.000000	0.266667	-18.250000	354.500000	1023.000000	1023.000000	2046.000000
3.980000	0.000624	0.368788	0.549839	1.749115	-0.508717	-1.421449	0.000000	-10.000000	0.266667	-18.166668	348.500000	1023.000000	1023.000000	2046.000000
4.000000	0.000308	0.181915	0.736573	1.500710	-0.877342	-1.178026	0.000000	-10.000000	0.258333	-17.883335	342.500000	1023.000000	1023.000000	2046.000000
4.020000	-0.001423	-0.840945	0.221213	1.172395	-0.943335	-1.291218	0.000000	-10.000000	0.241667	-17.833334	336.500000	1023.000000	1023.000000	2046.000000
4.040000	-0.004703	-2.779557	-0.647891	1.086804	-1.209243	-2.009227	0.000000	-10.000000	0.241667	-17.600000	330.500000	1023.000000	1023.000000	2046.000000
4.060000	-0.007320	-4.325886	-1.016646	0.842126	-1.813987	-2.337379	0.000000	-10.000000	0.250000	-17.633333	324.500000	1023.000000	1023.000000	2046.000000
4.080000	-0.008412	-4.971555	-0.964513	0.353682	-2.197863	-2.162861	0.000000	-10.000000	0.250000	-17.416666	318.500000	1023.000000	1023.000000	2046.000000
4.100000	-0.009727	-5.748545	-1.386897	0.215048	-2.100056	-2.476640	0.000000	-10.000000	0.250000	-17.533333	312.500000	1023.000000	1023.000000	2046.000000
4.120000	-0.010950	-6.471362	-1.854802	0.271045	-2.030046	-2.857560	0.000000	-10.000000	0.250000	-17.633333	306.500000	1023.000000	1023.000000	2046.000000
4.140000	-0.011679	-6.902525	-2.112784	0.266826	-2.166601	-2.889966	0.000000	-10.000000	0.250000	-17.883333	300.666656	1023.000000	1023.000000	2046.000000
4.160000	-0.010999	-6.500539	-1.656108	-0.149682	-2.411781	-2.282969	0.000000	-10.000000	0.250000	-17.966667	294.833344	1023.000000	1023.000000	2046.000000
4.180000	-0.010930	-6.459683	-1.981171	0.057910	-2.141274	-2.395148	0.000000	-10.000000	0.250000	-17.866667	289.000000	1023.000000	1023.000000	2046.000000
4.200000	-0.012105	-7.153771	-2.551331	0.280820	-2.187296	-2.695964	0.000000	-10.000000	0.250000	-17.766666	283.166656	1023.000000	1023.000000	2046.000000
4.220000	-0.013437	-7.941400	-2.807639	0.185905	-2.579410	-2.740256	0.000000	-10.000000	0.250000	-17.566668	277.333344	1023.000000	1023.000000	2046.000000
4.240000	-0.014293	-8.447020	-2.725777	-0.182265	-2.942811	-2.596167	0.000000	-10.000000	0.250000	-17.466667	271.500000	1023.000000	1023.000000	2046.000000
4.260000	-0.016018	-9.466428	-3.155773	-0.485389	-3.026201	-2.799064	0.000000	-10.000000	0.250000	-17.300001	265.500000	1023.000000	1023.000000	2046.000000
4.280000	-0.019615	-11.592444	-4.051355	-0.501166	-3.399711	-3.640212	0.000000	-10.000000	0.250000	-17.266666	259.500000	1023.000000	1023.000000	2046.000000
4.300000	-0.022629	-13.373457	-4.512085	-0.728910	-4.139891	-3.992571	0.000000	-10.000000	0.241667	-17.033333	253.666672	1023.000000	1023.000000	2046.000000
4.320000	-0.023659	-13.982354	-4.579954	-1.109455	-4.443563	-3.849382	0.000000	-10.000000	0.233333	-16.816668	248.000000	1023.000000	1023.000000	2046.000000
4.340000	-0.025338	-14.974605	-5.185697	-1.192741	-4.258557	-4.337609	0.000000	-10.000000	0.216667	-16.650000	242.500000	1023.000000	1023.000000	2046.000000
4.360000	-0.026882	-15.887205	-5.644341	-1.180501	-4.451498	-4.610865	0.000000	-10.000000	0.216667	-16.666668	237.000000	1023.000000	1023.000000	2046.000000
4.380000	-0.027281	-16.123161	-5.479393	-1.310021	-4.897696	-4.436050	0.000000	-10.000000	0.208333	-16.633333	231.333328	1023.000000	1023.000000	2046.000000
4.400000	-0.027267	-16.114605	-5.621109	-1.500753	-4.716767	-4.275976	0.000000	-10.000000	0.216667	-16.450001	225.833328	1023.000000	1023.000000	2046.000000
4.420000	-0.028451	-16.814531	-6.179116	-1.316204	-4.576942	-4.742270	0.000000	-10.000000	0.216667	-16.250000	220.333328	1023.000000	1023.000000	2046.000000
4.440000	-0.028810	-17.026489	-6.115668	-1.307252	-4.954875	-4.648694	0.000000	-10.000000	0.225000	-16.050001	215.000000	1023.000000	1023.000000	2046.000000
4.460000	-0.028129	-16.623953	-5.916656	-1.565372	-4.951420	-4.190504	0.000000	-10.000000	0.216667	-15.833334	209.666672	1023.000000	1023.000000	2046.000000
4.480000	-0.028682	-16.950798	-6.293656	-1.378236	-4.618242	-4.660663	0.000000	-10.000000	0.208333	-15.550000	204.333328	1023.000000	1023.000000	2046.000000
4.500000	-0.029071	-17.180708	-6.472725	-1.269116	-4.754140	-4.684726	0.000000	-10.000000	0.200000	-15.266666	199.166672	1023.000000	1023.000000	2046.000000
4.520000	-0.028139	-16.630232	-5.993155	-1.386253	-4.938166	-4.312658	0.000000	-10.000000	0.200000	-15.050000	194.000000	1023.000000	1023.000000	2046.000000
4.540000	-0.027080	-16.004330	-5.893817	-1.497574	-4.570651	-4.042287	0.000000	-10.000000	0.200000	-14.833334	189.000000	1023.000000	1023.000000	2046.000000
4.560000	-0.026927	-15.913582	-6.118716	-1.253044	-4.260740	-4.281081	0.000000	-10.000000	0.200000	-14.733334	184.000000	1023.000000	1023.000000	2046.000000
4.580000	-0.026686	-15.771396	-6.089316	-1.119514	-4.451217	-4.111349	0.000000	-10.000000	0.200000	-14.616667	179.000000	1023.000000	1023.000000	2046.000000
4.600000	-0.026015	-15.374955	-5.819204	-1.308996	-4.580568	-3.666187	0.000000	-10.000000	0.183333	-14.566667	174.000000	1023.000000	1023.000000	2046.000000
4.620000	-0.026594	-15.716913	-6.041412	-1.455637	-4.468028	-3.751836	0.000000	-10.000000	0.183333	-14.300000	169.166672	1023.000000	1023.000000	2046.000000
4.640000	-0.028779	-17.008551	-6.608113	-1.514773	-4.506559	-4.379107	0.000000	-10.000000	0.175000	-14.083334	164.500000	1023.000000	1023.000000	2046.000000
4.660000	-0.030932	-18.280928	-7.018895	-1.791946	-4.855154	-4.614933	0.000000	-10.000000	0.183333	-14.033334	159.833328	1023.000000	1023.000000	2046.000000
4.680000	-0.031805	-18.796558	-6.828557	-2.256013	-5.295310	-4.416678	0.000000	-10.000000	0.183333	-14.133333	155.166672	1023.000000	1023.000000	2046.000000
4.700000	-0.032668	-19.306526	-7.011099	-2.663085	-5.166969	-4.465374	0.000000	-10.000000	0.183333	-14.300000	150.333328	1023.000000	1023.000000	2046.000000
4.720000	-0.034460	-20.365667	-7.407994	-2.820854	-5.193465	-4.943354	0.000000	-10.000000	0.175000	-14.133333	145.666672	1023.000000	1023.000000	2046.000000
4.740000	-0.035597	-21.037622	-7.468642	-3.118543	-5.554534	-4.895903	0.000000	-10.000000	0.166667	-14.000000	140.833328	1023.000000	1023.000000	2046.000000
4.760000	-0.035328	-20.878893	-7.119383	-3.541827	-5.702239	-4.515443	0.000000	-10.000000	0.158333	-13.633333	136.166672	1023.000000	1023.000000	2046.000000
4.780000	-0.035744	-21.124779	-7.379367	-3.578730	-5.377745	-4.788936	0.000000	-10.000000	0.158333	-13.366667	131.500000	1023.000000	1023.000000	2046.000000
4.800000	-0.036309	-21.458420	-7.666418	-3.498784	-5.302033	-4.991185	0.000000	-10.000000	0.141667	-12.916667	127.166664	1023.000000	1023.000000	2046.000000
4.820000	-0.035708	-21.103411	-7.263939	-3.571765	-5.565330	-4.702377	0.000000	-10.000000	0.125000	-12.600000	123.000000	1023.000000	1023.000000	2046.000000
4.840000	-0.034535	-20.410103	-7.009150	-3.756027	-5.338506	-4.306420	0.000000	-10.000000	0.108333	-12.216667	118.666664	1023.000000	1023.000000	2046.000000
4.860000	-0.034416	-20.340027	-7.195974	-3.596491	-4.932292	-4.615270	0.000000	-10.000000	0.100000	-11.966667	114.333336	1023.000000	1023.000000	2046.000000
4.880000	-0.034463	-20.367403	-7.308851	-3.525520	-4.971610	-4.561422	0.000000	-10.000000	0.100000	-11.633333	110.333336	1023.000000	1023.000000	2046.000000
4.900000	-0.033737	-19.938719	-6.907391	-3.567202	-5.225505	-4.238621	0.000000	-10.000000	0.100000	-11.450000	106.666664	1023.000000	1023.000000	2046.000000
4.920000	-0.032772	-19.368416	-6.734399	-3.687263	-4.989522	-3.957231	0.000000	-10.000000	0.091667	-11.133333	103.000000	1023.000000	1023.000000	2046.000000
4.940000	-0.032827	-19.401024	-6.935773	-3.530631	-4.671300	-4.263320	0.000000	-10.000000	0.091667	-10.850000	99.000000	1023.000000	1023.000000	2046.000000
4.960000	-0.033095	-19.559151	-7.114974	-3.419489	-4.657181	-4.367506	0.000000	-10.000000	0.091667	-10.550000	95.333336	1023.000000	1023.000000	2046.000000
4.980000	-0.032988	-19.496038	-6.926208	-3.498283	-4.946471	-4.125075	0.000000	-10.000000	0.091667	-10.250000	91.833336	1023.000000	1023.000000	2046.000000
5.000000	-0.032283	-19.079149	-6.670764	-3.677598	-4.903086	-3.827702	0.000000	-10.000000	0.091667	-10.000000	88.500000	1023.000000	1023.000000	2046.000000
5.020000	-0.032506	-19.210863	-6.920435	-3.595548	-4.583179	-4.111700	0.000000	-10.000000	0.083333	-9.766666	85.166664	1023.000000	1023.000000	2046.000000
5.040000	-0.032966	-19.483200	-7.151458	-3.466680	-4.562867	-4.302195	0.000000	-10.000000	0.091667	-9.683333	81.833336	1023.000000	1023.000000	2046.000000
5.060000	-0.032981	-19.491909	-6.916206	-3.585526	-4.924044	-4.066132	0.000000	-10.000000	0.091667	-9.583333	78.666664	1023.000000	1023.000000	2046.000000
5.080000	-0.032315	-19.098225	-6.755225	-3.743813	-4.786948	-3.812239	0.000000	-10.000000	0.100000	-9.450000	75.333336	1023.000000	1023.000000	2046.000000
5.100000	-0.032834	-19.404816	-6.956247	-3.668392	-4.573149	-4.207027	0.000000	-10.000000	0.091667	-9.250000	72.166664	1023.000000	1023.000000	2046.000000
5.120000	-0.033248	-19.649517	-7.206138	-3.600458	-4.554454	-4.288467	0.000000	-10.000000	0.083333	-9.116667	69.000000	1023.000000	1023.000000	2046.000000
5.140000	-0.033206	-19.624775	-6.952583	-3.714406	-4.899370	-4.058415	0.000000	-10.000000	0.075000	-8.816667	66.000000	1023.000000	1023.000000	2046.000000
5.160000	-0.032582	-19.255756	-6.801964	-3.864451	-4.764259	-3.825083	0.000000	-10.000000	0.066667	-8.550000	63.166668	1023.000000	1023.000000	2046.000000
5.180000	-0.033088	-19.555241	-7.078689	-3.800080	-4.469599	-4.206873	0.000000	-10.000000	0.058333	-8.200000	60.333332	1023.000000	1023.000000	2046.000000
5.200000	-0.033765	-19.955021	-7.247639	-3.744248	-4.696690	-4.266444	0.000000	-10.000000	0.058333	-7.900000	57.500000	1023.000000	1023.000000	2046.000000
5.220000	-0.033364	-19.717922	-6.873354	-3.925249	-4.972748	-3.946570	0.000000	-10.000000	0.066667	-7.683333	54.833332	1023.000000	1023.000000	2046.000000
5.240000	-0.033234	-19.641296	-6.987945	-4.036263	-4.658362	-3.958726	0.000000	-10.000000	0.066667	-7.433333	52.166668	1023.000000	1023.000000	2046.000000
5.260000	-0.034163	-20.190454	-7.354032	-3.908670	-4.524408	-4.403344	0.000000	-10.000000	0.058333	-7.283333	49.833332	1023.000000	1023.000000	2046.000000
5.280000	-0.034893	-20.621973	-7.403903	-3.963624	-4.929903	-4.324543	0.000000	-10.000000	0.050000	-7.033333	47.333332	1023.000000	1023.000000	2046.000000
5.300000	-0.035362	-20.898783	-7.303802	-4.273829	-5.225919	-4.095232	0.000000	-10.000000	0.050000	-6.800000	45.000000	1023.000000	1023.000000	2046.000000
5.320000	-0.036933	-21.827477	-7.727586	-4.358190	-5.147533	-4.594167	0.000000	-10.000000	0.050000	-6.566667	42.666668	1023.000000	1023.000000	2046.000000
5.340000	-0.038953	-23.021166	-8.172316	-4.400345	-5.431293	-5.017213	0.000000	-10.000000	0.050000	-6.316667	40.500000	1023.000000	1023.000000	2046.000000
5.360000	-0.040067	-23.679638	-8.070024	-4.635264	-6.006939	-4.967410	0.000000	-10.000000	0.050000	-6.066667	38.500000	1023.000000	1023.000000	2046.000000
5.380000	-0.040035	-23.660934	-8.009155	-4.882183	-5.929574	-4.840023	0.000000	-10.000000	0.050000	-5.916667	36.500000	1023.000000	1023.000000	2046.000000
5.400000	-0.040829	-24.129787	-8.317451	-4.755126	-5.675424	-5.381785	0.000000	-10.000000	0.050000	-5.950000	34.500000	1023.000000	1023.000000	2046.000000
5.420000	-0.041055	-24.263304	-8.552178	-4.664676	-5.669690	-5.376760	0.000000	-10.000000	0.050000	-6.200000	32.500000	1023.000000	1023.000000	2046.000000
5.440000	-0.040735	-24.074604	-8.123159	-4.976132	-6.045636	-4.929677	0.000000	-10.000000	0.050000	-6.416667	30.500000	1023.000000	1023.000000	2046.000000
5.460000	-0.039911	-23.587492	-8.182648	-4.892346	-5.749628	-4.762870	0.000000	-10.000000	0.050000	-6.483334	28.166666	1023.000000	1023.000000	2046.000000
5.480000	-0.040384	-23.867004	-8.530148	-4.703540	-5.535352	-5.097964	0.000000	-10.000000	0.050000	-6.250000	25.833334	1023.000000	1023.000000	2046.000000
5.500000	-0.041423	-24.480743	-8.833619	-4.721601	-5.746959	-5.178565	0.000000	-10.000000	0.050000	-5.900000	23.500000	1023.000000	1023.000000	2046.000000
5.520000	-0.042071	-24.864100	-8.593933	-4.967312	-6.234415	-5.068439	0.000000	-10.000000	0.050000	-5.450000	21.666666	1023.000000	1023.000000	2046.000000
5.540000	-0.043176	-25.517275	-8.758549	-5.257440	-6.304379	-5.196908	0.000000	-10.000000	0.050000	-5.133333	20.000000	1023.000000	1023.000000	2046.000000
5.560000	-0.046039	-27.208948	-9.450817	-5.245818	-6.477417	-6.034896	0.000000	-10.000000	0.050000	-4.750000	18.333334	1023.000000	1023.000000	2046.000000
5.580000	-0.048713	-28.789427	-10.034148	-5.391511	-7.008564	-6.355204	0.000000	-10.000000	0.041667	-4.316667	16.666666	1023.000000	1023.000000	2046.000000
5.600000	-0.049794	-29.428446	-9.982255	-5.631137	-7.536303	-6.278750	0.000000	-10.000000	0.033333	-3.966667	15.166667	1023.000000	1023.000000	2046.000000
5.620000	-0.050091	-29.603664	-10.145221	-5.825653	-7.338640	-6.294151	0.000000	-10.000000	0.016667	-3.816667	13.833333	1023.000000	1023.000000	2046.000000
5.640000	-0.051213	-30.267067	-10.543165	-5.705400	-7.181493	-6.837008	0.000000	-10.000000	0.025000	-3.950000	12.666667	1023.000000	1023.000000	2046.000000
5.660000	-0.051808	-30.618261	-10.726727	-5.695854	-7.396899	-6.798782	0.000000	-10.000000	0.025000	-4.050000	11.333333	1023.000000	1023.000000	2046.000000
5.680000	-0.051503	-30.438251	-10.453015	-5.809126	-7.681674	-6.494437	0.000000	-10.000000	0.041667	-4.083333	10.000000	1023.000000	1023.000000	2046.000000
5.700000	-0.051110	-30.205992	-10.483737	-5.836783	-7.447630	-6.437842	0.000000	-10.000000	0.033333	-3.916667	8.666667	1023.000000	1023.000000	2046.000000
5.720000	-0.051377	-30.363596	-10.677123	-5.657233	-7.227522	-6.801718	0.000000	-10.000000	0.033333	-3.633333	7.333333	1023.000000	1023.000000	2046.000000
5.740000	-0.051454	-30.409031	-10.802518	-5.557059	-7.304315	-6.745139	0.000000	-10.000000	0.025000	-3.300000	6.166667	1023.000000	1023.000000	2046.000000
5.760000	-0.050904	-30.084356	-10.453528	-5.635705	-7.589921	-6.405202	0.000000	-10.000000	0.016667	-3.000000	5.000000	1023.000000	1023.000000	2046.000000
5.780000	-0.049937	-29.512815	-10.339983	-5.638572	-7.241745	-6.292515	0.000000	-10.000000	0.008333	-2.716667	4.000000	1023.000000	1023.000000	2046.000000
5.800000	-0.049874	-29.475731	-10.485146	-5.421108	-6.919019	-6.650459	0.000000	-10.000000	0.008333	-2.416667	3.000000	1023.000000	1023.000000	2046.000000
5.820000	-0.049216	-29.086578	-10.425927	-5.330265	-6.898468	-6.431919	0.000000	-10.000000	0.025000	-2.233333	2.333333	1023.000000	1023.000000	2046.000000
5.840000	-0.047724	-28.204597	-9.888039	-5.316645	-7.039070	-5.960844	0.000000	-10.000000	0.025000	-2.333333	1.666667	1023.000000	1023.000000	2046.000000
5.860000	-0.046337	-27.385454	-9.720890	-5.288835	-6.709175	-5.666554	0.000000	-10.000000	0.033333	-2.666667	1.000000	1023.000000	1023.000000	2046.000000
5.880000	-0.046486	-27.473307	-9.949634	-5.095564	-6.379110	-6.048999	0.000000	-10.000000	0.016667	-2.916667	0.333333	1023.000000	1023.000000	2046.000000
5.900000	-0.046906	-27.721573	-10.039205	-5.126980	-6.614946	-5.940442	0.000000	-10.000000	0.016667	-2.933333	-0.333333	1023.000000	1023.000000	2046.000000
5.920000	-0.047198	-27.893847	-9.811437	-5.414385	-6.946125	-5.721900	0.000000	-10.000000	0.025000	-2.983333	-1.000000	1023.000000	1023.000000	2046.000000
5.940000	-0.048275	-28.530497	-10.034936	-5.685579	-6.777477	-6.032505	0.000000	-10.000000	0.041667	-3.300000	-2.000000	1023.000000	1023.000000	2046.000000
5.960000	-0.049928	-29.507359	-10.419279	-5.788932	-6.772531	-6.526617	0.000000	-10.000000	0.058333	-3.850000	-3.166667	1023.000000	1023.000000	2046.000000
5.980000	-0.050836	-30.044336	-10.367976	-6.070536	-7.208318	-6.397506	0.000000	-10.000000	0.050000	-4.250000	-4.333333	1023.000000	1023.000000	2046.000000
6.000000	-0.050899	-30.081278	-10.074892	-6.480702	-7.406112	-6.119571	0.000000	-10.000000	0.041667	-4.333333	-5.833333	1023.000000	1023.000000	2046.000000
6.020000	-0.051705	-30.557775	-10.309873	-6.674814	-7.112041	-6.461048	0.000000	-10.000000	0.025000	-4.116667	-7.166667	1023.000000	1023.000000	2046.000000
6.040000	-0.052299	-30.908913	-10.481649	-6.721894	-7.076162	-6.629208	0.000000	-10.000000	0.016667	-3.750000	-8.666667	1023.000000	1023.000000	2046.000000
6.060000	-0.052215	-30.858929	-10.325946	-6.757534	-7.327207	-6.448243	0.000000	-10.000000	0.016667	-3.400000	-9.833333	1023.000000	1023.000000	2046.000000
6.080000	-0.050995	-30.137794	-9.913061	-6.929821	-7.262866	-6.032048	0.000000	-10.000000	0.016667	-2.983333	-11.000000	1023.000000	1023.000000	2046.000000
6.100000	-0.050594	-29.901335	-9.975655	-6.801111	-6.789399	-6.335170	0.000000	-10.000000	0.008333	-2.616667	-12.000000	1023.000000	1023.000000	2046.000000
6.120000	-0.050126	-29.624647	-10.038586	-6.613827	-6.649703	-6.322532	0.000000	-10.000000	0.008333	-2.266667	-13.000000	1023.000000	1023.000000	2046.000000
6.140000	-0.049155	-29.050480	-9.601540	-6.660815	-6.886715	-5.901411	0.000000	-10.000000	0.016667	-1.983333	-13.666667	1023.000000	1023.000000	2046.000000
6.160000	-0.047738	-28.213350	-9.318435	-6.680711	-6.633601	-5.580603	0.000000	-10.000000	0.025000	-1.733333	-14.000000	1023.000000	1023.000000	2046.000000
6.180000	-0.047426	-28.028704	-9.484534	-6.448649	-6.183380	-5.912140	0.000000	-10.000000	0.025000	-1.466667	-14.000000	1023.000000	1023.000000	2046.000000
6.200000	-0.047032	-27.795742	-9.428676	-6.301923	-6.308074	-5.757068	0.000000	-10.000000	0.016667	-1.066667	-14.000000	1023.000000	1023.000000	2046.000000
6.220000	-0.045895	-27.124081	-8.990111	-6.386007	-6.449129	-5.298833	0.000000	-10.000000	0.008333	-0.566667	-14.000000	1023.000000	1023.000000	2046.000000
6.240000	-0.045262	-26.749969	-9.024092	-6.357644	-6.033441	-5.334794	0.000000	-10.000000	0.008333	-0.166667	-14.000000	1023.000000	1023.000000	2046.000000
6.260000	-0.045393	-26.827518	-9.199179	-6.152500	-5.843517	-5.632323	0.000000	-10.000000	0.016667	0.000000	-14.000000	1023.000000	1023.000000	2046.000000
6.280000	-0.045060	-26.630262	-8.989864	-6.108371	-6.161682	-5.370345	0.000000	-10.000000	0.016667	0.000000	-14.000000	1023.000000	1023.000000	2046.000000
6.300000	-0.044039	-26.026905	-8.694719	-6.248324	-6.095471	-4.988389	0.000000	-10.000000	0.025000	0.000000	-14.000000	1023.000000	1023.000000	2046.000000
6.320000	-0.044232	-26.141090	-8.921520	-6.080796	-5.705257	-5.433518	0.000000	-10.000000	0.025000	0.000000	-14.000000	1023.000000	1023.000000	2046.000000
6.340000	-0.044359	-26.216013	-8.976143	-5.977454	-5.848826	-5.413590	0.000000	-10.000000	0.041667	0.000000	-14.000000	1023.000000	1023.000000	2046.000000
6.360000	-0.043623	-25.781036	-8.602287	-6.075885	-6.088000	-5.014863	0.000000	-10.000000	0.025000	0.000000	-14.000000	1023.000000	1023.000000	2046.000000
6.380000	-0.043129	-25.488962	-8.602841	-6.080850	-5.765369	-5.039902	0.000000	-10.000000	0.025000	0.000000	-14.000000	1023.000000	1023.000000	2046.000000
6.400000	-0.043501	-25.709316	-8.805665	-5.932426	-5.554289	-5.416935	0.000000	-10.000000	0.016667	0.000000	-14.000000	1023.000000	1023.000000	2046.000000
6.420000	-0.043519	-25.719454	-8.843156	-5.897784	-5.709366	-5.269148	0.000000	-10.000000	0.025000	0.000000	-14.000000	1023.000000	1023.000000	2046.000000
6.440000	-0.042808	-25.299601	-8.444081	-5.996756	-5.955496	-4.903267	0.000000	-10.000000	0.016667	0.000000	-14.000000	1023.000000	1023.000000	2046.000000
6.460000	-0.042465	-25.096947	-8.446879	-6.042636	-5.713275	-4.894156	0.000000	-10.000000	0.025000	0.000000	-14.000000	1023.000000	1023.000000	2046.000000
6.480000	-0.042864	-25.332376	-8.670579	-5.903550	-5.460718	-5.297530	0.000000	-10.000000	0.008333	0.000000	-14.000000	1023.000000	1023.000000	2046.000000
6.500000	-0.043564	-25.746265	-8.878141	-5.853994	-5.695933	-5.318197	0.000000	-10.000000	0.016667	0.000000	-14.000000	1023.000000	1023.000000	2046.000000
6.520000	-0.044060	-26.039305	-8.703783	-5.989356	-6.200121	-5.146045	0.000000	-10.000000	0.008333	0.000000	-14.000000	1023.000000	1023.000000	2046.000000
6.540000	-0.044870	-26.517990	-8.826820	-6.181050	-6.263837	-5.246283	0.000000	-10.000000	0.025000	0.000000	-14.000000	1023.000000	1023.000000	2046.000000
6.560000	-0.046285	-27.354588	-9.198548	-6.194218	-6.126046	-5.835776	0.000000	-10.000000	0.025000	0.000000	-14.000000	1023.000000	1023.000000	2046.000000
6.580000	-0.047275	-27.939457	-9.380297	-6.230335	-6.392841	-5.935985	0.000000	-10.000000	0.033333	0.000000	-14.000000	1023.000000	1023.000000	2046.000000
6.600000	-0.047047	-27.804489	-9.040071	-6.360620	-6.750352	-5.653447	0.000000	-10.000000	0.033333	0.000000	-14.000000	1023.000000	1023.000000	2046.000000
6.620000	-0.046566	-27.520327	-9.028172	-6.495153	-6.508204	-5.488798	0.000000	-10.000000	0.041667	-0.666667	-14.000000	1023.000000	1023.000000	2046.000000
6.640000	-0.046627	-27.556740	-9.279640	-6.151185	-6.102221	-6.023695	0.000000	-10.000000	0.033333	-1.500000	-14.166667	1023.000000	1023.000000	2046.000000
6.660000	-0.046899	-27.717068	-9.393299	-6.130056	-6.205643	-5.988069	0.000000	-10.000000	0.033333	-2.350000	-14.666667	1023.000000	1023.000000	2046.000000
6.680000	-0.046506	-27.484810	-9.218987	-6.168849	-6.564775	-5.532199	0.000000	-10.000000	0.025000	-2.466667	-15.333333	1023.000000	1023.000000	2046.000000
6.700000	-0.046195	-27.301075	-9.224463	-6.262291	-6.443290	-5.371031	0.000000	-10.000000	0.025000	-2.183333	-16.166666	1023.000000	1023.000000	2046.000000
6.720000	-0.047278	-27.941023	-9.488926	-6.249520	-6.345550	-5.857027	0.000000	-10.000000	0.025000	-1.700000	-16.666666	1023.000000	1023.000000	2046.000000
6.740000	-0.048802	-28.842062	-9.819827	-6.285571	-6.546070	-6.190594	0.000000	-10.000000	0.025000	-1.116667	-17.000000	1023.000000	1023.000000	2046.000000
6.760000	-0.050785	-30.013874	-10.003240	-6.456603	-7.222088	-6.331944	0.000000	-10.000000	0.016667	-0.566667	-17.000000	1023.000000	1023.000000	2046.000000
6.780000	-0.052662	-31.123352	-10.284233	-6.675385	-7.686446	-6.477288	0.000000	-10.000000	0.016667	-0.200000	-17.000000	1023.000000	1023.000000	2046.000000
6.800000	-0.054210	-32.038166	-10.622116	-6.835878	-7.810838	-6.769334	0.000000	-10.000000	0.008333	0.000000	-17.000000	1023.000000	1023.000000	2046.000000
6.820000	-0.055701	-32.919193	-11.067705	-6.806605	-7.733665	-7.311218	0.000000	-10.000000	0.008333	0.000000	-17.000000	1023.000000	1023.000000	2046.000000
6.840000	-0.056461	-33.368198	-11.387277	-6.793241	-7.805082	-7.382599	0.000000	-10.000000	0.000000	0.000000	-17.000000	1023.000000	1023.000000	2046.000000
6.860000	-0.056552	-33.422432	-11.203299	-6.898654	-8.186883	-7.133596	0.000000	-10.000000	0.016667	0.000000	-17.000000	1023.000000	1023.000000	2046.000000
6.880000	-0.055985	-33.087410	-11.140903	-6.915970	-8.080942	-6.949594	0.000000	-10.000000	0.016667	0.000000	-17.000000	1023.000000	1023.000000	2046.000000
6.900000	-0.056253	-33.245369	-11.316194	-6.807947	-7.836215	-7.285015	0.000000	-10.000000	0.016667	0.000000	-17.000000	1023.000000	1023.000000	2046.000000
6.920000	-0.056593	-33.446365	-11.524014	-6.723834	-7.866837	-7.331681	0.000000	-10.000000	0.008333	0.000000	-17.000000	1023.000000	1023.000000	2046.000000
6.940000	-0.056140	-33.178917	-11.246566	-6.631756	-8.171258	-7.129338	0.000000	-10.000000	0.016667	0.000000	-17.000000	1023.000000	1023.000000	2046.000000
6.960000	-0.055135	-32.584724	-11.080784	-6.701832	-7.975493	-6.826614	0.000000	-10.000000	0.016667	0.000000	-17.000000	1023.000000	1023.000000	2046.000000
6.980000	-0.055203	-32.624958	-11.193839	-6.533835	-7.681345	-7.215939	0.000000	-10.000000	0.016667	0.000000	-17.000000	1023.000000	1023.000000	2046.000000
7.000000	-0.055055	-32.537697	-11.313348	-6.381864	-7.631822	-7.210664	0.000000	-10.000000	0.016667	0.000000	-17.000000	1023.000000	1023.000000	2046.000000
7.020000	-0.053898	-31.854004	-10.838030	-6.474394	-7.844858	-6.696722	0.000000	-10.000000	0.033333	0.000000	-17.000000	1023.000000	1023.000000	2046.000000
7.040000	-0.052469	-31.009378	-10.583908	-6.471145	-7.537404	-6.416921	0.000000	-10.000000	0.041667	0.000000	-17.000000	1023.000000	1023.000000	2046.000000
7.060000	-0.051682	-30.543789	-10.589040	-6.192631	-7.116626	-6.645492	0.000000	-10.000000	0.050000	0.000000	-17.000000	1023.000000	1023.000000	2046.000000
7.080000	-0.051217	-30.268972	-10.667339	-5.993943	-6.966903	-6.640787	0.000000	-10.000000	0.033333	0.000000	-17.000000	1023.000000	1023.000000	2046.000000
7.100000	-0.050674	-29.948437	-10.412298	-6.035124	-7.220095	-6.280921	0.000000	-10.000000	0.025000	0.000000	-17.000000	1023.000000	1023.000000	2046.000000
7.120000	-0.050196	-29.666004	-10.185330	-6.194832	-7.292997	-5.992844	0.000000	-10.000000	0.016667	0.000000	-17.000000	1023.000000	1023.000000	2046.000000
7.140000	-0.051309	-30.323381	-10.455743	-6.349799	-7.074298	-6.443542	0.000000	-10.000000	0.025000	-0.733333	-17.000000	1023.000000	1023.000000	2046.000000
7.160000	-0.052706	-31.149137	-10.768191	-6.477856	-7.123248	-6.779843	0.000000	-10.000000	0.016667	-1.700000	-17.166666	1023.000000	1023.000000	2046.000000
7.180000	-0.053534	-31.638506	-10.782608	-6.713107	-7.432034	-6.710756	0.000000	-10.000000	0.008333	-2.783333	-17.666666	1023.000000	1023.000000	2046.000000
7.200000	-0.053593	-31.673592	-10.482959	-7.084554	-7.681312	-6.424767	0.000000	-10.000000	0.016667	-3.050000	-18.500000	1023.000000	1023.000000	2046.000000
7.220000	-0.054463	-32.187420	-10.664783	-7.272041	-7.446084	-6.804513	0.000000	-10.000000	0.016667	-2.983333	-19.500000	1023.000000	1023.000000	2046.000000
7.240000	-0.055282	-32.671761	-10.862095	-7.346988	-7.410874	-7.051804	0.000000	-10.000000	0.025000	-2.633333	-20.500000	1023.000000	1023.000000	2046.000000
7.260000	-0.055171	-32.605785	-10.608498	-7.459405	-7.746720	-6.791163	0.000000	-10.000000	0.008333	-2.166667	-21.333334	1023.000000	1023.000000	2046.000000
7.280000	-0.054132	-31.992010	-10.322604	-7.603918	-7.628370	-6.437117	0.000000	-10.000000	0.016667	-1.633333	-21.833334	1023.000000	1023.000000	2046.000000
7.300000	-0.053872	-31.838329	-10.419223	-7.481647	-7.160365	-6.777095	0.000000	-10.000000	0.016667	-0.900000	-22.000000	1023.000000	1023.000000	2046.000000
7.320000	-0.053494	-31.615047	-10.418251	-7.388591	-7.107615	-6.700591	0.000000	-10.000000	0.025000	-0.366667	-22.000000	1023.000000	1023.000000	2046.000000
7.340000	-0.052041	-30.756119	-9.920706	-7.441847	-7.248830	-6.144736	0.000000	-10.000000	0.025000	0.000000	-22.000000	1023.000000	1023.000000	2046.000000
7.360000	-0.050986	-30.132547	-9.836839	-7.308524	-6.806808	-6.180377	0.000000	-10.000000	0.025000	0.000000	-22.000000	1023.000000	1023.000000	2046.000000
7.380000	-0.050617	-29.914568	-9.860372	-7.157084	-6.575171	-6.321941	0.000000	-10.000000	0.016667	0.000000	-22.000000	1023.000000	1023.000000	2046.000000
7.400000	-0.050117	-29.619080	-9.879121	-7.009650	-6.483593	-6.246716	0.000000	-10.000000	0.008333	0.000000	-22.000000	1023.000000	1023.000000	2046.000000
7.420000	-0.049264	-29.115074	-9.535109	-6.979236	-6.701959	-5.898771	0.000000	-10.000000	0.008333	0.266667	-22.000000	1023.000000	1023.000000	2046.000000
7.440000	-0.048064	-28.406034	-9.241533	-7.045839	-6.634004	-5.484658	0.000000	-10.000000	0.016667	0.850000	-22.000000	1023.000000	1023.000000	2046.000000
7.460000	-0.047485	-28.063913	-9.218363	-6.928892	-6.362509	-5.554151	0.000000	-10.000000	0.025000	1.550000	-22.000000	1023.000000	1023.000000	2046.000000
7.480000	-0.047218	-27.906059	-9.205587	-6.843805	-6.151551	-5.705116	0.000000	-10.000000	0.025000	2.133333	-22.000000	1023.000000	1023.000000	2046.000000
7.500000	-0.047199	-27.894438	-9.378994	-6.746143	-6.012257	-5.757043	0.000000	-10.000000	0.025000	2.550000	-22.000000	1023.000000	1023.000000	2046.000000
7.520000	-0.046754	-27.631439	-9.163666	-6.649021	-6.249547	-5.569204	0.000000	-10.000000	0.016667	3.100000	-22.000000	1023.000000	1023.000000	2046.000000
7.540000	-0.045589	-26.943142	-8.878663	-6.730721	-6.197117	-5.136642	0.000000	-10.000000	0.008333	3.850000	-22.000000	1023.000000	1023.000000	2046.000000
7.560000	-0.045107	-26.658291	-8.813298	-6.666362	-5.932480	-5.246151	0.000000	-10.000000	-0.008333	4.816667	-22.000000	1023.000000	1023.000000	2046.000000
7.580000	-0.044964	-26.574011	-8.922686	-6.588659	-5.678755	-5.383912	0.000000	-10.000000	-0.016667	5.900000	-22.000000	1023.000000	1023.000000	2046.000000
7.600000	-0.044781	-26.465851	-8.995265	-6.493561	-5.676174	-5.300850	0.000000	-10.000000	-0.033333	7.083333	-22.000000	1023.000000	1023.000000	2046.000000
7.620000	-0.043848	-25.913939	-8.644491	-6.549925	-5.849782	-4.869739	0.000000	-10.000000	-0.041667	8.350000	-22.000000	1023.000000	1023.000000	2046.000000
7.640000	-0.042912	-25.360939	-8.454393	-6.608063	-5.724236	-4.574247	0.000000	-10.000000	-0.058333	9.616667	-22.000000	1023.000000	1023.000000	2046.000000
7.660000	-0.042631	-25.194975	-8.502883	-6.540666	-5.421474	-4.729951	0.000000	-10.000000	-0.075000	11.050000	-22.000000	1023.000000	1023.000000	2046.000000
7.680000	-0.043105	-25.475082	-8.649304	-6.521764	-5.369399	-4.934616	0.000000	-10.000000	-0.108333	12.600000	-7.333333	1023.000000	1023.000000	2046.000000
7.700000	-0.043745	-25.853415	-8.803554	-6.543813	-5.420030	-5.086020	0.000000	-10.000000	-0.150000	15.066668	12.000000	1023.000000	1023.000000	2046.000000
7.720000	-0.043915	-25.953751	-8.665846	-6.646379	-5.642705	-4.998820	0.000000	-10.000000	-0.183333	16.916668	31.333334	1023.000000	1023.000000	2046.000000
7.740000	-0.043157	-25.505751	-8.304750	-6.855575	-5.713339	-4.632087	0.000000	-10.000000	-0.200000	18.200001	36.000000	1023.000000	1023.000000	2046.000000
7.760000	-0.042384	-25.049141	-8.133427	-6.891766	-5.495331	-4.528617	0.000000	-10.000000	-0.216667	18.450001	37.833332	1023.000000	1023.000000	2046.000000
7.780000	-0.041629	-24.602961	-8.003405	-6.731470	-5.195504	-4.672583	0.000000	-10.000000	-0.250000	19.133333	42.000000	1023.000000	1023.000000	2046.000000
7.800000	-0.040457	-23.909859	-8.040887	-6.376442	-4.727543	-4.764987	0.000000	-10.000000	-0.283333	19.733334	48.166668	1023.000000	1023.000000	2046.000000
7.820000	-0.039565	-23.382896	-7.836615	-6.512662	-4.781661	-4.251959	0.000000	-10.000000	-0.300000	20.083334	52.500000	1023.000000	1023.000000	2046.000000
7.840000	-0.037734	-22.300709	-7.427149	-6.389092	-4.756440	-3.728027	0.000000	-10.000000	-0.325000	20.750000	59.000000	1023.000000	1023.000000	2046.000000
7.860000	-0.036622	-21.643442	-7.351674	-6.319702	-4.510135	-3.461931	0.000000	-10.000000	-0.350000	21.816668	66.000000	1023.000000	1023.000000	2046.000000
7.880000	-0.036036	-21.297083	-7.317268	-6.256171	-4.226117	-3.497526	0.000000	-10.000000	-0.391667	23.316668	75.500000	1023.000000	1023.000000	2046.000000
7.900000	-0.036275	-21.438511	-7.372232	-6.257305	-4.077414	-3.731560	0.000000	-10.000000	-0.416667	24.450001	83.166664	1023.000000	1023.000000	2046.000000
7.920000	-0.037592	-22.217100	-7.564891	-6.260081	-4.376398	-4.015731	0.000000	-10.000000	-0.450000	25.483334	91.166664	1023.000000	1023.000000	2046.000000
7.940000	-0.039033	-23.068398	-7.687869	-6.348564	-4.910834	-4.121131	0.000000	-10.000000	-0.458333	26.333334	99.500000	1023.000000	1023.000000	2046.000000
7.960000	-0.039791	-23.516518	-7.813837	-6.440024	-5.119645	-4.143013	0.000000	-10.000000	-0.458333	26.716667	108.166664	1023.000000	1023.000000	2046.000000
7.980000	-0.039938	-23.603075	-7.895269	-6.475705	-4.952644	-4.279457	0.000000	-10.000000	-0.466667	26.900002	117.000000	1023.000000	1023.000000	2046.000000
8.000000	-0.039957	-23.614368	-8.000690	-6.394090	-4.764479	-4.455109	0.000000	-10.000000	-0.483333	27.166668	126.000000	1023.000000	1023.000000	2046.000000
8.020000	-0.039704	-23.465010	-8.112839	-6.212021	-4.636942	-4.503207	0.000000	-10.000000	-0.500000	27.550001	135.166672	1023.000000	1023.000000	2046.000000
8.040000	-0.038528	-22.770224	-7.793929	-6.150949	-4.731893	-4.093453	0.000000	-10.000000	-0.508333	27.900000	144.333328	1023.000000	1023.000000	2046.000000
8.060000	-0.036802	-21.749706	-7.434506	-6.034090	-4.636735	-3.644375	0.000000	-10.000000	-0.516667	28.116667	153.500000	1023.000000	1023.000000	2046.000000
8.080000	-0.035449	-20.950548	-7.234671	-5.814963	-4.338863	-3.562051	0.000000	-10.000000	-0.533333	28.316668	162.833328	1023.000000	1023.000000	2046.000000
8.100000	-0.034463	-20.367922	-7.083223	-5.640487	-4.046262	-3.597949	0.000000	-10.000000	-0.550000	28.716667	172.166672	1023.000000	1023.000000	2046.000000
8.120000	-0.033425	-19.754393	-7.044454	-5.354051	-3.783824	-3.572064	0.000000	-10.000000	-0.566667	29.066668	181.833328	1023.000000	1023.000000	2046.000000
8.140000	-0.031854	-18.825676	-6.628323	-5.187738	-3.823526	-3.186089	0.000000	-10.000000	-0.575000	29.333334	191.500000	1023.000000	1023.000000	2046.000000
8.160000	-0.029652	-17.524052	-6.125143	-5.029508	-3.679242	-2.690158	0.000000	-10.000000	-0.583333	29.533335	201.333328	1023.000000	1023.000000	2046.000000
8.180000	-0.027705	-16.373579	-5.766178	-4.837220	-3.256638	-2.513544	0.000000	-10.000000	-0.591667	29.400000	211.000000	1023.000000	1023.000000	2046.000000
8.200000	-0.026004	-15.368273	-5.503387	-4.602697	-2.774719	-2.487468	0.000000	-10.000000	-0.608333	29.766666	220.666672	1023.000000	1023.000000	2046.000000
8.220000	-0.024192	-14.297210	-5.260265	-4.192404	-2.562714	-2.281827	0.000000	-10.000000	-0.608333	29.900000	230.500000	1023.000000	1023.000000	2046.000000
8.240000	-0.021325	-12.603236	-4.549821	-3.895169	-2.510606	-1.647640	0.000000	-10.000000	-0.600000	29.866667	240.500000	1023.000000	1023.000000	2046.000000
8.260000	-0.018997	-11.227133	-4.080779	-3.696706	-2.148431	-1.301217	0.000000	-10.000000	-0.583333	29.433334	250.500000	1023.000000	1023.000000	2046.000000
8.280000	-0.017824	-10.533969	-3.867526	-3.547344	-1.758990	-1.360109	0.000000	-10.000000	-0.566667	29.183334	260.500000	1023.000000	1023.000000	2046.000000
8.300000	-0.017597	-10.399760	-3.801470	-3.481485	-1.705789	-1.411017	0.000000	-10.000000	-0.558333	28.966667	270.500000	1023.000000	1023.000000	2046.000000
8.320000	-0.016653	-9.842054	-3.389838	-3.560322	-1.824542	-1.067352	0.000000	-10.000000	-0.533333	28.700001	280.166656	1023.000000	1023.000000	2046.000000
8.340000	-0.015975	-9.441198	-3.239214	-3.636231	-1.533915	-1.031839	0.000000	-10.000000	-0.516667	28.166666	289.833344	1023.000000	1023.000000	2046.000000
8.360000	-0.016310	-9.639271	-3.215446	-3.702285	-1.471562	-1.249978	0.000000	-10.000000	-0.500000	27.983334	299.166656	1023.000000	1023.000000	2046.000000
8.380000	-0.015767	-9.318531	-2.898813	-3.762475	-1.607122	-1.050120	0.000000	-10.000000	-0.508333	27.950001	308.666656	1023.000000	1023.000000	2046.000000
8.400000	-0.014229	-8.409110	-2.468520	-3.885120	-1.398750	-0.656720	0.000000	-10.000000	-0.525000	28.333334	318.000000	1023.000000	1023.000000	2046.000000
8.420000	-0.013228	-7.817466	-2.224467	-3.830760	-1.005919	-0.756320	0.000000	-10.000000	-0.533333	28.466667	327.333344	1023.000000	1023.000000	2046.000000
8.440000	-0.012193	-7.206242	-2.055044	-3.610723	-0.829050	-0.711425	0.000000	-10.000000	-0.541667	28.683332	336.833344	1023.000000	1023.000000	2046.000000
8.460000	-0.009852	-5.822355	-1.498624	-3.430254	-0.707013	-0.186463	0.000000	-10.000000	-0.550000	28.799999	346.166656	1023.000000	1023.000000	2046.000000
8.480000	-0.006879	-4.065533	-0.903236	-3.175040	-0.318978	0.331721	0.000000	-10.000000	-0.575000	29.466667	355.833344	1023.000000	1023.000000	2046.000000
8.500000	-0.004783	-2.826631	-0.448874	-2.929386	0.082931	0.468699	0.000000	-10.000000	-0.600000	29.799999	365.500000	1023.000000	1023.000000	2046.000000
8.520000	-0.003221	-1.903772	-0.260453	-2.638111	0.490859	0.503933	0.000000	-10.000000	-0.583333	30.166666	375.500000	1023.000000	1023.000000	2046.000000
8.540000	-0.001730	-1.022445	0.098170	-2.409132	0.500857	0.787660	0.000000	-10.000000	-0.583333	30.216667	385.500000	1023.000000	1023.000000	2046.000000
8.560000	0.000883	0.521624	0.617605	-2.206249	0.736086	1.374182	0.000000	-10.000000	-0.575000	30.450001	395.500000	1023.000000	1023.000000	2046.000000
8.580000	0.002771	1.637573	0.965005	-1.901956	1.164101	1.410422	0.000000	-10.000000	-0.591667	30.433334	405.500000	1023.000000	1023.000000	2046.000000
8.600000	0.003835	2.266313	1.083054	-1.714410	1.430454	1.467215	0.000000	-10.000000	-0.591667	30.366667	415.666656	1023.000000	1023.000000	2046.000000
8.620000	0.005303	3.134041	1.452913	-1.460734	1.403262	1.738599	0.000000	-10.000000	-0.591667	30.216667	426.000000	1023.000000	1023.000000	2046.000000
8.640000	0.007494	4.428825	1.887359	-1.266096	1.636631	2.170931	0.000000	-10.000000	-0.608333	30.133333	436.333344	1023.000000	1023.000000	2046.000000
8.660000	0.008654	5.114400	2.123373	-1.038227	1.968647	2.060607	0.000000	-10.000000	-0.608333	30.200001	446.500000	1023.000000	1023.000000	2046.000000
8.680000	0.009212	5.444402	2.182781	-0.790170	1.969936	2.081855	0.000000	-10.000000	-0.616667	30.050001	456.500000	1023.000000	1023.000000	2046.000000
8.700000	0.010526	6.221131	2.595826	-0.708390	1.846767	2.486927	0.000000	-10.000000	-0.600000	30.183334	466.500000	1023.000000	1023.000000	2046.000000
8.720000	0.011504	6.799101	2.688229	-0.479942	2.110063	2.480751	0.000000	-10.000000	-0.600000	30.116667	476.500000	1023.000000	1023.000000	2046.000000
8.740000	0.011934	7.052930	2.827338	-0.417101	2.248270	2.394424	0.000000	-10.000000	-0.591667	30.000000	486.500000	1023.000000	1023.000000	2046.000000
8.760000	0.012573	7.430685	2.928926	-0.235080	2.359137	2.377702	0.000000	-10.000000	-0.591667	29.650000	496.500000	1023.000000	1023.000000	2046.000000
8.780000	0.014957	8.839766	3.506041	0.022279	2.462371	2.849076	0.000000	-10.000000	-0.583333	29.366667	506.500000	1023.000000	1023.000000	2046.000000
8.800000	0.017282	10.213766	3.844798	0.370422	2.779065	3.219481	0.000000	-10.000000	-0.566667	29.283333	516.500000	1023.000000	1023.000000	2046.000000
8.820000	0.017692	10.456155	3.817744	0.794274	2.921426	2.922711	0.000000	-10.000000	-0.558333	29.183334	523.166687	1023.000000	1023.000000	2046.000000
8.840000	0.016557	9.784996	3.594648	0.711849	2.596732	2.881767	0.000000	-10.000000	-0.550000	28.850000	532.833313	1023.000000	1023.000000	2046.000000
8.860000	0.017659	10.436339	3.839738	0.888054	2.497048	3.211500	0.000000	-10.000000	-0.541667	28.583334	542.333313	1023.000000	1023.000000	2046.000000
8.880000	0.018914	11.178190	3.973138	1.140787	2.709001	3.355265	0.000000	-10.000000	-0.525000	28.366667	555.000000	1023.000000	1023.000000	2046.000000
8.900000	0.019543	11.550113	4.080879	1.340002	2.906598	3.222634	0.000000	-10.000000	-0.508333	28.366667	564.500000	1023.000000	1023.000000	2046.000000
8.920000	0.018818	11.121317	3.932813	1.504143	2.753649	2.930711	0.000000	-10.000000	-0.500000	28.316668	574.000000	1023.000000	1023.000000	2046.000000
8.940000	0.018583	10.982697	4.080183	1.487469	2.408950	3.006095	0.000000	-10.000000	-0.483333	28.016666	583.500000	1023.000000	1023.000000	2046.000000
8.960000	0.018203	10.757695	3.953868	1.638697	2.390266	2.774863	0.000000	-10.000000	-0.466667	27.666668	593.000000	1023.000000	1023.000000	2046.000000
8.980000	0.017150	10.135540	3.758100	1.689821	2.296983	2.390636	0.000000	-10.000000	-0.441667	27.333334	602.333313	1023.000000	1023.000000	2046.000000
9.000000	0.016689	9.862992	3.730844	1.761837	2.009955	2.360356	0.000000	-10.000000	-0.433333	26.733334	611.500000	1023.000000	1023.000000	2046.000000
9.020000	0.017798	10.518409	3.844346	1.868196	2.190911	2.614957	0.000000	-10.000000	-0.441667	26.116667	620.333313	1023.000000	1023.000000	2046.000000
9.040000	0.018473	10.917595	3.914504	1.924491	2.514204	2.564396	0.000000	-10.000000	-0.450000	25.733334	629.166687	1023.000000	1023.000000	2046.000000
9.060000	0.018641	11.016980	3.971649	2.065845	2.466681	2.512805	0.000000	-10.000000	-0.458333	25.616667	637.833313	1023.000000	1023.000000	2046.000000
9.080000	0.019745	11.669484	4.293630	2.201588	2.389973	2.784293	0.000000	-10.000000	-0.450000	25.600000	646.500000	1023.000000	1023.000000	2046.000000
9.100000	0.021652	12.796566	4.586542	2.443779	2.717072	3.049173	0.000000	-10.000000	-0.441667	25.383333	655.000000	1023.000000	1023.000000	2046.000000
9.120000	0.022724	13.430021	4.838156	2.651634	2.960209	2.980023	0.000000	-10.000000	-0.425000	25.116667	663.500000	1023.000000	1023.000000	2046.000000
9.140000	0.023257	13.744804	4.908046	2.865933	2.984848	2.985978	0.000000	-10.000000	-0.408333	24.716667	671.833313	1023.000000	1023.000000	2046.000000
9.160000	0.025258	14.927548	5.356504	3.074828	3.053714	3.442503	0.000000	-10.000000	-0.400000	24.366667	680.166687	1023.000000	1023.000000	2046.000000
9.180000	0.027202	16.076494	5.663578	3.366560	3.501029	3.545326	0.000000	-10.000000	-0.400000	24.283335	688.500000	1023.000000	1023.000000	2046.000000
9.200000	0.028521	16.856022	5.984996	3.554982	3.717814	3.598231	0.000000	-10.000000	-0.400000	24.250000	696.833313	1023.000000	1023.000000	2046.000000
9.220000	0.029788	17.604616	6.272379	3.867841	3.708783	3.755613	0.000000	-10.000000	-0.383333	24.166668	705.000000	1023.000000	1023.000000	2046.000000
9.240000	0.032807	19.388683	6.764391	4.266875	4.045248	4.312169	0.000000	-10.000000	-0.366667	23.933334	713.000000	1023.000000	1023.000000	2046.000000
9.260000	0.035107	20.748030	7.188380	4.687681	4.447672	4.424298	0.000000	-10.000000	-0.350000	23.750000	721.000000	1023.000000	1023.000000	2046.000000
9.280000	0.035873	21.200993	7.330917	4.878342	4.525043	4.466691	0.000000	-10.000000	-0.325000	23.250000	729.000000	1023.000000	1023.000000	2046.000000
9.300000	0.036510	21.577431	7.659454	4.904327	4.354981	4.658668	0.000000	-10.000000	-0.308333	22.500000	736.833313	1023.000000	1023.000000	2046.000000
9.320000	0.037253	22.016258	7.767213	4.955359	4.607308	4.686377	0.000000	-10.000000	-0.283333	21.716667	744.333313	1023.000000	1023.000000	2046.000000
9.340000	0.037067	21.906507	7.940157	4.860719	4.633892	4.471740	0.000000	-10.000000	-0.275000	20.750000	751.666687	1023.000000	1023.000000	2046.000000
9.360000	0.036362	21.489834	7.971180	4.753898	4.424662	4.340094	0.000000	-10.000000	-0.250000	19.933334	758.666687	1023.000000	1023.000000	2046.000000
9.380000	0.036985	21.857943	8.297090	4.657495	4.365689	4.537668	0.000000	-10.000000	-0.225000	19.033333	765.666687	1023.000000	1023.000000	2046.000000
9.400000	0.037945	22.425451	8.558592	4.644538	4.679253	4.543067	0.000000	-10.000000	-0.225000	18.716667	772.166687	1023.000000	1023.000000	2046.000000
9.420000	0.038667	22.852468	8.875643	4.603179	4.866650	4.506997	0.000000	-10.000000	-0.233333	18.700001	778.500000	1023.000000	1023.000000	2046.000000
9.440000	0.039256	23.200476	9.092733	4.709332	4.879549	4.518862	0.000000	-10.000000	-0.241667	18.783333	784.500000	1023.000000	1023.000000	2046.000000
9.460000	0.041503	24.528173	9.578604	4.860291	5.064266	5.025012	0.000000	-10.000000	-0.225000	18.733334	790.833313	1023.000000	1023.000000	2046.000000
9.480000	0.043851	25.915907	9.980641	5.201007	5.503458	5.230801	0.000000	-10.000000	-0.216667	18.400000	797.166687	1023.000000	1023.000000	2046.000000
9.500000	0.045663	26.987104	10.378751	5.442455	5.834564	5.331335	0.000000	-10.000000	-0.200000	17.850000	803.500000	1023.000000	1023.000000	2046.000000
9.520000	0.046265	27.342751	10.480959	5.629036	5.856105	5.376651	0.000000	-10.000000	-0.175000	17.083334	809.500000	1023.000000	1023.000000	2046.000000
9.540000	0.047773	28.233829	10.851589	5.824401	5.834853	5.722988	0.000000	-10.000000	-0.133333	16.299999	815.333313	1023.000000	1023.000000	2046.000000
9.560000	0.049660	29.349060	11.078275	6.131847	6.177629	5.961309	0.000000	-10.000000	-0.116667	15.516666	821.000000	1023.000000	1023.000000	2046.000000
9.580000	0.051009	30.146214	11.349235	6.354533	6.471098	5.971348	0.000000	-10.000000	-0.125000	14.750000	826.333313	1023.000000	1023.000000	2046.000000
9.600000	0.051335	30.339048	11.440435	6.507657	6.402972	5.987984	0.000000	-10.000000	-0.133333	14.250000	831.333313	1023.000000	1023.000000	2046.000000
9.620000	0.052588	31.079426	11.737239	6.670908	6.380222	6.291057	0.000000	-10.000000	-0.125000	13.616667	836.166687	1023.000000	1023.000000	2046.000000
9.640000	0.053270	31.482605	11.747638	6.928277	6.610451	6.196240	0.000000	-10.000000	-0.108333	13.183333	840.666687	1023.000000	1023.000000	2046.000000
9.660000	0.053049	31.351870	11.697416	7.006240	6.587308	6.060903	0.000000	-10.000000	-0.083333	12.533334	845.166687	1023.000000	1023.000000	2046.000000
9.680000	0.052349	30.938225	11.633409	7.039015	6.327865	5.937937	0.000000	-10.000000	-0.075000	12.000000	849.500000	1023.000000	1023.000000	2046.000000
9.700000	0.053414	31.567898	11.880610	7.104725	6.377039	6.205523	0.000000	-10.000000	-0.066667	11.300000	853.666687	1023.000000	1023.000000	2046.000000
9.720000	0.055057	32.538822	12.080194	7.413824	6.742109	6.302697	0.000000	-10.000000	-0.066667	10.616667	857.500000	1023.000000	1023.000000	2046.000000
9.740000	0.055918	33.047253	12.295935	7.560283	6.805506	6.385530	0.000000	-10.000000	-0.050000	9.733334	861.166687	1023.000000	1023.000000	2046.000000
9.760000	0.055865	33.016018	12.180555	7.854631	6.718787	6.262045	0.000000	-10.000000	-0.025000	8.850000	864.666687	1023.000000	1023.000000	2046.000000
9.780000	0.056174	33.199013	12.231403	7.807914	6.567074	6.592622	0.000000	-10.000000	-0.008333	7.900000	867.833313	1023.000000	1023.000000	2046.000000
9.800000	0.056960	33.663403	12.164552	8.182559	6.757087	6.559204	0.000000	-10.000000	0.000000	7.283333	870.500000	1023.000000	1023.000000	2046.000000
9.820000	0.057179	33.793003	12.175258	8.316520	6.803761	6.497467	0.000000	-10.000000	0.000000	6.900000	872.166687	1023.000000	1023.000000	2046.000000
9.840000	0.055988	33.088829	11.876811	8.285510	6.649306	6.277204	0.000000	-10.000000	0.000000	6.466667	874.500000	1023.000000	1023.000000	2046.000000
9.860000	0.054008	31.918961	11.650202	8.103899	6.122255	6.042603	0.000000	-10.000000	0.000000	5.733334	876.666687	1023.000000	1023.000000	2046.000000
9.880000	0.051976	30.717598	11.290462	8.011963	5.672198	5.742976	0.000000	-10.000000	0.008333	3.900000	879.500000	1023.000000	1023.000000	2046.000000
9.900000	0.049842	29.456484	10.806588	7.966972	5.462508	5.220415	0.000000	-10.000000	0.008333	1.650000	881.000000	1023.000000	1023.000000	2046.000000
9.920000	0.048231	28.504465	10.480575	7.840494	5.274559	4.908837	0.000000	-10.000000	0.016667	-0.583333	881.833313	1023.000000	1023.000000	2046.000000
9.940000	0.046261	27.340042	10.101824	7.655657	4.928792	4.653769	0.000000	-10.000000	0.008333	-1.833333	882.000000	1023.000000	1023.000000	2046.000000
9.960000	0.045844	27.093554	10.036088	7.517009	4.737068	4.803389	0.000000	-10.000000	0.008333	-2.383333	882.000000	1023.000000	1023.000000	2046.000000
9.980000	0.046084	27.235500	9.884259	7.649817	5.017768	4.683657	0.000000	-10.000000	0.000000	-2.583333	882.000000	1023.000000	1023.000000	2046.000000
10.000000	0.045971	27.169142	9.944765	7.552007	5.035614	4.636755	0.000000	-10.000000	0.000000	-2.616667	882.000000	1023.000000	1023.000000	2046.000000
10.020000	0.045111	26.660509	9.844595	7.506905	4.809579	4.499429	0.000000	-10.000000	0.000000	-2.566667	882.000000	1023.000000	1023.000000	2046.000000
10.040000	0.045578	26.936554	9.967715	7.458879	4.734706	4.775254	0.000000	-10.000000	0.008333	-2.433333	882.000000	1023.000000	1023.000000	2046.000000
10.060000	0.046586	27.532312	9.970649	7.679178	5.157197	4.725289	0.000000	-10.000000	0.008333	-2.266667	882.000000	1023.000000	1023.000000	2046.000000
10.080000	0.046700	27.599857	10.176403	7.672643	5.081461	4.669351	0.000000	-10.000000	0.008333	-1.750000	882.000000	1023.000000	1023.000000	2046.000000
10.100000	0.046544	27.507458	10.229491	7.624741	4.872803	4.780423	0.000000	-10.000000	0.000000	-0.966667	882.000000	1023.000000	1023.000000	2046.000000
10.120000	0.047887	28.301130	10.299734	7.818188	5.212630	4.970579	0.000000	-10.000000	0.000000	-0.266667	882.000000	1023.000000	1023.000000	2046.000000
10.140000	0.049101	29.018520	10.556499	8.005866	5.504226	4.951929	0.000000	-10.000000	0.000000	0.000000	882.000000	1023.000000	1023.000000	2046.000000
10.160000	0.049687	29.364988	10.702272	8.091331	5.518758	5.052627	0.000000	-10.000000	0.000000	0.000000	882.000000	1023.000000	1023.000000	2046.000000
10.180000	0.051042	30.165857	10.966950	8.199151	5.480391	5.519364	0.000000	-10.000000	0.000000	0.000000	882.000000	1023.000000	1023.000000	2046.000000
10.200000	0.052758	31.180185	11.015216	8.594955	5.974241	5.595774	0.000000	-10.000000	0.000000	0.000000	882.000000	1023.000000	1023.000000	2046.000000
10.220000	0.053110	31.388151	11.144759	8.625739	6.033961	5.583693	0.000000	-10.000000	0.000000	-0.716667	882.000000	1023.000000	1023.000000	2046.000000
10.240000	0.051293	30.314304	10.987371	8.336929	5.570166	5.419838	0.000000	-10.000000	0.016667	-1.916667	882.000000	1023.000000	1023.000000	2046.000000
10.260000	0.050720	29.975740	10.742948	8.187808	5.666046	5.378940	0.000000	-10.000000	0.033333	-3.750000	882.000000	1023.000000	1023.000000	2046.000000
10.280000	0.050048	29.578537	10.711905	8.021630	5.703306	5.141695	0.000000	-10.000000	0.041667	-5.100000	882.000000	1023.000000	1023.000000	2046.000000
10.300000	0.047847	28.277412	10.610461	7.675709	5.095050	4.896193	0.000000	-10.000000	0.041667	-5.950000	882.000000	1023.000000	1023.000000	2046.000000
10.320000	0.047619	28.142744	10.464798	7.391092	5.209454	5.077399	0.000000	-10.000000	0.033333	-6.116667	882.000000	1023.000000	1023.000000	2046.000000
10.340000	0.047655	28.163893	10.533232	7.259745	5.437130	4.933787	0.000000	-10.000000	0.041667	-6.000000	882.000000	1023.000000	1023.000000	2046.000000
10.360000	0.046809	27.664394	10.602938	7.079063	5.143673	4.838721	0.000000	-10.000000	0.033333	-5.816667	882.000000	1023.000000	1023.000000	2046.000000
10.380000	0.047582	28.121117	10.697083	6.972322	5.239850	5.211862	0.000000	-10.000000	0.041667	-5.466667	882.000000	1023.000000	1023.000000	2046.000000
10.400000	0.049199	29.076315	10.887530	7.281412	5.732821	5.174552	0.000000	-10.000000	0.025000	-4.800000	882.000000	1023.000000	1023.000000	2046.000000
10.420000	0.049529	29.271751	11.134379	7.296177	5.616824	5.224372	0.000000	-10.000000	0.016667	-3.983334	882.000000	1023.000000	1023.000000	2046.000000
10.440000	0.050539	29.868383	11.330546	7.284799	5.641612	5.611427	0.000000	-10.000000	0.008333	-3.216667	882.000000	1023.000000	1023.000000	2046.000000
10.460000	0.052358	30.943329	11.407357	7.679152	6.184872	5.671947	0.000000	-10.000000	0.008333	-2.700000	882.000000	1023.000000	1023.000000	2046.000000
10.480000	0.053079	31.369699	11.639341	7.801320	6.212877	5.716162	0.000000	-10.000000	0.008333	-2.233333	882.000000	1023.000000	1023.000000	2046.000000
10.500000	0.052902	31.264944	11.720983	7.724189	5.949534	5.870237	0.000000	-10.000000	0.000000	-1.766667	882.000000	1023.000000	1023.000000	2046.000000
10.520000	0.054122	31.986025	11.762358	7.938869	6.182957	6.101840	0.000000	-10.000000	0.008333	-1.350000	882.000000	1023.000000	1023.000000	2046.000000
10.540000	0.055337	32.704086	11.936008	8.180671	6.523708	6.063699	0.000000	-10.000000	0.016667	-1.300000	882.000000	1023.000000	1023.000000	2046.000000
10.560000	0.055011	32.511314	11.986456	8.175863	6.314010	6.034987	0.000000	-10.000000	0.033333	-1.650000	882.000000	1023.000000	1023.000000	2046.000000
10.580000	0.055173	32.606991	12.011577	8.107064	6.200641	6.287709	0.000000	-10.000000	0.041667	-2.300000	882.000000	1023.000000	1023.000000	2046.000000
10.600000	0.056208	33.219013	12.001341	8.371198	6.591393	6.255082	0.000000	-10.000000	0.050000	-2.766667	882.000000	1023.000000	1023.000000	2046.000000
10.620000	0.056819	33.580276	12.150887	8.411341	6.726835	6.291213	0.000000	-10.000000	0.041667	-3.116667	882.000000	1023.000000	1023.000000	2046.000000
10.640000	0.055951	33.067333	12.170336	8.312216	6.365044	6.219738	0.000000	-10.000000	0.025000	-3.183333	882.000000	1023.000000	1023.000000	2046.000000
10.660000	0.056545	33.418213	12.115726	8.366623	6.523227	6.412635	0.000000	-10.000000	0.008333	-3.250000	882.000000	1023.000000	1023.000000	2046.000000
10.680000	0.057439	33.946617	12.233001	8.573661	6.824171	6.315784	0.000000	-10.000000	0.016667	-3.200000	882.000000	1023.000000	1023.000000	2046.000000
10.700000	0.056637	33.472694	12.272335	8.485925	6.506173	6.208261	0.000000	-10.000000	0.033333	-3.200000	882.000000	1023.000000	1023.000000	2046.000000
10.720000	0.056370	33.314724	12.211102	8.384595	6.318223	6.400805	0.000000	-10.000000	0.041667	-3.183333	882.000000	1023.000000	1023.000000	2046.000000
10.740000	0.056260	33.249912	11.956762	8.571835	6.511228	6.210086	0.000000	-10.000000	0.033333	-3.166667	882.000000	1023.000000	1023.000000	2046.000000
10.760000	0.054943	32.471565	11.837084	8.444498	6.233814	5.956168	0.000000	-10.000000	0.016667	-2.666667	882.000000	1023.000000	1023.000000	2046.000000
10.780000	0.052786	31.196390	11.514005	8.128525	5.818359	5.735501	0.000000	-10.000000	0.008333	-2.016667	882.000000	1023.000000	1023.000000	2046.000000
10.800000	0.052277	30.895607	11.386817	7.964149	5.738471	5.806171	0.000000	-10.000000	0.008333	-1.533333	882.000000	1023.000000	1023.000000	2046.000000
10.820000	0.052969	31.304445	11.423805	8.166950	6.062136	5.651554	0.000000	-10.000000	0.016667	-1.533333	882.000000	1023.000000	1023.000000	2046.000000
10.840000	0.052989	31.316624	11.475367	8.182625	6.068696	5.589937	0.000000	-10.000000	0.025000	-1.983333	882.000000	1023.000000	1023.000000	2046.000000
10.860000	0.052964	31.301588	11.603409	8.294574	5.782647	5.620957	0.000000	-10.000000	0.016667	-2.700000	882.000000	1023.000000	1023.000000	2046.000000
10.880000	0.053553	31.649940	11.463634	8.238389	6.014695	5.933222	0.000000	-10.000000	0.008333	-3.433333	882.000000	1023.000000	1023.000000	2046.000000
10.900000	0.054147	32.001045	11.404890	8.534624	6.170999	5.890533	0.000000	-10.000000	0.000000	-3.883333	882.000000	1023.000000	1023.000000	2046.000000
10.920000	0.052841	31.228960	11.114931	8.467851	5.814158	5.832019	0.000000	-10.000000	0.008333	-3.850000	882.000000	1023.000000	1023.000000	2046.000000
10.940000	0.052396	30.966194	11.050059	8.333839	5.604044	5.978251	0.000000	-10.000000	0.008333	-3.683333	882.000000	1023.000000	1023.000000	2046.000000
10.960000	0.051483	30.426577	10.759092	8.353943	5.668969	5.644572	0.000000	-10.000000	0.008333	-3.466667	882.000000	1023.000000	1023.000000	2046.000000
10.980000	0.048913	28.907701	10.330774	8.205976	5.301236	5.069714	0.000000	-10.000000	0.008333	-3.650000	882.000000	1023.000000	1023.000000	2046.000000
11.000000	0.044852	26.507549	9.616823	7.828444	4.606787	4.455494	0.000000	-10.000000	0.016667	-3.950000	882.000000	1023.000000	1023.000000	2046.000000
11.020000	0.041933	24.782669	9.184209	7.399970	3.964583	4.233908	0.000000	-10.000000	0.025000	-4.800000	882.000000	1023.000000	1023.000000	2046.000000
11.040000	0.040840	24.136372	8.808572	7.268698	3.901343	4.157758	0.000000	-10.000000	0.033333	-5.383334	882.000000	1023.000000	1023.000000	2046.000000
11.060000	0.040434	23.896626	8.603234	7.327959	4.040583	3.924851	0.000000	-10.000000	0.041667	-5.783333	882.000000	1023.000000	1023.000000	2046.000000
11.080000	0.040213	23.765934	8.592236	7.282097	4.078161	3.813439	0.000000	-10.000000	0.050000	-5.550000	882.000000	1023.000000	1023.000000	2046.000000
11.100000	0.039245	23.193729	8.396617	7.171867	3.956124	3.669120	0.000000	-10.000000	0.050000	-5.233333	882.000000	1023.000000	1023.000000	2046.000000
11.120000	0.038636	22.833681	8.363630	6.994441	3.683640	3.791970	0.000000	-10.000000	0.050000	-5.100000	874.833313	1023.000000	1023.000000	2046.000000
11.140000	0.039044	23.074903	8.339396	7.002695	3.772727	3.960087	0.000000	-10.000000	0.041667	-4.966667	866.666687	1023.000000	1023.000000	2046.000000
11.160000	0.039616	23.412910	8.320522	7.215497	4.073359	3.803534	0.000000	-10.000000	0.033333	-4.833333	858.500000	1023.000000	1023.000000	2046.000000
11.180000	0.040297	23.815262	8.559166	7.286844	4.157366	3.811887	0.000000	-10.000000	0.025000	-4.516667	856.833313	1023.000000	1023.000000	2046.000000
11.200000	0.040075	23.684362	8.474411	7.269705	4.119877	3.820370	0.000000	-10.000000	0.025000	-4.333333	856.166687	1023.000000	1023.000000	2046.000000
11.220000	0.040278	23.804535	8.601309	7.104373	3.985307	4.113546	0.000000	-10.000000	0.025000	-3.983333	855.166687	1023.000000	1023.000000	2046.000000
11.240000	0.041359	24.443027	8.706587	7.337071	4.211710	4.187660	0.000000	-10.000000	0.025000	-3.616667	854.333313	1023.000000	1023.000000	2046.000000
11.260000	0.042979	25.400839	8.927669	7.639060	4.631600	4.202509	0.000000	-10.000000	0.025000	-3.233333	852.833313	1023.000000	1023.000000	2046.000000
11.280000	0.044561	26.335829	9.234625	7.856594	4.821610	4.422999	0.000000	-10.000000	0.025000	-3.233333	851.333313	1023.000000	1023.000000	2046.000000
11.300000	0.044662	26.395407	9.307305	7.876613	4.639345	4.572142	0.000000	-10.000000	0.025000	-3.433333	850.333313	1023.000000	1023.000000	2046.000000
11.320000	0.045004	26.597349	9.389843	7.720886	4.528975	4.957646	0.000000	-10.000000	0.025000	-3.666667	849.666687	1023.000000	1023.000000	2046.000000
11.340000	0.044595	26.355818	9.112681	7.842462	4.720838	4.679837	0.000000	-10.000000	0.033333	-3.850000	848.833313	1023.000000	1023.000000	2046.000000
11.360000	0.043705	25.829775	8.999637	7.649287	4.757741	4.423109	0.000000	-10.000000	0.041667	-4.800000	847.000000	1023.000000	1023.000000	2046.000000
11.380000	0.041856	24.737038	8.776626	7.324789	4.497226	4.138398	0.000000	-10.000000	0.050000	-5.733334	845.500000	1023.000000	1023.000000	2046.000000
11.400000	0.040127	23.715260	8.723723	6.870374	4.006748	4.114414	0.000000	-10.000000	0.050000	-6.733334	843.833313	1023.000000	1023.000000	2046.000000
11.420000	0.039331	23.244360	8.596816	6.519571	3.905876	4.222097	0.000000	-10.000000	0.050000	-6.866667	842.333313	1023.000000	1023.000000	2046.000000
11.440000	0.038931	23.008287	8.546426	6.413287	4.025318	4.023256	0.000000	-10.000000	0.050000	-6.883334	840.000000	1023.000000	1023.000000	2046.000000
11.460000	0.039130	23.125797	8.662541	6.353534	4.197166	3.912556	0.000000	-10.000000	0.050000	-6.416667	837.666687	1023.000000	1023.000000	2046.000000
11.480000	0.039601	23.403906	8.771014	6.276557	4.325145	4.031189	0.000000	-10.000000	0.050000	-5.783333	835.500000	1023.000000	1023.000000	2046.000000
11.500000	0.039555	23.377117	8.894862	6.151995	4.157370	4.172888	0.000000	-10.000000	0.041667	-5.000000	833.500000	1023.000000	1023.000000	2046.000000
11.520000	0.040624	24.008854	9.106395	6.116167	4.242122	4.544170	0.000000	-10.000000	0.025000	-4.083333	831.833313	1023.000000	1023.000000	2046.000000
11.540000	0.042078	24.868280	9.204958	6.468293	4.678092	4.516938	0.000000	-10.000000	0.008333	-2.983333	830.500000	1023.000000	1023.000000	2046.000000
11.560000	0.043852	25.916492	9.590054	6.705955	4.950514	4.669969	0.000000	-10.000000	0.016667	-1.750000	829.666687	1023.000000	1023.000000	2046.000000
11.580000	0.044485	26.290474	9.717965	6.821060	4.991176	4.760273	0.000000	-10.000000	0.025000	-0.733333	829.166687	1023.000000	1023.000000	2046.000000
11.600000	0.044701	26.418379	9.884939	6.713594	4.744508	5.075336	0.000000	-10.000000	0.025000	-0.166667	829.000000	1023.000000	1023.000000	2046.000000
11.620000	0.045885	27.118238	9.832329	6.994660	5.109464	5.181787	0.000000	-10.000000	0.008333	0.000000	829.000000	1023.000000	1023.000000	2046.000000
11.640000	0.047136	27.857641	10.008943	7.255105	5.416846	5.176747	0.000000	-10.000000	0.000000	0.000000	829.000000	1023.000000	1023.000000	2046.000000
11.660000	0.047499	28.071997	10.140224	7.355611	5.392160	5.184001	0.000000	-10.000000	0.008333	0.000000	829.000000	1023.000000	1023.000000	2046.000000
11.680000	0.047370	27.995455	10.294558	7.234516	5.090636	5.375745	0.000000	-10.000000	0.016667	0.000000	829.000000	1023.000000	1023.000000	2046.000000
11.700000	0.047710	28.196865	10.173105	7.269127	5.246065	5.508567	0.000000	-10.000000	0.016667	0.000000	829.000000	1023.000000	1023.000000	2046.000000
11.720000	0.048587	28.714888	10.173706	7.547504	5.585945	5.407733	0.000000	-10.000000	0.025000	-0.266667	829.000000	1023.000000	1023.000000	2046.000000
11.740000	0.049321	29.148705	10.433136	7.665193	5.631686	5.418691	0.000000	-10.000000	0.016667	-0.916667	829.000000	1023.000000	1023.000000	2046.000000
11.760000	0.048858	28.875214	10.523479	7.532740	5.355374	5.463620	0.000000	-10.000000	0.025000	-1.683333	829.000000	1023.000000	1023.000000	2046.000000
11.780000	0.048878	28.887043	10.426212	7.410376	5.363626	5.686830	0.000000	-10.000000	0.016667	-2.200000	828.666687	1023.000000	1023.000000	2046.000000
11.800000	0.049579	29.301008	10.344358	7.735417	5.706460	5.514772	0.000000	-10.000000	0.033333	-2.350000	828.000000	1023.000000	1023.000000	2046.000000
11.820000	0.050266	29.707117	10.597816	7.830146	5.758678	5.520476	0.000000	-10.000000	0.033333	-2.366667	827.000000	1023.000000	1023.000000	2046.000000
11.840000	0.049593	29.309591	10.679614	7.628808	5.370090	5.631079	0.000000	-10.000000	0.033333	-2.383333	826.166687	1023.000000	1023.000000	2046.000000
11.860000	0.049628	29.330383	10.571750	7.605007	5.390625	5.763003	0.000000	-10.000000	0.025000	-2.383333	825.333313	1023.000000	1023.000000	2046.000000
11.880000	0.050193	29.664244	10.516607	7.845832	5.686050	5.615755	0.000000	-10.000000	0.033333	-2.466667	824.666687	1023.000000	1023.000000	2046.000000
11.900000	0.050833	30.042385	10.632618	7.972679	5.831367	5.605721	0.000000	-10.000000	0.025000	-2.466667	823.833313	1023.000000	1023.000000	2046.000000
11.920000	0.050109	29.614714	10.664459	7.840510	5.530965	5.578780	0.000000	-10.000000	0.033333	-2.450000	823.000000	1023.000000	1023.000000	2046.000000
11.940000	0.049869	29.472815	10.665963	7.644512	5.317609	5.844728	0.000000	-10.000000	0.025000	-2.400000	822.166687	1023.000000	1023.000000	2046.000000
11.960000	0.050075	29.594610	10.461686	7.886283	5.611369	5.635271	0.000000	-10.000000	0.025000	-2.450000	821.333313	1023.000000	1023.000000	2046.000000
11.980000	0.050753	29.994785	10.626588	7.993971	5.746213	5.628013	0.000000	-10.000000	0.008333	-2.566667	820.500000	1023.000000	1023.000000	2046.000000
12.000000	0.050105	29.612272	10.624052	7.962842	5.533212	5.492167	0.000000	-10.000000	0.016667	-2.683333	819.500000	1023.000000	1023.000000	2046.000000
12.020000	0.049556	29.287319	10.590274	7.661214	5.270591	5.765241	0.000000	-10.000000	0.016667	-2.800000	818.666687	1023.000000	1023.000000	2046.000000
12.040000	0.049814	29.439856	10.320477	7.871398	5.636052	5.611929	0.000000	-10.000000	0.025000	-2.900000	817.833313	1023.000000	1023.000000	2046.000000
12.060000	0.050465	29.824543	10.495837	7.993107	5.742371	5.593228	0.000000	-10.000000	0.025000	-3.050000	816.833313	1023.000000	1023.000000	2046.000000
12.080000	0.049816	29.441360	10.552511	7.902312	5.470615	5.515922	0.000000	-10.000000	0.025000	-3.216667	815.666687	1023.000000	1023.000000	2046.000000
12.100000	0.048975	28.944201	10.439685	7.679616	5.163342	5.661556	0.000000	-10.000000	0.025000	-3.416667	814.500000	1023.000000	1023.000000	2046.000000
12.120000	0.047789	28.243567	9.977365	7.640771	5.133801	5.491629	0.000000	-10.000000	0.008333	-3.600000	813.500000	1023.000000	1023.000000	2046.000000
12.140000	0.046613	27.548439	9.647264	7.660881	5.114547	5.125746	0.000000	-10.000000	0.016667	-3.750000	812.333313	1023.000000	1023.000000	2046.000000
12.160000	0.045283	26.762297	9.501141	7.532425	4.872016	4.856716	0.000000	-10.000000	0.016667	-3.783333	811.000000	1023.000000	1023.000000	2046.000000
12.180000	0.043232	25.550308	9.325669	7.077578	4.353528	4.793531	0.000000	-10.000000	0.025000	-3.683333	809.666687	1023.000000	1023.000000	2046.000000
12.200000	0.042541	25.141752	9.011390	6.924759	4.406121	4.799482	0.000000	-10.000000	0.033333	-3.666667	808.500000	1023.000000	1023.000000	2046.000000
12.220000	0.043063	25.450172	9.035810	7.183592	4.655374	4.575397	0.000000	-10.000000	0.041667	-4.000000	807.333313	1023.000000	1023.000000	2046.000000
12.240000	0.044282	26.170847	9.227304	7.571727	4.880263	4.491553	0.000000	-10.000000	0.041667	-4.816667	806.000000	1023.000000	1023.000000	2046.000000
12.260000	0.043501	25.708878	9.396834	7.099785	4.366234	4.846024	0.000000	-10.000000	0.058333	-5.883334	804.333313	1023.000000	1023.000000	2046.000000
12.280000	0.043250	25.560854	9.024869	7.209958	4.414747	4.911280	0.000000	-10.000000	0.066667	-6.900000	802.333313	1023.000000	1023.000000	2046.000000
12.300000	0.043563	25.746004	8.752048	7.594892	4.614380	4.784687	0.000000	-10.000000	0.066667	-7.733333	800.000000	1023.000000	1023.000000	2046.000000
12.320000	0.043236	25.552635	8.672670	7.644439	4.530802	4.704724	0.000000	-10.000000	0.058333	-8.466666	797.333313	1023.000000	1023.000000	2046.000000
12.340000	0.041009	24.236298	8.550859	7.238958	3.862653	4.583827	0.000000	-10.000000	0.066667	-9.200000	794.500000	1023.000000	1023.000000	2046.000000
12.360000	0.037992	22.453346	7.819595	6.967617	3.516829	4.149305	0.000000	-10.000000	0.091667	-10.150000	791.333313	1023.000000	1023.000000	2046.000000
12.380000	0.034803	20.568802	7.068390	6.919275	3.226183	3.354953	0.000000	-10.000000	0.100000	-11.316667	787.833313	1023.000000	1023.000000	2046.000000
12.400000	0.031959	18.887804	6.735861	6.703244	2.628427	2.820272	0.000000	-10.000000	0.108333	-12.483334	784.000000	1023.000000	1023.000000	2046.000000
12.420000	0.029328	17.332792	6.421333	6.244848	1.978724	2.687887	0.000000	-10.000000	0.133333	-13.483334	780.000000	1023.000000	1023.000000	2046.000000
12.440000	0.027906	16.492641	5.842224	6.154549	2.061642	2.434227	0.000000	-10.000000	0.166667	-14.333333	775.666687	1023.000000	1023.000000	2046.000000
12.460000	0.027507	16.256563	5.672451	6.278943	2.176301	2.128868	0.000000	-10.000000	0.191667	-15.050000	771.000000	1023.000000	1023.000000	2046.000000
12.480000	0.026804	15.841406	5.688403	6.280764	1.938594	1.933645	0.000000	-10.000000	0.191667	-15.550000	765.833313	1023.000000	1023.000000	2046.000000
12.500000	0.025674	15.173626	5.604579	5.956882	1.573256	2.038908	0.000000	-10.000000	0.191667	-15.933333	760.666687	1023.000000	1023.000000	2046.000000
12.520000	0.025124	14.848422	5.240575	6.005723	1.699085	1.903039	0.000000	-10.000000	0.191667	-16.283333	755.166687	1023.000000	1023.000000	2046.000000
12.540000	0.025217	14.903540	5.203300	6.184697	1.833153	1.682390	0.000000	-10.000000	0.216667	-17.133333	745.833313	1023.000000	1023.000000	2046.000000
12.560000	0.025155	14.866595	5.333884	6.230942	1.738341	1.563428	0.000000	-10.000000	0.233333	-17.783333	738.166687	1023.000000	1023.000000	2046.000000
12.580000	0.024393	14.416011	5.390759	5.934000	1.372104	1.719148	0.000000	-10.000000	0.250000	-18.350000	732.500000	1023.000000	1023.000000	2046.000000
12.600000	0.024161	14.279120	5.121734	6.030882	1.552206	1.574298	0.000000	-10.000000	0.250000	-18.483334	730.500000	1023.000000	1023.000000	2046.000000
12.620000	0.024921	14.728032	5.155147	6.203554	1.896031	1.473301	0.000000	-10.000000	0.250000	-18.683334	726.500000	1023.000000	1023.000000	2046.000000
12.640000	0.025482	15.059889	5.462703	6.279656	1.850669	1.466861	0.000000	-10.000000	0.283333	-19.183334	720.166687	1023.000000	1023.000000	2046.000000
12.660000	0.025671	15.171712	5.693501	6.172998	1.581123	1.724090	0.000000	-10.000000	0.316667	-19.650000	713.666687	1023.000000	1023.000000	2046.000000
12.680000	0.025780	15.235892	5.399650	6.339472	1.759738	1.737032	0.000000	-10.000000	0.350000	-20.116667	707.000000	1023.000000	1023.000000	2046.000000
12.700000	0.026249	15.512983	5.338272	6.564281	1.986168	1.624263	0.000000	-10.000000	0.350000	-20.350000	700.333313	1023.000000	1023.000000	2046.000000
12.720000	0.025303	14.953916	5.395110	6.517034	1.638841	1.402930	0.000000	-10.000000	0.350000	-20.633333	693.500000	1023.000000	1023.000000	2046.000000
12.740000	0.022851	13.504865	5.055522	5.962348	1.143951	1.343044	0.000000	-10.000000	0.350000	-20.750000	686.500000	1023.000000	1023.000000	2046.000000
12.760000	0.020979	12.398439	4.512608	5.799601	1.203645	0.882585	0.000000	-10.000000	0.358333	-21.000000	679.666687	1023.000000	1023.000000	2046.000000
12.780000	0.020194	11.934901	4.417256	5.636209	1.199607	0.681829	0.000000	-10.000000	0.366667	-21.300001	672.833313	1023.000000	1023.000000	2046.000000
12.800000	0.018584	10.983128	4.467915	5.307938	0.745063	0.462213	0.000000	-10.000000	0.383333	-21.916668	665.833313	1023.000000	1023.000000	2046.000000
12.820000	0.016820	9.940709	4.237925	4.678008	0.465655	0.559121	0.000000	-10.000000	0.375000	-22.183334	658.500000	1023.000000	1023.000000	2046.000000
12.840000	0.015575	9.205046	3.843745	4.598782	0.627314	0.135206	0.000000	-10.000000	0.366667	-22.283335	651.000000	1023.000000	1023.000000	2046.000000
12.860000	0.015268	9.023668	3.944833	4.480112	0.582214	0.016509	0.000000	-10.000000	0.358333	-22.033335	643.500000	1023.000000	1023.000000	2046.000000
12.880000	0.014847	8.774520	3.989810	4.379058	0.460724	-0.055072	0.000000	-10.000000	0.375000	-22.133333	636.166687	1023.000000	1023.000000	2046.000000
12.900000	0.014320	8.462854	4.066429	4.004801	0.230761	0.160863	0.000000	-10.000000	0.391667	-22.150000	628.666687	1023.000000	1023.000000	2046.000000
12.920000	0.014165	8.371541	3.798805	4.036209	0.481185	0.055343	0.000000	-10.000000	0.400000	-22.299999	621.333313	1023.000000	1023.000000	2046.000000
12.940000	0.014876	8.791854	3.834673	4.228606	0.760455	-0.031880	0.000000	-10.000000	0.391667	-22.016666	613.833313	1023.000000	1023.000000	2046.000000
12.960000	0.015298	9.040842	4.008054	4.257429	0.773107	0.002252	0.000000	-10.000000	0.375000	-21.916668	606.500000	1023.000000	1023.000000	2046.000000
12.980000	0.014979	8.852472	4.219057	4.061637	0.391816	0.179962	0.000000	-10.000000	0.366667	-21.833334	599.166687	1023.000000	1023.000000	2046.000000
13.000000	0.014675	8.673203	3.912565	4.066657	0.510398	0.183584	0.000000	-10.000000	0.366667	-22.050001	591.833313	1023.000000	1023.000000	2046.000000
13.020000	0.014776	8.732880	3.743107	4.164290	0.741440	0.084042	0.000000	-10.000000	0.366667	-21.983334	584.500000	1023.000000	1023.000000	2046.000000
13.040000	0.015217	8.993423	3.819793	4.296138	0.803276	0.074216	0.000000	-10.000000	0.366667	-21.933334	577.166687	1023.000000	1023.000000	2046.000000
13.060000	0.014627	8.644663	3.972774	4.185650	0.391227	0.095011	0.000000	-10.000000	0.358333	-21.783333	569.833313	1023.000000	1023.000000	2046.000000
13.080000	0.013991	8.268397	3.769038	3.947903	0.270457	0.280998	0.000000	-10.000000	0.375000	-21.783333	562.666687	1023.000000	1023.000000	2046.000000
13.100000	0.013228	7.817932	3.255078	4.052509	0.516122	-0.005777	0.000000	-10.000000	0.366667	-21.783333	555.333313	1023.000000	1023.000000	2046.000000
13.120000	0.013494	7.974732	3.304425	4.117501	0.557970	-0.005164	0.000000	-10.000000	0.366667	-21.766666	548.166687	1023.000000	1023.000000	2046.000000
13.140000	0.012895	7.621032	3.387052	4.115043	0.280598	-0.161660	0.000000	-10.000000	0.358333	-21.750000	540.833313	1023.000000	1023.000000	2046.000000
13.160000	0.012054	7.124161	3.257163	3.750711	0.031430	0.084856	0.000000	-10.000000	0.358333	-21.750000	533.500000	1023.000000	1023.000000	2046.000000
13.180000	0.011270	6.660609	2.782167	3.745494	0.202982	-0.070034	0.000000	-10.000000	0.366667	-21.683334	526.166687	1023.000000	1023.000000	2046.000000
13.200000	0.011177	6.605865	2.685964	3.861844	0.302576	-0.244519	0.000000	-10.000000	0.358333	-21.616667	519.000000	1023.000000	1023.000000	2046.000000
13.220000	0.010969	6.482612	2.722289	3.854815	0.203173	-0.297665	0.000000	-10.000000	0.358333	-21.500000	511.833344	1023.000000	1023.000000	2046.000000
13.240000	0.010209	6.033529	2.765165	3.625937	-0.171003	-0.186571	0.000000	-10.000000	0.358333	-21.400000	504.666656	1023.000000	1023.000000	2046.000000
13.260000	0.009320	5.508181	2.407692	3.419475	-0.181250	-0.137736	0.000000	-10.000000	0.358333	-21.250000	497.500000	1023.000000	1023.000000	2046.000000
13.280000	0.008527	5.039494	2.068371	3.465293	-0.146271	-0.347899	0.000000	-10.000000	0.358333	-21.200001	490.500000	1023.000000	1023.000000	2046.000000
13.300000	0.008292	4.900341	1.878094	3.505878	-0.057735	-0.425897	0.000000	-10.000000	0.350000	-21.200001	483.333344	1023.000000	1023.000000	2046.000000
13.320000	0.008110	4.793296	1.836053	3.505476	-0.102259	-0.445973	0.000000	-10.000000	0.350000	-21.233334	476.166656	1023.000000	1023.000000	2046.000000
13.340000	0.007366	4.353354	1.936068	3.319170	-0.536731	-0.365153	0.000000	-10.000000	0.350000	-21.150000	469.000000	1023.000000	1023.000000	2046.000000
13.360000	0.006458	3.816974	1.649702	3.040931	-0.685221	-0.188438	0.000000	-10.000000	0.350000	-21.183334	462.000000	1023.000000	1023.000000	2046.000000
13.380000	0.005368	3.172207	1.049941	3.152303	-0.461258	-0.568779	0.000000	-10.000000	0.350000	-21.133333	455.000000	1023.000000	1023.000000	2046.000000
13.400000	0.005298	3.130886	0.941949	3.185922	-0.423174	-0.573811	0.000000	-10.000000	0.350000	-21.233334	448.000000	1023.000000	1023.000000	2046.000000
13.420000	0.004761	2.813874	0.996901	3.174059	-0.688513	-0.668573	0.000000	-10.000000	0.350000	-21.266666	441.000000	1023.000000	1023.000000	2046.000000
13.440000	0.003616	2.136866	0.881578	2.726807	-1.076701	-0.394818	0.000000	-10.000000	0.350000	-21.383333	433.833344	1023.000000	1023.000000	2046.000000
13.460000	0.001375	0.812785	0.015223	2.652153	-1.063529	-0.791062	0.000000	-10.000000	0.350000	-21.450001	426.666656	1023.000000	1023.000000	2046.000000
13.480000	-0.000548	-0.323662	-0.474992	2.554054	-1.268587	-1.134137	0.000000	-10.000000	0.358333	-21.466667	419.333344	1023.000000	1023.000000	2046.000000
13.500000	-0.002837	-1.676879	-0.616731	2.293519	-1.937762	-1.415904	0.000000	-10.000000	0.358333	-21.516666	412.166656	1023.000000	1023.000000	2046.000000
13.520000	-0.005410	-3.197498	-0.972285	1.680081	-2.470878	-1.434417	0.000000	-10.000000	0.358333	-21.550001	405.000000	1023.000000	1023.000000	2046.000000
13.540000	-0.007607	-4.495843	-1.728896	1.605064	-2.449645	-1.922367	0.000000	-10.000000	0.350000	-21.516666	397.833344	1023.000000	1023.000000	2046.000000
13.560000	-0.007833	-4.629312	-1.868563	1.645392	-2.353384	-2.052758	0.000000	-10.000000	0.350000	-21.550001	390.666656	1023.000000	1023.000000	2046.000000
13.580000	-0.007785	-4.601227	-1.644773	1.778639	-2.608321	-2.126772	0.000000	-10.000000	0.350000	-21.533333	383.500000	1023.000000	1023.000000	2046.000000
13.600000	-0.008502	-5.024843	-1.636690	1.125927	-2.939257	-1.574823	0.000000	-10.000000	0.350000	-21.616667	376.333344	1023.000000	1023.000000	2046.000000
13.620000	-0.009381	-5.544380	-2.385047	1.383906	-2.608553	-1.934686	0.000000	-10.000000	0.350000	-21.466667	369.166656	1023.000000	1023.000000	2046.000000
13.640000	-0.009456	-5.588233	-2.652801	1.597500	-2.560883	-1.972049	0.000000	-10.000000	0.350000	-21.366667	362.000000	1023.000000	1023.000000	2046.000000
13.660000	-0.010210	-6.033844	-2.738381	1.486427	-2.789294	-1.992596	0.000000	-10.000000	0.350000	-21.150000	354.833344	1023.000000	1023.000000	2046.000000
13.680000	-0.011866	-7.012626	-2.699784	1.082829	-3.383465	-2.012205	0.000000	-10.000000	0.350000	-20.950001	347.666656	1023.000000	1023.000000	2046.000000
13.700000	-0.014401	-8.511075	-3.278504	0.778790	-3.667732	-2.343628	0.000000	-10.000000	0.341667	-20.700001	340.666656	1023.000000	1023.000000	2046.000000
13.720000	-0.017712	-10.467999	-4.229314	0.660913	-3.801607	-3.097991	0.000000	-10.000000	0.341667	-20.450001	333.833344	1023.000000	1023.000000	2046.000000
13.740000	-0.019878	-11.747875	-4.595444	0.477553	-4.195308	-3.434676	0.000000	-10.000000	0.333333	-20.133333	327.166656	1023.000000	1023.000000	2046.000000
13.760000	-0.021923	-12.956536	-4.550709	0.071165	-4.946530	-3.530462	0.000000	-10.000000	0.325000	-19.733334	320.333344	1023.000000	1023.000000	2046.000000
13.780000	-0.023767	-14.046533	-5.074056	-0.239004	-5.046452	-3.687021	0.000000	-10.000000	0.291667	-19.333334	313.833344	1023.000000	1023.000000	2046.000000
13.800000	-0.025126	-14.849183	-5.719017	-0.202873	-4.808779	-4.118515	0.000000	-10.000000	0.266667	-19.083334	307.166656	1023.000000	1023.000000	2046.000000
13.820000	-0.025381	-15.000378	-5.760078	-0.165903	-4.855571	-4.218825	0.000000	-10.000000	0.250000	-18.866667	300.833344	1023.000000	1023.000000	2046.000000
13.840000	-0.025844	-15.274003	-5.540832	-0.254769	-5.297254	-4.181149	0.000000	-10.000000	0.250000	-18.733334	294.500000	1023.000000	1023.000000	2046.000000
13.860000	-0.026319	-15.554553	-5.606688	-0.540710	-5.465195	-3.941959	0.000000	-10.000000	0.250000	-18.466667	288.500000	1023.000000	1023.000000	2046.000000
13.880000	-0.027363	-16.171591	-6.239738	-0.454969	-5.180036	-4.296848	0.000000	-10.000000	0.250000	-18.116667	282.500000	1023.000000	1023.000000	2046.000000
13.900000	-0.027201	-16.075724	-6.297249	-0.378081	-5.061964	-4.338431	0.000000	-10.000000	0.241667	-17.716667	276.500000	1023.000000	1023.000000	2046.000000
13.920000	-0.026851	-15.869185	-6.071591	-0.360878	-5.185837	-4.250879	0.000000	-10.000000	0.241667	-17.516666	270.500000	1023.000000	1023.000000	2046.000000
13.940000	-0.026743	-15.804898	-5.793331	-0.608403	-5.460589	-3.942575	0.000000	-10.000000	0.225000	-17.250000	264.500000	1023.000000	1023.000000	2046.000000
13.960000	-0.027209	-16.080431	-6.265963	-0.541921	-5.102708	-4.169840	0.000000	-10.000000	0.216667	-17.066668	258.500000	1023.000000	1023.000000	2046.000000
13.980000	-0.026426	-15.617647	-6.243879	-0.455202	-4.772406	-4.146160	0.000000	-10.000000	0.200000	-16.766666	252.833328	1023.000000	1023.000000	2046.000000
14.000000	-0.025211	-14.899837	-5.838579	-0.386516	-4.810763	-3.863980	0.000000	-10.000000	0.208333	-16.550001	247.166672	1023.000000	1023.000000	2046.000000
14.020000	-0.024847	-14.684498	-5.535999	-0.540193	-5.091511	-3.516794	0.000000	-10.000000	0.208333	-16.366667	241.833328	1023.000000	1023.000000	2046.000000
14.040000	-0.025631	-15.147931	-6.065580	-0.554733	-4.865988	-3.661630	0.000000	-10.000000	0.208333	-16.150002	236.166672	1023.000000	1023.000000	2046.000000
14.060000	-0.026455	-15.634613	-6.462811	-0.557320	-4.703833	-3.910650	0.000000	-10.000000	0.200000	-15.966667	230.833328	1023.000000	1023.000000	2046.000000
14.080000	-0.027538	-16.274872	-6.379533	-0.719269	-5.090787	-4.085283	0.000000	-10.000000	0.200000	-15.666667	225.500000	1023.000000	1023.000000	2046.000000
14.100000	-0.029269	-17.298254	-6.368451	-1.356610	-5.609219	-3.963974	0.000000	-10.000000	0.200000	-15.600000	220.333328	1023.000000	1023.000000	2046.000000
14.120000	-0.031409	-18.562431	-7.146061	-1.585540	-5.406584	-4.424246	0.000000	-10.000000	0.200000	-15.600000	215.000000	1023.000000	1023.000000	2046.000000
14.140000	-0.032228	-19.046850	-7.325635	-1.792231	-5.351014	-4.577970	0.000000	-10.000000	0.200000	-15.633333	209.666672	1023.000000	1023.000000	2046.000000
14.160000	-0.033019	-19.514111	-6.980754	-2.176834	-5.821943	-4.534579	0.000000	-10.000000	0.200000	-15.500000	204.500000	1023.000000	1023.000000	2046.000000
14.180000	-0.033973	-20.078152	-6.887135	-2.733414	-6.115768	-4.341834	0.000000	-10.000000	0.200000	-15.350000	199.333328	1023.000000	1023.000000	2046.000000
14.200000	-0.035442	-20.946100	-7.500805	-2.836968	-5.829566	-4.778760	0.000000	-10.000000	0.191667	-15.083333	194.166672	1023.000000	1023.000000	2046.000000
14.220000	-0.035337	-20.884451	-7.605353	-2.859803	-5.625846	-4.793448	0.000000	-10.000000	0.183333	-14.733334	189.000000	1023.000000	1023.000000	2046.000000
14.240000	-0.034915	-20.634840	-7.417221	-2.918973	-5.604420	-4.694226	0.000000	-10.000000	0.166667	-14.350000	184.166672	1023.000000	1023.000000	2046.000000
14.260000	-0.034266	-20.251133	-6.891676	-3.117501	-5.883632	-4.358324	0.000000	-10.000000	0.158333	-13.950000	179.500000	1023.000000	1023.000000	2046.000000
14.280000	-0.034330	-20.289270	-7.092992	-3.162050	-5.655931	-4.378297	0.000000	-10.000000	0.150000	-13.500000	174.833328	1023.000000	1023.000000	2046.000000
14.300000	-0.034238	-20.234793	-7.406392	-3.017193	-5.240792	-4.570415	0.000000	-10.000000	0.141667	-13.083334	170.333328	1023.000000	1023.000000	2046.000000
14.320000	-0.033007	-19.506950	-7.020390	-2.883250	-5.228895	-4.374417	0.000000	-10.000000	0.125000	-12.666667	166.000000	1023.000000	1023.000000	2046.000000
14.340000	-0.032469	-19.189260	-6.530100	-3.187044	-5.571716	-3.900400	0.000000	-10.000000	0.108333	-12.350000	161.833328	1023.000000	1023.000000	2046.000000
14.360000	-0.032938	-19.466377	-7.071859	-3.041285	-5.124045	-4.229187	0.000000	-10.000000	0.100000	-12.000000	157.666672	1023.000000	1023.000000	2046.000000
14.380000	-0.032210	-19.035820	-7.112099	-2.921548	-4.828885	-4.173287	0.000000	-10.000000	0.083333	-11.633333	153.666672	1023.000000	1023.000000	2046.000000
14.400000	-0.031579	-18.663078	-6.518120	-2.999976	-5.237993	-3.906990	0.000000	-10.000000	0.083333	-11.250000	149.833328	1023.000000	1023.000000	2046.000000
14.420000	-0.031727	-18.750519	-6.581393	-3.222070	-5.226142	-3.720914	0.000000	-10.000000	0.083333	-10.866667	146.000000	1023.000000	1023.000000	2046.000000
14.440000	-0.032463	-19.185432	-7.136404	-3.051580	-4.836847	-4.160602	0.000000	-10.000000	0.083333	-10.650001	142.333328	1023.000000	1023.000000	2046.000000
14.460000	-0.031970	-18.894419	-7.022017	-2.975662	-4.790337	-4.106403	0.000000	-10.000000	0.075000	-10.316667	138.666672	1023.000000	1023.000000	2046.000000
14.480000	-0.031568	-18.656910	-6.478620	-3.198596	-5.223048	-3.756646	0.000000	-10.000000	0.075000	-10.050000	135.333328	1023.000000	1023.000000	2046.000000
14.500000	-0.032060	-18.947187	-6.738549	-3.330299	-5.080459	-3.797881	0.000000	-10.000000	0.083333	-9.733334	131.833328	1023.000000	1023.000000	2046.000000
14.520000	-0.032675	-19.311014	-7.228656	-3.160850	-4.743538	-4.177969	0.000000	-10.000000	0.075000	-9.583334	128.666672	1023.000000	1023.000000	2046.000000
14.540000	-0.032155	-19.003340	-7.034400	-3.132976	-4.763905	-4.072058	0.000000	-10.000000	0.075000	-9.333334	125.333336	1023.000000	1023.000000	2046.000000
14.560000	-0.031941	-18.877283	-6.497721	-3.434546	-5.225837	-3.719179	0.000000	-10.000000	0.066667	-9.133333	122.166664	1023.000000	1023.000000	2046.000000
14.580000	-0.032529	-19.224503	-6.822315	-3.484520	-5.039434	-3.878233	0.000000	-10.000000	0.066667	-8.866667	119.000000	1023.000000	1023.000000	2046.000000
14.600000	-0.033073	-19.545858	-7.272555	-3.342623	-4.712414	-4.218266	0.000000	-10.000000	0.058333	-8.600000	116.166664	1023.000000	1023.000000	2046.000000
14.620000	-0.032617	-19.276466	-7.083533	-3.373080	-4.751899	-4.067953	0.000000	-10.000000	0.058333	-8.333334	113.333336	1023.000000	1023.000000	2046.000000
14.640000	-0.032342	-19.114124	-6.563072	-3.624671	-5.185749	-3.740633	0.000000	-10.000000	0.058333	-8.083334	110.500000	1023.000000	1023.000000	2046.000000
14.660000	-0.033006	-19.506598	-6.849534	-3.674915	-5.093491	-3.888657	0.000000	-10.000000	0.050000	-7.883334	107.833336	1023.000000	1023.000000	2046.000000
14.680000	-0.033825	-19.990305	-7.368242	-3.537531	-4.771763	-4.312768	0.000000	-10.000000	0.058333	-7.650000	105.166664	1023.000000	1023.000000	2046.000000
14.700000	-0.033605	-19.860603	-7.316668	-3.583569	-4.781684	-4.178683	0.000000	-10.000000	0.050000	-7.433333	102.666664	1023.000000	1023.000000	2046.000000
14.720000	-0.034027	-20.109814	-6.923985	-3.825337	-5.381503	-3.978990	0.000000	-10.000000	0.050000	-7.250000	100.000000	1023.000000	1023.000000	2046.000000
14.740000	-0.035597	-21.037868	-7.213957	-4.094650	-5.638714	-4.090548	0.000000	-10.000000	0.041667	-7.066667	97.666664	1023.000000	1023.000000	2046.000000
14.760000	-0.037848	-22.368361	-7.988139	-4.044089	-5.536923	-4.799208	0.000000	-10.000000	0.050000	-6.933333	95.333336	1023.000000	1023.000000	2046.000000
14.780000	-0.038821	-22.943447	-8.226226	-4.148805	-5.590503	-4.977914	0.000000	-10.000000	0.050000	-6.700000	93.000000	1023.000000	1023.000000	2046.000000
14.800000	-0.039589	-23.396940	-8.011611	-4.373539	-6.034441	-4.977349	0.000000	-10.000000	0.050000	-6.500000	90.666664	1023.000000	1023.000000	2046.000000
14.820000	-0.039638	-23.426168	-7.652988	-4.617877	-6.376209	-4.779095	0.000000	-10.000000	0.050000	-6.400000	88.500000	1023.000000	1023.000000	2046.000000
14.840000	-0.040192	-23.753529	-7.978462	-4.550373	-6.209987	-5.014708	0.000000	-10.000000	0.050000	-6.550000	86.500000	1023.000000	1023.000000	2046.000000
14.860000	-0.040487	-23.927980	-8.416003	-4.307527	-5.781569	-5.422880	0.000000	-10.000000	0.041667	-6.850000	84.333336	1023.000000	1023.000000	2046.000000
14.880000	-0.040233	-23.777740	-8.499609	-4.403260	-5.667683	-5.207188	0.000000	-10.000000	0.041667	-7.100000	82.000000	1023.000000	1023.000000	2046.000000
14.900000	-0.039777	-23.508110	-8.184255	-4.386579	-6.000313	-4.936964	0.000000	-10.000000	0.041667	-7.116667	79.666664	1023.000000	1023.000000	2046.000000
14.920000	-0.039689	-23.456057	-7.955071	-4.649646	-6.269323	-4.582016	0.000000	-10.000000	0.050000	-6.916667	77.166664	1023.000000	1023.000000	2046.000000
14.940000	-0.041419	-24.478552	-8.612177	-4.661588	-6.082974	-5.121812	0.000000	-10.000000	0.050000	-6.566667	74.833336	1023.000000	1023.000000	2046.000000
14.960000	-0.043024	-25.427053	-9.091971	-4.695760	-6.066960	-5.572361	0.000000	-10.000000	0.050000	-6.266667	72.500000	1023.000000	1023.000000	2046.000000
14.980000	-0.044782	-26.466009	-9.223390	-4.851794	-6.590363	-5.800462	0.000000	-10.000000	0.050000	-5.983334	70.500000	1023.000000	1023.000000	2046.000000
15.000000	-0.046812	-27.665796	-9.137525	-5.217600	-7.445799	-5.864873	0.000000	-10.000000	0.050000	-5.600000	68.500000	1023.000000	1023.000000	2046.000000
15.020000	-0.049237	-29.098825	-9.821411	-5.398704	-7.550754	-6.327957	0.000000	-10.000000	0.041667	-5.216667	66.500000	1023.000000	1023.000000	2046.000000
15.040000	-0.050797	-30.021088	-10.577623	-5.317657	-7.264669	-6.861138	0.000000	-10.000000	0.041667	-4.983334	64.833336	1023.000000	1023.000000	2046.000000
15.060000	-0.050889	-30.075151	-10.401819	-5.396276	-7.497667	-6.779388	0.000000	-10.000000	0.025000	-5.066667	63.166668	1023.000000	1023.000000	2046.000000
15.080000	-0.050735	-29.984520	-9.988769	-5.631948	-7.935265	-6.428537	0.000000	-10.000000	0.033333	-5.233334	61.500000	1023.000000	1023.000000	2046.000000
15.100000	-0.051353	-30.349865	-10.307257	-5.607568	-7.818061	-6.616979	0.000000	-10.000000	0.033333	-5.316667	59.500000	1023.000000	1023.000000	2046.000000
15.120000	-0.052130	-30.808784	-10.822982	-5.378748	-7.559194	-7.047862	0.000000	-10.000000	0.050000	-5.183333	57.833332	1023.000000	1023.000000	2046.000000
15.140000	-0.051754	-30.586765	-10.863915	-5.309229	-7.443858	-6.969761	0.000000	-10.000000	0.050000	-4.866667	56.166668	1023.000000	1023.000000	2046.000000
15.160000	-0.051003	-30.143028	-10.338010	-5.404327	-7.776415	-6.624278	0.000000	-10.000000	0.050000	-4.466667	54.666668	1023.000000	1023.000000	2046.000000
15.180000	-0.050486	-29.837296	-10.088711	-5.566857	-7.887787	-6.293940	0.000000	-10.000000	0.041667	-4.066667	53.000000	1023.000000	1023.000000	2046.000000
15.200000	-0.051236	-30.280516	-10.633801	-5.294860	-7.494941	-6.856913	0.000000	-10.000000	0.033333	-3.700000	51.666668	1023.000000	1023.000000	2046.000000
15.220000	-0.050423	-29.800230	-10.641212	-5.118728	-7.238245	-6.802044	0.000000	-10.000000	0.033333	-3.316667	50.500000	1023.000000	1023.000000	2046.000000
15.240000	-0.049221	-29.089516	-10.079216	-5.178695	-7.371813	-6.459791	0.000000	-10.000000	0.033333	-3.000000	49.500000	1023.000000	1023.000000	2046.000000
15.260000	-0.047691	-28.185162	-9.504737	-5.383364	-7.431607	-5.865454	0.000000	-10.000000	0.033333	-2.783333	48.500000	1023.000000	1023.000000	2046.000000
15.280000	-0.047407	-28.017820	-9.701417	-5.114487	-7.139510	-6.062406	0.000000	-10.000000	0.025000	-2.833333	47.500000	1023.000000	1023.000000	2046.000000
15.300000	-0.047344	-27.980335	-9.986119	-4.935699	-6.829001	-6.229516	0.000000	-10.000000	0.016667	-3.000000	46.500000	1023.000000	1023.000000	2046.000000
15.320000	-0.047012	-27.784292	-10.134443	-4.861015	-6.592566	-6.196267	0.000000	-10.000000	0.016667	-3.066667	45.500000	1023.000000	1023.000000	2046.000000
15.340000	-0.047162	-27.872564	-9.698217	-5.156206	-7.060666	-5.957475	0.000000	-10.000000	0.008333	-3.016667	44.500000	1023.000000	1023.000000	2046.000000
15.360000	-0.047929	-28.326096	-9.528178	-5.571517	-7.361123	-5.865276	0.000000	-10.000000	0.008333	-3.083333	43.500000	1023.000000	1023.000000	2046.000000
15.380000	-0.050034	-29.570242	-10.249371	-5.640377	-7.157511	-6.522985	0.000000	-10.000000	0.000000	-3.483333	42.333332	1023.000000	1023.000000	2046.000000
15.400000	-0.050755	-29.996443	-10.567796	-5.778840	-6.969657	-6.680150	0.000000	-10.000000	0.016667	-3.966667	41.000000	1023.000000	1023.000000	2046.000000
15.420000	-0.051059	-30.175819	-10.182341	-6.131759	-7.369450	-6.492270	0.000000	-10.000000	0.016667	-4.183333	39.666668	1023.000000	1023.000000	2046.000000
15.440000	-0.051069	-30.182024	-9.683820	-6.606114	-7.744379	-6.147710	0.000000	-10.000000	0.016667	-4.033333	38.333332	1023.000000	1023.000000	2046.000000
15.460000	-0.051711	-30.561300	-9.834791	-6.723021	-7.662074	-6.341415	0.000000	-10.000000	0.000000	-3.650000	37.000000	1023.000000	1023.000000	2046.000000
15.480000	-0.052510	-31.033609	-10.342078	-6.605942	-7.273124	-6.812465	0.000000	-10.000000	0.016667	-3.200000	35.666668	1023.000000	1023.000000	2046.000000
15.500000	-0.051885	-30.663973	-10.354413	-6.550751	-7.036219	-6.722590	0.000000	-10.000000	0.016667	-2.800000	34.666668	1023.000000	1023.000000	2046.000000
15.520000	-0.050761	-30.000010	-9.886417	-6.608494	-7.114345	-6.390755	0.000000	-10.000000	0.016667	-2.416667	33.833332	1023.000000	1023.000000	2046.000000
15.540000	-0.049340	-29.160072	-9.200530	-6.758926	-7.312972	-5.887644	0.000000	-10.000000	0.000000	-2.116667	33.000000	1023.000000	1023.000000	2046.000000
15.560000	-0.049040	-28.982615	-9.420417	-6.607167	-6.942860	-6.012170	0.000000	-10.000000	0.008333	-1.816667	32.333332	1023.000000	1023.000000	2046.000000
15.580000	-0.048899	-28.899223	-9.644804	-6.356699	-6.609977	-6.287744	0.000000	-10.000000	0.008333	-1.566667	32.000000	1023.000000	1023.000000	2046.000000
15.600000	-0.047680	-28.178684	-9.542194	-6.233155	-6.381523	-6.021812	0.000000	-10.000000	0.016667	-1.333333	32.000000	1023.000000	1023.000000	2046.000000
15.620000	-0.046320	-27.375063	-8.844602	-6.391343	-6.650117	-5.489002	0.000000	-10.000000	0.008333	-0.816667	32.000000	1023.000000	1023.000000	2046.000000
15.640000	-0.045492	-26.885731	-8.604350	-6.412024	-6.633608	-5.235749	0.000000	-10.000000	0.008333	-0.366667	32.000000	1023.000000	1023.000000	2046.000000
15.660000	-0.045879	-27.114464	-8.991238	-6.119410	-6.273164	-5.730653	0.000000	-10.000000	0.000000	0.000000	32.000000	1023.000000	1023.000000	2046.000000
15.680000	-0.045523	-26.904381	-9.190680	-5.990549	-5.979516	-5.743635	0.000000	-10.000000	0.000000	0.000000	32.000000	1023.000000	1023.000000	2046.000000
15.700000	-0.044898	-26.534576	-9.048307	-5.944029	-5.966787	-5.575453	0.000000	-10.000000	0.000000	0.000000	32.000000	1023.000000	1023.000000	2046.000000
15.720000	-0.043830	-25.903305	-8.417236	-6.097848	-6.287965	-5.100256	0.000000	-10.000000	0.000000	0.000000	32.000000	1023.000000	1023.000000	2046.000000
15.740000	-0.043413	-25.657211	-8.284225	-6.130452	-6.269852	-4.972682	0.000000	-10.000000	0.000000	0.000000	32.000000	1023.000000	1023.000000	2046.000000
15.760000	-0.044056	-26.037165	-8.675006	-5.921610	-5.996074	-5.444475	0.000000	-10.000000	0.000000	0.000000	32.000000	1023.000000	1023.000000	2046.000000
15.780000	-0.044093	-26.058723	-8.931188	-5.766813	-5.756136	-5.604586	0.000000	-10.000000	0.000000	0.000000	32.000000	1023.000000	1023.000000	2046.000000
15.800000	-0.043441	-25.673615	-8.682314	-5.779506	-5.839050	-5.372745	0.000000	-10.000000	0.008333	0.000000	32.000000	1023.000000	1023.000000	2046.000000
15.820000	-0.042559	-25.152283	-8.190152	-5.964715	-6.082623	-4.914793	0.000000	-10.000000	0.008333	0.000000	32.000000	1023.000000	1023.000000	2046.000000
15.840000	-0.042162	-24.917614	-8.031465	-6.054717	-6.088774	-4.742660	0.000000	-10.000000	0.008333	0.000000	32.000000	1023.000000	1023.000000	2046.000000
15.860000	-0.042667	-25.216446	-8.326803	-5.861737	-5.887836	-5.140069	0.000000	-10.000000	0.000000	0.000000	32.000000	1023.000000	1023.000000	2046.000000
15.880000	-0.043052	-25.443886	-8.644132	-5.698831	-5.668306	-5.432618	0.000000	-10.000000	0.000000	0.000000	32.000000	1023.000000	1023.000000	2046.000000
15.900000	-0.042916	-25.363100	-8.698555	-5.631861	-5.631523	-5.401162	0.000000	-10.000000	0.000000	0.000000	32.000000	1023.000000	1023.000000	2046.000000
15.920000	-0.042685	-25.226942	-8.338812	-5.803100	-6.034238	-5.050792	0.000000	-10.000000	0.000000	0.000000	32.000000	1023.000000	1023.000000	2046.000000
15.940000	-0.043123	-25.485455	-8.142764	-6.091262	-6.392934	-4.858494	0.000000	-10.000000	0.000000	0.000000	32.000000	1023.000000	1023.000000	2046.000000
15.960000	-0.045232	-26.732183	-8.773319	-5.924295	-6.374294	-5.660275	0.000000	-10.000000	0.000000	0.000000	32.000000	1023.000000	1023.000000	2046.000000
15.980000	-0.046385	-27.413734	-9.212485	-5.958981	-6.266203	-5.976067	0.000000	-10.000000	0.000000	0.000000	32.000000	1023.000000	1023.000000	2046.000000
16.000000	-0.046462	-27.458931	-9.091084	-6.012365	-6.424718	-5.930765	0.000000	-10.000000	0.008333	0.000000	32.000000	1023.000000	1023.000000	2046.000000
16.020000	-0.045628	-26.966209	-8.455647	-6.241109	-6.807844	-5.461608	0.000000	-10.000000	0.008333	-0.266667	32.000000	1023.000000	1023.000000	2046.000000
16.040001	-0.045059	-26.629862	-8.413439	-6.045408	-6.643887	-5.527129	0.000000	-10.000000	0.008333	-0.883333	32.000000	1023.000000	1023.000000	2046.000000
16.059999	-0.046185	-27.295326	-8.934163	-6.095239	-6.387685	-5.878239	0.000000	-10.000000	0.000000	-1.633333	32.000000	1023.000000	1023.000000	2046.000000
16.080000	-0.045821	-27.080383	-9.196828	-5.838326	-6.184072	-5.861157	0.000000	-10.000000	0.000000	-2.166667	31.666666	1023.000000	1023.000000	2046.000000
16.100000	-0.045181	-26.701735	-8.743073	-6.013260	-6.585738	-5.359664	0.000000	-10.000000	0.000000	-2.250000	31.166666	1023.000000	1023.000000	2046.000000
16.120001	-0.045250	-26.742992	-8.682770	-6.146530	-6.683866	-5.229826	0.000000	-10.000000	0.000000	-2.000000	30.500000	1023.000000	1023.000000	2046.000000
16.139999	-0.046973	-27.760971	-9.194059	-6.078565	-6.616648	-5.871699	0.000000	-10.000000	0.000000	-1.650000	30.166666	1023.000000	1023.000000	2046.000000
16.160000	-0.049160	-29.053328	-9.807241	-6.048281	-6.717296	-6.480510	0.000000	-10.000000	0.000000	-1.383333	30.000000	1023.000000	1023.000000	2046.000000
16.180000	-0.051179	-30.247044	-9.976452	-6.242519	-7.343481	-6.684592	0.000000	-10.000000	0.000000	-1.250000	30.000000	1023.000000	1023.000000	2046.000000
16.200001	-0.052542	-31.052025	-9.936178	-6.626360	-7.968363	-6.521124	0.000000	-10.000000	0.008333	-0.800000	30.000000	1023.000000	1023.000000	2046.000000
16.219999	-0.053828	-31.812378	-10.202271	-6.793580	-8.172597	-6.643929	0.000000	-10.000000	0.008333	-0.366667	30.000000	1023.000000	1023.000000	2046.000000
16.240000	-0.055131	-32.582451	-10.632692	-6.664149	-8.134022	-7.151590	0.000000	-10.000000	0.016667	-0.266667	30.000000	1023.000000	1023.000000	2046.000000
16.260000	-0.056184	-33.205021	-11.121585	-6.514718	-7.975850	-7.592868	0.000000	-10.000000	0.008333	-0.883333	30.000000	1023.000000	1023.000000	2046.000000
16.280001	-0.056547	-33.419132	-11.389401	-6.467583	-7.928130	-7.634018	0.000000	-10.000000	0.008333	-1.483333	29.833334	1023.000000	1023.000000	2046.000000
16.299999	-0.056176	-33.200115	-11.175717	-6.534589	-8.126189	-7.363620	0.000000	-10.000000	0.000000	-1.700000	29.500000	1023.000000	1023.000000	2046.000000
16.320000	-0.055255	-32.655903	-10.705100	-6.717173	-8.371626	-6.862005	0.000000	-10.000000	-0.008333	-1.250000	29.166666	1023.000000	1023.000000	2046.000000
16.340000	-0.055255	-32.655617	-10.773394	-6.598059	-8.290102	-6.994061	0.000000	-10.000000	-0.008333	-0.650000	29.000000	1023.000000	1023.000000	2046.000000
16.360001	-0.055756	-32.951736	-11.146520	-6.359285	-8.050524	-7.395406	0.000000	-10.000000	-0.008333	-0.166667	29.000000	1023.000000	1023.000000	2046.000000
16.379999	-0.055660	-32.895199	-11.353342	-6.213495	-7.854154	-7.474206	0.000000	-10.000000	0.000000	0.000000	29.000000	1023.000000	1023.000000	2046.000000
16.400000	-0.054739	-32.351009	-11.031681	-6.259749	-7.942111	-7.117469	0.000000	-10.000000	0.000000	0.000000	29.000000	1023.000000	1023.000000	2046.000000
16.420000	-0.053327	-31.516096	-10.435427	-6.450842	-8.060941	-6.568886	0.000000	-10.000000	-0.008333	0.666667	29.000000	1023.000000	1023.000000	2046.000000
16.440001	-0.052838	-31.226984	-10.402010	-6.307069	-7.819051	-6.698854	0.000000	-10.000000	-0.008333	1.500000	29.000000	1023.000000	1023.000000	2046.000000
16.459999	-0.052485	-31.018799	-10.652514	-6.011174	-7.413994	-6.941117	0.000000	-10.000000	-0.008333	2.266667	29.000000	1023.000000	1023.000000	2046.000000
16.480000	-0.051459	-30.412214	-10.648726	-5.819191	-7.164457	-6.779838	0.000000	-10.000000	-0.008333	2.316667	29.000000	1023.000000	1023.000000	2046.000000
16.500000	-0.050059	-29.584681	-10.104887	-5.949843	-7.292015	-6.237935	0.000000	-10.000000	-0.008333	2.416667	29.000000	1023.000000	1023.000000	2046.000000
16.520000	-0.049107	-29.022333	-9.677136	-6.137684	-7.395686	-5.811828	0.000000	-10.000000	-0.008333	2.816667	29.000000	1023.000000	1023.000000	2046.000000
16.540001	-0.050149	-29.637865	-10.037032	-6.098963	-7.218734	-6.283135	0.000000	-10.000000	0.000000	3.300000	29.000000	1023.000000	1023.000000	2046.000000
16.559999	-0.051588	-30.488579	-10.552232	-6.117749	-7.086467	-6.732131	0.000000	-10.000000	0.000000	3.516667	29.000000	1023.000000	1023.000000	2046.000000
16.580000	-0.051933	-30.692327	-10.367589	-6.443291	-7.319093	-6.562356	0.000000	-10.000000	0.000000	3.533333	29.000000	1023.000000	1023.000000	2046.000000
16.600000	-0.051409	-30.382465	-9.848522	-6.974012	-7.561126	-5.998805	0.000000	-10.000000	-0.008333	3.650000	29.000000	1023.000000	1023.000000	2046.000000
16.620001	-0.052935	-31.284813	-10.294220	-6.927378	-7.377257	-6.685958	0.000000	-10.000000	-0.025000	4.033333	29.000000	1023.000000	1023.000000	2046.000000
16.639999	-0.053422	-31.572552	-10.591959	-7.004819	-7.201630	-6.774145	0.000000	-10.000000	-0.041667	4.566667	29.000000	1023.000000	1023.000000	2046.000000
16.660000	-0.052603	-31.088177	-9.911001	-7.327991	-7.555072	-6.294112	0.000000	-10.000000	-0.041667	5.200000	29.000000	1023.000000	1023.000000	2046.000000
16.680000	-0.051685	-30.545744	-9.691481	-7.459440	-7.398438	-5.996386	0.000000	-10.000000	-0.050000	5.833333	29.000000	1023.000000	1023.000000	2046.000000
16.700001	-0.051808	-30.618387	-10.027533	-7.160096	-6.990441	-6.440316	0.000000	-10.000000	-0.033333	6.550000	29.000000	1023.000000	1023.000000	2046.000000
16.719999	-0.050803	-30.024626	-9.962705	-7.028238	-6.755619	-6.278065	0.000000	-10.000000	-0.041667	7.400000	29.000000	1023.000000	1023.000000	2046.000000
16.740000	-0.048427	-28.620476	-9.008236	-7.204302	-6.899520	-5.508418	0.000000	-10.000000	-0.050000	9.266667	28.333334	1023.000000	1023.000000	2046.000000
16.760000	-0.047374	-27.998209	-9.010211	-7.075581	-6.424819	-5.487598	0.000000	-10.000000	-0.083333	10.866667	27.666666	1023.000000	1023.000000	2046.000000
16.780001	-0.046741	-27.624186	-9.273282	-6.727449	-5.960053	-5.663401	0.000000	-10.000000	-0.100000	12.100000	27.000000	1023.000000	1023.000000	2046.000000
16.799999	-0.044712	-26.424900	-8.504329	-6.770232	-6.082970	-5.067369	0.000000	-10.000000	-0.108333	12.450001	28.333334	1023.000000	1023.000000	2046.000000
16.820000	-0.042837	-25.316683	-8.085263	-6.890554	-5.838079	-4.502786	0.000000	-10.000000	-0.125000	13.050000	31.000000	1023.000000	1023.000000	2046.000000
16.840000	-0.042648	-25.204723	-8.330685	-6.542942	-5.413287	-4.917811	0.000000	-10.000000	-0.158333	14.066668	35.166668	1023.000000	1023.000000	2046.000000
16.860001	-0.041852	-24.734245	-8.397774	-6.375498	-5.140762	-4.820211	0.000000	-10.000000	-0.191667	15.083334	39.666668	1023.000000	1023.000000	2046.000000
16.879999	-0.040386	-23.868292	-7.846571	-6.408274	-5.202569	-4.410878	0.000000	-10.000000	-0.216667	16.250000	44.500000	1023.000000	1023.000000	2046.000000
16.900000	-0.038677	-22.857899	-7.314634	-6.585213	-5.133005	-3.825046	0.000000	-10.000000	-0.233333	17.333334	49.833332	1023.000000	1023.000000	2046.000000
16.920000	-0.038376	-22.680174	-7.424570	-6.305870	-4.813702	-4.136032	0.000000	-10.000000	-0.241667	18.500000	55.500000	1023.000000	1023.000000	2046.000000
16.940001	-0.038038	-22.480362	-7.588256	-6.080155	-4.532856	-4.279095	0.000000	-10.000000	-0.266667	19.466667	61.500000	1023.000000	1023.000000	2046.000000
16.959999	-0.037121	-21.938280	-7.449096	-6.026227	-4.413177	-4.049781	0.000000	-10.000000	-0.300000	20.550001	67.833336	1023.000000	1023.000000	2046.000000
16.980000	-0.035503	-20.982115	-6.777489	-6.156783	-4.527267	-3.520576	0.000000	-10.000000	-0.341667	21.450001	74.333336	1023.000000	1023.000000	2046.000000
17.000000	-0.034190	-20.206533	-6.466959	-6.187860	-4.369306	-3.182408	0.000000	-10.000000	-0.375000	22.183332	81.333336	1023.000000	1023.000000	2046.000000
17.020000	-0.033996	-20.091553	-6.635855	-5.892620	-4.020167	-3.542911	0.000000	-10.000000	-0.383333	22.750000	88.500000	1023.000000	1023.000000	2046.000000
17.040001	-0.033800	-19.975588	-6.833496	-5.691194	-3.785993	-3.664906	0.000000	-10.000000	-0.391667	23.483334	96.166664	1023.000000	1023.000000	2046.000000
17.059999	-0.032639	-19.289883	-6.255772	-5.788612	-3.994903	-3.250597	0.000000	-10.000000	-0.408333	24.266666	104.000000	1023.000000	1023.000000	2046.000000
17.080000	-0.031626	-18.690750	-5.887673	-6.013605	-3.921213	-2.868258	0.000000	-10.000000	-0.450000	25.066668	112.000000	1023.000000	1023.000000	2046.000000
17.100000	-0.032148	-18.999495	-6.146901	-5.811840	-3.664904	-3.375849	0.000000	-10.000000	-0.475000	25.750000	120.166664	1023.000000	1023.000000	2046.000000
17.120001	-0.031812	-18.801174	-6.184222	-5.631920	-3.470346	-3.514687	0.000000	-10.000000	-0.491667	26.650000	128.500000	1023.000000	1023.000000	2046.000000
17.139999	-0.030178	-17.835192	-5.532938	-5.723455	-3.526461	-3.052337	0.000000	-10.000000	-0.500000	27.483334	137.333328	1023.000000	1023.000000	2046.000000
17.160000	-0.027687	-16.362938	-4.902092	-5.767707	-3.309920	-2.383218	0.000000	-10.000000	-0.508333	27.983334	146.333328	1023.000000	1023.000000	2046.000000
17.180000	-0.025940	-15.330511	-4.780219	-5.170468	-2.828308	-2.551515	0.000000	-10.000000	-0.508333	28.033333	155.666672	1023.000000	1023.000000	2046.000000
17.200001	-0.025380	-14.999870	-4.835987	-5.063498	-2.645099	-2.455286	0.000000	-10.000000	-0.516667	28.183334	165.000000	1023.000000	1023.000000	2046.000000
17.219999	-0.023917	-14.135180	-4.716640	-4.775197	-2.411127	-2.232216	0.000000	-10.000000	-0.541667	28.500000	174.333328	1023.000000	1023.000000	2046.000000
17.240000	-0.022083	-13.051309	-4.156234	-4.824710	-2.480225	-1.590140	0.000000	-10.000000	-0.575000	29.000000	183.833328	1023.000000	1023.000000	2046.000000
17.260000	-0.020892	-12.347071	-3.944151	-4.753585	-2.282046	-1.367290	0.000000	-10.000000	-0.600000	29.250000	193.500000	1023.000000	1023.000000	2046.000000
17.280001	-0.021531	-12.724892	-4.072880	-4.530705	-2.276157	-1.845151	0.000000	-10.000000	-0.625000	29.733334	203.166672	1023.000000	1023.000000	2046.000000
17.299999	-0.023164	-13.689770	-4.478650	-4.515382	-2.390477	-2.305261	0.000000	-10.000000	-0.625000	30.000000	212.833328	1023.000000	1023.000000	2046.000000
17.320000	-0.025063	-14.812331	-4.902941	-4.529463	-2.718434	-2.661494	0.000000	-10.000000	-0.616667	30.066668	222.500000	1023.000000	1023.000000	2046.000000
17.340000	-0.025502	-15.071542	-4.732696	-4.683559	-3.137308	-2.517979	0.000000	-10.000000	-0.600000	29.450001	232.500000	1023.000000	1023.000000	2046.000000
17.360001	-0.024833	-14.676129	-4.463303	-4.789682	-3.204873	-2.218272	0.000000	-10.000000	-0.583333	29.200001	242.500000	1023.000000	1023.000000	2046.000000
17.379999	-0.024585	-14.529825	-4.585452	-4.579718	-2.949723	-2.414932	0.000000	-10.000000	-0.566667	28.816668	252.500000	1023.000000	1023.000000	2046.000000
17.400000	-0.024243	-14.327332	-4.688837	-4.283551	-2.720089	-2.634856	0.000000	-10.000000	-0.550000	28.900000	262.333344	1023.000000	1023.000000	2046.000000
17.420000	-0.023608	-13.952585	-4.737192	-4.050299	-2.557128	-2.607966	0.000000	-10.000000	-0.566667	29.000000	272.000000	1023.000000	1023.000000	2046.000000
17.440001	-0.022207	-13.124083	-4.328657	-3.933809	-2.590446	-2.271171	0.000000	-10.000000	-0.583333	29.633333	281.666656	1023.000000	1023.000000	2046.000000
17.459999	-0.020043	-11.845448	-3.719630	-3.913431	-2.525469	-1.686918	0.000000	-10.000000	-0.591667	29.700001	291.500000	1023.000000	1023.000000	2046.000000
17.480000	-0.018477	-10.919767	-3.449676	-3.674523	-2.227555	-1.568013	0.000000	-10.000000	-0.591667	29.616667	301.500000	1023.000000	1023.000000	2046.000000
17.500000	-0.017633	-10.420928	-3.419441	-3.289647	-1.931602	-1.780238	0.000000	-10.000000	-0.591667	29.516666	311.500000	1023.000000	1023.000000	2046.000000
17.520000	-0.016362	-9.669782	-3.297447	-2.943128	-1.724663	-1.704544	0.000000	-10.000000	-0.600000	29.533335	321.166656	1023.000000	1023.000000	2046.000000
17.540001	-0.014615	-8.637362	-2.868203	-2.753464	-1.605932	-1.409763	0.000000	-10.000000	-0.600000	29.650000	330.833344	1023.000000	1023.000000	2046.000000
17.559999	-0.011933	-7.052660	-2.088976	-2.748134	-1.461830	-0.753720	0.000000	-10.000000	-0.616667	29.650000	340.500000	1023.000000	1023.000000	2046.000000
17.580000	-0.009690	-5.726969	-1.667807	-2.512387	-1.034557	-0.512218	0.000000	-10.000000	-0.633333	30.000000	350.500000	1023.000000	1023.000000	2046.000000
17.600000	-0.008173	-4.830300	-1.551919	-1.967231	-0.615418	-0.695732	0.000000	-10.000000	-0.641667	29.983334	360.500000	1023.000000	1023.000000	2046.000000
17.620001	-0.006273	-3.707497	-1.332475	-1.520266	-0.363097	-0.491659	0.000000	-10.000000	-0.625000	29.816668	370.500000	1023.000000	1023.000000	2046.000000
17.639999	-0.004002	-2.365003	-0.606733	-1.406587	-0.378662	0.026979	0.000000	-10.000000	-0.591667	29.400000	380.500000	1023.000000	1023.000000	2046.000000
17.660000	-0.001842	-1.088343	-0.007840	-1.480137	-0.187028	0.586662	0.000000	-10.000000	-0.566667	29.050001	390.500000	1023.000000	1023.000000	2046.000000
17.680000	-0.001531	-0.904863	0.058106	-1.344113	0.050702	0.330442	0.000000	-10.000000	-0.533333	28.433334	400.333344	1023.000000	1023.000000	2046.000000
17.700001	-0.001747	-1.032762	-0.053741	-1.239779	0.196215	0.064544	0.000000	-10.000000	-0.508333	27.616667	410.000000	1023.000000	1023.000000	2046.000000
17.719999	-0.001477	-0.872933	0.131195	-1.249742	0.114844	0.130770	0.000000	-10.000000	-0.491667	27.016666	419.333344	1023.000000	1023.000000	2046.000000
17.740000	-0.000135	-0.079591	0.780102	-1.511003	0.024962	0.626348	0.000000	-10.000000	-0.475000	26.433334	428.500000	1023.000000	1023.000000	2046.000000
17.760000	0.000734	0.433616	1.083014	-1.655767	0.295027	0.711342	0.000000	-10.000000	-0.483333	26.233334	437.333344	1023.000000	1023.000000	2046.000000
17.780001	0.001007	0.594921	1.082065	-1.461750	0.571703	0.402902	0.000000	-10.000000	-0.483333	26.116667	446.166656	1023.000000	1023.000000	2046.000000
17.799999	0.002138	1.263822	1.260785	-1.228356	0.737743	0.493649	0.000000	-10.000000	-0.483333	26.400000	454.833344	1023.000000	1023.000000	2046.000000
17.820000	0.004378	2.587617	1.943616	-1.162663	0.778045	1.028618	0.000000	-10.000000	-0.483333	26.450001	463.666656	1023.000000	1023.000000	2046.000000
17.840000	0.007249	4.283987	2.644877	-1.079122	1.081452	1.636779	0.000000	-10.000000	-0.483333	26.433334	472.333344	1023.000000	1023.000000	2046.000000
17.860001	0.009022	5.331719	2.842342	-0.675080	1.588113	1.576343	0.000000	-10.000000	-0.500000	26.133333	481.166656	1023.000000	1023.000000	2046.000000
17.879999	0.010438	6.169074	3.016012	-0.282673	1.860050	1.575685	0.000000	-10.000000	-0.500000	26.416668	490.000000	1023.000000	1023.000000	2046.000000
17.900000	0.011988	7.085135	3.270263	-0.012292	2.007062	1.820102	0.000000	-10.000000	-0.466667	26.283335	498.833344	1023.000000	1023.000000	2046.000000
17.920000	0.014267	8.431589	3.965332	-0.032184	2.005411	2.493029	0.000000	-10.000000	-0.441667	26.250000	507.666656	1023.000000	1023.000000	2046.000000
17.940001	0.016319	9.644701	4.375484	0.167659	2.307590	2.793968	0.000000	-10.000000	-0.425000	25.666668	516.333313	1023.000000	1023.000000	2046.000000
17.959999	0.017633	10.420870	4.521881	0.559512	2.670373	2.669103	0.000000	-10.000000	-0.433333	25.500000	525.166687	1023.000000	1023.000000	2046.000000
17.980000	0.018845	11.137463	4.608826	0.931241	2.917039	2.680356	0.000000	-10.000000	-0.425000	25.050001	533.666687	1023.000000	1023.000000	2046.000000
18.000000	0.019955	11.793703	4.798484	1.185459	2.947663	2.862097	0.000000	-10.000000	-0.408333	24.833334	542.166687	1023.000000	1023.000000	2046.000000
18.020000	0.021415	12.656333	5.364011	1.169588	2.788221	3.334512	0.000000	-10.000000	-0.391667	24.366667	550.500000	1023.000000	1023.000000	2046.000000
18.040001	0.022267	13.160004	5.485236	1.296328	2.972811	3.405628	0.000000	-10.000000	-0.383333	24.166668	558.833313	1023.000000	1023.000000	2046.000000
18.059999	0.022469	13.279340	5.393849	1.574840	3.214135	3.096516	0.000000	-10.000000	-0.366667	23.900000	567.000000	1023.000000	1023.000000	2046.000000
18.080000	0.023193	13.706792	5.412630	1.828801	3.374006	3.091355	0.000000	-10.000000	-0.358333	23.583334	575.000000	1023.000000	1023.000000	2046.000000
18.100000	0.025038	14.797675	6.027092	1.966110	3.254989	3.549484	0.000000	-10.000000	-0.350000	23.150000	582.833313	1023.000000	1023.000000	2046.000000
18.120001	0.027250	16.104769	6.446647	2.116830	3.459702	4.081589	0.000000	-10.000000	-0.350000	22.700001	590.500000	1023.000000	1023.000000	2046.000000
18.139999	0.027192	16.070425	6.210713	2.580285	3.634594	3.644833	0.000000	-10.000000	-0.333333	22.400000	598.166687	1023.000000	1023.000000	2046.000000
18.160000	0.026410	15.608100	5.945384	2.669310	3.473812	3.519594	0.000000	-10.000000	-0.308333	22.100000	605.666687	1023.000000	1023.000000	2046.000000
18.180000	0.026819	15.850059	6.073743	2.764313	3.270840	3.741163	0.000000	-10.000000	-0.291667	21.766666	613.166687	1023.000000	1023.000000	2046.000000
18.200001	0.028372	16.768116	6.466061	2.737443	3.301280	4.263333	0.000000	-10.000000	-0.308333	21.550001	620.333313	1023.000000	1023.000000	2046.000000
18.219999	0.028550	16.873327	6.373348	2.988726	3.541709	3.969544	0.000000	-10.000000	-0.308333	21.416668	627.666687	1023.000000	1023.000000	2046.000000
18.240000	0.027143	16.041300	6.103755	3.170254	3.353843	3.413447	0.000000	-10.000000	-0.316667	21.466667	634.833313	1023.000000	1023.000000	2046.000000
18.260000	0.025381	15.000126	5.752201	3.164932	2.942040	3.140953	0.000000	-10.000000	-0.275000	20.983334	642.000000	1023.000000	1023.000000	2046.000000
18.280001	0.024857	14.690647	5.973119	2.979566	2.475669	3.262292	0.000000	-10.000000	-0.258333	20.250000	649.166687	1023.000000	1023.000000	2046.000000
18.299999	0.024363	14.398299	5.766185	3.023225	2.556102	3.052786	0.000000	-10.000000	-0.216667	19.083334	656.000000	1023.000000	1023.000000	2046.000000
18.320000	0.023546	13.915684	5.390278	3.266236	2.696584	2.562585	0.000000	-10.000000	-0.208333	18.233334	662.500000	1023.000000	1023.000000	2046.000000
18.340000	0.023352	13.800965	5.213809	3.364214	2.655979	2.566963	0.000000	-10.000000	-0.191667	17.483334	668.500000	1023.000000	1023.000000	2046.000000
18.360001	0.024225	14.317228	5.696132	3.246337	2.396080	2.978678	0.000000	-10.000000	-0.191667	17.150002	674.500000	1023.000000	1023.000000	2046.000000
18.379999	0.025385	15.002334	5.929511	3.267513	2.609027	3.196282	0.000000	-10.000000	-0.191667	17.083334	680.500000	1023.000000	1023.000000	2046.000000
18.400000	0.025753	15.220067	5.796090	3.547039	2.964732	2.912207	0.000000	-10.000000	-0.183333	16.933334	686.333313	1023.000000	1023.000000	2046.000000
18.420000	0.026217	15.494153	5.771697	3.821543	3.030798	2.870115	0.000000	-10.000000	-0.183333	16.583334	692.000000	1023.000000	1023.000000	2046.000000
18.440001	0.026976	15.942833	6.122241	3.951705	2.812005	3.056881	0.000000	-10.000000	-0.166667	15.966666	697.500000	1023.000000	1023.000000	2046.000000
18.459999	0.028923	17.093294	6.690243	3.893321	2.926727	3.583003	0.000000	-10.000000	-0.166667	15.533334	703.000000	1023.000000	1023.000000	2046.000000
18.480000	0.029528	17.450920	6.558127	4.220396	3.394423	3.277974	0.000000	-10.000000	-0.150000	15.316667	708.333313	1023.000000	1023.000000	2046.000000
18.500000	0.030350	17.936655	6.665034	4.497371	3.478673	3.295578	0.000000	-10.000000	-0.133333	15.266667	713.500000	1023.000000	1023.000000	2046.000000
18.520000	0.031731	18.752871	7.079307	4.614390	3.415739	3.643436	0.000000	-10.000000	-0.141667	15.150001	718.500000	1023.000000	1023.000000	2046.000000
18.540001	0.034163	20.190271	7.659502	4.686318	3.618742	4.225710	0.000000	-10.000000	-0.141667	14.633333	725.166687	1023.000000	1023.000000	2046.000000
18.559999	0.035701	21.099215	7.775594	5.126276	4.052671	4.144674	0.000000	-10.000000	-0.150000	14.150001	731.666687	1023.000000	1023.000000	2046.000000
18.580000	0.036627	21.646772	7.717603	5.546733	4.295206	4.087231	0.000000	-10.000000	-0.133333	13.866667	736.500000	1023.000000	1023.000000	2046.000000
18.600000	0.037306	22.048035	8.081798	5.602477	4.010474	4.353286	0.000000	-10.000000	-0.116667	13.516667	739.666687	1023.000000	1023.000000	2046.000000
18.620001	0.038000	22.457977	8.384765	5.365009	4.108143	4.600060	0.000000	-10.000000	-0.100000	12.783334	742.666687	1023.000000	1023.000000	2046.000000
18.639999	0.037255	22.017418	8.117508	5.407813	4.353248	4.138850	0.000000	-10.000000	-0.075000	11.733334	747.000000	1023.000000	1023.000000	2046.000000
18.660000	0.036781	21.737362	8.014680	5.422119	4.202070	4.098493	0.000000	-10.000000	-0.066667	10.983334	751.000000	1023.000000	1023.000000	2046.000000
18.680000	0.037108	21.930634	8.533315	5.117272	3.838603	4.441442	0.000000	-10.000000	-0.058333	10.450000	755.000000	1023.000000	1023.000000	2046.000000
18.700001	0.037313	22.052261	8.575639	4.912942	4.206843	4.356837	0.000000	-10.000000	-0.058333	10.300000	758.666687	1023.000000	1023.000000	2046.000000
18.719999	0.037082	21.915453	8.475194	4.963836	4.376653	4.099771	0.000000	-10.000000	-0.058333	10.300000	762.166687	1023.000000	1023.000000	2046.000000
18.740000	0.037862	22.376381	8.803267	5.037005	4.197693	4.338415	0.000000	-10.000000	-0.066667	10.500000	765.500000	1023.000000	1023.000000	2046.000000
18.760000	0.039996	23.637920	9.382336	4.971891	4.378312	4.905382	0.000000	-10.000000	-0.075000	10.766666	769.166687	1023.000000	1023.000000	2046.000000
18.780001	0.041456	24.500666	9.421606	5.301178	4.989736	4.788145	0.000000	-10.000000	-0.083333	11.000000	772.666687	1023.000000	1023.000000	2046.000000
18.799999	0.042540	25.141069	9.555296	5.624963	5.083719	4.877091	0.000000	-10.000000	-0.075000	11.233334	776.333313	1023.000000	1023.000000	2046.000000
18.820000	0.044295	26.178566	10.144041	5.699286	4.979361	5.355878	0.000000	-10.000000	-0.066667	11.183333	780.000000	1023.000000	1023.000000	2046.000000
18.840000	0.046246	27.331352	10.390517	5.872198	5.482160	5.586478	0.000000	-10.000000	-0.050000	11.100000	782.666687	1023.000000	1023.000000	2046.000000
18.860001	0.046943	27.743025	10.392215	6.221961	5.724826	5.404023	0.000000	-10.000000	-0.050000	11.000000	786.333313	1023.000000	1023.000000	2046.000000
18.879999	0.047948	28.337212	10.597480	6.421057	5.646771	5.671903	0.000000	-10.000000	-0.066667	11.000000	790.000000	1023.000000	1023.000000	2046.000000
18.900000	0.049739	29.395937	11.213710	6.324493	5.578164	6.279571	0.000000	-10.000000	-0.083333	11.133333	794.833313	1023.000000	1023.000000	2046.000000
18.920000	0.050504	29.847746	11.177903	6.575175	6.014340	6.080328	0.000000	-10.000000	-0.100000	11.283334	798.500000	1023.000000	1023.000000	2046.000000
18.940001	0.050104	29.611221	10.949594	6.808187	6.124251	5.729189	0.000000	-10.000000	-0.100000	11.500000	802.166687	1023.000000	1023.000000	2046.000000
18.959999	0.049819	29.442848	10.838620	6.953824	5.910502	5.739904	0.000000	-10.000000	-0.091667	11.633333	806.000000	1023.000000	1023.000000	2046.000000
18.980000	0.050329	29.744339	11.280007	6.738283	5.593978	6.132070	0.000000	-10.000000	-0.091667	11.583334	810.000000	1023.000000	1023.000000	2046.000000
19.000000	0.051159	30.235186	11.420192	6.799393	5.914374	6.101226	0.000000	-10.000000	-0.091667	11.416667	814.000000	1023.000000	1023.000000	2046.000000
19.020000	0.051774	30.598724	11.328025	7.139294	6.266124	5.865282	0.000000	-10.000000	-0.075000	10.966667	817.833313	1023.000000	1023.000000	2046.000000
19.040001	0.052873	31.247887	11.479808	7.583753	6.179167	6.005158	0.000000	-10.000000	-0.066667	10.383334	821.500000	1023.000000	1023.000000	2046.000000
19.059999	0.053460	31.594858	11.897964	7.346021	5.801515	6.549357	0.000000	-10.000000	-0.050000	9.766667	825.000000	1023.000000	1023.000000	2046.000000
19.080000	0.054579	32.256222	11.955239	7.545196	6.074689	6.681097	0.000000	-10.000000	-0.050000	9.483334	828.333313	1023.000000	1023.000000	2046.000000
19.100000	0.054412	32.157589	11.605723	7.847339	6.370639	6.333889	0.000000	-10.000000	-0.033333	9.233334	831.500000	1023.000000	1023.000000	2046.000000
19.120001	0.054195	32.029243	11.408162	8.118777	6.282905	6.219398	0.000000	-10.000000	-0.033333	9.250000	834.666687	1023.000000	1023.000000	2046.000000
19.139999	0.053602	31.678970	11.496135	7.969253	5.887315	6.326267	0.000000	-10.000000	-0.033333	8.983334	837.833313	1023.000000	1023.000000	2046.000000
19.160000	0.052025	30.746532	11.433420	7.650891	5.467615	6.194606	0.000000	-10.000000	-0.025000	8.866667	841.000000	1023.000000	1023.000000	2046.000000
19.180000	0.049184	29.067518	10.757909	7.590045	5.321938	5.397626	0.000000	-10.000000	-0.016667	8.283334	843.833313	1023.000000	1023.000000	2046.000000
19.200001	0.046699	27.599171	10.185755	7.611855	5.030155	4.771406	0.000000	-10.000000	-0.008333	7.550000	846.666687	1023.000000	1023.000000	2046.000000
19.219999	0.045530	26.908466	10.011365	7.543571	4.601532	4.751997	0.000000	-10.000000	-0.008333	6.600000	849.166687	1023.000000	1023.000000	2046.000000
19.240000	0.045895	27.123955	10.288305	7.298676	4.455458	5.081517	0.000000	-10.000000	0.000000	5.883334	851.500000	1023.000000	1023.000000	2046.000000
19.260000	0.045492	26.885592	10.022070	7.452436	4.764672	4.646413	0.000000	-10.000000	0.000000	5.583333	853.500000	1023.000000	1023.000000	2046.000000
19.280001	0.045253	26.744289	9.795369	7.530556	4.905826	4.512539	0.000000	-10.000000	0.000000	5.566667	855.500000	1023.000000	1023.000000	2046.000000
19.299999	0.045277	26.758919	9.918163	7.609359	4.598015	4.633381	0.000000	-10.000000	0.000000	5.466667	857.500000	1023.000000	1023.000000	2046.000000
19.320000	0.046215	27.312988	10.326048	7.476869	4.478822	5.031250	0.000000	-10.000000	0.000000	4.933333	859.500000	1023.000000	1023.000000	2046.000000
19.340000	0.046507	27.485491	10.193433	7.621584	4.882063	4.788410	0.000000	-10.000000	0.000000	4.033333	861.166687	1023.000000	1023.000000	2046.000000
19.360001	0.046463	27.459379	10.058714	7.819434	4.989000	4.592231	0.000000	-10.000000	0.000000	2.900000	862.666687	1023.000000	1023.000000	2046.000000
19.379999	0.046841	27.683256	10.194662	7.894040	4.777579	4.816975	0.000000	-10.000000	0.000000	1.550000	863.833313	1023.000000	1023.000000	2046.000000
19.400000	0.048106	28.430431	10.662942	7.799199	4.718332	5.249959	0.000000	-10.000000	0.000000	0.566667	864.666687	1023.000000	1023.000000	2046.000000
19.420000	0.048743	28.806942	10.623938	7.955836	5.163453	5.063716	0.000000	-10.000000	0.000000	0.000000	865.000000	1023.000000	1023.000000	2046.000000
19.440001	0.049315	29.144890	10.585935	8.224820	5.445526	4.888609	0.000000	-10.000000	0.000000	-0.300000	865.000000	1023.000000	1023.000000	2046.000000
19.459999	0.050376	29.772411	10.747169	8.448020	5.389863	5.187360	0.000000	-10.000000	0.000000	-0.983333	865.000000	1023.000000	1023.000000	2046.000000
19.480000	0.052104	30.793619	11.331317	8.468965	5.216931	5.776405	0.000000	-10.000000	0.000000	-1.750000	865.000000	1023.000000	1023.000000	2046.000000
19.500000	0.052748	31.174213	11.365981	8.576221	5.514557	5.717454	0.000000	-10.000000	0.016667	-2.466667	865.000000	1023.000000	1023.000000	2046.000000
19.520000	0.051978	30.718809	11.046266	8.675965	5.711118	5.285459	0.000000	-10.000000	0.025000	-3.183333	865.000000	1023.000000	1023.000000	2046.000000
19.540001	0.050817	30.033085	10.895843	8.527155	5.382581	5.227506	0.000000	-10.000000	0.041667	-4.233334	865.000000	1023.000000	1023.000000	2046.000000
19.559999	0.050470	29.827579	11.126976	8.122731	5.070374	5.507499	0.000000	-10.000000	0.041667	-5.283334	865.000000	1023.000000	1023.000000	2046.000000
19.580000	0.049857	29.465494	10.993571	7.950752	5.233083	5.288087	0.000000	-10.000000	0.033333	-5.816667	865.000000	1023.000000	1023.000000	2046.000000
19.600000	0.048680	28.769743	10.696401	7.800143	5.394404	4.878796	0.000000	-10.000000	0.025000	-5.583333	865.000000	1023.000000	1023.000000	2046.000000
19.620001	0.047814	28.258215	10.630410	7.572801	5.202157	4.852848	0.000000	-10.000000	0.008333	-4.783333	865.000000	1023.000000	1023.000000	2046.000000
19.639999	0.048018	28.378523	10.993887	7.314159	4.892061	5.178415	0.000000	-10.000000	0.008333	-3.816667	865.000000	1023.000000	1023.000000	2046.000000
19.660000	0.049016	28.968346	11.226755	7.210901	5.096726	5.433962	0.000000	-10.000000	0.000000	-3.050000	865.000000	1023.000000	1023.000000	2046.000000
19.680000	0.049630	29.331434	11.165118	7.414524	5.576943	5.174850	0.000000	-10.000000	0.008333	-2.433333	865.000000	1023.000000	1023.000000	2046.000000
19.700001	0.050462	29.823324	11.206002	7.614700	5.691733	5.310889	0.000000	-10.000000	0.008333	-1.833333	865.000000	1023.000000	1023.000000	2046.000000
19.719999	0.051955	30.705414	11.721632	7.642004	5.514042	5.827737	0.000000	-10.000000	0.000000	-1.016667	865.000000	1023.000000	1023.000000	2046.000000
19.740000	0.053563	31.655973	12.075669	7.674602	5.759071	6.146631	0.000000	-10.000000	-0.008333	-0.366667	865.000000	1023.000000	1023.000000	2046.000000
19.760000	0.054160	32.008629	11.928057	7.961211	6.261415	5.857944	0.000000	-10.000000	-0.008333	0.000000	865.000000	1023.000000	1023.000000	2046.000000
19.780001	0.054655	32.300915	11.934868	8.220590	6.239419	5.906036	0.000000	-10.000000	0.000000	0.000000	865.000000	1023.000000	1023.000000	2046.000000
19.799999	0.055726	32.934303	12.359536	8.208091	5.974017	6.392661	0.000000	-10.000000	0.000000	0.000000	865.000000	1023.000000	1023.000000	2046.000000
19.820000	0.056773	33.552639	12.515593	8.233241	6.280909	6.522897	0.000000	-10.000000	0.000000	0.000000	865.000000	1023.000000	1023.000000	2046.000000
19.840000	0.056405	33.335232	12.283904	8.412834	6.494873	6.143623	0.000000	-10.000000	0.000000	0.000000	865.000000	1023.000000	1023.000000	2046.000000
19.860001	0.055852	33.008709	12.056340	8.570805	6.360296	6.021270	0.000000	-10.000000	0.000000	0.600000	865.000000	1023.000000	1023.000000	2046.000000
19.879999	0.055833	32.997265	12.288622	8.403968	5.963791	6.340881	0.000000	-10.000000	0.000000	1.300000	865.000000	1023.000000	1023.000000	2046.000000
19.900000	0.056228	33.230686	12.423820	8.334087	6.058317	6.414463	0.000000	-10.000000	0.000000	2.033333	865.000000	1023.000000	1023.000000	2046.000000
19.920000	0.056128	33.171593	12.286523	8.449034	6.356926	6.079110	0.000000	-10.000000	0.000000	1.733333	865.333313	1023.000000	1023.000000	2046.000000
19.940001	0.056567	33.431328	12.207295	8.674403	6.493695	6.055936	0.000000	-10.000000	0.000000	1.033333	865.666687	1023.000000	1023.000000	2046.000000
19.959999	0.057472	33.965668	12.417564	8.932017	6.311830	6.304257	0.000000	-10.000000	0.008333	0.000000	866.000000	1023.000000	1023.000000	2046.000000
19.980000	0.057927	34.234772	12.768151	8.661529	5.998127	6.806964	0.000000	-10.000000	0.008333	-0.866667	866.000000	1023.000000	1023.000000	2046.000000
20.000000	0.057980	34.266018	12.461842	8.904682	6.315684	6.583811	0.000000	-10.000000	0.008333	-1.500000	866.000000	1023.000000	1023.000000	2046.000000
20.020000	0.057304	33.866901	12.083904	9.024347	6.384166	6.374482	0.000000	-10.000000	0.000000	-1.866667	866.000000	1023.000000	1023.000000	2046.000000
20.040001	0.056357	33.306828	11.828166	9.064029	6.130501	6.284133	0.000000	-10.000000	0.000000	-2.000000	866.000000	1023.000000	1023.000000	2046.000000
20.059999	0.055198	32.621758	11.931967	8.687094	5.600210	6.402486	0.000000	-10.000000	0.008333	-2.283333	866.000000	1023.000000	1023.000000	2046.000000
20.080000	0.052353	30.940599	11.394867	8.460711	5.272513	5.812507	0.000000	-10.000000	0.025000	-2.883333	866.000000	1023.000000	1023.000000	2046.000000
20.100000	0.048830	28.858656	10.646614	8.310274	4.946637	4.955130	0.000000	-10.000000	0.041667	-3.866667	866.000000	1023.000000	1023.000000	2046.000000
20.120001	0.046456	27.455622	9.989688	8.239872	4.694201	4.531859	0.000000	-10.000000	0.050000	-4.900000	866.000000	1023.000000	1023.000000	2046.000000
20.139999	0.045165	26.692429	9.863126	7.998801	4.205935	4.624568	0.000000	-10.000000	0.050000	-5.750000	866.000000	1023.000000	1023.000000	2046.000000
20.160000	0.044969	26.576509	9.911517	7.802764	4.072179	4.790049	0.000000	-10.000000	0.050000	-6.100000	866.000000	1023.000000	1023.000000	2046.000000
20.180000	0.044411	26.246962	9.693777	7.794254	4.253397	4.505533	0.000000	-10.000000	0.058333	-6.150000	866.000000	1023.000000	1023.000000	2046.000000
20.200001	0.043597	25.765726	9.407549	7.836900	4.342361	4.178916	0.000000	-10.000000	0.058333	-6.016667	866.000000	1023.000000	1023.000000	2046.000000
20.219999	0.043147	25.499660	9.221930	7.932331	4.204290	4.141109	0.000000	-10.000000	0.058333	-6.083333	866.000000	1023.000000	1023.000000	2046.000000
20.240000	0.043481	25.697208	9.489537	7.796288	3.914123	4.497260	0.000000	-10.000000	0.050000	-6.266667	866.000000	1023.000000	1023.000000	2046.000000
20.260000	0.044013	26.011585	9.630130	7.749645	4.002200	4.629611	0.000000	-10.000000	0.050000	-6.500000	866.000000	1023.000000	1023.000000	2046.000000
20.280001	0.043758	25.861183	9.476777	7.843267	4.302635	4.238502	0.000000	-10.000000	0.050000	-6.683333	858.833313	1023.000000	1023.000000	2046.000000
20.299999	0.043701	25.827269	9.313287	7.978957	4.407064	4.127962	0.000000	-10.000000	0.050000	-6.766667	851.000000	1023.000000	1023.000000	2046.000000
20.320000	0.044041	26.027985	9.411522	8.063752	4.274382	4.278330	0.000000	-10.000000	0.050000	-6.783333	842.500000	1023.000000	1023.000000	2046.000000
20.340000	0.045257	26.746689	9.877123	7.938253	4.178345	4.752969	0.000000	-10.000000	0.041667	-6.683333	840.500000	1023.000000	1023.000000	2046.000000
20.360001	0.046202	27.305387	10.008949	8.037480	4.486019	4.772938	0.000000	-10.000000	0.041667	-6.800000	838.166687	1023.000000	1023.000000	2046.000000
20.379999	0.046884	27.708694	9.970914	8.284588	4.810734	4.642460	0.000000	-10.000000	0.041667	-7.150000	835.833313	1023.000000	1023.000000	2046.000000
20.400000	0.047199	27.894510	9.903930	8.502596	4.797722	4.690262	0.000000	-10.000000	0.058333	-7.750000	833.333313	1023.000000	1023.000000	2046.000000
20.420000	0.047656	28.164616	10.210345	8.362247	4.469389	5.122635	0.000000	-10.000000	0.058333	-8.400001	830.833313	1023.000000	1023.000000	2046.000000
20.440001	0.047139	27.858978	10.103178	8.193021	4.557444	5.005336	0.000000	-10.000000	0.066667	-9.150001	828.000000	1023.000000	1023.000000	2046.000000
20.459999	0.045350	26.801865	9.720421	8.040065	4.605537	4.435843	0.000000	-10.000000	0.075000	-10.166667	825.000000	1023.000000	1023.000000	2046.000000
20.480000	0.043791	25.880548	9.436100	7.867623	4.302128	4.274698	0.000000	-10.000000	0.091667	-11.233334	821.666687	1023.000000	1023.000000	2046.000000
20.500000	0.043288	25.583086	9.638954	7.489551	3.878702	4.575878	0.000000	-10.000000	0.100000	-12.100000	818.000000	1023.000000	1023.000000	2046.000000
20.520000	0.042445	25.085258	9.484864	7.223521	4.087147	4.289726	0.000000	-10.000000	0.100000	-12.533334	813.833313	1023.000000	1023.000000	2046.000000
20.540001	0.041020	24.242563	9.277860	7.007245	4.058957	3.898502	0.000000	-10.000000	0.100000	-12.783334	809.500000	1023.000000	1023.000000	2046.000000
20.559999	0.040371	23.859001	9.142059	6.906305	3.914689	3.895947	0.000000	-10.000000	0.100000	-12.950000	805.166687	1023.000000	1023.000000	2046.000000
20.580000	0.041139	24.313108	9.468188	6.758768	3.774450	4.311702	0.000000	-10.000000	0.100000	-13.100000	800.833313	1023.000000	1023.000000	2046.000000
20.600000	0.041874	24.747499	9.646906	6.806373	3.981008	4.313212	0.000000	-10.000000	0.108333	-13.033334	796.500000	1023.000000	1023.000000	2046.000000
20.620001	0.042200	24.940283	9.618478	6.916806	4.314645	4.090354	0.000000	-10.000000	0.108333	-12.966667	792.166687	1023.000000	1023.000000	2046.000000
20.639999	0.042471	25.100424	9.525448	7.089724	4.417438	4.067813	0.000000	-10.000000	0.108333	-12.933333	787.833313	1023.000000	1023.000000	2046.000000
20.660000	0.043347	25.618353	9.846968	7.131709	4.202491	4.437185	0.000000	-10.000000	0.100000	-13.100000	783.500000	1023.000000	1023.000000	2046.000000
20.680000	0.044364	26.219307	10.111897	7.104218	4.255770	4.747420	0.000000	-10.000000	0.100000	-13.233334	779.166687	1023.000000	1023.000000	2046.000000
20.700001	0.044402	26.241848	9.997487	7.263347	4.522869	4.458146	0.000000	-10.000000	0.100000	-13.383333	774.666687	1023.000000	1023.000000	2046.000000
20.719999	0.044204	26.124645	9.802117	7.392145	4.622547	4.307836	0.000000	-10.000000	0.100000	-13.533334	770.333313	1023.000000	1023.000000	2046.000000
20.740000	0.044139	26.086235	9.727611	7.507592	4.525171	4.325861	0.000000	-10.000000	0.100000	-13.633333	765.666687	1023.000000	1023.000000	2046.000000
20.760000	0.044562	26.336313	9.929511	7.448283	4.321864	4.636655	0.000000	-10.000000	0.116667	-13.683333	761.166687	1023.000000	1023.000000	2046.000000
20.780001	0.044986	26.586452	10.077563	7.385011	4.290896	4.832983	0.000000	-10.000000	0.125000	-13.683333	756.500000	1023.000000	1023.000000	2046.000000
20.799999	0.044663	26.395819	9.915083	7.468283	4.453011	4.559443	0.000000	-10.000000	0.133333	-13.866667	752.000000	1023.000000	1023.000000	2046.000000
20.820000	0.044135	26.083555	9.767524	7.492401	4.492821	4.330809	0.000000	-10.000000	0.125000	-14.050000	747.333313	1023.000000	1023.000000	2046.000000
20.840000	0.043445	25.675901	9.493073	7.550189	4.464555	4.168085	0.000000	-10.000000	0.133333	-14.333334	742.666687	1023.000000	1023.000000	2046.000000
20.860001	0.043421	25.661711	9.600845	7.482306	4.210304	4.368255	0.000000	-10.000000	0.158333	-14.583334	737.833313	1023.000000	1023.000000	2046.000000
20.879999	0.043774	25.870350	9.732607	7.376888	4.148458	4.612396	0.000000	-10.000000	0.183333	-14.833334	733.000000	1023.000000	1023.000000	2046.000000
20.900000	0.043339	25.613131	9.605020	7.402360	4.287965	4.317786	0.000000	-10.000000	0.200000	-15.033334	728.000000	1023.000000	1023.000000	2046.000000
20.920000	0.042688	25.228798	9.428149	7.412584	4.321819	4.066245	0.000000	-10.000000	0.200000	-15.250000	723.000000	1023.000000	1023.000000	2046.000000
20.940001	0.042091	24.875946	9.231431	7.457098	4.248043	3.939373	0.000000	-10.000000	0.191667	-15.466667	717.833313	1023.000000	1023.000000	2046.000000
20.959999	0.041989	24.815422	9.285526	7.377816	4.010674	4.141405	0.000000	-10.000000	0.191667	-15.666667	712.666687	1023.000000	1023.000000	2046.000000
20.980000	0.041504	24.528904	9.245531	7.211586	3.761010	4.310776	0.000000	-10.000000	0.191667	-15.733334	707.500000	1023.000000	1023.000000	2046.000000
21.000000	0.039614	23.411745	8.850774	7.123922	3.653587	3.783462	0.000000	-10.000000	0.191667	-15.866667	702.333313	1023.000000	1023.000000	2046.000000
21.020000	0.037497	22.160723	8.405589	6.907137	3.530654	3.317343	0.000000	-10.000000	0.191667	-15.916667	697.000000	1023.000000	1023.000000	2046.000000
21.040001	0.035669	21.080145	8.004918	6.765930	3.272687	3.036611	0.000000	-10.000000	0.191667	-16.016666	691.666687	1023.000000	1023.000000	2046.000000
21.059999	0.035372	20.905119	8.120383	6.644795	2.956961	3.182979	0.000000	-10.000000	0.200000	-16.166668	686.333313	1023.000000	1023.000000	2046.000000
21.080000	0.035746	21.125792	8.143411	6.585354	3.090327	3.306701	0.000000	-10.000000	0.208333	-16.483334	681.000000	1023.000000	1023.000000	2046.000000
21.100000	0.035297	20.860613	7.998739	6.622073	3.255359	2.984442	0.000000	-10.000000	0.208333	-16.950001	675.333313	1023.000000	1023.000000	2046.000000
21.120001	0.034380	20.318735	7.674065	6.692082	3.140961	2.811627	0.000000	-10.000000	0.216667	-17.283335	669.500000	1023.000000	1023.000000	2046.000000
21.139999	0.033468	19.779869	7.252751	6.839764	2.901941	2.785414	0.000000	-10.000000	0.216667	-17.466667	663.833313	1023.000000	1023.000000	2046.000000
21.160000	0.033064	19.540939	7.249893	6.666356	2.550235	3.074457	0.000000	-10.000000	0.225000	-17.633333	658.166687	1023.000000	1023.000000	2046.000000
21.180000	0.031718	18.745525	7.042965	6.463626	2.396832	2.842103	0.000000	-10.000000	0.233333	-17.716667	652.500000	1023.000000	1023.000000	2046.000000
21.200001	0.028621	16.915142	6.539556	6.191224	2.070450	2.113912	0.000000	-10.000000	0.241667	-18.100000	646.500000	1023.000000	1023.000000	2046.000000
21.219999	0.024555	14.511996	5.772157	5.871686	1.520684	1.347469	0.000000	-10.000000	0.250000	-18.250000	640.500000	1023.000000	1023.000000	2046.000000
21.240000	0.021061	12.447064	5.105950	5.606336	0.935149	0.799628	0.000000	-10.000000	0.250000	-18.566666	634.166687	1023.000000	1023.000000	2046.000000
21.260000	0.019554	11.556160	4.921410	5.257977	0.542625	0.834148	0.000000	-10.000000	0.258333	-18.583334	627.833313	1023.000000	1023.000000	2046.000000
21.280001	0.018428	10.890806	4.695938	5.168051	0.498835	0.527983	0.000000	-10.000000	0.258333	-18.866667	621.500000	1023.000000	1023.000000	2046.000000
21.299999	0.017014	10.055403	4.423915	5.021531	0.491485	0.118472	0.000000	-10.000000	0.258333	-19.116667	615.333313	1023.000000	1023.000000	2046.000000
21.320000	0.015799	9.337464	4.064435	5.013733	0.473562	-0.214265	0.000000	-10.000000	0.250000	-19.350000	609.000000	1023.000000	1023.000000	2046.000000
21.340000	0.014732	8.706864	3.867019	4.945755	0.222842	-0.328752	0.000000	-10.000000	0.250000	-19.350000	602.500000	1023.000000	1023.000000	2046.000000
21.360001	0.014772	8.730157	3.919069	4.834219	0.085329	-0.108461	0.000000	-10.000000	0.250000	-19.416666	596.000000	1023.000000	1023.000000	2046.000000
21.379999	0.014665	8.666738	3.972555	4.749551	0.078135	-0.133503	0.000000	-10.000000	0.266667	-19.533333	589.500000	1023.000000	1023.000000	2046.000000
21.400000	0.014024	8.288134	3.838670	4.704493	0.185022	-0.440051	0.000000	-10.000000	0.266667	-19.650000	583.000000	1023.000000	1023.000000	2046.000000
21.420000	0.013241	7.825664	3.620689	4.709295	0.201871	-0.706191	0.000000	-10.000000	0.300000	-19.750000	576.500000	1023.000000	1023.000000	2046.000000
21.440001	0.012688	7.498434	3.574711	4.677809	0.039707	-0.793793	0.000000	-10.000000	0.300000	-19.850000	570.000000	1023.000000	1023.000000	2046.000000
21.459999	0.013239	7.824393	3.757116	4.585499	0.007972	-0.526194	0.000000	-10.000000	0.333333	-20.050001	563.333313	1023.000000	1023.000000	2046.000000
21.480000	0.014017	8.284189	3.991867	4.558407	0.159962	-0.426045	0.000000	-10.000000	0.316667	-20.216667	556.666687	1023.000000	1023.000000	2046.000000
21.500000	0.014365	8.489975	4.005976	4.630196	0.393891	-0.540087	0.000000	-10.000000	0.333333	-20.266666	549.833313	1023.000000	1023.000000	2046.000000
21.520000	0.014414	8.518839	3.982301	4.717674	0.410971	-0.592107	0.000000	-10.000000	0.333333	-20.600000	543.000000	1023.000000	1023.000000	2046.000000
21.540001	0.013685	8.087904	3.790478	4.742451	0.223086	-0.668111	0.000000	-10.000000	0.350000	-20.666668	536.000000	1023.000000	1023.000000	2046.000000
21.559999	0.013464	7.957466	3.747437	4.583792	0.040464	-0.414227	0.000000	-10.000000	0.350000	-20.950001	529.166687	1023.000000	1023.000000	2046.000000
21.580000	0.012047	7.119864	3.473872	4.470070	-0.002810	-0.821268	0.000000	-10.000000	0.350000	-20.950001	522.333313	1023.000000	1023.000000	2046.000000
21.600000	0.010007	5.914123	3.165523	4.095023	-0.183287	-1.163138	0.000000	-10.000000	0.350000	-21.350000	515.333313	1023.000000	1023.000000	2046.000000
21.620001	0.007844	4.635771	2.771718	3.853414	-0.498323	-1.491037	0.000000	-10.000000	0.350000	-21.650002	508.166656	1023.000000	1023.000000	2046.000000
21.639999	0.007144	4.221922	2.776824	3.445217	-0.730526	-1.269593	0.000000	-10.000000	0.350000	-21.900002	500.833344	1023.000000	1023.000000	2046.000000
21.660000	0.006194	3.660382	2.656445	3.117676	-0.685364	-1.428375	0.000000	-10.000000	0.350000	-21.900002	493.500000	1023.000000	1023.000000	2046.000000
21.680000	0.004545	2.686340	2.425203	2.788793	-0.802426	-1.725230	0.000000	-10.000000	0.350000	-21.866667	486.166656	1023.000000	1023.000000	2046.000000
21.700001	0.002763	1.632734	2.054844	2.614245	-1.096502	-1.939853	0.000000	-10.000000	0.358333	-21.900002	479.000000	1023.000000	1023.000000	2046.000000
21.719999	0.002867	1.694405	2.089510	2.438818	-1.245854	-1.588068	0.000000	-10.000000	0.358333	-22.000000	471.666656	1023.000000	1023.000000	2046.000000
21.740000	0.003060	1.808230	2.000150	2.438320	-1.005915	-1.624324	0.000000	-10.000000	0.358333	-22.066668	464.333344	1023.000000	1023.000000	2046.000000
21.760000	0.002600	1.536744	1.925496	2.347021	-0.973228	-1.762546	0.000000	-10.000000	0.350000	-21.983334	456.833344	1023.000000	1023.000000	2046.000000
21.780001	0.001975	1.167299	1.696401	2.347497	-1.015191	-1.861410	0.000000	-10.000000	0.350000	-21.916668	449.500000	1023.000000	1023.000000	2046.000000
21.799999	0.002189	1.293601	1.752498	2.277225	-1.163983	-1.572140	0.000000	-10.000000	0.350000	-21.700001	442.166656	1023.000000	1023.000000	2046.000000
21.820000	0.003015	1.781975	1.767132	2.320735	-0.994858	-1.311034	0.000000	-10.000000	0.350000	-21.516666	435.000000	1023.000000	1023.000000	2046.000000
21.840000	0.003041	1.797360	1.732073	2.369467	-0.844115	-1.460065	0.000000	-10.000000	0.350000	-21.316668	428.000000	1023.000000	1023.000000	2046.000000
21.860001	0.002353	1.390655	1.583027	2.339792	-0.996985	-1.535181	0.000000	-10.000000	0.341667	-21.133333	420.833344	1023.000000	1023.000000	2046.000000
21.879999	0.002074	1.225626	1.476359	2.262680	-1.178559	-1.334853	0.000000	-10.000000	0.341667	-20.916668	413.666656	1023.000000	1023.000000	2046.000000
21.900000	0.002676	1.581299	1.336333	2.346116	-0.939327	-1.161823	0.000000	-10.000000	0.341667	-20.866667	406.666656	1023.000000	1023.000000	2046.000000
21.920000	0.002195	1.297312	1.228216	2.341021	-0.907585	-1.364340	0.000000	-10.000000	0.350000	-20.816668	399.666656	1023.000000	1023.000000	2046.000000
21.940001	0.001211	0.715563	0.974781	2.262741	-1.099098	-1.422861	0.000000	-10.000000	0.341667	-20.916666	392.833344	1023.000000	1023.000000	2046.000000
21.959999	0.000608	0.359378	0.847868	2.161395	-1.364052	-1.285834	0.000000	-10.000000	0.341667	-20.783333	385.833344	1023.000000	1023.000000	2046.000000
21.980000	0.000947	0.559656	0.713545	2.163627	-1.224796	-1.092720	0.000000	-10.000000	0.341667	-20.766666	379.000000	1023.000000	1023.000000	2046.000000
22.000000	0.000427	0.252403	0.554979	2.113335	-1.144054	-1.271858	0.000000	-10.000000	0.350000	-20.650000	372.000000	1023.000000	1023.000000	2046.000000
22.020000	-0.000878	-0.518832	0.257392	2.063345	-1.391981	-1.447589	0.000000	-10.000000	0.341667	-20.533333	365.000000	1023.000000	1023.000000	2046.000000
22.040001	-0.001339	-0.791358	0.173989	1.897100	-1.635625	-1.226822	0.000000	-10.000000	0.341667	-20.466667	358.166656	1023.000000	1023.000000	2046.000000
22.059999	-0.001031	-0.609159	-0.008496	1.935343	-1.405571	-1.130434	0.000000	-10.000000	0.333333	-20.366667	351.333344	1023.000000	1023.000000	2046.000000
22.080000	-0.001626	-0.961077	-0.153975	1.876060	-1.365368	-1.317794	0.000000	-10.000000	0.333333	-20.216667	344.500000	1023.000000	1023.000000	2046.000000
22.100000	-0.003151	-1.862236	-0.380224	1.777815	-1.778010	-1.481818	0.000000	-10.000000	0.316667	-20.050001	337.666656	1023.000000	1023.000000	2046.000000
22.120001	-0.002783	-1.644900	-0.525894	1.651862	-1.682338	-1.088529	0.000000	-10.000000	0.325000	-19.833334	331.000000	1023.000000	1023.000000	2046.000000
22.139999	-0.003003	-1.774772	-0.662856	1.726797	-1.534257	-1.304456	0.000000	-10.000000	0.308333	-19.633333	324.500000	1023.000000	1023.000000	2046.000000
22.160000	-0.004264	-2.520005	-0.857014	1.575340	-1.821762	-1.416568	0.000000	-10.000000	0.291667	-19.366667	318.000000	1023.000000	1023.000000	2046.000000
22.180000	-0.004865	-2.875000	-0.991145	1.426690	-2.067259	-1.243286	0.000000	-10.000000	0.258333	-19.183334	311.500000	1023.000000	1023.000000	2046.000000
22.200001	-0.004527	-2.675586	-1.190780	1.477977	-1.793297	-1.169486	0.000000	-10.000000	0.250000	-19.000000	305.000000	1023.000000	1023.000000	2046.000000
22.219999	-0.006000	-3.545719	-1.393510	1.320317	-2.037404	-1.435121	0.000000	-10.000000	0.250000	-18.816668	298.666656	1023.000000	1023.000000	2046.000000
22.240000	-0.008946	-5.286920	-1.938358	1.031272	-2.636396	-1.743438	0.000000	-10.000000	0.241667	-18.600000	292.500000	1023.000000	1023.000000	2046.000000
22.260000	-0.010723	-6.337441	-2.331806	0.706407	-2.964272	-1.747770	0.000000	-10.000000	0.241667	-18.400000	286.333344	1023.000000	1023.000000	2046.000000
22.280001	-0.012246	-7.237305	-2.668912	0.623971	-3.009595	-2.182768	0.000000	-10.000000	0.233333	-18.133333	280.000000	1023.000000	1023.000000	2046.000000
22.299999	-0.013814	-8.164108	-2.906166	0.307447	-3.203185	-2.362204	0.000000	-10.000000	0.241667	-17.933334	273.666656	1023.000000	1023.000000	2046.000000
22.320000	-0.015700	-9.278461	-3.193591	0.178376	-3.608171	-2.655074	0.000000	-10.000000	0.241667	-17.716667	267.666656	1023.000000	1023.000000	2046.000000
22.340000	-0.015250	-9.012548	-3.259245	0.077810	-3.533476	-2.297637	0.000000	-10.000000	0.233333	-17.716667	262.000000	1023.000000	1023.000000	2046.000000
22.360001	-0.015352	-9.073097	-3.334893	0.044568	-3.334556	-2.448215	0.000000	-10.000000	0.233333	-17.583334	256.333344	1023.000000	1023.000000	2046.000000
22.379999	-0.015391	-9.096286	-3.480503	0.173606	-3.327446	-2.461942	0.000000	-10.000000	0.216667	-17.600000	250.500000	1023.000000	1023.000000	2046.000000
22.400000	-0.016539	-9.774688	-3.673284	0.144023	-3.840468	-2.404959	0.000000	-10.000000	0.216667	-17.316668	244.500000	1023.000000	1023.000000	2046.000000
22.420000	-0.016461	-9.728460	-4.075646	0.100061	-3.508988	-2.243887	0.000000	-10.000000	0.200000	-17.133333	238.500000	1023.000000	1023.000000	2046.000000
22.440001	-0.018101	-10.697408	-4.185617	-0.103272	-3.779389	-2.629129	0.000000	-10.000000	0.200000	-16.633333	232.833328	1023.000000	1023.000000	2046.000000
22.459999	-0.021443	-12.673073	-4.586144	-0.441856	-4.561598	-3.083474	0.000000	-10.000000	0.200000	-16.383333	227.166672	1023.000000	1023.000000	2046.000000
22.480000	-0.023396	-13.827227	-5.284040	-0.612913	-4.613698	-3.316576	0.000000	-10.000000	0.208333	-15.883334	221.833328	1023.000000	1023.000000	2046.000000
22.500000	-0.025911	-15.313597	-5.639116	-0.808600	-4.982241	-3.883640	0.000000	-10.000000	0.208333	-15.483334	216.500000	1023.000000	1023.000000	2046.000000
22.520000	-0.028785	-17.011871	-6.030253	-1.112282	-5.605156	-4.264181	0.000000	-10.000000	0.191667	-15.100000	211.500000	1023.000000	1023.000000	2046.000000
22.540001	-0.029131	-17.216352	-6.286727	-1.310241	-5.545226	-4.074159	0.000000	-10.000000	0.166667	-14.750000	206.500000	1023.000000	1023.000000	2046.000000
22.559999	-0.029604	-17.495817	-6.478279	-1.224885	-5.367562	-4.425092	0.000000	-10.000000	0.158333	-14.600000	201.500000	1023.000000	1023.000000	2046.000000
22.580000	-0.030892	-18.257154	-6.572480	-1.326485	-5.730091	-4.628099	0.000000	-10.000000	0.158333	-14.233334	196.666672	1023.000000	1023.000000	2046.000000
22.600000	-0.031220	-18.451145	-6.709458	-1.482273	-5.878030	-4.381383	0.000000	-10.000000	0.166667	-14.116667	191.833328	1023.000000	1023.000000	2046.000000
22.620001	-0.030807	-18.206720	-6.876904	-1.281967	-5.495344	-4.552505	0.000000	-10.000000	0.166667	-13.833333	187.166672	1023.000000	1023.000000	2046.000000
22.639999	-0.031622	-18.688814	-6.885429	-1.363069	-5.757276	-4.683042	0.000000	-10.000000	0.166667	-13.550000	182.500000	1023.000000	1023.000000	2046.000000
22.660000	-0.032053	-18.943287	-6.901978	-1.538086	-6.026466	-4.476756	0.000000	-10.000000	0.158333	-13.200001	178.000000	1023.000000	1023.000000	2046.000000
22.680000	-0.031177	-18.425440	-7.087144	-1.378682	-5.496074	-4.463541	0.000000	-10.000000	0.133333	-12.833334	173.500000	1023.000000	1023.000000	2046.000000
22.700001	-0.030994	-18.317669	-6.880516	-1.359270	-5.563848	-4.514036	0.000000	-10.000000	0.116667	-12.566667	169.166672	1023.000000	1023.000000	2046.000000
22.719999	-0.031674	-18.719267	-6.834502	-1.527501	-5.836072	-4.521192	0.000000	-10.000000	0.100000	-12.266666	165.000000	1023.000000	1023.000000	2046.000000
22.740000	-0.030420	-17.978361	-6.788834	-1.533044	-5.509543	-4.146941	0.000000	-10.000000	0.100000	-12.083333	161.000000	1023.000000	1023.000000	2046.000000
22.760000	-0.029030	-17.156874	-6.702432	-1.300866	-5.026712	-4.126863	0.000000	-10.000000	0.091667	-12.050000	157.000000	1023.000000	1023.000000	2046.000000
22.780001	-0.028965	-17.118036	-6.546653	-1.298968	-5.184562	-4.087854	0.000000	-10.000000	0.083333	-11.950000	153.000000	1023.000000	1023.000000	2046.000000
22.799999	-0.029745	-17.579229	-6.627229	-1.477228	-5.510118	-3.964654	0.000000	-10.000000	0.075000	-11.833333	149.000000	1023.000000	1023.000000	2046.000000
22.820000	-0.029577	-17.479847	-6.876723	-1.519113	-5.229179	-3.854831	0.000000	-10.000000	0.066667	-11.566667	145.000000	1023.000000	1023.000000	2046.000000
22.840000	-0.030542	-18.050457	-6.973679	-1.622762	-5.243634	-4.210382	0.000000	-10.000000	0.075000	-11.516667	141.000000	1023.000000	1023.000000	2046.000000
22.860001	-0.032746	-19.352947	-7.238729	-2.013359	-5.619273	-4.481586	0.000000	-10.000000	0.075000	-11.483334	137.000000	1023.000000	1023.000000	2046.000000
22.879999	-0.034346	-20.298668	-7.363761	-2.502634	-6.040254	-4.392018	0.000000	-10.000000	0.075000	-11.533334	133.000000	1023.000000	1023.000000	2046.000000
22.900000	-0.034480	-20.377708	-7.605753	-2.618089	-5.670555	-4.483312	0.000000	-10.000000	0.058333	-11.533334	129.333328	1023.000000	1023.000000	2046.000000
22.920000	-0.035289	-20.855808	-7.504520	-2.928339	-5.785415	-4.637534	0.000000	-10.000000	0.058333	-11.400001	125.666664	1023.000000	1023.000000	2046.000000
22.940001	-0.037229	-22.002172	-7.559403	-3.312609	-6.292905	-4.837255	0.000000	-10.000000	0.058333	-11.133333	122.000000	1023.000000	1023.000000	2046.000000
22.959999	-0.037283	-22.034367	-7.707876	-3.601314	-6.185653	-4.539523	0.000000	-10.000000	0.058333	-10.750000	118.166664	1023.000000	1023.000000	2046.000000
22.980000	-0.036700	-21.689451	-7.741003	-3.495145	-5.772381	-4.680922	0.000000	-10.000000	0.058333	-10.416667	114.500000	1023.000000	1023.000000	2046.000000
23.000000	-0.036814	-21.757229	-7.581865	-3.589758	-5.882874	-4.702733	0.000000	-10.000000	0.058333	-10.083334	111.000000	1023.000000	1023.000000	2046.000000
23.020000	-0.037212	-21.992506	-7.484580	-3.790726	-6.140608	-4.576591	0.000000	-10.000000	0.058333	-9.783334	107.500000	1023.000000	1023.000000	2046.000000
23.040001	-0.035846	-21.185247	-7.491626	-3.708097	-5.660297	-4.325227	0.000000	-10.000000	0.050000	-9.500000	104.166664	1023.000000	1023.000000	2046.000000
23.059999	-0.034809	-20.571938	-7.333231	-3.543491	-5.340306	-4.354910	0.000000	-10.000000	0.050000	-9.233334	101.000000	1023.000000	1023.000000	2046.000000
23.080000	-0.034612	-20.455738	-7.137393	-3.508009	-5.448464	-4.361871	0.000000	-10.000000	0.050000	-8.933333	98.000000	1023.000000	1023.000000	2046.000000
23.100000	-0.035010	-20.690775	-7.076521	-3.708970	-5.707269	-4.198015	0.000000	-10.000000	0.050000	-8.683333	95.000000	1023.000000	1023.000000	2046.000000
23.120001	-0.033738	-19.939291	-7.100724	-3.661578	-5.286846	-3.890143	0.000000	-10.000000	0.050000	-8.400001	92.166664	1023.000000	1023.000000	2046.000000
23.139999	-0.033016	-19.512276	-7.073553	-3.430227	-4.949450	-4.059045	0.000000	-10.000000	0.050000	-8.150000	89.333336	1023.000000	1023.000000	2046.000000
23.160000	-0.033410	-19.745321	-6.847325	-3.473701	-5.307741	-4.116555	0.000000	-10.000000	0.050000	-7.883334	86.666664	1023.000000	1023.000000	2046.000000
23.180000	-0.033472	-19.782171	-6.969037	-3.688517	-5.318937	-3.805681	0.000000	-10.000000	0.050000	-7.700000	84.000000	1023.000000	1023.000000	2046.000000
23.200001	-0.032539	-19.230713	-7.045516	-3.393769	-4.836005	-3.955423	0.000000	-10.000000	0.033333	-7.466667	81.333336	1023.000000	1023.000000	2046.000000
23.219999	-0.032498	-19.206163	-6.839604	-3.426905	-4.971525	-3.968129	0.000000	-10.000000	0.033333	-7.233334	78.833336	1023.000000	1023.000000	2046.000000
23.240000	-0.033572	-19.841253	-6.895395	-3.663373	-5.331820	-3.950665	0.000000	-10.000000	0.025000	-7.050000	76.333336	1023.000000	1023.000000	2046.000000
23.260000	-0.032997	-19.501501	-6.958330	-3.660428	-5.147442	-3.735301	0.000000	-10.000000	0.041667	-6.933333	74.000000	1023.000000	1023.000000	2046.000000
23.280001	-0.032383	-19.138132	-7.019073	-3.489920	-4.728078	-3.901059	0.000000	-10.000000	0.041667	-6.850000	71.666664	1023.000000	1023.000000	2046.000000
23.299999	-0.032790	-19.379015	-6.838929	-3.555177	-5.017609	-3.967300	0.000000	-10.000000	0.050000	-6.683333	69.500000	1023.000000	1023.000000	2046.000000
23.320000	-0.033457	-19.772997	-6.856791	-3.794650	-5.298863	-3.822694	0.000000	-10.000000	0.050000	-6.550000	67.166664	1023.000000	1023.000000	2046.000000
23.340000	-0.032760	-19.361326	-7.015993	-3.677556	-4.895056	-3.772722	0.000000	-10.000000	0.050000	-6.366667	64.833336	1023.000000	1023.000000	2046.000000
23.360001	-0.032268	-19.070673	-6.888449	-3.575054	-4.705101	-3.902070	0.000000	-10.000000	0.041667	-6.216667	62.500000	1023.000000	1023.000000	2046.000000
23.379999	-0.032987	-19.495113	-6.794761	-3.646346	-5.034550	-4.019455	0.000000	-10.000000	0.033333	-6.000000	60.500000	1023.000000	1023.000000	2046.000000
23.400000	-0.033454	-19.771351	-6.841184	-3.871565	-5.223124	-3.835478	0.000000	-10.000000	0.016667	-5.800000	58.500000	1023.000000	1023.000000	2046.000000
23.420000	-0.033008	-19.507498	-7.017562	-3.808556	-4.897184	-3.784195	0.000000	-10.000000	0.016667	-5.600000	56.500000	1023.000000	1023.000000	2046.000000
23.440001	-0.032844	-19.410919	-7.035090	-3.685807	-4.738022	-3.952000	0.000000	-10.000000	0.016667	-5.450000	54.833332	1023.000000	1023.000000	2046.000000
23.459999	-0.033744	-19.942923	-7.023313	-3.772282	-5.064773	-4.082554	0.000000	-10.000000	0.025000	-5.300000	53.166668	1023.000000	1023.000000	2046.000000
23.480000	-0.036026	-21.291584	-7.265226	-4.114026	-5.675053	-4.237280	0.000000	-10.000000	0.025000	-5.100000	51.500000	1023.000000	1023.000000	2046.000000
23.500000	-0.036975	-21.852518	-7.622357	-4.285645	-5.699699	-4.244817	0.000000	-10.000000	0.016667	-4.933333	49.500000	1023.000000	1023.000000	2046.000000
23.520000	-0.037527	-22.178202	-7.781792	-4.235601	-5.575995	-4.584814	0.000000	-10.000000	0.008333	-4.716667	47.833332	1023.000000	1023.000000	2046.000000
23.540001	-0.037996	-22.455349	-7.695471	-4.387102	-5.686055	-4.686720	0.000000	-10.000000	0.008333	-4.633333	46.166668	1023.000000	1023.000000	2046.000000
23.559999	-0.039185	-23.158443	-7.757258	-4.524412	-6.031024	-4.845751	0.000000	-10.000000	0.025000	-4.683333	44.833332	1023.000000	1023.000000	2046.000000
23.580000	-0.039248	-23.195370	-7.821130	-4.716068	-6.106439	-4.551733	0.000000	-10.000000	0.025000	-4.950000	43.166668	1023.000000	1023.000000	2046.000000
23.600000	-0.038729	-22.888773	-8.017016	-4.615231	-5.640047	-4.616479	0.000000	-10.000000	0.033333	-5.200000	41.500000	1023.000000	1023.000000	2046.000000
23.620001	-0.037910	-22.404957	-7.886627	-4.312862	-5.518280	-4.687187	0.000000	-10.000000	0.016667	-5.283333	39.500000	1023.000000	1023.000000	2046.000000
23.639999	-0.038456	-22.727446	-8.009124	-4.248539	-5.757081	-4.712700	0.000000	-10.000000	0.016667	-5.250000	38.166668	1023.000000	1023.000000	2046.000000
23.660000	-0.039606	-23.407322	-8.084603	-4.565328	-6.148077	-4.609313	0.000000	-10.000000	0.000000	-4.950000	36.500000	1023.000000	1023.000000	2046.000000
23.680000	-0.040485	-23.926823	-8.325013	-4.792246	-6.212380	-4.597183	0.000000	-10.000000	0.000000	-4.650000	35.000000	1023.000000	1023.000000	2046.000000
23.700001	-0.041844	-24.729750	-8.723927	-4.761091	-6.134126	-5.110607	0.000000	-10.000000	0.016667	-4.266667	33.000000	1023.000000	1023.000000	2046.000000
23.719999	-0.044162	-26.099514	-9.018390	-4.842132	-6.596780	-5.642213	0.000000	-10.000000	0.016667	-3.983334	31.666666	1023.000000	1023.000000	2046.000000
23.740000	-0.047118	-27.847034	-9.406443	-5.089324	-7.266713	-6.084554	0.000000	-10.000000	0.016667	-3.683333	30.333334	1023.000000	1023.000000	2046.000000
23.760000	-0.048986	-28.950563	-9.754914	-5.466512	-7.651056	-6.078082	0.000000	-10.000000	0.008333	-3.516667	29.166666	1023.000000	1023.000000	2046.000000
23.780001	-0.049308	-29.141273	-10.099461	-5.475873	-7.436133	-6.129806	0.000000	-10.000000	0.016667	-3.500000	27.833334	1023.000000	1023.000000	2046.000000
23.799999	-0.049287	-29.128849	-10.183736	-5.301562	-7.238377	-6.405174	0.000000	-10.000000	0.025000	-3.583333	26.666666	1023.000000	1023.000000	2046.000000
23.820000	-0.049556	-29.287365	-10.107156	-5.263341	-7.411401	-6.505466	0.000000	-10.000000	0.016667	-3.616667	25.500000	1023.000000	1023.000000	2046.000000
23.840000	-0.050696	-29.961578	-10.134576	-5.488634	-7.916678	-6.421690	0.000000	-10.000000	0.008333	-3.650000	24.833334	1023.000000	1023.000000	2046.000000
23.860001	-0.050198	-29.667303	-10.332264	-5.468096	-7.639028	-6.227916	0.000000	-10.000000	0.000000	-3.516667	23.666666	1023.000000	1023.000000	2046.000000
23.879999	-0.049638	-29.336193	-10.438636	-5.228367	-7.277212	-6.391978	0.000000	-10.000000	0.000000	-3.266667	22.333334	1023.000000	1023.000000	2046.000000
23.900000	-0.049271	-29.119366	-10.244141	-5.123162	-7.349776	-6.402287	0.000000	-10.000000	0.000000	-3.016667	21.000000	1023.000000	1023.000000	2046.000000
23.920000	-0.050095	-29.606281	-10.135215	-5.264607	-7.803347	-6.403112	0.000000	-10.000000	0.000000	-2.750000	20.000000	1023.000000	1023.000000	2046.000000
23.940001	-0.049552	-29.285007	-10.238399	-5.353055	-7.587092	-6.106463	0.000000	-10.000000	0.000000	-2.516667	19.166666	1023.000000	1023.000000	2046.000000
23.959999	-0.048580	-28.711052	-10.277741	-5.123488	-7.103446	-6.206377	0.000000	-10.000000	0.008333	-2.233333	18.000000	1023.000000	1023.000000	2046.000000
23.980000	-0.047282	-27.943832	-9.896542	-5.036032	-6.931688	-6.079572	0.000000	-10.000000	0.016667	-2.200000	17.166666	1023.000000	1023.000000	2046.000000
24.000000	-0.047146	-27.863565	-9.664980	-5.006742	-7.142626	-6.049218	0.000000	-10.000000	0.025000	-2.416667	16.500000	1023.000000	1023.000000	2046.000000
24.020000	-0.046469	-27.463202	-9.607269	-5.149462	-7.130865	-5.575606	0.000000	-10.000000	0.025000	-2.666667	15.833333	1023.000000	1023.000000	2046.000000
24.040001	-0.045520	-26.902617	-9.726529	-4.895068	-6.688038	-5.592981	0.000000	-10.000000	0.025000	-2.816667	15.333333	1023.000000	1023.000000	2046.000000
24.059999	-0.045062	-26.631708	-9.618457	-4.826596	-6.554673	-5.631982	0.000000	-10.000000	0.033333	-2.766667	14.333333	1023.000000	1023.000000	2046.000000
24.080000	-0.045956	-27.159857	-9.616564	-4.947968	-6.775468	-5.819856	0.000000	-10.000000	0.033333	-2.900000	13.333333	1023.000000	1023.000000	2046.000000
24.100000	-0.047752	-28.221725	-9.666342	-5.403213	-7.267217	-5.884953	0.000000	-10.000000	0.033333	-3.266667	12.000000	1023.000000	1023.000000	2046.000000
24.120001	-0.048462	-28.640825	-9.908706	-5.762533	-7.232198	-5.737389	0.000000	-10.000000	0.025000	-3.666667	11.333333	1023.000000	1023.000000	2046.000000
24.139999	-0.048804	-28.843086	-10.089875	-5.805084	-6.976627	-5.971499	0.000000	-10.000000	0.025000	-4.000000	10.500000	1023.000000	1023.000000	2046.000000
24.160000	-0.049010	-28.964931	-9.889480	-5.937206	-7.033326	-6.104919	0.000000	-10.000000	0.033333	-4.033333	9.666667	1023.000000	1023.000000	2046.000000
24.180000	-0.050320	-29.739384	-9.786077	-6.235825	-7.476031	-6.241450	0.000000	-10.000000	0.025000	-3.866667	7.833333	1023.000000	1023.000000	2046.000000
24.200001	-0.050794	-30.019487	-9.864758	-6.669247	-7.576340	-5.909142	0.000000	-10.000000	0.016667	-3.466667	6.166667	1023.000000	1023.000000	2046.000000
24.219999	-0.050307	-29.731422	-10.085014	-6.448487	-7.085458	-6.112464	0.000000	-10.000000	0.000000	-3.050000	4.500000	1023.000000	1023.000000	2046.000000
24.240000	-0.049126	-29.033709	-9.755312	-6.353912	-6.884723	-6.039761	0.000000	-10.000000	0.008333	-2.800000	3.500000	1023.000000	1023.000000	2046.000000
24.260000	-0.049107	-29.022360	-9.448495	-6.398854	-7.132177	-6.042835	0.000000	-10.000000	0.016667	-2.683333	2.833333	1023.000000	1023.000000	2046.000000
24.280001	-0.048769	-28.822519	-9.442740	-6.603816	-7.100778	-5.675185	0.000000	-10.000000	0.025000	-2.483333	2.000000	1023.000000	1023.000000	2046.000000
24.299999	-0.047504	-28.074572	-9.533177	-6.322014	-6.514379	-5.705001	0.000000	-10.000000	0.016667	-2.250000	1.166667	1023.000000	1023.000000	2046.000000
24.320000	-0.046009	-27.191069	-9.220952	-6.142316	-6.275232	-5.552568	0.000000	-10.000000	0.008333	-1.900000	0.333333	1023.000000	1023.000000	2046.000000
24.340000	-0.045883	-27.116987	-8.879066	-6.114097	-6.577030	-5.546793	0.000000	-10.000000	0.000000	-1.716667	0.000000	1023.000000	1023.000000	2046.000000
24.360001	-0.045675	-26.994022	-8.791315	-6.333354	-6.686677	-5.182675	0.000000	-10.000000	0.000000	-1.416667	0.000000	1023.000000	1023.000000	2046.000000
24.379999	-0.044791	-26.471748	-9.025828	-6.114098	-6.146144	-5.185678	0.000000	-10.000000	0.016667	-0.883333	0.000000	1023.000000	1023.000000	2046.000000
24.400000	-0.043560	-25.744164	-8.780408	-5.881894	-5.899644	-5.182218	0.000000	-10.000000	0.025000	-0.350000	0.000000	1023.000000	1023.000000	2046.000000
24.420000	-0.043509	-25.713552	-8.539165	-5.818184	-6.135513	-5.220690	0.000000	-10.000000	0.033333	0.000000	0.000000	1023.000000	1023.000000	2046.000000
24.440001	-0.043725	-25.841753	-8.466404	-6.092553	-6.362377	-4.920419	0.000000	-10.000000	0.016667	0.000000	0.000000	1023.000000	1023.000000	2046.000000
24.459999	-0.043322	-25.603167	-8.740677	-5.958302	-5.974710	-4.929477	0.000000	-10.000000	0.016667	0.000000	0.000000	1023.000000	1023.000000	2046.000000
24.480000	-0.042513	-25.124910	-8.624213	-5.753759	-5.740575	-5.006363	0.000000	-10.000000	0.008333	0.000000	0.000000	1023.000000	1023.000000	2046.000000
24.500000	-0.042028	-24.838608	-8.381693	-5.639684	-5.793138	-5.024094	0.000000	-10.000000	0.008333	0.000000	0.000000	1023.000000	1023.000000	2046.000000
24.520000	-0.042542	-25.142221	-8.232676	-5.898734	-6.161873	-4.848938	0.000000	-10.000000	0.000000	0.000000	0.000000	1023.000000	1023.000000	2046.000000
24.540001	-0.042546	-25.144600	-8.402132	-5.990575	-6.065335	-4.686558	0.000000	-10.000000	0.000000	0.000000	0.000000	1023.000000	1023.000000	2046.000000
24.559999	-0.042008	-24.826675	-8.590387	-5.821985	-5.610634	-4.803669	0.000000	-10.000000	0.008333	0.000000	0.000000	1023.000000	1023.000000	2046.000000
24.580000	-0.041126	-24.305456	-8.333405	-5.711538	-5.527279	-4.733233	0.000000	-10.000000	0.008333	0.000000	0.000000	1023.000000	1023.000000	2046.000000
24.600000	-0.041524	-24.540682	-8.030999	-5.752286	-5.989780	-4.767616	0.000000	-10.000000	0.008333	0.000000	0.000000	1023.000000	1023.000000	2046.000000
24.620001	-0.041828	-24.720497	-8.183071	-5.999254	-6.017509	-4.520664	0.000000	-10.000000	0.000000	0.000000	0.000000	1023.000000	1023.000000	2046.000000
24.639999	-0.041537	-24.548077	-8.462210	-5.750946	-5.602909	-4.732013	0.000000	-10.000000	0.016667	0.000000	0.000000	1023.000000	1023.000000	2046.000000
24.660000	-0.041724	-24.658777	-8.385633	-5.666073	-5.789574	-4.817497	0.000000	-10.000000	0.016667	0.000000	0.000000	1023.000000	1023.000000	2046.000000
24.680000	-0.043512	-25.715374	-8.332955	-5.911399	-6.449590	-5.021429	0.000000	-10.000000	0.016667	0.000000	0.000000	1023.000000	1023.000000	2046.000000
24.700001	-0.044686	-26.409330	-8.713955	-6.175218	-6.515609	-5.004548	0.000000	-10.000000	0.000000	0.000000	0.000000	1023.000000	1023.000000	2046.000000
24.719999	-0.045088	-26.647261	-8.972601	-6.086340	-6.274672	-5.313648	0.000000	-10.000000	0.000000	0.000000	0.000000	1023.000000	1023.000000	2046.000000
24.740000	-0.044621	-26.370955	-8.787060	-6.037202	-6.222044	-5.324649	0.000000	-10.000000	0.008333	0.000000	0.000000	1023.000000	1023.000000	2046.000000
24.760000	-0.044759	-26.452591	-8.552876	-6.001534	-6.505954	-5.392227	0.000000	-10.000000	0.016667	0.000000	0.000000	1023.000000	1023.000000	2046.000000
24.780001	-0.044879	-26.523205	-8.703234	-6.110762	-6.485102	-5.224108	0.000000	-10.000000	0.025000	-0.300000	0.000000	1023.000000	1023.000000	2046.000000
24.799999	-0.044847	-26.504316	-8.955785	-6.067902	-6.191961	-5.288670	0.000000	-10.000000	0.025000	-0.950000	0.000000	1023.000000	1023.000000	2046.000000
24.820000	-0.043736	-25.848001	-8.838518	-5.737386	-6.064516	-5.207581	0.000000	-10.000000	0.008333	-1.483333	0.000000	1023.000000	1023.000000	2046.000000
24.840000	-0.044503	-26.301332	-8.755647	-5.783695	-6.500385	-5.261606	0.000000	-10.000000	-0.008333	-1.716667	0.000000	1023.000000	1023.000000	2046.000000
24.860001	-0.045442	-26.856276	-9.083920	-6.128173	-6.612090	-5.032093	0.000000	-10.000000	-0.016667	-1.066667	0.000000	1023.000000	1023.000000	2046.000000
24.879999	-0.046368	-27.403254	-9.456385	-6.066469	-6.389367	-5.491033	0.000000	-10.000000	0.000000	-0.533333	0.000000	1023.000000	1023.000000	2046.000000
24.900000	-0.048062	-28.404711	-9.560866	-6.094327	-6.846974	-5.902543	0.000000	-10.000000	0.008333	0.000000	0.000000	1023.000000	1023.000000	2046.000000
24.920000	-0.051231	-30.277819	-9.813055	-6.390144	-7.763083	-6.311537	0.000000	-10.000000	0.008333	0.000000	0.000000	1023.000000	1023.000000	2046.000000
24.940001	-0.053341	-31.524742	-10.459341	-6.621435	-7.979897	-6.464070	0.000000	-10.000000	0.008333	0.000000	0.000000	1023.000000	1023.000000	2046.000000
24.959999	-0.053909	-31.860306	-10.933175	-6.467718	-7.637342	-6.822070	0.000000	-10.000000	0.008333	0.000000	0.000000	1023.000000	1023.000000	2046.000000
24.980000	-0.054018	-31.924761	-10.740310	-6.421128	-7.868125	-6.895197	0.000000	-10.000000	0.008333	0.000000	0.000000	1023.000000	1023.000000	2046.000000
25.000000	-0.054758	-32.361816	-10.650032	-6.684604	-8.270176	-6.757004	0.000000	-10.000000	0.000000	0.000000	0.000000	1023.000000	1023.000000	2046.000000
25.020000	-0.055199	-32.622581	-11.166225	-6.677049	-7.982923	-6.796386	0.000000	-10.000000	0.008333	0.000000	0.000000	1023.000000	1023.000000	2046.000000
25.040001	-0.054607	-32.272903	-11.234499	-6.450201	-7.715368	-6.872837	0.000000	-10.000000	0.008333	0.000000	0.000000	1023.000000	1023.000000	2046.000000
25.059999	-0.054144	-31.999102	-10.843622	-6.323669	-8.013448	-6.818363	0.000000	-10.000000	0.008333	0.000000	0.000000	1023.000000	1023.000000	2046.000000
25.080000	-0.054605	-32.271572	-10.852177	-6.572242	-8.250088	-6.597066	0.000000	-10.000000	0.000000	0.716667	0.000000	1023.000000	1023.000000	2046.000000
25.100000	-0.054362	-32.127769	-11.280945	-6.343059	-7.718558	-6.785208	0.000000	-10.000000	0.000000	1.666667	0.000000	1023.000000	1023.000000	2046.000000
25.120001	-0.053170	-31.423237	-10.953609	-6.166897	-7.643108	-6.659622	0.000000	-10.000000	0.000000	2.833333	0.000000	1023.000000	1023.000000	2046.000000
25.139999	-0.052936	-31.284992	-10.595468	-6.244209	-7.925012	-6.520304	0.000000	-10.000000	0.000000	3.500000	0.000000	1023.000000	1023.000000	2046.000000
25.160000	-0.052501	-31.027817	-10.647910	-6.386692	-7.761639	-6.231576	0.000000	-10.000000	0.000000	4.116667	0.000000	1023.000000	1023.000000	2046.000000
25.180000	-0.051624	-30.509571	-10.759596	-6.149351	-7.281067	-6.319557	0.000000	-10.000000	-0.008333	4.666667	0.000000	1023.000000	1023.000000	2046.000000
25.200001	-0.049708	-29.377537	-10.386143	-5.925584	-7.008414	-6.057396	0.000000	-10.000000	-0.025000	5.016667	0.000000	1023.000000	1023.000000	2046.000000
25.219999	-0.048341	-28.569483	-10.038309	-5.744230	-6.938668	-5.848277	0.000000	-10.000000	-0.041667	5.250000	0.000000	1023.000000	1023.000000	2046.000000
25.240000	-0.047813	-28.257490	-9.691945	-5.821501	-7.153456	-5.590588	0.000000	-10.000000	-0.033333	5.500000	0.000000	1023.000000	1023.000000	2046.000000
25.260000	-0.048081	-28.415674	-9.845725	-6.040347	-7.122378	-5.407225	0.000000	-10.000000	-0.025000	5.800000	0.000000	1023.000000	1023.000000	2046.000000
25.280001	-0.048703	-28.783588	-10.285944	-6.028440	-6.736737	-5.732467	0.000000	-10.000000	-0.016667	6.033333	0.000000	1023.000000	1023.000000	2046.000000
25.299999	-0.048542	-28.688269	-10.221480	-6.118420	-6.627702	-5.720665	0.000000	-10.000000	-0.016667	5.933333	0.000000	1023.000000	1023.000000	2046.000000
25.320000	-0.048940	-28.923546	-9.879682	-6.264349	-7.012112	-5.767403	0.000000	-10.000000	-0.025000	5.700000	0.000000	1023.000000	1023.000000	2046.000000
25.340000	-0.049679	-29.360561	-9.769757	-6.747983	-7.301759	-5.541062	0.000000	-10.000000	-0.025000	5.600000	3.500000	1023.000000	1023.000000	2046.000000
25.360001	-0.050408	-29.791197	-10.271412	-6.891515	-6.888662	-5.739608	0.000000	-10.000000	-0.033333	6.216667	11.333333	1023.000000	1023.000000	2046.000000
25.379999	-0.049711	-29.379185	-10.062301	-6.888096	-6.742556	-5.686232	0.000000	-10.000000	-0.025000	6.900000	19.166666	1023.000000	1023.000000	2046.000000
25.400000	-0.049179	-29.064732	-9.479373	-6.970399	-7.084605	-5.530355	0.000000	-10.000000	-0.033333	7.800000	24.166666	1023.000000	1023.000000	2046.000000
25.420000	-0.048777	-28.827135	-9.538828	-7.247979	-6.878427	-5.161901	0.000000	-10.000000	-0.033333	8.500000	25.833334	1023.000000	1023.000000	2046.000000
25.440001	-0.047710	-28.196733	-9.736766	-6.947994	-6.208537	-5.303436	0.000000	-10.000000	-0.050000	9.650001	28.500000	1023.000000	1023.000000	2046.000000
25.459999	-0.045538	-26.913141	-9.184353	-6.777815	-5.992065	-4.958909	0.000000	-10.000000	-0.066667	10.900001	31.666666	1023.000000	1023.000000	2046.000000
25.480000	-0.044162	-26.099880	-8.595593	-6.762514	-6.116363	-4.625410	0.000000	-10.000000	-0.091667	12.250000	35.166668	1023.000000	1023.000000	2046.000000
25.500000	-0.042983	-25.403112	-8.443982	-6.812891	-5.907661	-4.238578	0.000000	-10.000000	-0.116667	13.433333	39.000000	1023.000000	1023.000000	2046.000000
25.520000	-0.042076	-24.866716	-8.697906	-6.512020	-5.306752	-4.350039	0.000000	-10.000000	-0.133333	14.383333	43.166668	1023.000000	1023.000000	2046.000000
25.540001	-0.039826	-23.536959	-8.281684	-6.308526	-4.975611	-3.971139	0.000000	-10.000000	-0.166667	15.133333	47.666668	1023.000000	1023.000000	2046.000000
25.559999	-0.038617	-22.822914	-7.675267	-6.252320	-5.141004	-3.754324	0.000000	-10.000000	-0.183333	16.066668	52.500000	1023.000000	1023.000000	2046.000000
25.580000	-0.037847	-22.367842	-7.578584	-6.361466	-5.033886	-3.393906	0.000000	-10.000000	-0.208333	16.950001	57.833332	1023.000000	1023.000000	2046.000000
25.600000	-0.037179	-21.972795	-7.912213	-6.060631	-4.381939	-3.618012	0.000000	-10.000000	-0.225000	17.933334	63.500000	1023.000000	1023.000000	2046.000000
25.620001	-0.035560	-21.016155	-7.401254	-5.896750	-4.373553	-3.344598	0.000000	-10.000000	-0.241667	18.600000	69.500000	1023.000000	1023.000000	2046.000000
25.639999	-0.034781	-20.555296	-6.856295	-5.972780	-4.706377	-3.019843	0.000000	-10.000000	-0.258333	19.266666	75.500000	1023.000000	1023.000000	2046.000000
25.660000	-0.034679	-20.495222	-7.263680	-5.850090	-4.255994	-3.125458	0.000000	-10.000000	-0.275000	20.083334	81.666664	1023.000000	1023.000000	2046.000000
25.680000	-0.033425	-19.754129	-7.211483	-5.645611	-3.849306	-3.047730	0.000000	-10.000000	-0.291667	20.733334	88.166664	1023.000000	1023.000000	2046.000000
25.700001	-0.032047	-18.939970	-6.666516	-5.482458	-3.944661	-2.846335	0.000000	-10.000000	-0.316667	21.533333	95.000000	1023.000000	1023.000000	2046.000000
25.719999	-0.031276	-18.483963	-6.242570	-5.638004	-4.159410	-2.443978	0.000000	-10.000000	-0.316667	21.983334	102.000000	1023.000000	1023.000000	2046.000000
25.740000	-0.030984	-18.311672	-6.693508	-5.447980	-3.555509	-2.614676	0.000000	-10.000000	-0.333333	22.583334	109.333336	1023.000000	1023.000000	2046.000000
25.760000	-0.029599	-17.493202	-6.515862	-5.242503	-3.284782	-2.450055	0.000000	-10.000000	-0.350000	22.916666	116.666664	1023.000000	1023.000000	2046.000000
25.780001	-0.028189	-16.659840	-5.821157	-5.125677	-3.511596	-2.201411	0.000000	-10.000000	-0.383333	23.416666	124.333336	1023.000000	1023.000000	2046.000000
25.799999	-0.027721	-16.383131	-5.722802	-5.290619	-3.492731	-1.876979	0.000000	-10.000000	-0.400000	23.883333	132.000000	1023.000000	1023.000000	2046.000000
25.820000	-0.027574	-16.296471	-6.143548	-4.988979	-2.953026	-2.210916	0.000000	-10.000000	-0.400000	24.500000	140.000000	1023.000000	1023.000000	2046.000000
25.840000	-0.026338	-15.565692	-5.759007	-4.897182	-2.913574	-1.995928	0.000000	-10.000000	-0.408333	24.799999	148.000000	1023.000000	1023.000000	2046.000000
25.860001	-0.025801	-15.248261	-5.130201	-5.028881	-3.334232	-1.754948	0.000000	-10.000000	-0.425000	25.083334	156.333328	1023.000000	1023.000000	2046.000000
25.879999	-0.025842	-15.272590	-5.434212	-5.072675	-2.955422	-1.810281	0.000000	-10.000000	-0.441667	25.500000	164.666672	1023.000000	1023.000000	2046.000000
25.900000	-0.024506	-14.482980	-5.370191	-4.805454	-2.467757	-1.839578	0.000000	-10.000000	-0.450000	25.866667	173.166672	1023.000000	1023.000000	2046.000000
25.920000	-0.022107	-13.065146	-4.570119	-4.575971	-2.496425	-1.422631	0.000000	-10.000000	-0.450000	26.400000	181.666672	1023.000000	1023.000000	2046.000000
25.940001	-0.020357	-12.030972	-4.080313	-4.561900	-2.563076	-0.825684	0.000000	-10.000000	-0.433333	26.500000	190.500000	1023.000000	1023.000000	2046.000000
25.959999	-0.020045	-11.846858	-4.512133	-4.170260	-2.023687	-1.140777	0.000000	-10.000000	-0.425000	26.350000	199.333328	1023.000000	1023.000000	2046.000000
25.980000	-0.018886	-11.161722	-4.435384	-3.913564	-1.800356	-1.012418	0.000000	-10.000000	-0.433333	25.966667	208.166672	1023.000000	1023.000000	2046.000000
26.000000	-0.017403	-10.285253	-3.848956	-3.715409	-2.066246	-0.654642	0.000000	-10.000000	-0.466667	25.900000	216.833328	1023.000000	1023.000000	2046.000000
26.020000	-0.016808	-9.933396	-3.582984	-3.810905	-2.225857	-0.313651	0.000000	-10.000000	-0.491667	26.100000	225.500000	1023.000000	1023.000000	2046.000000
26.040001	-0.017480	-10.330945	-4.148338	-3.619254	-1.812462	-0.750891	0.000000	-10.000000	-0.500000	26.600000	234.166672	1023.000000	1023.000000	2046.000000
26.059999	-0.018084	-10.687907	-4.245994	-3.516628	-1.861205	-1.064080	0.000000	-10.000000	-0.483333	26.766666	243.000000	1023.000000	1023.000000	2046.000000
26.080000	-0.019113	-11.295805	-3.959420	-3.583911	-2.531970	-1.220504	0.000000	-10.000000	-0.458333	26.816668	252.000000	1023.000000	1023.000000	2046.000000
26.100000	-0.020216	-11.947502	-3.998774	-3.814650	-2.961877	-1.172201	0.000000	-10.000000	-0.425000	26.183334	261.000000	1023.000000	1023.000000	2046.000000
26.120001	-0.021190	-12.523303	-4.569345	-3.565304	-2.706619	-1.682036	0.000000	-10.000000	-0.400000	25.516666	269.833344	1023.000000	1023.000000	2046.000000
26.139999	-0.020903	-12.353909	-4.692469	-3.350843	-2.481449	-1.829149	0.000000	-10.000000	-0.375000	24.733334	278.500000	1023.000000	1023.000000	2046.000000
26.160000	-0.019664	-11.621250	-4.466470	-3.212920	-2.333776	-1.608084	0.000000	-10.000000	-0.375000	24.400002	286.833344	1023.000000	1023.000000	2046.000000
26.180000	-0.018489	-10.926738	-3.811949	-3.229426	-2.627584	-1.257779	0.000000	-10.000000	-0.383333	24.250000	295.000000	1023.000000	1023.000000	2046.000000
26.200001	-0.017582	-10.391215	-3.673098	-3.182606	-2.518844	-1.016667	0.000000	-10.000000	-0.400000	24.366667	303.000000	1023.000000	1023.000000	2046.000000
26.219999	-0.017320	-10.236205	-4.042220	-2.773944	-2.026810	-1.393232	0.000000	-10.000000	-0.400000	24.416666	311.000000	1023.000000	1023.000000	2046.000000
26.240000	-0.015403	-9.103148	-3.772083	-2.505816	-1.717285	-1.107964	0.000000	-10.000000	-0.400000	24.533333	319.000000	1023.000000	1023.000000	2046.000000
26.260000	-0.013685	-8.087669	-2.916976	-2.437853	-2.031738	-0.701103	0.000000	-10.000000	-0.400000	24.650000	327.333344	1023.000000	1023.000000	2046.000000
26.280001	-0.012382	-7.318006	-2.606956	-2.405022	-1.928941	-0.377087	0.000000	-10.000000	-0.408333	24.850000	335.666656	1023.000000	1023.000000	2046.000000
26.299999	-0.011763	-6.951694	-2.917705	-2.047769	-1.339737	-0.646482	0.000000	-10.000000	-0.425000	25.050001	344.000000	1023.000000	1023.000000	2046.000000
26.320000	-0.009861	-5.827875	-2.611797	-1.751314	-0.994465	-0.470300	0.000000	-10.000000	-0.441667	25.316668	352.333344	1023.000000	1023.000000	2046.000000
26.340000	-0.007412	-4.380258	-1.651160	-1.613681	-1.147754	0.032337	0.000000	-10.000000	-0.441667	25.500000	360.666656	1023.000000	1023.000000	2046.000000
26.360001	-0.005467	-3.230734	-1.236418	-1.513111	-0.978353	0.497148	0.000000	-10.000000	-0.425000	25.533335	369.333344	1023.000000	1023.000000	2046.000000
26.379999	-0.004201	-2.482738	-1.462876	-0.932226	-0.351372	0.263736	0.000000	-10.000000	-0.425000	25.483334	377.666656	1023.000000	1023.000000	2046.000000
26.400000	-0.001956	-1.156277	-1.083375	-0.581274	-0.071054	0.579426	0.000000	-10.000000	-0.425000	25.300001	386.333344	1023.000000	1023.000000	2046.000000
26.420000	-0.000219	-0.129229	-0.241857	-0.515344	-0.352454	0.980425	0.000000	-10.000000	-0.425000	25.000000	394.666656	1023.000000	1023.000000	2046.000000
26.440001	0.000316	0.186791	0.025339	-0.778382	-0.381566	1.321399	0.000000	-10.000000	-0.391667	24.466667	403.000000	1023.000000	1023.000000	2046.000000
26.459999	-0.000345	-0.203780	-0.442363	-0.645455	0.040912	0.843127	0.000000	-10.000000	-0.358333	24.000000	411.000000	1023.000000	1023.000000	2046.000000
26.480000	-0.000118	-0.069791	-0.439865	-0.545634	0.201639	0.714069	0.000000	-10.000000	-0.333333	23.333334	419.000000	1023.000000	1023.000000	2046.000000
26.500000	0.000925	0.546660	0.069430	-0.615254	0.101366	0.991118	0.000000	-10.000000	-0.325000	22.966667	427.000000	1023.000000	1023.000000	2046.000000
26.520000	0.001643	0.971152	0.713886	-0.946592	-0.165129	1.368987	0.000000	-10.000000	-0.341667	22.633333	435.000000	1023.000000	1023.000000	2046.000000
26.540001	0.002059	1.216853	0.809603	-1.081152	0.045747	1.442654	0.000000	-10.000000	-0.350000	22.716667	442.666656	1023.000000	1023.000000	2046.000000
26.559999	0.002396	1.416146	0.531988	-0.740057	0.608362	1.015853	0.000000	-10.000000	-0.375000	22.733334	450.333344	1023.000000	1023.000000	2046.000000
26.580000	0.004650	2.748304	0.907579	-0.498436	0.952071	1.387091	0.000000	-10.000000	-0.375000	22.850000	457.666656	1023.000000	1023.000000	2046.000000
26.600000	0.007363	4.351607	1.954581	-0.402093	0.793667	2.005453	0.000000	-10.000000	-0.375000	23.133333	465.333344	1023.000000	1023.000000	2046.000000
26.620001	0.009346	5.523303	2.401661	-0.362857	1.031497	2.453002	0.000000	-10.000000	-0.375000	23.250000	473.000000	1023.000000	1023.000000	2046.000000
26.639999	0.010293	6.083097	2.203053	0.088131	1.648327	2.143585	0.000000	-10.000000	-0.383333	23.433334	481.000000	1023.000000	1023.000000	2046.000000
26.660000	0.012106	7.154925	2.386951	0.428446	2.039002	2.300525	0.000000	-10.000000	-0.383333	23.416668	488.666656	1023.000000	1023.000000	2046.000000
26.680000	0.014343	8.476632	3.235352	0.547335	1.869698	2.824247	0.000000	-10.000000	-0.366667	23.483334	496.333344	1023.000000	1023.000000	2046.000000
26.700001	0.016345	9.660184	3.855475	0.578437	1.879889	3.346383	0.000000	-10.000000	-0.350000	23.450001	504.000000	1023.000000	1023.000000	2046.000000
26.719999	0.017646	10.428885	3.984819	0.725194	2.188540	3.530331	0.000000	-10.000000	-0.350000	23.300001	512.000000	1023.000000	1023.000000	2046.000000
26.740000	0.018200	10.755979	3.751855	1.146504	2.682042	3.175578	0.000000	-10.000000	-0.341667	23.333334	520.000000	1023.000000	1023.000000	2046.000000
26.760000	0.019565	11.562854	3.843262	1.508557	3.004898	3.206137	0.000000	-10.000000	-0.341667	23.116667	527.666687	1023.000000	1023.000000	2046.000000
26.780001	0.021416	12.657124	4.468346	1.663785	2.945005	3.579988	0.000000	-10.000000	-0.333333	23.100000	535.333313	1023.000000	1023.000000	2046.000000
26.799999	0.023075	13.637550	5.228694	1.587084	2.699126	4.122645	0.000000	-10.000000	-0.341667	22.800001	543.000000	1023.000000	1023.000000	2046.000000
26.820000	0.023787	14.058391	5.191714	1.743872	2.968734	4.154071	0.000000	-10.000000	-0.341667	22.700001	550.833313	1023.000000	1023.000000	2046.000000
26.840000	0.023579	13.934988	4.812958	2.131741	3.347385	3.642904	0.000000	-10.000000	-0.333333	22.383333	558.500000	1023.000000	1023.000000	2046.000000
26.860001	0.024296	14.358752	4.802883	2.320860	3.525852	3.709156	0.000000	-10.000000	-0.333333	22.433332	566.000000	1023.000000	1023.000000	2046.000000
26.879999	0.025086	14.825579	5.340611	2.296748	3.206660	3.981560	0.000000	-10.000000	-0.333333	22.433332	573.500000	1023.000000	1023.000000	2046.000000
26.900000	0.026085	15.416120	5.921503	2.153306	2.964834	4.376478	0.000000	-10.000000	-0.358333	22.383333	581.000000	1023.000000	1023.000000	2046.000000
26.920000	0.026685	15.770726	5.942456	2.339536	3.251690	4.237044	0.000000	-10.000000	-0.341667	22.333334	588.500000	1023.000000	1023.000000	2046.000000
26.940001	0.027647	16.339365	5.860431	2.720267	3.724219	4.034449	0.000000	-10.000000	-0.350000	22.166666	595.833313	1023.000000	1023.000000	2046.000000
26.959999	0.028973	17.123007	5.808863	3.091873	4.094601	4.127671	0.000000	-10.000000	-0.308333	22.116667	603.333313	1023.000000	1023.000000	2046.000000
26.980000	0.030283	17.897501	6.258730	3.397499	3.876326	4.364945	0.000000	-10.000000	-0.316667	21.466667	610.666687	1023.000000	1023.000000	2046.000000
27.000000	0.030855	18.235184	6.766891	3.149963	3.424305	4.894022	0.000000	-10.000000	-0.300000	21.066668	618.000000	1023.000000	1023.000000	2046.000000
27.020000	0.031070	18.362431	6.643494	3.331563	3.493883	4.893492	0.000000	-10.000000	-0.308333	20.583334	625.000000	1023.000000	1023.000000	2046.000000
27.040001	0.030696	18.141415	6.170078	3.787302	3.819597	4.364437	0.000000	-10.000000	-0.300000	20.466667	632.000000	1023.000000	1023.000000	2046.000000
27.059999	0.030601	18.084951	6.002405	3.972478	3.923329	4.186739	0.000000	-10.000000	-0.283333	20.116667	638.833313	1023.000000	1023.000000	2046.000000
27.080000	0.030125	17.803921	6.229013	3.922583	3.538262	4.114062	0.000000	-10.000000	-0.283333	20.100000	645.666687	1023.000000	1023.000000	2046.000000
27.100000	0.029266	17.296007	6.522813	3.615632	2.925096	4.232467	0.000000	-10.000000	-0.266667	19.833334	652.333313	1023.000000	1023.000000	2046.000000
27.120001	0.027650	16.341072	6.080868	3.546539	2.827890	3.885775	0.000000	-10.000000	-0.250000	19.516666	659.000000	1023.000000	1023.000000	2046.000000
27.139999	0.025879	15.294509	5.399117	3.841425	2.951383	3.102584	0.000000	-10.000000	-0.233333	18.750000	665.666687	1023.000000	1023.000000	2046.000000
27.160000	0.025917	15.316833	5.302142	3.958761	3.002291	3.053639	0.000000	-10.000000	-0.216667	18.216667	672.166687	1023.000000	1023.000000	2046.000000
27.180000	0.026902	15.898930	5.849031	3.842473	2.737927	3.469499	0.000000	-10.000000	-0.208333	17.766668	678.500000	1023.000000	1023.000000	2046.000000
27.200001	0.027785	16.420971	6.244268	3.693966	2.635712	3.847025	0.000000	-10.000000	-0.200000	17.616667	684.500000	1023.000000	1023.000000	2046.000000
27.219999	0.027794	16.426016	6.038838	3.905356	2.903428	3.578395	0.000000	-10.000000	-0.200000	17.466667	690.166687	1023.000000	1023.000000	2046.000000
27.240000	0.027885	16.480255	5.804628	4.192799	3.229846	3.252983	0.000000	-10.000000	-0.200000	17.383333	695.833313	1023.000000	1023.000000	2046.000000
27.260000	0.028743	16.987392	5.794644	4.416197	3.468054	3.308499	0.000000	-10.000000	-0.183333	17.316668	701.500000	1023.000000	1023.000000	2046.000000
27.280001	0.030273	17.891287	6.442160	4.488971	3.283382	3.676775	0.000000	-10.000000	-0.166667	17.200001	707.500000	1023.000000	1023.000000	2046.000000
27.299999	0.032024	18.926418	7.100770	4.373431	3.171302	4.280916	0.000000	-10.000000	-0.158333	17.150000	713.333313	1023.000000	1023.000000	2046.000000
27.320000	0.032569	19.248075	6.959943	4.646696	3.545459	4.095979	0.000000	-10.000000	-0.166667	17.033335	719.000000	1023.000000	1023.000000	2046.000000
27.340000	0.033091	19.556725	6.735614	5.050503	3.998742	3.771865	0.000000	-10.000000	-0.175000	17.150002	724.666687	1023.000000	1023.000000	2046.000000
27.360001	0.034659	20.483665	7.039220	5.260789	4.176837	4.006819	0.000000	-10.000000	-0.183333	17.200001	730.500000	1023.000000	1023.000000	2046.000000
27.379999	0.037165	21.964357	7.906835	5.429052	4.032768	4.595703	0.000000	-10.000000	-0.183333	17.416668	736.333313	1023.000000	1023.000000	2046.000000
27.400000	0.039517	23.354563	8.442830	5.564379	4.183444	5.163910	0.000000	-10.000000	-0.175000	17.033335	742.000000	1023.000000	1023.000000	2046.000000
27.420000	0.040116	23.708506	8.225495	6.007598	4.628182	4.847229	0.000000	-10.000000	-0.158333	16.633333	747.666687	1023.000000	1023.000000	2046.000000
27.440001	0.040584	23.985201	8.124942	6.277798	4.863858	4.718603	0.000000	-10.000000	-0.158333	15.750000	753.333313	1023.000000	1023.000000	2046.000000
27.459999	0.040881	24.160427	8.283422	6.269195	4.829520	4.778289	0.000000	-10.000000	-0.158333	15.166667	758.833313	1023.000000	1023.000000	2046.000000
27.480000	0.041325	24.422865	8.841282	5.989396	4.496050	5.096138	0.000000	-10.000000	-0.150000	14.450000	764.000000	1023.000000	1023.000000	2046.000000
27.500000	0.041542	24.551327	9.081800	5.746510	4.402468	5.320549	0.000000	-10.000000	-0.125000	13.650001	769.000000	1023.000000	1023.000000	2046.000000
27.520000	0.040956	24.205191	8.957663	5.709550	4.458015	5.079962	0.000000	-10.000000	-0.108333	13.000000	773.666687	1023.000000	1023.000000	2046.000000
27.540001	0.040243	23.783318	8.710787	5.727984	4.698276	4.646271	0.000000	-10.000000	-0.100000	12.283334	778.000000	1023.000000	1023.000000	2046.000000
27.559999	0.040269	23.799126	8.642673	5.676900	4.882409	4.597144	0.000000	-10.000000	-0.100000	11.983334	782.000000	1023.000000	1023.000000	2046.000000
27.580000	0.041442	24.492001	9.002501	5.741551	4.944789	4.803160	0.000000	-10.000000	-0.100000	11.850000	786.000000	1023.000000	1023.000000	2046.000000
27.600000	0.043541	25.732660	9.725867	5.753922	4.922798	5.330072	0.000000	-10.000000	-0.100000	11.950000	790.000000	1023.000000	1023.000000	2046.000000
27.620001	0.045622	26.962492	10.334617	5.779905	4.990402	5.857568	0.000000	-10.000000	-0.100000	12.250000	794.000000	1023.000000	1023.000000	2046.000000
27.639999	0.047099	27.835413	10.464514	6.104883	5.389686	5.876331	0.000000	-10.000000	-0.100000	12.266667	798.166687	1023.000000	1023.000000	2046.000000
27.660000	0.048092	28.422554	10.403118	6.493386	5.805676	5.720373	0.000000	-10.000000	-0.091667	12.466667	802.500000	1023.000000	1023.000000	2046.000000
27.680000	0.049067	28.998459	10.408069	6.832159	6.088773	5.669458	0.000000	-10.000000	-0.083333	12.216667	806.833313	1023.000000	1023.000000	2046.000000
27.700001	0.050207	29.672213	10.629878	7.030204	6.167313	5.844818	0.000000	-10.000000	-0.066667	12.083334	811.000000	1023.000000	1023.000000	2046.000000
27.719999	0.052109	30.796206	11.262814	7.079468	6.086064	6.367859	0.000000	-10.000000	-0.058333	11.600000	815.000000	1023.000000	1023.000000	2046.000000
27.740000	0.053889	31.848421	11.849438	7.048156	6.034339	6.916489	0.000000	-10.000000	-0.058333	11.316667	819.000000	1023.000000	1023.000000	2046.000000
27.760000	0.054442	32.175117	11.686087	7.312114	6.423858	6.753060	0.000000	-10.000000	-0.058333	10.866667	822.666687	1023.000000	1023.000000	2046.000000
27.780001	0.054313	32.098949	11.368876	7.678962	6.699507	6.351605	0.000000	-10.000000	-0.050000	10.516667	826.333313	1023.000000	1023.000000	2046.000000
27.799999	0.055121	32.576729	11.603942	7.849160	6.639535	6.484093	0.000000	-10.000000	-0.041667	9.966667	829.833313	1023.000000	1023.000000	2046.000000
27.820000	0.056411	33.339134	12.268100	7.737926	6.342293	6.990813	0.000000	-10.000000	-0.033333	9.466667	833.333313	1023.000000	1023.000000	2046.000000
27.840000	0.056296	33.271172	12.164135	7.732697	6.393430	6.980910	0.000000	-10.000000	-0.025000	8.833334	836.500000	1023.000000	1023.000000	2046.000000
27.860001	0.054859	32.421837	11.499868	7.964326	6.584222	6.373419	0.000000	-10.000000	-0.008333	8.116667	839.500000	1023.000000	1023.000000	2046.000000
27.879999	0.054783	32.376705	11.556904	8.128182	6.436223	6.255395	0.000000	-10.000000	0.000000	7.400000	842.500000	1023.000000	1023.000000	2046.000000
27.900000	0.055976	33.081749	12.235238	7.790282	6.143557	6.912672	0.000000	-10.000000	0.000000	6.583333	845.166687	1023.000000	1023.000000	2046.000000
27.920000	0.056312	33.280582	12.046110	7.968516	6.515514	6.750442	0.000000	-10.000000	0.016667	5.600000	847.500000	1023.000000	1023.000000	2046.000000
27.940001	0.056415	33.341316	11.723579	8.322356	6.797494	6.497888	0.000000	-10.000000	0.016667	4.383333	849.500000	1023.000000	1023.000000	2046.000000
27.959999	0.057158	33.780624	11.945164	8.666146	6.701156	6.468157	0.000000	-10.000000	0.025000	2.716667	851.166687	1023.000000	1023.000000	2046.000000
27.980000	0.057929	34.236324	12.470982	8.336779	6.278806	7.149759	0.000000	-10.000000	0.025000	1.283333	852.333313	1023.000000	1023.000000	2046.000000
28.000000	0.057558	34.017044	12.111012	8.520315	6.427301	6.958415	0.000000	-10.000000	0.025000	-0.300000	852.833313	1023.000000	1023.000000	2046.000000
28.020000	0.056514	33.399773	11.463505	8.813243	6.612903	6.510120	0.000000	-10.000000	0.016667	-1.000000	853.000000	1023.000000	1023.000000	2046.000000
28.040001	0.055790	32.971752	11.372702	8.869123	6.366388	6.363537	0.000000	-10.000000	0.000000	-1.150000	853.000000	1023.000000	1023.000000	2046.000000
28.059999	0.054527	32.225510	11.506029	8.568205	5.811671	6.339604	0.000000	-10.000000	0.008333	-0.950000	853.000000	1023.000000	1023.000000	2046.000000
28.080000	0.052013	30.739626	11.167475	8.151170	5.254383	6.166599	0.000000	-10.000000	0.016667	-1.566667	853.000000	1023.000000	1023.000000	2046.000000
28.100000	0.048818	28.851599	10.445354	8.006709	4.924723	5.474812	0.000000	-10.000000	0.033333	-3.083333	853.000000	1023.000000	1023.000000	2046.000000
28.120001	0.046176	27.290068	9.702761	8.010457	4.789662	4.787188	0.000000	-10.000000	0.041667	-4.800000	853.000000	1023.000000	1023.000000	2046.000000
28.139999	0.044649	26.387403	9.250021	7.985795	4.649672	4.501915	0.000000	-10.000000	0.050000	-6.016667	853.000000	1023.000000	1023.000000	2046.000000
28.160000	0.044483	26.289295	9.449761	7.768235	4.370425	4.700874	0.000000	-10.000000	0.050000	-6.583333	853.000000	1023.000000	1023.000000	2046.000000
28.180000	0.044699	26.416946	9.629545	7.516537	4.240129	5.030735	0.000000	-10.000000	0.041667	-6.633333	853.000000	1023.000000	1023.000000	2046.000000
28.200001	0.044059	26.038992	9.327387	7.576202	4.389978	4.745425	0.000000	-10.000000	0.041667	-6.400000	853.000000	1023.000000	1023.000000	2046.000000
28.219999	0.043271	25.573114	9.016636	7.712808	4.458004	4.385666	0.000000	-10.000000	0.041667	-6.233334	853.000000	1023.000000	1023.000000	2046.000000
28.240000	0.042880	25.341928	8.774817	7.776459	4.495525	4.295129	0.000000	-10.000000	0.050000	-6.283333	853.000000	1023.000000	1023.000000	2046.000000
28.260000	0.043538	25.731148	9.204965	7.660846	4.248871	4.616465	0.000000	-10.000000	0.050000	-6.483334	853.000000	1023.000000	1023.000000	2046.000000
28.280001	0.044481	26.288532	9.544077	7.449368	4.229585	5.065502	0.000000	-10.000000	0.050000	-6.600000	849.500000	1023.000000	1023.000000	2046.000000
28.299999	0.044491	26.294271	9.418446	7.643777	4.459708	4.772340	0.000000	-10.000000	0.041667	-6.383333	842.000000	1023.000000	1023.000000	2046.000000
28.320000	0.044386	26.232162	9.159194	7.843592	4.700003	4.529374	0.000000	-10.000000	0.041667	-5.766667	833.833313	1023.000000	1023.000000	2046.000000
28.340000	0.044792	26.472075	9.144370	7.949089	4.798078	4.580537	0.000000	-10.000000	0.033333	-4.866667	828.500000	1023.000000	1023.000000	2046.000000
28.360001	0.046577	27.526728	9.790244	8.024579	4.683694	5.028210	0.000000	-10.000000	0.041667	-3.983333	826.833313	1023.000000	1023.000000	2046.000000
28.379999	0.048391	28.599047	10.136443	8.024722	4.883285	5.554597	0.000000	-10.000000	0.033333	-3.416667	825.333313	1023.000000	1023.000000	2046.000000
28.400000	0.048495	28.660269	9.847136	8.328043	5.225318	5.259771	0.000000	-10.000000	0.025000	-3.166667	824.166687	1023.000000	1023.000000	2046.000000
28.420000	0.048004	28.370312	9.631389	8.450079	5.167354	5.121490	0.000000	-10.000000	0.016667	-3.233333	823.000000	1023.000000	1023.000000	2046.000000
28.440001	0.047774	28.234316	9.945539	8.217663	4.813016	5.258100	0.000000	-10.000000	0.025000	-3.583333	822.000000	1023.000000	1023.000000	2046.000000
28.459999	0.047335	27.974897	9.996043	7.727499	4.746875	5.504480	0.000000	-10.000000	0.041667	-4.416667	820.833313	1023.000000	1023.000000	2046.000000
28.480000	0.045693	27.004511	9.573006	7.673370	4.801437	4.956697	0.000000	-10.000000	0.050000	-5.533333	819.333313	1023.000000	1023.000000	2046.000000
28.500000	0.044176	26.107954	9.145804	7.556102	4.792364	4.613683	0.000000	-10.000000	0.041667	-6.366667	817.500000	1023.000000	1023.000000	2046.000000
28.520000	0.043308	25.594797	9.196267	7.257406	4.518891	4.622234	0.000000	-10.000000	0.033333	-6.683333	815.500000	1023.000000	1023.000000	2046.000000
28.540001	0.043465	25.687561	9.561828	6.886189	4.351299	4.888246	0.000000	-10.000000	0.033333	-6.516667	813.166687	1023.000000	1023.000000	2046.000000
28.559999	0.044022	26.016844	9.755385	6.592293	4.481490	5.187675	0.000000	-10.000000	0.033333	-6.250000	810.833313	1023.000000	1023.000000	2046.000000
28.580000	0.043966	25.983850	9.523340	6.813453	4.823020	4.824037	0.000000	-10.000000	0.025000	-5.900000	808.500000	1023.000000	1023.000000	2046.000000
28.600000	0.044387	26.232979	9.476327	6.982866	4.929854	4.843932	0.000000	-10.000000	0.008333	-5.366667	806.666687	1023.000000	1023.000000	2046.000000
28.620001	0.045940	27.150814	10.063317	7.025300	4.847217	5.214981	0.000000	-10.000000	0.000000	-4.683333	805.000000	1023.000000	1023.000000	2046.000000
28.639999	0.047627	28.147621	10.437688	6.945179	5.045831	5.718924	0.000000	-10.000000	0.000000	-3.966667	803.500000	1023.000000	1023.000000	2046.000000
28.660000	0.048132	28.446053	10.295655	7.270118	5.453592	5.426687	0.000000	-10.000000	0.000000	-3.450000	802.166687	1023.000000	1023.000000	2046.000000
28.680000	0.048206	28.489676	10.117432	7.493867	5.479336	5.399040	0.000000	-10.000000	0.000000	-3.133333	801.000000	1023.000000	1023.000000	2046.000000
28.700001	0.049339	29.159410	10.626547	7.598166	5.270771	5.663928	0.000000	-10.000000	0.008333	-3.000000	800.000000	1023.000000	1023.000000	2046.000000
28.719999	0.050674	29.948557	10.940523	7.447639	5.372169	6.188227	0.000000	-10.000000	0.008333	-2.966667	799.000000	1023.000000	1023.000000	2046.000000
28.740000	0.050804	30.025286	10.714603	7.675310	5.736578	5.898795	0.000000	-10.000000	0.008333	-3.033333	798.000000	1023.000000	1023.000000	2046.000000
28.760000	0.050463	29.823626	10.469327	7.875568	5.776179	5.702553	0.000000	-10.000000	0.008333	-3.216667	797.000000	1023.000000	1023.000000	2046.000000
28.780001	0.050908	30.086790	10.726216	7.936749	5.541442	5.882383	0.000000	-10.000000	0.025000	-3.500000	795.833313	1023.000000	1023.000000	2046.000000
28.799999	0.051968	30.713270	11.094111	7.786082	5.539303	6.293774	0.000000	-10.000000	0.033333	-3.850000	794.666687	1023.000000	1023.000000	2046.000000
28.820000	0.052022	30.744822	10.930921	7.907707	5.805466	6.100729	0.000000	-10.000000	0.033333	-4.200000	793.333313	1023.000000	1023.000000	2046.000000
28.840000	0.051545	30.462969	10.679502	8.097583	5.868142	5.817741	0.000000	-10.000000	0.025000	-4.566667	792.000000	1023.000000	1023.000000	2046.000000
28.860001	0.051535	30.457155	10.807752	8.076161	5.641901	5.931340	0.000000	-10.000000	0.033333	-4.933333	790.333313	1023.000000	1023.000000	2046.000000
28.879999	0.052466	31.007252	11.188794	7.975144	5.561231	6.282082	0.000000	-10.000000	0.041667	-5.283333	788.666687	1023.000000	1023.000000	2046.000000
28.900000	0.052688	31.138374	11.159473	7.962325	5.763972	6.252605	0.000000	-10.000000	0.041667	-5.550000	787.000000	1023.000000	1023.000000	2046.000000
28.920000	0.052030	30.749725	10.804132	8.158456	5.931760	5.855378	0.000000	-10.000000	0.025000	-5.816667	785.333313	1023.000000	1023.000000	2046.000000
28.940001	0.051624	30.510059	10.704821	8.253496	5.742145	5.809597	0.000000	-10.000000	0.016667	-6.016667	783.500000	1023.000000	1023.000000	2046.000000
28.959999	0.052264	30.887867	11.101175	8.125326	5.522460	6.138905	0.000000	-10.000000	0.016667	-6.183333	781.500000	1023.000000	1023.000000	2046.000000
28.980000	0.052644	31.112473	11.154882	8.021286	5.637932	6.298372	0.000000	-10.000000	0.025000	-6.250000	779.166687	1023.000000	1023.000000	2046.000000
29.000000	0.052227	30.866158	10.925395	8.166619	5.830212	5.943931	0.000000	-10.000000	0.033333	-6.300000	776.833313	1023.000000	1023.000000	2046.000000
29.020000	0.051346	30.345493	10.593298	8.238305	5.753883	5.760007	0.000000	-10.000000	0.041667	-6.350000	774.500000	1023.000000	1023.000000	2046.000000
29.040001	0.050481	29.834095	10.564516	8.180389	5.319765	5.769425	0.000000	-10.000000	0.033333	-6.383333	772.500000	1023.000000	1023.000000	2046.000000
29.059999	0.049725	29.387451	10.556722	7.808739	5.051436	5.970555	0.000000	-10.000000	0.033333	-6.433333	770.500000	1023.000000	1023.000000	2046.000000
29.080000	0.047960	28.344110	10.024781	7.741252	5.120615	5.457462	0.000000	-10.000000	0.025000	-6.383333	768.500000	1023.000000	1023.000000	2046.000000
29.100000	0.045957	27.160805	9.494625	7.672175	4.963927	5.030077	0.000000	-10.000000	0.033333	-6.350000	766.500000	1023.000000	1023.000000	2046.000000
29.120001	0.045503	26.891994	9.690090	7.535690	4.548946	5.117268	0.000000	-10.000000	0.033333	-6.383333	764.333313	1023.000000	1023.000000	2046.000000
29.139999	0.046250	27.333908	9.925813	7.380046	4.600236	5.427813	0.000000	-10.000000	0.041667	-6.750000	762.000000	1023.000000	1023.000000	2046.000000
29.160000	0.046174	27.288574	9.674424	7.550447	4.952392	5.111311	0.000000	-10.000000	0.050000	-7.450000	759.666687	1023.000000	1023.000000	2046.000000
29.180000	0.045843	27.093470	9.371500	7.633910	5.044714	5.043345	0.000000	-10.000000	0.050000	-8.300000	757.166687	1023.000000	1023.000000	2046.000000
29.200001	0.045600	26.949505	9.447527	7.759377	4.596045	5.146554	0.000000	-10.000000	0.050000	-9.083334	754.500000	1023.000000	1023.000000	2046.000000
29.219999	0.045951	27.156887	9.511852	7.752953	4.418277	5.473804	0.000000	-10.000000	0.058333	-9.583334	751.333313	1023.000000	1023.000000	2046.000000
29.240000	0.045223	26.726936	9.132234	7.766243	4.577419	5.251040	0.000000	-10.000000	0.066667	-9.866667	748.166687	1023.000000	1023.000000	2046.000000
29.260000	0.043434	25.669529	8.652485	7.761139	4.537635	4.718270	0.000000	-10.000000	0.083333	-10.033334	744.833313	1023.000000	1023.000000	2046.000000
29.280001	0.040347	23.845230	8.089121	7.506332	3.927282	4.322495	0.000000	-10.000000	0.091667	-10.266666	741.500000	1023.000000	1023.000000	2046.000000
29.299999	0.036836	21.770164	7.661909	7.124338	3.055766	3.928152	0.000000	-10.000000	0.100000	-10.683333	738.000000	1023.000000	1023.000000	2046.000000
29.320000	0.034371	20.313385	7.315200	6.730187	2.578458	3.689540	0.000000	-10.000000	0.091667	-11.200000	734.500000	1023.000000	1023.000000	2046.000000
29.340000	0.032642	19.291222	6.867652	6.543028	2.540483	3.340058	0.000000	-10.000000	0.091667	-11.700000	730.833313	1023.000000	1023.000000	2046.000000
29.360001	0.031022	18.333815	6.367328	6.586535	2.612462	2.767489	0.000000	-10.000000	0.091667	-12.033334	727.000000	1023.000000	1023.000000	2046.000000
29.379999	0.029790	17.605970	5.977293	6.520891	2.492235	2.615551	0.000000	-10.000000	0.100000	-12.066667	723.000000	1023.000000	1023.000000	2046.000000
29.400000	0.028998	17.137901	5.902620	6.455536	2.164930	2.614815	0.000000	-10.000000	0.100000	-11.950000	719.000000	1023.000000	1023.000000	2046.000000
29.420000	0.029024	17.153313	6.068225	6.295423	1.963241	2.826424	0.000000	-10.000000	0.100000	-11.883333	715.000000	1023.000000	1023.000000	2046.000000
29.440001	0.029145	17.224977	6.059566	6.179429	2.081304	2.904680	0.000000	-10.000000	0.100000	-12.066667	711.000000	1023.000000	1023.000000	2046.000000
29.459999	0.028737	16.983606	5.840395	6.271188	2.314931	2.557092	0.000000	-10.000000	0.100000	-12.383333	707.000000	1023.000000	1023.000000	2046.000000
29.480000	0.028101	16.607599	5.557641	6.367505	2.352235	2.330219	0.000000	-10.000000	0.100000	-12.616667	702.666687	1023.000000	1023.000000	2046.000000
29.500000	0.027914	16.497200	5.649660	6.372438	2.045291	2.429811	0.000000	-10.000000	0.100000	-12.783334	698.333313	1023.000000	1023.000000	2046.000000
29.520000	0.028709	16.966795	6.000894	6.251029	1.954208	2.760664	0.000000	-10.000000	0.100000	-12.950000	694.000000	1023.000000	1023.000000	2046.000000
29.540001	0.029082	17.187517	5.971661	6.277262	2.293993	2.644600	0.000000	-10.000000	0.100000	-13.150001	689.833313	1023.000000	1023.000000	2046.000000
29.559999	0.029269	17.298029	5.908756	6.433145	2.561714	2.394415	0.000000	-10.000000	0.100000	-13.450000	685.500000	1023.000000	1023.000000	2046.000000
29.580000	0.029715	17.561806	5.836683	6.591682	2.556882	2.576557	0.000000	-10.000000	0.108333	-13.733334	680.833313	1023.000000	1023.000000	2046.000000
29.600000	0.030877	18.248110	6.321080	6.651034	2.309490	2.966505	0.000000	-10.000000	0.133333	-14.133333	676.166687	1023.000000	1023.000000	2046.000000
29.620001	0.031479	18.603907	6.370295	6.631016	2.524423	3.078174	0.000000	-10.000000	0.158333	-14.516666	671.500000	1023.000000	1023.000000	2046.000000
29.639999	0.030390	17.960535	5.980596	6.724887	2.673903	2.581148	0.000000	-10.000000	0.183333	-14.900000	666.833313	1023.000000	1023.000000	2046.000000
29.660000	0.028498	16.842220	5.631783	6.617143	2.260438	2.332856	0.000000	-10.000000	0.191667	-15.350000	661.833313	1023.000000	1023.000000	2046.000000
29.680000	0.027573	16.295380	5.807454	6.162136	1.818242	2.507547	0.000000	-10.000000	0.200000	-15.916667	656.666687	1023.000000	1023.000000	2046.000000
29.700001	0.026193	15.479974	5.423291	5.872199	2.016748	2.167735	0.000000	-10.000000	0.216667	-16.500000	651.166687	1023.000000	1023.000000	2046.000000
29.719999	0.024521	14.491630	5.056626	5.757257	2.004569	1.673177	0.000000	-10.000000	0.225000	-17.066668	645.833313	1023.000000	1023.000000	2046.000000
29.740000	0.023176	13.696873	5.022842	5.468409	1.551075	1.654546	0.000000	-10.000000	0.241667	-17.366667	640.166687	1023.000000	1023.000000	2046.000000
29.760000	0.022766	13.454791	5.278756	5.020838	1.272503	1.882694	0.000000	-10.000000	0.225000	-17.583334	634.500000	1023.000000	1023.000000	2046.000000
29.780001	0.022164	13.099098	5.091378	4.821259	1.519512	1.666949	0.000000	-10.000000	0.225000	-17.616667	628.500000	1023.000000	1023.000000	2046.000000
29.799999	0.021463	12.684495	4.823968	4.872308	1.683904	1.304315	0.000000	-10.000000	0.216667	-17.616667	622.500000	1023.000000	1023.000000	2046.000000
29.820000	0.021327	12.604194	4.841253	4.873460	1.498953	1.390528	0.000000	-10.000000	0.216667	-17.666668	616.500000	1023.000000	1023.000000	2046.000000
29.840000	0.022141	13.085610	5.287994	4.726410	1.304230	1.766976	0.000000	-10.000000	0.216667	-17.700001	610.500000	1023.000000	1023.000000	2046.000000
29.860001	0.022673	13.399995	5.346839	4.727815	1.584282	1.741059	0.000000	-10.000000	0.233333	-18.050001	604.500000	1023.000000	1023.000000	2046.000000
29.879999	0.022483	13.287432	5.152482	4.939988	1.885079	1.309884	0.000000	-10.000000	0.250000	-18.300001	598.500000	1023.000000	1023.000000	2046.000000
29.900000	0.022413	13.245813	5.011817	4.987298	1.822801	1.423897	0.000000	-10.000000	0.258333	-18.600000	592.500000	1023.000000	1023.000000	2046.000000
29.920000	0.022818	13.485721	5.349955	4.935826	1.469142	1.730798	0.000000	-10.000000	0.241667	-18.616667	586.500000	1023.000000	1023.000000	2046.000000
29.940001	0.023267	13.751010	5.406442	4.851045	1.641842	1.851682	0.000000	-10.000000	0.241667	-18.766666	580.333313	1023.000000	1023.000000	2046.000000
29.959999	0.022697	13.414138	5.119217	4.989824	1.931990	1.373106	0.000000	-10.000000	0.241667	-18.850000	574.000000	1023.000000	1023.000000	2046.000000
29.980000	0.022078	13.048145	4.878979	5.077566	1.843171	1.248430	0.000000	-10.000000	0.250000	-18.966667	567.666687	1023.000000	1023.000000	2046.000000
30.000000	0.022023	13.015837	5.079531	4.984591	1.459702	1.492013	0.000000	-10.000000	0.250000	-18.883333	561.333313	1023.000000	1023.000000	2046.000000
30.020000	0.022202	13.121657	5.156792	4.817100	1.503326	1.644439	0.000000	-10.000000	0.250000	-18.883333	555.000000	1023.000000	1023.000000	2046.000000
30.040001	0.021401	12.647891	4.815297	4.889361	1.794616	1.148616	0.000000	-10.000000	0.250000	-18.883333	548.666687	1023.000000	1023.000000	2046.000000
30.059999	0.020530	12.133192	4.563507	4.927032	1.634687	1.007966	0.000000	-10.000000	0.250000	-19.050001	542.333313	1023.000000	1023.000000	2046.000000
30.080000	0.020390	12.050499	4.767488	4.773427	1.258493	1.251091	0.000000	-10.000000	0.250000	-19.083334	536.000000	1023.000000	1023.000000	2046.000000
30.100000	0.020459	12.091138	4.872000	4.570087	1.236254	1.412797	0.000000	-10.000000	0.250000	-19.066668	529.666687	1023.000000	1023.000000	2046.000000
30.120001	0.019778	11.688787	4.595271	4.582754	1.513347	0.997416	0.000000	-10.000000	0.250000	-19.183334	523.333313	1023.000000	1023.000000	2046.000000
30.139999	0.018827	11.126601	4.302042	4.624192	1.513914	0.686454	0.000000	-10.000000	0.250000	-19.266668	517.000000	1023.000000	1023.000000	2046.000000
30.160000	0.018268	10.796500	4.204038	4.538121	1.274411	0.779930	0.000000	-10.000000	0.241667	-19.366667	510.500000	1023.000000	1023.000000	2046.000000
30.180000	0.018383	10.864291	4.470357	4.311408	0.986831	1.095696	0.000000	-10.000000	0.241667	-19.166668	504.000000	1023.000000	1023.000000	2046.000000
30.200001	0.017943	10.604052	4.249052	4.231060	1.262657	0.861283	0.000000	-10.000000	0.241667	-19.050001	497.666656	1023.000000	1023.000000	2046.000000
30.219999	0.017067	10.086375	3.975560	4.263181	1.368779	0.478856	0.000000	-10.000000	0.241667	-18.933334	491.333344	1023.000000	1023.000000	2046.000000
30.240000	0.016250	9.603503	3.747611	4.248106	1.176150	0.431637	0.000000	-10.000000	0.258333	-18.900000	485.000000	1023.000000	1023.000000	2046.000000
30.260000	0.016191	9.569118	3.986727	4.067207	0.798473	0.716710	0.000000	-10.000000	0.258333	-18.983334	478.666656	1023.000000	1023.000000	2046.000000
30.280001	0.016154	9.546779	3.951189	3.917572	0.917062	0.760956	0.000000	-10.000000	0.266667	-18.933334	472.333344	1023.000000	1023.000000	2046.000000
30.299999	0.015233	9.002932	3.644059	3.908813	1.125433	0.324627	0.000000	-10.000000	0.250000	-18.800001	466.000000	1023.000000	1023.000000	2046.000000
30.320000	0.014413	8.517878	3.353381	3.961029	1.044352	0.159116	0.000000	-10.000000	0.250000	-18.516666	459.666656	1023.000000	1023.000000	2046.000000
30.340000	0.014006	8.277619	3.427463	3.803775	0.684583	0.361798	0.000000	-10.000000	0.250000	-18.366667	453.500000	1023.000000	1023.000000	2046.000000
30.360001	0.014084	8.323528	3.565458	3.564956	0.572529	0.620585	0.000000	-10.000000	0.250000	-18.183334	447.500000	1023.000000	1023.000000	2046.000000
30.379999	0.013306	7.863658	3.302419	3.519827	0.761147	0.280265	0.000000	-10.000000	0.250000	-18.050001	441.500000	1023.000000	1023.000000	2046.000000
30.400000	0.011636	6.876778	2.772754	3.483562	0.706590	-0.086128	0.000000	-10.000000	0.250000	-17.933334	435.500000	1023.000000	1023.000000	2046.000000
30.420000	0.009526	5.629643	2.388609	3.299532	0.151979	-0.210478	0.000000	-10.000000	0.250000	-17.916668	429.500000	1023.000000	1023.000000	2046.000000
30.440001	0.007488	4.425403	2.152706	2.862533	-0.390847	-0.198989	0.000000	-10.000000	0.250000	-17.866667	423.500000	1023.000000	1023.000000	2046.000000
30.459999	0.005476	3.236421	1.830994	2.514949	-0.611697	-0.497826	0.000000	-10.000000	0.241667	-17.800001	417.500000	1023.000000	1023.000000	2046.000000
30.480000	0.003310	1.956478	1.363215	2.311994	-0.619581	-1.099150	0.000000	-10.000000	0.241667	-17.733334	411.500000	1023.000000	1023.000000	2046.000000
30.500000	0.001773	1.047746	0.921504	2.227309	-0.719445	-1.381622	0.000000	-10.000000	0.233333	-17.716667	405.500000	1023.000000	1023.000000	2046.000000
30.520000	0.001170	0.691610	0.807046	2.072098	-0.947461	-1.240074	0.000000	-10.000000	0.233333	-17.833334	399.500000	1023.000000	1023.000000	2046.000000
30.540001	0.001526	0.901928	0.980719	2.131998	-1.086506	-1.124283	0.000000	-10.000000	0.233333	-18.000000	393.500000	1023.000000	1023.000000	2046.000000
30.559999	0.001330	0.786244	0.935845	1.869767	-1.069790	-0.949578	0.000000	-10.000000	0.241667	-18.216667	385.500000	1023.000000	1023.000000	2046.000000
30.580000	0.000857	0.506648	0.574861	2.064470	-0.911437	-1.221245	0.000000	-10.000000	0.250000	-18.316666	379.500000	1023.000000	1023.000000	2046.000000
30.600000	-0.000267	-0.157550	0.062995	2.125380	-0.976824	-1.369100	0.000000	-10.000000	0.250000	-18.266666	373.500000	1023.000000	1023.000000	2046.000000
30.620001	-0.001575	-0.930677	-0.145580	1.952833	-1.389685	-1.348245	0.000000	-10.000000	0.241667	-18.200001	369.500000	1023.000000	1023.000000	2046.000000
30.639999	-0.002907	-1.717745	-0.206855	1.557116	-1.831545	-1.236461	0.000000	-10.000000	0.241667	-18.066668	363.500000	1023.000000	1023.000000	2046.000000
30.660000	-0.005561	-3.286550	-0.717462	1.313352	-2.136969	-1.745472	0.000000	-10.000000	0.233333	-17.983334	357.500000	1023.000000	1023.000000	2046.000000
30.680000	-0.009115	-5.386722	-1.516626	1.128659	-2.438227	-2.560527	0.000000	-10.000000	0.225000	-17.799999	351.500000	1023.000000	1023.000000	2046.000000
30.700001	-0.012148	-7.179662	-2.235934	0.964389	-2.861817	-3.046299	0.000000	-10.000000	0.216667	-17.616667	345.500000	1023.000000	1023.000000	2046.000000
30.719999	-0.013646	-8.064826	-2.403838	0.694929	-3.386313	-2.969604	0.000000	-10.000000	0.216667	-17.616667	339.500000	1023.000000	1023.000000	2046.000000
30.740000	-0.014198	-8.391025	-2.431838	0.433856	-3.590955	-2.802088	0.000000	-10.000000	0.225000	-17.566668	333.500000	1023.000000	1023.000000	2046.000000
30.760000	-0.015266	-9.022409	-2.794440	0.431709	-3.438095	-3.221584	0.000000	-10.000000	0.233333	-17.583334	327.500000	1023.000000	1023.000000	2046.000000
30.780001	-0.016431	-9.710766	-3.199549	0.478377	-3.396262	-3.593332	0.000000	-10.000000	0.241667	-17.450001	321.500000	1023.000000	1023.000000	2046.000000
30.799999	-0.017250	-10.194610	-3.421990	0.451376	-3.697297	-3.526699	0.000000	-10.000000	0.233333	-17.566668	315.833344	1023.000000	1023.000000	2046.000000
30.820000	-0.017013	-10.054652	-3.224993	0.325621	-3.958557	-3.196723	0.000000	-10.000000	0.216667	-17.350000	310.166656	1023.000000	1023.000000	2046.000000
30.840000	-0.017082	-10.095386	-3.366214	0.266372	-3.790711	-3.204833	0.000000	-10.000000	0.208333	-17.250000	304.500000	1023.000000	1023.000000	2046.000000
30.860001	-0.017793	-10.515569	-3.625963	0.281709	-3.621334	-3.549980	0.000000	-10.000000	0.208333	-16.883333	298.500000	1023.000000	1023.000000	2046.000000
30.879999	-0.018251	-10.786367	-3.888635	0.356883	-3.640080	-3.614535	0.000000	-10.000000	0.208333	-16.816668	292.833344	1023.000000	1023.000000	2046.000000
30.900000	-0.017769	-10.501373	-3.634825	0.287268	-3.883023	-3.270794	0.000000	-10.000000	0.200000	-16.549999	287.166656	1023.000000	1023.000000	2046.000000
30.920000	-0.016981	-10.035938	-3.494440	0.216563	-3.683684	-3.074378	0.000000	-10.000000	0.200000	-16.433332	281.833344	1023.000000	1023.000000	2046.000000
30.940001	-0.016683	-9.859806	-3.538894	0.284762	-3.358750	-3.246924	0.000000	-10.000000	0.200000	-16.333334	276.166656	1023.000000	1023.000000	2046.000000
30.959999	-0.016552	-9.782447	-3.701750	0.423593	-3.328532	-3.175758	0.000000	-10.000000	0.200000	-16.266666	270.833344	1023.000000	1023.000000	2046.000000
30.980000	-0.015917	-9.407235	-3.431995	0.429677	-3.630692	-2.774225	0.000000	-10.000000	0.200000	-16.183334	265.333344	1023.000000	1023.000000	2046.000000
31.000000	-0.015888	-9.390029	-3.583439	0.315652	-3.522692	-2.599550	0.000000	-10.000000	0.200000	-16.066668	260.000000	1023.000000	1023.000000	2046.000000
31.020000	-0.017327	-10.240230	-3.920765	0.221366	-3.477405	-3.063426	0.000000	-10.000000	0.200000	-15.966666	254.500000	1023.000000	1023.000000	2046.000000
31.040001	-0.019507	-11.528529	-4.455901	0.060515	-3.675244	-3.457900	0.000000	-10.000000	0.200000	-15.816667	249.166672	1023.000000	1023.000000	2046.000000
31.059999	-0.020948	-12.380487	-4.543397	-0.329130	-4.120943	-3.387018	0.000000	-10.000000	0.200000	-15.816667	243.833328	1023.000000	1023.000000	2046.000000
31.080000	-0.021503	-12.708243	-4.522233	-0.721548	-4.276411	-3.188052	0.000000	-10.000000	0.200000	-15.966667	238.666672	1023.000000	1023.000000	2046.000000
31.100000	-0.022880	-13.521951	-4.747776	-0.980912	-4.258952	-3.534310	0.000000	-10.000000	0.191667	-15.983334	233.333328	1023.000000	1023.000000	2046.000000
31.120001	-0.024409	-14.425492	-5.016030	-1.251734	-4.325571	-3.832157	0.000000	-10.000000	0.191667	-15.966667	228.000000	1023.000000	1023.000000	2046.000000
31.139999	-0.025654	-15.161569	-5.306137	-1.488898	-4.458254	-3.908280	0.000000	-10.000000	0.183333	-15.766666	222.666672	1023.000000	1023.000000	2046.000000
31.160000	-0.025787	-15.239948	-5.123657	-1.735088	-4.740789	-3.640414	0.000000	-10.000000	0.175000	-15.616667	217.333328	1023.000000	1023.000000	2046.000000
31.180000	-0.025410	-15.017179	-5.058016	-1.897620	-4.646617	-3.414925	0.000000	-10.000000	0.166667	-15.333334	212.166672	1023.000000	1023.000000	2046.000000
31.200001	-0.025525	-15.085348	-5.139689	-1.889395	-4.386239	-3.670025	0.000000	-10.000000	0.175000	-15.050000	207.000000	1023.000000	1023.000000	2046.000000
31.219999	-0.025741	-15.212852	-5.371235	-1.853875	-4.209245	-3.778497	0.000000	-10.000000	0.175000	-14.800000	202.000000	1023.000000	1023.000000	2046.000000
31.240000	-0.025546	-15.097628	-5.211028	-1.803123	-4.441799	-3.641678	0.000000	-10.000000	0.175000	-14.650001	197.000000	1023.000000	1023.000000	2046.000000
31.260000	-0.024435	-14.441252	-4.953883	-1.879386	-4.445641	-3.162341	0.000000	-10.000000	0.158333	-14.433333	192.000000	1023.000000	1023.000000	2046.000000
31.280001	-0.024062	-14.220781	-4.907102	-1.856052	-4.285449	-3.172179	0.000000	-10.000000	0.158333	-14.266667	187.166672	1023.000000	1023.000000	2046.000000
31.299999	-0.024001	-14.184369	-5.042038	-1.803979	-3.992005	-3.346347	0.000000	-10.000000	0.150000	-14.016667	182.500000	1023.000000	1023.000000	2046.000000
31.320000	-0.024354	-14.393407	-5.238345	-1.780702	-4.014264	-3.360096	0.000000	-10.000000	0.150000	-13.850000	177.833328	1023.000000	1023.000000	2046.000000
31.340000	-0.024051	-14.214242	-5.125841	-1.776566	-4.167649	-3.144186	0.000000	-10.000000	0.150000	-13.600000	173.166672	1023.000000	1023.000000	2046.000000
31.360001	-0.023384	-13.819793	-4.931561	-1.870125	-4.220084	-2.798022	0.000000	-10.000000	0.150000	-13.366667	168.500000	1023.000000	1023.000000	2046.000000
31.379999	-0.023212	-13.718348	-4.965399	-1.818571	-4.027557	-2.906820	0.000000	-10.000000	0.150000	-13.100000	164.166672	1023.000000	1023.000000	2046.000000
31.400000	-0.023804	-14.068322	-5.154612	-1.811746	-3.931736	-3.170227	0.000000	-10.000000	0.150000	-12.966667	159.833328	1023.000000	1023.000000	2046.000000
31.420000	-0.024403	-14.422342	-5.386750	-1.809441	-3.962866	-3.263285	0.000000	-10.000000	0.133333	-12.733334	155.500000	1023.000000	1023.000000	2046.000000
31.440001	-0.024534	-14.499626	-5.332676	-1.886495	-4.160859	-3.119596	0.000000	-10.000000	0.116667	-12.616667	151.166672	1023.000000	1023.000000	2046.000000
31.459999	-0.024083	-14.232884	-5.178179	-1.964369	-4.243556	-2.846781	0.000000	-10.000000	0.100000	-12.450000	147.000000	1023.000000	1023.000000	2046.000000
31.480000	-0.023959	-14.159853	-5.178103	-1.973072	-4.110186	-2.898493	0.000000	-10.000000	0.100000	-12.366667	143.000000	1023.000000	1023.000000	2046.000000
31.500000	-0.024402	-14.421668	-5.269368	-2.038877	-4.053324	-3.060099	0.000000	-10.000000	0.100000	-12.116667	139.000000	1023.000000	1023.000000	2046.000000
31.520000	-0.024976	-14.760652	-5.534338	-2.007425	-3.947799	-3.271090	0.000000	-10.000000	0.100000	-11.850000	135.000000	1023.000000	1023.000000	2046.000000
31.540001	-0.025468	-15.051499	-5.633220	-2.053279	-4.098034	-3.266966	0.000000	-10.000000	0.091667	-11.516666	131.000000	1023.000000	1023.000000	2046.000000
31.559999	-0.025223	-14.906573	-5.440613	-2.131899	-4.285534	-3.048527	0.000000	-10.000000	0.083333	-11.450000	127.000000	1023.000000	1023.000000	2046.000000
31.580000	-0.024894	-14.712305	-5.370480	-2.211512	-4.270455	-2.859858	0.000000	-10.000000	0.083333	-11.216667	123.000000	1023.000000	1023.000000	2046.000000
31.600000	-0.025089	-14.827702	-5.434916	-2.209487	-4.126290	-3.057009	0.000000	-10.000000	0.083333	-11.050000	119.166664	1023.000000	1023.000000	2046.000000
31.620001	-0.025675	-15.173853	-5.606563	-2.293196	-4.057584	-3.216509	0.000000	-10.000000	0.083333	-10.766667	115.500000	1023.000000	1023.000000	2046.000000
31.639999	-0.026443	-15.628042	-5.872379	-2.313150	-4.083614	-3.358899	0.000000	-10.000000	0.091667	-10.683333	111.833336	1023.000000	1023.000000	2046.000000
31.660000	-0.026783	-15.828778	-5.810338	-2.394656	-4.350014	-3.273770	0.000000	-10.000000	0.083333	-10.516667	108.333336	1023.000000	1023.000000	2046.000000
31.680000	-0.026663	-15.758018	-5.741176	-2.453555	-4.453783	-3.109504	0.000000	-10.000000	0.083333	-10.366667	104.666664	1023.000000	1023.000000	2046.000000
31.700001	-0.027473	-16.236382	-5.911367	-2.579932	-4.534485	-3.210598	0.000000	-10.000000	0.058333	-10.183333	101.333336	1023.000000	1023.000000	2046.000000
31.719999	-0.029318	-17.326773	-6.261837	-2.782360	-4.674622	-3.607955	0.000000	-10.000000	0.066667	-10.033334	97.833336	1023.000000	1023.000000	2046.000000
31.740000	-0.031648	-18.703835	-6.779677	-2.952163	-4.958228	-4.013767	0.000000	-10.000000	0.058333	-9.816667	94.500000	1023.000000	1023.000000	2046.000000
31.760000	-0.032969	-19.484417	-6.859737	-3.179591	-5.385101	-4.059988	0.000000	-10.000000	0.058333	-9.583334	91.166664	1023.000000	1023.000000	2046.000000
31.780001	-0.033404	-19.741903	-6.886635	-3.341916	-5.495007	-4.018346	0.000000	-10.000000	0.050000	-9.483334	88.000000	1023.000000	1023.000000	2046.000000
31.799999	-0.033868	-20.016273	-6.967128	-3.420176	-5.406847	-4.222122	0.000000	-10.000000	0.041667	-9.400001	85.000000	1023.000000	1023.000000	2046.000000
31.820000	-0.034495	-20.386831	-7.090897	-3.511346	-5.420192	-4.364396	0.000000	-10.000000	0.041667	-9.500000	81.833336	1023.000000	1023.000000	2046.000000
31.840000	-0.034736	-20.529221	-7.360488	-3.337175	-5.227212	-4.604344	0.000000	-10.000000	0.041667	-9.533334	78.666664	1023.000000	1023.000000	2046.000000
31.860001	-0.034856	-20.599876	-7.304824	-3.525252	-5.450278	-4.319523	0.000000	-10.000000	0.050000	-9.650001	75.333336	1023.000000	1023.000000	2046.000000
31.879999	-0.034375	-20.315819	-7.293169	-3.447948	-5.553307	-4.021394	0.000000	-10.000000	0.050000	-9.550000	72.166664	1023.000000	1023.000000	2046.000000
31.900000	-0.034651	-20.478937	-7.413660	-3.448330	-5.543713	-4.073233	0.000000	-10.000000	0.041667	-9.333334	69.000000	1023.000000	1023.000000	2046.000000
31.920000	-0.035488	-20.973402	-7.505580	-3.623476	-5.565886	-4.278460	0.000000	-10.000000	0.041667	-9.000000	66.000000	1023.000000	1023.000000	2046.000000
31.940001	-0.037381	-22.092268	-7.892095	-3.803567	-5.727095	-4.669512	0.000000	-10.000000	0.041667	-8.666667	63.000000	1023.000000	1023.000000	2046.000000
31.959999	-0.040282	-23.806776	-8.401252	-3.958076	-6.272271	-5.175176	0.000000	-10.000000	0.041667	-8.350000	60.000000	1023.000000	1023.000000	2046.000000
31.980000	-0.042514	-25.125717	-8.739344	-4.186606	-6.824631	-5.375137	0.000000	-10.000000	0.033333	-7.866667	57.166668	1023.000000	1023.000000	2046.000000
32.000000	-0.043891	-25.939655	-9.072162	-4.357054	-6.967200	-5.543239	0.000000	-10.000000	0.033333	-7.483334	54.500000	1023.000000	1023.000000	2046.000000
32.020000	-0.044967	-26.575289	-9.277322	-4.528886	-6.958045	-5.811035	0.000000	-10.000000	0.041667	-7.216667	52.000000	1023.000000	1023.000000	2046.000000
32.040001	-0.046523	-27.494892	-9.617163	-4.618528	-7.116436	-6.142767	0.000000	-10.000000	0.050000	-7.216667	49.666668	1023.000000	1023.000000	2046.000000
32.060001	-0.047221	-27.907816	-9.725054	-4.727689	-7.349852	-6.105223	0.000000	-10.000000	0.050000	-7.250000	47.166668	1023.000000	1023.000000	2046.000000
32.080002	-0.046935	-27.738705	-9.678593	-4.703909	-7.399908	-5.956294	0.000000	-10.000000	0.041667	-7.233334	44.833332	1023.000000	1023.000000	2046.000000
32.099998	-0.046738	-27.622240	-9.737399	-4.602869	-7.253500	-6.028472	0.000000	-10.000000	0.025000	-7.183333	42.333332	1023.000000	1023.000000	2046.000000
32.119999	-0.046779	-27.646257	-9.737041	-4.618977	-7.172582	-6.117658	0.000000	-10.000000	0.025000	-6.966667	40.000000	1023.000000	1023.000000	2046.000000
32.139999	-0.047368	-27.994257	-9.917071	-4.651784	-7.245477	-6.179925	0.000000	-10.000000	0.033333	-6.716667	37.666668	1023.000000	1023.000000	2046.000000
32.160000	-0.047424	-28.027838	-9.895967	-4.684848	-7.363017	-6.084006	0.000000	-10.000000	0.050000	-6.400000	35.500000	1023.000000	1023.000000	2046.000000
32.180000	-0.046365	-27.401447	-9.756546	-4.593622	-7.215708	-5.835570	0.000000	-10.000000	0.050000	-6.116667	33.500000	1023.000000	1023.000000	2046.000000
32.200001	-0.045771	-27.050920	-9.645573	-4.485443	-6.966237	-5.953668	0.000000	-10.000000	0.041667	-5.916667	31.500000	1023.000000	1023.000000	2046.000000
32.220001	-0.045488	-26.883467	-9.551549	-4.525751	-6.898022	-5.908145	0.000000	-10.000000	0.033333	-5.750000	29.500000	1023.000000	1023.000000	2046.000000
32.240002	-0.045348	-26.800901	-9.520532	-4.518515	-6.916671	-5.845184	0.000000	-10.000000	0.033333	-5.716667	27.500000	1023.000000	1023.000000	2046.000000
32.259998	-0.043649	-25.796560	-9.245644	-4.395031	-6.763918	-5.391967	0.000000	-10.000000	0.033333	-5.783333	25.500000	1023.000000	1023.000000	2046.000000
32.279999	-0.042729	-25.252985	-9.106925	-4.250653	-6.515290	-5.380117	0.000000	-10.000000	0.025000	-5.833333	23.500000	1023.000000	1023.000000	2046.000000
32.299999	-0.042915	-25.362848	-9.190077	-4.297530	-6.442822	-5.432419	0.000000	-10.000000	0.016667	-5.733334	21.500000	1023.000000	1023.000000	2046.000000
32.320000	-0.044377	-26.227018	-9.394161	-4.482916	-6.754912	-5.595028	0.000000	-10.000000	0.016667	-5.583333	19.500000	1023.000000	1023.000000	2046.000000
32.340000	-0.045028	-26.611465	-9.439166	-4.749617	-6.903220	-5.519462	0.000000	-10.000000	0.033333	-5.633334	17.500000	1023.000000	1023.000000	2046.000000
32.360001	-0.045780	-27.055849	-9.577397	-4.929556	-6.847779	-5.701116	0.000000	-10.000000	0.041667	-5.933333	15.500000	1023.000000	1023.000000	2046.000000
32.380001	-0.046585	-27.532026	-9.629625	-5.170732	-6.841305	-5.890363	0.000000	-10.000000	0.050000	-6.233334	13.500000	1023.000000	1023.000000	2046.000000
32.400002	-0.048072	-28.410479	-9.828163	-5.445518	-7.015341	-6.121456	0.000000	-10.000000	0.050000	-6.333333	11.500000	1023.000000	1023.000000	2046.000000
32.419998	-0.049244	-29.102924	-9.776877	-5.870684	-7.414602	-6.040761	0.000000	-10.000000	0.033333	-6.216667	9.500000	1023.000000	1023.000000	2046.000000
32.439999	-0.048990	-28.953094	-9.765209	-6.000581	-7.283445	-5.903859	0.000000	-10.000000	0.025000	-5.966667	7.500000	1023.000000	1023.000000	2046.000000
32.459999	-0.048845	-28.867151	-9.719116	-6.007836	-7.074775	-6.065424	0.000000	-10.000000	0.025000	-5.700000	5.500000	1023.000000	1023.000000	2046.000000
32.480000	-0.048787	-28.832857	-9.663651	-6.127625	-7.012572	-6.029009	0.000000	-10.000000	0.041667	-5.366667	3.500000	1023.000000	1023.000000	2046.000000
32.500000	-0.049155	-29.050705	-9.652505	-6.211223	-7.155744	-6.031234	0.000000	-10.000000	0.041667	-5.100000	1.666667	1023.000000	1023.000000	2046.000000
32.520000	-0.047953	-28.340273	-9.451741	-6.210616	-6.976222	-5.701694	0.000000	-10.000000	0.033333	-4.833333	0.333333	1023.000000	1023.000000	2046.000000
32.540001	-0.046771	-27.641916	-9.271906	-5.960439	-6.684609	-5.724963	0.000000	-10.000000	0.025000	-4.600000	-1.000000	1023.000000	1023.000000	2046.000000
32.560001	-0.045880	-27.114975	-9.132679	-5.908664	-6.414965	-5.658667	0.000000	-10.000000	0.025000	-4.316667	-2.166667	1023.000000	1023.000000	2046.000000
32.580002	-0.045996	-27.183384	-9.136037	-5.946212	-6.490174	-5.610960	0.000000	-10.000000	0.025000	-4.050000	-3.666667	1023.000000	1023.000000	2046.000000
32.599998	-0.045422	-26.844183	-8.994191	-5.989352	-6.542087	-5.318554	0.000000	-10.000000	0.016667	-3.833333	-5.000000	1023.000000	1023.000000	2046.000000
32.619999	-0.044276	-26.167009	-8.924394	-5.817315	-6.225720	-5.199582	0.000000	-10.000000	0.016667	-3.600000	-6.333333	1023.000000	1023.000000	2046.000000
32.639999	-0.043454	-25.681549	-8.763468	-5.695822	-5.992121	-5.230139	0.000000	-10.000000	0.008333	-3.383333	-7.500000	1023.000000	1023.000000	2046.000000
32.660000	-0.043742	-25.851694	-8.773327	-5.761793	-6.075287	-5.241287	0.000000	-10.000000	0.008333	-3.183333	-8.500000	1023.000000	1023.000000	2046.000000
32.680000	-0.043922	-25.958033	-8.679741	-5.802905	-6.328393	-5.146994	0.000000	-10.000000	0.008333	-3.066667	-9.666667	1023.000000	1023.000000	2046.000000
32.700001	-0.043016	-25.422382	-8.661634	-5.679497	-6.088153	-4.993098	0.000000	-10.000000	0.025000	-3.000000	-10.833333	1023.000000	1023.000000	2046.000000
32.720001	-0.042368	-25.039742	-8.541756	-5.598827	-5.852913	-5.046247	0.000000	-10.000000	0.025000	-2.983333	-12.000000	1023.000000	1023.000000	2046.000000
32.740002	-0.042715	-25.244570	-8.594481	-5.609279	-5.895440	-5.145372	0.000000	-10.000000	0.016667	-3.016667	-13.000000	1023.000000	1023.000000	2046.000000
32.759998	-0.043096	-25.469622	-8.534098	-5.738138	-6.157237	-5.040150	0.000000	-10.000000	0.000000	-3.033333	-14.000000	1023.000000	1023.000000	2046.000000
32.779999	-0.042333	-25.018848	-8.524283	-5.670224	-5.985822	-4.838519	0.000000	-10.000000	0.000000	-3.000000	-15.000000	1023.000000	1023.000000	2046.000000
32.799999	-0.041821	-24.716450	-8.442258	-5.494174	-5.805888	-4.974129	0.000000	-10.000000	0.016667	-2.900000	-16.000000	1023.000000	1023.000000	2046.000000
32.820000	-0.041581	-24.574236	-8.365463	-5.536252	-5.696787	-4.975733	0.000000	-10.000000	0.016667	-2.783333	-17.000000	1023.000000	1023.000000	2046.000000
32.840000	-0.042427	-25.074509	-8.464293	-5.587013	-5.927812	-5.095390	0.000000	-10.000000	0.016667	-2.633333	-17.833334	1023.000000	1023.000000	2046.000000
32.860001	-0.042281	-24.988108	-8.365658	-5.742135	-6.051023	-4.829292	0.000000	-10.000000	0.000000	-2.516667	-18.333334	1023.000000	1023.000000	2046.000000
32.880001	-0.041578	-24.572401	-8.415537	-5.508802	-5.765312	-4.882750	0.000000	-10.000000	0.000000	-2.350000	-19.000000	1023.000000	1023.000000	2046.000000
32.900002	-0.041077	-24.276310	-8.246922	-5.451875	-5.639475	-4.938038	0.000000	-10.000000	0.000000	-2.200000	-19.833334	1023.000000	1023.000000	2046.000000
32.919998	-0.041458	-24.501539	-8.320495	-5.507820	-5.696773	-4.976452	0.000000	-10.000000	0.000000	-2.000000	-20.666666	1023.000000	1023.000000	2046.000000
32.939999	-0.042065	-24.860500	-8.329603	-5.672580	-5.968410	-4.889906	0.000000	-10.000000	0.000000	-1.900000	-21.000000	1023.000000	1023.000000	2046.000000
32.959999	-0.042068	-24.862429	-8.448706	-5.640784	-5.967039	-4.805901	0.000000	-10.000000	-0.008333	-1.766667	-21.000000	1023.000000	1023.000000	2046.000000
32.980000	-0.042289	-24.992746	-8.535789	-5.546080	-5.882442	-5.028435	0.000000	-10.000000	-0.008333	-1.633333	-21.000000	1023.000000	1023.000000	2046.000000
33.000000	-0.043690	-25.820745	-8.729498	-5.649603	-6.122294	-5.319352	0.000000	-10.000000	-0.008333	-1.416667	-21.000000	1023.000000	1023.000000	2046.000000
33.020000	-0.045620	-26.961699	-8.925375	-5.943202	-6.600485	-5.492637	0.000000	-10.000000	0.000000	-1.083333	-21.000000	1023.000000	1023.000000	2046.000000
33.040001	-0.046218	-27.314701	-8.982607	-6.139522	-6.783412	-5.409160	0.000000	-10.000000	0.000000	-0.600000	-21.000000	1023.000000	1023.000000	2046.000000
33.060001	-0.046141	-27.269192	-9.096009	-5.993169	-6.566111	-5.613903	0.000000	-10.000000	0.000000	-0.483333	-21.000000	1023.000000	1023.000000	2046.000000
33.080002	-0.045745	-27.035446	-8.971643	-5.961369	-6.421705	-5.680728	0.000000	-10.000000	0.000000	-1.016667	-21.000000	1023.000000	1023.000000	2046.000000
33.099998	-0.045571	-26.932489	-8.954840	-5.741420	-6.400674	-5.835556	0.000000	-10.000000	0.000000	-1.883333	-21.333334	1023.000000	1023.000000	2046.000000
33.119999	-0.046197	-27.302380	-8.916959	-6.221197	-6.756078	-5.408146	0.000000	-10.000000	0.000000	-2.533333	-22.000000	1023.000000	1023.000000	2046.000000
33.139999	-0.045595	-26.946838	-9.134440	-5.919206	-6.502088	-5.391104	0.000000	-10.000000	0.000000	-2.683333	-23.000000	1023.000000	1023.000000	2046.000000
33.160000	-0.045411	-26.837883	-9.163905	-5.758992	-6.395103	-5.519883	0.000000	-10.000000	0.000000	-2.516667	-24.000000	1023.000000	1023.000000	2046.000000
33.180000	-0.045875	-27.112383	-9.234187	-5.851545	-6.485766	-5.540884	0.000000	-10.000000	0.000000	-2.133333	-24.666666	1023.000000	1023.000000	2046.000000
33.200001	-0.047873	-28.292929	-9.372218	-6.259094	-7.016763	-5.644854	0.000000	-10.000000	0.000000	-1.766667	-25.000000	1023.000000	1023.000000	2046.000000
33.220001	-0.049368	-29.176310	-9.782725	-6.309219	-7.164179	-5.920187	0.000000	-10.000000	0.000000	-1.566667	-25.000000	1023.000000	1023.000000	2046.000000
33.240002	-0.051428	-30.393869	-10.176225	-6.232251	-7.453657	-6.531737	0.000000	-10.000000	0.000000	-1.200000	-25.000000	1023.000000	1023.000000	2046.000000
33.259998	-0.053381	-31.548353	-10.571415	-6.366073	-7.726300	-6.884565	0.000000	-10.000000	0.000000	-0.683333	-25.000000	1023.000000	1023.000000	2046.000000
33.279999	-0.055216	-32.632710	-10.887818	-6.644905	-8.106313	-6.993672	0.000000	-10.000000	0.000000	-0.183333	-25.000000	1023.000000	1023.000000	2046.000000
33.299999	-0.056119	-33.166382	-11.019530	-6.819758	-8.388097	-6.938996	0.000000	-10.000000	0.000000	-0.600000	-25.000000	1023.000000	1023.000000	2046.000000
33.320000	-0.055986	-33.087616	-11.210381	-6.671918	-8.186547	-7.018769	0.000000	-10.000000	0.000000	-1.250000	-25.000000	1023.000000	1023.000000	2046.000000
33.340000	-0.055642	-32.884686	-11.184088	-6.513776	-8.017016	-7.169806	0.000000	-10.000000	0.000000	-1.883333	-25.166666	1023.000000	1023.000000	2046.000000
33.360001	-0.055929	-33.053837	-11.208951	-6.504667	-8.116386	-7.223831	0.000000	-10.000000	0.000000	-1.900000	-25.500000	1023.000000	1023.000000	2046.000000
33.380001	-0.056560	-33.427185	-11.234762	-6.664056	-8.437021	-7.091345	0.000000	-10.000000	0.000000	-1.783333	-25.833334	1023.000000	1023.000000	2046.000000
33.400002	-0.056184	-33.204807	-11.299979	-6.641164	-8.342840	-6.920823	0.000000	-10.000000	0.000000	-1.533333	-26.000000	1023.000000	1023.000000	2046.000000
33.419998	-0.055495	-32.797329	-11.317866	-6.356933	-8.042403	-7.080125	0.000000	-10.000000	0.000000	-0.916667	-26.000000	1023.000000	1023.000000	2046.000000
33.439999	-0.054732	-32.346672	-11.108919	-6.285409	-7.934557	-7.017785	0.000000	-10.000000	0.000000	-0.383333	-26.000000	1023.000000	1023.000000	2046.000000
33.459999	-0.054940	-32.469585	-11.088888	-6.340220	-8.048899	-6.991578	0.000000	-10.000000	0.000000	0.000000	-26.000000	1023.000000	1023.000000	2046.000000
33.480000	-0.054659	-32.303368	-11.013661	-6.519454	-8.094925	-6.675328	0.000000	-10.000000	0.000000	0.000000	-26.000000	1023.000000	1023.000000	2046.000000
33.500000	-0.053324	-31.514557	-10.924434	-6.255565	-7.691331	-6.643226	0.000000	-10.000000	0.000000	0.000000	-26.000000	1023.000000	1023.000000	2046.000000
33.520000	-0.051671	-30.537603	-10.607183	-6.015600	-7.366098	-6.548722	0.000000	-10.000000	-0.008333	0.000000	-26.000000	1023.000000	1023.000000	2046.000000
33.540001	-0.050940	-30.105820	-10.446937	-5.934762	-7.307240	-6.416882	0.000000	-10.000000	-0.008333	0.000000	-26.000000	1023.000000	1023.000000	2046.000000
33.560001	-0.050886	-30.073423	-10.341653	-6.115761	-7.506718	-6.109292	0.000000	-10.000000	-0.008333	0.316667	-26.000000	1023.000000	1023.000000	2046.000000
33.580002	-0.050653	-29.935648	-10.470151	-6.095163	-7.337937	-6.032398	0.000000	-10.000000	0.000000	1.016667	-26.000000	1023.000000	1023.000000	2046.000000
33.599998	-0.050449	-29.815550	-10.449114	-6.041517	-7.096591	-6.228329	0.000000	-10.000000	0.000000	1.683333	-26.000000	1023.000000	1023.000000	2046.000000
33.619999	-0.051265	-30.297791	-10.487149	-6.251385	-7.194488	-6.364768	0.000000	-10.000000	0.000000	1.933333	-26.000000	1023.000000	1023.000000	2046.000000
33.639999	-0.052833	-31.224377	-10.498798	-6.680892	-7.660643	-6.384043	0.000000	-10.000000	0.000000	1.800000	-26.000000	1023.000000	1023.000000	2046.000000
33.660000	-0.053272	-31.483639	-10.728621	-6.963047	-7.540378	-6.251593	0.000000	-10.000000	0.000000	1.933333	-26.000000	1023.000000	1023.000000	2046.000000
33.680000	-0.053111	-31.388506	-10.674774	-6.924139	-7.275960	-6.513632	0.000000	-10.000000	-0.008333	2.450000	-26.000000	1023.000000	1023.000000	2046.000000
33.700001	-0.053467	-31.599215	-10.457408	-7.111387	-7.457820	-6.572600	0.000000	-10.000000	-0.016667	3.266667	-26.000000	1023.000000	1023.000000	2046.000000
33.720001	-0.054046	-31.941078	-10.392627	-7.442363	-7.686400	-6.419689	0.000000	-10.000000	-0.033333	4.200000	-26.000000	1023.000000	1023.000000	2046.000000
33.740002	-0.053743	-31.761993	-10.420838	-7.623816	-7.567855	-6.149485	0.000000	-10.000000	-0.041667	5.116667	-26.000000	1023.000000	1023.000000	2046.000000
33.759998	-0.052582	-31.075958	-10.330600	-7.345915	-7.180939	-6.218505	0.000000	-10.000000	-0.041667	6.016667	-26.000000	1023.000000	1023.000000	2046.000000
33.779999	-0.050793	-30.018934	-9.936181	-7.182357	-6.834677	-6.065719	0.000000	-10.000000	-0.025000	6.850000	-26.000000	1023.000000	1023.000000	2046.000000
33.799999	-0.049737	-29.394505	-9.636356	-7.115316	-6.713471	-5.929360	0.000000	-10.000000	-0.041667	7.700000	-26.000000	1023.000000	1023.000000	2046.000000
33.820000	-0.048945	-28.926228	-9.376207	-7.326070	-6.774985	-5.448964	0.000000	-10.000000	-0.050000	8.566667	-26.000000	1023.000000	1023.000000	2046.000000
33.840000	-0.047633	-28.151026	-9.328671	-7.149823	-6.413654	-5.258879	0.000000	-10.000000	-0.075000	9.466667	-26.000000	1023.000000	1023.000000	2046.000000
33.860001	-0.046048	-27.214508	-9.064671	-6.854422	-6.043457	-5.251959	0.000000	-10.000000	-0.075000	10.533334	-18.000000	1023.000000	1023.000000	2046.000000
33.880001	-0.044293	-26.177448	-8.736874	-6.663386	-5.713293	-5.063895	0.000000	-10.000000	-0.091667	11.466667	-1.666667	1023.000000	1023.000000	2046.000000
33.900002	-0.043770	-25.867985	-8.559212	-6.708882	-5.689551	-4.910340	0.000000	-10.000000	-0.125000	12.883333	19.000000	1023.000000	1023.000000	2046.000000
33.919998	-0.043133	-25.491734	-8.369019	-6.827212	-5.719250	-4.576254	0.000000	-10.000000	-0.150000	13.850000	31.666666	1023.000000	1023.000000	2046.000000
33.939999	-0.042303	-25.001314	-8.286244	-6.757370	-5.529323	-4.428376	0.000000	-10.000000	-0.175000	14.650001	36.000000	1023.000000	1023.000000	2046.000000
33.959999	-0.041329	-24.425508	-8.197210	-6.500785	-5.232798	-4.494716	0.000000	-10.000000	-0.175000	14.733334	37.500000	1023.000000	1023.000000	2046.000000
33.980000	-0.039864	-23.559790	-7.961596	-6.304904	-4.872285	-4.421005	0.000000	-10.000000	-0.191667	15.033334	40.666668	1023.000000	1023.000000	2046.000000
34.000000	-0.039271	-23.209082	-7.718593	-6.254533	-4.872125	-4.363832	0.000000	-10.000000	-0.191667	15.650001	45.500000	1023.000000	1023.000000	2046.000000
34.020000	-0.038906	-22.993219	-7.517044	-6.395868	-5.016794	-4.063513	0.000000	-10.000000	-0.216667	16.433334	50.666668	1023.000000	1023.000000	2046.000000
34.040001	-0.038248	-22.604710	-7.505201	-6.449337	-4.838526	-3.811645	0.000000	-10.000000	-0.216667	17.383333	56.000000	1023.000000	1023.000000	2046.000000
34.060001	-0.037141	-21.950535	-7.482905	-6.164529	-4.421844	-3.881257	0.000000	-10.000000	-0.241667	18.033333	61.666668	1023.000000	1023.000000	2046.000000
34.080002	-0.035765	-21.137283	-7.104842	-5.937184	-4.269703	-3.825555	0.000000	-10.000000	-0.250000	18.766666	67.500000	1023.000000	1023.000000	2046.000000
34.099998	-0.035208	-20.807848	-6.921851	-5.921987	-4.229785	-3.734225	0.000000	-10.000000	-0.266667	19.150002	73.666664	1023.000000	1023.000000	2046.000000
34.119999	-0.034841	-20.591303	-6.727357	-6.114202	-4.345864	-3.403878	0.000000	-10.000000	-0.300000	19.883333	80.000000	1023.000000	1023.000000	2046.000000
34.139999	-0.034292	-20.266478	-6.769084	-6.090671	-4.130385	-3.276338	0.000000	-10.000000	-0.325000	20.750000	86.500000	1023.000000	1023.000000	2046.000000
34.160000	-0.033342	-19.705242	-6.719781	-5.791479	-3.777598	-3.416384	0.000000	-10.000000	-0.325000	21.583334	93.333336	1023.000000	1023.000000	2046.000000
34.180000	-0.031951	-18.882830	-6.391509	-5.646962	-3.565369	-3.278991	0.000000	-10.000000	-0.341667	22.300001	100.500000	1023.000000	1023.000000	2046.000000
34.200001	-0.031337	-18.520374	-6.184083	-5.598640	-3.529392	-3.208260	0.000000	-10.000000	-0.341667	22.466667	107.833336	1023.000000	1023.000000	2046.000000
34.220001	-0.031141	-18.404600	-6.025384	-5.748047	-3.697136	-2.934033	0.000000	-10.000000	-0.366667	22.916668	115.333336	1023.000000	1023.000000	2046.000000
34.240002	-0.031096	-18.377937	-6.019453	-5.810712	-3.713262	-2.834510	0.000000	-10.000000	-0.358333	23.300001	122.666664	1023.000000	1023.000000	2046.000000
34.259998	-0.030921	-18.274475	-6.101816	-5.645456	-3.480850	-3.046354	0.000000	-10.000000	-0.375000	23.750000	130.333328	1023.000000	1023.000000	2046.000000
34.279999	-0.029880	-17.659203	-5.876443	-5.530852	-3.251882	-3.000026	0.000000	-10.000000	-0.391667	24.083334	138.000000	1023.000000	1023.000000	2046.000000
34.299999	-0.028886	-17.071692	-5.552475	-5.384769	-3.140949	-2.993497	0.000000	-10.000000	-0.400000	24.450001	146.000000	1023.000000	1023.000000	2046.000000
34.320000	-0.027749	-16.399542	-5.075620	-5.481437	-3.263156	-2.579329	0.000000	-10.000000	-0.400000	24.683334	154.333328	1023.000000	1023.000000	2046.000000
34.340000	-0.026428	-15.619109	-5.078871	-5.379733	-2.929524	-2.230981	0.000000	-10.000000	-0.400000	24.833334	162.666672	1023.000000	1023.000000	2046.000000
34.360001	-0.024235	-14.322962	-4.984627	-4.577155	-2.371547	-2.389633	0.000000	-10.000000	-0.400000	24.600000	171.000000	1023.000000	1023.000000	2046.000000
34.380001	-0.022963	-13.570985	-4.660309	-4.588556	-2.314787	-2.007334	0.000000	-10.000000	-0.400000	24.616667	179.000000	1023.000000	1023.000000	2046.000000
34.400002	-0.022324	-13.193377	-4.345894	-4.483069	-2.544684	-1.819729	0.000000	-10.000000	-0.400000	24.416666	187.333328	1023.000000	1023.000000	2046.000000
34.419998	-0.021854	-12.915730	-4.398054	-4.568761	-2.477261	-1.471654	0.000000	-10.000000	-0.408333	24.566668	195.666672	1023.000000	1023.000000	2046.000000
34.439999	-0.021699	-12.824330	-4.630667	-4.295909	-2.191482	-1.706273	0.000000	-10.000000	-0.408333	24.633333	204.000000	1023.000000	1023.000000	2046.000000
34.459999	-0.021962	-12.979447	-4.564667	-4.294085	-2.243804	-1.876892	0.000000	-10.000000	-0.408333	24.850000	212.000000	1023.000000	1023.000000	2046.000000
34.480000	-0.023325	-13.784836	-4.712127	-4.251184	-2.545469	-2.276057	0.000000	-10.000000	-0.400000	24.883333	220.166672	1023.000000	1023.000000	2046.000000
34.500000	-0.025169	-14.875013	-4.828743	-4.471731	-3.170382	-2.404158	0.000000	-10.000000	-0.391667	24.799999	228.500000	1023.000000	1023.000000	2046.000000
34.520000	-0.026109	-15.430386	-5.106606	-4.580409	-3.347760	-2.395612	0.000000	-10.000000	-0.375000	24.433334	236.833328	1023.000000	1023.000000	2046.000000
34.540001	-0.026244	-15.510081	-5.417309	-4.304668	-3.102518	-2.685587	0.000000	-10.000000	-0.358333	23.900002	245.000000	1023.000000	1023.000000	2046.000000
34.560001	-0.025106	-14.837765	-5.240849	-4.127728	-2.866460	-2.602728	0.000000	-10.000000	-0.358333	23.600000	253.000000	1023.000000	1023.000000	2046.000000
34.580002	-0.024294	-14.357700	-4.985466	-3.976447	-2.856893	-2.538895	0.000000	-10.000000	-0.375000	23.816668	261.000000	1023.000000	1023.000000	2046.000000
34.599998	-0.023595	-13.944777	-4.671583	-4.016633	-3.021017	-2.235544	0.000000	-10.000000	-0.391667	24.266666	269.000000	1023.000000	1023.000000	2046.000000
34.619999	-0.022768	-13.455652	-4.713098	-3.961849	-2.819474	-1.961232	0.000000	-10.000000	-0.400000	24.766666	277.000000	1023.000000	1023.000000	2046.000000
34.639999	-0.021822	-12.896887	-4.735980	-3.605642	-2.496267	-2.058998	0.000000	-10.000000	-0.416667	25.050001	285.166656	1023.000000	1023.000000	2046.000000
34.660000	-0.019929	-11.778167	-4.418840	-3.337781	-2.173746	-1.847800	0.000000	-10.000000	-0.425000	25.283335	293.500000	1023.000000	1023.000000	2046.000000
34.680000	-0.018229	-10.773111	-3.969561	-3.076953	-2.055038	-1.671559	0.000000	-10.000000	-0.441667	25.566668	301.833344	1023.000000	1023.000000	2046.000000
34.700001	-0.016913	-9.995599	-3.516128	-3.003987	-2.121060	-1.354425	0.000000	-10.000000	-0.441667	25.800001	310.333344	1023.000000	1023.000000	2046.000000
34.720001	-0.015498	-9.159393	-3.245769	-2.988994	-1.974437	-0.950194	0.000000	-10.000000	-0.450000	26.283335	318.833344	1023.000000	1023.000000	2046.000000
34.740002	-0.014183	-8.382257	-3.161868	-2.714538	-1.579392	-0.926459	0.000000	-10.000000	-0.458333	26.183334	327.666656	1023.000000	1023.000000	2046.000000
34.759998	-0.012189	-7.203716	-2.894193	-2.289024	-1.138418	-0.882081	0.000000	-10.000000	-0.450000	26.016666	336.333344	1023.000000	1023.000000	2046.000000
34.779999	-0.009276	-5.482262	-2.310819	-1.805495	-0.821738	-0.544210	0.000000	-10.000000	-0.441667	25.533333	345.166656	1023.000000	1023.000000	2046.000000
34.799999	-0.007467	-4.413225	-1.684087	-1.692705	-0.959652	-0.076781	0.000000	-10.000000	-0.416667	25.383333	353.666656	1023.000000	1023.000000	2046.000000
34.820000	-0.006327	-3.739375	-1.621304	-1.605145	-0.697897	0.184971	0.000000	-10.000000	-0.400000	25.050001	362.333344	1023.000000	1023.000000	2046.000000
34.840000	-0.005770	-3.410080	-1.652815	-1.346198	-0.349168	-0.061899	0.000000	-10.000000	-0.375000	24.700001	370.666656	1023.000000	1023.000000	2046.000000
34.860001	-0.004803	-2.838446	-1.335295	-1.317820	-0.192801	0.007470	0.000000	-10.000000	-0.358333	23.933334	379.000000	1023.000000	1023.000000	2046.000000
34.880001	-0.004629	-2.735563	-0.910928	-1.378713	-0.438001	-0.007921	0.000000	-10.000000	-0.333333	23.300001	387.000000	1023.000000	1023.000000	2046.000000
34.900002	-0.004523	-2.673083	-0.618250	-1.716132	-0.649559	0.310857	0.000000	-10.000000	-0.316667	22.550001	395.000000	1023.000000	1023.000000	2046.000000
34.919998	-0.004751	-2.807671	-0.771673	-1.739274	-0.440599	0.143874	0.000000	-10.000000	-0.316667	22.166668	402.666656	1023.000000	1023.000000	2046.000000
34.939999	-0.003931	-2.322970	-0.700790	-1.698354	-0.019273	0.095447	0.000000	-10.000000	-0.333333	22.016666	410.166656	1023.000000	1023.000000	2046.000000
34.959999	-0.002685	-1.586729	-0.222578	-1.604926	0.072946	0.167830	0.000000	-10.000000	-0.341667	22.333334	417.500000	1023.000000	1023.000000	2046.000000
34.980000	-0.001407	-0.831663	0.508280	-1.661103	-0.190235	0.511395	0.000000	-10.000000	-0.325000	22.416666	424.833344	1023.000000	1023.000000	2046.000000
35.000000	-0.000195	-0.114981	0.525605	-1.605625	0.173673	0.791366	0.000000	-10.000000	-0.308333	22.383333	432.333344	1023.000000	1023.000000	2046.000000
35.020000	0.001839	1.086950	0.587831	-1.158553	0.868179	0.789493	0.000000	-10.000000	-0.300000	22.216667	439.666656	1023.000000	1023.000000	2046.000000
35.040001	0.004450	2.629984	1.381388	-0.824901	0.961315	1.112182	0.000000	-10.000000	-0.283333	22.050001	447.166656	1023.000000	1023.000000	2046.000000
35.060001	0.005982	3.535337	1.989337	-0.848475	0.827603	1.566872	0.000000	-10.000000	-0.300000	22.016666	454.500000	1023.000000	1023.000000	2046.000000
35.080002	0.007077	4.182772	1.780509	-0.556316	1.369637	1.588941	0.000000	-10.000000	-0.283333	21.750000	461.833344	1023.000000	1023.000000	2046.000000
35.099998	0.008968	5.300314	2.043944	-0.220294	1.736046	1.740617	0.000000	-10.000000	-0.283333	21.700001	469.166656	1023.000000	1023.000000	2046.000000
35.119999	0.010830	6.400718	2.591868	0.077758	1.785979	1.945114	0.000000	-10.000000	-0.283333	21.500000	476.500000	1023.000000	1023.000000	2046.000000
35.139999	0.012235	7.230947	3.135615	0.010983	1.667319	2.417029	0.000000	-10.000000	-0.300000	21.450001	483.833344	1023.000000	1023.000000	2046.000000
35.160000	0.013022	7.695980	2.909919	0.261947	2.153104	2.371010	0.000000	-10.000000	-0.300000	21.216667	491.000000	1023.000000	1023.000000	2046.000000
35.180000	0.014547	8.597431	3.091202	0.551221	2.511514	2.443494	0.000000	-10.000000	-0.283333	21.000000	498.000000	1023.000000	1023.000000	2046.000000
35.200001	0.015983	9.445917	3.563847	0.771806	2.476498	2.633766	0.000000	-10.000000	-0.275000	20.566668	505.000000	1023.000000	1023.000000	2046.000000
35.220001	0.017071	10.088805	4.130373	0.733832	2.239836	2.984764	0.000000	-10.000000	-0.275000	20.300001	512.000000	1023.000000	1023.000000	2046.000000
35.240002	0.017459	10.318169	4.030511	0.887419	2.455618	2.944621	0.000000	-10.000000	-0.266667	20.183334	518.833313	1023.000000	1023.000000	2046.000000
35.259998	0.018065	10.676172	3.862776	1.186118	2.857163	2.770115	0.000000	-10.000000	-0.258333	20.016666	525.666687	1023.000000	1023.000000	2046.000000
35.279999	0.019448	11.493744	4.088034	1.380250	3.057671	2.967789	0.000000	-10.000000	-0.258333	19.900000	532.333313	1023.000000	1023.000000	2046.000000
35.299999	0.020188	11.931095	4.553682	1.522620	2.779932	3.074862	0.000000	-10.000000	-0.241667	19.633333	539.000000	1023.000000	1023.000000	2046.000000
35.320000	0.020412	12.063406	4.838380	1.363814	2.495041	3.366171	0.000000	-10.000000	-0.241667	19.333334	545.666687	1023.000000	1023.000000	2046.000000
35.340000	0.019760	11.678320	4.480031	1.485627	2.648683	3.063979	0.000000	-10.000000	-0.225000	19.116667	552.166687	1023.000000	1023.000000	2046.000000
35.360001	0.019937	11.782839	4.261753	1.664399	2.989182	2.867504	0.000000	-10.000000	-0.216667	18.816668	558.500000	1023.000000	1023.000000	2046.000000
35.380001	0.021517	12.716616	4.632170	1.890697	3.174945	3.018804	0.000000	-10.000000	-0.200000	18.533333	564.833313	1023.000000	1023.000000	2046.000000
35.400002	0.023306	13.773702	5.397477	1.998732	2.969773	3.407719	0.000000	-10.000000	-0.191667	18.100000	571.166687	1023.000000	1023.000000	2046.000000
35.419998	0.024479	14.467341	5.649142	2.161470	2.932534	3.724196	0.000000	-10.000000	-0.183333	17.516666	577.500000	1023.000000	1023.000000	2046.000000
35.439999	0.024472	14.463034	5.118928	2.607414	3.326308	3.410384	0.000000	-10.000000	-0.175000	17.183332	583.333313	1023.000000	1023.000000	2046.000000
35.459999	0.024559	14.514482	4.940997	2.670002	3.422796	3.480688	0.000000	-10.000000	-0.166667	16.716667	589.000000	1023.000000	1023.000000	2046.000000
35.480000	0.025242	14.918135	5.345514	2.839493	3.088272	3.644855	0.000000	-10.000000	-0.158333	16.566668	594.666687	1023.000000	1023.000000	2046.000000
35.500000	0.025788	15.240837	5.634258	2.805441	2.823900	3.977239	0.000000	-10.000000	-0.158333	16.250000	600.166687	1023.000000	1023.000000	2046.000000
35.520000	0.024694	14.594408	5.015397	3.041958	3.104476	3.432576	0.000000	-10.000000	-0.141667	16.283335	605.833313	1023.000000	1023.000000	2046.000000
35.540001	0.023806	14.069207	4.715348	3.100189	3.126159	3.127511	0.000000	-10.000000	-0.141667	16.183334	611.166687	1023.000000	1023.000000	2046.000000
35.560001	0.022447	13.266231	4.926953	2.983780	2.429079	2.926419	0.000000	-10.000000	-0.116667	15.683333	616.666687	1023.000000	1023.000000	2046.000000
35.580002	0.020803	12.294765	4.801425	2.753027	1.887450	2.852862	0.000000	-10.000000	-0.116667	14.750000	621.833313	1023.000000	1023.000000	2046.000000
35.599998	0.018965	11.208245	4.051205	2.942824	2.011812	2.202404	0.000000	-10.000000	-0.100000	13.516666	627.000000	1023.000000	1023.000000	2046.000000
35.619999	0.018839	11.133773	3.695329	3.044833	2.266946	2.126665	0.000000	-10.000000	-0.091667	12.550000	631.666687	1023.000000	1023.000000	2046.000000
35.639999	0.019189	11.340625	3.945823	3.082258	2.068222	2.244322	0.000000	-10.000000	-0.083333	11.933333	636.000000	1023.000000	1023.000000	2046.000000
35.660000	0.019565	11.563086	4.355114	2.935881	1.737672	2.534418	0.000000	-10.000000	-0.075000	11.466667	640.000000	1023.000000	1023.000000	2046.000000
35.680000	0.019533	11.544025	4.157337	2.976620	1.892925	2.517142	0.000000	-10.000000	-0.066667	11.116667	644.000000	1023.000000	1023.000000	2046.000000
35.700001	0.019431	11.483687	3.756284	3.252554	2.244909	2.229940	0.000000	-10.000000	-0.058333	10.766667	647.833313	1023.000000	1023.000000	2046.000000
35.720001	0.020466	12.095585	3.846457	3.473065	2.446757	2.329307	0.000000	-10.000000	-0.050000	10.433333	651.500000	1023.000000	1023.000000	2046.000000
35.740002	0.021660	12.801130	4.421916	3.529655	2.208695	2.640864	0.000000	-10.000000	-0.050000	10.300000	655.000000	1023.000000	1023.000000	2046.000000
35.759998	0.022658	13.390921	4.829910	3.446041	2.075803	3.039167	0.000000	-10.000000	-0.050000	10.200000	658.500000	1023.000000	1023.000000	2046.000000
35.779999	0.022790	13.468626	4.487906	3.726282	2.469946	2.784491	0.000000	-10.000000	-0.058333	10.433333	662.000000	1023.000000	1023.000000	2046.000000
35.799999	0.023484	13.879297	4.390205	3.982851	2.827299	2.678942	0.000000	-10.000000	-0.066667	10.583334	665.500000	1023.000000	1023.000000	2046.000000
35.820000	0.025157	14.867857	4.667146	4.219911	3.059082	2.921718	0.000000	-10.000000	-0.066667	10.666667	669.000000	1023.000000	1023.000000	2046.000000
35.840000	0.027005	15.960135	5.415951	4.273998	2.825378	3.444808	0.000000	-10.000000	-0.058333	10.450001	672.500000	1023.000000	1023.000000	2046.000000
35.860001	0.028704	16.964178	5.780540	4.477664	2.883279	3.822693	0.000000	-10.000000	-0.050000	10.266667	674.833313	1023.000000	1023.000000	2046.000000
35.880001	0.029056	17.172024	5.456646	4.879346	3.302051	3.533980	0.000000	-10.000000	-0.041667	9.766667	678.333313	1023.000000	1023.000000	2046.000000
35.900002	0.029947	17.698868	5.339530	5.096374	3.679398	3.583566	0.000000	-10.000000	-0.025000	9.066667	681.666687	1023.000000	1023.000000	2046.000000
35.919998	0.030332	17.926495	5.713896	5.021197	3.445378	3.746024	0.000000	-10.000000	-0.008333	7.883334	686.000000	1023.000000	1023.000000	2046.000000
35.939999	0.030230	17.866060	6.189700	4.690518	2.989219	3.996623	0.000000	-10.000000	0.000000	6.600000	688.833313	1023.000000	1023.000000	2046.000000
35.959999	0.029119	17.209120	5.833148	4.566346	3.107988	3.701638	0.000000	-10.000000	-0.008333	5.366667	691.333313	1023.000000	1023.000000	2046.000000
35.980000	0.028101	16.607578	5.303148	4.612135	3.413258	3.279038	0.000000	-10.000000	-0.008333	4.566667	693.333313	1023.000000	1023.000000	2046.000000
36.000000	0.028304	16.727583	5.634825	4.440694	3.268831	3.383233	0.000000	-10.000000	-0.008333	4.150000	695.000000	1023.000000	1023.000000	2046.000000
36.020000	0.028643	16.927994	6.320765	4.006596	2.818419	3.782213	0.000000	-10.000000	0.000000	4.133333	696.333313	1023.000000	1023.000000	2046.000000
36.040001	0.028342	16.749886	6.065212	3.987166	3.097243	3.600264	0.000000	-10.000000	-0.008333	4.200000	697.666687	1023.000000	1023.000000	2046.000000
36.060001	0.028712	16.968992	5.741181	4.253756	3.599815	3.374239	0.000000	-10.000000	-0.016667	4.366667	699.000000	1023.000000	1023.000000	2046.000000
36.080002	0.030516	18.035252	6.221582	4.452018	3.695776	3.665875	0.000000	-10.000000	-0.016667	4.483333	700.500000	1023.000000	1023.000000	2046.000000
36.099998	0.032503	19.209400	7.105173	4.326379	3.452004	4.325844	0.000000	-10.000000	-0.016667	4.566667	702.000000	1023.000000	1023.000000	2046.000000
36.119999	0.033334	19.700539	7.062197	4.549502	3.775855	4.312985	0.000000	-10.000000	-0.008333	4.433333	703.666687	1023.000000	1023.000000	2046.000000
36.139999	0.033806	19.979441	6.775372	4.883521	4.237393	4.083156	0.000000	-10.000000	-0.008333	3.983333	705.166687	1023.000000	1023.000000	2046.000000
36.160000	0.035199	20.802544	6.999500	5.150952	4.373215	4.278875	0.000000	-10.000000	0.000000	3.250000	706.666687	1023.000000	1023.000000	2046.000000
36.180000	0.036669	21.671604	7.803424	5.072920	3.971792	4.823468	0.000000	-10.000000	0.000000	2.433333	707.833313	1023.000000	1023.000000	2046.000000
36.200001	0.037219	21.996555	7.851140	5.121345	4.098520	4.925551	0.000000	-10.000000	0.000000	1.516667	708.666687	1023.000000	1023.000000	2046.000000
36.220001	0.037021	21.879456	7.450531	5.442399	4.482937	4.503588	0.000000	-10.000000	0.000000	0.716667	709.000000	1023.000000	1023.000000	2046.000000
36.240002	0.037736	22.301897	7.361350	5.620548	4.745806	4.574193	0.000000	-10.000000	0.000000	0.166667	709.000000	1023.000000	1023.000000	2046.000000
36.259998	0.038764	22.909651	7.950708	5.604012	4.433590	4.921341	0.000000	-10.000000	0.008333	-0.566667	709.000000	1023.000000	1023.000000	2046.000000
36.279999	0.039530	23.362484	8.351792	5.484574	4.236214	5.289905	0.000000	-10.000000	0.025000	-1.350000	709.000000	1023.000000	1023.000000	2046.000000
36.299999	0.039015	23.057674	7.938929	5.698871	4.521425	4.898449	0.000000	-10.000000	0.033333	-2.350000	709.000000	1023.000000	1023.000000	2046.000000
36.320000	0.038931	23.008488	7.556937	5.893145	4.896858	4.661547	0.000000	-10.000000	0.025000	-2.966667	709.000000	1023.000000	1023.000000	2046.000000
36.340000	0.039723	23.476044	7.943407	5.926820	4.716642	4.889175	0.000000	-10.000000	0.008333	-3.500000	709.000000	1023.000000	1023.000000	2046.000000
36.360001	0.040587	23.987040	8.540637	5.698043	4.352062	5.396297	0.000000	-10.000000	0.008333	-3.883333	709.000000	1023.000000	1023.000000	2046.000000
36.380001	0.039983	23.630140	8.240660	5.795841	4.452585	5.141055	0.000000	-10.000000	0.008333	-4.116667	709.000000	1023.000000	1023.000000	2046.000000
36.400002	0.038548	22.781757	7.597320	5.976019	4.596927	4.611490	0.000000	-10.000000	0.008333	-4.166667	709.000000	1023.000000	1023.000000	2046.000000
36.419998	0.037652	22.252527	7.304653	5.997948	4.521891	4.428034	0.000000	-10.000000	0.008333	-4.000000	709.000000	1023.000000	1023.000000	2046.000000
36.439999	0.037313	22.051987	7.714589	5.695521	3.969985	4.671892	0.000000	-10.000000	0.008333	-3.716667	709.000000	1023.000000	1023.000000	2046.000000
36.459999	0.037020	21.879074	7.896443	5.377470	3.764453	4.840706	0.000000	-10.000000	0.008333	-3.550000	709.000000	1023.000000	1023.000000	2046.000000
36.480000	0.036153	21.366379	7.436392	5.572553	4.017370	4.340064	0.000000	-10.000000	0.008333	-3.716667	709.000000	1023.000000	1023.000000	2046.000000
36.500000	0.036150	21.364479	7.113530	5.782480	4.332901	4.135569	0.000000	-10.000000	0.016667	-4.316667	709.000000	1023.000000	1023.000000	2046.000000
36.520000	0.037501	22.162874	7.347013	6.176345	4.386291	4.253227	0.000000	-10.000000	0.033333	-5.116667	709.000000	1023.000000	1023.000000	2046.000000
36.540001	0.037726	22.296160	7.926532	5.734509	3.785836	4.849283	0.000000	-10.000000	0.041667	-5.883334	705.666687	1023.000000	1023.000000	2046.000000
36.560001	0.037391	22.098246	7.631968	5.898569	3.795235	4.772472	0.000000	-10.000000	0.050000	-6.533333	697.000000	1023.000000	1023.000000	2046.000000
36.580002	0.035980	21.264025	6.866867	6.185156	4.000786	4.211215	0.000000	-10.000000	0.050000	-6.916667	688.333313	1023.000000	1023.000000	2046.000000
36.599998	0.035337	20.884079	6.503674	6.199256	4.034995	4.146152	0.000000	-10.000000	0.050000	-7.150000	683.000000	1023.000000	1023.000000	2046.000000
36.619999	0.034415	20.339396	6.826187	5.868584	3.408637	4.235989	0.000000	-10.000000	0.050000	-7.150000	683.000000	1023.000000	1023.000000	2046.000000
36.639999	0.031820	18.805569	6.670613	5.420002	2.660421	4.054533	0.000000	-10.000000	0.066667	-7.633334	682.166687	1023.000000	1023.000000	2046.000000
36.660000	0.027646	16.338978	5.587945	5.381218	2.376176	2.993640	0.000000	-10.000000	0.075000	-8.500000	680.333313	1023.000000	1023.000000	2046.000000
36.680000	0.024686	14.589230	4.694468	5.350793	2.254716	2.289253	0.000000	-10.000000	0.091667	-9.783334	677.500000	1023.000000	1023.000000	2046.000000
36.700001	0.023485	13.879571	4.576537	5.253107	1.863399	2.186528	0.000000	-10.000000	0.100000	-10.766666	674.333313	1023.000000	1023.000000	2046.000000
36.720001	0.023316	13.779939	4.920524	4.813544	1.420127	2.625744	0.000000	-10.000000	0.108333	-11.500000	670.833313	1023.000000	1023.000000	2046.000000
36.740002	0.021510	12.712375	4.196591	4.937128	1.618907	1.959748	0.000000	-10.000000	0.100000	-11.833333	667.000000	1023.000000	1023.000000	2046.000000
36.759998	0.020553	12.146637	3.649124	5.018895	1.799690	1.678928	0.000000	-10.000000	0.091667	-12.050000	663.000000	1023.000000	1023.000000	2046.000000
36.779999	0.020844	12.318825	4.079913	4.874382	1.401362	1.963168	0.000000	-10.000000	0.091667	-12.233334	659.000000	1023.000000	1023.000000	2046.000000
36.799999	0.021162	12.506958	4.395702	4.641773	1.173836	2.295648	0.000000	-10.000000	0.100000	-12.500000	655.000000	1023.000000	1023.000000	2046.000000
36.820000	0.019845	11.728520	3.775535	4.890317	1.464074	1.598595	0.000000	-10.000000	0.108333	-12.716667	650.666687	1023.000000	1023.000000	2046.000000
36.840000	0.019596	11.581060	3.488164	5.022877	1.634929	1.435091	0.000000	-10.000000	0.108333	-12.866667	646.333313	1023.000000	1023.000000	2046.000000
36.860001	0.020272	11.980841	4.021685	4.890729	1.290836	1.777591	0.000000	-10.000000	0.108333	-12.916667	643.333313	1023.000000	1023.000000	2046.000000
36.880001	0.020763	12.270772	4.271206	4.736466	1.212576	2.050524	0.000000	-10.000000	0.100000	-13.066667	639.000000	1023.000000	1023.000000	2046.000000
36.900002	0.019790	11.696054	3.769914	4.988225	1.531548	1.406366	0.000000	-10.000000	0.100000	-13.333333	634.666687	1023.000000	1023.000000	2046.000000
36.919998	0.020287	11.989693	3.607815	5.171459	1.796182	1.414237	0.000000	-10.000000	0.108333	-13.683333	628.666687	1023.000000	1023.000000	2046.000000
36.939999	0.022023	13.015302	4.429920	5.097157	1.433704	2.054520	0.000000	-10.000000	0.116667	-14.083333	624.166687	1023.000000	1023.000000	2046.000000
36.959999	0.022867	13.514609	4.561631	5.109753	1.506247	2.336979	0.000000	-10.000000	0.141667	-14.383333	619.333313	1023.000000	1023.000000	2046.000000
36.980000	0.021678	12.811712	3.896233	5.442603	1.822331	1.650545	0.000000	-10.000000	0.166667	-14.816667	614.666687	1023.000000	1023.000000	2046.000000
37.000000	0.021266	12.568380	3.847386	5.469177	1.664749	1.587069	0.000000	-10.000000	0.191667	-15.166667	609.666687	1023.000000	1023.000000	2046.000000
37.020000	0.020916	12.361137	4.253058	4.978195	1.178913	1.950970	0.000000	-10.000000	0.208333	-15.766667	604.666687	1023.000000	1023.000000	2046.000000
37.040001	0.019215	11.355824	3.909089	4.678739	1.121394	1.646602	0.000000	-10.000000	0.225000	-16.299999	599.333313	1023.000000	1023.000000	2046.000000
37.060001	0.016885	9.979018	3.205675	4.686355	1.195475	0.891513	0.000000	-10.000000	0.225000	-16.766666	594.000000	1023.000000	1023.000000	2046.000000
37.080002	0.015801	9.338354	2.993140	4.492623	1.084391	0.768201	0.000000	-10.000000	0.216667	-16.916666	588.333313	1023.000000	1023.000000	2046.000000
37.099998	0.015574	9.203969	3.503449	3.927273	0.614946	1.158301	0.000000	-10.000000	0.200000	-16.916666	582.666687	1023.000000	1023.000000	2046.000000
37.119999	0.014679	8.675569	3.403313	3.607218	0.553371	1.111667	0.000000	-10.000000	0.200000	-17.016666	577.000000	1023.000000	1023.000000	2046.000000
37.139999	0.013185	7.792531	2.907234	3.684633	0.696152	0.504511	0.000000	-10.000000	0.200000	-17.083334	571.333313	1023.000000	1023.000000	2046.000000
37.160000	0.013171	7.784195	2.748632	3.709834	0.823210	0.502519	0.000000	-10.000000	0.208333	-17.133333	565.666687	1023.000000	1023.000000	2046.000000
37.180000	0.014315	8.460255	3.478327	3.449530	0.472823	1.059574	0.000000	-10.000000	0.208333	-17.050001	560.000000	1023.000000	1023.000000	2046.000000
37.200001	0.014427	8.526618	3.368620	3.465643	0.731422	0.960933	0.000000	-10.000000	0.225000	-17.066668	554.333313	1023.000000	1023.000000	2046.000000
37.220001	0.013967	8.254580	2.929946	3.741815	1.057808	0.525010	0.000000	-10.000000	0.216667	-17.066668	548.500000	1023.000000	1023.000000	2046.000000
37.240002	0.014412	8.517330	3.023990	3.759148	1.002651	0.731541	0.000000	-10.000000	0.216667	-17.083334	544.500000	1023.000000	1023.000000	2046.000000
37.259998	0.015554	9.192520	3.658726	3.547106	0.683269	1.303419	0.000000	-10.000000	0.200000	-17.183334	538.833313	1023.000000	1023.000000	2046.000000
37.279999	0.015413	9.108974	3.505993	3.614085	0.799383	1.189514	0.000000	-10.000000	0.208333	-17.416668	533.166687	1023.000000	1023.000000	2046.000000
37.299999	0.014445	8.537155	2.986233	3.840198	1.039709	0.671016	0.000000	-10.000000	0.225000	-17.683334	525.500000	1023.000000	1023.000000	2046.000000
37.320000	0.014231	8.410378	2.899836	3.938754	0.963335	0.608454	0.000000	-10.000000	0.241667	-17.816668	519.500000	1023.000000	1023.000000	2046.000000
37.340000	0.014933	8.825558	3.380793	3.695933	0.661013	1.087819	0.000000	-10.000000	0.250000	-17.916668	513.500000	1023.000000	1023.000000	2046.000000
37.360001	0.014636	8.649804	3.286960	3.629957	0.702395	1.030493	0.000000	-10.000000	0.250000	-18.050001	507.500000	1023.000000	1023.000000	2046.000000
37.380001	0.013445	7.946018	2.692619	3.842079	0.925834	0.485486	0.000000	-10.000000	0.250000	-18.233334	501.500000	1023.000000	1023.000000	2046.000000
37.400002	0.012970	7.665140	2.558648	3.880208	0.844714	0.381570	0.000000	-10.000000	0.250000	-18.350000	497.500000	1023.000000	1023.000000	2046.000000
37.419998	0.013658	8.071682	3.146974	3.509093	0.466495	0.949120	0.000000	-10.000000	0.241667	-18.433332	493.500000	1023.000000	1023.000000	2046.000000
37.439999	0.012927	7.639894	2.820821	3.520501	0.635783	0.662788	0.000000	-10.000000	0.241667	-18.433332	487.500000	1023.000000	1023.000000	2046.000000
37.459999	0.011655	6.888192	2.336672	3.684782	0.696441	0.170298	0.000000	-10.000000	0.241667	-18.433332	479.333344	1023.000000	1023.000000	2046.000000
37.480000	0.011436	6.758424	2.362953	3.637589	0.547818	0.210064	0.000000	-10.000000	0.250000	-18.433332	471.000000	1023.000000	1023.000000	2046.000000
37.500000	0.012047	7.119883	2.822045	3.281913	0.265977	0.749948	0.000000	-10.000000	0.250000	-18.466667	466.666656	1023.000000	1023.000000	2046.000000
37.520000	0.010765	6.362196	2.304543	3.408101	0.451589	0.197963	0.000000	-10.000000	0.250000	-18.549999	460.500000	1023.000000	1023.000000	2046.000000
37.540001	0.009845	5.818411	1.830126	3.548582	0.559882	-0.120179	0.000000	-10.000000	0.250000	-18.633333	454.500000	1023.000000	1023.000000	2046.000000
37.560001	0.010101	5.969984	2.286525	3.302906	0.141647	0.238905	0.000000	-10.000000	0.250000	-18.750000	446.333344	1023.000000	1023.000000	2046.000000
37.580002	0.010114	5.977663	2.320590	3.063070	0.098300	0.495702	0.000000	-10.000000	0.250000	-18.816668	442.166656	1023.000000	1023.000000	2046.000000
37.599998	0.008621	5.094888	1.682936	3.285455	0.277918	-0.151421	0.000000	-10.000000	0.250000	-18.766666	435.833344	1023.000000	1023.000000	2046.000000
37.619999	0.007907	4.673093	1.447690	3.303821	0.154904	-0.233322	0.000000	-10.000000	0.250000	-18.783333	429.666656	1023.000000	1023.000000	2046.000000
37.639999	0.008405	4.967645	1.940382	2.934969	-0.231920	0.324214	0.000000	-10.000000	0.250000	-18.766666	421.166656	1023.000000	1023.000000	2046.000000
37.660000	0.007722	4.563425	1.634090	2.908289	-0.129508	0.150554	0.000000	-10.000000	0.250000	-18.833334	416.833344	1023.000000	1023.000000	2046.000000
37.680000	0.006307	3.727306	1.048236	3.054725	-0.063885	-0.311770	0.000000	-10.000000	0.250000	-18.783335	410.500000	1023.000000	1023.000000	2046.000000
37.700001	0.005932	3.505930	1.134520	3.022210	-0.377017	-0.273782	0.000000	-10.000000	0.250000	-18.800001	404.500000	1023.000000	1023.000000	2046.000000
37.720001	0.006062	3.582364	1.283808	2.644963	-0.530554	0.184148	0.000000	-10.000000	0.241667	-18.800001	396.166656	1023.000000	1023.000000	2046.000000
37.740002	0.003599	2.127183	0.571275	2.659172	-0.641472	-0.461792	0.000000	-10.000000	0.233333	-18.816668	391.833344	1023.000000	1023.000000	2046.000000
37.759998	0.000617	0.364748	-0.210152	2.538974	-0.947938	-1.016137	0.000000	-10.000000	0.233333	-18.800001	387.500000	1023.000000	1023.000000	2046.000000
37.779999	-0.001335	-0.789106	-0.349906	2.166687	-1.505554	-1.100333	0.000000	-10.000000	0.250000	-18.733334	381.333344	1023.000000	1023.000000	2046.000000
37.799999	-0.002247	-1.327808	-0.314497	1.622169	-1.787235	-0.848246	0.000000	-10.000000	0.258333	-18.783335	373.000000	1023.000000	1023.000000	2046.000000
37.820000	-0.003989	-2.357767	-0.749705	1.568950	-1.836376	-1.340636	0.000000	-10.000000	0.258333	-18.983334	364.666656	1023.000000	1023.000000	2046.000000
37.840000	-0.005209	-3.078621	-1.233872	1.639955	-1.776111	-1.708592	0.000000	-10.000000	0.250000	-19.250000	360.500000	1023.000000	1023.000000	2046.000000
37.860001	-0.005448	-3.219648	-1.487597	1.904516	-1.745184	-1.891382	0.000000	-10.000000	0.266667	-19.483334	356.333344	1023.000000	1023.000000	2046.000000
37.880001	-0.005573	-3.293833	-1.134121	1.398821	-2.209842	-1.348691	0.000000	-10.000000	0.283333	-19.616667	349.666656	1023.000000	1023.000000	2046.000000
37.900002	-0.005250	-3.102856	-1.275644	1.432045	-2.157315	-1.101943	0.000000	-10.000000	0.316667	-19.650000	341.000000	1023.000000	1023.000000	2046.000000
37.919998	-0.006506	-3.844951	-1.817941	1.653857	-2.132685	-1.548182	0.000000	-10.000000	0.333333	-19.600000	334.500000	1023.000000	1023.000000	2046.000000
37.939999	-0.008256	-4.879217	-2.453299	1.579775	-2.195480	-1.810213	0.000000	-10.000000	0.316667	-19.516666	330.166656	1023.000000	1023.000000	2046.000000
37.959999	-0.010016	-5.919626	-2.531403	1.285953	-2.744488	-1.929688	0.000000	-10.000000	0.283333	-19.450001	323.500000	1023.000000	1023.000000	2046.000000
37.980000	-0.011723	-6.928504	-2.606830	0.830414	-3.238106	-1.913982	0.000000	-10.000000	0.250000	-19.266668	314.833344	1023.000000	1023.000000	2046.000000
38.000000	-0.015311	-9.048572	-3.408476	0.642366	-3.586189	-2.696273	0.000000	-10.000000	0.250000	-18.850000	306.166656	1023.000000	1023.000000	2046.000000
38.020000	-0.018632	-11.011720	-4.296392	0.601972	-3.869562	-3.447737	0.000000	-10.000000	0.250000	-18.650002	299.833344	1023.000000	1023.000000	2046.000000
38.040001	-0.020293	-11.992965	-4.505674	0.330502	-4.292903	-3.524889	0.000000	-10.000000	0.250000	-18.566668	295.500000	1023.000000	1023.000000	2046.000000
38.060001	-0.020554	-12.147147	-4.312105	-0.031194	-4.580778	-3.223069	0.000000	-10.000000	0.241667	-18.550001	291.500000	1023.000000	1023.000000	2046.000000
38.080002	-0.021519	-12.717649	-4.645461	-0.064577	-4.502242	-3.505369	0.000000	-10.000000	0.241667	-18.383333	287.500000	1023.000000	1023.000000	2046.000000
38.099998	-0.022841	-13.498964	-5.112192	0.065187	-4.485837	-3.966123	0.000000	-10.000000	0.233333	-18.066668	279.500000	1023.000000	1023.000000	2046.000000
38.119999	-0.023821	-14.078160	-5.459270	0.116810	-4.616317	-4.119384	0.000000	-10.000000	0.233333	-17.900000	273.500000	1023.000000	1023.000000	2046.000000
38.139999	-0.023748	-14.034834	-5.236417	-0.083393	-4.910935	-3.804088	0.000000	-10.000000	0.225000	-17.766666	267.500000	1023.000000	1023.000000	2046.000000
38.160000	-0.023358	-13.804313	-5.180675	-0.249605	-4.812846	-3.561187	0.000000	-10.000000	0.225000	-17.633333	263.500000	1023.000000	1023.000000	2046.000000
38.180000	-0.024129	-14.260465	-5.436957	-0.132550	-4.737450	-3.953507	0.000000	-10.000000	0.216667	-17.416668	255.500000	1023.000000	1023.000000	2046.000000
38.200001	-0.024679	-14.585358	-5.739038	-0.001062	-4.704317	-4.140941	0.000000	-10.000000	0.208333	-17.116667	247.833328	1023.000000	1023.000000	2046.000000
38.220001	-0.024676	-14.583339	-5.734355	-0.091475	-4.774679	-3.982830	0.000000	-10.000000	0.200000	-16.966667	242.166672	1023.000000	1023.000000	2046.000000
38.240002	-0.023597	-13.945617	-5.265360	-0.322371	-4.830951	-3.526936	0.000000	-10.000000	0.200000	-16.816666	238.500000	1023.000000	1023.000000	2046.000000
38.259998	-0.023182	-13.700372	-5.365166	-0.288336	-4.454757	-3.592113	0.000000	-10.000000	0.200000	-16.500000	232.833328	1023.000000	1023.000000	2046.000000
38.279999	-0.023084	-13.642667	-5.569550	-0.065122	-4.293571	-3.714423	0.000000	-10.000000	0.200000	-16.183332	227.166672	1023.000000	1023.000000	2046.000000
38.299999	-0.022859	-13.509798	-5.500070	-0.012060	-4.454723	-3.542946	0.000000	-10.000000	0.200000	-16.116667	221.666672	1023.000000	1023.000000	2046.000000
38.320000	-0.022122	-13.074138	-5.172403	-0.262774	-4.574838	-3.064121	0.000000	-10.000000	0.200000	-16.150002	216.333328	1023.000000	1023.000000	2046.000000
38.340000	-0.023068	-13.633331	-5.519257	-0.333467	-4.437324	-3.343284	0.000000	-10.000000	0.200000	-16.183334	211.000000	1023.000000	1023.000000	2046.000000
38.360001	-0.025337	-14.974175	-6.083635	-0.404689	-4.576372	-3.909480	0.000000	-10.000000	0.200000	-15.916668	205.666672	1023.000000	1023.000000	2046.000000
38.380001	-0.027021	-15.969505	-6.334989	-0.725292	-4.898827	-4.010398	0.000000	-10.000000	0.200000	-15.900001	202.000000	1023.000000	1023.000000	2046.000000
38.400002	-0.027497	-16.250813	-6.100138	-1.289038	-5.159237	-3.702399	0.000000	-10.000000	0.200000	-15.966667	196.666672	1023.000000	1023.000000	2046.000000
38.419998	-0.028777	-17.007429	-6.383593	-1.544713	-5.078413	-4.000710	0.000000	-10.000000	0.200000	-16.116667	191.333328	1023.000000	1023.000000	2046.000000
38.439999	-0.030582	-18.073803	-6.752313	-1.701509	-5.181135	-4.438847	0.000000	-10.000000	0.191667	-16.116667	186.000000	1023.000000	1023.000000	2046.000000
38.459999	-0.031671	-18.717550	-6.764951	-2.068431	-5.502415	-4.381753	0.000000	-10.000000	0.191667	-15.900001	180.500000	1023.000000	1023.000000	2046.000000
38.480000	-0.031361	-18.534182	-6.442894	-2.512583	-5.592906	-3.985800	0.000000	-10.000000	0.191667	-15.666667	175.166672	1023.000000	1023.000000	2046.000000
38.500000	-0.032008	-18.916874	-6.717026	-2.546401	-5.351533	-4.301914	0.000000	-10.000000	0.191667	-15.366667	170.000000	1023.000000	1023.000000	2046.000000
38.520000	-0.032527	-19.223667	-6.986825	-2.405780	-5.277433	-4.553627	0.000000	-10.000000	0.183333	-15.000000	163.333328	1023.000000	1023.000000	2046.000000
38.540001	-0.032144	-18.997252	-6.757718	-2.562887	-5.414391	-4.262257	0.000000	-10.000000	0.175000	-14.700000	158.333328	1023.000000	1023.000000	2046.000000
38.560001	-0.031014	-18.329189	-6.410285	-2.754223	-5.306039	-3.858641	0.000000	-10.000000	0.166667	-14.383333	153.333328	1023.000000	1023.000000	2046.000000
38.580002	-0.030716	-18.152981	-6.437949	-2.710594	-5.061152	-3.943285	0.000000	-10.000000	0.166667	-14.333334	150.000000	1023.000000	1023.000000	2046.000000
38.599998	-0.030844	-18.228765	-6.608742	-2.564343	-4.896278	-4.159403	0.000000	-10.000000	0.158333	-14.000000	145.166672	1023.000000	1023.000000	2046.000000
38.619999	-0.030842	-18.227869	-6.700957	-2.457273	-4.912618	-4.157021	0.000000	-10.000000	0.158333	-13.800000	140.500000	1023.000000	1023.000000	2046.000000
38.639999	-0.030159	-17.823767	-6.335589	-2.635484	-5.091784	-3.760909	0.000000	-10.000000	0.150000	-13.450000	135.833328	1023.000000	1023.000000	2046.000000
38.660000	-0.029378	-17.362419	-6.140121	-2.793000	-4.954221	-3.475077	0.000000	-10.000000	0.150000	-13.233334	131.333328	1023.000000	1023.000000	2046.000000
38.680000	-0.029642	-17.518364	-6.416463	-2.615546	-4.638490	-3.847867	0.000000	-10.000000	0.150000	-12.933333	126.833336	1023.000000	1023.000000	2046.000000
38.700001	-0.030170	-17.830191	-6.664148	-2.478788	-4.673807	-4.013447	0.000000	-10.000000	0.133333	-12.633334	122.500000	1023.000000	1023.000000	2046.000000
38.720001	-0.030116	-17.798622	-6.472892	-2.594102	-4.916981	-3.814646	0.000000	-10.000000	0.108333	-12.433333	118.166664	1023.000000	1023.000000	2046.000000
38.740002	-0.029343	-17.341885	-6.166131	-2.846363	-4.939707	-3.389685	0.000000	-10.000000	0.091667	-12.233334	114.000000	1023.000000	1023.000000	2046.000000
38.759998	-0.029817	-17.621677	-6.445012	-2.741052	-4.642577	-3.793036	0.000000	-10.000000	0.083333	-12.066667	110.000000	1023.000000	1023.000000	2046.000000
38.779999	-0.030402	-17.967474	-6.688734	-2.679297	-4.608366	-3.991078	0.000000	-10.000000	0.083333	-11.916667	106.000000	1023.000000	1023.000000	2046.000000
38.799999	-0.030634	-18.104858	-6.647260	-2.728822	-4.846010	-3.882765	0.000000	-10.000000	0.083333	-11.750000	102.000000	1023.000000	1023.000000	2046.000000
38.820000	-0.029946	-17.697901	-6.284610	-2.991425	-4.947634	-3.474232	0.000000	-10.000000	0.083333	-11.600000	98.000000	1023.000000	1023.000000	2046.000000
38.840000	-0.030427	-17.982531	-6.552593	-2.933854	-4.633787	-3.862297	0.000000	-10.000000	0.083333	-11.350000	94.000000	1023.000000	1023.000000	2046.000000
38.860001	-0.030969	-18.302542	-6.802496	-2.898674	-4.571733	-4.029638	0.000000	-10.000000	0.075000	-11.066667	90.333336	1023.000000	1023.000000	2046.000000
38.880001	-0.031292	-18.493633	-6.731957	-2.949444	-4.888119	-3.924113	0.000000	-10.000000	0.075000	-10.783334	86.666664	1023.000000	1023.000000	2046.000000
38.900002	-0.030682	-18.133001	-6.419734	-3.215729	-4.942842	-3.554696	0.000000	-10.000000	0.066667	-10.416667	83.166664	1023.000000	1023.000000	2046.000000
38.919998	-0.031016	-18.330410	-6.604789	-3.203417	-4.675894	-3.846310	0.000000	-10.000000	0.066667	-10.133333	79.500000	1023.000000	1023.000000	2046.000000
38.939999	-0.031644	-18.701780	-6.911906	-3.118720	-4.603148	-4.068007	0.000000	-10.000000	0.058333	-9.850000	76.166664	1023.000000	1023.000000	2046.000000
38.959999	-0.032120	-18.982864	-6.895309	-3.194082	-4.902870	-3.990603	0.000000	-10.000000	0.058333	-9.650001	73.000000	1023.000000	1023.000000	2046.000000
38.980000	-0.031741	-18.759148	-6.597288	-3.452113	-5.036923	-3.672823	0.000000	-10.000000	0.050000	-9.450000	69.833336	1023.000000	1023.000000	2046.000000
39.000000	-0.032128	-18.987450	-6.887154	-3.431609	-4.686852	-3.981834	0.000000	-10.000000	0.050000	-9.233334	66.666664	1023.000000	1023.000000	2046.000000
39.020000	-0.033013	-19.510811	-7.158764	-3.356587	-4.773592	-4.221868	0.000000	-10.000000	0.050000	-9.066667	63.500000	1023.000000	1023.000000	2046.000000
39.040001	-0.033246	-19.648645	-6.959559	-3.524405	-5.153748	-4.010934	0.000000	-10.000000	0.041667	-8.916667	60.500000	1023.000000	1023.000000	2046.000000
39.060001	-0.032883	-19.433872	-6.859105	-3.746079	-5.019341	-3.809348	0.000000	-10.000000	0.041667	-8.750000	56.500000	1023.000000	1023.000000	2046.000000
39.080002	-0.033999	-20.093239	-7.256249	-3.655348	-4.866270	-4.315371	0.000000	-10.000000	0.041667	-8.666667	53.500000	1023.000000	1023.000000	2046.000000
39.099998	-0.035389	-20.914892	-7.559936	-3.674852	-5.272744	-4.407362	0.000000	-10.000000	0.050000	-8.516667	50.500000	1023.000000	1023.000000	2046.000000
39.119999	-0.036129	-21.352495	-7.379154	-4.107612	-5.712080	-4.153648	0.000000	-10.000000	0.050000	-8.400001	48.666668	1023.000000	1023.000000	2046.000000
39.139999	-0.037680	-22.268703	-7.799573	-4.204823	-5.613994	-4.650313	0.000000	-10.000000	0.050000	-8.200000	46.000000	1023.000000	1023.000000	2046.000000
39.160000	-0.039371	-23.268503	-8.152790	-4.322701	-5.719447	-5.073565	0.000000	-10.000000	0.050000	-7.966667	43.333332	1023.000000	1023.000000	2046.000000
39.180000	-0.040506	-23.939289	-8.301412	-4.410422	-6.074270	-5.153185	0.000000	-10.000000	0.050000	-7.750000	40.666668	1023.000000	1023.000000	2046.000000
39.200001	-0.040131	-23.717411	-7.931353	-4.671200	-6.282414	-4.832444	0.000000	-10.000000	0.050000	-7.633333	38.000000	1023.000000	1023.000000	2046.000000
39.220001	-0.040154	-23.730896	-8.151615	-4.588973	-5.893094	-5.097215	0.000000	-10.000000	0.050000	-7.666667	35.333332	1023.000000	1023.000000	2046.000000
39.240002	-0.040293	-23.813198	-8.411163	-4.438231	-5.701692	-5.262112	0.000000	-10.000000	0.050000	-7.733334	32.833332	1023.000000	1023.000000	2046.000000
39.259998	-0.040491	-23.930225	-8.281680	-4.553083	-6.130786	-4.964677	0.000000	-10.000000	0.050000	-7.750000	30.166666	1023.000000	1023.000000	2046.000000
39.279999	-0.039876	-23.566954	-8.193551	-4.647923	-6.066035	-4.659446	0.000000	-10.000000	0.050000	-7.666667	27.666666	1023.000000	1023.000000	2046.000000
39.299999	-0.040823	-24.126591	-8.612708	-4.577301	-5.820085	-5.116496	0.000000	-10.000000	0.041667	-7.450000	25.000000	1023.000000	1023.000000	2046.000000
39.320000	-0.042102	-24.882017	-8.875847	-4.614949	-6.066948	-5.324273	0.000000	-10.000000	0.033333	-7.116667	22.666666	1023.000000	1023.000000	2046.000000
39.340000	-0.043566	-25.747217	-8.800781	-4.960362	-6.687782	-5.298292	0.000000	-10.000000	0.025000	-6.750000	20.166666	1023.000000	1023.000000	2046.000000
39.360001	-0.045514	-26.898491	-9.102036	-5.272014	-6.979707	-5.544733	0.000000	-10.000000	0.025000	-6.450000	17.833334	1023.000000	1023.000000	2046.000000
39.380001	-0.048469	-28.645447	-9.839057	-5.283284	-7.105646	-6.417461	0.000000	-10.000000	0.016667	-6.133333	15.500000	1023.000000	1023.000000	2046.000000
39.400002	-0.050497	-29.843855	-10.347865	-5.376722	-7.401616	-6.717653	0.000000	-10.000000	0.016667	-5.800000	13.500000	1023.000000	1023.000000	2046.000000
39.419998	-0.051290	-30.312366	-10.349760	-5.609176	-7.809669	-6.543763	0.000000	-10.000000	0.016667	-5.550000	11.500000	1023.000000	1023.000000	2046.000000
39.439999	-0.051198	-30.258211	-10.285898	-5.784446	-7.754422	-6.433445	0.000000	-10.000000	0.025000	-5.483334	9.833333	1023.000000	1023.000000	2046.000000
39.459999	-0.051970	-30.714226	-10.623663	-5.713109	-7.507792	-6.869661	0.000000	-10.000000	0.025000	-5.483334	8.166667	1023.000000	1023.000000	2046.000000
39.480000	-0.052627	-31.102287	-10.908758	-5.577630	-7.634667	-6.981231	0.000000	-10.000000	0.033333	-5.366667	6.500000	1023.000000	1023.000000	2046.000000
39.500000	-0.052148	-30.819244	-10.522304	-5.754965	-7.985056	-6.556921	0.000000	-10.000000	0.033333	-5.116667	4.500000	1023.000000	1023.000000	2046.000000
39.520000	-0.051834	-30.633781	-10.654123	-5.759723	-7.608288	-6.611647	0.000000	-10.000000	0.041667	-4.666667	2.666667	1023.000000	1023.000000	2046.000000
39.540001	-0.052254	-30.882078	-10.928448	-5.583398	-7.426490	-6.943742	0.000000	-10.000000	0.025000	-4.116667	1.166667	1023.000000	1023.000000	2046.000000
39.560001	-0.052162	-30.827938	-10.801296	-5.593616	-7.767780	-6.665246	0.000000	-10.000000	0.016667	-3.400000	0.166667	1023.000000	1023.000000	2046.000000
39.580002	-0.051017	-30.151285	-10.458629	-5.748101	-7.663282	-6.281274	0.000000	-10.000000	0.000000	-2.366667	-0.500000	1023.000000	1023.000000	2046.000000
39.599998	-0.051100	-30.199802	-10.732350	-5.548394	-7.199075	-6.719984	0.000000	-10.000000	0.000000	-1.200000	-0.833333	1023.000000	1023.000000	2046.000000
39.619999	-0.050686	-29.955568	-10.658010	-5.446348	-7.265008	-6.586202	0.000000	-10.000000	0.000000	-0.316667	-1.000000	1023.000000	1023.000000	2046.000000
39.639999	-0.049079	-29.005489	-10.101237	-5.600712	-7.343488	-5.960051	0.000000	-10.000000	0.000000	0.333333	-1.000000	1023.000000	1023.000000	2046.000000
39.660000	-0.047749	-28.219629	-10.056680	-5.486630	-6.789348	-5.886971	0.000000	-10.000000	0.000000	1.066667	-1.000000	1023.000000	1023.000000	2046.000000
39.680000	-0.047459	-28.048141	-10.158329	-5.272624	-6.603502	-6.013686	0.000000	-10.000000	0.000000	2.016667	-1.000000	1023.000000	1023.000000	2046.000000
39.700001	-0.046999	-27.776260	-9.871238	-5.348250	-6.927398	-5.629375	0.000000	-10.000000	-0.008333	2.966667	-1.000000	1023.000000	1023.000000	2046.000000
39.720001	-0.046651	-27.570835	-9.767326	-5.611695	-6.745614	-5.446199	0.000000	-10.000000	-0.016667	3.800000	-1.000000	1023.000000	1023.000000	2046.000000
39.740002	-0.048038	-28.390535	-10.169514	-5.699154	-6.498261	-6.023608	0.000000	-10.000000	-0.025000	4.550000	-1.000000	1023.000000	1023.000000	2046.000000
39.759998	-0.048852	-28.871531	-10.166650	-5.871472	-6.833779	-5.999629	0.000000	-10.000000	-0.033333	5.133333	-1.000000	1023.000000	1023.000000	2046.000000
39.779999	-0.048457	-28.638260	-9.764244	-6.344936	-6.977394	-5.551686	0.000000	-10.000000	-0.041667	5.750000	-1.000000	1023.000000	1023.000000	2046.000000
39.799999	-0.049055	-28.991386	-9.895629	-6.498555	-6.648404	-5.948800	0.000000	-10.000000	-0.066667	6.750000	-1.000000	1023.000000	1023.000000	2046.000000
39.820000	-0.049559	-29.289511	-10.040117	-6.582797	-6.531880	-6.134717	0.000000	-10.000000	-0.066667	7.966667	-1.000000	1023.000000	1023.000000	2046.000000
39.840000	-0.049147	-29.045729	-9.583173	-6.906601	-6.865425	-5.690529	0.000000	-10.000000	-0.075000	9.316667	-1.000000	1023.000000	1023.000000	2046.000000
39.860001	-0.047897	-28.307137	-9.330053	-7.042005	-6.413439	-5.521640	0.000000	-10.000000	-0.083333	10.800000	-1.000000	1023.000000	1023.000000	2046.000000
39.880001	-0.047066	-27.815823	-9.298503	-6.921878	-5.919065	-5.676377	0.000000	-10.000000	-0.158333	13.733334	9.500000	1023.000000	1023.000000	2046.000000
39.900002	-0.045748	-27.037088	-9.038707	-6.845212	-5.811090	-5.342080	0.000000	-10.000000	-0.225000	16.216667	20.000000	1023.000000	1023.000000	2046.000000
39.919998	-0.043309	-25.595375	-8.300993	-6.969158	-5.689537	-4.635688	0.000000	-10.000000	-0.275000	18.050001	30.500000	1023.000000	1023.000000	2046.000000
39.939999	-0.041460	-24.502962	-8.068422	-6.786928	-4.994015	-4.653598	0.000000	-10.000000	-0.283333	18.683334	32.500000	1023.000000	1023.000000	2046.000000
39.959999	-0.040091	-23.693886	-7.901267	-6.541192	-4.654475	-4.596952	0.000000	-10.000000	-0.308333	19.850000	36.666668	1023.000000	1023.000000	2046.000000
39.980000	-0.038481	-22.742393	-7.601323	-6.406319	-4.537379	-4.197373	0.000000	-10.000000	-0.350000	21.400002	43.166668	1023.000000	1023.000000	2046.000000
40.000000	-0.036346	-21.480284	-6.996961	-6.443707	-4.468745	-3.570871	0.000000	-10.000000	-0.400000	22.500000	50.000000	1023.000000	1023.000000	2046.000000
40.020000	-0.034818	-20.577326	-6.797509	-6.287768	-3.955120	-3.536929	0.000000	-10.000000	-0.416667	23.283333	57.333332	1023.000000	1023.000000	2046.000000
40.040001	-0.034201	-20.212717	-6.782094	-6.064190	-3.634027	-3.732405	0.000000	-10.000000	-0.425000	23.883333	65.000000	1023.000000	1023.000000	2046.000000
40.060001	-0.033310	-19.686071	-6.661646	-5.902890	-3.584072	-3.537462	0.000000	-10.000000	-0.416667	24.333334	73.000000	1023.000000	1023.000000	2046.000000
40.080002	-0.032002	-18.913464	-6.174525	-5.955484	-3.747646	-3.035808	0.000000	-10.000000	-0.433333	24.783333	81.000000	1023.000000	1023.000000	2046.000000
40.099998	-0.030660	-18.120312	-5.953005	-5.902097	-3.385514	-2.879698	0.000000	-10.000000	-0.441667	24.916666	89.000000	1023.000000	1023.000000	2046.000000
40.119999	-0.030174	-17.832556	-5.962924	-5.678477	-3.070708	-3.120447	0.000000	-10.000000	-0.450000	25.150000	97.333336	1023.000000	1023.000000	2046.000000
40.139999	-0.029518	-17.444883	-5.948322	-5.470438	-3.005898	-3.020224	0.000000	-10.000000	-0.458333	25.316668	105.666664	1023.000000	1023.000000	2046.000000
40.160000	-0.028047	-16.575762	-5.395302	-5.500987	-3.208367	-2.471107	0.000000	-10.000000	-0.466667	25.716667	114.166664	1023.000000	1023.000000	2046.000000
40.180000	-0.026678	-15.766768	-5.152363	-5.421305	-2.865509	-2.327592	0.000000	-10.000000	-0.491667	25.950001	122.666664	1023.000000	1023.000000	2046.000000
40.200001	-0.026042	-15.391083	-5.225399	-5.220962	-2.459977	-2.484745	0.000000	-10.000000	-0.491667	26.283333	131.333328	1023.000000	1023.000000	2046.000000
40.220001	-0.025238	-14.915768	-5.109955	-5.014751	-2.505554	-2.285507	0.000000	-10.000000	-0.491667	26.383333	140.166672	1023.000000	1023.000000	2046.000000
40.240002	-0.023567	-13.928298	-4.540716	-5.043974	-2.605664	-1.737944	0.000000	-10.000000	-0.466667	26.666666	149.000000	1023.000000	1023.000000	2046.000000
40.259998	-0.022381	-13.227140	-4.432674	-4.870229	-2.158921	-1.765317	0.000000	-10.000000	-0.458333	26.600000	157.833328	1023.000000	1023.000000	2046.000000
40.279999	-0.021728	-12.841380	-4.412991	-4.612746	-1.882176	-1.933467	0.000000	-10.000000	-0.450000	26.566668	166.666672	1023.000000	1023.000000	2046.000000
40.299999	-0.020897	-12.349915	-4.253689	-4.457593	-1.951386	-1.687246	0.000000	-10.000000	-0.450000	26.533335	175.500000	1023.000000	1023.000000	2046.000000
40.320000	-0.019138	-11.310435	-3.659454	-4.501809	-2.039207	-1.109966	0.000000	-10.000000	-0.450000	26.433334	184.333328	1023.000000	1023.000000	2046.000000
40.340000	-0.018230	-10.774147	-3.593014	-4.283412	-1.652935	-1.244786	0.000000	-10.000000	-0.466667	26.549999	193.166672	1023.000000	1023.000000	2046.000000
40.360001	-0.018101	-10.697778	-3.649613	-4.076281	-1.488244	-1.483640	0.000000	-10.000000	-0.483333	26.316668	202.000000	1023.000000	1023.000000	2046.000000
40.380001	-0.017957	-10.612522	-3.603604	-3.970533	-1.642952	-1.395433	0.000000	-10.000000	-0.483333	26.350000	210.833328	1023.000000	1023.000000	2046.000000
40.400002	-0.016898	-9.986888	-3.162570	-4.085899	-1.792108	-0.946311	0.000000	-10.000000	-0.466667	26.216667	219.666672	1023.000000	1023.000000	2046.000000
40.419998	-0.015752	-9.309278	-2.902833	-3.988172	-1.471259	-0.947013	0.000000	-10.000000	-0.458333	26.366667	228.333328	1023.000000	1023.000000	2046.000000
40.439999	-0.014644	-8.654499	-2.711904	-3.729743	-1.114202	-1.098649	0.000000	-10.000000	-0.458333	26.566668	237.166672	1023.000000	1023.000000	2046.000000
40.459999	-0.012978	-7.670022	-2.613971	-3.347143	-0.832466	-0.876442	0.000000	-10.000000	-0.458333	26.750000	246.000000	1023.000000	1023.000000	2046.000000
40.480000	-0.010981	-6.490045	-2.113335	-3.077066	-1.022742	-0.276902	0.000000	-10.000000	-0.441667	27.000000	255.000000	1023.000000	1023.000000	2046.000000
40.500000	-0.010049	-5.938968	-1.821634	-3.147613	-1.082128	0.112407	0.000000	-10.000000	-0.458333	26.933334	264.000000	1023.000000	1023.000000	2046.000000
40.520000	-0.009165	-5.416675	-1.858927	-2.816096	-0.680895	-0.060756	0.000000	-10.000000	-0.475000	26.966667	273.000000	1023.000000	1023.000000	2046.000000
40.540001	-0.008724	-5.156094	-1.996459	-2.557884	-0.434673	-0.167078	0.000000	-10.000000	-0.500000	26.799999	282.000000	1023.000000	1023.000000	2046.000000
40.560001	-0.008281	-4.893902	-2.020613	-2.314297	-0.478258	-0.080733	0.000000	-10.000000	-0.508333	27.049999	291.000000	1023.000000	1023.000000	2046.000000
40.580002	-0.007797	-4.607793	-1.626296	-2.369508	-0.790894	0.178905	0.000000	-10.000000	-0.508333	27.366667	300.000000	1023.000000	1023.000000	2046.000000
40.599998	-0.008589	-5.075891	-1.724694	-2.463300	-0.856833	-0.031065	0.000000	-10.000000	-0.500000	27.683334	309.000000	1023.000000	1023.000000	2046.000000
40.619999	-0.010437	-6.168534	-2.069523	-2.424917	-1.036730	-0.637363	0.000000	-10.000000	-0.466667	27.483334	318.166656	1023.000000	1023.000000	2046.000000
40.639999	-0.011767	-6.954346	-2.452210	-2.340496	-1.194955	-0.966686	0.000000	-10.000000	-0.466667	26.850000	327.333344	1023.000000	1023.000000	2046.000000
40.660000	-0.011959	-7.067716	-2.463136	-2.169085	-1.458921	-0.976573	0.000000	-10.000000	-0.450000	26.133333	336.333344	1023.000000	1023.000000	2046.000000
40.680000	-0.010902	-6.443325	-2.235893	-2.243928	-1.458326	-0.505178	0.000000	-10.000000	-0.450000	25.616667	345.166656	1023.000000	1023.000000	2046.000000
40.700001	-0.010069	-5.950727	-2.097837	-2.097262	-1.216934	-0.538695	0.000000	-10.000000	-0.433333	25.333334	353.833344	1023.000000	1023.000000	2046.000000
40.720001	-0.009684	-5.722964	-2.139105	-1.908142	-0.929570	-0.746148	0.000000	-10.000000	-0.433333	25.133333	362.500000	1023.000000	1023.000000	2046.000000
40.740002	-0.009018	-5.329842	-2.164720	-1.643175	-0.790995	-0.730952	0.000000	-10.000000	-0.441667	24.983334	370.833344	1023.000000	1023.000000	2046.000000
40.759998	-0.007730	-4.568213	-1.828083	-1.494203	-0.885614	-0.360313	0.000000	-10.000000	-0.441667	25.100000	379.166656	1023.000000	1023.000000	2046.000000
40.779999	-0.005648	-3.337734	-1.328887	-1.405683	-0.760288	0.157123	0.000000	-10.000000	-0.450000	25.300001	387.500000	1023.000000	1023.000000	2046.000000
40.799999	-0.004563	-2.696736	-1.150240	-1.175836	-0.410960	0.040301	0.000000	-10.000000	-0.450000	25.600000	396.000000	1023.000000	1023.000000	2046.000000
40.820000	-0.003529	-2.085768	-1.066217	-0.910463	-0.155350	0.046263	0.000000	-10.000000	-0.458333	25.833334	404.500000	1023.000000	1023.000000	2046.000000
40.840000	-0.002084	-1.231487	-0.686865	-0.698902	-0.239975	0.394255	0.000000	-10.000000	-0.475000	26.133333	413.166656	1023.000000	1023.000000	2046.000000
40.860001	0.000405	0.239316	-0.101705	-0.588968	0.000811	0.929178	0.000000	-10.000000	-0.491667	26.166666	421.833344	1023.000000	1023.000000	2046.000000
40.880001	0.002068	1.222056	0.177492	-0.247028	0.466089	0.825503	0.000000	-10.000000	-0.491667	26.416666	430.500000	1023.000000	1023.000000	2046.000000
40.900002	0.003693	2.182404	0.314636	0.158133	0.804141	0.905494	0.000000	-10.000000	-0.466667	26.633333	439.166656	1023.000000	1023.000000	2046.000000
40.919998	0.005791	3.422238	0.782943	0.485777	0.775207	1.378312	0.000000	-10.000000	-0.441667	26.799999	448.000000	1023.000000	1023.000000	2046.000000
40.939999	0.008328	4.922117	1.327928	0.726268	0.965659	1.902262	0.000000	-10.000000	-0.416667	26.549999	457.000000	1023.000000	1023.000000	2046.000000
40.959999	0.009383	5.545270	1.519421	0.852056	1.311243	1.862551	0.000000	-10.000000	-0.408333	25.950001	466.000000	1023.000000	1023.000000	2046.000000
40.980000	0.009236	5.458487	1.536623	0.868622	1.430760	1.622482	0.000000	-10.000000	-0.400000	25.283333	474.666656	1023.000000	1023.000000	2046.000000
41.000000	0.009080	5.366516	1.637386	0.881458	1.295275	1.552398	0.000000	-10.000000	-0.383333	24.600000	483.333344	1023.000000	1023.000000	2046.000000
41.020000	0.010159	6.004003	2.041295	0.734259	1.232446	1.996002	0.000000	-10.000000	-0.366667	23.883333	491.666656	1023.000000	1023.000000	2046.000000
41.040001	0.010761	6.359458	2.246400	0.688291	1.453275	1.971492	0.000000	-10.000000	-0.333333	23.450001	500.000000	1023.000000	1023.000000	2046.000000
41.060001	0.010723	6.337239	2.378177	0.599781	1.631616	1.727665	0.000000	-10.000000	-0.316667	23.016666	507.666656	1023.000000	1023.000000	2046.000000
41.080002	0.010993	6.496977	2.479817	0.568412	1.711588	1.737160	0.000000	-10.000000	-0.333333	22.700001	515.333313	1023.000000	1023.000000	2046.000000
41.099998	0.012572	7.429908	2.948422	0.590059	1.724029	2.167398	0.000000	-10.000000	-0.350000	22.566668	522.833313	1023.000000	1023.000000	2046.000000
41.119999	0.014979	8.852529	3.444009	0.751377	2.052582	2.604560	0.000000	-10.000000	-0.383333	22.566668	530.500000	1023.000000	1023.000000	2046.000000
41.139999	0.016873	9.971783	3.851220	1.000483	2.453698	2.666381	0.000000	-10.000000	-0.366667	23.016668	538.000000	1023.000000	1023.000000	2046.000000
41.160000	0.018307	10.819435	4.005599	1.295592	2.814346	2.703898	0.000000	-10.000000	-0.366667	23.233334	545.500000	1023.000000	1023.000000	2046.000000
41.180000	0.019987	11.812461	4.432531	1.582514	2.810135	2.987282	0.000000	-10.000000	-0.333333	23.350000	553.166687	1023.000000	1023.000000	2046.000000
41.200001	0.022583	13.346566	4.973557	1.730183	3.026051	3.616775	0.000000	-10.000000	-0.325000	23.033333	561.000000	1023.000000	1023.000000	2046.000000
41.220001	0.024243	14.327767	5.305604	2.002276	3.378210	3.641678	0.000000	-10.000000	-0.325000	22.900000	568.833313	1023.000000	1023.000000	2046.000000
41.240002	0.025333	14.971631	5.419462	2.251535	3.654523	3.646112	0.000000	-10.000000	-0.333333	22.783335	576.500000	1023.000000	1023.000000	2046.000000
41.259998	0.026530	15.679070	5.682921	2.474763	3.649655	3.871732	0.000000	-10.000000	-0.333333	22.783335	584.166687	1023.000000	1023.000000	2046.000000
41.279999	0.029033	17.158768	6.242866	2.629531	3.851284	4.435088	0.000000	-10.000000	-0.333333	22.600000	591.833313	1023.000000	1023.000000	2046.000000
41.299999	0.030416	17.976152	6.471245	2.900958	4.228184	4.375766	0.000000	-10.000000	-0.325000	22.466667	599.500000	1023.000000	1023.000000	2046.000000
41.320000	0.031096	18.377455	6.618784	3.088297	4.358777	4.311597	0.000000	-10.000000	-0.316667	22.400000	607.000000	1023.000000	1023.000000	2046.000000
41.340000	0.031751	18.765137	6.739120	3.362578	4.378325	4.285115	0.000000	-10.000000	-0.291667	22.250000	614.500000	1023.000000	1023.000000	2046.000000
41.360001	0.033373	19.723669	7.164993	3.389212	4.366674	4.802790	0.000000	-10.000000	-0.275000	22.083334	621.833313	1023.000000	1023.000000	2046.000000
41.380001	0.034354	20.303383	7.333208	3.601132	4.577058	4.791986	0.000000	-10.000000	-0.291667	21.783333	629.166687	1023.000000	1023.000000	2046.000000
41.400002	0.034159	20.187902	7.322405	3.651385	4.618303	4.595809	0.000000	-10.000000	-0.283333	21.600000	636.500000	1023.000000	1023.000000	2046.000000
41.419998	0.033858	20.009970	7.240035	3.814818	4.487254	4.467864	0.000000	-10.000000	-0.300000	21.283333	643.833313	1023.000000	1023.000000	2046.000000
41.439999	0.035098	20.743008	7.631514	3.846826	4.454359	4.810310	0.000000	-10.000000	-0.291667	21.133333	651.000000	1023.000000	1023.000000	2046.000000
41.459999	0.036748	21.718197	7.952794	4.100217	4.789519	4.875668	0.000000	-10.000000	-0.308333	20.950001	658.000000	1023.000000	1023.000000	2046.000000
41.480000	0.038018	22.468735	8.239357	4.305473	5.055175	4.868731	0.000000	-10.000000	-0.308333	20.700001	665.000000	1023.000000	1023.000000	2046.000000
41.500000	0.038433	22.713661	8.151314	4.645185	4.983941	4.933221	0.000000	-10.000000	-0.291667	20.500000	672.000000	1023.000000	1023.000000	2046.000000
41.520000	0.038905	22.992931	8.450595	4.536781	4.631379	5.374177	0.000000	-10.000000	-0.275000	20.016666	679.000000	1023.000000	1023.000000	2046.000000
41.540001	0.039949	23.610098	8.419159	4.885334	4.976679	5.328927	0.000000	-10.000000	-0.250000	19.633333	685.833313	1023.000000	1023.000000	2046.000000
41.560001	0.040002	23.641363	8.417597	5.017684	5.011196	5.194887	0.000000	-10.000000	-0.241667	19.100000	692.333313	1023.000000	1023.000000	2046.000000
41.580002	0.039745	23.489178	8.328919	5.237335	4.816561	5.106362	0.000000	-10.000000	-0.241667	18.983334	698.833313	1023.000000	1023.000000	2046.000000
41.599998	0.040259	23.793228	8.493415	5.242481	4.752900	5.304433	0.000000	-10.000000	-0.250000	18.916668	705.166687	1023.000000	1023.000000	2046.000000
41.619999	0.039078	23.094913	8.263859	5.284210	4.771131	4.775713	0.000000	-10.000000	-0.233333	18.833334	711.500000	1023.000000	1023.000000	2046.000000
41.639999	0.036561	21.607426	7.873336	5.221891	4.284544	4.227655	0.000000	-10.000000	-0.208333	18.333334	717.833313	1023.000000	1023.000000	2046.000000
41.660000	0.034963	20.662836	7.632385	5.147018	3.808400	4.075034	0.000000	-10.000000	-0.183333	17.716667	724.166687	1023.000000	1023.000000	2046.000000
41.680000	0.035211	20.809990	7.617161	5.159317	3.807523	4.225988	0.000000	-10.000000	-0.158333	17.000000	730.166687	1023.000000	1023.000000	2046.000000
41.700001	0.035082	20.733562	7.525409	5.265494	4.034937	3.907722	0.000000	-10.000000	-0.133333	16.283333	735.833313	1023.000000	1023.000000	2046.000000
41.720001	0.034766	20.546600	7.517075	5.218288	3.939255	3.871982	0.000000	-10.000000	-0.141667	15.783334	741.166687	1023.000000	1023.000000	2046.000000
41.740002	0.034571	20.431593	7.464081	5.239172	3.842039	3.886301	0.000000	-10.000000	-0.150000	15.533334	746.666687	1023.000000	1023.000000	2046.000000
41.759998	0.035911	21.223488	7.678910	5.354301	3.997387	4.192889	0.000000	-10.000000	-0.150000	15.616667	751.833313	1023.000000	1023.000000	2046.000000
41.779999	0.036815	21.757559	7.843133	5.555011	4.229744	4.129670	0.000000	-10.000000	-0.125000	15.416667	757.166687	1023.000000	1023.000000	2046.000000
41.799999	0.037495	22.159666	8.066057	5.612051	4.328774	4.152783	0.000000	-10.000000	-0.125000	15.033334	762.333313	1023.000000	1023.000000	2046.000000
41.820000	0.037558	22.196821	8.072715	5.762400	4.284183	4.077523	0.000000	-10.000000	-0.141667	14.733334	767.500000	1023.000000	1023.000000	2046.000000
41.840000	0.038731	22.890089	8.336065	5.877197	4.266982	4.409844	0.000000	-10.000000	-0.150000	14.316667	772.500000	1023.000000	1023.000000	2046.000000
41.860001	0.040461	23.912504	8.578901	6.132169	4.586851	4.614583	0.000000	-10.000000	-0.150000	14.233334	777.333313	1023.000000	1023.000000	2046.000000
41.880001	0.041578	24.572725	8.820481	6.314031	4.857502	4.580710	0.000000	-10.000000	-0.150000	14.033334	782.166687	1023.000000	1023.000000	2046.000000
41.900002	0.042331	25.017885	8.956401	6.504489	4.912297	4.644698	0.000000	-10.000000	-0.141667	14.116667	786.833313	1023.000000	1023.000000	2046.000000
41.919998	0.043915	25.953629	9.302816	6.669616	4.893356	5.087839	0.000000	-10.000000	-0.125000	13.950001	791.500000	1023.000000	1023.000000	2046.000000
41.939999	0.046440	27.446276	9.672754	7.046649	5.222658	5.504216	0.000000	-10.000000	-0.108333	13.500000	796.166687	1023.000000	1023.000000	2046.000000
41.959999	0.047844	28.275845	9.900644	7.343656	5.514800	5.516744	0.000000	-10.000000	-0.091667	12.966667	800.666687	1023.000000	1023.000000	2046.000000
41.980000	0.048089	28.420568	10.008433	7.390288	5.536443	5.485404	0.000000	-10.000000	-0.075000	12.083334	805.166687	1023.000000	1023.000000	2046.000000
42.000000	0.046976	27.762676	9.930789	7.238575	5.267455	5.325858	0.000000	-10.000000	-0.058333	11.216667	809.166687	1023.000000	1023.000000	2046.000000
42.020000	0.047000	27.777040	10.037413	7.063844	5.181867	5.493917	0.000000	-10.000000	-0.041667	10.083334	813.166687	1023.000000	1023.000000	2046.000000
42.040001	0.047419	28.024557	10.088995	7.123586	5.384665	5.427310	0.000000	-10.000000	-0.025000	9.133333	816.666687	1023.000000	1023.000000	2046.000000
42.060001	0.047140	27.859795	10.235679	6.985808	5.378636	5.259672	0.000000	-10.000000	-0.008333	8.366667	820.000000	1023.000000	1023.000000	2046.000000
42.080002	0.046306	27.366863	10.188735	6.713796	5.321124	5.143209	0.000000	-10.000000	0.000000	8.000000	822.833313	1023.000000	1023.000000	2046.000000
42.099998	0.046041	27.210289	10.281322	6.552310	5.176725	5.199933	0.000000	-10.000000	0.000000	7.783333	825.666687	1023.000000	1023.000000	2046.000000
42.119999	0.047417	28.023705	10.561122	6.607882	5.300863	5.553838	0.000000	-10.000000	0.000000	7.650000	828.333313	1023.000000	1023.000000	2046.000000
42.139999	0.049139	29.040869	10.812089	6.900666	5.668120	5.659993	0.000000	-10.000000	0.000000	7.616667	831.000000	1023.000000	1023.000000	2046.000000
42.160000	0.050755	29.996298	11.113295	7.119346	5.971343	5.792315	0.000000	-10.000000	0.000000	7.583333	833.500000	1023.000000	1023.000000	2046.000000
42.180000	0.051991	30.726524	11.343801	7.289310	6.187498	5.905915	0.000000	-10.000000	0.000000	7.500000	836.000000	1023.000000	1023.000000	2046.000000
42.200001	0.052700	31.145845	11.472202	7.465839	6.184354	6.023450	0.000000	-10.000000	0.000000	7.183333	838.666687	1023.000000	1023.000000	2046.000000
42.220001	0.053813	31.803640	11.657446	7.590260	6.226383	6.329552	0.000000	-10.000000	0.000000	6.650000	841.166687	1023.000000	1023.000000	2046.000000
42.240002	0.055374	32.726288	11.939300	7.811513	6.334233	6.641243	0.000000	-10.000000	0.000000	6.066667	843.500000	1023.000000	1023.000000	2046.000000
42.259998	0.056709	33.515274	12.088882	8.081069	6.602222	6.743102	0.000000	-10.000000	0.000000	5.383334	845.500000	1023.000000	1023.000000	2046.000000
42.279999	0.057910	34.224991	12.280752	8.305962	6.833549	6.804730	0.000000	-10.000000	-0.016667	5.083333	847.500000	1023.000000	1023.000000	2046.000000
42.299999	0.058677	34.678066	12.465482	8.408899	6.939689	6.863999	0.000000	-10.000000	-0.025000	5.000000	849.166687	1023.000000	1023.000000	2046.000000
42.320000	0.058484	34.564018	12.452688	8.514449	6.841328	6.755551	0.000000	-10.000000	-0.025000	5.083333	850.833313	1023.000000	1023.000000	2046.000000
42.340000	0.057725	34.115704	12.304780	8.480206	6.640773	6.689942	0.000000	-10.000000	-0.016667	5.116667	852.500000	1023.000000	1023.000000	2046.000000
42.360001	0.057623	34.054913	12.279082	8.447182	6.501719	6.826928	0.000000	-10.000000	-0.008333	5.150000	854.333313	1023.000000	1023.000000	2046.000000
42.380001	0.058132	34.356220	12.351281	8.485612	6.559465	6.959861	0.000000	-10.000000	-0.016667	5.300000	856.000000	1023.000000	1023.000000	2046.000000
42.400002	0.058683	34.681923	12.438616	8.655835	6.732687	6.854785	0.000000	-10.000000	-0.016667	5.183333	857.666687	1023.000000	1023.000000	2046.000000
42.419998	0.059670	35.264957	12.649954	8.821700	6.910456	6.882846	0.000000	-10.000000	-0.016667	4.783333	859.500000	1023.000000	1023.000000	2046.000000
42.439999	0.060301	35.637981	12.647362	9.020829	7.051907	6.917882	0.000000	-10.000000	0.000000	4.016667	861.166687	1023.000000	1023.000000	2046.000000
42.459999	0.059704	35.285065	12.577264	9.008204	6.832945	6.866654	0.000000	-10.000000	0.008333	3.050000	862.666687	1023.000000	1023.000000	2046.000000
42.480000	0.059923	35.414753	12.648778	9.010136	6.619839	7.136000	0.000000	-10.000000	0.008333	1.666667	863.833313	1023.000000	1023.000000	2046.000000
42.500000	0.060416	35.705971	12.525874	9.213137	6.722460	7.244498	0.000000	-10.000000	0.000000	0.633333	864.666687	1023.000000	1023.000000	2046.000000
42.520000	0.060673	35.857994	12.409368	9.416258	6.907244	7.125124	0.000000	-10.000000	0.000000	0.000000	865.000000	1023.000000	1023.000000	2046.000000
42.540001	0.060189	35.571793	12.375344	9.389751	6.821944	6.984752	0.000000	-10.000000	0.000000	0.000000	865.000000	1023.000000	1023.000000	2046.000000
42.560001	0.057700	34.100491	12.006620	9.191606	6.378950	6.523315	0.000000	-10.000000	0.008333	-0.733333	865.000000	1023.000000	1023.000000	2046.000000
42.580002	0.053731	31.754938	11.369309	8.917319	5.554926	5.913384	0.000000	-10.000000	0.016667	-1.466667	865.000000	1023.000000	1023.000000	2046.000000
42.599998	0.051419	30.388704	10.887445	8.608058	5.099876	5.793324	0.000000	-10.000000	0.025000	-2.516667	865.000000	1023.000000	1023.000000	2046.000000
42.619999	0.050171	29.651127	10.475190	8.614938	5.087830	5.473170	0.000000	-10.000000	0.025000	-3.283333	865.000000	1023.000000	1023.000000	2046.000000
42.639999	0.049263	29.114202	10.241369	8.598927	5.134937	5.138970	0.000000	-10.000000	0.025000	-4.266667	865.000000	1023.000000	1023.000000	2046.000000
42.660000	0.048242	28.510914	10.133410	8.425202	4.908210	5.044092	0.000000	-10.000000	0.025000	-4.733334	865.000000	1023.000000	1023.000000	2046.000000
42.680000	0.047050	27.806498	9.939921	8.221682	4.626297	5.018598	0.000000	-10.000000	0.016667	-4.516667	865.000000	1023.000000	1023.000000	2046.000000
42.700001	0.047330	27.972307	9.910008	8.191345	4.669317	5.201636	0.000000	-10.000000	0.008333	-3.866667	865.000000	1023.000000	1023.000000	2046.000000
42.720001	0.047759	28.225594	9.859109	8.308457	4.869868	5.188160	0.000000	-10.000000	0.016667	-3.383333	865.000000	1023.000000	1023.000000	2046.000000
42.740002	0.048120	28.439075	9.945948	8.458517	5.001832	5.032778	0.000000	-10.000000	0.025000	-3.150000	865.000000	1023.000000	1023.000000	2046.000000
42.759998	0.048440	28.627890	10.111641	8.433573	5.006126	5.076550	0.000000	-10.000000	0.025000	-3.083333	865.000000	1023.000000	1023.000000	2046.000000
42.779999	0.047959	28.344021	10.037627	8.403188	4.889670	5.013535	0.000000	-10.000000	0.016667	-2.900000	865.000000	1023.000000	1023.000000	2046.000000
42.799999	0.047965	28.347277	10.064948	8.305676	4.766809	5.209843	0.000000	-10.000000	0.016667	-2.466667	865.000000	1023.000000	1023.000000	2046.000000
42.820000	0.048982	28.948418	10.197590	8.406970	4.913749	5.430108	0.000000	-10.000000	0.025000	-1.850000	865.000000	1023.000000	1023.000000	2046.000000
42.840000	0.050153	29.640524	10.282246	8.684421	5.294754	5.379103	0.000000	-10.000000	0.016667	-1.466667	865.000000	1023.000000	1023.000000	2046.000000
42.860001	0.051633	30.515234	10.581209	8.863124	5.550943	5.519958	0.000000	-10.000000	0.008333	-1.500000	865.000000	1023.000000	1023.000000	2046.000000
42.880001	0.052346	30.936497	10.769749	9.039059	5.518463	5.609228	0.000000	-10.000000	0.008333	-2.000000	865.000000	1023.000000	1023.000000	2046.000000
42.900002	0.052316	30.918734	10.893244	8.991348	5.272015	5.762128	0.000000	-10.000000	0.025000	-2.616667	865.000000	1023.000000	1023.000000	2046.000000
42.919998	0.052932	31.282532	10.838943	8.969876	5.441258	6.032454	0.000000	-10.000000	0.033333	-3.366667	865.000000	1023.000000	1023.000000	2046.000000
42.939999	0.052557	31.061012	10.651135	9.008487	5.648947	5.752443	0.000000	-10.000000	0.041667	-4.233334	865.000000	1023.000000	1023.000000	2046.000000
42.959999	0.051766	30.593657	10.643086	8.838614	5.580923	5.531034	0.000000	-10.000000	0.041667	-5.333333	865.000000	1023.000000	1023.000000	2046.000000
42.980000	0.050154	29.641195	10.497221	8.563062	5.273615	5.307297	0.000000	-10.000000	0.050000	-6.450000	865.000000	1023.000000	1023.000000	2046.000000
43.000000	0.048758	28.815817	10.383740	8.141123	4.914327	5.376626	0.000000	-10.000000	0.058333	-7.216667	865.000000	1023.000000	1023.000000	2046.000000
43.020000	0.048295	28.542179	10.305934	7.844936	4.944358	5.446951	0.000000	-10.000000	0.058333	-7.466667	865.000000	1023.000000	1023.000000	2046.000000
43.040001	0.048357	28.579178	10.291259	7.806860	5.204225	5.276834	0.000000	-10.000000	0.058333	-7.250000	865.000000	1023.000000	1023.000000	2046.000000
43.060001	0.048633	28.742233	10.498998	7.752429	5.249701	5.241106	0.000000	-10.000000	0.050000	-6.800000	865.000000	1023.000000	1023.000000	2046.000000
43.080002	0.048398	28.603210	10.525712	7.675645	5.113715	5.288139	0.000000	-10.000000	0.050000	-6.200000	861.500000	1023.000000	1023.000000	2046.000000
43.099998	0.049105	29.020859	10.734321	7.550331	5.080726	5.655482	0.000000	-10.000000	0.033333	-5.016667	853.333313	1023.000000	1023.000000	2046.000000
43.119999	0.050792	30.018305	10.795458	7.791899	5.532924	5.898024	0.000000	-10.000000	0.016667	-4.066667	845.166687	1023.000000	1023.000000	2046.000000
43.139999	0.052342	30.934134	11.020453	8.116378	5.954987	5.842315	0.000000	-10.000000	0.000000	-3.350000	840.500000	1023.000000	1023.000000	2046.000000
43.160000	0.053051	31.352980	11.295477	8.219067	5.890827	5.947609	0.000000	-10.000000	0.008333	-3.300000	840.000000	1023.000000	1023.000000	2046.000000
43.180000	0.053015	31.332125	11.405095	8.160122	5.617236	6.149671	0.000000	-10.000000	0.016667	-3.233333	839.166687	1023.000000	1023.000000	2046.000000
43.200001	0.054217	32.042103	11.371631	8.284553	5.931816	6.454105	0.000000	-10.000000	0.025000	-3.033333	838.000000	1023.000000	1023.000000	2046.000000
43.220001	0.055379	32.728920	11.439010	8.623887	6.311079	6.354942	0.000000	-10.000000	0.016667	-2.850000	837.000000	1023.000000	1023.000000	2046.000000
43.240002	0.055939	33.060059	11.645406	8.710663	6.282755	6.421234	0.000000	-10.000000	0.008333	-2.583333	836.000000	1023.000000	1023.000000	2046.000000
43.259998	0.055449	32.770542	11.727673	8.663489	5.950438	6.428944	0.000000	-10.000000	0.008333	-2.450000	835.000000	1023.000000	1023.000000	2046.000000
43.279999	0.055851	33.008099	11.718019	8.583301	5.968889	6.737893	0.000000	-10.000000	0.025000	-2.433333	834.166687	1023.000000	1023.000000	2046.000000
43.299999	0.056667	33.489956	11.584974	8.813460	6.347452	6.744071	0.000000	-10.000000	0.041667	-2.600000	833.333313	1023.000000	1023.000000	2046.000000
43.320000	0.057434	33.943729	11.735426	8.993702	6.545406	6.669196	0.000000	-10.000000	0.033333	-2.883333	832.500000	1023.000000	1023.000000	2046.000000
43.340000	0.057459	33.958435	11.886397	9.050220	6.395275	6.626544	0.000000	-10.000000	0.025000	-3.166667	831.500000	1023.000000	1023.000000	2046.000000
43.360001	0.056713	33.517170	11.952599	8.805941	5.967529	6.791101	0.000000	-10.000000	0.016667	-3.450000	830.500000	1023.000000	1023.000000	2046.000000
43.380001	0.056694	33.506420	11.645828	8.830165	6.124338	6.906088	0.000000	-10.000000	0.025000	-3.616667	829.333313	1023.000000	1023.000000	2046.000000
43.400002	0.056116	33.164577	11.347718	9.009520	6.235057	6.572283	0.000000	-10.000000	0.025000	-3.666667	828.166687	1023.000000	1023.000000	2046.000000
43.419998	0.055368	32.722469	11.295328	8.961213	6.080238	6.385691	0.000000	-10.000000	0.025000	-3.633333	826.833313	1023.000000	1023.000000	2046.000000
43.439999	0.053552	31.649366	11.123556	8.758616	5.675932	6.091261	0.000000	-10.000000	0.016667	-3.616667	825.666687	1023.000000	1023.000000	2046.000000
43.459999	0.052628	31.103201	11.072126	8.397183	5.356636	6.277255	0.000000	-10.000000	0.016667	-3.800000	824.500000	1023.000000	1023.000000	2046.000000
43.480000	0.053293	31.496237	10.891800	8.595874	5.719635	6.288929	0.000000	-10.000000	0.025000	-4.233334	823.166687	1023.000000	1023.000000	2046.000000
43.500000	0.054475	32.194523	10.969945	8.899391	6.080668	6.244518	0.000000	-10.000000	0.041667	-4.966667	821.833313	1023.000000	1023.000000	2046.000000
43.520000	0.054073	31.957380	11.022038	8.821477	5.916926	6.196940	0.000000	-10.000000	0.041667	-5.650000	820.166687	1023.000000	1023.000000	2046.000000
43.540001	0.053573	31.661444	11.023675	8.831186	5.503795	6.302788	0.000000	-10.000000	0.041667	-6.083333	818.500000	1023.000000	1023.000000	2046.000000
43.560001	0.053369	31.540806	10.653150	8.886785	5.482822	6.518050	0.000000	-10.000000	0.033333	-6.133334	816.500000	1023.000000	1023.000000	2046.000000
43.580002	0.053317	31.510445	10.317982	9.109730	5.773161	6.309572	0.000000	-10.000000	0.041667	-5.983334	814.500000	1023.000000	1023.000000	2046.000000
43.599998	0.052707	31.149851	10.314279	9.037617	5.658548	6.139408	0.000000	-10.000000	0.041667	-5.750000	812.500000	1023.000000	1023.000000	2046.000000
43.619999	0.049655	29.345844	9.953361	8.812376	5.023900	5.556209	0.000000	-10.000000	0.050000	-5.700000	810.500000	1023.000000	1023.000000	2046.000000
43.639999	0.045265	26.751740	9.314115	8.295163	4.060088	5.082373	0.000000	-10.000000	0.050000	-5.966667	808.500000	1023.000000	1023.000000	2046.000000
43.660000	0.042573	25.160694	8.658506	7.935771	3.711301	4.855116	0.000000	-10.000000	0.050000	-6.516667	806.500000	1023.000000	1023.000000	2046.000000
43.680000	0.041265	24.387739	8.151177	8.002006	3.839481	4.395074	0.000000	-10.000000	0.050000	-7.166667	804.166687	1023.000000	1023.000000	2046.000000
43.700001	0.040729	24.070824	8.091198	7.924609	3.780208	4.274809	0.000000	-10.000000	0.050000	-7.583333	801.666687	1023.000000	1023.000000	2046.000000
43.720001	0.039472	23.327877	7.939945	7.834954	3.506732	4.046247	0.000000	-10.000000	0.050000	-7.666667	799.000000	1023.000000	1023.000000	2046.000000
43.740002	0.038348	22.663668	7.847888	7.484262	3.107760	4.223756	0.000000	-10.000000	0.050000	-7.433333	796.500000	1023.000000	1023.000000	2046.000000
43.759998	0.038324	22.649328	7.495639	7.562506	3.407138	4.184045	0.000000	-10.000000	0.050000	-7.166667	794.000000	1023.000000	1023.000000	2046.000000
43.779999	0.038683	22.861576	7.516742	7.725523	3.609182	4.010129	0.000000	-10.000000	0.050000	-7.050000	791.666687	1023.000000	1023.000000	2046.000000
43.799999	0.038918	23.000244	7.675825	7.777336	3.596226	3.950857	0.000000	-10.000000	0.050000	-7.050000	789.333313	1023.000000	1023.000000	2046.000000
43.820000	0.038126	22.532558	7.746010	7.606364	3.233177	3.947007	0.000000	-10.000000	0.050000	-7.100000	787.000000	1023.000000	1023.000000	2046.000000
43.840000	0.038225	22.590746	7.633165	7.448680	3.287033	4.221868	0.000000	-10.000000	0.050000	-6.983334	784.666687	1023.000000	1023.000000	2046.000000
43.860001	0.039115	23.116915	7.523566	7.730470	3.795564	4.067315	0.000000	-10.000000	0.041667	-6.683333	782.166687	1023.000000	1023.000000	2046.000000
43.880001	0.040157	23.732851	7.834444	7.842638	3.919374	4.136395	0.000000	-10.000000	0.041667	-6.166667	779.833313	1023.000000	1023.000000	2046.000000
43.900002	0.040254	23.790197	8.140607	7.827816	3.642249	4.179526	0.000000	-10.000000	0.041667	-5.616667	777.500000	1023.000000	1023.000000	2046.000000
43.919998	0.041073	24.274044	8.244737	7.737426	3.665407	4.626473	0.000000	-10.000000	0.033333	-5.166667	775.833313	1023.000000	1023.000000	2046.000000
43.939999	0.042532	25.136494	8.088552	8.116959	4.299522	4.631460	0.000000	-10.000000	0.025000	-4.983334	774.166687	1023.000000	1023.000000	2046.000000
43.959999	0.043623	25.781397	8.443730	8.309702	4.353213	4.674752	0.000000	-10.000000	0.016667	-5.000000	772.500000	1023.000000	1023.000000	2046.000000
43.980000	0.042527	25.133326	8.588226	8.041761	3.827819	4.675519	0.000000	-10.000000	0.025000	-5.266667	770.833313	1023.000000	1023.000000	2046.000000
44.000000	0.041277	24.394676	8.109461	7.732146	3.913286	4.639783	0.000000	-10.000000	0.033333	-5.716667	769.166687	1023.000000	1023.000000	2046.000000
44.020000	0.040535	23.956112	7.883973	7.682714	4.066113	4.323311	0.000000	-10.000000	0.041667	-6.533333	767.500000	1023.000000	1023.000000	2046.000000
44.040001	0.040014	23.648401	7.973860	7.556488	3.946305	4.171749	0.000000	-10.000000	0.050000	-7.400000	765.166687	1023.000000	1023.000000	2046.000000
44.060001	0.038477	22.739685	7.960925	7.162171	3.551548	4.065042	0.000000	-10.000000	0.050000	-8.016666	762.666687	1023.000000	1023.000000	2046.000000
44.080002	0.037267	22.024782	7.932346	6.593077	3.282847	4.216512	0.000000	-10.000000	0.050000	-8.216667	759.833313	1023.000000	1023.000000	2046.000000
44.099998	0.036806	21.752251	7.619067	6.500875	3.611047	4.021263	0.000000	-10.000000	0.050000	-8.166667	757.166687	1023.000000	1023.000000	2046.000000
44.119999	0.037559	22.197586	7.827143	6.559523	3.823068	3.987852	0.000000	-10.000000	0.050000	-8.000000	754.333313	1023.000000	1023.000000	2046.000000
44.139999	0.037683	22.270870	8.049586	6.577439	3.682204	3.961641	0.000000	-10.000000	0.050000	-7.766667	751.666687	1023.000000	1023.000000	2046.000000
44.160000	0.038018	22.468721	8.263037	6.295829	3.512833	4.397023	0.000000	-10.000000	0.050000	-7.350000	749.000000	1023.000000	1023.000000	2046.000000
44.180000	0.039135	23.128630	8.099633	6.610870	4.129157	4.288970	0.000000	-10.000000	0.050000	-6.883333	746.666687	1023.000000	1023.000000	2046.000000
44.200001	0.040829	24.130178	8.473572	6.836555	4.383734	4.436316	0.000000	-10.000000	0.041667	-6.333333	744.500000	1023.000000	1023.000000	2046.000000
44.220001	0.041007	24.235203	8.912341	6.838188	3.985155	4.499520	0.000000	-10.000000	0.041667	-5.900000	742.500000	1023.000000	1023.000000	2046.000000
44.240002	0.041498	24.525528	8.756011	6.755664	4.156425	4.857428	0.000000	-10.000000	0.041667	-5.600000	740.500000	1023.000000	1023.000000	2046.000000
44.259998	0.042659	25.211391	8.653337	7.103219	4.693237	4.761598	0.000000	-10.000000	0.041667	-5.333333	738.500000	1023.000000	1023.000000	2046.000000
44.279999	0.043758	25.861120	9.004179	7.349488	4.698542	4.808910	0.000000	-10.000000	0.033333	-4.950000	736.500000	1023.000000	1023.000000	2046.000000
44.299999	0.043574	25.752388	9.267927	7.277102	4.328822	4.878539	0.000000	-10.000000	0.033333	-4.533333	734.833313	1023.000000	1023.000000	2046.000000
44.320000	0.043684	25.817072	9.118990	7.110765	4.404597	5.182721	0.000000	-10.000000	0.041667	-4.150000	733.333313	1023.000000	1023.000000	2046.000000
44.340000	0.044386	26.231949	8.840559	7.422358	4.970877	4.998156	0.000000	-10.000000	0.041667	-4.033334	732.000000	1023.000000	1023.000000	2046.000000
44.360001	0.045153	26.685719	9.270605	7.577864	4.804743	5.032507	0.000000	-10.000000	0.041667	-4.083333	730.666687	1023.000000	1023.000000	2046.000000
44.380001	0.044562	26.336290	9.376708	7.382227	4.427646	5.149710	0.000000	-10.000000	0.041667	-4.366667	729.166687	1023.000000	1023.000000	2046.000000
44.400002	0.044586	26.350187	9.081935	7.344685	4.666866	5.256701	0.000000	-10.000000	0.041667	-4.683333	727.833313	1023.000000	1023.000000	2046.000000
44.419998	0.045045	26.621763	9.019156	7.539672	4.972406	5.090528	0.000000	-10.000000	0.041667	-5.016667	726.166687	1023.000000	1023.000000	2046.000000
44.439999	0.045696	27.006262	9.220970	7.678395	5.003678	5.103220	0.000000	-10.000000	0.041667	-5.316667	724.500000	1023.000000	1023.000000	2046.000000
44.459999	0.045286	26.763815	9.407128	7.626241	4.648427	5.082018	0.000000	-10.000000	0.050000	-5.616667	722.500000	1023.000000	1023.000000	2046.000000
44.480000	0.044867	26.516335	9.312235	7.436852	4.499008	5.268241	0.000000	-10.000000	0.050000	-5.966667	720.500000	1023.000000	1023.000000	2046.000000
44.500000	0.044939	26.558826	8.978772	7.579840	4.896679	5.103535	0.000000	-10.000000	0.050000	-6.400000	718.500000	1023.000000	1023.000000	2046.000000
44.520000	0.045556	26.923611	9.067405	7.731686	5.039995	5.084525	0.000000	-10.000000	0.050000	-6.883333	716.500000	1023.000000	1023.000000	2046.000000
44.540001	0.045396	26.828842	9.283254	7.727668	4.754532	5.063388	0.000000	-10.000000	0.050000	-7.350000	714.333313	1023.000000	1023.000000	2046.000000
44.560001	0.044796	26.474495	9.294742	7.580308	4.472542	5.126902	0.000000	-10.000000	0.050000	-7.833333	712.000000	1023.000000	1023.000000	2046.000000
44.580002	0.044338	26.203835	9.053743	7.476834	4.488530	5.184728	0.000000	-10.000000	0.058333	-8.366667	709.333313	1023.000000	1023.000000	2046.000000
44.599998	0.044045	26.030418	8.704016	7.591454	4.765813	4.969135	0.000000	-10.000000	0.058333	-8.933333	706.500000	1023.000000	1023.000000	2046.000000
44.619999	0.044329	26.198652	8.760206	7.732552	4.803482	4.902414	0.000000	-10.000000	0.058333	-9.500000	703.333313	1023.000000	1023.000000	2046.000000
44.639999	0.044267	26.161913	8.858541	7.792689	4.684742	4.825940	0.000000	-10.000000	0.050000	-9.983334	700.166687	1023.000000	1023.000000	2046.000000
44.660000	0.043589	25.761019	8.945949	7.663412	4.322633	4.829024	0.000000	-10.000000	0.058333	-10.466667	696.833313	1023.000000	1023.000000	2046.000000
44.680000	0.042463	25.095621	8.721316	7.443601	4.039141	4.891562	0.000000	-10.000000	0.075000	-10.866667	693.500000	1023.000000	1023.000000	2046.000000
44.700001	0.040631	24.013180	8.037342	7.323740	4.030107	4.621990	0.000000	-10.000000	0.091667	-11.250000	689.833313	1023.000000	1023.000000	2046.000000
44.720001	0.038956	23.023266	7.574501	7.309106	3.972955	4.166703	0.000000	-10.000000	0.100000	-11.583333	686.000000	1023.000000	1023.000000	2046.000000
44.740002	0.037613	22.229429	7.445540	7.192452	3.713636	3.877800	0.000000	-10.000000	0.100000	-11.883333	682.000000	1023.000000	1023.000000	2046.000000
44.759998	0.036052	21.307014	7.477389	6.901423	3.218801	3.709402	0.000000	-10.000000	0.100000	-12.183333	678.000000	1023.000000	1023.000000	2046.000000
44.779999	0.035209	20.808687	7.422257	6.636611	2.955480	3.794339	0.000000	-10.000000	0.100000	-12.550000	674.000000	1023.000000	1023.000000	2046.000000
44.799999	0.034826	20.582441	6.997102	6.642328	3.259315	3.683696	0.000000	-10.000000	0.100000	-13.050000	669.833313	1023.000000	1023.000000	2046.000000
44.820000	0.035061	20.721333	6.749398	6.911485	3.638460	3.421990	0.000000	-10.000000	0.116667	-13.666667	665.500000	1023.000000	1023.000000	2046.000000
44.840000	0.035186	20.795002	6.875021	6.956724	3.498698	3.464559	0.000000	-10.000000	0.133333	-14.133333	660.833313	1023.000000	1023.000000	2046.000000
44.860001	0.034582	20.438259	6.940862	7.084215	2.959476	3.453708	0.000000	-10.000000	0.166667	-14.550000	656.166687	1023.000000	1023.000000	2046.000000
44.880001	0.033539	19.821257	6.684442	6.876206	2.656096	3.604513	0.000000	-10.000000	0.183333	-14.783334	651.333313	1023.000000	1023.000000	2046.000000
44.900002	0.031771	18.776726	6.103050	6.756717	2.657997	3.258963	0.000000	-10.000000	0.200000	-15.033334	646.500000	1023.000000	1023.000000	2046.000000
44.919998	0.029486	17.426479	5.563473	6.643873	2.529328	2.689805	0.000000	-10.000000	0.200000	-15.400000	641.500000	1023.000000	1023.000000	2046.000000
44.939999	0.026349	15.572447	5.062518	6.449845	1.951477	2.108608	0.000000	-10.000000	0.200000	-15.900000	636.333313	1023.000000	1023.000000	2046.000000
44.959999	0.023103	13.654164	4.700507	6.185516	1.214858	1.553284	0.000000	-10.000000	0.200000	-16.433334	631.000000	1023.000000	1023.000000	2046.000000
44.980000	0.020652	12.205489	4.428665	5.812461	0.613233	1.351130	0.000000	-10.000000	0.208333	-16.916668	625.333313	1023.000000	1023.000000	2046.000000
45.000000	0.018983	11.218702	4.104586	5.505978	0.364988	1.243150	0.000000	-10.000000	0.216667	-17.400002	619.666687	1023.000000	1023.000000	2046.000000
45.020000	0.017430	10.301387	3.520253	5.448635	0.458045	0.874453	0.000000	-10.000000	0.233333	-17.800001	614.000000	1023.000000	1023.000000	2046.000000
45.040001	0.016464	9.730154	3.158995	5.522308	0.579337	0.469514	0.000000	-10.000000	0.241667	-18.016666	608.166687	1023.000000	1023.000000	2046.000000
45.060001	0.016301	9.633618	3.151725	5.544785	0.534498	0.402609	0.000000	-10.000000	0.241667	-18.050001	602.000000	1023.000000	1023.000000	2046.000000
45.080002	0.015919	9.408011	3.280112	5.489335	0.277907	0.360657	0.000000	-10.000000	0.241667	-18.100000	595.666687	1023.000000	1023.000000	2046.000000
45.099998	0.015287	9.034753	3.457703	5.277932	-0.145043	0.444161	0.000000	-10.000000	0.241667	-18.150000	589.500000	1023.000000	1023.000000	2046.000000
45.119999	0.014504	8.571880	3.159017	5.090659	-0.126558	0.448761	0.000000	-10.000000	0.250000	-18.299999	583.500000	1023.000000	1023.000000	2046.000000
45.139999	0.013644	8.063632	2.735573	5.177511	0.098564	0.051984	0.000000	-10.000000	0.250000	-18.483334	577.500000	1023.000000	1023.000000	2046.000000
45.160000	0.013827	8.171605	2.620487	5.228486	0.354291	-0.031659	0.000000	-10.000000	0.250000	-18.500000	571.500000	1023.000000	1023.000000	2046.000000
45.180000	0.014413	8.518139	2.856162	5.252566	0.347444	0.061966	0.000000	-10.000000	0.250000	-18.616667	565.500000	1023.000000	1023.000000	2046.000000
45.200001	0.014430	8.528252	3.275357	5.113788	0.001702	0.137405	0.000000	-10.000000	0.250000	-18.633333	559.333313	1023.000000	1023.000000	2046.000000
45.220001	0.014712	8.695012	3.372949	4.952711	-0.014090	0.383441	0.000000	-10.000000	0.250000	-18.916666	553.000000	1023.000000	1023.000000	2046.000000
45.240002	0.014773	8.730867	3.029385	5.148346	0.319370	0.233766	0.000000	-10.000000	0.250000	-18.966667	546.666687	1023.000000	1023.000000	2046.000000
45.259998	0.014962	8.842350	2.831293	5.333170	0.545687	0.132201	0.000000	-10.000000	0.250000	-19.100000	540.333313	1023.000000	1023.000000	2046.000000
45.279999	0.014988	8.857936	2.858909	5.331861	0.488580	0.178587	0.000000	-10.000000	0.250000	-19.116667	534.000000	1023.000000	1023.000000	2046.000000
45.299999	0.013958	8.249159	2.902088	5.172497	0.096445	0.078128	0.000000	-10.000000	0.258333	-19.216667	527.666687	1023.000000	1023.000000	2046.000000
45.320000	0.012405	7.331233	2.844364	4.796002	-0.296584	-0.012550	0.000000	-10.000000	0.250000	-19.233334	521.166687	1023.000000	1023.000000	2046.000000
45.340000	0.010700	6.323411	2.436408	4.381889	-0.399713	-0.095172	0.000000	-10.000000	0.266667	-19.416668	514.833313	1023.000000	1023.000000	2046.000000
45.360001	0.008940	5.283791	1.880226	4.242120	-0.269110	-0.569445	0.000000	-10.000000	0.258333	-19.583334	508.166656	1023.000000	1023.000000	2046.000000
45.380001	0.007948	4.697469	1.746240	3.935814	-0.272621	-0.711964	0.000000	-10.000000	0.266667	-19.750000	501.666656	1023.000000	1023.000000	2046.000000
45.400002	0.007111	4.202880	1.739134	3.675844	-0.367666	-0.844431	0.000000	-10.000000	0.250000	-19.816668	495.000000	1023.000000	1023.000000	2046.000000
45.419998	0.006438	3.805067	1.919425	3.370031	-0.656722	-0.827667	0.000000	-10.000000	0.250000	-19.700001	488.500000	1023.000000	1023.000000	2046.000000
45.439999	0.005797	3.426283	2.019224	3.019492	-0.929918	-0.682515	0.000000	-10.000000	0.250000	-19.566668	482.000000	1023.000000	1023.000000	2046.000000
45.459999	0.005543	3.276135	2.030053	2.821751	-1.007096	-0.568573	0.000000	-10.000000	0.250000	-19.283335	475.500000	1023.000000	1023.000000	2046.000000
45.480000	0.005045	2.981811	1.704001	2.801207	-0.764800	-0.758597	0.000000	-10.000000	0.250000	-19.133333	469.000000	1023.000000	1023.000000	2046.000000
45.500000	0.005006	2.958639	1.465121	2.923319	-0.435390	-0.994410	0.000000	-10.000000	0.250000	-19.050001	462.666656	1023.000000	1023.000000	2046.000000
45.520000	0.005666	3.348799	1.513123	2.958569	-0.246055	-0.876836	0.000000	-10.000000	0.250000	-18.950001	456.166656	1023.000000	1023.000000	2046.000000
45.540001	0.006186	3.655712	1.677649	2.973406	-0.273040	-0.722303	0.000000	-10.000000	0.250000	-18.866667	449.833344	1023.000000	1023.000000	2046.000000
45.560001	0.006741	3.984223	2.111028	2.964224	-0.552869	-0.538160	0.000000	-10.000000	0.250000	-18.666668	443.500000	1023.000000	1023.000000	2046.000000
45.580002	0.006641	3.925101	2.217112	2.779177	-0.748644	-0.322545	0.000000	-10.000000	0.250000	-18.600000	437.500000	1023.000000	1023.000000	2046.000000
45.599998	0.006060	3.581636	1.658781	2.841605	-0.369974	-0.548777	0.000000	-10.000000	0.250000	-18.400000	431.166656	1023.000000	1023.000000	2046.000000
45.619999	0.005879	3.474381	1.384932	2.970728	-0.159073	-0.722206	0.000000	-10.000000	0.250000	-18.250000	424.833344	1023.000000	1023.000000	2046.000000
45.639999	0.006305	3.725973	1.448019	3.051918	-0.129247	-0.644717	0.000000	-10.000000	0.250000	-18.183332	418.500000	1023.000000	1023.000000	2046.000000
45.660000	0.006227	3.680113	1.708258	2.955088	-0.469851	-0.513381	0.000000	-10.000000	0.241667	-18.150000	412.500000	1023.000000	1023.000000	2046.000000
45.680000	0.005926	3.502055	1.851487	2.703761	-0.758706	-0.294488	0.000000	-10.000000	0.241667	-18.150000	406.500000	1023.000000	1023.000000	2046.000000
45.700001	0.005196	3.070709	1.533357	2.614843	-0.732542	-0.344948	0.000000	-10.000000	0.233333	-18.133333	400.500000	1023.000000	1023.000000	2046.000000
45.720001	0.004161	2.459204	0.964126	2.734531	-0.451654	-0.787798	0.000000	-10.000000	0.241667	-18.050001	394.500000	1023.000000	1023.000000	2046.000000
45.740002	0.003899	2.304473	0.764084	2.773146	-0.318504	-0.914252	0.000000	-10.000000	0.241667	-18.033335	388.500000	1023.000000	1023.000000	2046.000000
45.759998	0.003970	2.346390	0.910898	2.700834	-0.496732	-0.768609	0.000000	-10.000000	0.241667	-17.916668	382.500000	1023.000000	1023.000000	2046.000000
45.779999	0.003915	2.313540	1.217705	2.530066	-0.849002	-0.585228	0.000000	-10.000000	0.233333	-17.816668	376.500000	1023.000000	1023.000000	2046.000000
45.799999	0.003450	2.039048	1.213663	2.345554	-1.021392	-0.498778	0.000000	-10.000000	0.225000	-17.716667	370.500000	1023.000000	1023.000000	2046.000000
45.820000	0.002193	1.296011	0.517914	2.413195	-0.698771	-0.936327	0.000000	-10.000000	0.233333	-17.549999	364.500000	1023.000000	1023.000000	2046.000000
45.840000	0.001958	1.157341	0.265944	2.428131	-0.500563	-1.036170	0.000000	-10.000000	0.225000	-17.433332	358.500000	1023.000000	1023.000000	2046.000000
45.860001	0.002113	1.248665	0.419542	2.411807	-0.667159	-0.915525	0.000000	-10.000000	0.225000	-17.366667	352.833344	1023.000000	1023.000000	2046.000000
45.880001	0.001977	1.168530	0.834164	2.191018	-1.167963	-0.688689	0.000000	-10.000000	0.216667	-17.216667	347.166656	1023.000000	1023.000000	2046.000000
45.900002	0.001135	0.670815	0.470112	1.996032	-1.126947	-0.668382	0.000000	-10.000000	0.216667	-17.266668	341.500000	1023.000000	1023.000000	2046.000000
45.919998	-0.000346	-0.204636	-0.293836	2.114773	-0.815297	-1.210277	0.000000	-10.000000	0.216667	-17.200001	335.500000	1023.000000	1023.000000	2046.000000
45.939999	-0.001439	-0.850517	-0.559439	1.978943	-1.024193	-1.245828	0.000000	-10.000000	0.208333	-17.216667	329.833344	1023.000000	1023.000000	2046.000000
45.959999	-0.003177	-1.877539	-0.571276	1.716156	-1.647738	-1.374680	0.000000	-10.000000	0.208333	-17.050001	324.166656	1023.000000	1023.000000	2046.000000
45.980000	-0.004781	-2.825314	-0.565061	1.305403	-2.207017	-1.358638	0.000000	-10.000000	0.208333	-17.033335	318.500000	1023.000000	1023.000000	2046.000000
46.000000	-0.006687	-3.952027	-1.028363	0.998007	-2.352982	-1.568689	0.000000	-10.000000	0.208333	-16.950001	312.666656	1023.000000	1023.000000	2046.000000
46.020000	-0.008414	-4.972519	-1.668542	0.952013	-2.220255	-2.035735	0.000000	-10.000000	0.216667	-17.083334	307.000000	1023.000000	1023.000000	2046.000000
46.040001	-0.009140	-5.401998	-2.078094	0.982082	-2.052285	-2.253701	0.000000	-10.000000	0.208333	-17.100000	301.333344	1023.000000	1023.000000	2046.000000
46.060001	-0.009115	-5.387009	-2.177739	1.035502	-1.977783	-2.266989	0.000000	-10.000000	0.208333	-17.383333	295.500000	1023.000000	1023.000000	2046.000000
46.080002	-0.009031	-5.337100	-1.798419	0.861871	-2.427602	-1.972950	0.000000	-10.000000	0.208333	-17.533333	289.666656	1023.000000	1023.000000	2046.000000
46.099998	-0.008866	-5.239563	-1.739657	0.828437	-2.714307	-1.614037	0.000000	-10.000000	0.225000	-17.583334	284.000000	1023.000000	1023.000000	2046.000000
46.119999	-0.009908	-5.855593	-2.278349	0.859826	-2.680379	-1.756691	0.000000	-10.000000	0.225000	-17.500000	278.333344	1023.000000	1023.000000	2046.000000
46.139999	-0.011906	-7.036659	-3.020277	0.838146	-2.555719	-2.298809	0.000000	-10.000000	0.225000	-17.350000	272.500000	1023.000000	1023.000000	2046.000000
46.160000	-0.013344	-7.886524	-3.339429	0.706228	-2.755484	-2.497838	0.000000	-10.000000	0.216667	-17.250000	266.500000	1023.000000	1023.000000	2046.000000
46.180000	-0.015697	-9.276678	-3.491178	0.413998	-3.462652	-2.736846	0.000000	-10.000000	0.216667	-17.116667	260.666656	1023.000000	1023.000000	2046.000000
46.200001	-0.018439	-10.897320	-3.647257	-0.070820	-4.315874	-2.863369	0.000000	-10.000000	0.208333	-16.866667	255.000000	1023.000000	1023.000000	2046.000000
46.220001	-0.021829	-12.900779	-4.714873	-0.201287	-4.355807	-3.628811	0.000000	-10.000000	0.200000	-16.516668	249.333328	1023.000000	1023.000000	2046.000000
46.240002	-0.023753	-14.037821	-5.392918	-0.252614	-4.309649	-4.082640	0.000000	-10.000000	0.200000	-16.200001	243.833328	1023.000000	1023.000000	2046.000000
46.259998	-0.024066	-14.223064	-5.246214	-0.369799	-4.634416	-3.972636	0.000000	-10.000000	0.191667	-16.016666	238.333328	1023.000000	1023.000000	2046.000000
46.279999	-0.024453	-14.451579	-4.895678	-0.738702	-5.170219	-3.646980	0.000000	-10.000000	0.191667	-15.966667	233.000000	1023.000000	1023.000000	2046.000000
46.299999	-0.026112	-15.432472	-5.765819	-0.652210	-4.813450	-4.200993	0.000000	-10.000000	0.183333	-15.850000	227.666672	1023.000000	1023.000000	2046.000000
46.320000	-0.026734	-15.799783	-6.128788	-0.459928	-4.745184	-4.465882	0.000000	-10.000000	0.191667	-15.766667	222.333328	1023.000000	1023.000000	2046.000000
46.340000	-0.026370	-15.584938	-5.657814	-0.591720	-5.185170	-4.150235	0.000000	-10.000000	0.191667	-15.550000	217.166672	1023.000000	1023.000000	2046.000000
46.360001	-0.026358	-15.577666	-5.536930	-0.914042	-5.366953	-3.759742	0.000000	-10.000000	0.191667	-15.283334	212.000000	1023.000000	1023.000000	2046.000000
46.380001	-0.027658	-16.345728	-6.248855	-0.720846	-4.986358	-4.389669	0.000000	-10.000000	0.191667	-15.083333	207.000000	1023.000000	1023.000000	2046.000000
46.400002	-0.027616	-16.320953	-6.448377	-0.597266	-4.837028	-4.438283	0.000000	-10.000000	0.191667	-14.966667	202.000000	1023.000000	1023.000000	2046.000000
46.419998	-0.026926	-15.913391	-5.880222	-0.744109	-5.215239	-4.073821	0.000000	-10.000000	0.200000	-14.900001	197.000000	1023.000000	1023.000000	2046.000000
46.439999	-0.026374	-15.587191	-5.631620	-1.030313	-5.266033	-3.659225	0.000000	-10.000000	0.183333	-14.683333	192.000000	1023.000000	1023.000000	2046.000000
46.459999	-0.027023	-15.970343	-6.282347	-0.814076	-4.696153	-4.177766	0.000000	-10.000000	0.175000	-14.583334	187.000000	1023.000000	1023.000000	2046.000000
46.480000	-0.026002	-15.367333	-6.199889	-0.580940	-4.522959	-4.063545	0.000000	-10.000000	0.175000	-14.466667	182.000000	1023.000000	1023.000000	2046.000000
46.500000	-0.024897	-14.714117	-5.462742	-0.748336	-4.991724	-3.511315	0.000000	-10.000000	0.191667	-14.433333	177.166672	1023.000000	1023.000000	2046.000000
46.520000	-0.025263	-14.930383	-5.734945	-0.900016	-4.889555	-3.405867	0.000000	-10.000000	0.191667	-14.200001	172.333328	1023.000000	1023.000000	2046.000000
46.540001	-0.027045	-15.983703	-6.559963	-0.749133	-4.572987	-4.101620	0.000000	-10.000000	0.175000	-14.033334	167.666672	1023.000000	1023.000000	2046.000000
46.560001	-0.027711	-16.377119	-6.448341	-0.963662	-4.901179	-4.063936	0.000000	-10.000000	0.166667	-13.883334	162.833328	1023.000000	1023.000000	2046.000000
46.580002	-0.028381	-16.773279	-6.072952	-1.612926	-5.447044	-3.640358	0.000000	-10.000000	0.166667	-13.966667	158.166672	1023.000000	1023.000000	2046.000000
46.599998	-0.030198	-17.847105	-6.735985	-1.788838	-5.231287	-4.090994	0.000000	-10.000000	0.166667	-14.033334	153.500000	1023.000000	1023.000000	2046.000000
46.619999	-0.031798	-18.792898	-7.242176	-1.918368	-5.062073	-4.570281	0.000000	-10.000000	0.158333	-13.983334	148.833328	1023.000000	1023.000000	2046.000000
46.639999	-0.032256	-19.063236	-6.862042	-2.267068	-5.522463	-4.411664	0.000000	-10.000000	0.150000	-13.766666	144.166672	1023.000000	1023.000000	2046.000000
46.660000	-0.032498	-19.206095	-6.480957	-2.891316	-5.874737	-3.959085	0.000000	-10.000000	0.150000	-13.516666	139.500000	1023.000000	1023.000000	2046.000000
46.680000	-0.034022	-20.107130	-7.203262	-2.842753	-5.467505	-4.593611	0.000000	-10.000000	0.150000	-13.216667	135.166672	1023.000000	1023.000000	2046.000000
46.700001	-0.034244	-20.238447	-7.417145	-2.818744	-5.317257	-4.685302	0.000000	-10.000000	0.141667	-12.950000	130.666672	1023.000000	1023.000000	2046.000000
46.720001	-0.033342	-19.705406	-6.826179	-2.987926	-5.577759	-4.313542	0.000000	-10.000000	0.125000	-12.583333	126.333336	1023.000000	1023.000000	2046.000000
46.740002	-0.032493	-19.203342	-6.506804	-3.248471	-5.586646	-3.861421	0.000000	-10.000000	0.100000	-12.350000	122.000000	1023.000000	1023.000000	2046.000000
46.759998	-0.033210	-19.627331	-7.076557	-3.006512	-5.128135	-4.416128	0.000000	-10.000000	0.083333	-12.016666	118.000000	1023.000000	1023.000000	2046.000000
46.779999	-0.032655	-19.298906	-7.080610	-2.887270	-4.966753	-4.364273	0.000000	-10.000000	0.075000	-11.750000	114.000000	1023.000000	1023.000000	2046.000000
46.799999	-0.031535	-18.637125	-6.560888	-2.951472	-5.144572	-3.980193	0.000000	-10.000000	0.075000	-11.450000	110.000000	1023.000000	1023.000000	2046.000000
46.820000	-0.030605	-18.087631	-6.155658	-3.212276	-5.256621	-3.463077	0.000000	-10.000000	0.066667	-11.183333	106.166664	1023.000000	1023.000000	2046.000000
46.840000	-0.030939	-18.285114	-6.487750	-3.078521	-4.962616	-3.756227	0.000000	-10.000000	0.058333	-10.950000	102.500000	1023.000000	1023.000000	2046.000000
46.860001	-0.031419	-18.568502	-6.913553	-2.848638	-4.645450	-4.160861	0.000000	-10.000000	0.058333	-10.650001	98.833336	1023.000000	1023.000000	2046.000000
46.880001	-0.030729	-18.160908	-6.711295	-2.840438	-4.702447	-3.906728	0.000000	-10.000000	0.058333	-10.316667	95.333336	1023.000000	1023.000000	2046.000000
46.900002	-0.029676	-17.538767	-6.056939	-3.117285	-5.052579	-3.311964	0.000000	-10.000000	0.066667	-10.083334	91.833336	1023.000000	1023.000000	2046.000000
46.919998	-0.030485	-18.016705	-6.592408	-3.024492	-4.698923	-3.700883	0.000000	-10.000000	0.058333	-9.816667	88.500000	1023.000000	1023.000000	2046.000000
46.939999	-0.031148	-18.408293	-7.020771	-2.813866	-4.490453	-4.083204	0.000000	-10.000000	0.058333	-9.650001	85.166664	1023.000000	1023.000000	2046.000000
46.959999	-0.030513	-18.033113	-6.578983	-2.899848	-4.770100	-3.784182	0.000000	-10.000000	0.050000	-9.416667	82.000000	1023.000000	1023.000000	2046.000000
46.980000	-0.029879	-17.658773	-6.175139	-3.159172	-4.982979	-3.341483	0.000000	-10.000000	0.050000	-9.366667	78.833336	1023.000000	1023.000000	2046.000000
47.000000	-0.030118	-17.799461	-6.298694	-3.272475	-4.884037	-3.344256	0.000000	-10.000000	0.050000	-9.283334	75.666664	1023.000000	1023.000000	2046.000000
47.020000	-0.031096	-18.377756	-6.834971	-3.072905	-4.594289	-3.875591	0.000000	-10.000000	0.050000	-9.183333	72.500000	1023.000000	1023.000000	2046.000000
47.040001	-0.031386	-18.549028	-7.072350	-2.986967	-4.465121	-4.024590	0.000000	-10.000000	0.050000	-9.000000	69.500000	1023.000000	1023.000000	2046.000000
47.060001	-0.030922	-18.274719	-6.682480	-3.059019	-4.720730	-3.812490	0.000000	-10.000000	0.050000	-8.800000	66.500000	1023.000000	1023.000000	2046.000000
47.080002	-0.030358	-17.941349	-6.279017	-3.393601	-4.956141	-3.312590	0.000000	-10.000000	0.050000	-8.583334	63.500000	1023.000000	1023.000000	2046.000000
47.099998	-0.030794	-18.199341	-6.478814	-3.400954	-4.820194	-3.499380	0.000000	-10.000000	0.058333	-8.383333	60.666668	1023.000000	1023.000000	2046.000000
47.119999	-0.031786	-18.785389	-7.025188	-3.236799	-4.537742	-3.985660	0.000000	-10.000000	0.058333	-8.133333	57.833332	1023.000000	1023.000000	2046.000000
47.139999	-0.032188	-19.023136	-7.173015	-3.184885	-4.572804	-4.092432	0.000000	-10.000000	0.058333	-7.933333	55.166668	1023.000000	1023.000000	2046.000000
47.160000	-0.032196	-19.027962	-6.811998	-3.411991	-5.043518	-3.760454	0.000000	-10.000000	0.050000	-7.700000	52.500000	1023.000000	1023.000000	2046.000000
47.180000	-0.032901	-19.444485	-6.776388	-3.804906	-5.323600	-3.539590	0.000000	-10.000000	0.050000	-7.516667	50.000000	1023.000000	1023.000000	2046.000000
47.200001	-0.035093	-20.739769	-7.501002	-3.716818	-5.232115	-4.289834	0.000000	-10.000000	0.050000	-7.266667	47.500000	1023.000000	1023.000000	2046.000000
47.220001	-0.036812	-21.755905	-7.992457	-3.740847	-5.262788	-4.759812	0.000000	-10.000000	0.050000	-6.983334	45.000000	1023.000000	1023.000000	2046.000000
47.240002	-0.037067	-21.906895	-7.636737	-3.996317	-5.704306	-4.569535	0.000000	-10.000000	0.050000	-6.750000	42.666668	1023.000000	1023.000000	2046.000000
47.259998	-0.036633	-21.650230	-7.254245	-4.302708	-5.902512	-4.190766	0.000000	-10.000000	0.050000	-6.650000	40.500000	1023.000000	1023.000000	2046.000000
47.279999	-0.037239	-22.008083	-7.674687	-4.207319	-5.613008	-4.513069	0.000000	-10.000000	0.050000	-6.766667	38.166668	1023.000000	1023.000000	2046.000000
47.299999	-0.037860	-22.375278	-8.152135	-4.123145	-5.295632	-4.804367	0.000000	-10.000000	0.050000	-6.933333	35.833332	1023.000000	1023.000000	2046.000000
47.320000	-0.037265	-22.023472	-7.863738	-3.932628	-5.538151	-4.688955	0.000000	-10.000000	0.050000	-7.000000	33.500000	1023.000000	1023.000000	2046.000000
47.340000	-0.036524	-21.585680	-7.520013	-4.148678	-5.811265	-4.105725	0.000000	-10.000000	0.050000	-6.900000	31.166666	1023.000000	1023.000000	2046.000000
47.360001	-0.037714	-22.289194	-8.089460	-4.137446	-5.594759	-4.467528	0.000000	-10.000000	0.050000	-6.566667	28.833334	1023.000000	1023.000000	2046.000000
47.380001	-0.039362	-23.262775	-8.597957	-4.095568	-5.593897	-4.975354	0.000000	-10.000000	0.050000	-6.200000	26.500000	1023.000000	1023.000000	2046.000000
47.400002	-0.040797	-24.110737	-8.503983	-4.364308	-6.172998	-5.069450	0.000000	-10.000000	0.041667	-5.816667	24.500000	1023.000000	1023.000000	2046.000000
47.419998	-0.042745	-25.262571	-8.568698	-4.847481	-6.812139	-5.034252	0.000000	-10.000000	0.025000	-5.483334	22.500000	1023.000000	1023.000000	2046.000000
47.439999	-0.045540	-26.914051	-9.306739	-5.016971	-7.007227	-5.583115	0.000000	-10.000000	0.025000	-5.066667	20.666666	1023.000000	1023.000000	2046.000000
47.459999	-0.047880	-28.296822	-10.014006	-4.938776	-7.020175	-6.323865	0.000000	-10.000000	0.025000	-4.800000	19.000000	1023.000000	1023.000000	2046.000000
47.480000	-0.048997	-28.957106	-10.364068	-4.956917	-7.090736	-6.545385	0.000000	-10.000000	0.025000	-4.716667	17.333334	1023.000000	1023.000000	2046.000000
47.500000	-0.048968	-28.940357	-9.998215	-5.135713	-7.496138	-6.310293	0.000000	-10.000000	0.008333	-4.766667	15.833333	1023.000000	1023.000000	2046.000000
47.520000	-0.048572	-28.706240	-9.768814	-5.393295	-7.636091	-5.908041	0.000000	-10.000000	0.016667	-4.683333	14.166667	1023.000000	1023.000000	2046.000000
47.540001	-0.049268	-29.117464	-10.220615	-5.284246	-7.374249	-6.238354	0.000000	-10.000000	0.016667	-4.500000	12.666667	1023.000000	1023.000000	2046.000000
47.560001	-0.050031	-29.568102	-10.637530	-5.057217	-7.251533	-6.621822	0.000000	-10.000000	0.016667	-4.166667	11.000000	1023.000000	1023.000000	2046.000000
47.580002	-0.050024	-29.564289	-10.711256	-4.991985	-7.273331	-6.587717	0.000000	-10.000000	0.000000	-3.766667	9.666667	1023.000000	1023.000000	2046.000000
47.599998	-0.049131	-29.036659	-10.132010	-5.126345	-7.572972	-6.205331	0.000000	-10.000000	0.008333	-3.250000	8.500000	1023.000000	1023.000000	2046.000000
47.619999	-0.048425	-28.619089	-9.961550	-5.323778	-7.519890	-5.813872	0.000000	-10.000000	0.008333	-2.466667	7.666667	1023.000000	1023.000000	2046.000000
47.639999	-0.048787	-28.833220	-10.366156	-5.117563	-7.115592	-6.233910	0.000000	-10.000000	0.008333	-1.366667	7.166667	1023.000000	1023.000000	2046.000000
47.660000	-0.048830	-28.858355	-10.584499	-4.964660	-6.921915	-6.387281	0.000000	-10.000000	0.000000	-0.133333	7.000000	1023.000000	1023.000000	2046.000000
47.680000	-0.047612	-28.138613	-10.029458	-5.003020	-7.049845	-6.056290	0.000000	-10.000000	0.000000	1.250000	7.000000	1023.000000	1023.000000	2046.000000
47.700001	-0.045815	-27.076471	-9.472814	-5.153570	-7.008431	-5.441658	0.000000	-10.000000	-0.008333	2.500000	7.000000	1023.000000	1023.000000	2046.000000
47.720001	-0.044591	-26.353081	-9.325441	-5.123736	-6.714714	-5.189190	0.000000	-10.000000	-0.025000	3.683333	7.000000	1023.000000	1023.000000	2046.000000
47.740002	-0.044446	-26.267456	-9.569670	-4.867129	-6.353798	-5.476861	0.000000	-10.000000	-0.041667	4.766667	7.000000	1023.000000	1023.000000	2046.000000
47.759998	-0.044610	-26.364250	-9.765964	-4.769520	-6.223840	-5.604926	0.000000	-10.000000	-0.041667	5.850000	7.000000	1023.000000	1023.000000	2046.000000
47.779999	-0.044579	-26.346090	-9.566659	-4.939422	-6.371470	-5.468539	0.000000	-10.000000	-0.025000	6.866667	7.000000	1023.000000	1023.000000	2046.000000
47.799999	-0.044221	-26.134392	-9.141038	-5.387000	-6.535487	-5.070868	0.000000	-10.000000	-0.041667	7.683333	7.000000	1023.000000	1023.000000	2046.000000
47.820000	-0.044698	-26.416739	-9.279064	-5.640180	-6.355279	-5.142214	0.000000	-10.000000	-0.058333	8.516666	7.000000	1023.000000	1023.000000	2046.000000
47.840000	-0.045791	-27.062620	-9.609483	-5.722362	-6.168759	-5.562016	0.000000	-10.000000	-0.083333	9.600000	7.000000	1023.000000	1023.000000	2046.000000
47.860001	-0.046204	-27.306568	-9.691040	-5.877722	-6.136500	-5.601307	0.000000	-10.000000	-0.083333	10.616667	7.000000	1023.000000	1023.000000	2046.000000
47.880001	-0.045671	-26.991415	-9.143168	-6.195576	-6.361668	-5.291002	0.000000	-10.000000	-0.100000	11.650001	12.333333	1023.000000	1023.000000	2046.000000
47.900002	-0.044576	-26.344336	-8.720662	-6.532727	-6.315087	-4.775858	0.000000	-10.000000	-0.133333	12.966667	21.666666	1023.000000	1023.000000	2046.000000
47.919998	-0.044077	-26.049648	-8.723347	-6.484386	-5.969801	-4.872113	0.000000	-10.000000	-0.158333	14.066667	31.000000	1023.000000	1023.000000	2046.000000
47.939999	-0.043601	-25.768196	-8.825349	-6.293750	-5.579823	-5.069275	0.000000	-10.000000	-0.175000	14.800000	35.000000	1023.000000	1023.000000	2046.000000
47.959999	-0.042528	-25.133831	-8.697950	-6.115836	-5.346124	-4.973922	0.000000	-10.000000	-0.175000	14.916667	36.666668	1023.000000	1023.000000	2046.000000
47.980000	-0.040485	-23.926708	-7.969772	-6.115983	-5.356435	-4.484517	0.000000	-10.000000	-0.191667	15.400001	40.000000	1023.000000	1023.000000	2046.000000
48.000000	-0.038179	-22.563808	-7.398235	-6.227313	-5.101505	-3.836756	0.000000	-10.000000	-0.216667	16.100000	45.166668	1023.000000	1023.000000	2046.000000
48.020000	-0.036708	-21.694462	-7.255671	-6.005304	-4.651722	-3.781765	0.000000	-10.000000	-0.241667	16.733334	50.500000	1023.000000	1023.000000	2046.000000
48.040001	-0.035845	-21.184240	-7.258766	-5.687350	-4.321062	-3.917062	0.000000	-10.000000	-0.241667	17.350000	56.000000	1023.000000	1023.000000	2046.000000
48.060001	-0.034825	-20.581636	-7.222023	-5.505527	-4.063200	-3.790886	0.000000	-10.000000	-0.241667	17.850000	61.666668	1023.000000	1023.000000	2046.000000
48.080002	-0.033330	-19.697920	-6.756295	-5.378468	-4.049963	-3.513195	0.000000	-10.000000	-0.250000	18.783333	67.500000	1023.000000	1023.000000	2046.000000
48.099998	-0.031421	-18.569576	-6.191068	-5.464716	-3.967706	-2.946088	0.000000	-10.000000	-0.266667	19.350000	73.666664	1023.000000	1023.000000	2046.000000
48.119999	-0.030111	-17.795622	-6.000397	-5.432278	-3.660992	-2.701956	0.000000	-10.000000	-0.291667	20.433334	80.000000	1023.000000	1023.000000	2046.000000
48.139999	-0.029814	-17.620230	-6.159273	-5.173293	-3.318773	-2.968891	0.000000	-10.000000	-0.316667	20.900000	86.666664	1023.000000	1023.000000	2046.000000
48.160000	-0.029483	-17.424488	-6.269136	-4.921537	-3.180342	-3.053473	0.000000	-10.000000	-0.350000	21.733334	93.500000	1023.000000	1023.000000	2046.000000
48.180000	-0.028342	-16.750109	-5.876958	-4.880730	-3.265797	-2.726624	0.000000	-10.000000	-0.358333	22.333334	100.666664	1023.000000	1023.000000	2046.000000
48.200001	-0.026582	-15.709985	-5.308054	-5.002387	-3.242128	-2.157416	0.000000	-10.000000	-0.358333	23.033335	108.166664	1023.000000	1023.000000	2046.000000
48.220001	-0.025552	-15.101269	-5.165640	-4.894337	-3.003462	-2.037830	0.000000	-10.000000	-0.358333	23.450001	115.666664	1023.000000	1023.000000	2046.000000
48.240002	-0.025150	-14.863489	-5.284706	-4.645835	-2.682479	-2.250468	0.000000	-10.000000	-0.375000	23.616667	123.333336	1023.000000	1023.000000	2046.000000
48.259998	-0.024601	-14.539301	-5.354369	-4.433572	-2.535889	-2.215470	0.000000	-10.000000	-0.391667	23.983334	131.000000	1023.000000	1023.000000	2046.000000
48.279999	-0.023683	-13.996646	-4.982838	-4.366936	-2.683486	-1.963386	0.000000	-10.000000	-0.400000	24.283335	139.000000	1023.000000	1023.000000	2046.000000
48.299999	-0.022267	-13.159899	-4.534402	-4.489559	-2.671343	-1.464594	0.000000	-10.000000	-0.408333	24.433334	147.000000	1023.000000	1023.000000	2046.000000
48.320000	-0.021908	-12.947686	-4.566612	-4.437653	-2.390318	-1.553103	0.000000	-10.000000	-0.408333	24.583334	155.166672	1023.000000	1023.000000	2046.000000
48.340000	-0.022285	-13.170272	-4.793610	-4.181895	-2.210798	-1.983968	0.000000	-10.000000	-0.416667	24.750000	163.500000	1023.000000	1023.000000	2046.000000
48.360001	-0.021933	-12.962570	-4.648359	-4.106102	-2.290665	-1.917444	0.000000	-10.000000	-0.425000	25.016666	171.833328	1023.000000	1023.000000	2046.000000
48.380001	-0.019988	-11.812924	-3.946113	-4.138353	-2.309398	-1.419060	0.000000	-10.000000	-0.441667	25.116667	180.166672	1023.000000	1023.000000	2046.000000
48.400002	-0.017703	-10.462543	-3.558838	-4.030001	-1.886763	-0.986941	0.000000	-10.000000	-0.441667	25.250000	188.500000	1023.000000	1023.000000	2046.000000
48.419998	-0.016747	-9.897644	-3.670603	-3.575689	-1.489199	-1.162154	0.000000	-10.000000	-0.425000	25.016666	196.833328	1023.000000	1023.000000	2046.000000
48.439999	-0.016412	-9.699576	-3.706097	-3.415987	-1.550843	-1.026648	0.000000	-10.000000	-0.408333	24.766666	205.333328	1023.000000	1023.000000	2046.000000
48.459999	-0.014716	-8.697306	-3.181790	-3.152257	-1.714246	-0.649013	0.000000	-10.000000	-0.400000	24.666668	213.666672	1023.000000	1023.000000	2046.000000
48.480000	-0.013321	-7.872684	-3.056233	-3.158898	-1.448290	-0.209263	0.000000	-10.000000	-0.416667	24.933334	222.000000	1023.000000	1023.000000	2046.000000
48.500000	-0.013531	-7.996789	-3.420463	-2.784973	-1.171894	-0.619458	0.000000	-10.000000	-0.433333	25.366667	230.166672	1023.000000	1023.000000	2046.000000
48.520000	-0.014065	-8.312173	-3.383575	-2.721146	-1.506562	-0.700890	0.000000	-10.000000	-0.450000	25.566668	238.500000	1023.000000	1023.000000	2046.000000
48.540001	-0.014486	-8.561009	-3.136212	-3.036736	-1.835290	-0.552771	0.000000	-10.000000	-0.450000	25.766666	247.000000	1023.000000	1023.000000	2046.000000
48.560001	-0.016839	-9.952131	-3.794115	-2.953674	-1.881298	-1.323043	0.000000	-10.000000	-0.450000	25.483334	258.500000	1023.000000	1023.000000	2046.000000
48.580002	-0.018073	-10.681116	-4.097937	-2.829096	-2.222024	-1.532060	0.000000	-10.000000	-0.450000	25.233334	267.166656	1023.000000	1023.000000	2046.000000
48.599998	-0.017158	-10.140295	-3.623732	-2.923237	-2.459347	-1.133979	0.000000	-10.000000	-0.441667	24.850000	275.666656	1023.000000	1023.000000	2046.000000
48.619999	-0.016989	-10.040545	-3.886931	-2.782329	-2.011431	-1.359855	0.000000	-10.000000	-0.441667	24.950001	281.166656	1023.000000	1023.000000	2046.000000
48.639999	-0.016985	-10.037995	-4.102086	-2.490075	-1.932940	-1.512895	0.000000	-10.000000	-0.441667	25.116667	289.500000	1023.000000	1023.000000	2046.000000
48.660000	-0.015727	-9.294548	-3.612131	-2.369030	-2.135903	-1.177485	0.000000	-10.000000	-0.450000	25.366667	297.833344	1023.000000	1023.000000	2046.000000
48.680000	-0.014058	-8.308023	-3.243540	-2.386587	-1.950388	-0.727508	0.000000	-10.000000	-0.458333	25.516666	306.333344	1023.000000	1023.000000	2046.000000
48.700001	-0.013231	-7.819627	-3.315844	-2.076304	-1.515354	-0.912125	0.000000	-10.000000	-0.441667	25.866667	314.666656	1023.000000	1023.000000	2046.000000
48.720001	-0.012588	-7.439630	-3.352514	-1.778216	-1.392838	-0.916062	0.000000	-10.000000	-0.441667	26.016666	323.333344	1023.000000	1023.000000	2046.000000
48.740002	-0.010797	-6.381179	-2.685568	-1.640511	-1.559584	-0.495516	0.000000	-10.000000	-0.450000	26.150002	332.000000	1023.000000	1023.000000	2046.000000
48.759998	-0.008708	-5.146303	-2.323122	-1.642196	-1.136732	-0.044252	0.000000	-10.000000	-0.500000	26.300001	340.833344	1023.000000	1023.000000	2046.000000
48.779999	-0.007974	-4.712825	-2.393218	-1.219672	-0.748644	-0.351291	0.000000	-10.000000	-0.533333	26.716667	349.500000	1023.000000	1023.000000	2046.000000
48.799999	-0.006391	-3.777201	-1.844487	-0.978735	-0.878183	-0.075796	0.000000	-10.000000	-0.533333	27.300001	358.333344	1023.000000	1023.000000	2046.000000
48.820000	-0.003474	-2.053181	-1.183009	-0.960184	-0.514972	0.604984	0.000000	-10.000000	-0.516667	27.433334	367.333344	1023.000000	1023.000000	2046.000000
48.840000	-0.001935	-1.143662	-1.146497	-0.476451	0.040679	0.438607	0.000000	-10.000000	-0.500000	27.400002	376.500000	1023.000000	1023.000000	2046.000000
48.860001	-0.000234	-0.138518	-0.949424	-0.053562	0.183285	0.681182	0.000000	-10.000000	-0.491667	27.233334	385.500000	1023.000000	1023.000000	2046.000000
48.880001	0.001840	1.087711	-0.271020	0.102899	0.087660	1.168172	0.000000	-10.000000	-0.475000	27.016666	394.666656	1023.000000	1023.000000	2046.000000
48.900002	0.003499	2.068138	0.103983	0.045999	0.394040	1.524116	0.000000	-10.000000	-0.475000	26.633333	403.833344	1023.000000	1023.000000	2046.000000
48.919998	0.003432	2.028056	-0.040746	0.224966	0.746720	1.097115	0.000000	-10.000000	-0.483333	26.250000	412.833344	1023.000000	1023.000000	2046.000000
48.939999	0.003477	2.054614	0.133581	0.262768	0.518326	1.139939	0.000000	-10.000000	-0.475000	25.800001	421.500000	1023.000000	1023.000000	2046.000000
48.959999	0.004782	2.826285	0.734144	0.058221	0.425780	1.608141	0.000000	-10.000000	-0.458333	25.583334	430.166656	1023.000000	1023.000000	2046.000000
48.980000	0.005398	3.189966	0.871229	-0.069845	0.785204	1.603379	0.000000	-10.000000	-0.433333	25.150002	438.666656	1023.000000	1023.000000	2046.000000
49.000000	0.005241	3.097667	0.782997	-0.008303	1.045339	1.277635	0.000000	-10.000000	-0.441667	25.083334	447.333344	1023.000000	1023.000000	2046.000000
49.020000	0.006195	3.661063	1.297676	-0.026099	0.801885	1.587601	0.000000	-10.000000	-0.441667	25.266666	455.666656	1023.000000	1023.000000	2046.000000
49.040001	0.008510	5.029307	1.876347	-0.074928	1.119724	2.108166	0.000000	-10.000000	-0.458333	25.366667	464.166656	1023.000000	1023.000000	2046.000000
49.060001	0.009957	5.884801	1.925805	0.333456	1.726813	1.898727	0.000000	-10.000000	-0.466667	25.716667	472.500000	1023.000000	1023.000000	2046.000000
49.080002	0.011736	6.936154	2.251794	0.627254	1.843543	2.213563	0.000000	-10.000000	-0.483333	25.783333	481.000000	1023.000000	1023.000000	2046.000000
49.099998	0.014225	8.406786	2.999731	0.781485	1.883440	2.742131	0.000000	-10.000000	-0.491667	26.216667	489.500000	1023.000000	1023.000000	2046.000000
49.119999	0.016610	9.816775	3.437479	0.909453	2.318933	3.150910	0.000000	-10.000000	-0.483333	26.216667	498.166656	1023.000000	1023.000000	2046.000000
49.139999	0.018045	10.664448	3.629980	1.314327	2.699554	3.020587	0.000000	-10.000000	-0.483333	26.116667	507.000000	1023.000000	1023.000000	2046.000000
49.160000	0.019350	11.435768	3.723976	1.625356	2.969105	3.117332	0.000000	-10.000000	-0.466667	25.866667	515.833313	1023.000000	1023.000000	2046.000000
49.180000	0.020800	12.292985	3.999935	1.858170	3.028849	3.406031	0.000000	-10.000000	-0.466667	25.633333	524.500000	1023.000000	1023.000000	2046.000000
49.200001	0.022697	13.414172	4.591488	2.047799	2.979936	3.794949	0.000000	-10.000000	-0.450000	25.500000	533.166687	1023.000000	1023.000000	2046.000000
49.220001	0.025081	14.822715	5.157876	2.119149	3.240464	4.305225	0.000000	-10.000000	-0.450000	25.383333	541.666687	1023.000000	1023.000000	2046.000000
49.240002	0.026373	15.586512	5.293979	2.420812	3.689020	4.182700	0.000000	-10.000000	-0.450000	25.433334	550.166687	1023.000000	1023.000000	2046.000000
49.259998	0.027039	15.979814	5.283804	2.729743	3.915246	4.051020	0.000000	-10.000000	-0.441667	25.400000	558.500000	1023.000000	1023.000000	2046.000000
49.279999	0.027328	16.150553	5.399418	2.902724	3.688655	4.159755	0.000000	-10.000000	-0.441667	25.233334	567.166687	1023.000000	1023.000000	2046.000000
49.299999	0.028640	16.926512	5.936236	2.935573	3.538135	4.516567	0.000000	-10.000000	-0.441667	25.216667	575.666687	1023.000000	1023.000000	2046.000000
49.320000	0.029698	17.551489	5.979680	3.060054	4.059204	4.452551	0.000000	-10.000000	-0.441667	25.150002	584.000000	1023.000000	1023.000000	2046.000000
49.340000	0.030804	18.205273	6.101314	3.373691	4.371091	4.359176	0.000000	-10.000000	-0.425000	25.033335	592.333313	1023.000000	1023.000000	2046.000000
49.360001	0.032158	19.005209	6.416148	3.708376	4.292746	4.587939	0.000000	-10.000000	-0.416667	24.583334	600.666687	1023.000000	1023.000000	2046.000000
49.380001	0.033392	19.734875	6.836188	3.866083	4.066948	4.965656	0.000000	-10.000000	-0.408333	24.266666	609.000000	1023.000000	1023.000000	2046.000000
49.400002	0.033073	19.546089	6.751937	3.726606	4.139750	4.927796	0.000000	-10.000000	-0.400000	24.016666	617.000000	1023.000000	1023.000000	2046.000000
49.419998	0.032975	19.488201	6.546960	4.116913	4.306321	4.518007	0.000000	-10.000000	-0.375000	23.783333	625.000000	1023.000000	1023.000000	2046.000000
49.439999	0.033320	19.692116	6.489128	4.350446	4.203517	4.649024	0.000000	-10.000000	-0.358333	23.333334	633.000000	1023.000000	1023.000000	2046.000000
49.459999	0.034541	20.413435	6.960063	4.498227	3.983127	4.972017	0.000000	-10.000000	-0.350000	23.250000	641.000000	1023.000000	1023.000000	2046.000000
49.480000	0.035069	20.726068	7.064141	4.448254	4.176427	5.037247	0.000000	-10.000000	-0.350000	23.116667	649.000000	1023.000000	1023.000000	2046.000000
49.500000	0.033568	19.838587	6.763616	4.632762	4.156158	4.286049	0.000000	-10.000000	-0.325000	23.150000	656.833313	1023.000000	1023.000000	2046.000000
49.520000	0.031901	18.853451	6.343023	4.721582	3.857026	3.931820	0.000000	-10.000000	-0.308333	22.600000	664.500000	1023.000000	1023.000000	2046.000000
49.540001	0.031017	18.330845	6.370595	4.673392	3.385140	3.901718	0.000000	-10.000000	-0.275000	22.116667	672.000000	1023.000000	1023.000000	2046.000000
49.560001	0.031348	18.526814	6.649015	4.606954	3.166796	4.104047	0.000000	-10.000000	-0.291667	21.283333	679.500000	1023.000000	1023.000000	2046.000000
49.580002	0.031667	18.715273	6.648605	4.617530	3.386254	4.062885	0.000000	-10.000000	-0.291667	20.833334	686.833313	1023.000000	1023.000000	2046.000000
49.599998	0.031829	18.811039	6.533743	4.835686	3.711306	3.730303	0.000000	-10.000000	-0.308333	20.433334	693.833313	1023.000000	1023.000000	2046.000000
49.619999	0.032152	19.002115	6.418981	5.031675	3.896793	3.654667	0.000000	-10.000000	-0.300000	20.550001	700.666687	1023.000000	1023.000000	2046.000000
49.639999	0.032716	19.335150	6.604621	5.172120	3.753371	3.805038	0.000000	-10.000000	-0.283333	20.333334	707.500000	1023.000000	1023.000000	2046.000000
49.660000	0.033890	20.028780	7.091881	5.230939	3.581658	4.124301	0.000000	-10.000000	-0.266667	19.933334	714.500000	1023.000000	1023.000000	2046.000000
49.680000	0.035323	20.876009	7.470459	5.240772	3.704073	4.460705	0.000000	-10.000000	-0.241667	19.516666	721.166687	1023.000000	1023.000000	2046.000000
49.700001	0.036299	21.452978	7.563807	5.511718	4.110494	4.266958	0.000000	-10.000000	-0.241667	19.116667	727.833313	1023.000000	1023.000000	2046.000000
49.720001	0.036998	21.865784	7.565805	5.800933	4.392033	4.107013	0.000000	-10.000000	-0.233333	18.733334	734.166687	1023.000000	1023.000000	2046.000000
49.740002	0.038000	22.457966	7.755242	6.025601	4.401920	4.275203	0.000000	-10.000000	-0.233333	18.299999	740.500000	1023.000000	1023.000000	2046.000000
49.759998	0.039656	23.436672	8.315119	6.147183	4.296410	4.677960	0.000000	-10.000000	-0.216667	18.150000	746.500000	1023.000000	1023.000000	2046.000000
49.779999	0.041794	24.700188	8.799809	6.213942	4.561197	5.125240	0.000000	-10.000000	-0.208333	17.983334	752.500000	1023.000000	1023.000000	2046.000000
49.799999	0.043338	25.612627	8.966302	6.635289	5.025634	4.985401	0.000000	-10.000000	-0.200000	17.700001	758.500000	1023.000000	1023.000000	2046.000000
49.820000	0.044625	26.373407	9.060487	7.035790	5.309561	4.967569	0.000000	-10.000000	-0.183333	17.016666	764.500000	1023.000000	1023.000000	2046.000000
49.840000	0.045647	26.977264	9.217032	7.277262	5.291865	5.191104	0.000000	-10.000000	-0.166667	16.266666	770.500000	1023.000000	1023.000000	2046.000000
49.860001	0.046428	27.438828	9.701174	7.222858	5.044382	5.470414	0.000000	-10.000000	-0.150000	15.216667	776.166687	1023.000000	1023.000000	2046.000000
49.880001	0.046891	27.712713	9.932010	7.039416	5.142456	5.598831	0.000000	-10.000000	-0.150000	14.283334	781.500000	1023.000000	1023.000000	2046.000000
49.900002	0.046352	27.394232	9.778174	7.046338	5.443070	5.126648	0.000000	-10.000000	-0.133333	13.383334	786.333313	1023.000000	1023.000000	2046.000000
49.919998	0.045927	27.143028	9.686542	7.039154	5.440992	4.976342	0.000000	-10.000000	-0.116667	12.550000	790.833313	1023.000000	1023.000000	2046.000000
49.939999	0.045846	27.094910	9.905109	6.866267	5.183022	5.140511	0.000000	-10.000000	-0.100000	11.883334	795.000000	1023.000000	1023.000000	2046.000000
49.959999	0.046524	27.495783	10.444253	6.523719	5.009103	5.518708	0.000000	-10.000000	-0.091667	11.166667	799.000000	1023.000000	1023.000000	2046.000000
49.980000	0.047103	27.837893	10.546298	6.538176	5.343967	5.409451	0.000000	-10.000000	-0.075000	10.633333	803.000000	1023.000000	1023.000000	2046.000000
50.000000	0.047687	28.182810	10.477496	6.759061	5.749893	5.196361	0.000000	-10.000000	-0.058333	10.100000	806.833313	1023.000000	1023.000000	2046.000000
50.020000	0.048655	28.754810	10.586836	6.993300	5.826382	5.348292	0.000000	-10.000000	-0.033333	9.600000	810.500000	1023.000000	1023.000000	2046.000000
50.040001	0.050564	29.883036	11.208954	7.125054	5.699206	5.849822	0.000000	-10.000000	-0.025000	9.000000	813.833313	1023.000000	1023.000000	2046.000000
50.060001	0.052474	31.012020	11.608357	7.257610	5.936821	6.209231	0.000000	-10.000000	-0.008333	7.950000	816.833313	1023.000000	1023.000000	2046.000000
50.080002	0.053287	31.492800	11.593587	7.568827	6.353235	5.977151	0.000000	-10.000000	-0.008333	6.616667	819.666687	1023.000000	1023.000000	2046.000000
50.099998	0.053806	31.799498	11.558981	7.850791	6.416699	5.973027	0.000000	-10.000000	0.000000	5.283333	822.166687	1023.000000	1023.000000	2046.000000
50.119999	0.054910	32.452099	11.869706	7.968306	6.300938	6.313148	0.000000	-10.000000	-0.008333	4.183333	824.166687	1023.000000	1023.000000	2046.000000
50.139999	0.056496	33.389004	12.299449	7.945992	6.350512	6.793054	0.000000	-10.000000	-0.008333	3.600000	825.666687	1023.000000	1023.000000	2046.000000
50.160000	0.057129	33.763088	12.318350	8.113390	6.572685	6.758664	0.000000	-10.000000	-0.008333	3.250000	826.833313	1023.000000	1023.000000	2046.000000
50.180000	0.056871	33.610859	12.208128	8.275306	6.668618	6.458808	0.000000	-10.000000	0.000000	3.200000	828.000000	1023.000000	1023.000000	2046.000000
50.200001	0.056361	33.309143	11.952291	8.396482	6.793591	6.166781	0.000000	-10.000000	-0.016667	3.183333	829.166687	1023.000000	1023.000000	2046.000000
50.220001	0.056179	33.202003	11.881856	8.432895	6.666571	6.220684	0.000000	-10.000000	-0.016667	3.016667	830.333313	1023.000000	1023.000000	2046.000000
50.240002	0.057143	33.771702	12.279768	8.492919	6.455212	6.543805	0.000000	-10.000000	-0.016667	2.533333	831.500000	1023.000000	1023.000000	2046.000000
50.259998	0.058435	34.535095	12.601182	8.472322	6.453212	7.008380	0.000000	-10.000000	0.000000	1.466667	832.333313	1023.000000	1023.000000	2046.000000
50.279999	0.059078	34.915180	12.528310	8.853322	6.751261	6.782286	0.000000	-10.000000	0.000000	0.566667	832.833313	1023.000000	1023.000000	2046.000000
50.299999	0.058271	34.437874	12.241899	8.872170	6.816216	6.507587	0.000000	-10.000000	0.000000	0.000000	833.000000	1023.000000	1023.000000	2046.000000
50.320000	0.057799	34.159046	11.931713	9.085369	6.710119	6.431845	0.000000	-10.000000	0.000000	0.000000	833.000000	1023.000000	1023.000000	2046.000000
50.340000	0.057856	34.192623	12.000418	9.142169	6.364762	6.685273	0.000000	-10.000000	0.000000	0.000000	833.000000	1023.000000	1023.000000	2046.000000
50.360001	0.057931	34.237011	12.146605	8.985357	6.168651	6.936399	0.000000	-10.000000	0.000000	0.000000	833.000000	1023.000000	1023.000000	2046.000000
50.380001	0.056127	33.171242	11.826827	8.844745	6.049161	6.450508	0.000000	-10.000000	0.000000	-0.316667	833.000000	1023.000000	1023.000000	2046.000000
50.400002	0.052728	31.162411	11.098911	8.710604	5.737422	5.615474	0.000000	-10.000000	0.000000	-1.266667	833.000000	1023.000000	1023.000000	2046.000000
50.419998	0.049471	29.237463	10.374227	8.584670	5.242051	5.036516	0.000000	-10.000000	0.016667	-2.716667	833.000000	1023.000000	1023.000000	2046.000000
50.439999	0.047781	28.238735	10.165280	8.428552	4.683495	4.961407	0.000000	-10.000000	0.033333	-4.233334	833.000000	1023.000000	1023.000000	2046.000000
50.459999	0.047033	27.796677	10.102846	8.183525	4.418774	5.091531	0.000000	-10.000000	0.050000	-5.116667	833.000000	1023.000000	1023.000000	2046.000000
50.480000	0.046537	27.503538	9.896547	8.090870	4.549826	4.966294	0.000000	-10.000000	0.041667	-5.383333	833.000000	1023.000000	1023.000000	2046.000000
50.500000	0.045716	27.018200	9.643374	8.152809	4.673383	4.548634	0.000000	-10.000000	0.033333	-5.150000	833.000000	1023.000000	1023.000000	2046.000000
50.520000	0.045085	26.645493	9.339561	8.193830	4.717885	4.394216	0.000000	-10.000000	0.016667	-4.850000	833.000000	1023.000000	1023.000000	2046.000000
50.540001	0.044991	26.589928	9.454052	8.158932	4.394878	4.582065	0.000000	-10.000000	0.016667	-4.766667	833.000000	1023.000000	1023.000000	2046.000000
50.560001	0.045665	26.988192	9.733520	8.042959	4.310497	4.901216	0.000000	-10.000000	0.016667	-4.900000	833.000000	1023.000000	1023.000000	2046.000000
50.580002	0.045725	27.023762	9.635121	8.096573	4.576785	4.715283	0.000000	-10.000000	0.016667	-5.100000	833.000000	1023.000000	1023.000000	2046.000000
50.599998	0.045656	26.982430	9.598313	8.147711	4.728716	4.507689	0.000000	-10.000000	0.008333	-5.100000	833.000000	1023.000000	1023.000000	2046.000000
50.619999	0.045627	26.965734	9.392478	8.280425	4.885841	4.406992	0.000000	-10.000000	0.000000	-4.966667	833.000000	1023.000000	1023.000000	2046.000000
50.639999	0.045905	27.129866	9.575019	8.329863	4.690964	4.534020	0.000000	-10.000000	0.008333	-4.783333	829.666687	1023.000000	1023.000000	2046.000000
50.660000	0.047056	27.810286	9.978119	8.306895	4.596484	4.928788	0.000000	-10.000000	0.008333	-4.766667	822.500000	1023.000000	1023.000000	2046.000000
50.680000	0.048414	28.612602	10.187918	8.337143	4.886547	5.200994	0.000000	-10.000000	0.025000	-4.950000	814.833313	1023.000000	1023.000000	2046.000000
50.700001	0.049257	29.110771	10.277379	8.588708	5.161973	5.082712	0.000000	-10.000000	0.033333	-5.366667	810.000000	1023.000000	1023.000000	2046.000000
50.720001	0.049441	29.219793	10.180513	8.735487	5.341750	4.962044	0.000000	-10.000000	0.050000	-5.966667	808.333313	1023.000000	1023.000000	2046.000000
50.740002	0.049142	29.042719	10.147168	8.767432	5.119907	5.008211	0.000000	-10.000000	0.050000	-6.833333	806.333313	1023.000000	1023.000000	2046.000000
50.759998	0.048909	28.905066	10.302435	8.520703	4.855325	5.226603	0.000000	-10.000000	0.050000	-7.983334	804.000000	1023.000000	1023.000000	2046.000000
50.779999	0.048087	28.419693	10.177917	8.272575	4.879575	5.089625	0.000000	-10.000000	0.058333	-9.300000	801.166687	1023.000000	1023.000000	2046.000000
50.799999	0.046638	27.563128	9.905810	8.124339	4.908082	4.624897	0.000000	-10.000000	0.066667	-10.183333	799.166687	1023.000000	1023.000000	2046.000000
50.820000	0.045263	26.750252	9.627841	7.922421	4.843864	4.356125	0.000000	-10.000000	0.066667	-10.766667	797.000000	1023.000000	1023.000000	2046.000000
50.840000	0.044150	26.092558	9.554630	7.580675	4.623451	4.333801	0.000000	-10.000000	0.075000	-11.016667	793.333313	1023.000000	1023.000000	2046.000000
50.860001	0.043760	25.862381	9.716713	7.290570	4.370927	4.484171	0.000000	-10.000000	0.083333	-11.266667	789.666687	1023.000000	1023.000000	2046.000000
50.880001	0.044041	26.028193	9.915562	7.089301	4.295190	4.728140	0.000000	-10.000000	0.091667	-11.333334	785.666687	1023.000000	1023.000000	2046.000000
50.900002	0.044434	26.260448	9.952468	7.110807	4.509536	4.687635	0.000000	-10.000000	0.091667	-11.183333	782.000000	1023.000000	1023.000000	2046.000000
50.919998	0.044845	26.503569	9.986968	7.219592	4.775996	4.521012	0.000000	-10.000000	0.083333	-11.066667	777.000000	1023.000000	1023.000000	2046.000000
50.939999	0.045241	26.737303	9.957609	7.351050	5.001159	4.427485	0.000000	-10.000000	0.091667	-10.883333	772.166687	1023.000000	1023.000000	2046.000000
50.959999	0.045730	27.026592	10.014290	7.508664	5.014584	4.489055	0.000000	-10.000000	0.075000	-10.966667	768.500000	1023.000000	1023.000000	2046.000000
50.980000	0.046516	27.490776	10.259466	7.571669	4.890774	4.768867	0.000000	-10.000000	0.075000	-11.150001	764.833313	1023.000000	1023.000000	2046.000000
51.000000	0.047660	28.166985	10.552522	7.578850	4.855230	5.180384	0.000000	-10.000000	0.075000	-11.550000	761.000000	1023.000000	1023.000000	2046.000000
51.020000	0.048069	28.408833	10.528795	7.707405	5.082647	5.089986	0.000000	-10.000000	0.091667	-11.883333	757.000000	1023.000000	1023.000000	2046.000000
51.040001	0.047968	28.348907	10.424780	7.814758	5.249476	4.859894	0.000000	-10.000000	0.100000	-12.083334	754.333313	1023.000000	1023.000000	2046.000000
51.060001	0.047752	28.221420	10.234208	7.913684	5.326959	4.746569	0.000000	-10.000000	0.100000	-12.416667	750.333313	1023.000000	1023.000000	2046.000000
51.080002	0.047423	28.026733	10.206796	8.019260	5.073833	4.726845	0.000000	-10.000000	0.100000	-12.783334	746.333313	1023.000000	1023.000000	2046.000000
51.099998	0.047388	28.006121	10.276140	7.996092	4.815497	4.918391	0.000000	-10.000000	0.108333	-13.350000	740.666687	1023.000000	1023.000000	2046.000000
51.119999	0.046895	27.714827	10.219421	7.893618	4.717770	4.884017	0.000000	-10.000000	0.116667	-13.650001	737.666687	1023.000000	1023.000000	2046.000000
51.139999	0.046000	27.186161	10.012455	7.824347	4.794200	4.555158	0.000000	-10.000000	0.125000	-14.116667	733.000000	1023.000000	1023.000000	2046.000000
51.160000	0.045232	26.731897	9.745388	7.871620	4.841753	4.273135	0.000000	-10.000000	0.125000	-14.383334	730.000000	1023.000000	1023.000000	2046.000000
51.180000	0.044838	26.499556	9.650349	8.043695	4.597886	4.207627	0.000000	-10.000000	0.158333	-15.016667	723.666687	1023.000000	1023.000000	2046.000000
51.200001	0.045252	26.744022	9.747513	7.923890	4.426988	4.645632	0.000000	-10.000000	0.183333	-15.516666	718.500000	1023.000000	1023.000000	2046.000000
51.220001	0.044480	26.287508	9.452757	8.037692	4.371711	4.425347	0.000000	-10.000000	0.208333	-15.933333	711.666687	1023.000000	1023.000000	2046.000000
51.240002	0.043121	25.484625	8.937372	8.081861	4.318862	4.146531	0.000000	-10.000000	0.200000	-15.983334	708.166687	1023.000000	1023.000000	2046.000000
51.259998	0.041171	24.332355	8.421344	8.020041	4.030295	3.860674	0.000000	-10.000000	0.200000	-16.033335	702.833313	1023.000000	1023.000000	2046.000000
51.279999	0.039744	23.488483	8.338754	7.760154	3.520373	3.869201	0.000000	-10.000000	0.200000	-16.400002	697.333313	1023.000000	1023.000000	2046.000000
51.299999	0.037774	22.324345	7.962733	7.487810	3.267572	3.606231	0.000000	-10.000000	0.208333	-16.766666	690.000000	1023.000000	1023.000000	2046.000000
51.320000	0.034274	20.255672	7.302501	7.277249	2.856253	2.819669	0.000000	-10.000000	0.208333	-17.066668	684.333313	1023.000000	1023.000000	2046.000000
51.340000	0.030797	18.200790	6.490828	7.119659	2.372980	2.217323	0.000000	-10.000000	0.208333	-17.133333	680.500000	1023.000000	1023.000000	2046.000000
51.360001	0.028967	17.119749	6.222013	6.956471	1.863305	2.077960	0.000000	-10.000000	0.208333	-17.350000	674.666687	1023.000000	1023.000000	2046.000000
51.380001	0.028194	16.662788	6.063377	6.794535	1.681668	2.123207	0.000000	-10.000000	0.216667	-17.500000	670.833313	1023.000000	1023.000000	2046.000000
51.400002	0.027078	16.002954	5.753683	6.722331	1.748723	1.778216	0.000000	-10.000000	0.216667	-17.516666	665.166687	1023.000000	1023.000000	2046.000000
51.419998	0.025832	15.266740	5.395237	6.634953	1.711098	1.525452	0.000000	-10.000000	0.208333	-17.400000	659.333313	1023.000000	1023.000000	2046.000000
51.439999	0.024688	14.590796	5.140802	6.629136	1.472786	1.348073	0.000000	-10.000000	0.200000	-17.283335	653.500000	1023.000000	1023.000000	2046.000000
51.459999	0.024483	14.469250	5.176288	6.545422	1.216227	1.531313	0.000000	-10.000000	0.208333	-17.233334	647.500000	1023.000000	1023.000000	2046.000000
51.480000	0.024721	14.609900	5.196584	6.474429	1.230906	1.707981	0.000000	-10.000000	0.208333	-17.316668	643.666687	1023.000000	1023.000000	2046.000000
51.500000	0.024218	14.312627	5.077128	6.490808	1.328842	1.415848	0.000000	-10.000000	0.216667	-17.600000	636.000000	1023.000000	1023.000000	2046.000000
51.520000	0.023555	13.921192	4.872582	6.430878	1.379012	1.238719	0.000000	-10.000000	0.216667	-17.950001	630.333313	1023.000000	1023.000000	2046.000000
51.540001	0.022966	13.572935	4.759941	6.409894	1.241290	1.161810	0.000000	-10.000000	0.233333	-18.316666	622.333313	1023.000000	1023.000000	2046.000000
51.560001	0.023407	13.833673	4.999249	6.311196	1.101407	1.421821	0.000000	-10.000000	0.241667	-18.533333	616.000000	1023.000000	1023.000000	2046.000000
51.580002	0.024172	14.285917	5.145505	6.282592	1.269620	1.588200	0.000000	-10.000000	0.250000	-18.750000	609.666687	1023.000000	1023.000000	2046.000000
51.599998	0.024767	14.637058	5.237635	6.357794	1.497090	1.544539	0.000000	-10.000000	0.250000	-19.000000	605.500000	1023.000000	1023.000000	2046.000000
51.619999	0.024896	14.713344	5.123054	6.412884	1.649498	1.527908	0.000000	-10.000000	0.250000	-19.133333	601.333313	1023.000000	1023.000000	2046.000000
51.639999	0.024227	14.318426	4.886671	6.449520	1.575888	1.406348	0.000000	-10.000000	0.250000	-19.266666	593.000000	1023.000000	1023.000000	2046.000000
51.660000	0.023695	14.003490	4.911427	6.330912	1.258850	1.502302	0.000000	-10.000000	0.250000	-19.200001	586.666687	1023.000000	1023.000000	2046.000000
51.680000	0.022902	13.535158	4.747790	6.121574	1.211676	1.454119	0.000000	-10.000000	0.250000	-19.100000	580.166687	1023.000000	1023.000000	2046.000000
51.700001	0.021456	12.680437	4.511759	5.859699	1.213650	1.095329	0.000000	-10.000000	0.250000	-19.166666	575.833313	1023.000000	1023.000000	2046.000000
51.720001	0.019792	11.697203	4.232846	5.571527	1.071378	0.821452	0.000000	-10.000000	0.250000	-19.350000	567.166687	1023.000000	1023.000000	2046.000000
51.740002	0.017994	10.634315	3.942990	5.242897	0.839678	0.608749	0.000000	-10.000000	0.250000	-19.633333	560.833313	1023.000000	1023.000000	2046.000000
51.759998	0.016896	9.985361	3.925010	4.886845	0.549480	0.624026	0.000000	-10.000000	0.250000	-19.583334	552.166687	1023.000000	1023.000000	2046.000000
51.779999	0.016348	9.661451	3.871233	4.609155	0.488811	0.692252	0.000000	-10.000000	0.250000	-19.416666	547.833313	1023.000000	1023.000000	2046.000000
51.799999	0.015734	9.299062	3.805265	4.465542	0.528421	0.499834	0.000000	-10.000000	0.250000	-19.233334	541.333313	1023.000000	1023.000000	2046.000000
51.820000	0.015216	8.992665	3.657781	4.330272	0.615207	0.389406	0.000000	-10.000000	0.250000	-19.216667	537.000000	1023.000000	1023.000000	2046.000000
51.840000	0.014504	8.571816	3.454085	4.284865	0.571042	0.261824	0.000000	-10.000000	0.250000	-19.316668	530.666687	1023.000000	1023.000000	2046.000000
51.860001	0.014852	8.777250	3.592401	4.241395	0.486904	0.456551	0.000000	-10.000000	0.250000	-19.466667	522.166687	1023.000000	1023.000000	2046.000000
51.880001	0.015728	9.295268	3.733963	4.267019	0.564824	0.729461	0.000000	-10.000000	0.250000	-19.616667	515.833313	1023.000000	1023.000000	2046.000000
51.900002	0.016070	9.497287	3.773866	4.368416	0.737616	0.617388	0.000000	-10.000000	0.250000	-19.566666	509.166656	1023.000000	1023.000000	2046.000000
[truncated: 1,363,692 more chars]
