# Supplementary material for: Effect of Electrode Belt and Body Positions on Regional Pulmonary Ventilation- and Perfusion-Related Impedance Changes Measured by Electric Impedance Tomography
Source: PLoS One. 2016 Jun 2;11(6):e0155913. doi: 10.1371/journal.pone.0155913 (PMC4890811; doi:10.1371/journal.pone.0155913)
Supplement: S1 Dataset — (ZIP) [file pone.0155913.s001.zip › Dataset/Fp13-rygg-6i.txt]

Patient Name:	Fp13
Registry:	Fp13
Investigator:	 
Diagnosys:	 
Notes:	rygg6i              
Sample Rate [Hz]:	50.05
Time Base 	Pixels Mean 	Pixels Sum 	UPPER RIGHT		UPPER LEFT		LOWER RIGHT		LOWER LEFT		QRS	ETCO2	Paw	Flow (L/min)	Volume	Analog1	Analog2	AnalogSum
0.000000	0.006747	3.987550	-1.587271	-2.078333	4.145239	3.507915	0.000000	-10.000000	-0.308333	23.000000	0.000000	1023.000000	1023.000000	2046.000000
0.020000	0.007799	4.609299	-1.588800	-2.072585	4.496453	3.774231	0.000000	-10.000000	-0.300000	22.416668	0.000000	1023.000000	1023.000000	2046.000000
0.040000	0.008769	5.182769	-1.404415	-2.167188	4.593036	4.161337	0.000000	-10.000000	-0.283333	22.283335	0.000000	1023.000000	1023.000000	2046.000000
0.060000	0.009580	5.661612	-1.142511	-2.112120	4.588079	4.328164	0.000000	-10.000000	-0.300000	22.116667	0.000000	1023.000000	1023.000000	2046.000000
0.080000	0.010286	6.079317	-0.865971	-1.820104	4.569145	4.196248	0.000000	-10.000000	-0.300000	22.333334	0.000000	1023.000000	1023.000000	2046.000000
0.100000	0.010972	6.484160	-0.646342	-1.551698	4.600987	4.081213	0.000000	-10.000000	-0.316667	22.283333	0.000000	1023.000000	1023.000000	2046.000000
0.120000	0.011783	6.963464	-0.376332	-1.416320	4.620538	4.135577	0.000000	-10.000000	-0.283333	22.116667	0.000000	1023.000000	1023.000000	2046.000000
0.140000	0.012785	7.556213	-0.171842	-1.366624	4.735161	4.359519	0.000000	-10.000000	-0.266667	21.900000	0.000000	1023.000000	1023.000000	2046.000000
0.160000	0.013727	8.112366	-0.177729	-1.306353	5.057240	4.539207	0.000000	-10.000000	-0.250000	21.700001	0.000000	1023.000000	1023.000000	2046.000000
0.180000	0.015035	8.885728	-0.235271	-1.168616	5.574795	4.714820	0.000000	-10.000000	-0.266667	21.483334	0.000000	1023.000000	1023.000000	2046.000000
0.200000	0.016297	9.631641	-0.209824	-1.008601	6.035054	4.815014	0.000000	-10.000000	-0.266667	21.383333	0.000000	1023.000000	1023.000000	2046.000000
0.220000	0.018346	10.842565	-0.096810	-0.937375	6.653620	5.223130	0.000000	-10.000000	-0.283333	21.116667	0.000000	1023.000000	1023.000000	2046.000000
0.240000	0.019999	11.819259	0.138918	-0.936398	6.997156	5.619583	0.000000	-10.000000	-0.250000	21.049999	0.000000	1023.000000	1023.000000	2046.000000
0.260000	0.021658	12.799721	0.408288	-1.003790	7.303834	6.091389	0.000000	-10.000000	-0.241667	20.750000	0.000000	1023.000000	1023.000000	2046.000000
0.280000	0.022705	13.418949	0.657984	-0.981194	7.462234	6.279925	0.000000	-10.000000	-0.216667	20.583334	0.000000	1023.000000	1023.000000	2046.000000
0.300000	0.023187	13.703799	1.009786	-0.951927	7.391285	6.254655	0.000000	-10.000000	-0.216667	20.000000	0.000000	1023.000000	1023.000000	2046.000000
0.320000	0.023005	13.595694	1.460489	-0.820703	7.100952	5.854956	0.000000	-10.000000	-0.208333	19.450001	0.000000	1023.000000	1023.000000	2046.000000
0.340000	0.023566	13.927579	1.914541	-0.913010	7.041558	5.884490	0.000000	-10.000000	-0.191667	18.683334	0.000000	1023.000000	1023.000000	2046.000000
0.360000	0.024354	14.393399	1.930077	-1.062571	7.474800	6.051093	0.000000	-10.000000	-0.175000	18.116667	0.000000	1023.000000	1023.000000	2046.000000
0.380000	0.025222	14.906336	1.774654	-1.000244	8.109081	6.022844	0.000000	-10.000000	-0.158333	17.650002	0.000000	1023.000000	1023.000000	2046.000000
0.400000	0.026264	15.521963	1.756513	-1.038065	8.650931	6.152585	0.000000	-10.000000	-0.150000	17.350000	0.000000	1023.000000	1023.000000	2046.000000
0.420000	0.027474	16.237413	2.043206	-1.322520	8.838825	6.677902	0.000000	-10.000000	-0.158333	17.100000	0.000000	1023.000000	1023.000000	2046.000000
0.440000	0.028275	16.710583	2.321964	-1.429965	8.848745	6.969840	0.000000	-10.000000	-0.158333	17.116667	0.000000	1023.000000	1023.000000	2046.000000
0.460000	0.029029	17.155945	2.683516	-1.212319	8.787736	6.897012	0.000000	-10.000000	-0.158333	17.166668	0.000000	1023.000000	1023.000000	2046.000000
0.480000	0.030248	17.876703	3.219798	-0.788574	8.740082	6.705398	0.000000	-10.000000	-0.150000	17.100000	0.000000	1023.000000	1023.000000	2046.000000
0.500000	0.031896	18.850803	3.742973	-0.484262	8.822629	6.769464	0.000000	-10.000000	-0.141667	16.850000	0.000000	1023.000000	1023.000000	2046.000000
0.520000	0.033404	19.741735	4.065011	-0.352681	9.017598	7.011806	0.000000	-10.000000	-0.141667	16.633333	0.000000	1023.000000	1023.000000	2046.000000
0.540000	0.034831	20.585054	4.057817	-0.204025	9.493465	7.237796	0.000000	-10.000000	-0.141667	16.366667	0.000000	1023.000000	1023.000000	2046.000000
0.560000	0.036178	21.381008	3.816563	-0.040910	10.216830	7.388525	0.000000	-10.000000	-0.133333	16.066668	0.000000	1023.000000	1023.000000	2046.000000
0.580000	0.037945	22.425514	3.701233	0.000995	10.987693	7.735593	0.000000	-10.000000	-0.133333	15.733334	0.000000	1023.000000	1023.000000	2046.000000
0.600000	0.039366	23.265076	3.905081	-0.236102	11.255200	8.340896	0.000000	-10.000000	-0.116667	15.516667	0.000000	1023.000000	1023.000000	2046.000000
0.620000	0.039604	23.405972	4.334252	-0.246666	10.879875	8.438510	0.000000	-10.000000	-0.116667	15.283334	0.000000	1023.000000	1023.000000	2046.000000
0.640000	0.039472	23.328066	4.862824	0.131198	10.362886	7.971157	0.000000	-10.000000	-0.108333	15.050000	0.000000	1023.000000	1023.000000	2046.000000
0.660000	0.040013	23.647806	5.348466	0.473402	10.133197	7.692740	0.000000	-10.000000	-0.125000	14.866667	0.000000	1023.000000	1023.000000	2046.000000
0.680000	0.041165	24.328335	5.604492	0.542375	10.274085	7.907382	0.000000	-10.000000	-0.108333	14.533334	0.000000	1023.000000	1023.000000	2046.000000
0.700000	0.042760	25.271397	5.146188	0.691911	11.258656	8.174643	0.000000	-10.000000	-0.100000	13.933333	0.000000	1023.000000	1023.000000	2046.000000
0.720000	0.043698	25.825451	4.872360	0.355395	11.752898	8.844797	0.000000	-10.000000	-0.066667	13.233334	0.000000	1023.000000	1023.000000	2046.000000
0.740000	0.043811	25.892241	4.856820	0.171313	11.703545	9.160563	0.000000	-10.000000	-0.075000	12.366667	0.000000	1023.000000	1023.000000	2046.000000
0.760000	0.042974	25.397686	5.294097	0.414811	10.960091	8.728687	0.000000	-10.000000	-0.058333	11.850000	0.000000	1023.000000	1023.000000	2046.000000
0.780000	0.042427	25.074396	5.841383	0.819110	10.322184	8.091718	0.000000	-10.000000	-0.058333	11.316667	0.000000	1023.000000	1023.000000	2046.000000
0.800000	0.043213	25.538904	5.911849	0.870114	10.551508	8.205433	0.000000	-10.000000	-0.050000	10.816667	0.000000	1023.000000	1023.000000	2046.000000
0.820000	0.043671	25.809431	5.281428	0.873773	11.304770	8.349460	0.000000	-10.000000	-0.033333	10.316667	0.000000	1023.000000	1023.000000	2046.000000
0.840000	0.042919	25.365026	4.729569	0.632675	11.583422	8.419360	0.000000	-10.000000	-0.016667	9.583333	0.000000	1023.000000	1023.000000	2046.000000
0.860000	0.040975	24.216269	4.577092	0.169487	10.932527	8.537164	0.000000	-10.000000	0.000000	8.683333	0.000000	1023.000000	1023.000000	2046.000000
0.880000	0.038702	22.872971	4.560474	0.025385	10.028672	8.258441	0.000000	-10.000000	0.000000	7.150000	0.000000	1023.000000	1023.000000	2046.000000
0.900000	0.036846	21.775730	4.729902	0.291976	9.166513	7.587339	0.000000	-10.000000	0.000000	5.466667	0.000000	1023.000000	1023.000000	2046.000000
0.920000	0.036191	21.389067	4.958988	0.655174	8.717658	7.057247	0.000000	-10.000000	0.008333	3.666667	0.000000	1023.000000	1023.000000	2046.000000
0.940000	0.036019	21.287394	5.141850	0.792173	8.434144	6.919228	0.000000	-10.000000	0.025000	1.866667	0.000000	1023.000000	1023.000000	2046.000000
0.960000	0.036549	21.600340	4.831625	0.839563	8.855771	7.073381	0.000000	-10.000000	0.041667	0.650000	0.000000	1023.000000	1023.000000	2046.000000
0.980000	0.036741	21.714174	4.339025	0.873896	9.331178	7.170076	0.000000	-10.000000	0.050000	0.000000	0.000000	1023.000000	1023.000000	2046.000000
1.000000	0.036968	21.848036	3.868744	0.869369	9.793492	7.316430	0.000000	-10.000000	0.041667	-0.616667	0.000000	1023.000000	1023.000000	2046.000000
1.020000	0.037215	21.993944	3.713629	0.732310	9.953951	7.594054	0.000000	-10.000000	0.041667	-1.466667	0.000000	1023.000000	1023.000000	2046.000000
1.040000	0.037069	21.907925	3.808597	0.440807	9.715181	7.943340	0.000000	-10.000000	0.033333	-2.350000	0.000000	1023.000000	1023.000000	2046.000000
1.060000	0.036597	21.628605	4.010093	0.426237	9.279343	7.912932	0.000000	-10.000000	0.033333	-2.700000	0.000000	1023.000000	1023.000000	2046.000000
1.080000	0.036441	21.536615	4.342813	0.604868	8.887463	7.701472	0.000000	-10.000000	0.016667	-2.683333	0.000000	1023.000000	1023.000000	2046.000000
1.100000	0.036489	21.564789	4.584077	0.948883	8.691013	7.340816	0.000000	-10.000000	0.025000	-2.600000	0.000000	1023.000000	1023.000000	2046.000000
1.120000	0.037019	21.878471	4.804241	1.179232	8.652384	7.242615	0.000000	-10.000000	0.033333	-2.550000	0.000000	1023.000000	1023.000000	2046.000000
1.140000	0.037672	22.264332	4.977332	1.411649	8.702987	7.172364	0.000000	-10.000000	0.050000	-2.866667	0.000000	1023.000000	1023.000000	2046.000000
1.160000	0.038156	22.549944	5.088188	1.523303	8.774857	7.163598	0.000000	-10.000000	0.050000	-3.416667	0.000000	1023.000000	1023.000000	2046.000000
1.180000	0.038609	22.818207	4.979949	1.549335	9.046913	7.242010	0.000000	-10.000000	0.050000	-4.116667	0.000000	1023.000000	1023.000000	2046.000000
1.200000	0.038550	22.783342	4.495650	1.285125	9.508275	7.494293	0.000000	-10.000000	0.058333	-5.116667	0.000000	1023.000000	1023.000000	2046.000000
1.220000	0.037728	22.296991	4.032411	1.086216	9.760566	7.417798	0.000000	-10.000000	0.075000	-6.400000	0.000000	1023.000000	1023.000000	2046.000000
1.240000	0.037060	21.902689	3.717070	0.828817	9.897187	7.459615	0.000000	-10.000000	0.091667	-7.816667	0.000000	1023.000000	1023.000000	2046.000000
1.260000	0.036348	21.481499	3.560675	0.628002	9.862794	7.430027	0.000000	-10.000000	0.100000	-8.833334	0.000000	1023.000000	1023.000000	2046.000000
1.280000	0.035557	21.014223	3.503141	0.404626	9.704569	7.401887	0.000000	-10.000000	0.100000	-9.433333	0.000000	1023.000000	1023.000000	2046.000000
1.300000	0.034878	20.613142	3.592782	0.130514	9.353800	7.536047	0.000000	-10.000000	0.100000	-9.683333	0.000000	1023.000000	1023.000000	2046.000000
1.320000	0.034208	20.217159	3.734594	0.055168	8.970815	7.456583	0.000000	-10.000000	0.100000	-9.800000	0.000000	1023.000000	1023.000000	2046.000000
1.340000	0.033975	20.079020	3.837271	0.130390	8.752228	7.359132	0.000000	-10.000000	0.100000	-9.983334	0.000000	1023.000000	1023.000000	2046.000000
1.360000	0.034078	20.139912	3.954895	0.275874	8.688138	7.221004	0.000000	-10.000000	0.100000	-10.100000	0.000000	1023.000000	1023.000000	2046.000000
1.380000	0.034447	20.358183	4.182237	0.522699	8.608439	7.044807	0.000000	-10.000000	0.100000	-10.066667	0.000000	1023.000000	1023.000000	2046.000000
1.400000	0.034856	20.599634	4.377701	0.796403	8.541631	6.883899	0.000000	-10.000000	0.100000	-9.983334	0.000000	1023.000000	1023.000000	2046.000000
1.420000	0.035118	20.754675	4.526619	1.000519	8.485647	6.741890	0.000000	-10.000000	0.100000	-9.866667	0.000000	1023.000000	1023.000000	2046.000000
1.440000	0.035580	21.027868	4.720109	1.195640	8.429344	6.682774	0.000000	-10.000000	0.100000	-10.033334	0.000000	1023.000000	1023.000000	2046.000000
1.460000	0.035964	21.254835	4.830221	1.375290	8.438243	6.611080	0.000000	-10.000000	0.100000	-10.183333	0.000000	1023.000000	1023.000000	2046.000000
1.480000	0.036411	21.518801	4.785463	1.367783	8.619846	6.745709	0.000000	-10.000000	0.100000	-10.400000	0.000000	1023.000000	1023.000000	2046.000000
1.500000	0.036689	21.683472	4.600156	1.395241	8.855360	6.832714	0.000000	-10.000000	0.100000	-10.533334	0.000000	1023.000000	1023.000000	2046.000000
1.520000	0.036133	21.354378	4.238059	1.332680	8.979938	6.803701	0.000000	-10.000000	0.100000	-10.633333	0.000000	1023.000000	1023.000000	2046.000000
1.540000	0.035289	20.856050	3.916699	1.368877	8.948520	6.621953	0.000000	-10.000000	0.100000	-10.766667	0.000000	1023.000000	1023.000000	2046.000000
1.560000	0.034612	20.455832	3.763396	1.369830	8.821025	6.501580	0.000000	-10.000000	0.100000	-11.066667	0.000000	1023.000000	1023.000000	2046.000000
1.580000	0.033868	20.016159	3.606845	1.369417	8.661599	6.378298	0.000000	-10.000000	0.108333	-11.350000	0.000000	1023.000000	1023.000000	2046.000000
1.600000	0.033490	19.792437	3.618603	1.256643	8.444267	6.472923	0.000000	-10.000000	0.125000	-11.800000	0.000000	1023.000000	1023.000000	2046.000000
1.620000	0.032672	19.309059	3.686161	0.818005	8.005819	6.799074	0.000000	-10.000000	0.141667	-12.450000	0.000000	1023.000000	1023.000000	2046.000000
1.640000	0.032078	18.958071	3.609910	0.993804	7.845807	6.508552	0.000000	-10.000000	0.150000	-13.300000	0.000000	1023.000000	1023.000000	2046.000000
1.660000	0.031066	18.360041	3.627247	1.266574	7.398700	6.067519	0.000000	-10.000000	0.166667	-13.950000	0.000000	1023.000000	1023.000000	2046.000000
1.680000	0.029936	17.692245	3.693721	1.438060	6.915244	5.645221	0.000000	-10.000000	0.200000	-14.400001	0.000000	1023.000000	1023.000000	2046.000000
1.700000	0.028885	17.071083	3.807334	1.614572	6.500473	5.148705	0.000000	-10.000000	0.225000	-14.683333	0.000000	1023.000000	1023.000000	2046.000000
1.720000	0.027907	16.493280	3.882877	1.636904	6.191378	4.782122	0.000000	-10.000000	0.233333	-15.150001	0.000000	1023.000000	1023.000000	2046.000000
1.740000	0.026261	15.520376	3.690252	1.466075	5.839386	4.524663	0.000000	-10.000000	0.233333	-15.550000	0.000000	1023.000000	1023.000000	2046.000000
1.760000	0.024045	14.210667	3.222209	1.315081	5.456167	4.217210	0.000000	-10.000000	0.241667	-16.033335	0.000000	1023.000000	1023.000000	2046.000000
1.780000	0.021286	12.580006	2.473550	1.245027	5.134851	3.726578	0.000000	-10.000000	0.258333	-16.433334	0.000000	1023.000000	1023.000000	2046.000000
1.800000	0.019173	11.331013	1.918025	1.122366	4.875215	3.415407	0.000000	-10.000000	0.258333	-16.833334	0.000000	1023.000000	1023.000000	2046.000000
1.820000	0.017841	10.544139	1.646435	0.931911	4.620999	3.344794	0.000000	-10.000000	0.258333	-16.966667	0.000000	1023.000000	1023.000000	2046.000000
1.840000	0.016809	9.934162	1.584645	0.604635	4.295114	3.449769	0.000000	-10.000000	0.250000	-17.083334	0.000000	1023.000000	1023.000000	2046.000000
1.860000	0.015707	9.282768	1.666437	0.525590	3.824612	3.266130	0.000000	-10.000000	0.250000	-16.900000	0.000000	1023.000000	1023.000000	2046.000000
1.880000	0.014983	8.854948	1.883155	0.756819	3.373019	2.841954	0.000000	-10.000000	0.250000	-16.766666	0.000000	1023.000000	1023.000000	2046.000000
1.900000	0.014851	8.776691	2.116653	1.189113	3.112238	2.358686	0.000000	-10.000000	0.250000	-16.700001	0.000000	1023.000000	1023.000000	2046.000000
1.920000	0.014718	8.698049	2.210285	1.406030	2.927264	2.154469	0.000000	-10.000000	0.250000	-16.700001	0.000000	1023.000000	1023.000000	2046.000000
1.940000	0.014492	8.564945	1.851662	1.370994	3.096048	2.246242	0.000000	-10.000000	0.241667	-16.750000	0.000000	1023.000000	1023.000000	2046.000000
1.960000	0.013514	7.986775	1.195971	1.318982	3.375734	2.096087	0.000000	-10.000000	0.233333	-16.766666	0.000000	1023.000000	1023.000000	2046.000000
1.980000	0.012811	7.571411	0.813266	1.158238	3.534651	2.065256	0.000000	-10.000000	0.225000	-16.800001	0.000000	1023.000000	1023.000000	2046.000000
2.000000	0.012796	7.562238	0.950845	0.835685	3.406558	2.369150	0.000000	-10.000000	0.233333	-16.833334	0.000000	1023.000000	1023.000000	2046.000000
2.020000	0.012970	7.665254	1.296921	0.879222	3.171424	2.317687	0.000000	-10.000000	0.241667	-16.783335	0.000000	1023.000000	1023.000000	2046.000000
2.040000	0.013051	7.712904	1.685365	1.217184	2.870892	1.939462	0.000000	-10.000000	0.258333	-16.866667	0.000000	1023.000000	1023.000000	2046.000000
2.060000	0.013100	7.741911	1.910308	1.514662	2.732099	1.584843	0.000000	-10.000000	0.266667	-17.016666	0.000000	1023.000000	1023.000000	2046.000000
2.080000	0.012551	7.417875	1.860753	1.588194	2.628267	1.340661	0.000000	-10.000000	0.266667	-17.150000	0.000000	1023.000000	1023.000000	2046.000000
2.100000	0.011152	6.590900	1.355741	1.309074	2.682110	1.243975	0.000000	-10.000000	0.258333	-17.450001	0.000000	1023.000000	1023.000000	2046.000000
2.120000	0.009328	5.512882	0.784939	1.026552	2.738259	0.963132	0.000000	-10.000000	0.258333	-17.733334	0.000000	1023.000000	1023.000000	2046.000000
2.140000	0.007823	4.623591	0.355357	0.705379	2.765878	0.796977	0.000000	-10.000000	0.266667	-18.050001	0.000000	1023.000000	1023.000000	2046.000000
2.160000	0.006739	3.982678	0.203344	0.261217	2.661871	0.856245	0.000000	-10.000000	0.275000	-18.200001	0.000000	1023.000000	1023.000000	2046.000000
2.180000	0.005756	3.402015	0.231189	-0.165569	2.369199	0.967197	0.000000	-10.000000	0.275000	-18.233334	0.000000	1023.000000	1023.000000	2046.000000
2.200000	0.004695	2.774868	0.511328	-0.242140	1.814059	0.691622	0.000000	-10.000000	0.275000	-18.166666	0.000000	1023.000000	1023.000000	2046.000000
2.220000	0.004115	2.432145	0.869563	0.043912	1.361675	0.156995	0.000000	-10.000000	0.266667	-18.033333	0.000000	1023.000000	1023.000000	2046.000000
2.240000	0.003909	2.310334	1.138126	0.349283	1.091446	-0.268521	0.000000	-10.000000	0.258333	-17.866667	0.000000	1023.000000	1023.000000	2046.000000
2.260000	0.003607	2.131907	1.083225	0.345638	1.072027	-0.368982	0.000000	-10.000000	0.250000	-17.650000	0.000000	1023.000000	1023.000000	2046.000000
2.280000	0.003192	1.886204	0.873944	0.314215	1.163158	-0.465113	0.000000	-10.000000	0.250000	-17.433334	0.000000	1023.000000	1023.000000	2046.000000
2.300000	0.002439	1.441432	0.333271	0.327697	1.453013	-0.672550	0.000000	-10.000000	0.250000	-17.316668	0.000000	1023.000000	1023.000000	2046.000000
2.320000	0.001904	1.125542	-0.023040	0.284077	1.616256	-0.751751	0.000000	-10.000000	0.266667	-17.300001	0.000000	1023.000000	1023.000000	2046.000000
2.340000	0.001527	0.902379	-0.245409	0.145290	1.711516	-0.709018	0.000000	-10.000000	0.266667	-17.316668	0.000000	1023.000000	1023.000000	2046.000000
2.360000	0.001326	0.783520	-0.319197	-0.123197	1.693917	-0.468002	0.000000	-10.000000	0.275000	-17.366667	0.000000	1023.000000	1023.000000	2046.000000
2.380000	0.001124	0.664142	-0.187230	-0.336101	1.447849	-0.260375	0.000000	-10.000000	0.266667	-17.483334	0.000000	1023.000000	1023.000000	2046.000000
2.400000	0.000576	0.340370	0.090304	-0.171398	0.973058	-0.551594	0.000000	-10.000000	0.275000	-17.583334	0.000000	1023.000000	1023.000000	2046.000000
2.420000	0.000232	0.136856	0.386850	0.198362	0.574969	-1.023326	0.000000	-10.000000	0.275000	-17.683334	0.000000	1023.000000	1023.000000	2046.000000
2.440000	-0.000243	-0.143446	0.575397	0.600696	0.215477	-1.535016	0.000000	-10.000000	0.283333	-17.833334	0.000000	1023.000000	1023.000000	2046.000000
2.460000	-0.000853	-0.504215	0.383936	0.669768	0.140303	-1.698221	0.000000	-10.000000	0.275000	-17.933334	0.000000	1023.000000	1023.000000	2046.000000
2.480000	-0.002272	-1.342473	0.019794	0.566299	-0.060152	-1.868414	0.000000	-10.000000	0.275000	-18.066668	0.000000	1023.000000	1023.000000	2046.000000
2.500000	-0.003720	-2.198607	-0.385086	0.551887	-0.245941	-2.119467	0.000000	-10.000000	0.275000	-18.000000	0.000000	1023.000000	1023.000000	2046.000000
2.520000	-0.005334	-3.152652	-0.783768	0.499251	-0.460741	-2.407394	0.000000	-10.000000	0.283333	-18.183334	0.000000	1023.000000	1023.000000	2046.000000
2.540000	-0.006584	-3.891074	-1.178752	0.349940	-0.547614	-2.514649	0.000000	-10.000000	0.291667	-18.233334	0.000000	1023.000000	1023.000000	2046.000000
2.560000	-0.007425	-4.387924	-1.476073	0.152398	-0.583885	-2.480364	0.000000	-10.000000	0.291667	-18.533335	0.000000	1023.000000	1023.000000	2046.000000
2.580000	-0.008343	-4.930442	-1.634890	-0.483627	-0.790801	-2.021124	0.000000	-10.000000	0.300000	-18.700001	0.000000	1023.000000	1023.000000	2046.000000
2.600000	-0.008179	-4.833626	-1.776247	-0.413949	-0.572367	-2.071063	0.000000	-10.000000	0.300000	-18.950001	0.000000	1023.000000	1023.000000	2046.000000
2.620000	-0.008585	-5.073568	-1.657300	-0.428332	-0.916175	-2.071760	0.000000	-10.000000	0.300000	-19.000000	0.000000	1023.000000	1023.000000	2046.000000
2.640000	-0.009690	-5.727057	-1.598732	-0.317124	-1.472169	-2.339031	0.000000	-10.000000	0.300000	-18.900000	0.000000	1023.000000	1023.000000	2046.000000
2.660000	-0.011264	-6.657054	-1.469594	-0.091147	-2.193887	-2.902426	0.000000	-10.000000	0.300000	-18.833334	0.000000	1023.000000	1023.000000	2046.000000
2.680000	-0.012873	-7.607907	-1.359339	-0.033063	-2.835748	-3.379757	0.000000	-10.000000	0.300000	-18.750000	0.000000	1023.000000	1023.000000	2046.000000
2.700000	-0.014871	-8.788466	-1.526669	-0.081908	-3.381941	-3.797948	0.000000	-10.000000	0.300000	-18.816668	0.000000	1023.000000	1023.000000	2046.000000
2.720000	-0.017467	-10.323147	-2.022032	-0.229071	-3.966026	-4.106019	0.000000	-10.000000	0.300000	-18.916668	0.000000	1023.000000	1023.000000	2046.000000
2.740000	-0.020310	-12.003117	-2.820252	-0.387270	-4.365612	-4.429982	0.000000	-10.000000	0.300000	-19.050001	0.000000	1023.000000	1023.000000	2046.000000
2.760000	-0.022485	-13.288799	-3.571309	-0.501567	-4.602981	-4.612942	0.000000	-10.000000	0.300000	-19.100000	0.000000	1023.000000	1023.000000	2046.000000
2.780000	-0.023677	-13.993004	-3.943408	-0.712190	-4.848258	-4.489148	0.000000	-10.000000	0.300000	-19.100000	0.000000	1023.000000	1023.000000	2046.000000
2.800000	-0.024242	-14.327111	-4.127976	-0.932631	-5.035231	-4.231273	0.000000	-10.000000	0.316667	-19.150000	0.000000	1023.000000	1023.000000	2046.000000
2.820000	-0.024879	-14.703582	-4.112926	-1.077754	-5.476713	-4.036189	0.000000	-10.000000	0.333333	-19.200001	0.000000	1023.000000	1023.000000	2046.000000
2.840000	-0.025542	-15.095181	-3.981567	-0.913960	-5.997688	-4.201965	0.000000	-10.000000	0.333333	-19.133333	0.000000	1023.000000	1023.000000	2046.000000
2.860000	-0.026237	-15.506341	-3.836993	-0.514183	-6.531589	-4.623576	0.000000	-10.000000	0.316667	-19.150000	0.000000	1023.000000	1023.000000	2046.000000
2.880000	-0.026873	-15.881933	-3.871638	-0.126686	-6.820557	-5.063053	0.000000	-10.000000	0.300000	-18.983334	0.000000	1023.000000	1023.000000	2046.000000
2.900000	-0.027218	-16.085848	-3.891934	0.121407	-7.034263	-5.281058	0.000000	-10.000000	0.300000	-19.100000	0.000000	1023.000000	1023.000000	2046.000000
2.920000	-0.028076	-16.592813	-4.182996	0.070088	-7.135219	-5.344686	0.000000	-10.000000	0.300000	-18.866667	0.000000	1023.000000	1023.000000	2046.000000
2.940000	-0.028973	-17.123177	-4.673208	-0.074651	-7.021061	-5.354255	0.000000	-10.000000	0.300000	-18.800001	0.000000	1023.000000	1023.000000	2046.000000
2.960000	-0.029526	-17.449642	-5.083312	-0.262637	-6.830096	-5.273596	0.000000	-10.000000	0.300000	-18.683334	0.000000	1023.000000	1023.000000	2046.000000
2.980000	-0.029045	-17.165562	-5.108409	-0.544906	-6.646354	-4.865891	0.000000	-10.000000	0.300000	-18.866667	0.000000	1023.000000	1023.000000	2046.000000
3.000000	-0.028797	-17.019262	-4.960014	-0.781422	-6.759454	-4.518374	0.000000	-10.000000	0.300000	-19.016666	0.000000	1023.000000	1023.000000	2046.000000
3.020000	-0.029141	-17.222591	-4.843201	-0.762229	-7.051381	-4.565781	0.000000	-10.000000	0.300000	-19.116667	0.000000	1023.000000	1023.000000	2046.000000
3.040000	-0.030034	-17.750071	-4.751750	-0.598423	-7.463631	-4.936266	0.000000	-10.000000	0.300000	-18.983334	0.000000	1023.000000	1023.000000	2046.000000
3.060000	-0.031251	-18.469250	-4.808462	-0.431296	-7.804689	-5.424803	0.000000	-10.000000	0.316667	-18.900000	0.000000	1023.000000	1023.000000	2046.000000
3.080000	-0.032535	-19.228027	-4.968787	-0.522443	-8.062918	-5.673879	0.000000	-10.000000	0.316667	-18.733334	0.000000	1023.000000	1023.000000	2046.000000
3.100000	-0.033876	-20.020586	-5.288667	-0.867711	-8.189021	-5.675187	0.000000	-10.000000	0.333333	-18.766666	0.000000	1023.000000	1023.000000	2046.000000
3.120000	-0.035414	-20.929680	-5.770766	-1.184190	-8.207941	-5.766784	0.000000	-10.000000	0.316667	-18.833334	0.000000	1023.000000	1023.000000	2046.000000
3.140000	-0.036309	-21.458910	-6.094907	-1.559391	-8.162539	-5.642072	0.000000	-10.000000	0.316667	-18.800001	0.000000	1023.000000	1023.000000	2046.000000
3.160000	-0.036716	-21.699432	-6.101630	-1.880641	-8.341784	-5.375377	0.000000	-10.000000	0.300000	-18.633333	0.000000	1023.000000	1023.000000	2046.000000
3.180000	-0.037320	-22.056250	-5.955984	-2.039337	-8.767333	-5.293597	0.000000	-10.000000	0.300000	-18.366667	0.000000	1023.000000	1023.000000	2046.000000
3.200000	-0.038071	-22.500000	-5.822004	-1.865235	-9.155568	-5.657192	0.000000	-10.000000	0.300000	-18.150000	0.000000	1023.000000	1023.000000	2046.000000
3.220000	-0.038508	-22.758068	-5.749297	-1.581756	-9.375253	-6.051764	0.000000	-10.000000	0.300000	-17.900000	0.000000	1023.000000	1023.000000	2046.000000
3.240000	-0.038866	-22.969879	-5.762776	-1.471745	-9.535430	-6.199927	0.000000	-10.000000	0.300000	-17.683334	0.000000	1023.000000	1023.000000	2046.000000
3.260000	-0.039308	-23.230738	-6.006728	-1.542393	-9.520397	-6.161220	0.000000	-10.000000	0.300000	-17.533333	0.000000	1023.000000	1023.000000	2046.000000
3.280000	-0.039764	-23.500252	-6.440026	-1.610966	-9.296743	-6.152515	0.000000	-10.000000	0.300000	-17.316668	0.000000	1023.000000	1023.000000	2046.000000
3.300000	-0.039391	-23.280102	-6.682436	-1.726473	-8.994967	-5.876226	0.000000	-10.000000	0.291667	-17.183334	0.000000	1023.000000	1023.000000	2046.000000
3.320000	-0.038573	-22.796476	-6.437422	-1.970336	-9.079400	-5.309317	0.000000	-10.000000	0.275000	-16.850000	0.000000	1023.000000	1023.000000	2046.000000
3.340000	-0.038623	-22.825912	-6.230146	-1.764669	-9.359836	-5.471262	0.000000	-10.000000	0.258333	-16.750000	0.000000	1023.000000	1023.000000	2046.000000
3.360000	-0.038817	-22.940584	-6.085972	-1.446618	-9.605453	-5.802542	0.000000	-10.000000	0.258333	-16.533333	0.000000	1023.000000	1023.000000	2046.000000
3.380000	-0.039058	-23.083349	-6.054284	-1.175324	-9.741318	-6.112423	0.000000	-10.000000	0.258333	-16.400000	0.000000	1023.000000	1023.000000	2046.000000
3.400000	-0.039619	-23.414745	-6.253547	-1.313375	-9.765092	-6.082732	0.000000	-10.000000	0.258333	-16.183334	0.000000	1023.000000	1023.000000	2046.000000
3.420000	-0.040203	-23.760036	-6.662843	-1.425197	-9.557427	-6.114570	0.000000	-10.000000	0.250000	-15.816667	0.000000	1023.000000	1023.000000	2046.000000
3.440000	-0.039817	-23.531624	-6.785020	-1.556851	-9.301319	-5.888434	0.000000	-10.000000	0.250000	-15.550000	0.000000	1023.000000	1023.000000	2046.000000
3.460000	-0.039513	-23.351931	-6.600295	-1.767924	-9.439747	-5.543964	0.000000	-10.000000	0.250000	-15.133333	0.000000	1023.000000	1023.000000	2046.000000
3.480000	-0.040093	-23.695084	-6.331565	-1.503713	-9.960923	-5.898882	0.000000	-10.000000	0.241667	-14.850000	0.000000	1023.000000	1023.000000	2046.000000
3.500000	-0.041162	-24.326696	-6.406687	-1.317004	-10.265494	-6.337510	0.000000	-10.000000	0.233333	-14.450000	0.000000	1023.000000	1023.000000	2046.000000
3.520000	-0.042151	-24.911198	-6.553288	-1.394940	-10.521452	-6.441517	0.000000	-10.000000	0.216667	-14.300000	0.000000	1023.000000	1023.000000	2046.000000
3.540000	-0.043205	-25.534334	-6.947309	-1.575210	-10.503190	-6.508626	0.000000	-10.000000	0.216667	-14.033334	0.000000	1023.000000	1023.000000	2046.000000
3.560000	-0.043377	-25.635733	-7.157498	-1.612148	-10.363562	-6.502524	0.000000	-10.000000	0.208333	-13.833333	0.000000	1023.000000	1023.000000	2046.000000
3.580000	-0.042892	-25.349201	-7.069545	-1.842115	-10.316712	-6.120829	0.000000	-10.000000	0.208333	-13.433333	0.000000	1023.000000	1023.000000	2046.000000
3.600000	-0.043419	-25.660812	-6.935191	-2.262312	-10.694863	-5.768447	0.000000	-10.000000	0.208333	-13.333334	0.000000	1023.000000	1023.000000	2046.000000
3.620000	-0.043036	-25.434456	-6.874936	-1.703262	-10.577471	-6.278787	0.000000	-10.000000	0.208333	-13.183333	0.000000	1023.000000	1023.000000	2046.000000
3.640000	-0.043430	-25.667175	-6.762213	-1.428657	-10.793665	-6.682641	0.000000	-10.000000	0.208333	-13.116667	0.000000	1023.000000	1023.000000	2046.000000
3.660000	-0.044129	-26.080494	-6.765562	-1.400121	-11.088020	-6.826792	0.000000	-10.000000	0.183333	-12.750000	0.000000	1023.000000	1023.000000	2046.000000
3.680000	-0.045314	-26.780682	-7.034513	-1.655127	-11.176613	-6.914430	0.000000	-10.000000	0.166667	-12.416667	0.000000	1023.000000	1023.000000	2046.000000
3.700000	-0.046702	-27.600937	-7.481015	-1.928473	-11.105733	-7.085715	0.000000	-10.000000	0.141667	-11.933333	0.000000	1023.000000	1023.000000	2046.000000
3.720000	-0.047671	-28.173710	-7.720932	-2.218699	-11.162548	-7.071532	0.000000	-10.000000	0.133333	-11.533334	0.000000	1023.000000	1023.000000	2046.000000
3.740000	-0.048961	-28.936132	-8.013281	-2.451638	-11.436461	-7.034752	0.000000	-10.000000	0.125000	-11.033334	0.000000	1023.000000	1023.000000	2046.000000
3.760000	-0.050253	-29.699358	-8.228268	-2.528842	-11.802842	-7.139406	0.000000	-10.000000	0.116667	-10.616667	0.000000	1023.000000	1023.000000	2046.000000
3.780000	-0.051199	-30.258745	-8.205602	-2.466335	-12.322804	-7.264005	0.000000	-10.000000	0.108333	-10.266666	0.000000	1023.000000	1023.000000	2046.000000
3.800000	-0.052036	-30.753225	-8.138284	-2.088518	-12.764744	-7.761680	0.000000	-10.000000	0.116667	-10.133333	0.000000	1023.000000	1023.000000	2046.000000
3.820000	-0.052582	-31.076183	-8.138680	-1.965863	-12.985043	-7.986598	0.000000	-10.000000	0.116667	-10.050000	0.000000	1023.000000	1023.000000	2046.000000
3.840000	-0.052990	-31.317167	-8.380119	-2.061565	-12.970618	-7.904865	0.000000	-10.000000	0.125000	-9.950000	0.000000	1023.000000	1023.000000	2046.000000
3.860000	-0.052955	-31.296381	-8.675653	-2.082559	-12.678815	-7.859354	0.000000	-10.000000	0.108333	-9.783334	0.000000	1023.000000	1023.000000	2046.000000
3.880000	-0.052261	-30.886234	-8.724139	-2.189692	-12.459360	-7.513043	0.000000	-10.000000	0.116667	-9.600000	0.000000	1023.000000	1023.000000	2046.000000
3.900000	-0.052257	-30.883974	-8.634371	-2.196229	-12.657851	-7.395524	0.000000	-10.000000	0.108333	-9.400001	0.000000	1023.000000	1023.000000	2046.000000
3.920000	-0.052539	-31.050434	-8.580126	-1.803857	-12.833568	-7.832883	0.000000	-10.000000	0.108333	-9.050000	0.000000	1023.000000	1023.000000	2046.000000
3.940000	-0.052786	-31.196302	-8.401652	-1.607308	-13.055039	-8.132303	0.000000	-10.000000	0.100000	-8.783334	0.000000	1023.000000	1023.000000	2046.000000
3.960000	-0.052778	-31.191883	-8.294504	-1.668399	-13.113596	-8.115384	0.000000	-10.000000	0.091667	-8.416667	0.000000	1023.000000	1023.000000	2046.000000
3.980000	-0.052679	-31.133436	-8.360982	-1.780783	-12.975603	-8.016068	0.000000	-10.000000	0.091667	-8.100000	0.000000	1023.000000	1023.000000	2046.000000
4.000000	-0.052373	-30.952396	-8.632586	-1.813769	-12.494979	-8.011063	0.000000	-10.000000	0.091667	-7.866667	0.000000	1023.000000	1023.000000	2046.000000
4.020000	-0.051423	-30.390833	-8.759331	-1.978107	-12.018084	-7.635313	0.000000	-10.000000	0.091667	-7.850000	0.000000	1023.000000	1023.000000	2046.000000
4.040000	-0.051076	-30.185932	-8.679352	-2.206911	-11.981884	-7.317787	0.000000	-10.000000	0.091667	-7.883333	0.000000	1023.000000	1023.000000	2046.000000
4.060000	-0.051932	-30.691591	-8.625797	-2.295003	-12.247975	-7.522816	0.000000	-10.000000	0.100000	-7.750000	0.000000	1023.000000	1023.000000	2046.000000
4.080000	-0.053092	-31.377361	-8.535582	-2.261160	-12.623720	-7.956901	0.000000	-10.000000	0.100000	-7.633333	0.000000	1023.000000	1023.000000	2046.000000
4.100000	-0.053852	-31.826382	-8.358500	-2.340849	-12.916136	-8.210896	0.000000	-10.000000	0.091667	-7.666667	0.000000	1023.000000	1023.000000	2046.000000
4.120000	-0.054451	-32.180256	-8.544724	-2.678675	-12.843046	-8.113812	0.000000	-10.000000	0.083333	-7.850000	0.000000	1023.000000	1023.000000	2046.000000
4.140000	-0.054736	-32.348972	-8.961390	-2.819336	-12.437534	-8.130711	0.000000	-10.000000	0.083333	-7.883333	0.000000	1023.000000	1023.000000	2046.000000
4.160000	-0.054659	-32.303200	-9.105703	-3.147985	-12.293223	-7.756287	0.000000	-10.000000	0.075000	-7.700000	0.000000	1023.000000	1023.000000	2046.000000
4.180000	-0.055534	-32.820408	-9.000175	-3.346250	-12.710577	-7.763408	0.000000	-10.000000	0.066667	-7.383333	0.000000	1023.000000	1023.000000	2046.000000
4.200000	-0.056466	-33.371365	-8.788752	-3.200075	-13.147550	-8.234987	0.000000	-10.000000	0.058333	-7.016667	0.000000	1023.000000	1023.000000	2046.000000
4.220000	-0.056786	-33.560375	-8.551372	-3.072972	-13.392879	-8.543153	0.000000	-10.000000	0.066667	-6.650000	0.000000	1023.000000	1023.000000	2046.000000
4.240000	-0.056653	-33.481739	-8.386987	-3.201668	-13.441257	-8.451825	0.000000	-10.000000	0.066667	-6.216667	0.000000	1023.000000	1023.000000	2046.000000
4.260000	-0.056261	-33.250389	-8.414803	-3.263875	-13.251686	-8.320026	0.000000	-10.000000	0.075000	-5.866667	0.000000	1023.000000	1023.000000	2046.000000
4.280000	-0.055757	-32.952477	-8.650513	-3.199017	-12.841016	-8.261932	0.000000	-10.000000	0.066667	-5.516667	0.000000	1023.000000	1023.000000	2046.000000
4.300000	-0.054864	-32.424465	-8.932095	-3.086765	-12.292295	-8.113310	0.000000	-10.000000	0.058333	-5.166667	0.000000	1023.000000	1023.000000	2046.000000
4.320000	-0.054002	-31.915150	-8.977981	-3.160226	-12.005038	-7.771905	0.000000	-10.000000	0.050000	-4.800000	0.000000	1023.000000	1023.000000	2046.000000
4.340000	-0.053578	-31.664680	-8.888021	-3.296640	-11.992823	-7.487196	0.000000	-10.000000	0.050000	-4.433333	0.000000	1023.000000	1023.000000	2046.000000
4.360000	-0.053850	-31.825218	-8.718735	-3.293944	-12.270052	-7.542487	0.000000	-10.000000	0.050000	-4.066667	0.000000	1023.000000	1023.000000	2046.000000
4.380000	-0.053953	-31.886028	-8.371008	-3.003844	-12.596662	-7.914515	0.000000	-10.000000	0.050000	-3.683333	0.000000	1023.000000	1023.000000	2046.000000
4.400000	-0.053824	-31.809862	-8.068812	-2.775501	-12.783870	-8.181680	0.000000	-10.000000	0.050000	-3.316667	0.000000	1023.000000	1023.000000	2046.000000
4.420000	-0.053614	-31.686163	-7.855410	-2.699996	-12.905270	-8.225487	0.000000	-10.000000	0.050000	-3.000000	0.000000	1023.000000	1023.000000	2046.000000
4.440000	-0.053060	-31.358702	-7.776368	-2.749736	-12.781627	-8.050973	0.000000	-10.000000	0.041667	-2.766667	0.000000	1023.000000	1023.000000	2046.000000
4.460000	-0.052662	-31.122997	-8.045820	-2.722974	-12.393251	-7.960952	0.000000	-10.000000	0.041667	-2.650000	0.000000	1023.000000	1023.000000	2046.000000
4.480000	-0.052324	-30.923193	-8.394475	-2.675719	-11.940590	-7.912409	0.000000	-10.000000	0.041667	-2.616667	0.000000	1023.000000	1023.000000	2046.000000
4.500000	-0.051990	-30.726015	-8.655396	-2.726361	-11.589944	-7.754313	0.000000	-10.000000	0.050000	-2.600000	0.000000	1023.000000	1023.000000	2046.000000
4.520000	-0.052249	-30.879223	-8.735518	-3.013445	-11.647982	-7.482278	0.000000	-10.000000	0.050000	-2.516667	0.000000	1023.000000	1023.000000	2046.000000
4.540000	-0.053330	-31.517786	-8.582359	-3.244526	-12.224609	-7.466290	0.000000	-10.000000	0.041667	-2.333333	0.000000	1023.000000	1023.000000	2046.000000
4.560000	-0.054284	-32.082012	-8.292342	-2.962742	-12.816720	-8.010210	0.000000	-10.000000	0.033333	-2.133333	0.000000	1023.000000	1023.000000	2046.000000
4.580000	-0.054403	-32.152454	-7.831402	-2.682256	-13.247194	-8.391602	0.000000	-10.000000	0.033333	-1.883333	0.000000	1023.000000	1023.000000	2046.000000
4.600000	-0.053970	-31.896288	-7.709628	-2.614318	-13.194696	-8.377645	0.000000	-10.000000	0.041667	-1.716667	0.000000	1023.000000	1023.000000	2046.000000
4.620000	-0.053472	-31.602100	-8.080140	-2.926697	-12.685568	-7.909696	0.000000	-10.000000	0.050000	-1.716667	0.000000	1023.000000	1023.000000	2046.000000
4.640000	-0.053137	-31.404085	-8.627942	-2.843167	-12.043090	-7.889886	0.000000	-10.000000	0.050000	-2.033333	0.000000	1023.000000	1023.000000	2046.000000
4.660000	-0.052647	-31.114368	-8.810418	-2.931009	-11.677867	-7.695074	0.000000	-10.000000	0.050000	-2.450000	0.000000	1023.000000	1023.000000	2046.000000
4.680000	-0.053659	-31.712404	-8.485934	-3.149658	-12.455607	-7.621204	0.000000	-10.000000	0.050000	-2.583333	0.000000	1023.000000	1023.000000	2046.000000
4.700000	-0.054599	-32.268089	-8.150373	-2.800031	-13.052718	-8.264967	0.000000	-10.000000	0.041667	-2.016667	0.000000	1023.000000	1023.000000	2046.000000
4.720000	-0.054910	-32.452076	-7.932170	-2.699599	-13.266749	-8.553555	0.000000	-10.000000	0.025000	-1.083333	0.000000	1023.000000	1023.000000	2046.000000
4.740000	-0.055080	-32.552135	-8.422143	-2.972561	-12.783035	-8.374396	0.000000	-10.000000	0.008333	-0.283333	0.000000	1023.000000	1023.000000	2046.000000
4.760000	-0.056332	-33.292027	-9.226570	-3.199925	-12.513056	-8.352473	0.000000	-10.000000	0.008333	0.000000	0.000000	1023.000000	1023.000000	2046.000000
4.780000	-0.058056	-34.311134	-9.520550	-3.647415	-13.009976	-8.133192	0.000000	-10.000000	0.016667	0.000000	0.000000	1023.000000	1023.000000	2046.000000
4.800000	-0.060054	-35.492001	-9.228768	-3.623066	-14.117212	-8.522952	0.000000	-10.000000	0.025000	0.000000	0.000000	1023.000000	1023.000000	2046.000000
4.820000	-0.060368	-35.677391	-8.876267	-2.945534	-14.554026	-9.301563	0.000000	-10.000000	0.033333	0.000000	0.000000	1023.000000	1023.000000	2046.000000
4.840000	-0.059437	-35.127182	-9.006446	-2.870177	-14.199375	-9.051183	0.000000	-10.000000	0.033333	-0.616667	0.000000	1023.000000	1023.000000	2046.000000
4.860000	-0.059092	-34.923397	-9.750216	-2.958767	-13.467918	-8.746496	0.000000	-10.000000	0.041667	-1.350000	0.000000	1023.000000	1023.000000	2046.000000
4.880000	-0.059563	-35.201595	-9.943419	-3.276209	-13.574628	-8.407338	0.000000	-10.000000	0.033333	-2.100000	0.000000	1023.000000	1023.000000	2046.000000
4.900000	-0.060388	-35.689499	-9.496149	-3.333025	-14.376098	-8.484225	0.000000	-10.000000	0.041667	-2.266667	0.000000	1023.000000	1023.000000	2046.000000
4.920000	-0.060516	-35.764992	-9.076372	-2.733008	-14.772475	-9.183136	0.000000	-10.000000	0.041667	-2.233333	0.000000	1023.000000	1023.000000	2046.000000
4.940000	-0.059702	-35.283592	-8.938422	-2.441794	-14.573399	-9.329976	0.000000	-10.000000	0.041667	-2.166667	0.000000	1023.000000	1023.000000	2046.000000
4.960000	-0.058828	-34.767532	-9.315804	-2.452091	-13.974663	-9.024974	0.000000	-10.000000	0.041667	-1.950000	0.000000	1023.000000	1023.000000	2046.000000
4.980000	-0.058481	-34.562149	-9.843237	-2.508457	-13.374081	-8.836375	0.000000	-10.000000	0.041667	-1.633333	0.000000	1023.000000	1023.000000	2046.000000
5.000000	-0.058405	-34.517288	-9.995429	-2.793565	-13.219092	-8.509203	0.000000	-10.000000	0.033333	-1.350000	0.000000	1023.000000	1023.000000	2046.000000
5.020000	-0.058979	-34.856438	-9.495415	-3.133988	-13.896678	-8.330357	0.000000	-10.000000	0.025000	-1.350000	0.000000	1023.000000	1023.000000	2046.000000
5.040000	-0.058970	-34.851250	-8.811131	-2.573220	-14.344279	-9.122619	0.000000	-10.000000	0.025000	-1.766667	0.000000	1023.000000	1023.000000	2046.000000
5.060000	-0.057460	-33.958878	-8.786947	-2.430307	-13.774258	-8.967364	0.000000	-10.000000	0.025000	-2.216667	0.000000	1023.000000	1023.000000	2046.000000
5.080000	-0.057223	-33.818810	-9.581476	-2.670356	-12.890057	-8.676920	0.000000	-10.000000	0.033333	-2.500000	0.000000	1023.000000	1023.000000	2046.000000
5.100000	-0.057950	-34.248669	-9.849336	-3.090564	-12.838303	-8.470465	0.000000	-10.000000	0.033333	-2.616667	0.000000	1023.000000	1023.000000	2046.000000
5.120000	-0.059120	-34.939728	-9.518107	-3.647658	-13.521352	-8.252611	0.000000	-10.000000	0.041667	-2.866667	0.000000	1023.000000	1023.000000	2046.000000
5.140000	-0.060061	-35.495968	-8.988134	-3.296105	-14.173379	-9.038349	0.000000	-10.000000	0.041667	-3.250000	0.000000	1023.000000	1023.000000	2046.000000
5.160000	-0.059386	-35.097004	-8.853166	-3.118956	-13.901500	-9.223382	0.000000	-10.000000	0.033333	-3.583333	0.000000	1023.000000	1023.000000	2046.000000
5.180000	-0.059218	-34.997879	-9.332462	-3.322473	-13.369417	-8.973526	0.000000	-10.000000	0.041667	-3.666667	0.000000	1023.000000	1023.000000	2046.000000
5.200000	-0.059891	-35.395863	-9.901135	-3.571975	-13.090324	-8.832429	0.000000	-10.000000	0.041667	-3.483333	0.000000	1023.000000	1023.000000	2046.000000
5.220000	-0.060641	-35.838844	-10.015413	-3.955310	-13.228806	-8.639315	0.000000	-10.000000	0.041667	-3.116667	0.000000	1023.000000	1023.000000	2046.000000
5.240000	-0.061399	-36.287098	-9.615975	-4.250991	-13.859790	-8.560343	0.000000	-10.000000	0.041667	-2.650000	0.000000	1023.000000	1023.000000	2046.000000
5.260000	-0.061600	-36.405693	-9.112482	-3.962831	-14.292293	-9.038089	0.000000	-10.000000	0.041667	-2.183333	0.000000	1023.000000	1023.000000	2046.000000
5.280000	-0.060914	-36.000057	-8.792399	-3.545027	-14.215297	-9.447335	0.000000	-10.000000	0.041667	-1.800000	0.000000	1023.000000	1023.000000	2046.000000
5.300000	-0.059774	-35.326519	-8.723118	-3.512210	-13.867968	-9.223225	0.000000	-10.000000	0.033333	-1.516667	0.000000	1023.000000	1023.000000	2046.000000
5.320000	-0.058741	-34.716091	-8.939485	-3.538176	-13.358876	-8.879554	0.000000	-10.000000	0.033333	-1.083333	0.000000	1023.000000	1023.000000	2046.000000
5.340000	-0.058090	-34.331352	-9.259168	-3.528987	-12.900402	-8.642796	0.000000	-10.000000	0.041667	-0.583333	0.000000	1023.000000	1023.000000	2046.000000
5.360000	-0.058007	-34.282364	-9.512754	-3.524977	-12.681694	-8.562937	0.000000	-10.000000	0.041667	-0.150000	0.000000	1023.000000	1023.000000	2046.000000
5.380000	-0.057947	-34.246426	-9.452027	-3.719837	-12.720098	-8.354464	0.000000	-10.000000	0.041667	0.000000	0.000000	1023.000000	1023.000000	2046.000000
5.400000	-0.057922	-34.231781	-9.174064	-3.922976	-13.002989	-8.131751	0.000000	-10.000000	0.041667	0.000000	0.000000	1023.000000	1023.000000	2046.000000
5.420000	-0.057803	-34.161335	-8.703830	-3.735222	-13.388045	-8.334238	0.000000	-10.000000	0.050000	0.000000	0.000000	1023.000000	1023.000000	2046.000000
5.440000	-0.057126	-33.761612	-8.289536	-3.130374	-13.431926	-8.909778	0.000000	-10.000000	0.050000	0.000000	0.000000	1023.000000	1023.000000	2046.000000
5.460000	-0.055988	-33.089024	-8.210823	-2.995000	-13.100352	-8.782848	0.000000	-10.000000	0.050000	0.000000	0.000000	1023.000000	1023.000000	2046.000000
5.480000	-0.055323	-32.696079	-8.560525	-3.126256	-12.600798	-8.408501	0.000000	-10.000000	0.050000	0.000000	0.000000	1023.000000	1023.000000	2046.000000
5.500000	-0.055919	-33.048321	-9.091353	-3.223159	-12.371001	-8.362806	0.000000	-10.000000	0.041667	0.000000	0.000000	1023.000000	1023.000000	2046.000000
5.520000	-0.056766	-33.548576	-9.247175	-3.484585	-12.518856	-8.297959	0.000000	-10.000000	0.041667	0.000000	0.000000	1023.000000	1023.000000	2046.000000
5.540000	-0.057192	-33.800220	-8.999869	-3.743310	-12.926982	-8.130059	0.000000	-10.000000	0.041667	0.000000	0.000000	1023.000000	1023.000000	2046.000000
5.560000	-0.057275	-33.849335	-8.602053	-3.624480	-13.345353	-8.277447	0.000000	-10.000000	0.050000	0.000000	0.000000	1023.000000	1023.000000	2046.000000
5.580000	-0.056776	-33.554447	-8.199968	-3.093589	-13.458047	-8.802845	0.000000	-10.000000	0.050000	0.000000	0.000000	1023.000000	1023.000000	2046.000000
5.600000	-0.055791	-32.972679	-7.966371	-2.926214	-13.329328	-8.750765	0.000000	-10.000000	0.050000	0.000000	0.000000	1023.000000	1023.000000	2046.000000
5.620000	-0.055382	-32.730820	-8.116967	-3.235958	-13.144315	-8.233579	0.000000	-10.000000	0.050000	-0.283333	0.000000	1023.000000	1023.000000	2046.000000
5.640000	-0.055089	-32.557365	-8.547384	-3.053807	-12.600913	-8.355262	0.000000	-10.000000	0.041667	-0.866667	0.000000	1023.000000	1023.000000	2046.000000
5.660000	-0.055612	-32.866608	-8.983993	-3.014322	-12.404177	-8.464114	0.000000	-10.000000	0.025000	-1.100000	0.000000	1023.000000	1023.000000	2046.000000
5.680000	-0.056542	-33.416260	-9.251349	-3.213243	-12.491448	-8.460219	0.000000	-10.000000	0.016667	-0.816667	0.000000	1023.000000	1023.000000	2046.000000
5.700000	-0.057438	-33.946102	-9.241522	-3.619255	-12.776393	-8.308934	0.000000	-10.000000	0.025000	-0.233333	0.000000	1023.000000	1023.000000	2046.000000
5.720000	-0.058141	-34.361137	-8.794485	-3.792718	-13.384583	-8.389352	0.000000	-10.000000	0.041667	0.000000	0.000000	1023.000000	1023.000000	2046.000000
5.740000	-0.058973	-34.852879	-8.579481	-3.566457	-13.795750	-8.911190	0.000000	-10.000000	0.041667	0.000000	0.000000	1023.000000	1023.000000	2046.000000
5.760000	-0.059694	-35.279041	-8.616337	-3.332486	-14.069581	-9.260636	0.000000	-10.000000	0.033333	0.000000	0.000000	1023.000000	1023.000000	2046.000000
5.780000	-0.060521	-35.768173	-9.101641	-3.376727	-14.104413	-9.185391	0.000000	-10.000000	0.033333	0.000000	0.000000	1023.000000	1023.000000	2046.000000
5.800000	-0.061581	-36.394592	-9.858590	-3.385289	-13.926927	-9.223788	0.000000	-10.000000	0.041667	0.000000	0.000000	1023.000000	1023.000000	2046.000000
5.820000	-0.062424	-36.892399	-10.220959	-3.463593	-13.938215	-9.269633	0.000000	-10.000000	0.050000	0.000000	0.000000	1023.000000	1023.000000	2046.000000
5.840000	-0.062409	-36.884010	-10.015414	-3.737479	-14.212255	-8.918863	0.000000	-10.000000	0.050000	0.000000	0.000000	1023.000000	1023.000000	2046.000000
5.860000	-0.062271	-36.802052	-9.574687	-3.599826	-14.635118	-8.992422	0.000000	-10.000000	0.050000	0.000000	0.000000	1023.000000	1023.000000	2046.000000
5.880000	-0.061716	-36.473991	-9.238045	-3.108573	-14.789516	-9.337856	0.000000	-10.000000	0.050000	0.000000	0.000000	1023.000000	1023.000000	2046.000000
5.900000	-0.061026	-36.066357	-9.108699	-2.804171	-14.732083	-9.421405	0.000000	-10.000000	0.050000	0.000000	0.000000	1023.000000	1023.000000	2046.000000
5.920000	-0.060839	-35.956074	-9.479131	-2.754410	-14.402773	-9.319760	0.000000	-10.000000	0.050000	0.000000	0.000000	1023.000000	1023.000000	2046.000000
5.940000	-0.061640	-36.429409	-10.161056	-2.808388	-14.046925	-9.413041	0.000000	-10.000000	0.050000	0.000000	0.000000	1023.000000	1023.000000	2046.000000
5.960000	-0.062062	-36.678631	-10.361320	-3.060432	-13.973296	-9.283581	0.000000	-10.000000	0.050000	0.000000	0.000000	1023.000000	1023.000000	2046.000000
5.980000	-0.061432	-36.306282	-9.947792	-3.383862	-14.156531	-8.818096	0.000000	-10.000000	0.033333	0.000000	0.000000	1023.000000	1023.000000	2046.000000
6.000000	-0.060789	-35.926155	-9.296525	-3.116867	-14.484593	-9.028170	0.000000	-10.000000	0.025000	0.000000	0.000000	1023.000000	1023.000000	2046.000000
6.020000	-0.059744	-35.308872	-8.889340	-2.718147	-14.421833	-9.279552	0.000000	-10.000000	0.025000	-0.566667	0.000000	1023.000000	1023.000000	2046.000000
6.040000	-0.059634	-35.243950	-9.345416	-2.795498	-13.933292	-9.169743	0.000000	-10.000000	0.041667	-1.116667	0.000000	1023.000000	1023.000000	2046.000000
6.060000	-0.060491	-35.749886	-9.950203	-2.977646	-13.551684	-9.270353	0.000000	-10.000000	0.050000	-1.683333	0.000000	1023.000000	1023.000000	2046.000000
6.080000	-0.060927	-36.007973	-10.175376	-3.354075	-13.359447	-9.119074	0.000000	-10.000000	0.050000	-1.816667	0.000000	1023.000000	1023.000000	2046.000000
6.100000	-0.060702	-35.874893	-9.790375	-3.845432	-13.607354	-8.631731	0.000000	-10.000000	0.050000	-2.166667	0.000000	1023.000000	1023.000000	2046.000000
6.120000	-0.060573	-35.798527	-9.186265	-3.678925	-14.031890	-8.901447	0.000000	-10.000000	0.050000	-2.666667	0.000000	1023.000000	1023.000000	2046.000000
6.140000	-0.060459	-35.731190	-8.893723	-3.345999	-14.170037	-9.321432	0.000000	-10.000000	0.050000	-3.066667	0.000000	1023.000000	1023.000000	2046.000000
6.160000	-0.060977	-36.037403	-9.304850	-3.465662	-13.943457	-9.323434	0.000000	-10.000000	0.050000	-3.216667	0.000000	1023.000000	1023.000000	2046.000000
6.180000	-0.062451	-36.908539	-10.054486	-3.690269	-13.687974	-9.475810	0.000000	-10.000000	0.050000	-3.050000	0.000000	1023.000000	1023.000000	2046.000000
6.200000	-0.063168	-37.332279	-10.407135	-4.035550	-13.511084	-9.378512	0.000000	-10.000000	0.050000	-2.750000	0.000000	1023.000000	1023.000000	2046.000000
6.220000	-0.062715	-37.064602	-9.955103	-4.524746	-13.748046	-8.836707	0.000000	-10.000000	0.050000	-2.366667	0.000000	1023.000000	1023.000000	2046.000000
6.240000	-0.062103	-36.702862	-9.152971	-4.268493	-14.277833	-9.003567	0.000000	-10.000000	0.041667	-1.933333	0.000000	1023.000000	1023.000000	2046.000000
6.260000	-0.061360	-36.263607	-8.819443	-3.758183	-14.268984	-9.416999	0.000000	-10.000000	0.041667	-1.333333	0.000000	1023.000000	1023.000000	2046.000000
6.280000	-0.061181	-36.157749	-9.046422	-3.734406	-14.002762	-9.374162	0.000000	-10.000000	0.033333	-0.666667	0.000000	1023.000000	1023.000000	2046.000000
6.300000	-0.061698	-36.463409	-9.784922	-3.827775	-13.464645	-9.386066	0.000000	-10.000000	0.041667	-0.200000	0.000000	1023.000000	1023.000000	2046.000000
6.320000	-0.061405	-36.290241	-9.980303	-4.082721	-13.139261	-9.087958	0.000000	-10.000000	0.041667	0.000000	0.000000	1023.000000	1023.000000	2046.000000
6.340000	-0.060042	-35.484730	-9.579292	-4.266976	-13.114399	-8.524063	0.000000	-10.000000	0.050000	0.000000	0.000000	1023.000000	1023.000000	2046.000000
6.360000	-0.059005	-34.872219	-8.786909	-4.059926	-13.559342	-8.466041	0.000000	-10.000000	0.033333	0.000000	0.000000	1023.000000	1023.000000	2046.000000
6.380000	-0.058137	-34.358803	-8.325898	-3.445073	-13.665471	-8.922360	0.000000	-10.000000	0.033333	0.000000	0.000000	1023.000000	1023.000000	2046.000000
6.400000	-0.057985	-34.269230	-8.609363	-3.314540	-13.371952	-8.973374	0.000000	-10.000000	0.033333	0.000000	0.000000	1023.000000	1023.000000	2046.000000
6.420000	-0.058961	-34.845898	-9.452607	-3.391630	-12.865939	-9.135720	0.000000	-10.000000	0.041667	0.266667	0.000000	1023.000000	1023.000000	2046.000000
6.440000	-0.058993	-34.864822	-9.637526	-3.734929	-12.644261	-8.848105	0.000000	-10.000000	0.025000	0.816667	0.000000	1023.000000	1023.000000	2046.000000
6.460000	-0.058066	-34.316925	-9.088669	-4.053653	-12.922746	-8.251858	0.000000	-10.000000	0.025000	1.350000	0.000000	1023.000000	1023.000000	2046.000000
6.480000	-0.057692	-34.095951	-8.372750	-3.635929	-13.516230	-8.571041	0.000000	-10.000000	0.033333	1.583333	0.000000	1023.000000	1023.000000	2046.000000
6.500000	-0.057494	-33.978970	-8.227785	-3.121411	-13.574785	-9.054988	0.000000	-10.000000	0.041667	1.483333	0.000000	1023.000000	1023.000000	2046.000000
6.520000	-0.057854	-34.191460	-8.613482	-3.101417	-13.329728	-9.146831	0.000000	-10.000000	0.033333	1.316667	0.000000	1023.000000	1023.000000	2046.000000
6.540000	-0.058217	-34.406311	-9.074190	-3.229706	-12.994932	-9.107482	0.000000	-10.000000	0.033333	0.816667	0.000000	1023.000000	1023.000000	2046.000000
6.560000	-0.058662	-34.669086	-9.340555	-3.733750	-12.891734	-8.703047	0.000000	-10.000000	0.050000	0.366667	0.000000	1023.000000	1023.000000	2046.000000
6.580000	-0.057514	-33.990814	-9.200878	-3.899333	-12.622944	-8.267660	0.000000	-10.000000	0.050000	0.000000	0.000000	1023.000000	1023.000000	2046.000000
6.600000	-0.056850	-33.598217	-8.467307	-3.735667	-13.181774	-8.213469	0.000000	-10.000000	0.033333	0.000000	0.000000	1023.000000	1023.000000	2046.000000
6.620000	-0.057088	-33.738911	-8.219132	-3.231232	-13.522457	-8.766089	0.000000	-10.000000	0.025000	0.000000	0.000000	1023.000000	1023.000000	2046.000000
6.640000	-0.057812	-34.166779	-8.403226	-3.114984	-13.568710	-9.079858	0.000000	-10.000000	0.016667	0.550000	0.000000	1023.000000	1023.000000	2046.000000
6.660000	-0.059344	-35.072392	-9.104097	-3.438335	-13.329775	-9.200187	0.000000	-10.000000	0.025000	1.083333	0.000000	1023.000000	1023.000000	2046.000000
6.680000	-0.061253	-36.200787	-9.805940	-3.790153	-13.212521	-9.392173	0.000000	-10.000000	0.008333	1.533333	0.000000	1023.000000	1023.000000	2046.000000
6.700000	-0.061562	-36.383068	-9.702763	-4.263594	-13.544982	-8.871728	0.000000	-10.000000	0.025000	1.383333	0.000000	1023.000000	1023.000000	2046.000000
6.720000	-0.061726	-36.480137	-9.158047	-4.110876	-14.358945	-8.852270	0.000000	-10.000000	0.025000	1.033333	0.000000	1023.000000	1023.000000	2046.000000
6.740000	-0.062149	-36.729908	-8.977470	-3.456747	-14.795518	-9.500171	0.000000	-10.000000	0.041667	0.583333	0.000000	1023.000000	1023.000000	2046.000000
6.760000	-0.062515	-36.946625	-9.315558	-3.172087	-14.700246	-9.758732	0.000000	-10.000000	0.041667	0.183333	0.000000	1023.000000	1023.000000	2046.000000
6.780000	-0.063350	-37.440056	-9.933766	-3.233413	-14.473243	-9.799635	0.000000	-10.000000	0.050000	0.000000	0.000000	1023.000000	1023.000000	2046.000000
6.800000	-0.063778	-37.692749	-10.384538	-3.377276	-14.188538	-9.742397	0.000000	-10.000000	0.041667	0.000000	0.000000	1023.000000	1023.000000	2046.000000
6.820000	-0.063279	-37.398045	-10.358530	-3.557484	-14.077230	-9.404799	0.000000	-10.000000	0.033333	0.000000	0.000000	1023.000000	1023.000000	2046.000000
6.840000	-0.062539	-36.960693	-10.112632	-3.746487	-14.143879	-8.957697	0.000000	-10.000000	0.033333	0.000000	0.000000	1023.000000	1023.000000	2046.000000
6.860000	-0.061939	-36.605915	-9.692421	-3.671369	-14.407473	-8.834651	0.000000	-10.000000	0.041667	0.000000	0.000000	1023.000000	1023.000000	2046.000000
6.880000	-0.061843	-36.548916	-9.369400	-3.293796	-14.719907	-9.165813	0.000000	-10.000000	0.050000	0.000000	0.000000	1023.000000	1023.000000	2046.000000
6.900000	-0.061597	-36.403709	-9.179280	-2.884052	-14.811666	-9.528712	0.000000	-10.000000	0.041667	0.000000	0.000000	1023.000000	1023.000000	2046.000000
6.920000	-0.061496	-36.344349	-9.162714	-2.718058	-14.779790	-9.683787	0.000000	-10.000000	0.033333	0.000000	0.000000	1023.000000	1023.000000	2046.000000
6.940000	-0.061585	-36.396553	-9.403916	-2.794888	-14.522378	-9.675370	0.000000	-10.000000	0.016667	0.000000	0.000000	1023.000000	1023.000000	2046.000000
6.960000	-0.061831	-36.541840	-9.779321	-2.991749	-14.147095	-9.623676	0.000000	-10.000000	0.016667	0.000000	0.000000	1023.000000	1023.000000	2046.000000
6.980000	-0.062007	-36.646244	-10.056045	-3.172213	-13.850917	-9.567068	0.000000	-10.000000	0.025000	0.000000	0.000000	1023.000000	1023.000000	2046.000000
7.000000	-0.061605	-36.408810	-10.103521	-3.444140	-13.566612	-9.294538	0.000000	-10.000000	0.041667	0.000000	0.000000	1023.000000	1023.000000	2046.000000
7.020000	-0.060995	-36.048248	-9.929027	-3.794803	-13.467371	-8.857050	0.000000	-10.000000	0.041667	-0.266667	0.000000	1023.000000	1023.000000	2046.000000
7.040000	-0.060755	-35.906166	-9.555111	-3.956422	-13.721350	-8.673284	0.000000	-10.000000	0.041667	-1.016667	0.000000	1023.000000	1023.000000	2046.000000
7.060000	-0.060981	-36.039776	-9.267145	-3.814835	-14.001791	-8.956003	0.000000	-10.000000	0.041667	-1.933333	0.000000	1023.000000	1023.000000	2046.000000
7.080000	-0.061481	-36.335361	-9.136196	-3.594471	-14.175163	-9.429528	0.000000	-10.000000	0.050000	-2.600000	0.000000	1023.000000	1023.000000	2046.000000
7.100000	-0.062054	-36.673996	-9.184506	-3.537186	-14.281488	-9.670814	0.000000	-10.000000	0.041667	-2.716667	0.000000	1023.000000	1023.000000	2046.000000
7.120000	-0.062788	-37.107559	-9.419527	-3.686817	-14.285566	-9.715648	0.000000	-10.000000	0.041667	-2.533333	0.000000	1023.000000	1023.000000	2046.000000
7.140000	-0.063658	-37.622002	-9.837019	-3.967972	-14.147212	-9.669798	0.000000	-10.000000	0.041667	-2.200000	0.000000	1023.000000	1023.000000	2046.000000
7.160000	-0.064078	-37.870132	-10.193216	-4.149190	-13.829866	-9.697860	0.000000	-10.000000	0.050000	-1.766667	0.000000	1023.000000	1023.000000	2046.000000
7.180000	-0.063285	-37.401531	-10.011241	-4.456329	-13.646248	-9.287712	0.000000	-10.000000	0.050000	-1.200000	0.000000	1023.000000	1023.000000	2046.000000
7.200000	-0.062277	-36.805470	-9.654050	-4.603754	-13.672971	-8.874695	0.000000	-10.000000	0.050000	-0.600000	0.000000	1023.000000	1023.000000	2046.000000
7.220000	-0.061670	-36.447174	-9.245737	-4.380373	-13.851963	-8.969102	0.000000	-10.000000	0.041667	-0.166667	0.000000	1023.000000	1023.000000	2046.000000
7.240000	-0.061265	-36.207821	-9.006433	-3.928949	-13.949312	-9.323127	0.000000	-10.000000	0.033333	0.000000	0.000000	1023.000000	1023.000000	2046.000000
7.260000	-0.060989	-36.044727	-8.953825	-3.658178	-13.931580	-9.501145	0.000000	-10.000000	0.033333	0.000000	0.000000	1023.000000	1023.000000	2046.000000
7.280000	-0.060855	-35.965431	-9.221298	-3.723334	-13.641340	-9.379459	0.000000	-10.000000	0.041667	0.000000	0.000000	1023.000000	1023.000000	2046.000000
7.300000	-0.060750	-35.903450	-9.531705	-3.761028	-13.275359	-9.335359	0.000000	-10.000000	0.050000	0.000000	0.000000	1023.000000	1023.000000	2046.000000
7.320000	-0.059800	-35.341919	-9.503633	-3.884614	-12.915825	-9.037847	0.000000	-10.000000	0.050000	0.266667	0.000000	1023.000000	1023.000000	2046.000000
7.340000	-0.058151	-34.367058	-8.832436	-4.018705	-13.074591	-8.441327	0.000000	-10.000000	0.033333	0.933333	0.000000	1023.000000	1023.000000	2046.000000
7.360000	-0.058376	-34.500153	-8.599797	-3.576213	-13.385654	-8.938487	0.000000	-10.000000	0.016667	1.700000	0.000000	1023.000000	1023.000000	2046.000000
7.380000	-0.058500	-34.573418	-8.694505	-3.379738	-13.339494	-9.159679	0.000000	-10.000000	0.016667	2.283333	0.000000	1023.000000	1023.000000	2046.000000
7.400000	-0.058974	-34.853424	-9.208807	-3.545273	-13.006686	-9.092658	0.000000	-10.000000	0.025000	2.500000	0.000000	1023.000000	1023.000000	2046.000000
7.420000	-0.058331	-34.473507	-9.287148	-3.686653	-12.658642	-8.841063	0.000000	-10.000000	0.033333	2.750000	0.000000	1023.000000	1023.000000	2046.000000
7.440000	-0.057735	-34.121494	-8.977357	-3.909790	-12.772632	-8.461717	0.000000	-10.000000	0.016667	3.166667	0.000000	1023.000000	1023.000000	2046.000000
7.460000	-0.057423	-33.937267	-8.655892	-3.836033	-13.060167	-8.385173	0.000000	-10.000000	0.016667	3.833333	0.000000	1023.000000	1023.000000	2046.000000
7.480000	-0.057447	-33.951019	-8.458351	-3.492098	-13.282069	-8.718503	0.000000	-10.000000	0.008333	4.683333	0.000000	1023.000000	1023.000000	2046.000000
7.500000	-0.057358	-33.898663	-8.529233	-3.360181	-13.202877	-8.806372	0.000000	-10.000000	0.000000	5.583333	0.000000	1023.000000	1023.000000	2046.000000
7.520000	-0.057281	-33.853329	-8.896298	-3.502947	-12.809664	-8.644420	0.000000	-10.000000	-0.008333	6.450000	0.000000	1023.000000	1023.000000	2046.000000
7.540000	-0.056510	-33.397545	-8.969757	-3.958940	-12.403792	-8.065054	0.000000	-10.000000	-0.008333	7.233334	0.000000	1023.000000	1023.000000	2046.000000
7.560000	-0.055024	-32.519409	-8.788437	-4.100690	-12.052501	-7.577780	0.000000	-10.000000	0.000000	7.966667	0.000000	1023.000000	1023.000000	2046.000000
7.580000	-0.054108	-31.978109	-8.535310	-3.762050	-12.055339	-7.625412	0.000000	-10.000000	-0.008333	8.800000	0.000000	1023.000000	1023.000000	2046.000000
7.600000	-0.054167	-32.012871	-8.446906	-3.523763	-12.224933	-7.817268	0.000000	-10.000000	-0.033333	10.000000	3.500000	1023.000000	1023.000000	2046.000000
7.620000	-0.054386	-32.142193	-8.556683	-3.395330	-12.182912	-8.007267	0.000000	-10.000000	-0.083333	12.050000	14.333333	1023.000000	1023.000000	2046.000000
7.640000	-0.054903	-32.447678	-8.760530	-3.716085	-12.152799	-7.818266	0.000000	-10.000000	-0.125000	13.750000	25.166666	1023.000000	1023.000000	2046.000000
7.660000	-0.055865	-33.016216	-9.314911	-3.932170	-11.829262	-7.939874	0.000000	-10.000000	-0.150000	14.850000	32.500000	1023.000000	1023.000000	2046.000000
7.680000	-0.056189	-33.207420	-9.628896	-4.042456	-11.638285	-7.897782	0.000000	-10.000000	-0.158333	15.016667	34.166668	1023.000000	1023.000000	2046.000000
7.700000	-0.055353	-32.713654	-9.455287	-4.258670	-11.693294	-7.306401	0.000000	-10.000000	-0.150000	15.533334	37.500000	1023.000000	1023.000000	2046.000000
7.720000	-0.054947	-32.473972	-9.276739	-4.000304	-11.903886	-7.293046	0.000000	-10.000000	-0.150000	16.266666	42.500000	1023.000000	1023.000000	2046.000000
7.740000	-0.054559	-32.244480	-9.232074	-3.621210	-11.878557	-7.512639	0.000000	-10.000000	-0.150000	17.250000	47.833332	1023.000000	1023.000000	2046.000000
7.760000	-0.053879	-31.842546	-9.383732	-3.580270	-11.571572	-7.306974	0.000000	-10.000000	-0.183333	18.133335	53.500000	1023.000000	1023.000000	2046.000000
7.780000	-0.053238	-31.463634	-9.729709	-3.541326	-10.982390	-7.210209	0.000000	-10.000000	-0.216667	19.066668	59.500000	1023.000000	1023.000000	2046.000000
7.800000	-0.051847	-30.641607	-9.805106	-3.526089	-10.394217	-6.916194	0.000000	-10.000000	-0.250000	19.766666	65.666664	1023.000000	1023.000000	2046.000000
7.820000	-0.049918	-29.501518	-9.534017	-3.678566	-10.103793	-6.185143	0.000000	-10.000000	-0.275000	20.450001	72.000000	1023.000000	1023.000000	2046.000000
7.840000	-0.048856	-28.874132	-9.236001	-3.566191	-10.114023	-5.957917	0.000000	-10.000000	-0.283333	21.000000	78.666664	1023.000000	1023.000000	2046.000000
7.860000	-0.048215	-28.495342	-9.095055	-3.283624	-10.052093	-6.064570	0.000000	-10.000000	-0.291667	21.666666	85.500000	1023.000000	1023.000000	2046.000000
7.880000	-0.047237	-27.916878	-8.997642	-3.169492	-9.823736	-5.926009	0.000000	-10.000000	-0.300000	22.033333	92.666664	1023.000000	1023.000000	2046.000000
7.900000	-0.046173	-27.288239	-9.075855	-3.242327	-9.334581	-5.635475	0.000000	-10.000000	-0.308333	22.333334	100.000000	1023.000000	1023.000000	2046.000000
7.920000	-0.044771	-26.459600	-9.209893	-3.206810	-8.581459	-5.461438	0.000000	-10.000000	-0.316667	22.683334	107.500000	1023.000000	1023.000000	2046.000000
7.940000	-0.042632	-25.195414	-9.126955	-3.238288	-7.784213	-5.045959	0.000000	-10.000000	-0.316667	23.100000	112.500000	1023.000000	1023.000000	2046.000000
7.960000	-0.040383	-23.866163	-8.706140	-3.416553	-7.358546	-4.384923	0.000000	-10.000000	-0.333333	23.516666	120.000000	1023.000000	1023.000000	2046.000000
7.980000	-0.039091	-23.102583	-8.335198	-3.328560	-7.239359	-4.199466	0.000000	-10.000000	-0.333333	23.366667	127.666664	1023.000000	1023.000000	2046.000000
8.000000	-0.038360	-22.670841	-8.104899	-3.136796	-7.084349	-4.344797	0.000000	-10.000000	-0.325000	23.416666	138.000000	1023.000000	1023.000000	2046.000000
8.020000	-0.037445	-22.129869	-7.902637	-3.309580	-6.829098	-4.088556	0.000000	-10.000000	-0.308333	23.300001	146.000000	1023.000000	1023.000000	2046.000000
8.040000	-0.036675	-21.674858	-8.003548	-3.472574	-6.263777	-3.934959	0.000000	-10.000000	-0.300000	23.366667	153.833328	1023.000000	1023.000000	2046.000000
8.060000	-0.035897	-21.215153	-8.073683	-3.570757	-5.722167	-3.848545	0.000000	-10.000000	-0.300000	23.066668	161.500000	1023.000000	1023.000000	2046.000000
8.080000	-0.034712	-20.515007	-7.984750	-3.686949	-5.241640	-3.601667	0.000000	-10.000000	-0.316667	23.016666	169.166672	1023.000000	1023.000000	2046.000000
8.100000	-0.033499	-19.798136	-7.777517	-3.927612	-4.905272	-3.187735	0.000000	-10.000000	-0.325000	22.950001	176.833328	1023.000000	1023.000000	2046.000000
8.120000	-0.032472	-19.190924	-7.387933	-4.106616	-4.889029	-2.807344	0.000000	-10.000000	-0.341667	23.133333	184.500000	1023.000000	1023.000000	2046.000000
8.140000	-0.031965	-18.891573	-7.127111	-4.040828	-4.886240	-2.837393	0.000000	-10.000000	-0.333333	23.150000	192.166672	1023.000000	1023.000000	2046.000000
8.160000	-0.031138	-18.402605	-6.838463	-3.848028	-4.787608	-2.928507	0.000000	-10.000000	-0.341667	23.300001	200.000000	1023.000000	1023.000000	2046.000000
8.180000	-0.029768	-17.592951	-6.540540	-3.733477	-4.563685	-2.755249	0.000000	-10.000000	-0.341667	23.616667	207.833328	1023.000000	1023.000000	2046.000000
8.200000	-0.028182	-16.655785	-6.425941	-3.736569	-4.103578	-2.389695	0.000000	-10.000000	-0.350000	23.850000	215.500000	1023.000000	1023.000000	2046.000000
8.220000	-0.026488	-15.654276	-6.471920	-3.603331	-3.396707	-2.182317	0.000000	-10.000000	-0.350000	23.816668	223.500000	1023.000000	1023.000000	2046.000000
8.240000	-0.024442	-14.445107	-6.378999	-3.457128	-2.726132	-1.882849	0.000000	-10.000000	-0.350000	23.716667	231.333328	1023.000000	1023.000000	2046.000000
8.260000	-0.022459	-13.273257	-6.247186	-3.404778	-2.139690	-1.481603	0.000000	-10.000000	-0.350000	23.666666	239.333328	1023.000000	1023.000000	2046.000000
8.280000	-0.020390	-12.050572	-5.987742	-3.531119	-1.700329	-0.831382	0.000000	-10.000000	-0.350000	23.966667	247.000000	1023.000000	1023.000000	2046.000000
8.300000	-0.019146	-11.315155	-5.684033	-3.513187	-1.587113	-0.530821	0.000000	-10.000000	-0.350000	24.083334	252.333328	1023.000000	1023.000000	2046.000000
8.320000	-0.018015	-10.646842	-5.323177	-3.297399	-1.528199	-0.498067	0.000000	-10.000000	-0.350000	24.049999	257.666656	1023.000000	1023.000000	2046.000000
8.340000	-0.016958	-10.021975	-4.991334	-3.059483	-1.447954	-0.523204	0.000000	-10.000000	-0.350000	24.183332	265.666656	1023.000000	1023.000000	2046.000000
8.360000	-0.015686	-9.270400	-4.607382	-2.908878	-1.361015	-0.393125	0.000000	-10.000000	-0.366667	24.200001	276.500000	1023.000000	1023.000000	2046.000000
8.380000	-0.014804	-8.748998	-4.548821	-2.920445	-1.062197	-0.217535	0.000000	-10.000000	-0.375000	24.600000	287.500000	1023.000000	1023.000000	2046.000000
8.400000	-0.013874	-8.199559	-4.561707	-2.848351	-0.704734	-0.084767	0.000000	-10.000000	-0.391667	24.683334	295.833344	1023.000000	1023.000000	2046.000000
8.420000	-0.012510	-7.393143	-4.645308	-2.695076	-0.070033	0.017276	0.000000	-10.000000	-0.375000	24.866667	304.000000	1023.000000	1023.000000	2046.000000
8.440000	-0.010634	-6.284902	-4.554554	-2.693158	0.508426	0.454384	0.000000	-10.000000	-0.375000	24.866667	312.166656	1023.000000	1023.000000	2046.000000
8.460000	-0.008866	-5.239961	-4.333952	-2.866910	0.818488	1.142414	0.000000	-10.000000	-0.358333	24.766666	320.500000	1023.000000	1023.000000	2046.000000
8.480000	-0.008674	-5.126242	-4.012174	-3.311138	0.404368	1.792702	0.000000	-10.000000	-0.358333	24.466667	328.833344	1023.000000	1023.000000	2046.000000
8.500000	-0.009241	-5.461394	-4.019241	-2.994846	0.265958	1.286735	0.000000	-10.000000	-0.350000	24.283335	337.000000	1023.000000	1023.000000	2046.000000
8.520000	-0.009367	-5.535642	-3.724507	-2.617443	0.023288	0.783019	0.000000	-10.000000	-0.350000	24.200001	345.000000	1023.000000	1023.000000	2046.000000
8.540000	-0.008718	-5.152547	-3.359815	-2.605319	-0.064200	0.876787	0.000000	-10.000000	-0.350000	24.383333	353.000000	1023.000000	1023.000000	2046.000000
8.560000	-0.007983	-4.717735	-3.263753	-2.672338	0.150321	1.068035	0.000000	-10.000000	-0.350000	24.350000	361.166656	1023.000000	1023.000000	2046.000000
8.580000	-0.007504	-4.435012	-3.266568	-2.747127	0.340927	1.237756	0.000000	-10.000000	-0.358333	24.266666	369.500000	1023.000000	1023.000000	2046.000000
8.600000	-0.007212	-4.262157	-3.499554	-2.758760	0.715438	1.280718	0.000000	-10.000000	-0.358333	24.200001	377.833344	1023.000000	1023.000000	2046.000000
8.620000	-0.006760	-3.995334	-3.861053	-2.732925	1.209306	1.389338	0.000000	-10.000000	-0.350000	24.133333	386.000000	1023.000000	1023.000000	2046.000000
8.640000	-0.006311	-3.729847	-4.032637	-2.822761	1.472405	1.653147	0.000000	-10.000000	-0.333333	23.916668	394.000000	1023.000000	1023.000000	2046.000000
8.660000	-0.005919	-3.498110	-4.021212	-2.986163	1.480762	2.028503	0.000000	-10.000000	-0.325000	23.550001	402.000000	1023.000000	1023.000000	2046.000000
8.680000	-0.005544	-3.276385	-3.835493	-2.965349	1.335216	2.189241	0.000000	-10.000000	-0.333333	23.166668	409.833344	1023.000000	1023.000000	2046.000000
8.700000	-0.005031	-2.973222	-3.506719	-2.723315	1.180502	2.076310	0.000000	-10.000000	-0.341667	23.033335	417.500000	1023.000000	1023.000000	2046.000000
8.720000	-0.004626	-2.733710	-3.138279	-2.377413	0.978998	1.802984	0.000000	-10.000000	-0.350000	23.000000	425.166656	1023.000000	1023.000000	2046.000000
8.740000	-0.003612	-2.134820	-2.733491	-2.119706	0.918939	1.799438	0.000000	-10.000000	-0.341667	23.066668	433.000000	1023.000000	1023.000000	2046.000000
8.760000	-0.002119	-1.252263	-2.706785	-2.020609	1.356903	2.118228	0.000000	-10.000000	-0.333333	23.183334	440.666656	1023.000000	1023.000000	2046.000000
8.780000	-0.000679	-0.401264	-2.992771	-1.895991	2.094889	2.392610	0.000000	-10.000000	-0.325000	23.200001	448.333344	1023.000000	1023.000000	2046.000000
8.800000	0.000788	0.465600	-3.222929	-1.806924	2.805129	2.690325	0.000000	-10.000000	-0.316667	23.116667	456.000000	1023.000000	1023.000000	2046.000000
8.820000	0.002434	1.438349	-3.123310	-2.005210	3.221081	3.345788	0.000000	-10.000000	-0.308333	22.900000	463.833344	1023.000000	1023.000000	2046.000000
8.840000	0.003414	2.017691	-2.726072	-2.087845	3.128259	3.703349	0.000000	-10.000000	-0.308333	22.983334	471.500000	1023.000000	1023.000000	2046.000000
8.860000	0.004167	2.462409	-2.101874	-1.883993	2.846104	3.602172	0.000000	-10.000000	-0.316667	23.183332	476.500000	1023.000000	1023.000000	2046.000000
8.880000	0.005226	3.088695	-1.471294	-1.417941	2.724607	3.253323	0.000000	-10.000000	-0.316667	23.200001	484.166656	1023.000000	1023.000000	2046.000000
8.900000	0.007288	4.307424	-1.197959	-1.232477	3.217245	3.520615	0.000000	-10.000000	-0.300000	22.866667	491.833344	1023.000000	1023.000000	2046.000000
8.920000	0.009322	5.509338	-1.630569	-1.209479	4.414069	3.935316	0.000000	-10.000000	-0.266667	22.283333	502.166656	1023.000000	1023.000000	2046.000000
8.940000	0.010812	6.390035	-1.747387	-1.388005	5.165646	4.359781	0.000000	-10.000000	-0.241667	21.900000	507.333344	1023.000000	1023.000000	2046.000000
8.960000	0.011041	6.525077	-1.229847	-1.933765	4.847528	4.841161	0.000000	-10.000000	-0.216667	21.416666	514.666687	1023.000000	1023.000000	2046.000000
8.980000	0.010872	6.425621	-0.517137	-1.700644	4.370551	4.272850	0.000000	-10.000000	-0.216667	21.016666	521.666687	1023.000000	1023.000000	2046.000000
9.000000	0.011662	6.892242	0.128166	-1.471194	4.293870	3.941399	0.000000	-10.000000	-0.225000	20.583334	531.000000	1023.000000	1023.000000	2046.000000
9.020000	0.013235	7.822174	0.001634	-1.596683	5.127297	4.289926	0.000000	-10.000000	-0.241667	20.300001	538.000000	1023.000000	1023.000000	2046.000000
9.040000	0.014244	8.418040	-0.426231	-1.676189	6.047300	4.473160	0.000000	-10.000000	-0.241667	20.333334	544.833313	1023.000000	1023.000000	2046.000000
9.060000	0.015237	9.004906	-0.144052	-2.213973	6.172604	5.190328	0.000000	-10.000000	-0.233333	20.083334	551.666687	1023.000000	1023.000000	2046.000000
9.080000	0.015137	8.946257	0.513913	-2.208470	5.604263	5.036551	0.000000	-10.000000	-0.225000	20.000000	558.500000	1023.000000	1023.000000	2046.000000
9.100000	0.016375	9.677763	1.294972	-1.599444	5.440575	4.541660	0.000000	-10.000000	-0.233333	19.866667	565.166687	1023.000000	1023.000000	2046.000000
9.120000	0.018992	11.224227	1.282532	-1.452031	6.374934	5.018792	0.000000	-10.000000	-0.241667	20.049999	569.500000	1023.000000	1023.000000	2046.000000
9.140000	0.021061	12.447149	1.021628	-1.274341	7.336675	5.363186	0.000000	-10.000000	-0.250000	19.900000	576.000000	1023.000000	1023.000000	2046.000000
9.160000	0.022887	13.526353	0.942086	-1.204880	8.028542	5.760604	0.000000	-10.000000	-0.233333	19.766666	582.666687	1023.000000	1023.000000	2046.000000
9.180000	0.024073	14.227398	1.278533	-1.551886	8.031796	6.468954	0.000000	-10.000000	-0.216667	19.633333	589.333313	1023.000000	1023.000000	2046.000000
9.200000	0.024435	14.441199	1.774604	-1.495534	7.682511	6.479619	0.000000	-10.000000	-0.200000	19.450001	593.833313	1023.000000	1023.000000	2046.000000
9.220000	0.025244	14.919450	2.483713	-1.015743	7.359107	6.092372	0.000000	-10.000000	-0.200000	19.083334	598.166687	1023.000000	1023.000000	2046.000000
9.240000	0.026609	15.726162	2.974056	-0.616279	7.462121	5.906265	0.000000	-10.000000	-0.200000	18.666666	606.833313	1023.000000	1023.000000	2046.000000
9.260000	0.028723	16.975124	3.095259	-0.513631	8.090878	6.302616	0.000000	-10.000000	-0.191667	18.516666	615.166687	1023.000000	1023.000000	2046.000000
9.280000	0.030055	17.762613	2.716266	-0.443455	8.893986	6.595816	0.000000	-10.000000	-0.183333	18.500000	623.500000	1023.000000	1023.000000	2046.000000
9.300000	0.030804	18.205393	2.319915	-0.454318	9.526251	6.813545	0.000000	-10.000000	-0.175000	18.533333	627.500000	1023.000000	1023.000000	2046.000000
9.320000	0.031297	18.496326	2.333669	-0.720924	9.647596	7.235984	0.000000	-10.000000	-0.175000	18.416668	633.500000	1023.000000	1023.000000	2046.000000
9.340000	0.031595	18.672632	2.786237	-0.919568	9.263150	7.542812	0.000000	-10.000000	-0.166667	18.250000	639.500000	1023.000000	1023.000000	2046.000000
9.360000	0.031980	18.900000	3.368052	-0.680117	8.831511	7.380554	0.000000	-10.000000	-0.158333	18.083334	645.500000	1023.000000	1023.000000	2046.000000
9.380000	0.032984	19.493744	3.985854	-0.146686	8.621411	7.033165	0.000000	-10.000000	-0.150000	18.133333	649.500000	1023.000000	1023.000000	2046.000000
9.400000	0.033876	20.020531	4.273548	-0.093851	8.631582	7.209251	0.000000	-10.000000	-0.150000	17.783335	653.666687	1023.000000	1023.000000	2046.000000
9.420000	0.034915	20.634527	3.760799	0.041679	9.413171	7.418879	0.000000	-10.000000	-0.141667	17.416668	661.666687	1023.000000	1023.000000	2046.000000
9.440000	0.035311	20.868603	3.165513	0.057986	10.079125	7.565978	0.000000	-10.000000	-0.141667	16.983334	669.666687	1023.000000	1023.000000	2046.000000
9.460000	0.035275	20.847765	2.922966	-0.195582	10.314701	7.805680	0.000000	-10.000000	-0.141667	16.933332	675.500000	1023.000000	1023.000000	2046.000000
9.480000	0.035010	20.691174	3.169976	-0.564583	9.933035	8.152746	0.000000	-10.000000	-0.150000	16.950001	679.500000	1023.000000	1023.000000	2046.000000
9.500000	0.034122	20.166027	3.672658	-0.598739	9.193471	7.898637	0.000000	-10.000000	-0.141667	17.050001	683.166687	1023.000000	1023.000000	2046.000000
9.520000	0.033168	19.602358	4.041605	-0.145863	8.658249	7.048368	0.000000	-10.000000	-0.125000	16.766668	690.666687	1023.000000	1023.000000	2046.000000
9.540000	0.033180	19.609478	3.891202	-0.008706	8.760336	6.966645	0.000000	-10.000000	-0.108333	16.433334	696.166687	1023.000000	1023.000000	2046.000000
9.560000	0.032905	19.446596	3.127017	-0.142294	9.255712	7.206161	0.000000	-10.000000	-0.100000	15.633334	701.833313	1023.000000	1023.000000	2046.000000
9.580000	0.032442	19.173456	2.644419	-0.372564	9.514383	7.387218	0.000000	-10.000000	-0.083333	14.983334	707.000000	1023.000000	1023.000000	2046.000000
9.600000	0.032179	19.017662	2.892822	-0.728467	9.114878	7.738430	0.000000	-10.000000	-0.066667	14.333334	712.166687	1023.000000	1023.000000	2046.000000
9.620000	0.031917	18.862846	3.363275	-0.568535	8.574734	7.493374	0.000000	-10.000000	-0.058333	14.083334	717.166687	1023.000000	1023.000000	2046.000000
9.640000	0.032270	19.071417	3.840669	0.063933	8.319253	6.847561	0.000000	-10.000000	-0.075000	13.933333	722.000000	1023.000000	1023.000000	2046.000000
9.660000	0.033504	19.800703	4.136889	0.291899	8.492107	6.879806	0.000000	-10.000000	-0.091667	13.783334	726.833313	1023.000000	1023.000000	2046.000000
9.680000	0.035086	20.735668	3.829279	0.299224	9.238422	7.368742	0.000000	-10.000000	-0.100000	13.483334	731.333313	1023.000000	1023.000000	2046.000000
9.700000	0.035698	21.097567	3.355226	0.298627	9.843764	7.599950	0.000000	-10.000000	-0.091667	13.166667	734.333313	1023.000000	1023.000000	2046.000000
9.720000	0.036267	21.433756	3.198139	0.189030	10.106104	7.940483	0.000000	-10.000000	-0.091667	12.916667	738.666687	1023.000000	1023.000000	2046.000000
9.740000	0.036894	21.804432	3.439221	0.003646	10.029572	8.331993	0.000000	-10.000000	-0.091667	12.866667	743.000000	1023.000000	1023.000000	2046.000000
9.760000	0.037457	22.137075	3.854850	-0.003748	9.814267	8.471707	0.000000	-10.000000	-0.100000	12.966667	747.333313	1023.000000	1023.000000	2046.000000
9.780000	0.038240	22.599983	4.444756	0.441354	9.587100	8.126774	0.000000	-10.000000	-0.091667	12.816667	751.666687	1023.000000	1023.000000	2046.000000
9.800000	0.039749	23.491934	4.970945	0.930399	9.703417	7.887172	0.000000	-10.000000	-0.083333	12.733334	756.000000	1023.000000	1023.000000	2046.000000
9.820000	0.041666	24.624443	5.175949	1.091596	10.160612	8.196287	0.000000	-10.000000	-0.066667	12.533334	760.166687	1023.000000	1023.000000	2046.000000
9.840000	0.043255	25.563602	4.840756	0.981720	11.018625	8.722501	0.000000	-10.000000	-0.058333	12.366667	764.500000	1023.000000	1023.000000	2046.000000
9.860000	0.043527	25.724440	4.509843	0.849881	11.507544	8.857173	0.000000	-10.000000	-0.050000	11.850000	768.833313	1023.000000	1023.000000	2046.000000
9.880000	0.042981	25.402037	4.431350	0.452759	11.519027	8.998901	0.000000	-10.000000	-0.050000	11.233334	773.000000	1023.000000	1023.000000	2046.000000
9.900000	0.042486	25.109440	5.043911	0.065068	10.880863	9.119596	0.000000	-10.000000	-0.033333	10.600000	776.666687	1023.000000	1023.000000	2046.000000
9.920000	0.042701	25.236485	5.692951	0.435393	10.574544	8.533598	0.000000	-10.000000	-0.016667	10.000000	780.333313	1023.000000	1023.000000	2046.000000
9.940000	0.043983	25.994034	6.001023	0.627097	10.892679	8.473235	0.000000	-10.000000	-0.008333	9.483334	783.666687	1023.000000	1023.000000	2046.000000
9.960000	0.044354	26.213289	5.460060	0.408683	11.571501	8.773046	0.000000	-10.000000	-0.008333	9.116667	787.000000	1023.000000	1023.000000	2046.000000
9.980000	0.044152	26.093765	5.207415	0.190804	11.814575	8.880973	0.000000	-10.000000	-0.008333	8.800000	790.000000	1023.000000	1023.000000	2046.000000
10.000000	0.044594	26.354952	5.639655	-0.166195	11.544230	9.337261	0.000000	-10.000000	-0.008333	8.766666	793.000000	1023.000000	1023.000000	2046.000000
10.020000	0.045330	26.790108	6.236648	0.261645	11.276146	9.015669	0.000000	-10.000000	-0.008333	8.733334	796.000000	1023.000000	1023.000000	2046.000000
10.040000	0.047431	28.031601	6.752434	0.812461	11.534015	8.932692	0.000000	-10.000000	-0.008333	8.866667	799.000000	1023.000000	1023.000000	2046.000000
10.060000	0.049576	29.299490	6.851683	1.008106	12.138809	9.300892	0.000000	-10.000000	0.000000	8.900001	802.000000	1023.000000	1023.000000	2046.000000
10.080000	0.050869	30.063854	6.676459	1.066666	12.655051	9.665678	0.000000	-10.000000	0.000000	8.933333	805.000000	1023.000000	1023.000000	2046.000000
10.100000	0.051688	30.547323	6.496502	1.168647	13.080853	9.801321	0.000000	-10.000000	-0.008333	8.933333	808.000000	1023.000000	1023.000000	2046.000000
10.120000	0.052312	30.916145	6.463163	1.086424	13.300742	10.065817	0.000000	-10.000000	-0.016667	8.983334	811.000000	1023.000000	1023.000000	2046.000000
10.140000	0.053254	31.473032	6.736001	0.898054	13.352988	10.485990	0.000000	-10.000000	-0.016667	9.033334	814.000000	1023.000000	1023.000000	2046.000000
10.160000	0.054028	31.930462	7.086192	0.838434	13.277069	10.728765	0.000000	-10.000000	-0.016667	9.216667	817.000000	1023.000000	1023.000000	2046.000000
10.180000	0.054634	32.288666	7.508037	1.198597	13.123486	10.458547	0.000000	-10.000000	-0.016667	9.333334	820.000000	1023.000000	1023.000000	2046.000000
10.200000	0.055301	32.682728	7.816600	1.608391	13.106816	10.150919	0.000000	-10.000000	-0.016667	9.516667	823.000000	1023.000000	1023.000000	2046.000000
10.220000	0.055880	33.025078	8.063933	1.795635	13.049178	10.116331	0.000000	-10.000000	-0.016667	9.716667	826.166687	1023.000000	1023.000000	2046.000000
10.240000	0.056114	33.163441	7.889311	1.793691	13.192201	10.288238	0.000000	-10.000000	-0.008333	9.716667	829.333313	1023.000000	1023.000000	2046.000000
10.260000	0.055982	33.085537	7.593573	1.791125	13.376916	10.323924	0.000000	-10.000000	-0.008333	9.566667	832.666687	1023.000000	1023.000000	2046.000000
10.280000	0.055941	33.061272	7.367672	1.844301	13.565594	10.283707	0.000000	-10.000000	-0.008333	9.200000	835.833313	1023.000000	1023.000000	2046.000000
10.300000	0.056377	33.318867	7.288903	1.731832	13.767945	10.530186	0.000000	-10.000000	-0.008333	8.650000	839.000000	1023.000000	1023.000000	2046.000000
10.320000	0.056805	33.571526	7.585575	1.070214	13.528482	11.387254	0.000000	-10.000000	-0.008333	7.933333	842.000000	1023.000000	1023.000000	2046.000000
10.340000	0.057492	33.977612	7.815796	1.340415	13.566088	11.255314	0.000000	-10.000000	0.000000	6.900000	844.833313	1023.000000	1023.000000	2046.000000
10.360000	0.057827	34.175900	8.152787	1.882914	13.369460	10.770737	0.000000	-10.000000	0.000000	6.216667	847.333313	1023.000000	1023.000000	2046.000000
10.380000	0.058326	34.470654	8.504446	2.176486	13.183842	10.605880	0.000000	-10.000000	0.000000	5.533333	849.500000	1023.000000	1023.000000	2046.000000
10.400000	0.058681	34.680752	8.656272	2.300656	13.128577	10.595246	0.000000	-10.000000	0.000000	5.400000	851.500000	1023.000000	1023.000000	2046.000000
10.420000	0.058407	34.518616	8.424884	2.155715	13.262252	10.675764	0.000000	-10.000000	0.000000	5.400000	853.333313	1023.000000	1023.000000	2046.000000
10.440000	0.056775	33.553936	7.840545	2.016617	13.211999	10.484776	0.000000	-10.000000	0.008333	5.483334	855.000000	1023.000000	1023.000000	2046.000000
10.460000	0.054076	31.958801	7.170426	1.864221	12.872993	10.051161	0.000000	-10.000000	0.016667	4.983334	856.666687	1023.000000	1023.000000	2046.000000
10.480000	0.051903	30.674627	6.617470	1.553412	12.549018	9.954728	0.000000	-10.000000	0.016667	3.600000	858.500000	1023.000000	1023.000000	2046.000000
10.500000	0.050727	29.979542	6.509715	1.166892	12.141549	10.161386	0.000000	-10.000000	0.016667	1.850000	860.000000	1023.000000	1023.000000	2046.000000
10.520000	0.050306	29.730688	6.860708	1.225435	11.554148	10.090395	0.000000	-10.000000	0.025000	0.550000	860.833313	1023.000000	1023.000000	2046.000000
10.540000	0.050242	29.692997	7.101263	1.632600	11.266195	9.692941	0.000000	-10.000000	0.041667	0.000000	861.000000	1023.000000	1023.000000	2046.000000
10.560000	0.050522	29.858389	7.368559	1.919898	11.040757	9.529175	0.000000	-10.000000	0.050000	0.000000	861.000000	1023.000000	1023.000000	2046.000000
10.580000	0.050669	29.945148	7.284723	2.030919	11.061689	9.567817	0.000000	-10.000000	0.050000	0.000000	861.000000	1023.000000	1023.000000	2046.000000
10.600000	0.050595	29.901609	6.997873	2.089665	11.183257	9.630815	0.000000	-10.000000	0.041667	-0.316667	861.000000	1023.000000	1023.000000	2046.000000
10.620000	0.050475	29.830976	6.688550	2.148266	11.375600	9.618561	0.000000	-10.000000	0.041667	-0.966667	861.000000	1023.000000	1023.000000	2046.000000
10.640000	0.050591	29.899473	6.577448	2.202995	11.459434	9.659596	0.000000	-10.000000	0.041667	-1.700000	861.000000	1023.000000	1023.000000	2046.000000
10.660000	0.050717	29.973740	6.343437	2.261251	11.679882	9.689170	0.000000	-10.000000	0.033333	-2.066667	861.000000	1023.000000	1023.000000	2046.000000
10.680000	0.051010	30.146830	6.131619	2.226148	11.978126	9.810937	0.000000	-10.000000	0.016667	-1.616667	861.000000	1023.000000	1023.000000	2046.000000
10.700000	0.051680	30.542933	6.111206	2.118098	12.235531	10.078098	0.000000	-10.000000	0.000000	-0.883333	861.000000	1023.000000	1023.000000	2046.000000
10.720000	0.052562	31.064260	6.204205	1.906363	12.431984	10.521708	0.000000	-10.000000	0.000000	-0.200000	861.000000	1023.000000	1023.000000	2046.000000
10.740000	0.053593	31.673290	6.469034	1.747403	12.501672	10.955183	0.000000	-10.000000	0.008333	0.000000	861.000000	1023.000000	1023.000000	2046.000000
10.760000	0.054254	32.064304	6.908754	1.878900	12.312734	10.963916	0.000000	-10.000000	0.016667	0.000000	861.000000	1023.000000	1023.000000	2046.000000
10.780000	0.054696	32.325249	7.460199	2.291403	12.006294	10.567352	0.000000	-10.000000	0.033333	0.000000	861.000000	1023.000000	1023.000000	2046.000000
10.800000	0.054491	32.204151	7.626568	2.448364	11.859060	10.270160	0.000000	-10.000000	0.041667	-0.750000	861.000000	1023.000000	1023.000000	2046.000000
10.820000	0.053761	31.772902	7.636918	2.249661	11.692549	10.193774	0.000000	-10.000000	0.058333	-1.916667	861.000000	1023.000000	1023.000000	2046.000000
10.840000	0.052875	31.249275	7.295755	2.024320	11.821474	10.107726	0.000000	-10.000000	0.058333	-3.616667	861.000000	1023.000000	1023.000000	2046.000000
10.860000	0.051592	30.490602	6.692881	1.794147	12.075377	9.928199	0.000000	-10.000000	0.058333	-4.616667	861.000000	1023.000000	1023.000000	2046.000000
10.880000	0.050895	30.078955	6.372354	1.515514	12.286159	9.904927	0.000000	-10.000000	0.050000	-5.200000	861.000000	1023.000000	1023.000000	2046.000000
10.900000	0.051009	30.146200	6.324932	1.107019	12.443410	10.270840	0.000000	-10.000000	0.050000	-5.200000	861.000000	1023.000000	1023.000000	2046.000000
10.920000	0.051301	30.318968	6.463541	0.804511	12.378271	10.672646	0.000000	-10.000000	0.050000	-4.866667	861.000000	1023.000000	1023.000000	2046.000000
10.940000	0.052080	30.779493	6.809535	0.855541	12.306093	10.808325	0.000000	-10.000000	0.041667	-4.100000	861.000000	1023.000000	1023.000000	2046.000000
10.960000	0.053030	31.340590	7.410869	1.349486	12.009465	10.570771	0.000000	-10.000000	0.033333	-2.666667	861.000000	1023.000000	1023.000000	2046.000000
10.980000	0.054159	32.008160	7.828696	1.875292	11.962343	10.341829	0.000000	-10.000000	0.016667	-1.250000	861.000000	1023.000000	1023.000000	2046.000000
11.000000	0.055170	32.605648	8.002050	2.274595	12.072292	10.256709	0.000000	-10.000000	0.025000	-0.266667	861.000000	1023.000000	1023.000000	2046.000000
11.020000	0.055698	32.917816	7.936766	2.364742	12.256687	10.359623	0.000000	-10.000000	0.033333	0.000000	861.000000	1023.000000	1023.000000	2046.000000
11.040000	0.055768	32.959080	7.497777	2.344353	12.631625	10.485324	0.000000	-10.000000	0.050000	-0.283333	861.000000	1023.000000	1023.000000	2046.000000
11.060000	0.055708	32.923367	7.127801	2.263646	12.955563	10.576358	0.000000	-10.000000	0.041667	-0.900000	861.000000	1023.000000	1023.000000	2046.000000
11.080000	0.056034	33.116070	6.981333	2.132226	13.190417	10.812091	0.000000	-10.000000	0.033333	-1.533333	861.000000	1023.000000	1023.000000	2046.000000
11.100000	0.056582	33.440063	6.982862	1.896104	13.342801	11.218296	0.000000	-10.000000	0.033333	-1.950000	861.000000	1023.000000	1023.000000	2046.000000
11.120000	0.057054	33.719055	7.076104	1.801080	13.359360	11.482511	0.000000	-10.000000	0.033333	-2.200000	861.000000	1023.000000	1023.000000	2046.000000
11.140000	0.057270	33.846569	7.268544	1.822580	13.183888	11.571557	0.000000	-10.000000	0.041667	-2.700000	861.000000	1023.000000	1023.000000	2046.000000
11.160000	0.057592	34.036999	7.590747	2.026284	12.943964	11.476004	0.000000	-10.000000	0.041667	-3.533333	861.000000	1023.000000	1023.000000	2046.000000
11.180000	0.057701	34.101261	7.981455	2.417289	12.549784	11.152734	0.000000	-10.000000	0.050000	-4.600000	861.000000	1023.000000	1023.000000	2046.000000
11.200000	0.057780	34.147884	8.254798	2.912562	12.338310	10.642212	0.000000	-10.000000	0.058333	-5.716667	861.000000	1023.000000	1023.000000	2046.000000
11.220000	0.057539	34.005489	8.242337	3.048169	12.233150	10.481833	0.000000	-10.000000	0.058333	-6.733334	861.000000	1023.000000	1023.000000	2046.000000
11.240000	0.056774	33.553589	8.030249	2.981317	12.134290	10.407734	0.000000	-10.000000	0.066667	-7.583333	861.000000	1023.000000	1023.000000	2046.000000
11.260000	0.055077	32.550686	7.384375	2.854840	12.125849	10.185623	0.000000	-10.000000	0.075000	-8.250000	861.000000	1023.000000	1023.000000	2046.000000
11.280000	0.053533	31.638294	6.778205	2.648726	12.218385	9.992978	0.000000	-10.000000	0.091667	-8.683333	861.000000	1023.000000	1023.000000	2046.000000
11.300000	0.053161	31.418066	6.697965	2.262631	12.150590	10.306880	0.000000	-10.000000	0.091667	-8.933333	857.666687	1023.000000	1023.000000	2046.000000
11.320000	0.053153	31.413465	6.958719	2.040291	11.872880	10.541575	0.000000	-10.000000	0.083333	-9.150001	850.166687	1023.000000	1023.000000	2046.000000
11.340000	0.053181	31.429949	7.404591	2.256511	11.422904	10.345942	0.000000	-10.000000	0.083333	-9.466667	841.666687	1023.000000	1023.000000	2046.000000
11.360000	0.052802	31.206270	7.628230	2.375029	11.031526	10.171486	0.000000	-10.000000	0.100000	-9.933333	835.333313	1023.000000	1023.000000	2046.000000
11.380000	0.053004	31.325340	7.743507	2.975644	10.967459	9.638730	0.000000	-10.000000	0.108333	-10.550000	832.000000	1023.000000	1023.000000	2046.000000
11.400000	0.052158	30.825552	7.498362	3.152457	10.857715	9.317019	0.000000	-10.000000	0.116667	-11.050000	828.500000	1023.000000	1023.000000	2046.000000
11.420000	0.050802	30.024134	7.184435	3.028207	10.638865	9.172626	0.000000	-10.000000	0.125000	-11.533334	824.833313	1023.000000	1023.000000	2046.000000
11.440000	0.049004	28.961527	6.547270	2.816522	10.677682	8.920053	0.000000	-10.000000	0.133333	-11.866667	821.000000	1023.000000	1023.000000	2046.000000
11.460000	0.047229	27.912382	6.115601	2.508597	10.521832	8.766353	0.000000	-10.000000	0.141667	-12.333333	817.000000	1023.000000	1023.000000	2046.000000
11.480000	0.044834	26.497095	5.756526	2.179622	10.057133	8.503816	0.000000	-10.000000	0.141667	-12.850000	812.833313	1023.000000	1023.000000	2046.000000
11.500000	0.042042	24.846935	5.349359	1.868571	9.441867	8.187139	0.000000	-10.000000	0.158333	-13.566667	808.500000	1023.000000	1023.000000	2046.000000
11.520000	0.040109	23.704288	5.111677	1.564799	8.881825	8.145987	0.000000	-10.000000	0.175000	-14.433333	803.833313	1023.000000	1023.000000	2046.000000
11.540000	0.038602	22.813879	5.074699	1.540459	8.344880	7.853840	0.000000	-10.000000	0.200000	-15.233334	799.000000	1023.000000	1023.000000	2046.000000
11.560000	0.037268	22.025303	5.052212	1.636285	7.876603	7.460205	0.000000	-10.000000	0.225000	-15.700001	793.833313	1023.000000	1023.000000	2046.000000
11.580000	0.036324	21.467560	5.059365	1.777453	7.527684	7.103058	0.000000	-10.000000	0.233333	-15.883333	788.666687	1023.000000	1023.000000	2046.000000
11.600000	0.035512	20.987604	5.197491	2.042139	7.118494	6.629480	0.000000	-10.000000	0.241667	-15.900000	783.333313	1023.000000	1023.000000	2046.000000
11.620000	0.034782	20.556002	5.179447	2.327291	6.869497	6.179768	0.000000	-10.000000	0.241667	-15.900000	778.000000	1023.000000	1023.000000	2046.000000
11.640000	0.034215	20.220938	5.132402	2.421336	6.697618	5.969582	0.000000	-10.000000	0.250000	-15.933333	772.666687	1023.000000	1023.000000	2046.000000
11.660000	0.033614	19.865932	4.890614	2.407770	6.720409	5.847139	0.000000	-10.000000	0.241667	-15.900001	767.500000	1023.000000	1023.000000	2046.000000
11.680000	0.032887	19.435959	4.566031	2.408973	6.786707	5.674246	0.000000	-10.000000	0.233333	-16.116667	762.166687	1023.000000	1023.000000	2046.000000
11.700000	0.032230	19.047857	4.235356	2.348435	6.875515	5.588551	0.000000	-10.000000	0.233333	-16.133333	756.833313	1023.000000	1023.000000	2046.000000
11.720000	0.031816	18.803347	3.970953	2.292908	7.031766	5.507719	0.000000	-10.000000	0.241667	-16.350000	751.333313	1023.000000	1023.000000	2046.000000
11.740000	0.032269	19.070955	3.965577	2.139474	7.228783	5.737123	0.000000	-10.000000	0.241667	-16.333334	746.000000	1023.000000	1023.000000	2046.000000
11.760000	0.032865	19.423235	4.243587	1.968017	7.208702	6.002929	0.000000	-10.000000	0.241667	-16.566668	740.500000	1023.000000	1023.000000	2046.000000
11.780000	0.032848	19.413366	4.516883	1.987172	6.937992	5.971320	0.000000	-10.000000	0.241667	-16.766666	735.000000	1023.000000	1023.000000	2046.000000
11.800000	0.032182	19.019339	4.743464	2.316848	6.519506	5.439519	0.000000	-10.000000	0.250000	-16.950001	729.333313	1023.000000	1023.000000	2046.000000
11.820000	0.031041	18.344957	4.724922	2.534479	6.221319	4.864237	0.000000	-10.000000	0.250000	-17.100000	723.666687	1023.000000	1023.000000	2046.000000
11.840000	0.029570	17.475790	4.498178	2.379975	6.020108	4.577530	0.000000	-10.000000	0.241667	-17.116667	718.000000	1023.000000	1023.000000	2046.000000
11.860000	0.027771	16.412651	4.213201	2.037335	5.780188	4.381927	0.000000	-10.000000	0.241667	-17.333334	712.333313	1023.000000	1023.000000	2046.000000
11.880000	0.025884	15.297419	3.829713	1.740863	5.568020	4.158823	0.000000	-10.000000	0.241667	-17.683334	706.500000	1023.000000	1023.000000	2046.000000
11.900000	0.024216	14.311847	3.399055	1.430495	5.477423	4.004874	0.000000	-10.000000	0.250000	-18.000000	700.500000	1023.000000	1023.000000	2046.000000
11.920000	0.023208	13.715771	3.117780	1.193025	5.459096	3.945870	0.000000	-10.000000	0.250000	-18.200001	694.500000	1023.000000	1023.000000	2046.000000
11.940000	0.022524	13.311670	3.088856	0.872163	5.203016	4.147635	0.000000	-10.000000	0.250000	-18.050001	688.500000	1023.000000	1023.000000	2046.000000
11.960000	0.021704	12.827244	3.117522	0.736223	4.816648	4.156850	0.000000	-10.000000	0.250000	-18.033335	682.500000	1023.000000	1023.000000	2046.000000
11.980000	0.021084	12.460436	3.281966	0.861578	4.354992	3.961900	0.000000	-10.000000	0.250000	-17.966667	676.500000	1023.000000	1023.000000	2046.000000
12.000000	0.020519	12.126996	3.369850	1.149425	4.045521	3.562200	0.000000	-10.000000	0.250000	-17.900000	670.500000	1023.000000	1023.000000	2046.000000
12.020000	0.020252	11.968991	3.424462	1.405676	3.847856	3.290997	0.000000	-10.000000	0.250000	-17.733334	664.500000	1023.000000	1023.000000	2046.000000
12.040000	0.019881	11.749383	3.346670	1.532316	3.703826	3.166570	0.000000	-10.000000	0.250000	-17.533333	658.500000	1023.000000	1023.000000	2046.000000
12.060000	0.019302	11.407603	2.964969	1.488728	3.802672	3.151234	0.000000	-10.000000	0.241667	-17.533333	652.500000	1023.000000	1023.000000	2046.000000
12.080000	0.018732	11.070771	2.625413	1.439114	3.896477	3.109767	0.000000	-10.000000	0.241667	-17.483334	646.500000	1023.000000	1023.000000	2046.000000
12.100000	0.018538	10.955843	2.402458	1.415297	3.990631	3.147457	0.000000	-10.000000	0.241667	-17.516666	640.833313	1023.000000	1023.000000	2046.000000
12.120000	0.018454	10.906370	2.293130	1.315946	4.008714	3.288580	0.000000	-10.000000	0.250000	-17.400000	635.166687	1023.000000	1023.000000	2046.000000
12.140000	0.018203	10.758155	2.303312	1.236108	3.846460	3.372275	0.000000	-10.000000	0.250000	-17.333334	629.500000	1023.000000	1023.000000	2046.000000
12.160000	0.017804	10.522385	2.389458	1.210298	3.564511	3.358117	0.000000	-10.000000	0.250000	-17.366667	623.500000	1023.000000	1023.000000	2046.000000
12.180000	0.017089	10.099384	2.448345	1.422795	3.191237	3.037008	0.000000	-10.000000	0.250000	-17.366667	617.500000	1023.000000	1023.000000	2046.000000
12.200000	0.016295	9.630597	2.459198	1.672621	2.900234	2.598545	0.000000	-10.000000	0.250000	-17.400002	611.666687	1023.000000	1023.000000	2046.000000
12.220000	0.015841	9.362269	2.437987	1.840178	2.766068	2.318036	0.000000	-10.000000	0.250000	-17.300001	606.000000	1023.000000	1023.000000	2046.000000
12.240000	0.015125	8.938599	2.368442	1.821929	2.584485	2.163742	0.000000	-10.000000	0.250000	-17.300001	600.333313	1023.000000	1023.000000	2046.000000
12.260000	0.014403	8.511896	2.240977	1.868899	2.490479	1.911542	0.000000	-10.000000	0.241667	-17.250000	594.500000	1023.000000	1023.000000	2046.000000
12.280000	0.013724	8.110660	2.164314	1.786219	2.338331	1.821797	0.000000	-10.000000	0.241667	-17.250000	588.666687	1023.000000	1023.000000	2046.000000
12.300000	0.012849	7.593994	1.905150	1.695657	2.309121	1.684066	0.000000	-10.000000	0.241667	-17.166668	583.000000	1023.000000	1023.000000	2046.000000
12.320000	0.011954	7.064541	1.573857	1.589851	2.383295	1.517538	0.000000	-10.000000	0.250000	-17.183334	577.333313	1023.000000	1023.000000	2046.000000
12.340000	0.011573	6.839688	1.354419	1.511885	2.504403	1.468982	0.000000	-10.000000	0.250000	-17.050001	571.500000	1023.000000	1023.000000	2046.000000
12.360000	0.011219	6.630243	1.164067	1.356549	2.574198	1.535429	0.000000	-10.000000	0.241667	-16.916666	565.666687	1023.000000	1023.000000	2046.000000
12.380000	0.010472	6.188951	1.048811	1.187766	2.347639	1.604735	0.000000	-10.000000	0.241667	-16.750000	560.000000	1023.000000	1023.000000	2046.000000
12.400000	0.008953	5.291488	0.982588	1.049411	1.846331	1.413158	0.000000	-10.000000	0.241667	-16.616667	554.500000	1023.000000	1023.000000	2046.000000
12.420000	0.007159	4.231129	0.980749	1.171906	1.206527	0.871947	0.000000	-10.000000	0.241667	-16.416668	549.000000	1023.000000	1023.000000	2046.000000
12.440000	0.005738	3.391100	0.868159	1.345904	0.819261	0.357776	0.000000	-10.000000	0.233333	-16.266666	543.500000	1023.000000	1023.000000	2046.000000
12.460000	0.004749	2.806839	0.812802	1.382752	0.535460	0.075824	0.000000	-10.000000	0.225000	-16.033333	538.000000	1023.000000	1023.000000	2046.000000
12.480000	0.003821	2.258365	0.743370	1.073765	0.272233	0.168997	0.000000	-10.000000	0.233333	-16.200001	532.666687	1023.000000	1023.000000	2046.000000
12.500000	0.002903	1.715789	0.414539	0.952987	0.282205	0.066057	0.000000	-10.000000	0.241667	-16.433334	527.166687	1023.000000	1023.000000	2046.000000
12.520000	0.002620	1.548303	0.120761	1.121398	0.535313	-0.229169	0.000000	-10.000000	0.250000	-16.816668	521.833313	1023.000000	1023.000000	2046.000000
12.540000	0.001945	1.149351	-0.238543	1.135901	0.542600	-0.290607	0.000000	-10.000000	0.250000	-16.900002	516.166687	1023.000000	1023.000000	2046.000000
12.560000	0.001471	0.869141	-0.394224	1.000736	0.485084	-0.222454	0.000000	-10.000000	0.241667	-16.866667	510.666656	1023.000000	1023.000000	2046.000000
12.580000	0.000283	0.167242	-0.519662	0.747202	0.201463	-0.261762	0.000000	-10.000000	0.233333	-16.833334	505.000000	1023.000000	1023.000000	2046.000000
12.600000	-0.001115	-0.658773	-0.600772	0.458148	-0.171188	-0.344961	0.000000	-10.000000	0.233333	-16.733334	499.333344	1023.000000	1023.000000	2046.000000
12.620000	-0.003394	-2.005775	-0.880728	0.260482	-0.720687	-0.664843	0.000000	-10.000000	0.241667	-16.766666	493.833344	1023.000000	1023.000000	2046.000000
12.640000	-0.006085	-3.596437	-1.156232	0.243910	-1.468990	-1.215125	0.000000	-10.000000	0.250000	-16.833334	488.166656	1023.000000	1023.000000	2046.000000
12.660000	-0.008329	-4.922702	-1.385599	0.311777	-2.128687	-1.720192	0.000000	-10.000000	0.250000	-16.950001	482.500000	1023.000000	1023.000000	2046.000000
12.680000	-0.009826	-5.806935	-1.568049	0.381862	-2.566145	-2.054604	0.000000	-10.000000	0.250000	-17.050001	476.833344	1023.000000	1023.000000	2046.000000
12.700000	-0.011224	-6.633343	-1.584840	0.392832	-3.078398	-2.362938	0.000000	-10.000000	0.241667	-17.133333	471.166656	1023.000000	1023.000000	2046.000000
12.720000	-0.012436	-7.349495	-1.890009	0.317575	-3.246606	-2.530456	0.000000	-10.000000	0.241667	-17.216667	465.500000	1023.000000	1023.000000	2046.000000
12.740000	-0.013299	-7.859417	-2.208981	0.232206	-3.271614	-2.611029	0.000000	-10.000000	0.233333	-17.200001	459.500000	1023.000000	1023.000000	2046.000000
12.760000	-0.013633	-8.056854	-2.485291	0.224157	-3.187461	-2.608258	0.000000	-10.000000	0.241667	-17.183334	453.833344	1023.000000	1023.000000	2046.000000
12.780000	-0.013722	-8.109557	-2.717503	0.215399	-3.057973	-2.549480	0.000000	-10.000000	0.233333	-17.233334	448.166656	1023.000000	1023.000000	2046.000000
12.800000	-0.013906	-8.218161	-2.762129	0.127387	-3.173033	-2.410387	0.000000	-10.000000	0.241667	-17.233334	442.500000	1023.000000	1023.000000	2046.000000
12.820000	-0.014463	-8.547420	-2.718666	0.101725	-3.487179	-2.443300	0.000000	-10.000000	0.241667	-17.200001	436.500000	1023.000000	1023.000000	2046.000000
12.840000	-0.015285	-9.033547	-2.642138	0.340383	-3.865725	-2.866068	0.000000	-10.000000	0.250000	-17.383333	430.833344	1023.000000	1023.000000	2046.000000
12.860000	-0.015795	-9.334866	-2.461444	0.576990	-4.180633	-3.269779	0.000000	-10.000000	0.250000	-17.400000	425.166656	1023.000000	1023.000000	2046.000000
12.880000	-0.016042	-9.480832	-2.307681	0.539160	-4.378819	-3.333492	0.000000	-10.000000	0.250000	-17.750000	419.500000	1023.000000	1023.000000	2046.000000
12.900000	-0.016116	-9.524563	-2.339515	0.408574	-4.353504	-3.240118	0.000000	-10.000000	0.258333	-17.800001	413.500000	1023.000000	1023.000000	2046.000000
12.920000	-0.016469	-9.733321	-2.629701	0.303584	-4.167347	-3.239857	0.000000	-10.000000	0.250000	-18.266666	407.500000	1023.000000	1023.000000	2046.000000
12.940000	-0.017134	-10.126337	-3.012141	0.255324	-4.014669	-3.354852	0.000000	-10.000000	0.258333	-18.316668	401.500000	1023.000000	1023.000000	2046.000000
12.960000	-0.018121	-10.709384	-3.330951	0.135438	-4.039489	-3.474381	0.000000	-10.000000	0.266667	-18.433334	395.500000	1023.000000	1023.000000	2046.000000
12.980000	-0.019263	-11.384230	-3.614447	-0.173897	-4.121194	-3.474691	0.000000	-10.000000	0.275000	-18.433334	389.166656	1023.000000	1023.000000	2046.000000
13.000000	-0.020394	-12.053034	-3.809108	-0.486700	-4.267845	-3.489382	0.000000	-10.000000	0.275000	-18.616667	382.833344	1023.000000	1023.000000	2046.000000
13.020000	-0.021673	-12.808454	-3.912167	-0.857267	-4.550316	-3.488704	0.000000	-10.000000	0.266667	-18.799999	376.500000	1023.000000	1023.000000	2046.000000
13.040000	-0.023156	-13.684953	-3.834421	-1.138550	-5.149363	-3.562619	0.000000	-10.000000	0.266667	-18.866667	370.500000	1023.000000	1023.000000	2046.000000
13.060000	-0.024857	-14.690637	-3.733542	-1.113442	-5.773425	-4.070228	0.000000	-10.000000	0.258333	-18.783333	364.166656	1023.000000	1023.000000	2046.000000
13.080000	-0.026035	-15.386604	-3.635267	-1.016026	-6.229898	-4.505412	0.000000	-10.000000	0.258333	-18.650000	357.833344	1023.000000	1023.000000	2046.000000
13.100000	-0.026963	-15.934915	-3.602167	-1.180032	-6.561784	-4.590931	0.000000	-10.000000	0.258333	-18.350000	351.500000	1023.000000	1023.000000	2046.000000
13.120000	-0.027401	-16.193943	-3.696261	-1.275072	-6.628799	-4.593812	0.000000	-10.000000	0.258333	-18.100000	345.500000	1023.000000	1023.000000	2046.000000
13.140000	-0.027661	-16.347675	-3.959021	-1.311140	-6.444355	-4.633161	0.000000	-10.000000	0.250000	-17.766666	339.500000	1023.000000	1023.000000	2046.000000
13.160000	-0.027780	-16.417730	-4.260408	-1.271379	-6.231660	-4.654284	0.000000	-10.000000	0.250000	-17.533333	333.500000	1023.000000	1023.000000	2046.000000
13.180000	-0.027507	-16.256739	-4.559232	-1.223635	-5.934159	-4.539711	0.000000	-10.000000	0.241667	-17.250000	327.500000	1023.000000	1023.000000	2046.000000
13.200000	-0.027255	-16.107712	-4.740920	-1.283728	-5.774322	-4.308743	0.000000	-10.000000	0.241667	-17.166668	321.833344	1023.000000	1023.000000	2046.000000
13.220000	-0.027301	-16.134956	-4.778993	-1.439188	-5.866994	-4.049780	0.000000	-10.000000	0.233333	-17.000000	316.166656	1023.000000	1023.000000	2046.000000
13.240000	-0.027530	-16.270351	-4.792973	-1.528613	-6.018110	-3.930656	0.000000	-10.000000	0.225000	-16.916668	310.500000	1023.000000	1023.000000	2046.000000
13.260000	-0.028252	-16.696833	-4.708843	-1.442794	-6.393791	-4.151405	0.000000	-10.000000	0.216667	-16.616667	304.833344	1023.000000	1023.000000	2046.000000
13.280000	-0.029043	-17.164139	-4.521856	-1.203581	-6.846281	-4.592421	0.000000	-10.000000	0.225000	-16.400002	297.500000	1023.000000	1023.000000	2046.000000
13.300000	-0.029377	-17.362015	-4.279840	-1.025236	-7.185621	-4.871318	0.000000	-10.000000	0.241667	-16.166668	292.166656	1023.000000	1023.000000	2046.000000
13.320000	-0.029625	-17.508589	-4.135221	-0.891901	-7.411008	-5.070459	0.000000	-10.000000	0.241667	-16.100000	286.666656	1023.000000	1023.000000	2046.000000
13.340000	-0.029773	-17.595783	-4.124141	-0.949101	-7.521354	-5.001188	0.000000	-10.000000	0.233333	-16.066668	283.000000	1023.000000	1023.000000	2046.000000
13.360000	-0.029817	-17.621876	-4.405932	-0.957625	-7.304359	-4.953960	0.000000	-10.000000	0.216667	-16.033333	277.666656	1023.000000	1023.000000	2046.000000
13.380000	-0.030114	-17.797276	-4.731888	-0.959809	-7.114270	-4.991308	0.000000	-10.000000	0.208333	-15.933333	272.166656	1023.000000	1023.000000	2046.000000
13.400000	-0.030330	-17.925241	-5.134544	-0.980071	-6.820642	-4.989984	0.000000	-10.000000	0.200000	-15.883333	266.833344	1023.000000	1023.000000	2046.000000
13.420000	-0.030520	-18.037167	-5.363794	-1.103703	-6.730030	-4.839638	0.000000	-10.000000	0.200000	-15.733334	261.500000	1023.000000	1023.000000	2046.000000
13.440000	-0.030880	-18.249857	-5.516009	-1.249239	-6.743989	-4.740619	0.000000	-10.000000	0.200000	-15.650001	256.333344	1023.000000	1023.000000	2046.000000
13.460000	-0.031398	-18.556381	-5.528677	-1.430835	-6.956403	-4.640466	0.000000	-10.000000	0.208333	-15.450000	251.166672	1023.000000	1023.000000	2046.000000
13.480000	-0.032087	-18.963165	-5.472701	-1.592833	-7.312318	-4.585315	0.000000	-10.000000	0.208333	-15.400001	245.833328	1023.000000	1023.000000	2046.000000
13.500000	-0.033049	-19.531868	-5.299946	-1.524898	-7.826515	-4.880509	0.000000	-10.000000	0.208333	-15.233334	240.666672	1023.000000	1023.000000	2046.000000
13.520000	-0.033896	-20.032343	-4.979947	-1.202978	-8.382011	-5.467407	0.000000	-10.000000	0.208333	-15.100000	235.500000	1023.000000	1023.000000	2046.000000
13.540000	-0.034141	-20.177292	-4.727641	-1.012273	-8.705657	-5.731721	0.000000	-10.000000	0.208333	-14.883333	230.500000	1023.000000	1023.000000	2046.000000
13.560000	-0.034527	-20.405384	-4.798052	-0.962606	-8.812880	-5.831847	0.000000	-10.000000	0.208333	-14.750000	225.500000	1023.000000	1023.000000	2046.000000
13.580000	-0.035163	-20.781418	-5.284407	-1.080791	-8.639012	-5.777207	0.000000	-10.000000	0.200000	-14.566667	220.666672	1023.000000	1023.000000	2046.000000
13.600000	-0.036196	-21.392004	-5.990968	-1.258135	-8.379293	-5.763606	0.000000	-10.000000	0.191667	-14.300000	215.833328	1023.000000	1023.000000	2046.000000
13.620000	-0.037198	-21.983824	-6.392184	-1.467721	-8.411961	-5.711960	0.000000	-10.000000	0.183333	-13.983334	211.166672	1023.000000	1023.000000	2046.000000
13.640000	-0.038175	-22.561583	-6.383833	-1.893653	-8.856884	-5.427212	0.000000	-10.000000	0.183333	-13.683333	206.500000	1023.000000	1023.000000	2046.000000
13.660000	-0.039534	-23.364508	-6.004033	-1.880755	-9.717819	-5.761900	0.000000	-10.000000	0.183333	-13.566667	201.833328	1023.000000	1023.000000	2046.000000
13.680000	-0.040583	-23.984373	-5.618444	-1.842671	-10.384110	-6.139147	0.000000	-10.000000	0.191667	-13.583334	197.333328	1023.000000	1023.000000	2046.000000
13.700000	-0.039637	-23.425468	-5.497772	-1.234539	-10.130554	-6.562603	0.000000	-10.000000	0.183333	-13.733334	192.666672	1023.000000	1023.000000	2046.000000
13.720000	-0.039313	-23.233767	-5.903337	-1.308127	-9.615822	-6.406480	0.000000	-10.000000	0.191667	-13.866667	188.166672	1023.000000	1023.000000	2046.000000
13.740000	-0.039303	-23.227903	-6.434320	-1.383825	-9.239562	-6.170197	0.000000	-10.000000	0.191667	-13.800000	183.500000	1023.000000	1023.000000	2046.000000
13.760000	-0.039954	-23.613104	-6.890423	-1.610330	-9.067142	-6.045208	0.000000	-10.000000	0.191667	-13.616667	178.833328	1023.000000	1023.000000	2046.000000
13.780000	-0.041465	-24.505596	-6.863536	-2.183224	-9.621924	-5.836912	0.000000	-10.000000	0.183333	-13.216667	174.333328	1023.000000	1023.000000	2046.000000
13.800000	-0.043598	-25.766279	-6.549250	-2.359317	-10.600800	-6.256913	0.000000	-10.000000	0.150000	-12.800000	170.000000	1023.000000	1023.000000	2046.000000
13.820000	-0.045179	-26.700865	-6.346723	-1.989900	-11.287414	-7.076828	0.000000	-10.000000	0.125000	-12.366667	165.666672	1023.000000	1023.000000	2046.000000
13.840000	-0.046393	-27.418076	-6.490685	-1.871990	-11.629999	-7.425402	0.000000	-10.000000	0.100000	-12.000000	161.333328	1023.000000	1023.000000	2046.000000
13.860000	-0.047330	-27.971830	-6.746986	-1.939171	-11.863203	-7.422470	0.000000	-10.000000	0.100000	-11.716666	157.166672	1023.000000	1023.000000	2046.000000
13.880000	-0.047541	-28.096491	-7.383204	-1.960335	-11.475917	-7.277034	0.000000	-10.000000	0.100000	-11.500000	153.500000	1023.000000	1023.000000	2046.000000
13.900000	-0.047881	-28.297852	-8.002298	-2.015797	-11.135513	-7.144242	0.000000	-10.000000	0.091667	-11.366667	149.833328	1023.000000	1023.000000	2046.000000
13.920000	-0.048554	-28.695553	-8.313905	-2.279124	-11.182270	-6.920254	0.000000	-10.000000	0.091667	-11.200000	146.000000	1023.000000	1023.000000	2046.000000
13.940000	-0.049119	-29.029343	-8.117804	-2.609322	-11.701658	-6.600560	0.000000	-10.000000	0.091667	-11.050000	142.166672	1023.000000	1023.000000	2046.000000
13.960000	-0.049951	-29.521210	-7.767358	-2.371753	-12.368634	-7.013465	0.000000	-10.000000	0.100000	-10.800000	138.500000	1023.000000	1023.000000	2046.000000
13.980000	-0.050179	-29.655703	-7.456120	-1.854848	-12.710595	-7.634140	0.000000	-10.000000	0.091667	-10.566667	134.833328	1023.000000	1023.000000	2046.000000
14.000000	-0.049567	-29.294376	-7.364016	-1.544794	-12.561429	-7.824138	0.000000	-10.000000	0.091667	-10.250000	131.333328	1023.000000	1023.000000	2046.000000
14.020000	-0.048642	-28.747515	-7.677535	-1.492261	-12.009209	-7.568510	0.000000	-10.000000	0.091667	-9.883333	127.833336	1023.000000	1023.000000	2046.000000
14.040000	-0.048255	-28.518572	-8.249998	-1.587862	-11.361537	-7.319174	0.000000	-10.000000	0.100000	-9.583333	124.666664	1023.000000	1023.000000	2046.000000
14.060000	-0.048436	-28.625431	-8.483188	-1.840985	-11.213797	-7.087463	0.000000	-10.000000	0.100000	-9.316667	121.333336	1023.000000	1023.000000	2046.000000
14.080000	-0.048537	-28.685534	-8.203488	-2.218069	-11.509560	-6.754415	0.000000	-10.000000	0.091667	-9.200001	118.166664	1023.000000	1023.000000	2046.000000
14.100000	-0.048879	-28.887779	-7.678268	-2.131891	-12.069442	-7.008177	0.000000	-10.000000	0.083333	-9.150001	115.000000	1023.000000	1023.000000	2046.000000
14.120000	-0.048793	-28.836386	-7.316009	-1.746752	-12.243620	-7.530005	0.000000	-10.000000	0.075000	-9.200000	112.000000	1023.000000	1023.000000	2046.000000
14.140000	-0.047871	-28.291954	-7.367003	-1.626973	-11.767574	-7.530403	0.000000	-10.000000	0.083333	-9.250000	109.000000	1023.000000	1023.000000	2046.000000
14.160000	-0.048185	-28.477114	-8.079833	-1.910230	-11.180605	-7.306446	0.000000	-10.000000	0.083333	-9.216667	106.000000	1023.000000	1023.000000	2046.000000
14.180000	-0.049419	-29.206406	-8.560723	-2.296673	-11.091681	-7.257329	0.000000	-10.000000	0.083333	-9.316667	103.000000	1023.000000	1023.000000	2046.000000
14.200000	-0.050698	-29.962706	-8.765834	-2.756397	-11.282259	-7.158215	0.000000	-10.000000	0.083333	-9.483334	99.833336	1023.000000	1023.000000	2046.000000
14.220000	-0.051871	-30.655746	-8.644659	-3.207994	-11.741611	-7.061482	0.000000	-10.000000	0.083333	-9.783334	96.500000	1023.000000	1023.000000	2046.000000
14.240000	-0.052975	-31.308350	-8.343730	-3.403142	-12.347495	-7.213982	0.000000	-10.000000	0.091667	-9.766666	93.166664	1023.000000	1023.000000	2046.000000
14.260000	-0.053829	-31.812880	-8.037322	-3.174381	-12.829579	-7.771596	0.000000	-10.000000	0.083333	-9.666667	90.000000	1023.000000	1023.000000	2046.000000
14.280000	-0.053959	-31.889940	-7.814582	-2.843499	-12.945070	-8.286788	0.000000	-10.000000	0.091667	-9.350000	86.833336	1023.000000	1023.000000	2046.000000
14.300000	-0.053480	-31.606846	-7.718466	-2.837374	-12.813238	-8.237767	0.000000	-10.000000	0.075000	-9.033334	83.666664	1023.000000	1023.000000	2046.000000
14.320000	-0.052980	-31.311234	-8.020819	-2.991222	-12.341762	-7.957433	0.000000	-10.000000	0.083333	-8.616667	80.500000	1023.000000	1023.000000	2046.000000
14.340000	-0.052888	-31.256693	-8.459736	-3.192317	-11.906046	-7.698594	0.000000	-10.000000	0.075000	-8.266666	77.666664	1023.000000	1023.000000	2046.000000
14.360000	-0.053157	-31.415504	-8.788774	-3.261980	-11.714350	-7.650401	0.000000	-10.000000	0.091667	-7.916667	75.000000	1023.000000	1023.000000	2046.000000
14.380000	-0.053288	-31.493101	-8.647981	-3.506944	-11.949991	-7.388186	0.000000	-10.000000	0.075000	-7.566667	72.333336	1023.000000	1023.000000	2046.000000
14.400000	-0.053115	-31.390768	-8.289881	-3.536650	-12.281138	-7.283099	0.000000	-10.000000	0.066667	-7.200000	69.833336	1023.000000	1023.000000	2046.000000
14.420000	-0.052878	-31.251041	-7.807542	-3.131660	-12.619877	-7.691963	0.000000	-10.000000	0.050000	-6.933333	67.333336	1023.000000	1023.000000	2046.000000
14.440000	-0.052363	-30.946318	-7.530467	-2.746840	-12.618884	-8.050127	0.000000	-10.000000	0.050000	-6.650000	65.000000	1023.000000	1023.000000	2046.000000
14.460000	-0.051594	-30.492018	-7.453739	-2.576673	-12.402116	-8.059489	0.000000	-10.000000	0.050000	-6.350000	62.666668	1023.000000	1023.000000	2046.000000
14.480000	-0.050696	-29.961613	-7.569074	-2.643307	-12.017975	-7.731256	0.000000	-10.000000	0.041667	-5.983334	60.500000	1023.000000	1023.000000	2046.000000
14.500000	-0.050463	-29.823406	-8.026705	-2.741517	-11.563942	-7.491243	0.000000	-10.000000	0.041667	-5.633333	58.500000	1023.000000	1023.000000	2046.000000
14.520000	-0.050812	-30.029684	-8.343044	-2.822547	-11.404820	-7.459273	0.000000	-10.000000	0.041667	-5.333333	56.666668	1023.000000	1023.000000	2046.000000
14.540000	-0.051086	-30.191814	-8.450575	-2.899248	-11.426682	-7.415310	0.000000	-10.000000	0.050000	-5.133333	55.000000	1023.000000	1023.000000	2046.000000
14.560000	-0.051220	-30.271187	-8.389192	-3.083274	-11.544832	-7.253890	0.000000	-10.000000	0.050000	-5.033333	53.333332	1023.000000	1023.000000	2046.000000
14.580000	-0.051359	-30.353228	-8.237270	-3.250032	-11.747359	-7.118564	0.000000	-10.000000	0.050000	-4.950000	51.500000	1023.000000	1023.000000	2046.000000
14.600000	-0.051435	-30.398077	-8.131050	-3.286107	-11.855959	-7.124961	0.000000	-10.000000	0.050000	-4.850000	49.833332	1023.000000	1023.000000	2046.000000
14.620000	-0.051428	-30.394138	-7.839296	-3.146948	-12.103044	-7.304851	0.000000	-10.000000	0.050000	-4.700000	48.166668	1023.000000	1023.000000	2046.000000
14.640000	-0.051179	-30.246964	-7.440269	-2.770985	-12.350588	-7.685122	0.000000	-10.000000	0.050000	-4.550000	46.666668	1023.000000	1023.000000	2046.000000
14.660000	-0.050701	-29.964176	-7.234056	-2.508573	-12.322995	-7.898552	0.000000	-10.000000	0.050000	-4.383333	45.000000	1023.000000	1023.000000	2046.000000
14.680000	-0.050161	-29.645298	-7.260091	-2.498253	-12.129038	-7.757916	0.000000	-10.000000	0.050000	-4.200000	43.666668	1023.000000	1023.000000	2046.000000
14.700000	-0.050288	-29.720171	-7.703825	-2.632656	-11.822666	-7.561024	0.000000	-10.000000	0.041667	-3.916667	42.333332	1023.000000	1023.000000	2046.000000
14.720000	-0.051619	-30.506567	-8.290877	-2.730908	-11.753340	-7.731441	0.000000	-10.000000	0.041667	-3.550000	41.000000	1023.000000	1023.000000	2046.000000
14.740000	-0.052796	-31.202534	-8.568189	-2.878922	-11.901972	-7.853450	0.000000	-10.000000	0.033333	-3.150000	39.666668	1023.000000	1023.000000	2046.000000
14.760000	-0.053321	-31.512772	-8.543096	-3.184572	-12.120083	-7.665020	0.000000	-10.000000	0.041667	-2.766667	38.500000	1023.000000	1023.000000	2046.000000
14.780000	-0.053449	-31.588156	-8.292745	-3.370800	-12.413109	-7.511502	0.000000	-10.000000	0.033333	-2.450000	37.666668	1023.000000	1023.000000	2046.000000
14.800000	-0.053353	-31.531641	-8.026933	-3.247577	-12.606281	-7.650849	0.000000	-10.000000	0.041667	-2.316667	36.833332	1023.000000	1023.000000	2046.000000
14.820000	-0.053317	-31.510052	-7.612305	-3.308449	-13.009274	-7.580025	0.000000	-10.000000	0.033333	-2.466667	36.166668	1023.000000	1023.000000	2046.000000
14.840000	-0.052211	-30.856688	-7.428445	-2.671179	-12.690173	-8.066890	0.000000	-10.000000	0.033333	-2.716667	35.333332	1023.000000	1023.000000	2046.000000
14.860000	-0.051963	-30.709866	-7.677797	-2.589402	-12.435131	-8.007535	0.000000	-10.000000	0.033333	-2.866667	34.500000	1023.000000	1023.000000	2046.000000
14.880000	-0.052630	-31.104404	-8.241299	-2.693661	-12.210557	-7.958888	0.000000	-10.000000	0.041667	-2.733333	33.500000	1023.000000	1023.000000	2046.000000
14.900000	-0.053850	-31.825277	-8.708700	-2.809751	-12.159343	-8.147483	0.000000	-10.000000	0.041667	-2.366667	32.500000	1023.000000	1023.000000	2046.000000
14.920000	-0.054778	-32.373787	-8.864455	-3.180712	-12.226240	-8.102379	0.000000	-10.000000	0.041667	-1.833333	31.666666	1023.000000	1023.000000	2046.000000
14.940000	-0.055787	-32.970390	-8.952127	-3.580410	-12.450067	-7.987787	0.000000	-10.000000	0.033333	-1.016667	31.166666	1023.000000	1023.000000	2046.000000
14.960000	-0.056867	-33.608200	-8.990215	-3.853499	-12.850750	-7.913735	0.000000	-10.000000	0.041667	-0.400000	31.000000	1023.000000	1023.000000	2046.000000
14.980000	-0.058133	-34.356407	-8.960895	-3.795099	-13.435777	-8.164638	0.000000	-10.000000	0.041667	0.000000	31.000000	1023.000000	1023.000000	2046.000000
15.000000	-0.058709	-34.696960	-8.866789	-3.620657	-13.830401	-8.379113	0.000000	-10.000000	0.050000	0.000000	31.000000	1023.000000	1023.000000	2046.000000
15.020000	-0.058719	-34.702717	-8.685427	-3.277079	-14.073646	-8.666566	0.000000	-10.000000	0.041667	0.000000	31.000000	1023.000000	1023.000000	2046.000000
15.040000	-0.058555	-34.606220	-8.498067	-3.004122	-14.239526	-8.864508	0.000000	-10.000000	0.033333	-0.600000	31.000000	1023.000000	1023.000000	2046.000000
15.060000	-0.058312	-34.462299	-8.557413	-2.800154	-14.183046	-8.921685	0.000000	-10.000000	0.025000	-1.266667	31.000000	1023.000000	1023.000000	2046.000000
15.080000	-0.058286	-34.446823	-8.717977	-2.772510	-14.133144	-8.823193	0.000000	-10.000000	0.025000	-1.916667	31.000000	1023.000000	1023.000000	2046.000000
15.100000	-0.058444	-34.540245	-9.056051	-2.740800	-13.942150	-8.801245	0.000000	-10.000000	0.033333	-1.916667	30.833334	1023.000000	1023.000000	2046.000000
15.120000	-0.058706	-34.695091	-9.416374	-2.746482	-13.740021	-8.792215	0.000000	-10.000000	0.033333	-1.800000	30.500000	1023.000000	1023.000000	2046.000000
15.140000	-0.058911	-34.816635	-9.610409	-2.712586	-13.642610	-8.851028	0.000000	-10.000000	0.041667	-1.650000	30.166666	1023.000000	1023.000000	2046.000000
15.160000	-0.058967	-34.849762	-9.730811	-2.706476	-13.522635	-8.889838	0.000000	-10.000000	0.041667	-1.400000	30.000000	1023.000000	1023.000000	2046.000000
15.180000	-0.058781	-34.739517	-9.767263	-2.746732	-13.382012	-8.843509	0.000000	-10.000000	0.041667	-0.850000	30.000000	1023.000000	1023.000000	2046.000000
15.200000	-0.058376	-34.499920	-9.728054	-2.898844	-13.262500	-8.610520	0.000000	-10.000000	0.033333	-0.350000	30.000000	1023.000000	1023.000000	2046.000000
15.220000	-0.057912	-34.225784	-9.619289	-2.951168	-13.126842	-8.528486	0.000000	-10.000000	0.025000	-0.283333	30.000000	1023.000000	1023.000000	2046.000000
15.240000	-0.057530	-34.000141	-9.614899	-3.048112	-12.923237	-8.413896	0.000000	-10.000000	0.033333	-1.033333	30.000000	1023.000000	1023.000000	2046.000000
15.260000	-0.057237	-33.827183	-9.573753	-3.175814	-12.801445	-8.276171	0.000000	-10.000000	0.033333	-1.833333	29.833334	1023.000000	1023.000000	2046.000000
15.280000	-0.057389	-33.916943	-9.589092	-3.308107	-12.768019	-8.251724	0.000000	-10.000000	0.041667	-2.300000	29.500000	1023.000000	1023.000000	2046.000000
15.300000	-0.057538	-34.004971	-9.558741	-3.581059	-12.769118	-8.096051	0.000000	-10.000000	0.033333	-2.350000	28.833334	1023.000000	1023.000000	2046.000000
15.320000	-0.058023	-34.291363	-9.584546	-3.778104	-12.816995	-8.111719	0.000000	-10.000000	0.041667	-2.533333	28.000000	1023.000000	1023.000000	2046.000000
15.340000	-0.058473	-34.557255	-9.554061	-4.045242	-12.906482	-8.051470	0.000000	-10.000000	0.041667	-2.966667	27.000000	1023.000000	1023.000000	2046.000000
15.360000	-0.058969	-34.850830	-9.486538	-4.234678	-13.066891	-8.062722	0.000000	-10.000000	0.050000	-3.366667	26.000000	1023.000000	1023.000000	2046.000000
15.380000	-0.059326	-35.061733	-9.302181	-4.264299	-13.327083	-8.168172	0.000000	-10.000000	0.050000	-3.500000	24.833334	1023.000000	1023.000000	2046.000000
15.400000	-0.059614	-35.232124	-9.156717	-4.264946	-13.516397	-8.294067	0.000000	-10.000000	0.050000	-3.266667	23.666666	1023.000000	1023.000000	2046.000000
15.420000	-0.059597	-35.221943	-8.837160	-4.117200	-13.779323	-8.488259	0.000000	-10.000000	0.041667	-2.883333	22.500000	1023.000000	1023.000000	2046.000000
15.440000	-0.059589	-35.217297	-8.523743	-3.855173	-14.010943	-8.827439	0.000000	-10.000000	0.041667	-2.416667	21.666666	1023.000000	1023.000000	2046.000000
15.460000	-0.059117	-34.937927	-8.322281	-3.623767	-13.987642	-9.004238	0.000000	-10.000000	0.041667	-1.966667	21.166666	1023.000000	1023.000000	2046.000000
15.480000	-0.058911	-34.816357	-8.414847	-3.567484	-13.815634	-9.018393	0.000000	-10.000000	0.041667	-1.150000	21.000000	1023.000000	1023.000000	2046.000000
15.500000	-0.058667	-34.672352	-8.648185	-3.601211	-13.521420	-8.901538	0.000000	-10.000000	0.033333	-0.500000	21.000000	1023.000000	1023.000000	2046.000000
15.520000	-0.058509	-34.578934	-8.891508	-3.532772	-13.250726	-8.903927	0.000000	-10.000000	0.033333	0.000000	21.000000	1023.000000	1023.000000	2046.000000
15.540000	-0.058424	-34.528515	-9.165173	-3.527616	-12.969243	-8.866484	0.000000	-10.000000	0.033333	0.000000	21.000000	1023.000000	1023.000000	2046.000000
15.560000	-0.058020	-34.289642	-9.322384	-3.579005	-12.670619	-8.717636	0.000000	-10.000000	0.033333	0.000000	21.000000	1023.000000	1023.000000	2046.000000
15.580000	-0.057447	-33.951141	-9.301143	-3.835032	-12.443673	-8.371292	0.000000	-10.000000	0.025000	0.000000	21.000000	1023.000000	1023.000000	2046.000000
15.600000	-0.056457	-33.365982	-8.990575	-4.064825	-12.433184	-7.877401	0.000000	-10.000000	0.025000	0.000000	21.000000	1023.000000	1023.000000	2046.000000
15.620000	-0.055593	-32.855511	-8.429242	-3.960042	-12.719396	-7.746831	0.000000	-10.000000	0.016667	0.000000	21.000000	1023.000000	1023.000000	2046.000000
15.640000	-0.055245	-32.649792	-8.103542	-3.597436	-12.916628	-8.032186	0.000000	-10.000000	0.016667	0.000000	21.000000	1023.000000	1023.000000	2046.000000
15.660000	-0.054827	-32.402596	-7.856278	-3.257785	-13.011909	-8.276623	0.000000	-10.000000	0.016667	0.000000	21.000000	1023.000000	1023.000000	2046.000000
15.680000	-0.054614	-32.277061	-7.727185	-2.960305	-13.068491	-8.521079	0.000000	-10.000000	0.025000	0.000000	21.000000	1023.000000	1023.000000	2046.000000
15.700000	-0.054574	-32.253254	-7.885760	-2.918316	-12.917548	-8.531631	0.000000	-10.000000	0.025000	0.000000	21.000000	1023.000000	1023.000000	2046.000000
15.720000	-0.054848	-32.415051	-8.314380	-2.969393	-12.603454	-8.527822	0.000000	-10.000000	0.033333	0.000000	21.000000	1023.000000	1023.000000	2046.000000
15.740000	-0.055456	-32.774456	-8.760941	-3.154626	-12.332430	-8.526460	0.000000	-10.000000	0.033333	0.000000	21.000000	1023.000000	1023.000000	2046.000000
15.760000	-0.055342	-32.707119	-8.897729	-3.331053	-12.142457	-8.335877	0.000000	-10.000000	0.041667	0.000000	21.000000	1023.000000	1023.000000	2046.000000
15.780000	-0.055185	-32.614574	-8.907819	-3.581322	-12.093596	-8.031839	0.000000	-10.000000	0.033333	0.000000	21.000000	1023.000000	1023.000000	2046.000000
15.800000	-0.055070	-32.546448	-8.737023	-3.795549	-12.272177	-7.741697	0.000000	-10.000000	0.033333	0.000000	21.000000	1023.000000	1023.000000	2046.000000
15.820000	-0.055130	-32.582024	-8.544169	-3.840729	-12.518915	-7.678210	0.000000	-10.000000	0.025000	0.000000	21.000000	1023.000000	1023.000000	2046.000000
15.840000	-0.054986	-32.496803	-8.242249	-3.697776	-12.777833	-7.778944	0.000000	-10.000000	0.016667	0.000000	21.000000	1023.000000	1023.000000	2046.000000
15.860000	-0.054766	-32.366871	-7.899795	-3.386802	-13.027957	-8.052319	0.000000	-10.000000	0.016667	0.000000	21.000000	1023.000000	1023.000000	2046.000000
15.880000	-0.054442	-32.175255	-7.636168	-3.062933	-13.148521	-8.327634	0.000000	-10.000000	0.016667	0.000000	21.000000	1023.000000	1023.000000	2046.000000
15.900000	-0.054822	-32.400055	-7.598258	-3.080041	-13.333145	-8.388611	0.000000	-10.000000	0.016667	-0.266667	21.000000	1023.000000	1023.000000	2046.000000
15.920000	-0.055191	-32.617912	-8.131869	-3.076723	-12.929172	-8.480148	0.000000	-10.000000	0.016667	-0.716667	21.000000	1023.000000	1023.000000	2046.000000
15.940000	-0.055735	-32.939114	-8.680671	-3.064539	-12.610926	-8.582978	0.000000	-10.000000	0.025000	-1.050000	21.000000	1023.000000	1023.000000	2046.000000
15.960000	-0.056175	-33.199406	-8.991730	-3.261446	-12.470958	-8.475271	0.000000	-10.000000	0.025000	-0.783333	21.000000	1023.000000	1023.000000	2046.000000
15.980000	-0.056353	-33.304424	-9.048578	-3.514547	-12.460938	-8.280358	0.000000	-10.000000	0.025000	-0.333333	21.000000	1023.000000	1023.000000	2046.000000
16.000000	-0.056321	-33.285809	-8.825387	-3.908667	-12.619010	-7.932745	0.000000	-10.000000	0.008333	0.000000	21.000000	1023.000000	1023.000000	2046.000000
16.020000	-0.056977	-33.673347	-8.613136	-4.015743	-13.039402	-8.005065	0.000000	-10.000000	0.025000	0.000000	21.000000	1023.000000	1023.000000	2046.000000
16.040001	-0.058280	-34.443417	-8.559450	-3.856468	-13.681804	-8.345694	0.000000	-10.000000	0.025000	0.000000	21.000000	1023.000000	1023.000000	2046.000000
16.059999	-0.059485	-35.155510	-8.563802	-3.448605	-14.196039	-8.947063	0.000000	-10.000000	0.033333	0.000000	21.000000	1023.000000	1023.000000	2046.000000
16.080000	-0.060082	-35.508366	-8.759829	-3.146219	-14.335008	-9.267310	0.000000	-10.000000	0.033333	0.000000	21.000000	1023.000000	1023.000000	2046.000000
16.100000	-0.060786	-35.924377	-9.069451	-3.177926	-14.389040	-9.287958	0.000000	-10.000000	0.025000	0.000000	21.000000	1023.000000	1023.000000	2046.000000
16.120001	-0.061452	-36.318401	-9.529311	-3.223350	-14.248821	-9.316918	0.000000	-10.000000	0.025000	-0.300000	21.000000	1023.000000	1023.000000	2046.000000
16.139999	-0.061828	-36.540340	-9.969045	-3.265894	-13.976115	-9.329286	0.000000	-10.000000	0.025000	-0.883333	21.000000	1023.000000	1023.000000	2046.000000
16.160000	-0.061255	-36.201519	-9.959628	-3.469815	-13.799090	-8.972984	0.000000	-10.000000	0.041667	-1.383333	21.000000	1023.000000	1023.000000	2046.000000
16.180000	-0.060384	-35.686867	-9.556676	-3.540689	-13.989116	-8.600384	0.000000	-10.000000	0.050000	-1.616667	21.000000	1023.000000	1023.000000	2046.000000
16.200001	-0.060143	-35.544525	-9.167782	-3.284909	-14.357375	-8.734459	0.000000	-10.000000	0.050000	-1.516667	21.000000	1023.000000	1023.000000	2046.000000
16.219999	-0.060246	-35.605488	-8.994073	-2.849978	-14.566527	-9.194908	0.000000	-10.000000	0.050000	-1.400000	21.000000	1023.000000	1023.000000	2046.000000
16.240000	-0.060228	-35.594704	-9.020648	-2.724265	-14.560041	-9.289750	0.000000	-10.000000	0.041667	-0.866667	21.000000	1023.000000	1023.000000	2046.000000
16.260000	-0.060279	-35.625156	-9.270200	-2.798382	-14.355592	-9.200983	0.000000	-10.000000	0.041667	-0.383333	21.000000	1023.000000	1023.000000	2046.000000
16.280001	-0.060582	-35.803898	-9.621605	-2.934317	-14.059035	-9.188939	0.000000	-10.000000	0.041667	0.000000	21.000000	1023.000000	1023.000000	2046.000000
16.299999	-0.059983	-35.449966	-9.759202	-3.072349	-13.578291	-9.040125	0.000000	-10.000000	0.050000	-0.333333	21.000000	1023.000000	1023.000000	2046.000000
16.320000	-0.059046	-34.896065	-9.518390	-3.344921	-13.437743	-8.595010	0.000000	-10.000000	0.050000	-1.050000	20.833334	1023.000000	1023.000000	2046.000000
16.340000	-0.058222	-34.409256	-9.168858	-3.471695	-13.460752	-8.307952	0.000000	-10.000000	0.050000	-1.733333	20.333334	1023.000000	1023.000000	2046.000000
16.360001	-0.058332	-34.474316	-8.865427	-3.341960	-13.742411	-8.524521	0.000000	-10.000000	0.050000	-2.050000	19.666666	1023.000000	1023.000000	2046.000000
16.379999	-0.058889	-34.803162	-8.822948	-3.118636	-13.870203	-8.991373	0.000000	-10.000000	0.050000	-2.116667	19.000000	1023.000000	1023.000000	2046.000000
16.400000	-0.059704	-35.285305	-8.954224	-3.222380	-13.949847	-9.158856	0.000000	-10.000000	0.050000	-2.400000	18.500000	1023.000000	1023.000000	2046.000000
16.420000	-0.060732	-35.892597	-9.337320	-3.571200	-13.859320	-9.124759	0.000000	-10.000000	0.050000	-2.816667	17.833334	1023.000000	1023.000000	2046.000000
16.440001	-0.061299	-36.227573	-9.767406	-3.744100	-13.498244	-9.217822	0.000000	-10.000000	0.041667	-3.100000	16.833334	1023.000000	1023.000000	2046.000000
16.459999	-0.060896	-35.989574	-9.606521	-4.074311	-13.456884	-8.851860	0.000000	-10.000000	0.041667	-3.100000	15.666667	1023.000000	1023.000000	2046.000000
16.480000	-0.060700	-35.873695	-9.212601	-4.276254	-13.798788	-8.586053	0.000000	-10.000000	0.041667	-2.850000	14.500000	1023.000000	1023.000000	2046.000000
16.500000	-0.061080	-36.098564	-8.934782	-3.993302	-14.155432	-9.015049	0.000000	-10.000000	0.050000	-2.366667	13.666667	1023.000000	1023.000000	2046.000000
16.520000	-0.061430	-36.305389	-8.938869	-3.812513	-14.205667	-9.348342	0.000000	-10.000000	0.050000	-1.766667	13.166667	1023.000000	1023.000000	2046.000000
16.540001	-0.061674	-36.449123	-9.203528	-4.028321	-14.013807	-9.203465	0.000000	-10.000000	0.033333	-0.950000	13.000000	1023.000000	1023.000000	2046.000000
16.559999	-0.061735	-36.485611	-9.501443	-4.030747	-13.701798	-9.251622	0.000000	-10.000000	0.016667	-0.366667	13.000000	1023.000000	1023.000000	2046.000000
16.580000	-0.060503	-35.757381	-9.432395	-4.090842	-13.275164	-8.958981	0.000000	-10.000000	0.008333	0.000000	13.000000	1023.000000	1023.000000	2046.000000
16.600000	-0.059042	-34.893616	-9.052030	-4.246710	-13.168408	-8.426468	0.000000	-10.000000	0.016667	0.000000	13.000000	1023.000000	1023.000000	2046.000000
16.620001	-0.058375	-34.499874	-8.671576	-4.041209	-13.399494	-8.387595	0.000000	-10.000000	0.033333	0.000000	13.000000	1023.000000	1023.000000	2046.000000
16.639999	-0.058128	-34.353783	-8.484662	-3.601319	-13.488268	-8.779534	0.000000	-10.000000	0.033333	0.000000	13.000000	1023.000000	1023.000000	2046.000000
16.660000	-0.058022	-34.290813	-8.494752	-3.489388	-13.447104	-8.859570	0.000000	-10.000000	0.033333	0.266667	13.000000	1023.000000	1023.000000	2046.000000
16.680000	-0.058027	-34.293770	-8.673797	-3.629636	-13.287541	-8.702797	0.000000	-10.000000	0.025000	0.883333	13.000000	1023.000000	1023.000000	2046.000000
16.700001	-0.057924	-34.233257	-8.984145	-3.575689	-12.894494	-8.778931	0.000000	-10.000000	0.016667	1.633333	13.000000	1023.000000	1023.000000	2046.000000
16.719999	-0.056862	-33.605515	-8.914059	-3.595846	-12.543564	-8.552045	0.000000	-10.000000	0.016667	2.166667	13.000000	1023.000000	1023.000000	2046.000000
16.740000	-0.055742	-32.943443	-8.477721	-3.750435	-12.633006	-8.082283	0.000000	-10.000000	0.008333	2.366667	13.000000	1023.000000	1023.000000	2046.000000
16.760000	-0.055699	-32.917843	-8.161168	-3.477296	-12.974654	-8.304726	0.000000	-10.000000	0.016667	2.366667	13.000000	1023.000000	1023.000000	2046.000000
16.780001	-0.056020	-33.107811	-8.156812	-3.284942	-13.093611	-8.572445	0.000000	-10.000000	0.016667	2.400000	13.000000	1023.000000	1023.000000	2046.000000
16.799999	-0.056498	-33.390308	-8.392444	-3.430490	-13.065760	-8.501614	0.000000	-10.000000	0.025000	2.566667	13.000000	1023.000000	1023.000000	2046.000000
16.820000	-0.056747	-33.537586	-8.761434	-3.419558	-12.719646	-8.636948	0.000000	-10.000000	0.016667	3.033333	13.000000	1023.000000	1023.000000	2046.000000
16.840000	-0.055955	-33.069225	-8.763831	-3.588326	-12.377700	-8.339368	0.000000	-10.000000	0.000000	3.716667	13.000000	1023.000000	1023.000000	2046.000000
16.860001	-0.055059	-32.539852	-8.471221	-3.730123	-12.415699	-7.922808	0.000000	-10.000000	-0.008333	4.566667	13.000000	1023.000000	1023.000000	2046.000000
16.879999	-0.054538	-32.232155	-8.163857	-3.575902	-12.565777	-7.926620	0.000000	-10.000000	-0.008333	5.466667	13.000000	1023.000000	1023.000000	2046.000000
16.900000	-0.054078	-31.959873	-7.936313	-3.207441	-12.567646	-8.248473	0.000000	-10.000000	0.000000	6.383333	13.000000	1023.000000	1023.000000	2046.000000
16.920000	-0.053981	-31.902512	-7.770065	-3.412238	-12.682470	-8.037738	0.000000	-10.000000	0.000000	7.283333	13.000000	1023.000000	1023.000000	2046.000000
16.940001	-0.053557	-31.652456	-8.126610	-3.449284	-12.130108	-7.946455	0.000000	-10.000000	-0.016667	8.333333	13.000000	1023.000000	1023.000000	2046.000000
16.959999	-0.053025	-31.337654	-8.386835	-3.409657	-11.674377	-7.866784	0.000000	-10.000000	-0.033333	9.566667	13.000000	1023.000000	1023.000000	2046.000000
16.980000	-0.052347	-30.937328	-8.650923	-3.485406	-11.105885	-7.695114	0.000000	-10.000000	-0.075000	11.250000	16.333334	1023.000000	1023.000000	2046.000000
17.000000	-0.051476	-30.422567	-8.597440	-3.715970	-10.815948	-7.293210	0.000000	-10.000000	-0.108333	13.950000	23.833334	1023.000000	1023.000000	2046.000000
17.020000	-0.051218	-30.269716	-8.421268	-3.960284	-10.862906	-7.025259	0.000000	-10.000000	-0.141667	16.150000	31.333334	1023.000000	1023.000000	2046.000000
17.040001	-0.052036	-30.753195	-8.329611	-3.813635	-11.210663	-7.399286	0.000000	-10.000000	-0.150000	17.600000	35.500000	1023.000000	1023.000000	2046.000000
17.059999	-0.053057	-31.356699	-8.431163	-3.712405	-11.525881	-7.687250	0.000000	-10.000000	-0.166667	17.683334	37.500000	1023.000000	1023.000000	2046.000000
17.080000	-0.053476	-31.604519	-8.659516	-3.770481	-11.566390	-7.608131	0.000000	-10.000000	-0.183333	18.166668	41.500000	1023.000000	1023.000000	2046.000000
17.100000	-0.053184	-31.431513	-8.952682	-3.725874	-11.233300	-7.519656	0.000000	-10.000000	-0.200000	18.416668	47.500000	1023.000000	1023.000000	2046.000000
17.120001	-0.052330	-30.927038	-9.230648	-3.593343	-10.648043	-7.455004	0.000000	-10.000000	-0.208333	18.733334	53.833332	1023.000000	1023.000000	2046.000000
17.139999	-0.050758	-29.998142	-9.219459	-3.619380	-10.112484	-7.046821	0.000000	-10.000000	-0.216667	18.933334	60.166668	1023.000000	1023.000000	2046.000000
17.160000	-0.049450	-29.224678	-8.899095	-3.751578	-10.059456	-6.514549	0.000000	-10.000000	-0.233333	19.400000	66.500000	1023.000000	1023.000000	2046.000000
17.180000	-0.049038	-28.981604	-8.731977	-3.450778	-10.122171	-6.676677	0.000000	-10.000000	-0.241667	19.850000	72.833336	1023.000000	1023.000000	2046.000000
17.200001	-0.048413	-28.612146	-8.544739	-3.229926	-10.080309	-6.757172	0.000000	-10.000000	-0.258333	20.283333	79.333336	1023.000000	1023.000000	2046.000000
17.219999	-0.047693	-28.186758	-8.477952	-3.258307	-9.915382	-6.535117	0.000000	-10.000000	-0.258333	20.733334	86.000000	1023.000000	1023.000000	2046.000000
17.240000	-0.046849	-27.687635	-8.635118	-3.291837	-9.479904	-6.280776	0.000000	-10.000000	-0.283333	21.083334	92.833336	1023.000000	1023.000000	2046.000000
17.260000	-0.045372	-26.814672	-8.847641	-3.179835	-8.721328	-6.065868	0.000000	-10.000000	-0.266667	21.416668	99.833336	1023.000000	1023.000000	2046.000000
17.280001	-0.043415	-25.658535	-8.741820	-3.254257	-8.109431	-5.553026	0.000000	-10.000000	-0.283333	21.550001	107.000000	1023.000000	1023.000000	2046.000000
17.299999	-0.041790	-24.697737	-8.467854	-3.386081	-7.830727	-5.013075	0.000000	-10.000000	-0.275000	21.683334	114.000000	1023.000000	1023.000000	2046.000000
17.320000	-0.040923	-24.185581	-8.068869	-3.146088	-7.867201	-5.103422	0.000000	-10.000000	-0.275000	21.716667	121.166664	1023.000000	1023.000000	2046.000000
17.340000	-0.040047	-23.667902	-7.726685	-2.918910	-7.791052	-5.231255	0.000000	-10.000000	-0.275000	21.900002	128.500000	1023.000000	1023.000000	2046.000000
17.360001	-0.038871	-22.973034	-7.547162	-3.007781	-7.494077	-4.924013	0.000000	-10.000000	-0.258333	21.966667	135.833328	1023.000000	1023.000000	2046.000000
17.379999	-0.037761	-22.316769	-7.824351	-3.087711	-6.691514	-4.713191	0.000000	-10.000000	-0.283333	21.933334	143.166672	1023.000000	1023.000000	2046.000000
17.400000	-0.036197	-21.392277	-7.949639	-3.209869	-5.882599	-4.350170	0.000000	-10.000000	-0.266667	21.783335	150.500000	1023.000000	1023.000000	2046.000000
17.420000	-0.034899	-20.625027	-7.763508	-3.632053	-5.574935	-3.654530	0.000000	-10.000000	-0.283333	21.666668	157.833328	1023.000000	1023.000000	2046.000000
17.440001	-0.034826	-20.581871	-7.488189	-3.691627	-5.726507	-3.675549	0.000000	-10.000000	-0.266667	21.683334	165.000000	1023.000000	1023.000000	2046.000000
17.459999	-0.034700	-20.507963	-7.110247	-3.494634	-5.907489	-3.995593	0.000000	-10.000000	-0.266667	21.783333	172.166672	1023.000000	1023.000000	2046.000000
17.480000	-0.034189	-20.205631	-6.774187	-3.541616	-5.945403	-3.944426	0.000000	-10.000000	-0.266667	21.916666	179.500000	1023.000000	1023.000000	2046.000000
17.500000	-0.033236	-19.642754	-6.797375	-3.646491	-5.493956	-3.704931	0.000000	-10.000000	-0.275000	22.016666	186.833328	1023.000000	1023.000000	2046.000000
17.520000	-0.031890	-18.847118	-7.138230	-3.642853	-4.588449	-3.477586	0.000000	-10.000000	-0.308333	21.966667	194.166672	1023.000000	1023.000000	2046.000000
17.540001	-0.030152	-17.819820	-7.171773	-3.811374	-3.919181	-2.917493	0.000000	-10.000000	-0.316667	22.166668	201.500000	1023.000000	1023.000000	2046.000000
17.559999	-0.028630	-16.920547	-6.735725	-3.977761	-3.856552	-2.350509	0.000000	-10.000000	-0.325000	22.283333	208.833328	1023.000000	1023.000000	2046.000000
17.580000	-0.027632	-16.330650	-6.398326	-3.734769	-3.807134	-2.390422	0.000000	-10.000000	-0.308333	22.633333	216.333328	1023.000000	1023.000000	2046.000000
17.600000	-0.026438	-15.624873	-5.950351	-3.409351	-3.796390	-2.468782	0.000000	-10.000000	-0.300000	22.550001	223.666672	1023.000000	1023.000000	2046.000000
17.620001	-0.024912	-14.722764	-5.441051	-3.147878	-3.753812	-2.380023	0.000000	-10.000000	-0.300000	22.533335	231.333328	1023.000000	1023.000000	2046.000000
17.639999	-0.023279	-13.757930	-5.313089	-3.097774	-3.318743	-2.028324	0.000000	-10.000000	-0.300000	22.366667	238.666672	1023.000000	1023.000000	2046.000000
17.660000	-0.021660	-12.800771	-5.572084	-2.968196	-2.510658	-1.749833	0.000000	-10.000000	-0.291667	22.450001	246.333328	1023.000000	1023.000000	2046.000000
17.680000	-0.019687	-11.634734	-5.770989	-2.886350	-1.589054	-1.388341	0.000000	-10.000000	-0.275000	22.216667	253.666672	1023.000000	1023.000000	2046.000000
17.700001	-0.018221	-10.768561	-5.559278	-3.201517	-1.358611	-0.649155	0.000000	-10.000000	-0.275000	22.200001	261.333344	1023.000000	1023.000000	2046.000000
17.719999	-0.017953	-10.610378	-5.066149	-3.058501	-1.733811	-0.751917	0.000000	-10.000000	-0.283333	22.166666	268.666656	1023.000000	1023.000000	2046.000000
17.740000	-0.017459	-10.317994	-4.526396	-2.666810	-1.981754	-1.143034	0.000000	-10.000000	-0.300000	22.200001	276.166656	1023.000000	1023.000000	2046.000000
17.760000	-0.016270	-9.615739	-4.153050	-2.549623	-1.927332	-0.985733	0.000000	-10.000000	-0.300000	22.366667	283.500000	1023.000000	1023.000000	2046.000000
17.780001	-0.014620	-8.640364	-4.441441	-2.475454	-1.044954	-0.678514	0.000000	-10.000000	-0.300000	22.450001	291.000000	1023.000000	1023.000000	2046.000000
17.799999	-0.012843	-7.590473	-4.709089	-2.446961	-0.142591	-0.291831	0.000000	-10.000000	-0.300000	22.566668	298.500000	1023.000000	1023.000000	2046.000000
17.820000	-0.011205	-6.621990	-4.564557	-2.718453	0.161821	0.499198	0.000000	-10.000000	-0.300000	22.550001	306.000000	1023.000000	1023.000000	2046.000000
17.840000	-0.011743	-6.940267	-4.165930	-3.040119	-0.522572	0.788354	0.000000	-10.000000	-0.291667	22.550001	313.500000	1023.000000	1023.000000	2046.000000
17.860001	-0.011983	-7.081883	-3.878278	-2.558409	-0.828932	0.183736	0.000000	-10.000000	-0.283333	22.600000	321.166656	1023.000000	1023.000000	2046.000000
17.879999	-0.011338	-6.700761	-3.531283	-2.240599	-0.916274	-0.012606	0.000000	-10.000000	-0.283333	22.300001	328.666656	1023.000000	1023.000000	2046.000000
17.900000	-0.010370	-6.128645	-3.835457	-2.317761	-0.271797	0.296370	0.000000	-10.000000	-0.283333	22.216667	336.166656	1023.000000	1023.000000	2046.000000
17.920000	-0.009343	-5.521541	-4.394723	-2.348183	0.652611	0.568755	0.000000	-10.000000	-0.291667	22.233334	343.500000	1023.000000	1023.000000	2046.000000
17.940001	-0.008676	-5.127483	-4.416677	-2.815579	0.861956	1.242816	0.000000	-10.000000	-0.291667	22.633333	351.000000	1023.000000	1023.000000	2046.000000
17.959999	-0.009615	-5.682757	-4.052817	-3.019584	0.151093	1.238551	0.000000	-10.000000	-0.300000	22.850000	356.000000	1023.000000	1023.000000	2046.000000
17.980000	-0.010485	-6.196455	-3.646731	-2.682935	-0.521143	0.654355	0.000000	-10.000000	-0.300000	22.750000	363.666656	1023.000000	1023.000000	2046.000000
18.000000	-0.010497	-6.203490	-3.371785	-2.375547	-0.816481	0.360324	0.000000	-10.000000	-0.283333	22.400000	371.166656	1023.000000	1023.000000	2046.000000
18.020000	-0.009655	-5.706367	-3.529016	-2.304235	-0.467018	0.593902	0.000000	-10.000000	-0.266667	21.933334	381.166656	1023.000000	1023.000000	2046.000000
18.040001	-0.008646	-5.109906	-4.165417	-2.196402	0.444509	0.807404	0.000000	-10.000000	-0.250000	21.716667	388.500000	1023.000000	1023.000000	2046.000000
18.059999	-0.007650	-4.521229	-4.441721	-2.299317	0.984171	1.235638	0.000000	-10.000000	-0.250000	21.700001	395.833344	1023.000000	1023.000000	2046.000000
18.080000	-0.006916	-4.087427	-4.309782	-2.597557	0.992421	1.827490	0.000000	-10.000000	-0.241667	21.633333	403.000000	1023.000000	1023.000000	2046.000000
18.100000	-0.006987	-4.129405	-3.773050	-2.571998	0.344768	1.870875	0.000000	-10.000000	-0.241667	21.716667	410.166656	1023.000000	1023.000000	2046.000000
18.120001	-0.006577	-3.887002	-3.225614	-2.024346	-0.002496	1.365455	0.000000	-10.000000	-0.241667	21.583334	417.500000	1023.000000	1023.000000	2046.000000
18.139999	-0.005388	-3.184091	-2.867896	-1.665605	0.058584	1.290825	0.000000	-10.000000	-0.250000	21.550001	424.833344	1023.000000	1023.000000	2046.000000
18.160000	-0.003727	-2.202697	-2.913468	-1.626830	0.589793	1.747808	0.000000	-10.000000	-0.250000	21.516666	432.000000	1023.000000	1023.000000	2046.000000
18.180000	-0.002306	-1.362610	-3.330794	-1.517806	1.423535	2.062453	0.000000	-10.000000	-0.258333	21.433334	439.000000	1023.000000	1023.000000	2046.000000
18.200001	-0.000805	-0.475796	-3.631413	-1.488346	2.196584	2.447379	0.000000	-10.000000	-0.266667	21.583334	446.166656	1023.000000	1023.000000	2046.000000
18.219999	0.000512	0.302389	-3.533862	-1.804370	2.536521	3.104099	0.000000	-10.000000	-0.266667	21.500000	453.333344	1023.000000	1023.000000	2046.000000
18.240000	0.001382	0.816642	-3.064712	-1.949016	2.331790	3.498581	0.000000	-10.000000	-0.250000	21.433334	460.666656	1023.000000	1023.000000	2046.000000
18.260000	0.001899	1.122417	-2.439047	-1.641972	1.953371	3.250066	0.000000	-10.000000	-0.250000	20.983334	467.833344	1023.000000	1023.000000	2046.000000
18.280001	0.002918	1.724386	-1.828607	-1.169527	1.872393	2.850127	0.000000	-10.000000	-0.241667	20.566668	475.000000	1023.000000	1023.000000	2046.000000
18.299999	0.004266	2.521261	-1.527522	-1.081784	2.190218	2.940349	0.000000	-10.000000	-0.250000	20.016666	481.833344	1023.000000	1023.000000	2046.000000
18.320000	0.005574	3.294215	-1.712766	-1.238119	2.910967	3.334133	0.000000	-10.000000	-0.225000	19.616667	488.666656	1023.000000	1023.000000	2046.000000
18.340000	0.006386	3.773950	-2.063856	-1.393131	3.653359	3.577577	0.000000	-10.000000	-0.208333	19.016666	495.166656	1023.000000	1023.000000	2046.000000
18.360001	0.007076	4.181904	-2.175647	-1.616585	4.130107	3.844028	0.000000	-10.000000	-0.191667	18.600000	501.833344	1023.000000	1023.000000	2046.000000
18.379999	0.007543	4.457837	-2.043821	-1.903366	4.254257	4.150767	0.000000	-10.000000	-0.191667	18.283333	508.166656	1023.000000	1023.000000	2046.000000
18.400000	0.007722	4.563611	-1.692821	-2.275044	4.061455	4.470022	0.000000	-10.000000	-0.200000	18.183332	514.500000	1023.000000	1023.000000	2046.000000
18.420000	0.007965	4.707407	-1.169020	-2.323001	3.742427	4.457000	0.000000	-10.000000	-0.200000	18.266666	520.500000	1023.000000	1023.000000	2046.000000
18.440001	0.008398	4.963146	-0.572276	-1.911294	3.464027	3.982689	0.000000	-10.000000	-0.208333	18.433332	526.500000	1023.000000	1023.000000	2046.000000
18.459999	0.009823	5.805297	-0.096203	-1.524731	3.635118	3.791113	0.000000	-10.000000	-0.200000	18.883333	532.500000	1023.000000	1023.000000	2046.000000
18.480000	0.012157	7.184649	0.172883	-1.321817	4.226143	4.107440	0.000000	-10.000000	-0.200000	18.950001	538.666687	1023.000000	1023.000000	2046.000000
18.500000	0.014295	8.448249	0.064254	-1.204205	5.038324	4.549876	0.000000	-10.000000	-0.191667	18.866667	545.000000	1023.000000	1023.000000	2046.000000
18.520000	0.016131	9.533337	-0.204086	-1.152690	5.915600	4.974513	0.000000	-10.000000	-0.200000	18.416666	551.333313	1023.000000	1023.000000	2046.000000
18.540001	0.017533	10.361812	-0.285251	-1.235192	6.483634	5.398621	0.000000	-10.000000	-0.200000	18.433332	557.500000	1023.000000	1023.000000	2046.000000
18.559999	0.018629	11.009823	0.019350	-1.413481	6.579119	5.824835	0.000000	-10.000000	-0.200000	18.400000	563.500000	1023.000000	1023.000000	2046.000000
18.580000	0.019352	11.436895	0.616751	-1.449966	6.317557	5.952552	0.000000	-10.000000	-0.200000	18.616667	569.833313	1023.000000	1023.000000	2046.000000
18.600000	0.020260	11.973627	1.265780	-1.034690	6.120410	5.622127	0.000000	-10.000000	-0.208333	18.650000	576.166687	1023.000000	1023.000000	2046.000000
18.620001	0.021479	12.694275	1.787321	-0.573428	6.186962	5.293420	0.000000	-10.000000	-0.208333	18.733334	582.500000	1023.000000	1023.000000	2046.000000
18.639999	0.022734	13.435994	2.006021	-0.336131	6.484008	5.282096	0.000000	-10.000000	-0.208333	18.799999	588.500000	1023.000000	1023.000000	2046.000000
18.660000	0.023985	14.175382	1.870572	-0.402506	7.061079	5.646237	0.000000	-10.000000	-0.208333	18.750000	594.833313	1023.000000	1023.000000	2046.000000
18.680000	0.025006	14.778795	1.626125	-0.414840	7.634215	5.933295	0.000000	-10.000000	-0.208333	18.883333	601.166687	1023.000000	1023.000000	2046.000000
18.700001	0.025826	15.262939	1.492788	-0.390708	8.080766	6.080094	0.000000	-10.000000	-0.200000	18.583334	607.500000	1023.000000	1023.000000	2046.000000
18.719999	0.027090	16.010265	1.710621	-0.529016	8.238417	6.590244	0.000000	-10.000000	-0.175000	18.216667	613.500000	1023.000000	1023.000000	2046.000000
18.740000	0.027167	16.055468	1.909948	-0.737068	7.996008	6.886579	0.000000	-10.000000	-0.158333	17.433334	619.500000	1023.000000	1023.000000	2046.000000
18.760000	0.027205	16.077942	1.963991	-0.739977	7.944708	6.909220	0.000000	-10.000000	-0.150000	17.033333	625.500000	1023.000000	1023.000000	2046.000000
18.780001	0.027043	15.982410	2.332427	-0.635848	7.556108	6.729723	0.000000	-10.000000	-0.166667	16.850000	631.500000	1023.000000	1023.000000	2046.000000
18.799999	0.027099	16.015501	2.644640	-0.307482	7.388898	6.289444	0.000000	-10.000000	-0.166667	16.800001	637.166687	1023.000000	1023.000000	2046.000000
18.820000	0.027694	16.367249	2.934502	-0.072661	7.435380	6.070028	0.000000	-10.000000	-0.166667	16.850000	642.833313	1023.000000	1023.000000	2046.000000
18.840000	0.028238	16.688761	3.091788	-0.130433	7.560440	6.166966	0.000000	-10.000000	-0.150000	16.883335	648.500000	1023.000000	1023.000000	2046.000000
18.860001	0.027890	16.482960	2.760781	-0.308536	7.747365	6.283350	0.000000	-10.000000	-0.141667	17.066668	654.166687	1023.000000	1023.000000	2046.000000
18.879999	0.026989	15.950276	2.217950	-0.395754	7.844687	6.283393	0.000000	-10.000000	-0.125000	16.700001	659.833313	1023.000000	1023.000000	2046.000000
18.900000	0.026268	15.524171	1.799305	-0.434238	7.939584	6.219519	0.000000	-10.000000	-0.116667	16.100000	665.333313	1023.000000	1023.000000	2046.000000
18.920000	0.026105	15.427780	1.697024	-0.531345	7.933930	6.328171	0.000000	-10.000000	-0.108333	15.366667	671.000000	1023.000000	1023.000000	2046.000000
18.940001	0.026178	15.471181	1.746024	-0.757913	7.869055	6.614015	0.000000	-10.000000	-0.125000	15.033334	676.333313	1023.000000	1023.000000	2046.000000
18.959999	0.026350	15.573117	2.036525	-0.881734	7.586305	6.832022	0.000000	-10.000000	-0.141667	15.083334	681.333313	1023.000000	1023.000000	2046.000000
18.980000	0.026821	15.851120	2.497692	-0.479078	7.257822	6.574683	0.000000	-10.000000	-0.158333	15.183333	686.333313	1023.000000	1023.000000	2046.000000
19.000000	0.028238	16.688585	2.955765	0.128465	7.291173	6.313181	0.000000	-10.000000	-0.141667	14.966667	691.333313	1023.000000	1023.000000	2046.000000
19.020000	0.029790	17.605886	2.824972	0.204902	7.797535	6.778477	0.000000	-10.000000	-0.133333	14.666667	696.500000	1023.000000	1023.000000	2046.000000
19.040001	0.030185	17.839167	2.127435	0.229486	8.436948	7.045297	0.000000	-10.000000	-0.116667	14.400001	701.333313	1023.000000	1023.000000	2046.000000
19.059999	0.030494	18.022100	1.990756	0.173343	8.571706	7.286296	0.000000	-10.000000	-0.116667	14.316667	706.166687	1023.000000	1023.000000	2046.000000
19.080000	0.031267	18.478882	2.265583	-0.085420	8.480583	7.818135	0.000000	-10.000000	-0.100000	14.183333	711.000000	1023.000000	1023.000000	2046.000000
19.100000	0.032049	18.940908	2.845879	0.137258	8.195929	7.761842	0.000000	-10.000000	-0.100000	14.266667	715.833313	1023.000000	1023.000000	2046.000000
19.120001	0.033945	20.061304	3.479741	0.775637	8.300265	7.505659	0.000000	-10.000000	-0.100000	14.350000	720.666687	1023.000000	1023.000000	2046.000000
19.139999	0.036022	21.289291	3.640905	0.977596	8.811531	7.859260	0.000000	-10.000000	-0.100000	14.150001	725.333313	1023.000000	1023.000000	2046.000000
19.160000	0.036974	21.851772	3.115972	0.951155	9.594611	8.190033	0.000000	-10.000000	-0.100000	13.700000	730.166687	1023.000000	1023.000000	2046.000000
19.180000	0.037251	22.015240	2.957445	0.787228	9.876918	8.393648	0.000000	-10.000000	-0.100000	13.166667	734.666687	1023.000000	1023.000000	2046.000000
19.200001	0.037665	22.259912	3.373821	0.415638	9.677200	8.793253	0.000000	-10.000000	-0.083333	12.783334	739.333313	1023.000000	1023.000000	2046.000000
19.219999	0.037959	22.433477	3.890305	0.512750	9.439747	8.590676	0.000000	-10.000000	-0.066667	12.050000	743.666687	1023.000000	1023.000000	2046.000000
19.240000	0.038891	22.984537	4.469802	0.878006	9.401850	8.234879	0.000000	-10.000000	-0.050000	11.416667	748.000000	1023.000000	1023.000000	2046.000000
19.260000	0.039705	23.465609	4.500316	0.767334	9.737836	8.460123	0.000000	-10.000000	-0.050000	10.866667	751.666687	1023.000000	1023.000000	2046.000000
19.280001	0.039753	23.493885	4.262237	0.664435	10.073728	8.493484	0.000000	-10.000000	-0.050000	10.683333	756.500000	1023.000000	1023.000000	2046.000000
19.299999	0.039641	23.427660	4.036192	0.577829	10.383327	8.430312	0.000000	-10.000000	-0.050000	10.733334	761.166687	1023.000000	1023.000000	2046.000000
19.320000	0.040192	23.753542	4.088017	0.422699	10.596519	8.646307	0.000000	-10.000000	-0.050000	10.816667	764.833313	1023.000000	1023.000000	2046.000000
19.340000	0.041001	24.231520	4.173249	0.253613	10.821018	8.983641	0.000000	-10.000000	-0.058333	10.983334	767.166687	1023.000000	1023.000000	2046.000000
19.360001	0.042203	24.942228	4.408063	0.178867	11.000041	9.355258	0.000000	-10.000000	-0.058333	11.133333	769.500000	1023.000000	1023.000000	2046.000000
19.379999	0.043702	25.827919	4.843908	0.184858	11.062998	9.736155	0.000000	-10.000000	-0.066667	11.216667	773.166687	1023.000000	1023.000000	2046.000000
19.400000	0.045480	26.878654	5.681583	0.840275	10.873424	9.483373	0.000000	-10.000000	-0.058333	11.350000	777.000000	1023.000000	1023.000000	2046.000000
19.420000	0.047577	28.118158	6.250891	1.419557	11.018735	9.428974	0.000000	-10.000000	-0.058333	11.133333	781.000000	1023.000000	1023.000000	2046.000000
19.440001	0.048564	28.701082	6.097042	1.519160	11.448830	9.636051	0.000000	-10.000000	-0.050000	10.850000	784.666687	1023.000000	1023.000000	2046.000000
19.459999	0.049185	29.068485	5.703340	1.558093	12.052239	9.754813	0.000000	-10.000000	-0.050000	10.616667	788.333313	1023.000000	1023.000000	2046.000000
19.480000	0.049789	29.425323	5.558022	1.411162	12.423680	10.032458	0.000000	-10.000000	-0.050000	10.666667	791.666687	1023.000000	1023.000000	2046.000000
19.500000	0.050328	29.743662	5.607788	1.175762	12.559526	10.400586	0.000000	-10.000000	-0.058333	10.916667	795.333313	1023.000000	1023.000000	2046.000000
19.520000	0.050943	30.107300	6.022571	1.079589	12.325322	10.679818	0.000000	-10.000000	-0.066667	11.083334	799.000000	1023.000000	1023.000000	2046.000000
19.540001	0.051595	30.492638	6.463255	1.446642	12.155000	10.427741	0.000000	-10.000000	-0.066667	11.183333	802.666687	1023.000000	1023.000000	2046.000000
19.559999	0.052978	31.310062	7.134090	1.898652	11.991415	10.285904	0.000000	-10.000000	-0.058333	11.066667	806.333313	1023.000000	1023.000000	2046.000000
19.580000	0.054260	32.067455	7.517694	2.035268	11.984317	10.530177	0.000000	-10.000000	-0.041667	10.833333	810.000000	1023.000000	1023.000000	2046.000000
19.600000	0.054715	32.336815	7.190788	2.320199	12.341496	10.484333	0.000000	-10.000000	-0.041667	10.483334	813.833313	1023.000000	1023.000000	2046.000000
19.620001	0.054730	32.345531	6.884991	2.340095	12.615386	10.505058	0.000000	-10.000000	-0.041667	10.166667	817.500000	1023.000000	1023.000000	2046.000000
19.639999	0.054449	32.179264	6.538726	2.325174	12.817002	10.498361	0.000000	-10.000000	-0.050000	9.883333	820.833313	1023.000000	1023.000000	2046.000000
19.660000	0.054335	32.111736	6.246492	2.068108	13.093411	10.703727	0.000000	-10.000000	-0.050000	9.850000	824.166687	1023.000000	1023.000000	2046.000000
19.680000	0.054406	32.153980	6.259895	1.604794	13.098783	11.190507	0.000000	-10.000000	-0.041667	9.850000	827.500000	1023.000000	1023.000000	2046.000000
19.700001	0.053751	31.766781	6.394664	1.356701	12.758864	11.256551	0.000000	-10.000000	-0.025000	9.733334	830.833313	1023.000000	1023.000000	2046.000000
19.719999	0.052215	30.858982	6.574747	1.422466	12.037316	10.824453	0.000000	-10.000000	-0.008333	9.033334	834.166687	1023.000000	1023.000000	2046.000000
19.740000	0.050997	30.139383	6.842113	1.730906	11.330056	10.236308	0.000000	-10.000000	0.000000	8.200001	837.333313	1023.000000	1023.000000	2046.000000
19.760000	0.050396	29.783997	6.978926	2.059921	10.957579	9.787570	0.000000	-10.000000	0.000000	7.400000	840.166687	1023.000000	1023.000000	2046.000000
19.780001	0.050097	29.607269	6.987193	2.170583	10.814297	9.635196	0.000000	-10.000000	0.000000	6.950000	842.833313	1023.000000	1023.000000	2046.000000
19.799999	0.050091	29.603632	6.782715	2.159253	10.999564	9.662099	0.000000	-10.000000	0.000000	6.766667	845.166687	1023.000000	1023.000000	2046.000000
19.820000	0.049728	29.389006	6.284161	2.045033	11.358419	9.701392	0.000000	-10.000000	0.000000	6.733333	847.500000	1023.000000	1023.000000	2046.000000
19.840000	0.049592	29.308702	5.818610	1.913880	11.793881	9.782331	0.000000	-10.000000	0.000000	6.900000	849.666687	1023.000000	1023.000000	2046.000000
19.860001	0.050447	29.814289	5.888395	1.563429	12.009982	10.352484	0.000000	-10.000000	0.000000	6.916667	852.000000	1023.000000	1023.000000	2046.000000
19.879999	0.051902	30.674131	6.598151	1.609214	11.752600	10.714167	0.000000	-10.000000	0.000000	6.766667	854.333313	1023.000000	1023.000000	2046.000000
19.900000	0.052580	31.074793	7.267795	2.302862	11.337655	10.166481	0.000000	-10.000000	0.000000	6.516667	856.500000	1023.000000	1023.000000	2046.000000
19.920000	0.053323	31.513813	7.234968	2.710833	11.583751	9.984261	0.000000	-10.000000	0.000000	6.416667	858.666687	1023.000000	1023.000000	2046.000000
19.940001	0.053491	31.613270	6.855918	2.614893	11.995279	10.147179	0.000000	-10.000000	0.000000	6.450000	861.000000	1023.000000	1023.000000	2046.000000
19.959999	0.053878	31.841993	6.460928	2.534536	12.525950	10.320579	0.000000	-10.000000	0.000000	6.466667	863.333313	1023.000000	1023.000000	2046.000000
19.980000	0.055363	32.719765	6.530684	2.194242	12.979101	11.015738	0.000000	-10.000000	0.000000	6.316667	865.500000	1023.000000	1023.000000	2046.000000
20.000000	0.057132	33.765110	7.081506	2.075903	12.998363	11.609341	0.000000	-10.000000	0.000000	5.983334	867.500000	1023.000000	1023.000000	2046.000000
20.020000	0.058347	34.483250	7.841325	2.592276	12.703360	11.346290	0.000000	-10.000000	0.000000	5.650000	869.500000	1023.000000	1023.000000	2046.000000
20.040001	0.058941	34.834354	8.206614	3.100580	12.613009	10.914148	0.000000	-10.000000	0.000000	5.150000	871.500000	1023.000000	1023.000000	2046.000000
20.059999	0.058463	34.551514	7.920402	2.936404	12.828670	10.866040	0.000000	-10.000000	0.008333	4.500000	873.333313	1023.000000	1023.000000	2046.000000
20.080000	0.057286	33.856316	7.297341	2.554712	13.190187	10.814075	0.000000	-10.000000	0.008333	3.250000	875.000000	1023.000000	1023.000000	2046.000000
20.100000	0.057145	33.772514	7.088155	2.006020	13.482931	11.195408	0.000000	-10.000000	0.016667	1.733333	876.166687	1023.000000	1023.000000	2046.000000
20.120001	0.057770	34.141785	7.548299	1.608702	13.325225	11.659558	0.000000	-10.000000	0.008333	0.550000	876.833313	1023.000000	1023.000000	2046.000000
20.139999	0.057964	34.256660	8.194243	1.859746	12.876932	11.325740	0.000000	-10.000000	0.016667	0.000000	877.000000	1023.000000	1023.000000	2046.000000
20.160000	0.057941	34.243355	8.611762	2.228766	12.565266	10.837561	0.000000	-10.000000	0.008333	0.316667	877.000000	1023.000000	1023.000000	2046.000000
20.180000	0.058098	34.335831	8.604837	2.423311	12.677640	10.630043	0.000000	-10.000000	0.008333	1.033333	877.000000	1023.000000	1023.000000	2046.000000
20.200001	0.058190	34.390511	8.166034	2.267715	13.106928	10.849834	0.000000	-10.000000	0.000000	2.016667	877.166687	1023.000000	1023.000000	2046.000000
20.219999	0.058661	34.668625	7.800886	2.181653	13.656874	11.029211	0.000000	-10.000000	0.000000	2.900000	877.666687	1023.000000	1023.000000	2046.000000
20.240000	0.060192	35.573200	7.823379	2.063131	14.136101	11.550588	0.000000	-10.000000	0.000000	3.383333	878.500000	1023.000000	1023.000000	2046.000000
20.260000	0.062019	36.653358	8.264797	1.922872	14.237820	12.227869	0.000000	-10.000000	0.008333	3.466667	879.666687	1023.000000	1023.000000	2046.000000
20.280001	0.063136	37.313606	8.845593	2.204402	14.003940	12.259671	0.000000	-10.000000	0.016667	3.283333	880.833313	1023.000000	1023.000000	2046.000000
20.299999	0.063945	37.791267	9.362114	2.802149	13.767198	11.859805	0.000000	-10.000000	0.016667	3.083333	882.000000	1023.000000	1023.000000	2046.000000
20.320000	0.064800	38.296551	9.645316	3.205164	13.782684	11.663387	0.000000	-10.000000	0.008333	2.966667	883.000000	1023.000000	1023.000000	2046.000000
20.340000	0.064976	38.401009	9.494686	3.259819	13.976075	11.670430	0.000000	-10.000000	0.000000	2.833333	884.000000	1023.000000	1023.000000	2046.000000
20.360001	0.064587	38.170792	9.102622	3.170482	14.214130	11.683556	0.000000	-10.000000	0.008333	2.550000	885.000000	1023.000000	1023.000000	2046.000000
20.379999	0.063891	37.759808	8.630724	3.015935	14.411506	11.701642	0.000000	-10.000000	0.025000	2.116667	886.000000	1023.000000	1023.000000	2046.000000
20.400000	0.064086	37.875065	8.505680	2.800066	14.526983	12.042337	0.000000	-10.000000	0.033333	1.633333	886.666687	1023.000000	1023.000000	2046.000000
20.420000	0.064637	38.200611	8.759436	2.657098	14.427621	12.356455	0.000000	-10.000000	0.041667	0.916667	887.000000	1023.000000	1023.000000	2046.000000
20.440001	0.065314	38.600548	9.301234	2.743735	14.058533	12.497046	0.000000	-10.000000	0.041667	0.400000	887.000000	1023.000000	1023.000000	2046.000000
20.459999	0.065622	38.782669	9.785641	3.093397	13.655742	12.247890	0.000000	-10.000000	0.033333	0.000000	887.000000	1023.000000	1023.000000	2046.000000
20.480000	0.065882	38.936222	9.814357	3.556317	13.695382	11.870167	0.000000	-10.000000	0.033333	-0.516667	887.000000	1023.000000	1023.000000	2046.000000
20.500000	0.066025	39.020805	9.552370	3.645108	13.962841	11.860486	0.000000	-10.000000	0.033333	-0.933333	887.000000	1023.000000	1023.000000	2046.000000
20.520000	0.065182	38.522533	8.995161	3.465707	14.130395	11.931273	0.000000	-10.000000	0.050000	-1.100000	887.000000	1023.000000	1023.000000	2046.000000
20.540001	0.064807	38.300674	8.643096	3.214058	14.359067	12.084453	0.000000	-10.000000	0.041667	-0.583333	887.000000	1023.000000	1023.000000	2046.000000
20.559999	0.064953	38.387165	8.753044	2.857367	14.282125	12.494629	0.000000	-10.000000	0.041667	-0.166667	887.000000	1023.000000	1023.000000	2046.000000
20.580000	0.064133	37.902718	8.936323	2.680344	13.803181	12.482868	0.000000	-10.000000	0.041667	-0.316667	887.000000	1023.000000	1023.000000	2046.000000
20.600000	0.061758	36.498840	9.011059	2.956663	12.872132	11.658987	0.000000	-10.000000	0.050000	-1.233333	887.000000	1023.000000	1023.000000	2046.000000
20.620001	0.059243	35.012501	8.748048	3.118639	12.221465	10.924350	0.000000	-10.000000	0.050000	-2.500000	887.000000	1023.000000	1023.000000	2046.000000
20.639999	0.057317	33.874538	8.310005	2.979988	11.881108	10.703437	0.000000	-10.000000	0.041667	-3.700000	887.000000	1023.000000	1023.000000	2046.000000
20.660000	0.055757	32.952625	7.651278	2.755478	11.933832	10.612038	0.000000	-10.000000	0.041667	-4.216667	887.000000	1023.000000	1023.000000	2046.000000
20.680000	0.055288	32.674965	7.305299	2.526427	12.069687	10.773553	0.000000	-10.000000	0.041667	-4.116667	887.000000	1023.000000	1023.000000	2046.000000
20.700001	0.055755	32.950932	7.341988	2.263455	12.126979	11.218510	0.000000	-10.000000	0.041667	-3.550000	887.000000	1023.000000	1023.000000	2046.000000
20.719999	0.055912	33.043877	7.587763	2.248304	11.846658	11.361151	0.000000	-10.000000	0.041667	-2.933333	887.000000	1023.000000	1023.000000	2046.000000
20.740000	0.056016	33.105652	7.814172	2.693569	11.581960	11.015952	0.000000	-10.000000	0.033333	-2.583333	887.000000	1023.000000	1023.000000	2046.000000
20.760000	0.056042	33.120998	7.814855	3.145538	11.503485	10.657123	0.000000	-10.000000	0.033333	-2.450000	887.000000	1023.000000	1023.000000	2046.000000
20.780001	0.055886	33.028873	7.468682	3.117534	11.667832	10.774825	0.000000	-10.000000	0.025000	-2.316667	887.000000	1023.000000	1023.000000	2046.000000
20.799999	0.055820	32.989738	6.973230	3.061263	12.043227	10.912018	0.000000	-10.000000	0.025000	-1.950000	887.000000	1023.000000	1023.000000	2046.000000
20.820000	0.056790	33.563011	6.952031	2.972078	12.288299	11.350604	0.000000	-10.000000	0.025000	-1.300000	887.000000	1023.000000	1023.000000	2046.000000
20.840000	0.058068	34.318150	7.293690	2.914215	12.265096	11.845149	0.000000	-10.000000	0.033333	-0.616667	887.000000	1023.000000	1023.000000	2046.000000
20.860001	0.058823	34.764111	7.689601	3.258657	12.046698	11.769156	0.000000	-10.000000	0.041667	-0.450000	887.000000	1023.000000	1023.000000	2046.000000
20.879999	0.059367	35.086037	7.803073	3.639496	12.070445	11.573023	0.000000	-10.000000	0.050000	-1.033333	887.000000	1023.000000	1023.000000	2046.000000
20.900000	0.059767	35.322380	7.840858	3.739807	12.135123	11.606592	0.000000	-10.000000	0.050000	-1.850000	887.000000	1023.000000	1023.000000	2046.000000
20.920000	0.059465	35.143810	7.545582	3.590976	12.315404	11.691849	0.000000	-10.000000	0.050000	-2.700000	887.000000	1023.000000	1023.000000	2046.000000
20.940001	0.058740	34.715111	7.228291	3.436663	12.414323	11.635835	0.000000	-10.000000	0.050000	-3.483333	887.000000	1023.000000	1023.000000	2046.000000
20.959999	0.058093	34.332733	6.975946	3.074086	12.605297	11.677405	0.000000	-10.000000	0.050000	-4.550000	887.000000	1023.000000	1023.000000	2046.000000
20.980000	0.057793	34.155861	7.024812	2.690765	12.566195	11.874087	0.000000	-10.000000	0.050000	-5.483334	887.000000	1023.000000	1023.000000	2046.000000
21.000000	0.057612	34.048576	7.171338	2.463214	12.414705	11.999319	0.000000	-10.000000	0.050000	-6.016667	887.000000	1023.000000	1023.000000	2046.000000
21.020000	0.057170	33.787354	7.445107	2.451642	12.074253	11.816353	0.000000	-10.000000	0.050000	-6.133334	887.000000	1023.000000	1023.000000	2046.000000
21.040001	0.056622	33.463623	7.635986	2.684488	11.776533	11.366615	0.000000	-10.000000	0.050000	-5.900000	887.000000	1023.000000	1023.000000	2046.000000
21.059999	0.056254	33.246380	7.707004	2.788299	11.637557	11.113522	0.000000	-10.000000	0.050000	-5.433333	887.000000	1023.000000	1023.000000	2046.000000
21.080000	0.056150	33.184658	7.442021	2.659465	11.840077	11.243094	0.000000	-10.000000	0.041667	-4.783333	887.000000	1023.000000	1023.000000	2046.000000
21.100000	0.056476	33.377502	7.162763	2.644953	12.265387	11.304400	0.000000	-10.000000	0.033333	-4.000000	887.000000	1023.000000	1023.000000	2046.000000
21.120001	0.058009	34.283508	7.249061	2.596368	12.681085	11.756993	0.000000	-10.000000	0.033333	-3.183333	887.000000	1023.000000	1023.000000	2046.000000
21.139999	0.059471	35.147530	7.627435	2.587968	12.707759	12.224369	0.000000	-10.000000	0.041667	-2.533334	887.000000	1023.000000	1023.000000	2046.000000
21.160000	0.060067	35.499775	7.872730	2.884134	12.598537	12.144373	0.000000	-10.000000	0.050000	-1.983333	887.000000	1023.000000	1023.000000	2046.000000
21.180000	0.060506	35.759052	8.100987	3.282388	12.515248	11.860427	0.000000	-10.000000	0.041667	-1.366667	887.000000	1023.000000	1023.000000	2046.000000
21.200001	0.060877	35.978329	8.239922	3.467658	12.501930	11.768818	0.000000	-10.000000	0.041667	-0.666667	887.000000	1023.000000	1023.000000	2046.000000
21.219999	0.060964	36.029930	8.079299	3.368275	12.633365	11.948992	0.000000	-10.000000	0.033333	-0.166667	887.000000	1023.000000	1023.000000	2046.000000
21.240000	0.061168	36.150387	7.821175	3.369857	12.970375	11.988981	0.000000	-10.000000	0.041667	0.000000	887.000000	1023.000000	1023.000000	2046.000000
21.260000	0.062071	36.683781	7.799984	3.319355	13.258382	12.306059	0.000000	-10.000000	0.041667	0.000000	887.000000	1023.000000	1023.000000	2046.000000
21.280001	0.063035	37.253494	8.033364	3.224173	13.267489	12.728467	0.000000	-10.000000	0.050000	-0.566667	887.000000	1023.000000	1023.000000	2046.000000
21.299999	0.063035	37.253494	8.328623	3.460910	12.928653	12.535307	0.000000	-10.000000	0.050000	-1.316667	887.000000	1023.000000	1023.000000	2046.000000
21.320000	0.062743	37.080879	8.435472	3.771085	12.748051	12.126270	0.000000	-10.000000	0.050000	-2.266667	887.000000	1023.000000	1023.000000	2046.000000
21.340000	0.062396	36.875900	8.365317	3.724532	12.706264	12.079785	0.000000	-10.000000	0.050000	-2.800000	887.000000	1023.000000	1023.000000	2046.000000
21.360001	0.061744	36.490742	8.079266	3.693958	12.723728	11.993788	0.000000	-10.000000	0.041667	-3.200000	887.000000	1023.000000	1023.000000	2046.000000
21.379999	0.061120	36.121761	7.798535	3.610394	12.751440	11.961390	0.000000	-10.000000	0.041667	-3.366667	887.000000	1023.000000	1023.000000	2046.000000
21.400000	0.060844	35.958645	7.749208	3.422138	12.656549	12.130748	0.000000	-10.000000	0.041667	-3.383333	887.000000	1023.000000	1023.000000	2046.000000
21.420000	0.060553	35.786819	7.843893	3.324129	12.395266	12.223534	0.000000	-10.000000	0.050000	-3.566667	887.000000	1023.000000	1023.000000	2046.000000
21.440001	0.059941	35.425343	7.939832	3.418985	12.075729	11.990799	0.000000	-10.000000	0.058333	-4.183333	887.000000	1023.000000	1023.000000	2046.000000
21.459999	0.059571	35.206257	8.027677	3.649040	11.855238	11.674302	0.000000	-10.000000	0.066667	-5.266667	887.000000	1023.000000	1023.000000	2046.000000
21.480000	0.059185	34.978371	8.085287	3.643572	11.646429	11.603080	0.000000	-10.000000	0.075000	-6.466667	887.000000	1023.000000	1023.000000	2046.000000
21.500000	0.059169	34.968834	8.055603	3.819880	11.683396	11.409957	0.000000	-10.000000	0.075000	-7.466667	887.000000	1023.000000	1023.000000	2046.000000
21.520000	0.058551	34.603508	7.886791	3.900719	11.536014	11.279984	0.000000	-10.000000	0.075000	-8.233334	887.000000	1023.000000	1023.000000	2046.000000
21.540001	0.057674	34.085419	7.634914	3.836122	11.442221	11.172161	0.000000	-10.000000	0.083333	-8.800000	883.500000	1023.000000	1023.000000	2046.000000
21.559999	0.056604	33.453098	7.326099	3.707885	11.403644	11.015471	0.000000	-10.000000	0.108333	-10.550000	870.833313	1023.000000	1023.000000	2046.000000
21.580000	0.055305	32.685520	6.944448	3.485166	11.372703	10.883203	0.000000	-10.000000	0.133333	-12.066667	858.166687	1023.000000	1023.000000	2046.000000
21.600000	0.053237	31.463121	6.670176	3.222750	10.893445	10.676750	0.000000	-10.000000	0.150000	-13.450000	849.000000	1023.000000	1023.000000	2046.000000
21.620001	0.050338	29.749870	6.373282	2.927350	10.085446	10.363791	0.000000	-10.000000	0.150000	-13.450000	849.000000	1023.000000	1023.000000	2046.000000
21.639999	0.047833	28.269152	6.168783	2.928205	9.366976	9.805188	0.000000	-10.000000	0.150000	-13.450000	849.000000	1023.000000	1023.000000	2046.000000
21.660000	0.046034	27.205805	6.015494	3.060411	8.872935	9.256964	0.000000	-10.000000	0.150000	-13.533333	847.500000	1023.000000	1023.000000	2046.000000
21.680000	0.044827	26.492847	6.037339	3.107161	8.424415	8.923933	0.000000	-10.000000	0.150000	-13.700000	844.500000	1023.000000	1023.000000	2046.000000
21.700001	0.043881	25.933659	5.989630	3.161374	8.162501	8.620153	0.000000	-10.000000	0.150000	-13.900000	839.833313	1023.000000	1023.000000	2046.000000
21.719999	0.043012	25.419930	5.992038	3.099918	7.841244	8.486730	0.000000	-10.000000	0.150000	-14.083333	835.166687	1023.000000	1023.000000	2046.000000
21.740000	0.042396	25.055967	5.858921	3.079288	7.711559	8.406199	0.000000	-10.000000	0.175000	-14.433333	830.333313	1023.000000	1023.000000	2046.000000
21.760000	0.042006	24.825329	5.581212	3.163148	7.858325	8.222644	0.000000	-10.000000	0.191667	-14.950000	825.500000	1023.000000	1023.000000	2046.000000
21.780001	0.041751	24.674543	5.251225	3.284988	8.100089	8.038241	0.000000	-10.000000	0.216667	-15.500000	820.500000	1023.000000	1023.000000	2046.000000
21.799999	0.041773	24.687817	5.075800	3.291279	8.241077	8.079659	0.000000	-10.000000	0.225000	-15.716667	815.333313	1023.000000	1023.000000	2046.000000
21.820000	0.042026	24.837225	4.976675	3.236142	8.418361	8.206049	0.000000	-10.000000	0.241667	-15.933333	810.166687	1023.000000	1023.000000	2046.000000
21.840000	0.042015	24.830919	5.033252	3.142164	8.318574	8.336930	0.000000	-10.000000	0.250000	-16.116667	804.833313	1023.000000	1023.000000	2046.000000
21.860001	0.041874	24.747547	5.268806	3.109374	8.072169	8.297199	0.000000	-10.000000	0.250000	-16.383333	799.500000	1023.000000	1023.000000	2046.000000
21.879999	0.041398	24.466045	5.511843	3.336793	7.753315	7.864095	0.000000	-10.000000	0.250000	-16.583334	794.000000	1023.000000	1023.000000	2046.000000
21.900000	0.040943	24.197498	5.733271	3.578685	7.451018	7.434525	0.000000	-10.000000	0.250000	-16.783335	788.333313	1023.000000	1023.000000	2046.000000
21.920000	0.040328	23.833769	5.826581	3.567670	7.259406	7.180110	0.000000	-10.000000	0.250000	-17.050001	782.833313	1023.000000	1023.000000	2046.000000
21.940001	0.039338	23.248964	5.417804	3.364261	7.388683	7.078215	0.000000	-10.000000	0.266667	-17.350000	777.166687	1023.000000	1023.000000	2046.000000
21.959999	0.038252	22.607172	4.940357	3.158644	7.615340	6.892832	0.000000	-10.000000	0.283333	-17.583334	773.500000	1023.000000	1023.000000	2046.000000
21.980000	0.036979	21.854294	4.609848	2.683160	7.614807	6.946478	0.000000	-10.000000	0.300000	-17.933334	767.500000	1023.000000	1023.000000	2046.000000
22.000000	0.035314	20.870398	4.676685	2.277003	7.079675	6.837035	0.000000	-10.000000	0.300000	-18.366667	761.500000	1023.000000	1023.000000	2046.000000
22.020000	0.033207	19.625315	4.859632	2.312544	6.312214	6.140924	0.000000	-10.000000	0.300000	-18.800001	753.166687	1023.000000	1023.000000	2046.000000
22.040001	0.031624	18.689875	5.080585	2.440595	5.766367	5.402327	0.000000	-10.000000	0.300000	-18.916668	746.833313	1023.000000	1023.000000	2046.000000
22.059999	0.030769	18.184305	5.210238	2.417749	5.438058	5.118260	0.000000	-10.000000	0.300000	-18.916668	740.500000	1023.000000	1023.000000	2046.000000
22.080000	0.030079	17.776405	4.981178	2.283285	5.478352	5.033590	0.000000	-10.000000	0.291667	-18.700001	734.333313	1023.000000	1023.000000	2046.000000
22.100000	0.029749	17.581835	4.603581	2.241557	5.770307	4.966390	0.000000	-10.000000	0.283333	-18.616667	730.166687	1023.000000	1023.000000	2046.000000
22.120001	0.029835	17.632462	4.229931	2.250588	6.174527	4.977416	0.000000	-10.000000	0.283333	-18.266666	723.833313	1023.000000	1023.000000	2046.000000
22.139999	0.029851	17.642040	4.018397	2.113706	6.350335	5.159603	0.000000	-10.000000	0.291667	-18.316668	717.666687	1023.000000	1023.000000	2046.000000
22.160000	0.029590	17.487816	4.041877	1.986521	6.146476	5.312941	0.000000	-10.000000	0.291667	-18.366667	709.500000	1023.000000	1023.000000	2046.000000
22.180000	0.028954	17.111546	4.090373	1.901069	5.846741	5.273364	0.000000	-10.000000	0.283333	-18.550001	705.500000	1023.000000	1023.000000	2046.000000
22.200001	0.028016	16.557621	4.363230	2.058567	5.246183	4.889641	0.000000	-10.000000	0.283333	-18.450001	699.500000	1023.000000	1023.000000	2046.000000
22.219999	0.027180	16.063131	4.601027	2.431193	4.793265	4.237648	0.000000	-10.000000	0.291667	-18.283335	693.500000	1023.000000	1023.000000	2046.000000
22.240000	0.026803	15.840409	4.824950	2.607974	4.506630	3.900855	0.000000	-10.000000	0.291667	-18.150000	685.500000	1023.000000	1023.000000	2046.000000
22.260000	0.026517	15.671426	4.749043	2.575270	4.471564	3.875549	0.000000	-10.000000	0.283333	-18.066668	679.166687	1023.000000	1023.000000	2046.000000
22.280001	0.026371	15.585334	4.448653	2.583970	4.713558	3.839153	0.000000	-10.000000	0.275000	-18.049999	674.833313	1023.000000	1023.000000	2046.000000
22.299999	0.026052	15.396458	3.865092	2.591533	5.149965	3.789868	0.000000	-10.000000	0.283333	-18.100000	668.500000	1023.000000	1023.000000	2046.000000
22.320000	0.025693	15.184608	3.443778	2.496051	5.418329	3.826450	0.000000	-10.000000	0.291667	-18.250000	662.500000	1023.000000	1023.000000	2046.000000
22.340000	0.024980	14.763035	3.263367	2.231378	5.347269	3.921021	0.000000	-10.000000	0.291667	-18.366667	654.500000	1023.000000	1023.000000	2046.000000
22.360001	0.023886	14.116735	3.394406	1.942657	4.829914	3.949758	0.000000	-10.000000	0.291667	-18.383333	648.500000	1023.000000	1023.000000	2046.000000
22.379999	0.022449	13.267442	3.688298	2.083762	4.126385	3.368997	0.000000	-10.000000	0.283333	-18.283333	642.500000	1023.000000	1023.000000	2046.000000
22.400000	0.021811	12.890061	4.010185	2.428747	3.715551	2.735578	0.000000	-10.000000	0.275000	-18.183334	636.500000	1023.000000	1023.000000	2046.000000
22.420000	0.021852	12.914234	4.215624	2.619638	3.584872	2.494100	0.000000	-10.000000	0.258333	-18.000000	630.500000	1023.000000	1023.000000	2046.000000
22.440001	0.021982	12.991120	3.850283	2.495677	4.004371	2.640789	0.000000	-10.000000	0.250000	-17.883335	626.500000	1023.000000	1023.000000	2046.000000
22.459999	0.021764	12.862466	3.289953	2.471778	4.492531	2.608203	0.000000	-10.000000	0.250000	-17.583334	620.500000	1023.000000	1023.000000	2046.000000
22.480000	0.021171	12.511878	2.851134	2.320319	4.687070	2.653355	0.000000	-10.000000	0.250000	-17.366667	616.500000	1023.000000	1023.000000	2046.000000
22.500000	0.019700	11.642450	2.515611	2.015265	4.457059	2.654516	0.000000	-10.000000	0.250000	-17.049999	608.500000	1023.000000	1023.000000	2046.000000
22.520000	0.017408	10.288324	2.565489	1.541109	3.575835	2.605891	0.000000	-10.000000	0.250000	-16.933334	602.833313	1023.000000	1023.000000	2046.000000
22.540001	0.015127	8.940100	2.607950	1.484433	2.785788	2.061929	0.000000	-10.000000	0.250000	-16.933334	595.166687	1023.000000	1023.000000	2046.000000
22.559999	0.013616	8.046946	2.835976	1.790900	2.124468	1.295603	0.000000	-10.000000	0.250000	-16.950001	589.500000	1023.000000	1023.000000	2046.000000
22.580000	0.012930	7.641403	2.975850	2.082302	1.853718	0.729532	0.000000	-10.000000	0.250000	-17.116667	583.833313	1023.000000	1023.000000	2046.000000
22.600000	0.012918	7.634618	2.962198	1.961747	1.856668	0.854005	0.000000	-10.000000	0.250000	-17.216667	578.166687	1023.000000	1023.000000	2046.000000
22.620001	0.012693	7.501789	2.352876	1.779817	2.323209	1.045888	0.000000	-10.000000	0.250000	-17.400002	574.500000	1023.000000	1023.000000	2046.000000
22.639999	0.012506	7.390764	1.710217	1.878754	2.865860	0.935932	0.000000	-10.000000	0.266667	-17.683334	568.500000	1023.000000	1023.000000	2046.000000
22.660000	0.011499	6.796084	1.363929	1.694513	2.678601	1.059042	0.000000	-10.000000	0.283333	-17.916666	564.500000	1023.000000	1023.000000	2046.000000
22.680000	0.009534	5.634671	1.399669	1.238331	1.905253	1.091418	0.000000	-10.000000	0.300000	-18.250000	556.500000	1023.000000	1023.000000	2046.000000
22.700001	0.007194	4.251793	1.756595	1.231621	0.825844	0.437732	0.000000	-10.000000	0.300000	-18.533333	550.500000	1023.000000	1023.000000	2046.000000
22.719999	0.005414	3.199564	2.032053	1.544099	0.162173	-0.538760	0.000000	-10.000000	0.308333	-18.850000	542.166687	1023.000000	1023.000000	2046.000000
22.740000	0.004088	2.415902	1.767148	1.453681	-0.001603	-0.803324	0.000000	-10.000000	0.316667	-19.066668	537.833313	1023.000000	1023.000000	2046.000000
22.760000	0.001770	1.046222	0.725379	1.153747	0.091358	-0.924262	0.000000	-10.000000	0.333333	-19.233334	533.500000	1023.000000	1023.000000	2046.000000
22.780001	-0.000711	-0.420380	-0.073095	0.892287	-0.133236	-1.106336	0.000000	-10.000000	0.341667	-19.450001	527.166687	1023.000000	1023.000000	2046.000000
22.799999	-0.002822	-1.667870	-0.319840	0.480081	-0.780572	-1.047540	0.000000	-10.000000	0.350000	-19.816668	518.500000	1023.000000	1023.000000	2046.000000
22.820000	-0.004847	-2.864634	-0.069718	0.383301	-1.799709	-1.378507	0.000000	-10.000000	0.350000	-20.050001	511.833344	1023.000000	1023.000000	2046.000000
22.840000	-0.006215	-3.673098	0.190866	0.847016	-2.459544	-2.251436	0.000000	-10.000000	0.350000	-20.183334	507.333344	1023.000000	1023.000000	2046.000000
22.860001	-0.006623	-3.914185	0.295692	1.148646	-2.672447	-2.686077	0.000000	-10.000000	0.350000	-20.150000	500.666656	1023.000000	1023.000000	2046.000000
22.879999	-0.006594	-3.896854	-0.122993	1.110429	-2.334541	-2.549749	0.000000	-10.000000	0.350000	-20.116667	494.000000	1023.000000	1023.000000	2046.000000
22.900000	-0.007042	-4.161915	-0.857324	0.995120	-1.895507	-2.404204	0.000000	-10.000000	0.358333	-20.050001	487.166656	1023.000000	1023.000000	2046.000000
22.920000	-0.008025	-4.742484	-1.322642	0.831992	-1.889404	-2.362430	0.000000	-10.000000	0.358333	-19.966667	480.500000	1023.000000	1023.000000	2046.000000
22.940001	-0.009370	-5.537956	-1.147594	0.448387	-2.624970	-2.213780	0.000000	-10.000000	0.358333	-19.816668	471.500000	1023.000000	1023.000000	2046.000000
22.959999	-0.010434	-6.166396	-0.695093	0.727031	-3.421919	-2.776416	0.000000	-10.000000	0.350000	-19.716667	464.833344	1023.000000	1023.000000	2046.000000
22.980000	-0.010166	-6.007858	-0.360368	1.248057	-3.549538	-3.346010	0.000000	-10.000000	0.358333	-19.766666	460.500000	1023.000000	1023.000000	2046.000000
23.000000	-0.009268	-5.477652	-0.577929	1.186630	-3.063027	-3.023325	0.000000	-10.000000	0.358333	-19.900000	454.000000	1023.000000	1023.000000	2046.000000
23.020000	-0.009381	-5.544004	-1.246812	0.956699	-2.542443	-2.711447	0.000000	-10.000000	0.358333	-20.033335	447.500000	1023.000000	1023.000000	2046.000000
23.040001	-0.010399	-6.146103	-1.727267	0.717853	-2.518124	-2.618566	0.000000	-10.000000	0.350000	-20.166668	440.666656	1023.000000	1023.000000	2046.000000
23.059999	-0.011798	-6.972692	-1.744787	0.290435	-3.058724	-2.459616	0.000000	-10.000000	0.350000	-20.250000	436.166656	1023.000000	1023.000000	2046.000000
23.080000	-0.013721	-8.108923	-1.530839	0.178911	-3.924609	-2.832387	0.000000	-10.000000	0.358333	-20.300001	427.000000	1023.000000	1023.000000	2046.000000
23.100000	-0.015119	-8.935217	-1.390837	0.481207	-4.394635	-3.630952	0.000000	-10.000000	0.358333	-20.216667	418.000000	1023.000000	1023.000000	2046.000000
23.120001	-0.015757	-9.312677	-1.484404	0.412314	-4.413446	-3.827141	0.000000	-10.000000	0.358333	-20.166666	411.166656	1023.000000	1023.000000	2046.000000
23.139999	-0.016469	-9.733270	-1.942094	0.021753	-4.225074	-3.587855	0.000000	-10.000000	0.358333	-20.183332	406.833344	1023.000000	1023.000000	2046.000000
23.160000	-0.018176	-10.741934	-2.712118	-0.319370	-4.074699	-3.635747	0.000000	-10.000000	0.358333	-20.216667	402.333344	1023.000000	1023.000000	2046.000000
23.180000	-0.020123	-11.892472	-2.981861	-0.767082	-4.522356	-3.621174	0.000000	-10.000000	0.358333	-20.133333	393.333344	1023.000000	1023.000000	2046.000000
23.200001	-0.021610	-12.771768	-2.676471	-1.133491	-5.386933	-3.574872	0.000000	-10.000000	0.350000	-20.016666	386.500000	1023.000000	1023.000000	2046.000000
23.219999	-0.022509	-13.303051	-2.327246	-0.732023	-5.943236	-4.300546	0.000000	-10.000000	0.350000	-19.716667	379.833344	1023.000000	1023.000000	2046.000000
23.240000	-0.022339	-13.202446	-2.302738	-0.480444	-5.845661	-4.573603	0.000000	-10.000000	0.350000	-19.466667	375.500000	1023.000000	1023.000000	2046.000000
23.260000	-0.022192	-13.115257	-2.693564	-0.698731	-5.527342	-4.195621	0.000000	-10.000000	0.350000	-19.150000	369.000000	1023.000000	1023.000000	2046.000000
23.280001	-0.022926	-13.549041	-3.427207	-0.830925	-5.199667	-4.091242	0.000000	-10.000000	0.333333	-18.900000	362.666656	1023.000000	1023.000000	2046.000000
23.299999	-0.023808	-14.070283	-3.741194	-0.964394	-5.297237	-4.067459	0.000000	-10.000000	0.300000	-18.550001	354.166656	1023.000000	1023.000000	2046.000000
23.320000	-0.024227	-14.318340	-3.625256	-1.224895	-5.701432	-3.766756	0.000000	-10.000000	0.266667	-18.266666	347.833344	1023.000000	1023.000000	2046.000000
23.340000	-0.024492	-14.474658	-3.207829	-1.066674	-6.252567	-3.947588	0.000000	-10.000000	0.266667	-18.116667	339.500000	1023.000000	1023.000000	2046.000000
23.360001	-0.024294	-14.357532	-2.853882	-0.517278	-6.501929	-4.484443	0.000000	-10.000000	0.283333	-18.133333	335.500000	1023.000000	1023.000000	2046.000000
23.379999	-0.023725	-14.021697	-2.965097	-0.391466	-6.251149	-4.413985	0.000000	-10.000000	0.283333	-18.049999	329.500000	1023.000000	1023.000000	2046.000000
23.400000	-0.024009	-14.189082	-3.553275	-0.537874	-5.923666	-4.174267	0.000000	-10.000000	0.266667	-17.866667	325.500000	1023.000000	1023.000000	2046.000000
23.420000	-0.024998	-14.774009	-4.091484	-0.611881	-5.871826	-4.198819	0.000000	-10.000000	0.250000	-17.733334	319.500000	1023.000000	1023.000000	2046.000000
23.440001	-0.025900	-15.306872	-4.318935	-0.784880	-6.038792	-4.164265	0.000000	-10.000000	0.250000	-17.500000	313.500000	1023.000000	1023.000000	2046.000000
23.459999	-0.026460	-15.637693	-4.176800	-1.155064	-6.437325	-3.868505	0.000000	-10.000000	0.250000	-17.316668	307.833344	1023.000000	1023.000000	2046.000000
23.480000	-0.026764	-15.817485	-3.734669	-0.886978	-6.995971	-4.199866	0.000000	-10.000000	0.250000	-17.100000	302.166656	1023.000000	1023.000000	2046.000000
23.500000	-0.026586	-15.712590	-3.427750	-0.339592	-7.193690	-4.751557	0.000000	-10.000000	0.250000	-17.016666	296.500000	1023.000000	1023.000000	2046.000000
23.520000	-0.026351	-15.573323	-3.648966	-0.369242	-6.996363	-4.558752	0.000000	-10.000000	0.241667	-16.933334	290.833344	1023.000000	1023.000000	2046.000000
23.540001	-0.027299	-16.133959	-4.367315	-0.554827	-6.752599	-4.459219	0.000000	-10.000000	0.241667	-16.800001	285.166656	1023.000000	1023.000000	2046.000000
23.559999	-0.028694	-16.958050	-4.841144	-0.797532	-6.805949	-4.513424	0.000000	-10.000000	0.241667	-16.716667	279.666656	1023.000000	1023.000000	2046.000000
23.580000	-0.028950	-17.109224	-4.481403	-1.151565	-7.323301	-4.152956	0.000000	-10.000000	0.258333	-16.616667	274.000000	1023.000000	1023.000000	2046.000000
23.600000	-0.028771	-17.003485	-3.855592	-0.662879	-7.799333	-4.685681	0.000000	-10.000000	0.250000	-16.366667	268.500000	1023.000000	1023.000000	2046.000000
23.620001	-0.028294	-16.721878	-3.949496	-0.424993	-7.604541	-4.742848	0.000000	-10.000000	0.241667	-16.150000	263.000000	1023.000000	1023.000000	2046.000000
23.639999	-0.029472	-17.417767	-4.804269	-0.601016	-7.266587	-4.745894	0.000000	-10.000000	0.225000	-15.883333	257.666656	1023.000000	1023.000000	2046.000000
23.660000	-0.030653	-18.115719	-5.151507	-0.942440	-7.334314	-4.687457	0.000000	-10.000000	0.216667	-15.616667	252.333328	1023.000000	1023.000000	2046.000000
23.680000	-0.030725	-18.158407	-4.627348	-1.201122	-7.930505	-4.399431	0.000000	-10.000000	0.216667	-15.283334	247.166672	1023.000000	1023.000000	2046.000000
23.700001	-0.031013	-18.328438	-4.182403	-0.705111	-8.443320	-4.997605	0.000000	-10.000000	0.225000	-14.933333	242.000000	1023.000000	1023.000000	2046.000000
23.719999	-0.031717	-18.744680	-4.272882	-0.600235	-8.653481	-5.218082	0.000000	-10.000000	0.225000	-14.783334	237.000000	1023.000000	1023.000000	2046.000000
23.740000	-0.033503	-19.800547	-5.153160	-0.861551	-8.530250	-5.255586	0.000000	-10.000000	0.216667	-14.550000	232.000000	1023.000000	1023.000000	2046.000000
23.760000	-0.035767	-21.138458	-5.881441	-1.105764	-8.628707	-5.522546	0.000000	-10.000000	0.200000	-14.300000	227.166672	1023.000000	1023.000000	2046.000000
23.780001	-0.036117	-21.345055	-5.646921	-1.597838	-9.016768	-5.083528	0.000000	-10.000000	0.200000	-14.016667	222.333328	1023.000000	1023.000000	2046.000000
23.799999	-0.035888	-21.209608	-4.924153	-1.305580	-9.646131	-5.333744	0.000000	-10.000000	0.208333	-13.866667	217.666672	1023.000000	1023.000000	2046.000000
23.820000	-0.035644	-21.065580	-4.713260	-1.096338	-9.766014	-5.489968	0.000000	-10.000000	0.208333	-13.833334	213.000000	1023.000000	1023.000000	2046.000000
23.840000	-0.036054	-21.307877	-5.493809	-0.946987	-9.212559	-5.654521	0.000000	-10.000000	0.216667	-13.933333	208.500000	1023.000000	1023.000000	2046.000000
23.860001	-0.037246	-22.012186	-6.163164	-1.105237	-8.945457	-5.798327	0.000000	-10.000000	0.208333	-14.033334	203.833328	1023.000000	1023.000000	2046.000000
23.879999	-0.037599	-22.220772	-6.238253	-1.467000	-9.072893	-5.442626	0.000000	-10.000000	0.208333	-14.083334	199.166672	1023.000000	1023.000000	2046.000000
23.900000	-0.037685	-22.271990	-5.652461	-1.687051	-9.708405	-5.224073	0.000000	-10.000000	0.200000	-13.900001	194.500000	1023.000000	1023.000000	2046.000000
23.920000	-0.037938	-22.421377	-5.209191	-1.316257	-10.130119	-5.765811	0.000000	-10.000000	0.200000	-13.633333	189.833328	1023.000000	1023.000000	2046.000000
23.940001	-0.038670	-22.854053	-5.303071	-1.322272	-10.248624	-5.980085	0.000000	-10.000000	0.183333	-13.200001	185.333328	1023.000000	1023.000000	2046.000000
23.959999	-0.040938	-24.194633	-6.319436	-1.525866	-10.102508	-6.246824	0.000000	-10.000000	0.166667	-12.833334	180.833328	1023.000000	1023.000000	2046.000000
23.980000	-0.043568	-25.748569	-7.117627	-1.856302	-10.323380	-6.451259	0.000000	-10.000000	0.141667	-12.450000	176.500000	1023.000000	1023.000000	2046.000000
24.000000	-0.044331	-26.199821	-7.178486	-2.301228	-10.658213	-6.061894	0.000000	-10.000000	0.125000	-12.133333	172.166672	1023.000000	1023.000000	2046.000000
24.020000	-0.044463	-26.277670	-6.647115	-2.245684	-11.372142	-6.012730	0.000000	-10.000000	0.125000	-11.900000	168.000000	1023.000000	1023.000000	2046.000000
24.040001	-0.044503	-26.301567	-6.253550	-1.614992	-11.796491	-6.636534	0.000000	-10.000000	0.125000	-11.650000	164.000000	1023.000000	1023.000000	2046.000000
24.059999	-0.044600	-26.358513	-6.335186	-1.377151	-11.855577	-6.790597	0.000000	-10.000000	0.133333	-11.650000	160.166672	1023.000000	1023.000000	2046.000000
24.080000	-0.045190	-26.707558	-6.839873	-1.400475	-11.677876	-6.789333	0.000000	-10.000000	0.125000	-11.433333	156.500000	1023.000000	1023.000000	2046.000000
24.100000	-0.046315	-27.372307	-7.600023	-1.425505	-11.391653	-6.955125	0.000000	-10.000000	0.125000	-11.283334	152.833328	1023.000000	1023.000000	2046.000000
24.120001	-0.046889	-27.711203	-8.003216	-1.670033	-11.217285	-6.820668	0.000000	-10.000000	0.133333	-10.916667	149.000000	1023.000000	1023.000000	2046.000000
24.139999	-0.046079	-27.232439	-7.707412	-2.065575	-11.292485	-6.166967	0.000000	-10.000000	0.125000	-10.633333	145.333328	1023.000000	1023.000000	2046.000000
24.160000	-0.045351	-26.802580	-7.107557	-1.935869	-11.674053	-6.085099	0.000000	-10.000000	0.116667	-10.300000	141.666672	1023.000000	1023.000000	2046.000000
24.180000	-0.045009	-26.600393	-6.676756	-1.389215	-11.964673	-6.569749	0.000000	-10.000000	0.108333	-9.966667	138.333328	1023.000000	1023.000000	2046.000000
24.200001	-0.044487	-26.291901	-6.576128	-1.060300	-11.866485	-6.788987	0.000000	-10.000000	0.108333	-9.650001	134.833328	1023.000000	1023.000000	2046.000000
24.219999	-0.044563	-26.336908	-6.908835	-1.130584	-11.541887	-6.755601	0.000000	-10.000000	0.108333	-9.383333	131.666672	1023.000000	1023.000000	2046.000000
24.240000	-0.045050	-26.624668	-7.417352	-1.259126	-11.142793	-6.805398	0.000000	-10.000000	0.100000	-9.300000	128.500000	1023.000000	1023.000000	2046.000000
24.260000	-0.045508	-26.895374	-7.838273	-1.507135	-10.835597	-6.714369	0.000000	-10.000000	0.100000	-9.300000	125.500000	1023.000000	1023.000000	2046.000000
24.280001	-0.045653	-26.980751	-7.960113	-1.896576	-10.695831	-6.428231	0.000000	-10.000000	0.100000	-9.316667	122.333336	1023.000000	1023.000000	2046.000000
24.299999	-0.045952	-27.157492	-7.912457	-2.250269	-10.794032	-6.200734	0.000000	-10.000000	0.100000	-9.083334	119.166664	1023.000000	1023.000000	2046.000000
24.320000	-0.046452	-27.452932	-7.759121	-2.573192	-11.028041	-6.092579	0.000000	-10.000000	0.100000	-8.916667	116.000000	1023.000000	1023.000000	2046.000000
24.340000	-0.046988	-27.770052	-7.325997	-2.662614	-11.543547	-6.237894	0.000000	-10.000000	0.100000	-8.833334	113.000000	1023.000000	1023.000000	2046.000000
24.360001	-0.047611	-28.138273	-6.977857	-2.468060	-11.993026	-6.699330	0.000000	-10.000000	0.100000	-9.016666	110.000000	1023.000000	1023.000000	2046.000000
24.379999	-0.048255	-28.518768	-6.926592	-2.268556	-12.146698	-7.176922	0.000000	-10.000000	0.100000	-9.116667	107.000000	1023.000000	1023.000000	2046.000000
24.400000	-0.049293	-29.132450	-7.314068	-2.385627	-12.127940	-7.304815	0.000000	-10.000000	0.100000	-8.983334	104.000000	1023.000000	1023.000000	2046.000000
24.420000	-0.050588	-29.897791	-7.960214	-2.642823	-11.882350	-7.412403	0.000000	-10.000000	0.091667	-8.633334	101.000000	1023.000000	1023.000000	2046.000000
24.440001	-0.051267	-30.298721	-8.370838	-2.974810	-11.615286	-7.337786	0.000000	-10.000000	0.091667	-8.133333	98.166664	1023.000000	1023.000000	2046.000000
24.459999	-0.050736	-29.984879	-8.308122	-3.448523	-11.450919	-6.777313	0.000000	-10.000000	0.083333	-7.700000	95.500000	1023.000000	1023.000000	2046.000000
24.480000	-0.050109	-29.614365	-7.971548	-3.634338	-11.556746	-6.451733	0.000000	-10.000000	0.091667	-7.300000	93.000000	1023.000000	1023.000000	2046.000000
24.500000	-0.049416	-29.205048	-7.565637	-3.492888	-11.726045	-6.420479	0.000000	-10.000000	0.091667	-7.000000	90.666664	1023.000000	1023.000000	2046.000000
24.520000	-0.048852	-28.871355	-7.026053	-2.999051	-12.100253	-6.745998	0.000000	-10.000000	0.100000	-6.766667	88.166664	1023.000000	1023.000000	2046.000000
24.540001	-0.048337	-28.567450	-6.717802	-2.570489	-12.211073	-7.068087	0.000000	-10.000000	0.091667	-6.516667	85.833336	1023.000000	1023.000000	2046.000000
24.559999	-0.048131	-28.445715	-6.759248	-2.353589	-12.106323	-7.226556	0.000000	-10.000000	0.083333	-6.266667	83.500000	1023.000000	1023.000000	2046.000000
24.580000	-0.048196	-28.484066	-7.129762	-2.354167	-11.790705	-7.209434	0.000000	-10.000000	0.075000	-6.016667	81.500000	1023.000000	1023.000000	2046.000000
24.600000	-0.048695	-28.778641	-7.603220	-2.517993	-11.514468	-7.142960	0.000000	-10.000000	0.075000	-5.800000	79.500000	1023.000000	1023.000000	2046.000000
24.620001	-0.048908	-28.904781	-7.924374	-2.627049	-11.217257	-7.136101	0.000000	-10.000000	0.066667	-5.533333	77.500000	1023.000000	1023.000000	2046.000000
24.639999	-0.048480	-28.651724	-8.008608	-2.813987	-10.980901	-6.848229	0.000000	-10.000000	0.058333	-5.250000	75.666664	1023.000000	1023.000000	2046.000000
24.660000	-0.047824	-28.263823	-7.819538	-3.003798	-10.934538	-6.505949	0.000000	-10.000000	0.050000	-4.966667	74.000000	1023.000000	1023.000000	2046.000000
24.680000	-0.047107	-27.840534	-7.389429	-3.073172	-11.169760	-6.208173	0.000000	-10.000000	0.050000	-4.783333	72.333336	1023.000000	1023.000000	2046.000000
24.700001	-0.046856	-27.691715	-7.045896	-2.946390	-11.449623	-6.249806	0.000000	-10.000000	0.050000	-4.633334	70.666664	1023.000000	1023.000000	2046.000000
24.719999	-0.046770	-27.641146	-6.708036	-2.578537	-11.722968	-6.631604	0.000000	-10.000000	0.050000	-4.550000	69.000000	1023.000000	1023.000000	2046.000000
24.740000	-0.046818	-27.669458	-6.629344	-2.214355	-11.791309	-7.034451	0.000000	-10.000000	0.050000	-4.483334	67.500000	1023.000000	1023.000000	2046.000000
24.760000	-0.047032	-27.796135	-6.764857	-2.145444	-11.745009	-7.140825	0.000000	-10.000000	0.050000	-4.383334	66.000000	1023.000000	1023.000000	2046.000000
24.780001	-0.047640	-28.155127	-7.161739	-2.265414	-11.576469	-7.151504	0.000000	-10.000000	0.058333	-4.316667	64.500000	1023.000000	1023.000000	2046.000000
24.799999	-0.048253	-28.517336	-7.618432	-2.370798	-11.320037	-7.208069	0.000000	-10.000000	0.058333	-4.200000	63.000000	1023.000000	1023.000000	2046.000000
24.820000	-0.048215	-28.495245	-7.795696	-2.479769	-11.100328	-7.119452	0.000000	-10.000000	0.058333	-4.100000	61.666668	1023.000000	1023.000000	2046.000000
24.840000	-0.048119	-28.438475	-7.840718	-2.589556	-11.001071	-7.007130	0.000000	-10.000000	0.041667	-3.983333	60.333332	1023.000000	1023.000000	2046.000000
24.860001	-0.047805	-28.252863	-7.779070	-2.772862	-10.968528	-6.732403	0.000000	-10.000000	0.041667	-3.816667	59.000000	1023.000000	1023.000000	2046.000000
24.879999	-0.047590	-28.125582	-7.607289	-2.981460	-11.109004	-6.427830	0.000000	-10.000000	0.041667	-3.633333	57.666668	1023.000000	1023.000000	2046.000000
24.900000	-0.047724	-28.204966	-7.209732	-3.000791	-11.611775	-6.382667	0.000000	-10.000000	0.050000	-3.316667	56.500000	1023.000000	1023.000000	2046.000000
24.920000	-0.048543	-28.689083	-7.022773	-2.643602	-12.064723	-6.957985	0.000000	-10.000000	0.041667	-3.000000	55.500000	1023.000000	1023.000000	2046.000000
24.940001	-0.049236	-29.098467	-6.945558	-2.411595	-12.384896	-7.356417	0.000000	-10.000000	0.041667	-2.616667	54.500000	1023.000000	1023.000000	2046.000000
24.959999	-0.049655	-29.346272	-6.989253	-2.334873	-12.470547	-7.551599	0.000000	-10.000000	0.041667	-2.383333	53.500000	1023.000000	1023.000000	2046.000000
24.980000	-0.049858	-29.466087	-7.096303	-2.349744	-12.471686	-7.548355	0.000000	-10.000000	0.050000	-2.350000	52.666668	1023.000000	1023.000000	2046.000000
25.000000	-0.050543	-29.871113	-7.401502	-2.788723	-12.438670	-7.242218	0.000000	-10.000000	0.050000	-2.716667	51.833332	1023.000000	1023.000000	2046.000000
25.020000	-0.050791	-30.017221	-7.927744	-2.627060	-11.974375	-7.488044	0.000000	-10.000000	0.050000	-3.283333	51.000000	1023.000000	1023.000000	2046.000000
25.040001	-0.050643	-29.929718	-8.148435	-2.645201	-11.668306	-7.467777	0.000000	-10.000000	0.050000	-3.783334	49.833332	1023.000000	1023.000000	2046.000000
25.059999	-0.050312	-29.734295	-8.146731	-2.872132	-11.615428	-7.100005	0.000000	-10.000000	0.050000	-3.916667	48.666668	1023.000000	1023.000000	2046.000000
25.080000	-0.050229	-29.685303	-7.949549	-3.128641	-11.782265	-6.824848	0.000000	-10.000000	0.050000	-3.666667	47.333332	1023.000000	1023.000000	2046.000000
25.100000	-0.050650	-29.934103	-7.697701	-3.226320	-12.135599	-6.874484	0.000000	-10.000000	0.050000	-3.200000	46.166668	1023.000000	1023.000000	2046.000000
25.120001	-0.051499	-30.435854	-7.604922	-3.157696	-12.462904	-7.210332	0.000000	-10.000000	0.050000	-2.683333	45.000000	1023.000000	1023.000000	2046.000000
25.139999	-0.052803	-31.206453	-7.593257	-3.011861	-12.944180	-7.657156	0.000000	-10.000000	0.041667	-2.300000	44.000000	1023.000000	1023.000000	2046.000000
25.160000	-0.054320	-32.103138	-7.855783	-2.814221	-13.325135	-8.107998	0.000000	-10.000000	0.041667	-1.933333	43.333332	1023.000000	1023.000000	2046.000000
25.180000	-0.055384	-32.732056	-8.128058	-2.802257	-13.568040	-8.233703	0.000000	-10.000000	0.041667	-1.783333	43.000000	1023.000000	1023.000000	2046.000000
25.200001	-0.056011	-33.102440	-8.466884	-2.765572	-13.572939	-8.297044	0.000000	-10.000000	0.050000	-1.766667	43.000000	1023.000000	1023.000000	2046.000000
25.219999	-0.056621	-33.463184	-8.855967	-2.821197	-13.465182	-8.320837	0.000000	-10.000000	0.041667	-2.050000	42.833332	1023.000000	1023.000000	2046.000000
25.240000	-0.056857	-33.602417	-9.095592	-2.783327	-13.345100	-8.378397	0.000000	-10.000000	0.041667	-2.333333	42.333332	1023.000000	1023.000000	2046.000000
25.260000	-0.056781	-33.557652	-9.273628	-2.780384	-13.191620	-8.312018	0.000000	-10.000000	0.033333	-2.550000	41.666668	1023.000000	1023.000000	2046.000000
25.280001	-0.056235	-33.235153	-9.209608	-2.892906	-13.114258	-8.018379	0.000000	-10.000000	0.033333	-2.416667	40.166668	1023.000000	1023.000000	2046.000000
25.299999	-0.055640	-32.883038	-9.032809	-2.987292	-13.145801	-7.717136	0.000000	-10.000000	0.025000	-2.216667	39.000000	1023.000000	1023.000000	2046.000000
25.320000	-0.055152	-32.595116	-8.786622	-2.958400	-13.279371	-7.570720	0.000000	-10.000000	0.025000	-2.000000	38.000000	1023.000000	1023.000000	2046.000000
25.340000	-0.054958	-32.480148	-8.514096	-2.800204	-13.521385	-7.644462	0.000000	-10.000000	0.033333	-1.850000	38.000000	1023.000000	1023.000000	2046.000000
25.360001	-0.054918	-32.456730	-8.316186	-2.473329	-13.658265	-8.008949	0.000000	-10.000000	0.041667	-1.666667	38.000000	1023.000000	1023.000000	2046.000000
25.379999	-0.054922	-32.458950	-8.310642	-2.298117	-13.643582	-8.206608	0.000000	-10.000000	0.050000	-1.450000	38.000000	1023.000000	1023.000000	2046.000000
25.400000	-0.054984	-32.495354	-8.565240	-2.482612	-13.378809	-8.068692	0.000000	-10.000000	0.050000	-1.516667	38.000000	1023.000000	1023.000000	2046.000000
25.420000	-0.054838	-32.409264	-8.826733	-2.526999	-12.985056	-8.070476	0.000000	-10.000000	0.050000	-1.916667	38.000000	1023.000000	1023.000000	2046.000000
25.440001	-0.054131	-31.991541	-8.926031	-2.688053	-12.520162	-7.857296	0.000000	-10.000000	0.050000	-2.516667	37.666668	1023.000000	1023.000000	2046.000000
25.459999	-0.053231	-31.459755	-8.573640	-2.992710	-12.515749	-7.377655	0.000000	-10.000000	0.050000	-2.983333	37.000000	1023.000000	1023.000000	2046.000000
25.480000	-0.053593	-31.673473	-8.337079	-3.017244	-12.842239	-7.476911	0.000000	-10.000000	0.050000	-3.133333	36.000000	1023.000000	1023.000000	2046.000000
25.500000	-0.054549	-32.238670	-8.347054	-2.911313	-13.048779	-7.931522	0.000000	-10.000000	0.050000	-3.316667	35.000000	1023.000000	1023.000000	2046.000000
25.520000	-0.055433	-32.760902	-8.337784	-2.968228	-13.273158	-8.181732	0.000000	-10.000000	0.050000	-3.766667	33.833332	1023.000000	1023.000000	2046.000000
25.540001	-0.056535	-33.412319	-8.567860	-3.278439	-13.376054	-8.189966	0.000000	-10.000000	0.050000	-4.350000	32.500000	1023.000000	1023.000000	2046.000000
25.559999	-0.057498	-33.981613	-8.964230	-3.455170	-13.209276	-8.352937	0.000000	-10.000000	0.050000	-4.650000	31.000000	1023.000000	1023.000000	2046.000000
25.580000	-0.057777	-34.146461	-9.178131	-3.577599	-13.018120	-8.372611	0.000000	-10.000000	0.050000	-4.566667	29.500000	1023.000000	1023.000000	2046.000000
25.600000	-0.057153	-33.777172	-8.998304	-3.854829	-12.925826	-7.998214	0.000000	-10.000000	0.050000	-4.233334	28.000000	1023.000000	1023.000000	2046.000000
25.620001	-0.056962	-33.664734	-8.850170	-4.011451	-12.991696	-7.811417	0.000000	-10.000000	0.050000	-3.833333	26.500000	1023.000000	1023.000000	2046.000000
25.639999	-0.056665	-33.489105	-8.663703	-4.019712	-13.040316	-7.765374	0.000000	-10.000000	0.041667	-3.383333	25.166666	1023.000000	1023.000000	2046.000000
25.660000	-0.056414	-33.340649	-8.452194	-3.930901	-13.132522	-7.825030	0.000000	-10.000000	0.041667	-2.900000	24.000000	1023.000000	1023.000000	2046.000000
25.680000	-0.056225	-33.228882	-8.283978	-3.697485	-13.231513	-8.015904	0.000000	-10.000000	0.041667	-2.483333	23.000000	1023.000000	1023.000000	2046.000000
25.700001	-0.055737	-32.940281	-8.164288	-3.454719	-13.189137	-8.132137	0.000000	-10.000000	0.050000	-2.116667	22.166666	1023.000000	1023.000000	2046.000000
25.719999	-0.055474	-32.785229	-8.031312	-3.324459	-13.271733	-8.157725	0.000000	-10.000000	0.050000	-1.816667	21.500000	1023.000000	1023.000000	2046.000000
25.740000	-0.055189	-32.616940	-8.058624	-3.338923	-13.145245	-8.074149	0.000000	-10.000000	0.041667	-1.316667	21.166666	1023.000000	1023.000000	2046.000000
25.760000	-0.055127	-32.579918	-8.299103	-3.422180	-12.878333	-7.980303	0.000000	-10.000000	0.041667	-0.716667	21.000000	1023.000000	1023.000000	2046.000000
25.780001	-0.054705	-32.330387	-8.505999	-3.320991	-12.476122	-8.027276	0.000000	-10.000000	0.041667	-0.216667	21.000000	1023.000000	1023.000000	2046.000000
25.799999	-0.053841	-31.819880	-8.486906	-3.376281	-12.143383	-7.813310	0.000000	-10.000000	0.050000	0.000000	21.000000	1023.000000	1023.000000	2046.000000
25.820000	-0.053032	-31.341881	-8.302988	-3.491276	-12.055705	-7.491912	0.000000	-10.000000	0.050000	0.000000	21.000000	1023.000000	1023.000000	2046.000000
25.840000	-0.052584	-31.077021	-8.161854	-3.536365	-12.109127	-7.269675	0.000000	-10.000000	0.041667	0.000000	21.000000	1023.000000	1023.000000	2046.000000
25.860001	-0.052470	-31.009796	-7.940291	-3.419661	-12.316318	-7.333527	0.000000	-10.000000	0.041667	0.000000	21.000000	1023.000000	1023.000000	2046.000000
25.879999	-0.052666	-31.125397	-7.786421	-3.088096	-12.526819	-7.724061	0.000000	-10.000000	0.041667	0.000000	21.000000	1023.000000	1023.000000	2046.000000
25.900000	-0.052636	-31.108067	-7.667350	-2.988939	-12.628170	-7.823606	0.000000	-10.000000	0.041667	0.000000	21.000000	1023.000000	1023.000000	2046.000000
25.920000	-0.052701	-31.146395	-7.605720	-2.958695	-12.741628	-7.840352	0.000000	-10.000000	0.041667	0.000000	21.000000	1023.000000	1023.000000	2046.000000
25.940001	-0.052778	-31.191525	-7.708093	-3.075132	-12.637661	-7.770638	0.000000	-10.000000	0.041667	0.000000	21.000000	1023.000000	1023.000000	2046.000000
25.959999	-0.052973	-31.307293	-7.896297	-3.117553	-12.498043	-7.795399	0.000000	-10.000000	0.050000	0.000000	21.000000	1023.000000	1023.000000	2046.000000
25.980000	-0.053027	-31.338945	-8.114072	-3.089468	-12.272511	-7.862895	0.000000	-10.000000	0.041667	0.000000	21.000000	1023.000000	1023.000000	2046.000000
26.000000	-0.053202	-31.442167	-8.310348	-3.094278	-12.131712	-7.905831	0.000000	-10.000000	0.041667	0.000000	21.000000	1023.000000	1023.000000	2046.000000
26.020000	-0.053186	-31.433214	-8.318446	-3.291760	-12.137329	-7.685679	0.000000	-10.000000	0.033333	0.000000	21.000000	1023.000000	1023.000000	2046.000000
26.040001	-0.052849	-31.233925	-8.169694	-3.421225	-12.244519	-7.398488	0.000000	-10.000000	0.041667	0.000000	21.000000	1023.000000	1023.000000	2046.000000
26.059999	-0.053161	-31.417952	-7.974814	-3.320519	-12.593635	-7.528982	0.000000	-10.000000	0.041667	0.000000	21.000000	1023.000000	1023.000000	2046.000000
26.080000	-0.053372	-31.542969	-7.828380	-3.135038	-12.795236	-7.784315	0.000000	-10.000000	0.050000	0.000000	21.000000	1023.000000	1023.000000	2046.000000
26.100000	-0.053859	-31.830633	-7.537748	-3.310215	-13.233462	-7.749208	0.000000	-10.000000	0.050000	0.000000	21.000000	1023.000000	1023.000000	2046.000000
26.120001	-0.053913	-31.862307	-7.712220	-3.284150	-13.032142	-7.833795	0.000000	-10.000000	0.050000	-0.583333	21.000000	1023.000000	1023.000000	2046.000000
26.139999	-0.053869	-31.836794	-8.019029	-3.083502	-12.742983	-7.991282	0.000000	-10.000000	0.041667	-1.166667	21.000000	1023.000000	1023.000000	2046.000000
26.160000	-0.053842	-31.820831	-8.407252	-3.041633	-12.375957	-7.995989	0.000000	-10.000000	0.041667	-1.600000	21.000000	1023.000000	1023.000000	2046.000000
26.180000	-0.053707	-31.740623	-8.526032	-3.285107	-12.222640	-7.706843	0.000000	-10.000000	0.041667	-1.016667	21.000000	1023.000000	1023.000000	2046.000000
26.200001	-0.053985	-31.905416	-8.440407	-3.554508	-12.381062	-7.529439	0.000000	-10.000000	0.050000	-0.433333	21.000000	1023.000000	1023.000000	2046.000000
26.219999	-0.055305	-32.685085	-8.371643	-3.678432	-12.890618	-7.744390	0.000000	-10.000000	0.050000	0.000000	21.000000	1023.000000	1023.000000	2046.000000
26.240000	-0.057181	-33.794205	-8.374708	-3.469855	-13.556235	-8.393408	0.000000	-10.000000	0.041667	0.000000	21.000000	1023.000000	1023.000000	2046.000000
26.260000	-0.058706	-34.695488	-8.442767	-3.470706	-14.150290	-8.631725	0.000000	-10.000000	0.041667	0.000000	21.000000	1023.000000	1023.000000	2046.000000
26.280001	-0.059175	-34.972221	-8.812113	-3.456008	-14.047335	-8.656765	0.000000	-10.000000	0.041667	0.000000	21.000000	1023.000000	1023.000000	2046.000000
26.299999	-0.059052	-34.899502	-9.326321	-3.286650	-13.571408	-8.715121	0.000000	-10.000000	0.050000	0.000000	21.000000	1023.000000	1023.000000	2046.000000
26.320000	-0.058388	-34.507233	-9.432611	-3.391985	-13.350931	-8.331704	0.000000	-10.000000	0.050000	0.000000	21.000000	1023.000000	1023.000000	2046.000000
26.340000	-0.058721	-34.704224	-9.233182	-3.500816	-13.798803	-8.171423	0.000000	-10.000000	0.050000	-0.666667	21.000000	1023.000000	1023.000000	2046.000000
26.360001	-0.059513	-35.171898	-9.012607	-3.148518	-14.303064	-8.707709	0.000000	-10.000000	0.050000	-1.316667	20.833334	1023.000000	1023.000000	2046.000000
26.379999	-0.059752	-35.313522	-8.814304	-2.945384	-14.605865	-8.947969	0.000000	-10.000000	0.050000	-1.933333	20.500000	1023.000000	1023.000000	2046.000000
26.400000	-0.059524	-35.178913	-9.012002	-3.018570	-14.385303	-8.763036	0.000000	-10.000000	0.033333	-1.833333	20.166666	1023.000000	1023.000000	2046.000000
26.420000	-0.059115	-34.937225	-9.415142	-2.901387	-13.829121	-8.791574	0.000000	-10.000000	0.033333	-1.683333	20.000000	1023.000000	1023.000000	2046.000000
26.440001	-0.058151	-34.367371	-9.574600	-3.061532	-13.358602	-8.372639	0.000000	-10.000000	0.033333	-1.300000	20.000000	1023.000000	1023.000000	2046.000000
26.459999	-0.057932	-34.237793	-9.365140	-3.302707	-13.596677	-7.973268	0.000000	-10.000000	0.041667	-0.733333	20.000000	1023.000000	1023.000000	2046.000000
26.480000	-0.058718	-34.702068	-8.936157	-2.984231	-14.194632	-8.587048	0.000000	-10.000000	0.033333	-0.233333	20.000000	1023.000000	1023.000000	2046.000000
26.500000	-0.058087	-34.329464	-8.520156	-2.856472	-14.249679	-8.703156	0.000000	-10.000000	0.033333	0.000000	20.000000	1023.000000	1023.000000	2046.000000
26.520000	-0.057583	-34.031479	-8.761947	-2.880780	-13.809032	-8.579719	0.000000	-10.000000	0.041667	-0.650000	20.000000	1023.000000	1023.000000	2046.000000
26.540001	-0.056907	-33.631790	-9.201580	-2.903462	-13.052343	-8.474403	0.000000	-10.000000	0.050000	-1.400000	20.000000	1023.000000	1023.000000	2046.000000
26.559999	-0.056364	-33.310860	-9.326715	-3.281476	-12.721836	-7.980832	0.000000	-10.000000	0.041667	-2.083333	19.666666	1023.000000	1023.000000	2046.000000
26.580000	-0.057325	-33.879360	-9.101936	-3.566203	-13.251072	-7.960149	0.000000	-10.000000	0.041667	-2.150000	19.333334	1023.000000	1023.000000	2046.000000
26.600000	-0.058603	-34.634411	-8.671200	-3.353349	-13.931541	-8.678322	0.000000	-10.000000	0.041667	-2.300000	18.666666	1023.000000	1023.000000	2046.000000
26.620001	-0.058782	-34.740219	-8.655234	-3.490391	-13.916378	-8.678216	0.000000	-10.000000	0.050000	-2.733333	18.000000	1023.000000	1023.000000	2046.000000
26.639999	-0.058835	-34.771629	-9.345855	-3.549767	-13.145134	-8.730871	0.000000	-10.000000	0.050000	-3.150000	17.000000	1023.000000	1023.000000	2046.000000
26.660000	-0.058583	-34.622665	-9.574048	-3.978145	-12.839310	-8.231164	0.000000	-10.000000	0.041667	-3.333333	16.000000	1023.000000	1023.000000	2046.000000
26.680000	-0.059784	-35.332577	-9.285538	-4.249318	-13.578618	-8.219103	0.000000	-10.000000	0.041667	-3.133333	15.000000	1023.000000	1023.000000	2046.000000
26.700001	-0.060766	-35.912754	-8.697309	-3.888367	-14.344878	-8.982200	0.000000	-10.000000	0.033333	-2.750000	14.000000	1023.000000	1023.000000	2046.000000
26.719999	-0.060425	-35.711235	-8.553902	-3.864729	-14.285359	-9.007245	0.000000	-10.000000	0.025000	-2.116667	13.000000	1023.000000	1023.000000	2046.000000
26.740000	-0.059680	-35.270863	-9.037894	-3.911463	-13.535218	-8.786286	0.000000	-10.000000	0.025000	-1.366667	12.333333	1023.000000	1023.000000	2046.000000
26.760000	-0.058726	-34.706898	-9.426317	-3.970830	-12.773467	-8.536283	0.000000	-10.000000	0.025000	-0.616667	12.000000	1023.000000	1023.000000	2046.000000
26.780001	-0.058278	-34.442020	-9.296234	-4.304309	-12.842006	-7.999469	0.000000	-10.000000	0.033333	-0.166667	12.000000	1023.000000	1023.000000	2046.000000
26.799999	-0.058724	-34.706158	-8.835125	-4.271920	-13.472108	-8.127007	0.000000	-10.000000	0.025000	0.000000	12.000000	1023.000000	1023.000000	2046.000000
26.820000	-0.058440	-34.537781	-8.264326	-3.678764	-13.850933	-8.743757	0.000000	-10.000000	0.025000	0.000000	12.000000	1023.000000	1023.000000	2046.000000
26.840000	-0.057511	-33.988937	-8.034658	-3.529794	-13.726483	-8.698000	0.000000	-10.000000	0.033333	0.000000	12.000000	1023.000000	1023.000000	2046.000000
26.860001	-0.056439	-33.355278	-8.380875	-3.479084	-13.038287	-8.457032	0.000000	-10.000000	0.033333	0.000000	12.000000	1023.000000	1023.000000	2046.000000
26.879999	-0.055665	-32.897865	-8.973219	-3.560084	-12.181398	-8.183165	0.000000	-10.000000	0.041667	0.000000	12.000000	1023.000000	1023.000000	2046.000000
26.900000	-0.055182	-32.612640	-8.918905	-3.889211	-12.160090	-7.644435	0.000000	-10.000000	0.041667	0.000000	12.000000	1023.000000	1023.000000	2046.000000
26.920000	-0.055953	-33.068424	-8.427551	-3.889374	-12.911049	-7.840449	0.000000	-10.000000	0.050000	0.000000	12.000000	1023.000000	1023.000000	2046.000000
26.940001	-0.056055	-33.128452	-7.797014	-3.295664	-13.470434	-8.565339	0.000000	-10.000000	0.050000	0.000000	12.000000	1023.000000	1023.000000	2046.000000
26.959999	-0.054934	-32.466129	-7.818982	-3.214457	-13.067622	-8.365067	0.000000	-10.000000	0.050000	0.000000	12.000000	1023.000000	1023.000000	2046.000000
26.980000	-0.054204	-32.034641	-8.625204	-3.203413	-12.025762	-8.180264	0.000000	-10.000000	0.033333	0.000000	12.000000	1023.000000	1023.000000	2046.000000
27.000000	-0.053953	-31.885925	-8.798635	-3.674447	-11.855408	-7.557435	0.000000	-10.000000	0.033333	0.000000	12.000000	1023.000000	1023.000000	2046.000000
27.020000	-0.054726	-32.343281	-8.283927	-3.858462	-12.658834	-7.542056	0.000000	-10.000000	0.025000	0.000000	12.000000	1023.000000	1023.000000	2046.000000
27.040001	-0.055369	-32.722786	-7.658877	-3.226345	-13.380651	-8.456914	0.000000	-10.000000	0.025000	0.000000	12.000000	1023.000000	1023.000000	2046.000000
27.059999	-0.054699	-32.327076	-7.750380	-3.161633	-13.065387	-8.349674	0.000000	-10.000000	0.025000	0.000000	12.000000	1023.000000	1023.000000	2046.000000
27.080000	-0.054612	-32.275917	-8.594110	-3.259191	-12.257806	-8.164812	0.000000	-10.000000	0.025000	0.000000	12.000000	1023.000000	1023.000000	2046.000000
27.100000	-0.054756	-32.360992	-8.880655	-3.639529	-12.089466	-7.751341	0.000000	-10.000000	0.033333	0.000000	12.000000	1023.000000	1023.000000	2046.000000
27.120001	-0.055746	-32.945839	-8.294636	-3.811366	-13.045960	-7.793875	0.000000	-10.000000	0.033333	0.000000	12.000000	1023.000000	1023.000000	2046.000000
27.139999	-0.055898	-33.035515	-7.590283	-3.162771	-13.674545	-8.607914	0.000000	-10.000000	0.041667	0.000000	12.000000	1023.000000	1023.000000	2046.000000
27.160000	-0.054901	-32.446220	-7.601539	-3.386054	-13.315111	-8.143516	0.000000	-10.000000	0.041667	0.000000	12.000000	1023.000000	1023.000000	2046.000000
27.180000	-0.054148	-32.001682	-8.614744	-3.346269	-12.062409	-7.978261	0.000000	-10.000000	0.041667	0.000000	12.000000	1023.000000	1023.000000	2046.000000
27.200001	-0.053962	-31.891703	-8.746433	-3.535774	-11.986489	-7.623007	0.000000	-10.000000	0.041667	0.000000	12.000000	1023.000000	1023.000000	2046.000000
27.219999	-0.054809	-32.391872	-8.540219	-3.808336	-12.559423	-7.483891	0.000000	-10.000000	0.041667	0.000000	12.000000	1023.000000	1023.000000	2046.000000
27.240000	-0.056382	-33.321774	-8.089564	-3.482457	-13.483053	-8.266699	0.000000	-10.000000	0.033333	0.266667	12.000000	1023.000000	1023.000000	2046.000000
27.260000	-0.056654	-33.482765	-7.769651	-3.242249	-13.722422	-8.748443	0.000000	-10.000000	0.025000	0.783333	12.000000	1023.000000	1023.000000	2046.000000
27.280001	-0.056511	-33.397785	-8.367008	-3.444686	-13.085292	-8.500801	0.000000	-10.000000	0.033333	1.300000	12.000000	1023.000000	1023.000000	2046.000000
27.299999	-0.057892	-34.214035	-9.347717	-3.701282	-12.723801	-8.441234	0.000000	-10.000000	0.041667	1.433333	12.000000	1023.000000	1023.000000	2046.000000
27.320000	-0.059518	-35.175377	-9.448370	-4.203677	-13.403703	-8.119628	0.000000	-10.000000	0.050000	1.100000	12.000000	1023.000000	1023.000000	2046.000000
27.340000	-0.061102	-36.111080	-8.966430	-3.947611	-14.530434	-8.666605	0.000000	-10.000000	0.041667	0.583333	12.000000	1023.000000	1023.000000	2046.000000
27.360001	-0.060923	-36.005623	-8.615997	-3.269247	-14.763433	-9.356947	0.000000	-10.000000	0.041667	0.183333	12.000000	1023.000000	1023.000000	2046.000000
27.379999	-0.059857	-35.375351	-9.123452	-3.300033	-14.041709	-8.910157	0.000000	-10.000000	0.041667	0.000000	12.000000	1023.000000	1023.000000	2046.000000
27.400000	-0.059936	-35.422318	-9.853159	-3.327253	-13.450242	-8.791662	0.000000	-10.000000	0.050000	0.000000	12.000000	1023.000000	1023.000000	2046.000000
27.420000	-0.060290	-35.631397	-9.916293	-3.684892	-13.627352	-8.402860	0.000000	-10.000000	0.050000	0.000000	12.000000	1023.000000	1023.000000	2046.000000
27.440001	-0.060843	-35.958069	-9.551144	-3.803470	-14.247160	-8.356295	0.000000	-10.000000	0.050000	0.000000	12.000000	1023.000000	1023.000000	2046.000000
27.459999	-0.061257	-36.203060	-9.045308	-3.218353	-14.846511	-9.092887	0.000000	-10.000000	0.050000	0.000000	12.000000	1023.000000	1023.000000	2046.000000
27.480000	-0.060163	-35.556484	-8.785080	-2.852073	-14.671290	-9.248041	0.000000	-10.000000	0.050000	0.000000	12.000000	1023.000000	1023.000000	2046.000000
27.500000	-0.059065	-34.907421	-9.410136	-3.001916	-13.761957	-8.733413	0.000000	-10.000000	0.050000	0.000000	12.000000	1023.000000	1023.000000	2046.000000
27.520000	-0.059106	-34.931904	-9.902300	-3.134304	-13.335501	-8.559801	0.000000	-10.000000	0.050000	0.000000	12.000000	1023.000000	1023.000000	2046.000000
27.540001	-0.059114	-34.936298	-9.773901	-3.499298	-13.465828	-8.197271	0.000000	-10.000000	0.050000	0.000000	12.000000	1023.000000	1023.000000	2046.000000
27.559999	-0.059204	-34.989544	-9.330671	-3.631566	-13.889483	-8.137824	0.000000	-10.000000	0.050000	0.000000	12.000000	1023.000000	1023.000000	2046.000000
27.580000	-0.059433	-35.125141	-8.851177	-3.307725	-14.302017	-8.664223	0.000000	-10.000000	0.050000	0.000000	12.000000	1023.000000	1023.000000	2046.000000
27.600000	-0.058774	-34.735691	-8.561255	-2.945224	-14.179436	-9.049778	0.000000	-10.000000	0.050000	-0.483333	12.000000	1023.000000	1023.000000	2046.000000
27.620001	-0.058057	-34.311871	-8.529896	-3.023882	-13.904995	-8.853099	0.000000	-10.000000	0.041667	-0.816667	12.000000	1023.000000	1023.000000	2046.000000
27.639999	-0.057875	-34.203926	-8.842667	-3.213462	-13.488142	-8.659654	0.000000	-10.000000	0.033333	-1.233333	12.000000	1023.000000	1023.000000	2046.000000
27.660000	-0.058185	-34.387054	-9.352767	-3.425452	-13.047304	-8.561531	0.000000	-10.000000	0.033333	-1.366667	12.000000	1023.000000	1023.000000	2046.000000
27.680000	-0.058799	-34.750404	-9.673451	-3.690601	-12.862603	-8.523750	0.000000	-10.000000	0.033333	-1.700000	12.000000	1023.000000	1023.000000	2046.000000
27.700001	-0.059355	-35.079010	-9.828599	-4.020266	-12.848073	-8.382073	0.000000	-10.000000	0.025000	-1.800000	12.000000	1023.000000	1023.000000	2046.000000
27.719999	-0.060170	-35.560192	-9.646743	-4.442669	-13.290362	-8.180416	0.000000	-10.000000	0.016667	-1.183333	12.000000	1023.000000	1023.000000	2046.000000
27.740000	-0.060916	-36.001453	-9.360817	-4.456976	-13.795924	-8.387735	0.000000	-10.000000	0.008333	-0.233333	12.000000	1023.000000	1023.000000	2046.000000
27.760000	-0.061205	-36.171993	-9.020905	-4.214184	-14.103271	-8.833633	0.000000	-10.000000	0.008333	1.083333	12.000000	1023.000000	1023.000000	2046.000000
27.780001	-0.060503	-35.757252	-8.650680	-3.950876	-14.112883	-9.042813	0.000000	-10.000000	0.000000	2.366667	12.000000	1023.000000	1023.000000	2046.000000
27.799999	-0.059256	-35.020271	-8.603508	-3.911236	-13.696132	-8.809398	0.000000	-10.000000	0.000000	3.750000	12.000000	1023.000000	1023.000000	2046.000000
27.820000	-0.058198	-34.395130	-8.940110	-4.037969	-13.040524	-8.376529	0.000000	-10.000000	0.000000	5.033333	12.000000	1023.000000	1023.000000	2046.000000
27.840000	-0.057534	-34.002663	-9.328762	-3.989947	-12.450402	-8.233551	0.000000	-10.000000	0.000000	6.283333	12.000000	1023.000000	1023.000000	2046.000000
27.860001	-0.056808	-33.573414	-9.397273	-4.212755	-12.169972	-7.793413	0.000000	-10.000000	0.000000	7.550000	12.000000	1023.000000	1023.000000	2046.000000
27.879999	-0.055952	-33.067650	-9.076178	-4.424444	-12.264422	-7.302607	0.000000	-10.000000	-0.008333	8.716667	12.000000	1023.000000	1023.000000	2046.000000
27.900000	-0.055137	-32.585682	-8.659598	-4.232414	-12.367946	-7.325725	0.000000	-10.000000	-0.033333	9.783334	12.000000	1023.000000	1023.000000	2046.000000
27.920000	-0.054061	-31.950039	-8.208770	-3.768977	-12.334332	-7.637961	0.000000	-10.000000	-0.066667	10.750000	12.000000	1023.000000	1023.000000	2046.000000
27.940001	-0.052408	-30.972998	-7.891174	-3.447755	-12.030618	-7.603451	0.000000	-10.000000	-0.100000	11.900000	13.833333	1023.000000	1023.000000	2046.000000
27.959999	-0.051021	-30.153343	-8.009342	-3.557115	-11.498193	-7.088694	0.000000	-10.000000	-0.133333	13.883333	21.000000	1023.000000	1023.000000	2046.000000
27.980000	-0.050225	-29.683189	-8.435618	-3.548632	-10.853106	-6.845832	0.000000	-10.000000	-0.158333	15.566667	28.166666	1023.000000	1023.000000	2046.000000
28.000000	-0.049967	-29.530479	-8.817567	-3.673838	-10.404373	-6.634702	0.000000	-10.000000	-0.175000	16.750000	33.500000	1023.000000	1023.000000	2046.000000
28.020000	-0.049410	-29.201136	-8.766188	-3.956011	-10.262529	-6.216407	0.000000	-10.000000	-0.191667	17.150000	35.333332	1023.000000	1023.000000	2046.000000
28.040001	-0.048950	-28.929636	-8.540813	-4.170656	-10.304669	-5.913498	0.000000	-10.000000	-0.208333	17.966667	39.000000	1023.000000	1023.000000	2046.000000
28.059999	-0.048375	-28.589405	-7.994515	-3.825550	-10.540302	-6.229037	0.000000	-10.000000	-0.250000	19.166668	44.833332	1023.000000	1023.000000	2046.000000
28.080000	-0.046715	-27.608406	-7.492960	-3.357169	-10.375618	-6.382658	0.000000	-10.000000	-0.283333	20.400000	51.000000	1023.000000	1023.000000	2046.000000
28.100000	-0.045033	-26.614309	-7.522980	-3.325244	-9.817800	-5.948287	0.000000	-10.000000	-0.325000	21.583334	57.666668	1023.000000	1023.000000	2046.000000
28.120001	-0.044244	-26.148121	-8.015273	-3.364005	-9.123890	-5.644953	0.000000	-10.000000	-0.325000	22.416666	64.666664	1023.000000	1023.000000	2046.000000
28.139999	-0.044079	-26.050501	-8.328667	-3.940489	-8.786891	-4.994454	0.000000	-10.000000	-0.333333	22.900000	72.166664	1023.000000	1023.000000	2046.000000
28.160000	-0.042428	-25.074751	-8.106888	-4.117647	-8.459297	-4.390919	0.000000	-10.000000	-0.333333	23.300001	79.666664	1023.000000	1023.000000	2046.000000
28.180000	-0.041450	-24.496979	-7.829156	-3.766440	-8.337329	-4.564054	0.000000	-10.000000	-0.350000	23.833334	87.333336	1023.000000	1023.000000	2046.000000
28.200001	-0.040293	-23.813126	-7.352469	-3.335345	-8.326790	-4.798520	0.000000	-10.000000	-0.358333	24.483334	95.000000	1023.000000	1023.000000	2046.000000
28.219999	-0.039105	-23.111027	-7.166985	-3.201150	-8.054543	-4.688348	0.000000	-10.000000	-0.366667	24.633333	103.166664	1023.000000	1023.000000	2046.000000
28.240000	-0.038605	-22.815393	-7.300591	-3.376822	-7.728634	-4.409347	0.000000	-10.000000	-0.383333	25.000000	111.500000	1023.000000	1023.000000	2046.000000
28.260000	-0.039069	-23.089684	-7.871682	-3.519697	-7.307207	-4.391098	0.000000	-10.000000	-0.400000	25.033333	119.833336	1023.000000	1023.000000	2046.000000
28.280001	-0.040055	-23.672260	-8.405433	-3.624648	-7.149924	-4.492255	0.000000	-10.000000	-0.408333	25.233334	128.166672	1023.000000	1023.000000	2046.000000
28.299999	-0.040294	-23.813580	-8.649206	-3.933719	-7.094923	-4.135731	0.000000	-10.000000	-0.408333	25.116667	136.500000	1023.000000	1023.000000	2046.000000
28.320000	-0.039622	-23.416813	-8.586344	-4.154230	-7.025015	-3.651224	0.000000	-10.000000	-0.400000	25.100000	144.833328	1023.000000	1023.000000	2046.000000
28.340000	-0.038686	-22.863716	-8.188651	-3.985829	-7.140859	-3.548376	0.000000	-10.000000	-0.391667	25.016666	153.333328	1023.000000	1023.000000	2046.000000
28.360001	-0.037322	-22.057188	-7.695316	-3.527925	-7.102184	-3.731763	0.000000	-10.000000	-0.391667	25.000000	161.666672	1023.000000	1023.000000	2046.000000
28.379999	-0.035671	-21.081457	-7.297562	-3.134607	-6.932863	-3.716425	0.000000	-10.000000	-0.400000	25.216667	170.000000	1023.000000	1023.000000	2046.000000
28.400000	-0.034306	-20.274752	-7.284665	-3.004937	-6.549527	-3.435622	0.000000	-10.000000	-0.416667	25.650000	178.333328	1023.000000	1023.000000	2046.000000
28.420000	-0.033473	-19.782377	-7.647202	-2.951896	-5.975867	-3.207411	0.000000	-10.000000	-0.425000	25.816668	186.833328	1023.000000	1023.000000	2046.000000
28.440001	-0.032733	-19.345194	-8.030828	-2.957160	-5.358077	-2.999130	0.000000	-10.000000	-0.433333	25.866667	195.500000	1023.000000	1023.000000	2046.000000
28.459999	-0.031523	-18.630348	-8.143316	-3.234119	-4.815763	-2.437150	0.000000	-10.000000	-0.441667	25.783333	204.166672	1023.000000	1023.000000	2046.000000
28.480000	-0.029886	-17.662373	-7.852559	-3.443764	-4.551290	-1.814761	0.000000	-10.000000	-0.458333	26.166668	212.833328	1023.000000	1023.000000	2046.000000
28.500000	-0.028149	-16.635885	-7.096278	-3.061922	-4.647691	-1.829994	0.000000	-10.000000	-0.441667	26.466667	221.500000	1023.000000	1023.000000	2046.000000
28.520000	-0.026090	-15.419214	-6.319301	-2.500332	-4.597180	-2.002400	0.000000	-10.000000	-0.433333	26.766668	230.166672	1023.000000	1023.000000	2046.000000
28.540001	-0.024192	-14.297650	-6.325166	-2.348152	-3.917325	-1.707008	0.000000	-10.000000	-0.425000	26.883333	239.000000	1023.000000	1023.000000	2046.000000
28.559999	-0.023547	-13.916254	-6.865505	-2.409982	-3.092159	-1.548608	0.000000	-10.000000	-0.425000	26.816668	248.000000	1023.000000	1023.000000	2046.000000
28.580000	-0.022330	-13.197021	-6.998951	-2.667431	-2.404869	-1.125770	0.000000	-10.000000	-0.433333	26.766666	257.000000	1023.000000	1023.000000	2046.000000
28.600000	-0.020650	-12.204014	-6.674400	-3.211822	-2.037984	-0.279808	0.000000	-10.000000	-0.416667	26.516666	266.000000	1023.000000	1023.000000	2046.000000
28.620001	-0.019316	-11.415787	-5.990055	-3.278198	-2.092040	-0.055494	0.000000	-10.000000	-0.416667	26.400000	275.000000	1023.000000	1023.000000	2046.000000
28.639999	-0.017930	-10.596674	-5.119936	-2.847963	-2.263528	-0.365247	0.000000	-10.000000	-0.391667	26.049999	283.833344	1023.000000	1023.000000	2046.000000
28.660000	-0.016891	-9.982505	-5.009414	-2.689067	-1.896749	-0.387275	0.000000	-10.000000	-0.391667	25.750000	292.500000	1023.000000	1023.000000	2046.000000
28.680000	-0.016687	-9.862083	-5.386770	-2.790306	-1.336730	-0.348277	0.000000	-10.000000	-0.400000	25.433334	301.166656	1023.000000	1023.000000	2046.000000
28.700001	-0.016615	-9.819451	-5.790880	-3.148496	-0.757671	-0.122405	0.000000	-10.000000	-0.425000	25.600000	309.666656	1023.000000	1023.000000	2046.000000
28.719999	-0.015170	-8.965294	-5.510780	-3.743704	-0.430920	0.720110	0.000000	-10.000000	-0.450000	25.716667	318.333344	1023.000000	1023.000000	2046.000000
28.740000	-0.013509	-7.984047	-4.566175	-3.579140	-0.701045	0.862313	0.000000	-10.000000	-0.466667	26.066668	326.833344	1023.000000	1023.000000	2046.000000
28.760000	-0.011756	-6.947643	-3.901856	-2.999894	-0.664505	0.618612	0.000000	-10.000000	-0.450000	26.433334	335.500000	1023.000000	1023.000000	2046.000000
28.780001	-0.010089	-5.962841	-3.790476	-2.749219	-0.186760	0.763616	0.000000	-10.000000	-0.416667	26.616667	344.166656	1023.000000	1023.000000	2046.000000
28.799999	-0.008989	-5.312277	-4.132312	-2.762469	0.548727	1.033777	0.000000	-10.000000	-0.391667	26.750000	353.000000	1023.000000	1023.000000	2046.000000
28.820000	-0.007632	-4.510640	-4.392677	-2.887946	1.301104	1.468879	0.000000	-10.000000	-0.400000	26.616667	362.000000	1023.000000	1023.000000	2046.000000
28.840000	-0.005472	-3.234127	-4.040068	-3.255196	1.705666	2.355472	0.000000	-10.000000	-0.408333	26.683334	370.833344	1023.000000	1023.000000	2046.000000
28.860001	-0.003501	-2.068894	-3.279700	-3.031640	1.636389	2.606058	0.000000	-10.000000	-0.416667	26.700001	379.666656	1023.000000	1023.000000	2046.000000
28.879999	-0.001899	-1.122118	-2.579908	-2.469434	1.582981	2.344243	0.000000	-10.000000	-0.425000	26.866667	388.500000	1023.000000	1023.000000	2046.000000
28.900000	-0.000072	-0.042603	-2.112080	-2.047398	1.828374	2.288501	0.000000	-10.000000	-0.425000	27.050001	397.500000	1023.000000	1023.000000	2046.000000
28.920000	0.001165	0.688731	-2.251086	-1.964199	2.443860	2.460156	0.000000	-10.000000	-0.433333	27.166666	406.500000	1023.000000	1023.000000	2046.000000
28.940001	0.001684	0.995154	-2.725134	-2.090822	3.132114	2.678997	0.000000	-10.000000	-0.425000	27.200001	415.500000	1023.000000	1023.000000	2046.000000
28.959999	0.002778	1.641535	-2.773841	-2.430087	3.646983	3.198480	0.000000	-10.000000	-0.433333	27.333334	424.500000	1023.000000	1023.000000	2046.000000
28.980000	0.005058	2.989494	-1.889575	-2.624101	3.575441	3.927730	0.000000	-10.000000	-0.425000	27.100000	433.666656	1023.000000	1023.000000	2046.000000
29.000000	0.006783	4.008932	-1.034437	-1.991276	3.377531	3.657114	0.000000	-10.000000	-0.416667	26.883333	442.833344	1023.000000	1023.000000	2046.000000
29.020000	0.007623	4.504908	-0.699279	-1.689474	3.317591	3.576069	0.000000	-10.000000	-0.400000	26.500000	452.000000	1023.000000	1023.000000	2046.000000
29.040001	0.006988	4.129866	-1.227186	-1.718190	3.527818	3.547423	0.000000	-10.000000	-0.400000	26.166666	460.833344	1023.000000	1023.000000	2046.000000
29.059999	0.006812	4.026018	-1.861813	-1.874978	4.173857	3.588952	0.000000	-10.000000	-0.416667	25.983334	469.500000	1023.000000	1023.000000	2046.000000
29.080000	0.007540	4.456252	-1.899786	-2.253292	4.539732	4.069598	0.000000	-10.000000	-0.433333	25.716667	478.166656	1023.000000	1023.000000	2046.000000
29.100000	0.009073	5.362244	-1.316059	-2.480124	4.508879	4.649549	0.000000	-10.000000	-0.425000	25.933334	486.833344	1023.000000	1023.000000	2046.000000
29.120001	0.010006	5.913654	-0.652696	-2.092856	4.237067	4.422139	0.000000	-10.000000	-0.416667	25.733334	495.500000	1023.000000	1023.000000	2046.000000
29.139999	0.010406	6.149794	-0.233388	-1.663724	4.077508	3.969397	0.000000	-10.000000	-0.408333	25.733334	504.166656	1023.000000	1023.000000	2046.000000
29.160000	0.010270	6.069391	-0.211383	-1.602218	4.050036	3.832956	0.000000	-10.000000	-0.408333	25.283333	512.666687	1023.000000	1023.000000	2046.000000
29.180000	0.009675	5.717798	-0.615453	-1.729128	4.215524	3.846855	0.000000	-10.000000	-0.400000	25.133333	521.333313	1023.000000	1023.000000	2046.000000
29.200001	0.009235	5.458047	-1.118445	-1.896392	4.540584	3.932299	0.000000	-10.000000	-0.383333	24.716667	529.666687	1023.000000	1023.000000	2046.000000
29.219999	0.009600	5.673441	-1.327703	-2.088243	4.874773	4.214615	0.000000	-10.000000	-0.366667	24.600000	538.000000	1023.000000	1023.000000	2046.000000
29.240000	0.010945	6.468466	-1.170856	-2.242354	5.178694	4.702982	0.000000	-10.000000	-0.350000	24.483334	546.000000	1023.000000	1023.000000	2046.000000
29.260000	0.012548	7.415638	-0.457813	-2.301174	5.017900	5.156725	0.000000	-10.000000	-0.333333	24.183334	554.333313	1023.000000	1023.000000	2046.000000
29.280001	0.013571	8.020252	0.179036	-1.668746	4.775627	4.734335	0.000000	-10.000000	-0.333333	23.950001	562.666687	1023.000000	1023.000000	2046.000000
29.299999	0.014472	8.553052	0.467221	-1.156706	4.833817	4.408720	0.000000	-10.000000	-0.333333	23.733334	571.000000	1023.000000	1023.000000	2046.000000
29.320000	0.015270	9.024838	0.214518	-1.185343	5.326577	4.669087	0.000000	-10.000000	-0.341667	23.766668	579.000000	1023.000000	1023.000000	2046.000000
29.340000	0.015861	9.373984	-0.231861	-1.267482	5.994907	4.878420	0.000000	-10.000000	-0.333333	23.800001	586.833313	1023.000000	1023.000000	2046.000000
29.360001	0.017757	10.494654	-0.082038	-1.492967	6.477678	5.591980	0.000000	-10.000000	-0.316667	23.533335	594.500000	1023.000000	1023.000000	2046.000000
29.379999	0.019768	11.682659	0.864093	-1.280583	6.209591	5.889558	0.000000	-10.000000	-0.316667	23.366667	602.166687	1023.000000	1023.000000	2046.000000
29.400000	0.020777	12.279303	1.275053	-0.551020	6.235480	5.319789	0.000000	-10.000000	-0.308333	23.266666	610.000000	1023.000000	1023.000000	2046.000000
29.420000	0.021631	12.784016	1.117970	-0.557846	6.710804	5.513088	0.000000	-10.000000	-0.308333	23.083334	618.000000	1023.000000	1023.000000	2046.000000
29.440001	0.022876	13.519567	0.761124	-0.779666	7.563542	5.974566	0.000000	-10.000000	-0.283333	22.950001	625.833313	1023.000000	1023.000000	2046.000000
29.459999	0.025558	15.104817	1.448169	-0.964162	7.871864	6.748946	0.000000	-10.000000	-0.258333	22.366667	633.500000	1023.000000	1023.000000	2046.000000
29.480000	0.026615	15.729746	2.179609	-0.536664	7.670470	6.416331	0.000000	-10.000000	-0.233333	21.883333	641.000000	1023.000000	1023.000000	2046.000000
29.500000	0.027094	16.012497	2.362025	-0.357256	7.830284	6.177444	0.000000	-10.000000	-0.233333	21.033333	648.333313	1023.000000	1023.000000	2046.000000
29.520000	0.026941	15.921892	2.022044	-0.730551	8.331713	6.298685	0.000000	-10.000000	-0.233333	20.416666	655.500000	1023.000000	1023.000000	2046.000000
29.540001	0.027742	16.395716	1.965214	-1.068870	8.876686	6.622685	0.000000	-10.000000	-0.225000	19.650000	662.500000	1023.000000	1023.000000	2046.000000
29.559999	0.029310	17.321943	2.634376	-1.331586	8.896375	7.122778	0.000000	-10.000000	-0.208333	19.266666	669.166687	1023.000000	1023.000000	2046.000000
29.580000	0.030014	17.738104	3.317502	-1.153367	8.630886	6.943084	0.000000	-10.000000	-0.191667	18.850000	675.666687	1023.000000	1023.000000	2046.000000
29.600000	0.030459	18.001461	3.678732	-0.807995	8.601508	6.529215	0.000000	-10.000000	-0.191667	18.550001	682.000000	1023.000000	1023.000000	2046.000000
29.620001	0.031334	18.518179	3.912361	-0.685827	8.778235	6.513409	0.000000	-10.000000	-0.191667	18.350000	688.333313	1023.000000	1023.000000	2046.000000
29.639999	0.032123	18.984947	3.788009	-0.797753	9.189849	6.804842	0.000000	-10.000000	-0.191667	18.150002	694.500000	1023.000000	1023.000000	2046.000000
29.660000	0.033202	19.622353	3.636806	-0.834666	9.779265	7.040947	0.000000	-10.000000	-0.183333	18.016666	700.500000	1023.000000	1023.000000	2046.000000
29.680000	0.035164	20.781992	3.760001	-0.854199	10.359205	7.516985	0.000000	-10.000000	-0.166667	17.766666	706.500000	1023.000000	1023.000000	2046.000000
29.700001	0.037614	22.230022	4.276243	-0.829637	10.663948	8.119468	0.000000	-10.000000	-0.158333	17.666666	712.500000	1023.000000	1023.000000	2046.000000
29.719999	0.039071	23.090981	4.873798	-0.543695	10.570085	8.190794	0.000000	-10.000000	-0.150000	17.716667	718.500000	1023.000000	1023.000000	2046.000000
29.740000	0.040467	23.915806	5.330925	-0.077321	10.655099	8.007103	0.000000	-10.000000	-0.150000	17.533335	724.500000	1023.000000	1023.000000	2046.000000
29.760000	0.041781	24.692654	5.548835	0.227016	10.956944	7.959860	0.000000	-10.000000	-0.150000	17.383335	730.500000	1023.000000	1023.000000	2046.000000
29.780001	0.042384	25.048882	5.359956	0.131440	11.365043	8.192442	0.000000	-10.000000	-0.158333	17.283335	736.166687	1023.000000	1023.000000	2046.000000
29.799999	0.043141	25.496077	5.202090	0.055396	11.827215	8.411375	0.000000	-10.000000	-0.158333	17.383333	741.833313	1023.000000	1023.000000	2046.000000
29.820000	0.045064	26.632607	5.631280	-0.063160	12.085650	8.978835	0.000000	-10.000000	-0.158333	17.333334	747.500000	1023.000000	1023.000000	2046.000000
29.840000	0.046000	27.185785	6.299811	0.281235	11.747222	8.857518	0.000000	-10.000000	-0.141667	17.233334	753.500000	1023.000000	1023.000000	2046.000000
29.860001	0.046731	27.617928	6.459452	0.716666	11.855189	8.586619	0.000000	-10.000000	-0.141667	17.183334	759.333313	1023.000000	1023.000000	2046.000000
29.879999	0.046881	27.706795	6.310982	0.264547	11.921126	9.210139	0.000000	-10.000000	-0.141667	17.016666	765.000000	1023.000000	1023.000000	2046.000000
29.900000	0.047707	28.195103	5.978034	0.608834	12.520800	9.087436	0.000000	-10.000000	-0.141667	16.783333	770.666687	1023.000000	1023.000000	2046.000000
29.920000	0.049027	28.974892	6.181739	0.485633	12.721718	9.585800	0.000000	-10.000000	-0.141667	16.483334	776.333313	1023.000000	1023.000000	2046.000000
29.940001	0.049417	29.205183	6.650406	0.620792	12.329437	9.604547	0.000000	-10.000000	-0.125000	16.183334	782.000000	1023.000000	1023.000000	2046.000000
29.959999	0.049224	29.091621	6.853591	0.958739	12.115759	9.163533	0.000000	-10.000000	-0.133333	16.216667	787.333313	1023.000000	1023.000000	2046.000000
29.980000	0.049094	29.014650	6.860700	0.907756	12.112432	9.133763	0.000000	-10.000000	-0.116667	16.233334	792.833313	1023.000000	1023.000000	2046.000000
30.000000	0.047937	28.330528	6.449680	0.707420	12.153039	9.020388	0.000000	-10.000000	-0.116667	16.066668	798.166687	1023.000000	1023.000000	2046.000000
30.020000	0.046801	27.659653	6.035489	0.570029	12.187446	8.866691	0.000000	-10.000000	-0.100000	15.666667	803.666687	1023.000000	1023.000000	2046.000000
30.040001	0.046489	27.474863	6.012141	0.314486	12.042849	9.105387	0.000000	-10.000000	-0.100000	15.233334	808.833313	1023.000000	1023.000000	2046.000000
30.059999	0.046439	27.445370	6.315795	0.221408	11.670378	9.237788	0.000000	-10.000000	-0.116667	15.033334	814.000000	1023.000000	1023.000000	2046.000000
30.080000	0.046409	27.427633	6.651035	0.582644	11.347376	8.846579	0.000000	-10.000000	-0.133333	14.766667	819.000000	1023.000000	1023.000000	2046.000000
30.100000	0.046428	27.439077	6.652905	0.758261	11.372902	8.655008	0.000000	-10.000000	-0.158333	14.683333	824.000000	1023.000000	1023.000000	2046.000000
30.120001	0.046494	27.477915	6.495615	0.657022	11.569006	8.756271	0.000000	-10.000000	-0.158333	14.850000	829.000000	1023.000000	1023.000000	2046.000000
30.139999	0.047418	28.024237	6.408232	0.642052	12.018491	8.955462	0.000000	-10.000000	-0.158333	14.983334	834.000000	1023.000000	1023.000000	2046.000000
30.160000	0.049349	29.165392	6.810308	0.513927	12.275541	9.565616	0.000000	-10.000000	-0.133333	14.950000	839.000000	1023.000000	1023.000000	2046.000000
30.180000	0.050180	29.656576	7.191568	0.802594	12.142959	9.519457	0.000000	-10.000000	-0.116667	14.716666	844.000000	1023.000000	1023.000000	2046.000000
30.200001	0.050680	29.951859	7.425291	1.190870	12.077927	9.257771	0.000000	-10.000000	-0.100000	14.766666	849.000000	1023.000000	1023.000000	2046.000000
30.219999	0.051341	30.342730	7.339201	1.182984	12.416743	9.403801	0.000000	-10.000000	-0.100000	14.700000	853.833313	1023.000000	1023.000000	2046.000000
30.240000	0.052693	31.141666	7.216629	1.233030	13.060931	9.631077	0.000000	-10.000000	-0.083333	14.783334	858.666687	1023.000000	1023.000000	2046.000000
30.260000	0.054917	32.456226	7.720179	1.122051	13.316436	10.297561	0.000000	-10.000000	-0.075000	14.366667	863.500000	1023.000000	1023.000000	2046.000000
30.280001	0.055866	33.016968	8.225009	1.461487	13.159080	10.171392	0.000000	-10.000000	-0.075000	14.150001	868.333313	1023.000000	1023.000000	2046.000000
30.299999	0.056834	33.588928	8.424876	1.766530	13.346612	10.050911	0.000000	-10.000000	-0.083333	13.750000	873.166687	1023.000000	1023.000000	2046.000000
30.320000	0.057722	34.113834	8.305249	1.684570	13.880787	10.243227	0.000000	-10.000000	-0.091667	13.466667	877.833313	1023.000000	1023.000000	2046.000000
30.340000	0.059523	35.178101	8.451967	1.540415	14.486467	10.699251	0.000000	-10.000000	-0.075000	12.950000	882.500000	1023.000000	1023.000000	2046.000000
30.360001	0.060001	35.460632	8.976811	1.297815	14.248023	10.937984	0.000000	-10.000000	-0.066667	12.216667	886.833313	1023.000000	1023.000000	2046.000000
30.379999	0.059596	35.221359	9.355511	1.453936	13.992002	10.419911	0.000000	-10.000000	-0.041667	11.533334	891.000000	1023.000000	1023.000000	2046.000000
30.400000	0.059475	35.149521	9.550774	1.372131	13.971151	10.255466	0.000000	-10.000000	-0.033333	10.900001	895.000000	1023.000000	1023.000000	2046.000000
30.420000	0.059882	35.390079	9.481841	1.204758	14.397130	10.306352	0.000000	-10.000000	-0.033333	10.566667	898.833313	1023.000000	1023.000000	2046.000000
30.440001	0.061173	36.153286	9.642647	1.040302	14.834062	10.636274	0.000000	-10.000000	-0.033333	10.316667	902.500000	1023.000000	1023.000000	2046.000000
30.459999	0.061657	36.439178	10.053278	0.837823	14.651302	10.896773	0.000000	-10.000000	-0.033333	10.283334	906.000000	1023.000000	1023.000000	2046.000000
30.480000	0.061803	36.525799	10.367148	1.177563	14.490176	10.490910	0.000000	-10.000000	-0.033333	10.100000	909.500000	1023.000000	1023.000000	2046.000000
30.500000	0.062774	37.099392	10.707570	1.309124	14.569247	10.513451	0.000000	-10.000000	-0.033333	9.950000	912.833313	1023.000000	1023.000000	2046.000000
30.520000	0.063956	37.798161	10.803647	1.329182	14.877892	10.787440	0.000000	-10.000000	-0.025000	9.966667	916.166687	1023.000000	1023.000000	2046.000000
30.540001	0.065438	38.673992	10.769091	1.542869	15.430490	10.931543	0.000000	-10.000000	-0.008333	9.933333	919.500000	1023.000000	1023.000000	2046.000000
30.559999	0.067183	39.705151	10.765482	1.665627	16.012743	11.261301	0.000000	-10.000000	0.000000	9.750000	922.833313	1023.000000	1023.000000	2046.000000
30.580000	0.068681	40.590172	10.947156	1.623284	16.292229	11.727502	0.000000	-10.000000	0.000000	9.300000	926.166687	1023.000000	1023.000000	2046.000000
30.600000	0.069834	41.271839	11.259890	1.638801	16.307489	12.065660	0.000000	-10.000000	0.000000	8.933333	929.333313	1023.000000	1023.000000	2046.000000
30.620001	0.070199	41.487537	11.557502	1.902382	16.101929	11.925724	0.000000	-10.000000	0.000000	8.766666	932.500000	1023.000000	1023.000000	2046.000000
30.639999	0.070156	41.462006	11.775773	2.303694	15.889242	11.493297	0.000000	-10.000000	0.000000	8.466667	935.500000	1023.000000	1023.000000	2046.000000
30.660000	0.070155	41.461826	11.950432	2.404778	15.673748	11.432867	0.000000	-10.000000	0.000000	8.133333	938.333313	1023.000000	1023.000000	2046.000000
30.680000	0.070382	41.595764	11.888204	2.378148	15.792524	11.536890	0.000000	-10.000000	0.000000	7.450000	941.000000	1023.000000	1023.000000	2046.000000
30.700001	0.070972	41.944584	11.756040	2.466985	16.107260	11.614298	0.000000	-10.000000	0.000000	6.766667	943.666687	1023.000000	1023.000000	2046.000000
30.719999	0.071541	42.280804	11.611644	2.217336	16.333120	12.118705	0.000000	-10.000000	0.000000	5.800000	946.166687	1023.000000	1023.000000	2046.000000
30.740000	0.072577	42.893185	11.471616	2.619053	16.716867	12.085649	0.000000	-10.000000	0.000000	4.850000	948.333313	1023.000000	1023.000000	2046.000000
30.760000	0.072896	43.081635	11.437315	2.559774	16.757460	12.327085	0.000000	-10.000000	0.000000	3.800000	950.000000	1023.000000	1023.000000	2046.000000
30.780001	0.072657	42.940315	11.474661	2.486847	16.527500	12.451308	0.000000	-10.000000	0.000000	2.916667	951.333313	1023.000000	1023.000000	2046.000000
30.799999	0.071953	42.524368	11.577127	2.491547	16.157761	12.297935	0.000000	-10.000000	0.000000	2.300000	952.333313	1023.000000	1023.000000	2046.000000
30.820000	0.070882	41.891346	11.810542	2.724941	15.622873	11.732989	0.000000	-10.000000	0.008333	1.600000	953.000000	1023.000000	1023.000000	2046.000000
30.840000	0.069488	41.067589	11.898703	2.740207	15.115976	11.312702	0.000000	-10.000000	0.025000	0.616667	953.500000	1023.000000	1023.000000	2046.000000
30.860001	0.067346	39.801422	11.643056	2.532584	14.583853	11.041928	0.000000	-10.000000	0.041667	-1.100000	953.833313	1023.000000	1023.000000	2046.000000
30.879999	0.065245	38.559807	10.968229	2.368326	14.426734	10.796518	0.000000	-10.000000	0.050000	-3.000000	954.000000	1023.000000	1023.000000	2046.000000
30.900000	0.064220	37.953915	10.341310	2.282080	14.565565	10.764957	0.000000	-10.000000	0.050000	-4.833333	954.000000	1023.000000	1023.000000	2046.000000
30.920000	0.063430	37.487183	10.064453	1.949828	14.420400	11.052503	0.000000	-10.000000	0.050000	-6.050000	954.000000	1023.000000	1023.000000	2046.000000
30.940001	0.062505	36.940720	10.122435	1.825742	13.932396	11.060146	0.000000	-10.000000	0.050000	-6.616667	954.000000	1023.000000	1023.000000	2046.000000
30.959999	0.061399	36.286678	10.256390	2.062040	13.410226	10.558023	0.000000	-10.000000	0.050000	-6.733334	954.000000	1023.000000	1023.000000	2046.000000
30.980000	0.060687	35.865871	10.519569	2.306518	12.929284	10.110502	0.000000	-10.000000	0.050000	-6.783333	954.000000	1023.000000	1023.000000	2046.000000
31.000000	0.060564	35.793331	10.653817	2.421278	12.702513	10.015724	0.000000	-10.000000	0.066667	-7.050000	954.000000	1023.000000	1023.000000	2046.000000
31.020000	0.060820	35.944565	10.510134	2.467770	12.853689	10.112974	0.000000	-10.000000	0.075000	-7.400000	954.000000	1023.000000	1023.000000	2046.000000
31.040001	0.060995	36.048130	10.172650	2.513244	13.165736	10.196499	0.000000	-10.000000	0.075000	-7.816667	954.000000	1023.000000	1023.000000	2046.000000
31.059999	0.061363	36.265553	9.745268	2.572044	13.629438	10.318801	0.000000	-10.000000	0.058333	-7.966667	946.500000	1023.000000	1023.000000	2046.000000
31.080000	0.062080	36.689198	9.525915	2.541733	13.997046	10.624501	0.000000	-10.000000	0.050000	-7.916667	936.333313	1023.000000	1023.000000	2046.000000
31.100000	0.061963	36.619900	9.660851	2.274787	13.728440	10.955820	0.000000	-10.000000	0.050000	-7.750000	926.166687	1023.000000	1023.000000	2046.000000
31.120001	0.061729	36.482128	9.948467	2.400262	13.356929	10.776469	0.000000	-10.000000	0.050000	-7.700000	923.500000	1023.000000	1023.000000	2046.000000
31.139999	0.061826	36.539146	10.500380	2.772495	12.877906	10.388365	0.000000	-10.000000	0.058333	-7.816667	922.833313	1023.000000	1023.000000	2046.000000
31.160000	0.062305	36.822033	10.686160	2.989363	12.873115	10.273394	0.000000	-10.000000	0.066667	-7.966667	921.166687	1023.000000	1023.000000	2046.000000
31.180000	0.062547	36.965168	10.417274	2.908200	13.193789	10.445906	0.000000	-10.000000	0.075000	-8.266667	918.666687	1023.000000	1023.000000	2046.000000
31.200001	0.062036	36.663040	9.786210	2.786603	13.651990	10.438237	0.000000	-10.000000	0.083333	-8.616667	915.833313	1023.000000	1023.000000	2046.000000
31.219999	0.061254	36.200924	9.327724	2.499810	13.876754	10.496634	0.000000	-10.000000	0.100000	-9.200001	913.000000	1023.000000	1023.000000	2046.000000
31.240000	0.060205	35.581104	9.269054	1.901807	13.577708	10.832533	0.000000	-10.000000	0.100000	-9.866667	909.833313	1023.000000	1023.000000	2046.000000
31.260000	0.058412	34.521702	9.712145	1.765644	12.591151	10.452762	0.000000	-10.000000	0.100000	-10.333334	906.500000	1023.000000	1023.000000	2046.000000
31.280001	0.057419	33.934792	10.102349	2.171915	12.070216	9.590311	0.000000	-10.000000	0.091667	-10.466667	903.000000	1023.000000	1023.000000	2046.000000
31.299999	0.057600	34.041321	10.120224	2.114805	12.147098	9.659195	0.000000	-10.000000	0.091667	-10.200000	899.500000	1023.000000	1023.000000	2046.000000
31.320000	0.057919	34.229897	9.520042	1.947026	12.768403	9.994426	0.000000	-10.000000	0.091667	-9.783334	896.166687	1023.000000	1023.000000	2046.000000
31.340000	0.058244	34.422321	9.046295	1.908001	13.267675	10.200348	0.000000	-10.000000	0.075000	-9.066667	893.000000	1023.000000	1023.000000	2046.000000
31.360001	0.058555	34.605835	8.998989	1.551987	13.291188	10.763670	0.000000	-10.000000	0.066667	-8.150001	890.000000	1023.000000	1023.000000	2046.000000
31.379999	0.058462	34.550941	9.461165	1.562974	12.693274	10.833528	0.000000	-10.000000	0.050000	-7.033334	887.166687	1023.000000	1023.000000	2046.000000
31.400000	0.058748	34.720005	10.005026	2.237439	12.262664	10.214877	0.000000	-10.000000	0.050000	-6.150000	884.666687	1023.000000	1023.000000	2046.000000
31.420000	0.059833	35.361477	10.352853	2.674058	12.230769	10.103798	0.000000	-10.000000	0.050000	-5.466667	882.500000	1023.000000	1023.000000	2046.000000
31.440001	0.061336	36.249805	9.812227	2.656512	13.095851	10.685217	0.000000	-10.000000	0.050000	-4.933333	880.833313	1023.000000	1023.000000	2046.000000
31.459999	0.061818	36.534191	9.170580	2.573914	13.725491	11.064207	0.000000	-10.000000	0.050000	-4.350000	879.166687	1023.000000	1023.000000	2046.000000
31.480000	0.061639	36.428425	9.289102	2.213596	13.359661	11.566066	0.000000	-10.000000	0.050000	-3.800000	877.833313	1023.000000	1023.000000	2046.000000
31.500000	0.060876	35.977642	9.797782	2.435114	12.573202	11.171542	0.000000	-10.000000	0.050000	-3.450000	876.500000	1023.000000	1023.000000	2046.000000
31.520000	0.061125	36.125034	10.208053	3.087264	12.313123	10.516593	0.000000	-10.000000	0.050000	-3.216667	875.333313	1023.000000	1023.000000	2046.000000
31.540001	0.061671	36.447529	9.996129	3.132224	12.589525	10.729653	0.000000	-10.000000	0.050000	-3.033333	874.166687	1023.000000	1023.000000	2046.000000
31.559999	0.061592	36.401066	9.296506	3.116664	13.055806	10.932089	0.000000	-10.000000	0.050000	-2.833333	873.000000	1023.000000	1023.000000	2046.000000
31.580000	0.060869	35.973404	8.738157	2.965458	13.186930	11.082857	0.000000	-10.000000	0.050000	-2.716667	872.166687	1023.000000	1023.000000	2046.000000
31.600000	0.059757	35.316147	8.795712	2.510432	12.606381	11.403623	0.000000	-10.000000	0.050000	-2.866667	871.333313	1023.000000	1023.000000	2046.000000
31.620001	0.059092	34.923298	9.197710	2.552589	11.920443	11.252557	0.000000	-10.000000	0.041667	-3.250000	870.500000	1023.000000	1023.000000	2046.000000
31.639999	0.058718	34.702198	9.508284	2.684440	11.467053	11.042421	0.000000	-10.000000	0.041667	-3.783333	869.333313	1023.000000	1023.000000	2046.000000
31.660000	0.059369	35.087345	9.737205	3.391054	11.501307	10.457778	0.000000	-10.000000	0.041667	-4.150000	868.000000	1023.000000	1023.000000	2046.000000
31.680000	0.060511	35.761940	9.401576	3.448149	12.168137	10.744080	0.000000	-10.000000	0.050000	-4.200000	866.500000	1023.000000	1023.000000	2046.000000
31.700001	0.060704	35.876125	8.666061	3.307944	12.726306	11.175814	0.000000	-10.000000	0.050000	-3.900000	865.166687	1023.000000	1023.000000	2046.000000
31.719999	0.059753	35.314026	8.207752	3.066039	12.776425	11.263810	0.000000	-10.000000	0.050000	-3.316667	863.833313	1023.000000	1023.000000	2046.000000
31.740000	0.058589	34.626091	8.305580	2.589271	12.224310	11.506929	0.000000	-10.000000	0.050000	-2.700000	862.833313	1023.000000	1023.000000	2046.000000
31.760000	0.056472	33.374977	8.437708	2.428477	11.371274	11.137518	0.000000	-10.000000	0.050000	-2.416667	861.833313	1023.000000	1023.000000	2046.000000
31.780001	0.054021	31.926369	8.377595	2.508737	10.570905	10.469131	0.000000	-10.000000	0.050000	-2.783333	861.000000	1023.000000	1023.000000	2046.000000
31.799999	0.051791	30.608273	8.377844	2.757238	9.814406	9.658783	0.000000	-10.000000	0.050000	-3.650000	860.000000	1023.000000	1023.000000	2046.000000
31.820000	0.050841	30.047104	8.189676	2.937965	9.634853	9.284610	0.000000	-10.000000	0.041667	-4.566667	858.833313	1023.000000	1023.000000	2046.000000
31.840000	0.050625	29.919167	7.819667	2.787783	9.813508	9.498208	0.000000	-10.000000	0.041667	-5.050000	857.333313	1023.000000	1023.000000	2046.000000
31.860001	0.050258	29.702757	7.127042	2.614443	10.259087	9.702185	0.000000	-10.000000	0.041667	-5.016667	855.500000	1023.000000	1023.000000	2046.000000
31.879999	0.049804	29.434179	6.687509	2.552948	10.424691	9.769032	0.000000	-10.000000	0.050000	-4.700000	853.833313	1023.000000	1023.000000	2046.000000
31.900000	0.049191	29.071619	6.454113	2.372073	10.353011	9.892423	0.000000	-10.000000	0.050000	-4.416667	852.333313	1023.000000	1023.000000	2046.000000
31.920000	0.048790	28.834824	6.398173	2.236293	10.190107	10.010249	0.000000	-10.000000	0.050000	-4.400000	851.000000	1023.000000	1023.000000	2046.000000
31.940001	0.048703	28.783478	6.508662	2.152196	9.985176	10.137444	0.000000	-10.000000	0.050000	-4.550000	849.333313	1023.000000	1023.000000	2046.000000
31.959999	0.048564	28.701321	6.643425	2.167848	9.775928	10.114119	0.000000	-10.000000	0.050000	-4.650000	847.833313	1023.000000	1023.000000	2046.000000
31.980000	0.048539	28.686686	6.953841	2.370432	9.424459	9.937955	0.000000	-10.000000	0.050000	-4.583333	846.166687	1023.000000	1023.000000	2046.000000
32.000000	0.048810	28.846466	7.306031	2.803156	9.242344	9.494936	0.000000	-10.000000	0.058333	-4.233333	844.833313	1023.000000	1023.000000	2046.000000
32.020000	0.049639	29.336851	7.569744	3.138772	9.325246	9.303090	0.000000	-10.000000	0.050000	-3.816667	843.333313	1023.000000	1023.000000	2046.000000
32.040001	0.050921	30.094069	7.709386	3.390462	9.682402	9.311819	0.000000	-10.000000	0.050000	-3.550000	842.166687	1023.000000	1023.000000	2046.000000
32.060001	0.052059	30.766773	7.706705	3.382586	10.024952	9.652531	0.000000	-10.000000	0.041667	-3.716667	840.833313	1023.000000	1023.000000	2046.000000
32.080002	0.052909	31.269476	7.322673	3.245111	10.621108	10.080585	0.000000	-10.000000	0.050000	-4.233334	839.666687	1023.000000	1023.000000	2046.000000
32.099998	0.052416	30.977709	6.732784	3.088443	10.990145	10.166336	0.000000	-10.000000	0.058333	-4.916667	838.166687	1023.000000	1023.000000	2046.000000
32.119999	0.050965	30.120203	6.451696	2.670876	10.800418	10.197212	0.000000	-10.000000	0.066667	-5.733334	836.500000	1023.000000	1023.000000	2046.000000
32.139999	0.049583	29.303411	6.593581	2.157084	10.317245	10.235501	0.000000	-10.000000	0.083333	-6.800000	834.500000	1023.000000	1023.000000	2046.000000
32.160000	0.048306	28.548988	6.866658	1.984986	9.758888	9.938456	0.000000	-10.000000	0.091667	-8.000000	832.166687	1023.000000	1023.000000	2046.000000
32.180000	0.047670	28.172953	7.215603	2.207609	9.368653	9.381088	0.000000	-10.000000	0.100000	-9.000000	829.500000	1023.000000	1023.000000	2046.000000
32.200001	0.047365	27.992634	7.498785	2.472033	9.186980	8.834835	0.000000	-10.000000	0.100000	-9.683333	826.500000	1023.000000	1023.000000	2046.000000
32.220001	0.047355	27.986629	7.387235	2.372501	9.330688	8.896204	0.000000	-10.000000	0.100000	-10.016666	823.333313	1023.000000	1023.000000	2046.000000
32.240002	0.047103	27.837988	6.929857	2.190947	9.660473	9.056712	0.000000	-10.000000	0.100000	-10.283334	820.000000	1023.000000	1023.000000	2046.000000
32.259998	0.046228	27.320551	6.410820	2.043538	9.806918	9.059276	0.000000	-10.000000	0.100000	-10.616667	816.500000	1023.000000	1023.000000	2046.000000
32.279999	0.045816	27.077143	6.214758	2.014512	9.820354	9.027520	0.000000	-10.000000	0.100000	-11.116667	812.833313	1023.000000	1023.000000	2046.000000
32.299999	0.045358	26.806416	6.207759	1.910638	9.649403	9.038615	0.000000	-10.000000	0.100000	-11.733334	809.000000	1023.000000	1023.000000	2046.000000
32.320000	0.045293	26.768118	6.406874	1.882475	9.361204	9.117564	0.000000	-10.000000	0.116667	-12.450000	805.000000	1023.000000	1023.000000	2046.000000
32.340000	0.044987	26.587196	6.706318	1.995840	8.921320	8.963717	0.000000	-10.000000	0.133333	-13.216667	801.000000	1023.000000	1023.000000	2046.000000
32.360001	0.044929	26.553165	7.107803	2.503835	8.518711	8.422815	0.000000	-10.000000	0.166667	-14.083333	796.666687	1023.000000	1023.000000	2046.000000
32.380001	0.044988	26.588163	7.252800	2.889698	8.427673	8.017991	0.000000	-10.000000	0.200000	-14.750000	792.000000	1023.000000	1023.000000	2046.000000
32.400002	0.044880	26.523817	7.205414	3.006469	8.330223	7.981711	0.000000	-10.000000	0.233333	-15.533334	787.000000	1023.000000	1023.000000	2046.000000
32.419998	0.044303	26.182777	6.744447	2.974442	8.511083	7.952804	0.000000	-10.000000	0.241667	-16.016666	781.833313	1023.000000	1023.000000	2046.000000
32.439999	0.042948	25.381971	6.160558	2.925262	8.542813	7.753338	0.000000	-10.000000	0.241667	-16.816668	776.666687	1023.000000	1023.000000	2046.000000
32.459999	0.041518	24.536961	5.747139	2.890382	8.430577	7.468863	0.000000	-10.000000	0.250000	-17.183334	771.166687	1023.000000	1023.000000	2046.000000
32.480000	0.040292	23.812626	5.549071	2.705509	8.196656	7.361389	0.000000	-10.000000	0.258333	-17.716667	765.500000	1023.000000	1023.000000	2046.000000
32.500000	0.039329	23.243544	5.555481	2.492206	7.838416	7.357441	0.000000	-10.000000	0.266667	-17.883333	759.500000	1023.000000	1023.000000	2046.000000
32.520000	0.038578	22.799400	5.729866	2.433516	7.444155	7.191862	0.000000	-10.000000	0.258333	-18.466667	753.500000	1023.000000	1023.000000	2046.000000
32.540001	0.038133	22.536760	6.094757	2.678309	7.006682	6.757013	0.000000	-10.000000	0.258333	-18.750000	747.333313	1023.000000	1023.000000	2046.000000
32.560001	0.037745	22.307556	6.301683	3.051892	6.701176	6.252806	0.000000	-10.000000	0.283333	-19.000000	741.000000	1023.000000	1023.000000	2046.000000
32.580002	0.037204	21.987577	6.406051	3.317241	6.348525	5.915761	0.000000	-10.000000	0.300000	-18.933334	734.666687	1023.000000	1023.000000	2046.000000
32.599998	0.035759	21.133625	6.154541	3.258131	6.043824	5.677129	0.000000	-10.000000	0.316667	-18.983334	728.333313	1023.000000	1023.000000	2046.000000
32.619999	0.034445	20.356955	5.938679	3.156076	5.742705	5.519495	0.000000	-10.000000	0.316667	-19.066668	722.000000	1023.000000	1023.000000	2046.000000
32.639999	0.033204	19.623514	5.413914	3.062582	5.779942	5.367077	0.000000	-10.000000	0.333333	-19.233334	715.666687	1023.000000	1023.000000	2046.000000
32.660000	0.031781	18.782515	4.749856	2.929321	5.887943	5.215394	0.000000	-10.000000	0.350000	-19.600000	709.166687	1023.000000	1023.000000	2046.000000
32.680000	0.030181	17.837118	4.313325	2.479915	5.756565	5.287313	0.000000	-10.000000	0.350000	-19.916666	702.666687	1023.000000	1023.000000	2046.000000
32.700001	0.029605	17.496450	4.203819	2.291619	5.660065	5.340947	0.000000	-10.000000	0.350000	-20.216667	696.000000	1023.000000	1023.000000	2046.000000
32.720001	0.029148	17.226248	4.257545	2.326370	5.368732	5.273601	0.000000	-10.000000	0.358333	-20.299999	689.333313	1023.000000	1023.000000	2046.000000
32.740002	0.028114	16.615334	4.488592	2.395259	4.719679	5.011804	0.000000	-10.000000	0.358333	-20.350000	682.500000	1023.000000	1023.000000	2046.000000
32.759998	0.027059	15.991663	4.745203	2.698320	4.144199	4.403941	0.000000	-10.000000	0.358333	-20.266666	675.666687	1023.000000	1023.000000	2046.000000
32.779999	0.025859	15.282630	4.807297	2.784405	3.728588	3.962340	0.000000	-10.000000	0.350000	-20.316668	668.833313	1023.000000	1023.000000	2046.000000
32.799999	0.024042	14.208934	4.419014	2.669333	3.472984	3.647604	0.000000	-10.000000	0.350000	-20.450001	662.166687	1023.000000	1023.000000	2046.000000
32.820000	0.021215	12.538034	3.729107	2.525942	3.083880	3.199106	0.000000	-10.000000	0.350000	-20.716667	655.333313	1023.000000	1023.000000	2046.000000
32.840000	0.018348	10.843698	2.996644	2.349569	2.673967	2.823518	0.000000	-10.000000	0.358333	-20.933334	648.500000	1023.000000	1023.000000	2046.000000
32.860001	0.015836	9.358825	2.307815	2.281122	2.357063	2.412825	0.000000	-10.000000	0.358333	-21.116667	641.500000	1023.000000	1023.000000	2046.000000
32.880001	0.014113	8.340828	1.829494	2.080046	2.157924	2.273364	0.000000	-10.000000	0.358333	-21.100000	634.333313	1023.000000	1023.000000	2046.000000
32.900002	0.013007	7.687021	1.582906	1.802351	1.969031	2.332733	0.000000	-10.000000	0.358333	-21.049999	627.166687	1023.000000	1023.000000	2046.000000
32.919998	0.012557	7.421165	1.723465	1.543523	1.607094	2.547083	0.000000	-10.000000	0.375000	-20.933332	620.000000	1023.000000	1023.000000	2046.000000
32.939999	0.012409	7.333929	2.273724	1.732814	0.934407	2.392984	0.000000	-10.000000	0.375000	-20.983334	613.000000	1023.000000	1023.000000	2046.000000
32.959999	0.011911	7.039143	2.543085	2.302042	0.510236	1.683781	0.000000	-10.000000	0.366667	-21.000000	606.000000	1023.000000	1023.000000	2046.000000
32.980000	0.011147	6.588083	2.389592	2.484864	0.337904	1.375722	0.000000	-10.000000	0.350000	-21.050001	601.333313	1023.000000	1023.000000	2046.000000
33.000000	0.010140	5.992476	1.936800	2.468103	0.369341	1.218232	0.000000	-10.000000	0.358333	-21.133335	594.333313	1023.000000	1023.000000	2046.000000
33.020000	0.009094	5.374407	1.482076	2.411426	0.419343	1.061562	0.000000	-10.000000	0.375000	-21.283335	587.333313	1023.000000	1023.000000	2046.000000
33.040001	0.008120	4.799216	1.065235	2.379975	0.497850	0.856157	0.000000	-10.000000	0.391667	-21.600000	578.000000	1023.000000	1023.000000	2046.000000
33.060001	0.007487	4.424691	0.771522	2.192225	0.637160	0.823785	0.000000	-10.000000	0.400000	-21.750000	570.833313	1023.000000	1023.000000	2046.000000
33.080002	0.007684	4.541203	0.812430	1.765123	0.693437	1.270213	0.000000	-10.000000	0.400000	-22.016666	563.500000	1023.000000	1023.000000	2046.000000
33.099998	0.007981	4.716689	1.186971	1.487909	0.417820	1.623988	0.000000	-10.000000	0.400000	-22.183334	556.166687	1023.000000	1023.000000	2046.000000
33.119999	0.007739	4.573845	1.702343	1.709155	-0.167359	1.329707	0.000000	-10.000000	0.400000	-22.450001	548.666687	1023.000000	1023.000000	2046.000000
33.139999	0.006590	3.894892	1.809065	1.997149	-0.604609	0.693288	0.000000	-10.000000	0.391667	-22.383333	541.333313	1023.000000	1023.000000	2046.000000
33.160000	0.004970	2.937064	1.608963	2.042788	-0.904467	0.189779	0.000000	-10.000000	0.391667	-22.366667	533.666687	1023.000000	1023.000000	2046.000000
33.180000	0.002986	1.764505	1.041281	1.705666	-0.933100	-0.049342	0.000000	-10.000000	0.391667	-22.300001	526.333313	1023.000000	1023.000000	2046.000000
33.200001	0.000630	0.372273	0.301087	1.290545	-0.860159	-0.359200	0.000000	-10.000000	0.400000	-22.466667	518.666687	1023.000000	1023.000000	2046.000000
33.220001	-0.001206	-0.712892	-0.183484	0.866073	-0.846530	-0.548951	0.000000	-10.000000	0.400000	-22.466667	511.333344	1023.000000	1023.000000	2046.000000
33.240002	-0.002317	-1.369094	-0.325507	0.317926	-0.997941	-0.363571	0.000000	-10.000000	0.400000	-22.383333	503.666656	1023.000000	1023.000000	2046.000000
33.259998	-0.002699	-1.595258	0.017162	-0.091120	-1.470360	-0.050940	0.000000	-10.000000	0.400000	-22.300001	496.333344	1023.000000	1023.000000	2046.000000
33.279999	-0.003499	-2.067646	0.323706	-0.011037	-2.051140	-0.329175	0.000000	-10.000000	0.400000	-22.083334	488.833344	1023.000000	1023.000000	2046.000000
33.299999	-0.004227	-2.498206	0.509766	0.229997	-2.472772	-0.765198	0.000000	-10.000000	0.391667	-21.816668	481.500000	1023.000000	1023.000000	2046.000000
33.320000	-0.004941	-2.920069	0.526506	0.529350	-2.717283	-1.258642	0.000000	-10.000000	0.383333	-21.466667	474.166656	1023.000000	1023.000000	2046.000000
33.340000	-0.005617	-3.319369	0.302774	0.634968	-2.778940	-1.478171	0.000000	-10.000000	0.375000	-21.383335	467.000000	1023.000000	1023.000000	2046.000000
33.360001	-0.006390	-3.776463	-0.144561	0.593194	-2.664693	-1.560403	0.000000	-10.000000	0.366667	-21.266668	460.000000	1023.000000	1023.000000	2046.000000
33.380001	-0.007345	-4.341189	-0.764433	0.461518	-2.467854	-1.570421	0.000000	-10.000000	0.358333	-21.250000	453.000000	1023.000000	1023.000000	2046.000000
33.400002	-0.008174	-4.830739	-1.220571	0.319991	-2.364918	-1.565241	0.000000	-10.000000	0.358333	-21.050001	445.833344	1023.000000	1023.000000	2046.000000
33.419998	-0.008554	-5.055618	-1.482595	0.177731	-2.256164	-1.494591	0.000000	-10.000000	0.358333	-21.150000	438.666656	1023.000000	1023.000000	2046.000000
33.439999	-0.008610	-5.088383	-1.466852	-0.115286	-2.321421	-1.184824	0.000000	-10.000000	0.366667	-21.033333	431.500000	1023.000000	1023.000000	2046.000000
33.459999	-0.008489	-5.016755	-1.266281	-0.293518	-2.537840	-0.919116	0.000000	-10.000000	0.358333	-20.866667	424.500000	1023.000000	1023.000000	2046.000000
33.480000	-0.008633	-5.102043	-0.888504	-0.154453	-3.029872	-1.029213	0.000000	-10.000000	0.358333	-20.716667	417.500000	1023.000000	1023.000000	2046.000000
33.500000	-0.009287	-5.488877	-0.721138	0.259337	-3.437676	-1.589399	0.000000	-10.000000	0.358333	-20.683334	410.666656	1023.000000	1023.000000	2046.000000
33.520000	-0.010011	-5.916215	-0.750947	0.613165	-3.702932	-2.075501	0.000000	-10.000000	0.358333	-20.733334	403.833344	1023.000000	1023.000000	2046.000000
33.540001	-0.010859	-6.417372	-0.991132	0.654676	-3.835220	-2.245697	0.000000	-10.000000	0.358333	-20.683334	397.000000	1023.000000	1023.000000	2046.000000
33.560001	-0.012076	-7.136624	-1.486983	0.521342	-3.820679	-2.350303	0.000000	-10.000000	0.350000	-20.633333	390.000000	1023.000000	1023.000000	2046.000000
33.580002	-0.013336	-7.881418	-1.971539	0.351009	-3.805818	-2.455070	0.000000	-10.000000	0.350000	-20.616667	383.000000	1023.000000	1023.000000	2046.000000
33.599998	-0.014350	-8.481077	-2.457122	0.257475	-3.686691	-2.594739	0.000000	-10.000000	0.350000	-20.533333	376.166656	1023.000000	1023.000000	2046.000000
33.619999	-0.014762	-8.724133	-2.669542	0.051905	-3.636568	-2.469928	0.000000	-10.000000	0.350000	-20.350000	369.333344	1023.000000	1023.000000	2046.000000
33.639999	-0.014546	-8.596617	-2.539357	-0.273419	-3.729422	-2.054418	0.000000	-10.000000	0.350000	-20.066668	362.500000	1023.000000	1023.000000	2046.000000
33.660000	-0.014575	-8.614077	-2.316382	-0.389728	-4.011564	-1.896403	0.000000	-10.000000	0.341667	-19.816668	355.833344	1023.000000	1023.000000	2046.000000
33.680000	-0.014987	-8.857544	-1.978617	-0.185922	-4.538511	-2.154494	0.000000	-10.000000	0.333333	-19.683334	349.166656	1023.000000	1023.000000	2046.000000
33.700001	-0.015683	-9.268836	-1.846517	0.163649	-4.911019	-2.674948	0.000000	-10.000000	0.333333	-19.616667	342.666656	1023.000000	1023.000000	2046.000000
33.720001	-0.016623	-9.824078	-1.963609	0.384124	-5.133533	-3.111060	0.000000	-10.000000	0.325000	-19.400000	336.000000	1023.000000	1023.000000	2046.000000
33.740002	-0.017856	-10.553084	-2.475124	0.198029	-5.132438	-3.143551	0.000000	-10.000000	0.316667	-19.166666	329.666656	1023.000000	1023.000000	2046.000000
33.759998	-0.019005	-11.231861	-3.184074	0.008453	-4.834498	-3.221741	0.000000	-10.000000	0.283333	-18.900000	323.166656	1023.000000	1023.000000	2046.000000
33.779999	-0.019019	-11.240352	-3.293090	-0.259364	-4.753250	-2.934648	0.000000	-10.000000	0.283333	-18.833334	316.833344	1023.000000	1023.000000	2046.000000
33.799999	-0.018789	-11.104121	-3.079033	-0.516584	-4.919490	-2.589015	0.000000	-10.000000	0.266667	-18.633333	310.500000	1023.000000	1023.000000	2046.000000
33.820000	-0.019177	-11.333595	-2.753847	-0.380125	-5.482350	-2.717273	0.000000	-10.000000	0.266667	-18.566668	304.500000	1023.000000	1023.000000	2046.000000
33.840000	-0.020703	-12.235480	-2.795153	-0.031148	-6.004362	-3.404817	0.000000	-10.000000	0.250000	-18.266666	298.333344	1023.000000	1023.000000	2046.000000
33.860001	-0.022785	-13.465960	-3.086209	-0.004899	-6.476139	-3.898713	0.000000	-10.000000	0.250000	-18.150000	292.333344	1023.000000	1023.000000	2046.000000
33.880001	-0.024876	-14.701797	-3.511540	-0.209351	-6.830464	-4.150443	0.000000	-10.000000	0.250000	-17.733334	286.333344	1023.000000	1023.000000	2046.000000
33.900002	-0.026744	-15.805765	-4.240282	-0.474992	-6.796251	-4.294240	0.000000	-10.000000	0.250000	-17.566668	280.500000	1023.000000	1023.000000	2046.000000
33.919998	-0.027445	-16.219975	-4.528756	-0.678430	-6.699524	-4.313265	0.000000	-10.000000	0.250000	-17.316668	274.500000	1023.000000	1023.000000	2046.000000
33.939999	-0.026645	-15.747192	-4.241234	-0.921246	-6.748934	-3.835778	0.000000	-10.000000	0.250000	-17.483334	268.500000	1023.000000	1023.000000	2046.000000
33.959999	-0.026928	-15.914743	-3.732496	-1.147638	-7.444761	-3.589849	0.000000	-10.000000	0.258333	-17.516666	262.500000	1023.000000	1023.000000	2046.000000
33.980000	-0.027568	-16.292740	-3.757105	-0.706323	-7.551333	-4.277978	0.000000	-10.000000	0.258333	-17.633333	256.500000	1023.000000	1023.000000	2046.000000
34.000000	-0.028114	-16.615135	-4.074275	-0.398621	-7.495682	-4.646556	0.000000	-10.000000	0.258333	-17.416666	250.666672	1023.000000	1023.000000	2046.000000
34.020000	-0.029369	-17.356979	-4.544269	-0.618269	-7.560887	-4.633554	0.000000	-10.000000	0.233333	-17.233334	245.000000	1023.000000	1023.000000	2046.000000
34.040001	-0.030605	-18.087503	-5.024241	-0.867908	-7.451621	-4.743732	0.000000	-10.000000	0.225000	-16.950001	239.333328	1023.000000	1023.000000	2046.000000
34.060001	-0.031045	-18.347576	-5.079483	-1.207681	-7.457995	-4.602419	0.000000	-10.000000	0.225000	-16.650002	233.666672	1023.000000	1023.000000	2046.000000
34.080002	-0.031721	-18.747375	-4.798422	-1.559943	-7.989869	-4.399142	0.000000	-10.000000	0.225000	-16.333334	228.000000	1023.000000	1023.000000	2046.000000
34.099998	-0.033805	-19.978806	-4.851450	-1.374833	-8.735269	-5.017254	0.000000	-10.000000	0.216667	-15.916667	222.666672	1023.000000	1023.000000	2046.000000
34.119999	-0.035872	-21.200396	-5.120583	-1.207777	-9.325751	-5.546285	0.000000	-10.000000	0.200000	-15.616667	217.333328	1023.000000	1023.000000	2046.000000
34.139999	-0.037403	-22.104942	-5.444026	-1.160110	-9.689548	-5.811257	0.000000	-10.000000	0.200000	-15.283334	212.166672	1023.000000	1023.000000	2046.000000
34.160000	-0.038672	-22.855339	-6.011547	-1.321270	-9.703410	-5.819112	0.000000	-10.000000	0.200000	-15.150001	207.000000	1023.000000	1023.000000	2046.000000
34.180000	-0.039349	-23.255428	-6.479353	-1.301003	-9.514604	-5.960469	0.000000	-10.000000	0.200000	-15.083334	202.000000	1023.000000	1023.000000	2046.000000
34.200001	-0.038632	-22.831257	-6.377319	-1.421664	-9.448408	-5.583865	0.000000	-10.000000	0.200000	-14.983334	196.833328	1023.000000	1023.000000	2046.000000
34.220001	-0.038503	-22.755447	-6.122745	-1.432622	-9.812272	-5.387807	0.000000	-10.000000	0.200000	-14.866667	191.833328	1023.000000	1023.000000	2046.000000
34.240002	-0.039022	-23.062227	-6.038801	-1.142138	-10.174320	-5.706968	0.000000	-10.000000	0.200000	-14.500000	186.833328	1023.000000	1023.000000	2046.000000
34.259998	-0.039650	-23.433041	-6.087491	-0.866544	-10.376835	-6.102172	0.000000	-10.000000	0.200000	-14.300000	182.000000	1023.000000	1023.000000	2046.000000
34.279999	-0.040068	-23.680401	-6.241362	-0.909263	-10.456217	-6.073560	0.000000	-10.000000	0.200000	-13.850000	177.166672	1023.000000	1023.000000	2046.000000
34.299999	-0.040573	-23.978640	-6.603317	-1.040001	-10.305354	-6.029968	0.000000	-10.000000	0.200000	-13.533334	172.500000	1023.000000	1023.000000	2046.000000
34.320000	-0.040538	-23.957825	-6.873241	-1.028505	-9.994467	-6.061612	0.000000	-10.000000	0.183333	-13.166667	168.000000	1023.000000	1023.000000	2046.000000
34.340000	-0.039600	-23.403809	-6.852430	-1.151871	-9.625534	-5.773973	0.000000	-10.000000	0.175000	-12.916667	163.500000	1023.000000	1023.000000	2046.000000
34.360001	-0.038781	-22.919523	-6.590727	-1.392016	-9.586217	-5.350564	0.000000	-10.000000	0.166667	-12.850000	159.166672	1023.000000	1023.000000	2046.000000
34.380001	-0.038684	-22.862120	-6.358990	-1.422161	-9.805622	-5.275347	0.000000	-10.000000	0.175000	-12.816667	155.000000	1023.000000	1023.000000	2046.000000
34.400002	-0.039293	-23.221914	-6.278893	-1.255914	-10.068449	-5.618658	0.000000	-10.000000	0.183333	-12.850000	150.666672	1023.000000	1023.000000	2046.000000
34.419998	-0.040282	-23.806606	-6.331077	-1.238394	-10.272441	-5.964694	0.000000	-10.000000	0.158333	-12.700001	146.333328	1023.000000	1023.000000	2046.000000
34.439999	-0.041575	-24.571058	-6.457454	-1.453824	-10.506542	-6.153237	0.000000	-10.000000	0.141667	-12.616667	142.000000	1023.000000	1023.000000	2046.000000
34.459999	-0.042914	-25.362103	-6.687892	-1.811490	-10.653911	-6.208810	0.000000	-10.000000	0.125000	-12.600000	138.000000	1023.000000	1023.000000	2046.000000
34.480000	-0.044362	-26.218155	-6.989129	-2.149280	-10.765554	-6.314193	0.000000	-10.000000	0.133333	-12.683333	133.833328	1023.000000	1023.000000	2046.000000
34.500000	-0.045257	-26.746870	-7.330262	-2.336928	-10.619413	-6.460267	0.000000	-10.000000	0.133333	-12.616667	129.500000	1023.000000	1023.000000	2046.000000
34.520000	-0.045722	-27.021435	-7.412791	-2.505688	-10.618834	-6.484122	0.000000	-10.000000	0.116667	-12.350000	125.166664	1023.000000	1023.000000	2046.000000
34.540001	-0.045769	-27.049259	-7.481588	-2.758137	-10.523595	-6.285938	0.000000	-10.000000	0.108333	-12.083333	121.000000	1023.000000	1023.000000	2046.000000
34.560001	-0.045810	-27.073713	-7.303560	-2.982664	-10.708818	-6.078670	0.000000	-10.000000	0.100000	-11.700000	117.000000	1023.000000	1023.000000	2046.000000
34.580002	-0.046077	-27.231768	-7.130557	-3.078413	-10.977835	-6.044963	0.000000	-10.000000	0.100000	-11.383333	113.000000	1023.000000	1023.000000	2046.000000
34.599998	-0.046684	-27.590017	-7.006614	-2.838789	-11.255778	-6.488835	0.000000	-10.000000	0.100000	-10.883333	109.333336	1023.000000	1023.000000	2046.000000
34.619999	-0.046810	-27.664865	-6.858322	-2.695570	-11.400246	-6.710727	0.000000	-10.000000	0.100000	-10.466667	105.666664	1023.000000	1023.000000	2046.000000
34.639999	-0.046854	-27.690973	-6.907844	-2.711534	-11.403767	-6.667830	0.000000	-10.000000	0.100000	-10.083334	102.333336	1023.000000	1023.000000	2046.000000
34.660000	-0.046683	-27.589930	-7.111103	-2.685914	-11.157762	-6.635151	0.000000	-10.000000	0.100000	-9.833334	98.833336	1023.000000	1023.000000	2046.000000
34.680000	-0.046072	-27.228672	-7.366998	-2.653802	-10.665443	-6.542428	0.000000	-10.000000	0.100000	-9.550000	95.666664	1023.000000	1023.000000	2046.000000
34.700001	-0.045026	-26.610603	-7.325105	-2.778345	-10.350116	-6.157038	0.000000	-10.000000	0.091667	-9.233334	92.333336	1023.000000	1023.000000	2046.000000
34.720001	-0.044636	-26.380024	-7.103578	-2.855501	-10.498463	-5.922482	0.000000	-10.000000	0.083333	-8.833334	89.333336	1023.000000	1023.000000	2046.000000
34.740002	-0.045021	-26.607294	-6.937050	-2.636800	-10.826962	-6.206482	0.000000	-10.000000	0.066667	-8.466667	86.333336	1023.000000	1023.000000	2046.000000
34.759998	-0.045296	-26.769966	-6.779047	-2.441591	-11.039439	-6.509887	0.000000	-10.000000	0.058333	-8.116667	83.500000	1023.000000	1023.000000	2046.000000
34.779999	-0.045409	-26.836672	-6.624316	-2.443383	-11.235063	-6.533911	0.000000	-10.000000	0.050000	-7.850000	80.666664	1023.000000	1023.000000	2046.000000
34.799999	-0.045508	-26.895472	-6.794213	-2.501390	-11.100990	-6.498878	0.000000	-10.000000	0.050000	-7.633333	78.000000	1023.000000	1023.000000	2046.000000
34.820000	-0.045369	-26.813093	-7.055612	-2.446084	-10.757682	-6.553714	0.000000	-10.000000	0.050000	-7.383333	75.500000	1023.000000	1023.000000	2046.000000
34.840000	-0.044916	-26.545263	-7.295530	-2.385160	-10.342161	-6.522412	0.000000	-10.000000	0.050000	-7.150000	73.000000	1023.000000	1023.000000	2046.000000
34.860001	-0.044413	-26.247978	-7.295773	-2.617574	-10.199577	-6.135053	0.000000	-10.000000	0.050000	-7.000000	70.666664	1023.000000	1023.000000	2046.000000
34.880001	-0.044288	-26.174177	-7.230566	-2.784101	-10.272910	-5.886599	0.000000	-10.000000	0.050000	-6.850000	68.333336	1023.000000	1023.000000	2046.000000
34.900002	-0.044587	-26.350843	-7.038328	-2.733439	-10.596006	-5.983071	0.000000	-10.000000	0.050000	-6.700000	66.000000	1023.000000	1023.000000	2046.000000
34.919998	-0.045241	-26.737301	-6.891665	-2.556814	-10.918046	-6.370776	0.000000	-10.000000	0.050000	-6.450000	63.666668	1023.000000	1023.000000	2046.000000
34.939999	-0.045596	-26.947432	-6.713429	-2.443852	-11.198414	-6.591736	0.000000	-10.000000	0.041667	-6.216667	61.500000	1023.000000	1023.000000	2046.000000
34.959999	-0.045642	-26.974619	-6.529015	-2.374661	-11.371542	-6.699401	0.000000	-10.000000	0.041667	-5.966667	59.500000	1023.000000	1023.000000	2046.000000
34.980000	-0.045667	-26.989468	-6.589726	-2.426634	-11.320986	-6.652121	0.000000	-10.000000	0.041667	-5.733334	57.500000	1023.000000	1023.000000	2046.000000
35.000000	-0.045649	-26.978754	-6.945354	-2.428220	-10.934951	-6.670230	0.000000	-10.000000	0.050000	-5.450000	55.500000	1023.000000	1023.000000	2046.000000
35.020000	-0.045584	-26.940287	-7.254639	-2.397149	-10.601999	-6.686499	0.000000	-10.000000	0.050000	-5.133333	53.666668	1023.000000	1023.000000	2046.000000
35.040001	-0.045955	-27.159388	-7.479676	-2.555754	-10.531756	-6.592202	0.000000	-10.000000	0.050000	-4.716667	52.000000	1023.000000	1023.000000	2046.000000
35.060001	-0.046570	-27.523033	-7.690845	-2.802605	-10.563960	-6.465623	0.000000	-10.000000	0.050000	-4.366667	50.500000	1023.000000	1023.000000	2046.000000
35.080002	-0.047048	-27.805323	-7.634689	-3.010630	-10.870777	-6.289226	0.000000	-10.000000	0.041667	-4.033333	49.000000	1023.000000	1023.000000	2046.000000
35.099998	-0.047797	-28.248043	-7.597770	-3.072147	-11.202662	-6.375463	0.000000	-10.000000	0.041667	-3.850000	47.666668	1023.000000	1023.000000	2046.000000
35.119999	-0.048405	-28.607162	-7.472975	-2.978753	-11.535927	-6.619509	0.000000	-10.000000	0.041667	-3.883333	46.333332	1023.000000	1023.000000	2046.000000
35.139999	-0.048672	-28.765278	-7.179183	-2.704141	-11.883889	-6.998065	0.000000	-10.000000	0.050000	-4.300000	45.000000	1023.000000	1023.000000	2046.000000
35.160000	-0.049372	-29.178631	-6.848138	-2.852012	-12.385268	-7.093213	0.000000	-10.000000	0.050000	-4.883333	43.333332	1023.000000	1023.000000	2046.000000
35.180000	-0.049020	-28.970881	-6.824471	-2.664422	-12.237702	-7.244285	0.000000	-10.000000	0.050000	-5.316667	41.833332	1023.000000	1023.000000	2046.000000
35.200001	-0.048801	-28.841406	-6.842386	-2.574450	-12.221683	-7.202888	0.000000	-10.000000	0.050000	-5.350000	40.166668	1023.000000	1023.000000	2046.000000
35.220001	-0.049021	-28.971342	-7.191414	-2.661870	-11.982790	-7.135268	0.000000	-10.000000	0.050000	-5.033333	38.500000	1023.000000	1023.000000	2046.000000
35.240002	-0.049352	-29.166800	-7.618062	-2.726258	-11.620705	-7.201776	0.000000	-10.000000	0.050000	-4.516667	36.666668	1023.000000	1023.000000	2046.000000
35.259998	-0.049710	-29.378643	-8.054195	-2.933275	-11.208762	-7.182412	0.000000	-10.000000	0.041667	-4.016667	35.000000	1023.000000	1023.000000	2046.000000
35.279999	-0.050641	-29.929028	-8.323612	-3.268185	-11.292284	-7.044946	0.000000	-10.000000	0.033333	-3.566667	33.666668	1023.000000	1023.000000	2046.000000
35.299999	-0.052095	-30.788103	-8.500701	-3.566121	-11.750810	-6.970470	0.000000	-10.000000	0.033333	-3.183333	32.500000	1023.000000	1023.000000	2046.000000
35.320000	-0.053535	-31.639122	-8.616530	-3.626596	-12.318449	-7.077545	0.000000	-10.000000	0.033333	-2.950000	31.500000	1023.000000	1023.000000	2046.000000
35.340000	-0.054476	-32.195164	-8.610307	-3.533854	-12.768999	-7.282003	0.000000	-10.000000	0.041667	-2.933333	30.500000	1023.000000	1023.000000	2046.000000
35.360001	-0.055225	-32.637905	-8.488467	-3.248536	-13.197745	-7.703158	0.000000	-10.000000	0.041667	-3.166667	29.500000	1023.000000	1023.000000	2046.000000
35.380001	-0.055518	-32.810917	-8.230069	-2.984534	-13.588136	-8.008179	0.000000	-10.000000	0.050000	-3.416667	28.500000	1023.000000	1023.000000	2046.000000
35.400002	-0.055505	-32.803627	-8.015815	-2.732495	-13.803473	-8.251844	0.000000	-10.000000	0.050000	-3.550000	27.333334	1023.000000	1023.000000	2046.000000
35.419998	-0.055008	-32.509682	-8.163535	-2.685392	-13.548155	-8.112601	0.000000	-10.000000	0.050000	-3.466667	26.166666	1023.000000	1023.000000	2046.000000
35.439999	-0.054492	-32.204517	-8.782234	-2.564781	-12.828489	-8.029014	0.000000	-10.000000	0.050000	-3.250000	25.000000	1023.000000	1023.000000	2046.000000
35.459999	-0.054022	-31.926973	-9.277672	-2.665224	-12.251979	-7.732099	0.000000	-10.000000	0.050000	-3.033333	24.000000	1023.000000	1023.000000	2046.000000
35.480000	-0.054043	-31.939344	-9.141904	-3.141903	-12.481805	-7.173732	0.000000	-10.000000	0.041667	-2.800000	23.000000	1023.000000	1023.000000	2046.000000
35.500000	-0.054766	-32.366722	-8.736145	-2.971175	-13.110369	-7.549033	0.000000	-10.000000	0.041667	-2.466667	22.000000	1023.000000	1023.000000	2046.000000
35.520000	-0.054880	-32.434139	-8.266643	-2.656898	-13.486425	-8.024174	0.000000	-10.000000	0.041667	-2.050000	21.333334	1023.000000	1023.000000	2046.000000
35.540001	-0.054116	-31.982367	-7.844675	-2.399629	-13.541283	-8.196779	0.000000	-10.000000	0.050000	-1.900000	21.000000	1023.000000	1023.000000	2046.000000
35.560001	-0.053073	-31.366188	-7.931687	-2.450323	-13.048218	-7.935960	0.000000	-10.000000	0.050000	-2.183333	20.833334	1023.000000	1023.000000	2046.000000
35.580002	-0.052245	-30.876820	-8.378620	-2.536135	-12.290191	-7.671874	0.000000	-10.000000	0.050000	-2.683333	20.333334	1023.000000	1023.000000	2046.000000
35.599998	-0.051995	-30.729086	-8.955832	-2.649536	-11.597115	-7.526604	0.000000	-10.000000	0.050000	-2.966667	19.333334	1023.000000	1023.000000	2046.000000
35.619999	-0.052386	-30.960371	-9.048306	-3.179866	-11.603688	-7.128510	0.000000	-10.000000	0.050000	-3.016667	18.166666	1023.000000	1023.000000	2046.000000
35.639999	-0.053474	-31.603209	-8.824728	-3.580034	-12.139226	-7.059221	0.000000	-10.000000	0.050000	-3.183333	17.000000	1023.000000	1023.000000	2046.000000
35.660000	-0.054884	-32.436687	-8.517600	-3.634175	-12.797176	-7.487734	0.000000	-10.000000	0.050000	-3.616667	16.000000	1023.000000	1023.000000	2046.000000
35.680000	-0.055786	-32.969669	-8.137825	-3.366215	-13.260005	-8.205624	0.000000	-10.000000	0.041667	-3.983333	14.833333	1023.000000	1023.000000	2046.000000
35.700001	-0.055726	-32.934101	-7.945323	-3.332517	-13.304384	-8.351877	0.000000	-10.000000	0.041667	-4.016667	13.666667	1023.000000	1023.000000	2046.000000
35.720001	-0.055607	-32.864014	-8.391817	-3.444623	-12.842649	-8.184923	0.000000	-10.000000	0.041667	-3.733333	12.333333	1023.000000	1023.000000	2046.000000
35.740002	-0.055733	-32.938259	-8.930542	-3.591138	-12.323141	-8.093439	0.000000	-10.000000	0.041667	-3.350000	11.166667	1023.000000	1023.000000	2046.000000
35.759998	-0.055817	-32.987720	-9.263298	-3.849985	-12.008387	-7.866051	0.000000	-10.000000	0.025000	-2.916667	10.000000	1023.000000	1023.000000	2046.000000
35.779999	-0.056013	-33.103935	-9.139978	-4.341553	-12.217246	-7.405157	0.000000	-10.000000	0.016667	-2.416667	9.000000	1023.000000	1023.000000	2046.000000
35.799999	-0.056629	-33.467461	-8.619520	-4.410923	-12.891015	-7.546001	0.000000	-10.000000	0.016667	-1.916667	8.333333	1023.000000	1023.000000	2046.000000
35.820000	-0.056639	-33.473583	-8.059555	-3.868063	-13.326633	-8.219332	0.000000	-10.000000	0.016667	-1.266667	8.000000	1023.000000	1023.000000	2046.000000
35.840000	-0.055575	-32.844742	-7.757706	-3.502160	-13.201819	-8.383057	0.000000	-10.000000	0.008333	-0.816667	8.000000	1023.000000	1023.000000	2046.000000
35.860001	-0.054158	-32.007545	-7.891624	-3.432091	-12.621422	-8.062409	0.000000	-10.000000	0.000000	-0.333333	8.000000	1023.000000	1023.000000	2046.000000
35.880001	-0.053245	-31.467789	-8.490774	-3.492282	-11.789974	-7.694757	0.000000	-10.000000	0.000000	-0.166667	8.000000	1023.000000	1023.000000	2046.000000
35.900002	-0.052948	-31.292467	-8.805202	-3.644653	-11.411198	-7.431415	0.000000	-10.000000	0.008333	0.000000	8.000000	1023.000000	1023.000000	2046.000000
35.919998	-0.053101	-31.382746	-8.500863	-4.012317	-11.823899	-7.045666	0.000000	-10.000000	0.016667	0.000000	8.000000	1023.000000	1023.000000	2046.000000
35.939999	-0.053512	-31.625652	-7.979955	-3.788040	-12.447721	-7.409935	0.000000	-10.000000	0.025000	0.000000	8.000000	1023.000000	1023.000000	2046.000000
35.959999	-0.053023	-31.336533	-7.456597	-3.196264	-12.652418	-8.031253	0.000000	-10.000000	0.016667	0.000000	8.000000	1023.000000	1023.000000	2046.000000
35.980000	-0.051847	-30.641500	-7.479219	-3.089154	-12.234954	-7.838173	0.000000	-10.000000	0.008333	0.000000	8.000000	1023.000000	1023.000000	2046.000000
36.000000	-0.051077	-30.186258	-8.082504	-3.227055	-11.459493	-7.417207	0.000000	-10.000000	0.008333	0.000000	8.000000	1023.000000	1023.000000	2046.000000
36.020000	-0.051300	-30.318550	-8.488937	-3.419204	-11.183205	-7.227204	0.000000	-10.000000	0.025000	0.000000	8.000000	1023.000000	1023.000000	2046.000000
36.040001	-0.051715	-30.563715	-8.183955	-3.774551	-11.673879	-6.931330	0.000000	-10.000000	0.033333	0.000000	8.000000	1023.000000	1023.000000	2046.000000
36.060001	-0.052103	-30.792810	-7.498820	-3.347537	-12.390978	-7.555476	0.000000	-10.000000	0.033333	0.000000	8.000000	1023.000000	1023.000000	2046.000000
36.080002	-0.050915	-30.090622	-7.219388	-2.925310	-12.170005	-7.775919	0.000000	-10.000000	0.033333	0.000000	8.000000	1023.000000	1023.000000	2046.000000
36.099998	-0.050250	-29.697666	-7.890643	-3.097103	-11.359178	-7.350742	0.000000	-10.000000	0.041667	0.000000	8.000000	1023.000000	1023.000000	2046.000000
36.119999	-0.050608	-29.909361	-8.375514	-3.244125	-11.045651	-7.244070	0.000000	-10.000000	0.041667	0.000000	8.000000	1023.000000	1023.000000	2046.000000
36.139999	-0.051146	-30.227104	-8.170181	-3.661695	-11.510065	-6.885163	0.000000	-10.000000	0.025000	0.000000	8.000000	1023.000000	1023.000000	2046.000000
36.160000	-0.052058	-30.766333	-7.867789	-3.637929	-12.106815	-7.153799	0.000000	-10.000000	0.008333	0.000000	8.000000	1023.000000	1023.000000	2046.000000
36.180000	-0.052697	-31.143732	-7.563259	-3.206381	-12.538797	-7.835295	0.000000	-10.000000	0.000000	0.000000	8.000000	1023.000000	1023.000000	2046.000000
36.200001	-0.052348	-30.937517	-7.314768	-2.942876	-12.602188	-8.077683	0.000000	-10.000000	0.000000	0.000000	8.000000	1023.000000	1023.000000	2046.000000
36.220001	-0.051857	-30.647522	-7.346423	-3.022233	-12.448483	-7.830384	0.000000	-10.000000	0.008333	0.000000	8.000000	1023.000000	1023.000000	2046.000000
36.240002	-0.051601	-30.495951	-7.700418	-3.092414	-12.073089	-7.630029	0.000000	-10.000000	0.016667	0.000000	8.000000	1023.000000	1023.000000	2046.000000
36.259998	-0.051740	-30.578547	-8.169291	-3.305062	-11.689574	-7.414619	0.000000	-10.000000	0.033333	-0.300000	8.000000	1023.000000	1023.000000	2046.000000
36.279999	-0.052210	-30.856005	-8.307416	-3.530445	-11.724327	-7.293817	0.000000	-10.000000	0.041667	-0.600000	8.000000	1023.000000	1023.000000	2046.000000
36.299999	-0.052552	-31.058081	-8.124758	-3.611630	-12.046550	-7.275142	0.000000	-10.000000	0.050000	-1.183333	8.000000	1023.000000	1023.000000	2046.000000
36.320000	-0.052704	-31.148237	-7.603130	-3.143621	-12.576406	-7.825078	0.000000	-10.000000	0.033333	-1.250000	8.000000	1023.000000	1023.000000	2046.000000
36.340000	-0.052174	-30.834860	-7.450666	-2.911256	-12.523953	-7.948985	0.000000	-10.000000	0.016667	-0.950000	8.000000	1023.000000	1023.000000	2046.000000
36.360001	-0.052488	-31.020319	-7.992994	-3.192755	-12.145862	-7.688708	0.000000	-10.000000	0.000000	-0.366667	8.000000	1023.000000	1023.000000	2046.000000
36.380001	-0.053938	-31.877420	-8.660635	-3.483021	-11.956201	-7.777565	0.000000	-10.000000	0.008333	0.000000	8.000000	1023.000000	1023.000000	2046.000000
36.400002	-0.055478	-32.787296	-8.927187	-3.886670	-12.261117	-7.712322	0.000000	-10.000000	0.016667	0.000000	8.000000	1023.000000	1023.000000	2046.000000
36.419998	-0.057027	-33.703140	-8.778999	-4.098680	-13.092635	-7.732827	0.000000	-10.000000	0.025000	0.000000	8.000000	1023.000000	1023.000000	2046.000000
36.439999	-0.057806	-34.163181	-8.563248	-3.561524	-13.623655	-8.414753	0.000000	-10.000000	0.033333	0.000000	8.000000	1023.000000	1023.000000	2046.000000
36.459999	-0.057426	-33.939007	-8.294919	-3.219829	-13.815423	-8.608836	0.000000	-10.000000	0.041667	0.000000	8.000000	1023.000000	1023.000000	2046.000000
36.480000	-0.057051	-33.717216	-8.585035	-3.127830	-13.547836	-8.456515	0.000000	-10.000000	0.050000	0.000000	8.000000	1023.000000	1023.000000	2046.000000
36.500000	-0.057890	-34.213013	-9.373684	-3.196904	-13.188474	-8.453950	0.000000	-10.000000	0.050000	-0.283333	8.000000	1023.000000	1023.000000	2046.000000
36.520000	-0.058309	-34.460907	-9.593125	-3.475019	-13.190285	-8.202477	0.000000	-10.000000	0.041667	-0.900000	8.000000	1023.000000	1023.000000	2046.000000
36.540001	-0.058301	-34.455898	-9.340245	-3.668145	-13.529462	-7.918047	0.000000	-10.000000	0.033333	-1.433333	8.000000	1023.000000	1023.000000	2046.000000
36.560001	-0.058023	-34.291431	-8.785785	-3.191151	-13.956949	-8.357545	0.000000	-10.000000	0.025000	-1.683333	8.000000	1023.000000	1023.000000	2046.000000
36.580002	-0.057214	-33.813763	-8.470546	-2.740194	-13.975183	-8.627842	0.000000	-10.000000	0.025000	-1.533333	8.000000	1023.000000	1023.000000	2046.000000
36.599998	-0.056637	-33.472649	-8.604462	-2.722368	-13.719579	-8.426240	0.000000	-10.000000	0.016667	-1.383333	8.000000	1023.000000	1023.000000	2046.000000
36.619999	-0.057009	-33.692558	-9.252958	-2.745958	-13.243169	-8.450474	0.000000	-10.000000	0.016667	-0.850000	8.000000	1023.000000	1023.000000	2046.000000
36.639999	-0.057305	-33.867424	-9.622460	-2.935129	-12.952152	-8.357684	0.000000	-10.000000	0.016667	-0.383333	8.000000	1023.000000	1023.000000	2046.000000
36.660000	-0.056678	-33.496967	-9.375580	-3.359519	-12.928455	-7.833414	0.000000	-10.000000	0.033333	0.000000	8.000000	1023.000000	1023.000000	2046.000000
36.680000	-0.056150	-33.184784	-8.769386	-3.294595	-13.274456	-7.846345	0.000000	-10.000000	0.041667	-0.283333	8.000000	1023.000000	1023.000000	2046.000000
36.700001	-0.055296	-32.679695	-8.183548	-2.753475	-13.428707	-8.313967	0.000000	-10.000000	0.033333	-0.966667	8.000000	1023.000000	1023.000000	2046.000000
36.720001	-0.054977	-32.491631	-8.245154	-2.744690	-13.223875	-8.277911	0.000000	-10.000000	0.025000	-1.716667	7.833333	1023.000000	1023.000000	2046.000000
36.740002	-0.056052	-33.126724	-8.998179	-2.932159	-12.798582	-8.397803	0.000000	-10.000000	0.025000	-2.100000	7.500000	1023.000000	1023.000000	2046.000000
36.759998	-0.057067	-33.726490	-9.591599	-3.525753	-12.433978	-8.175160	0.000000	-10.000000	0.041667	-2.383333	6.833333	1023.000000	1023.000000	2046.000000
36.779999	-0.057081	-33.734741	-9.156340	-4.050609	-12.807224	-7.720568	0.000000	-10.000000	0.050000	-2.600000	6.333333	1023.000000	1023.000000	2046.000000
36.799999	-0.057240	-33.828716	-8.502084	-3.669855	-13.374611	-8.282166	0.000000	-10.000000	0.050000	-3.016667	5.666667	1023.000000	1023.000000	2046.000000
36.820000	-0.057123	-33.759827	-8.301489	-3.410666	-13.483071	-8.564600	0.000000	-10.000000	0.050000	-3.133333	4.833333	1023.000000	1023.000000	2046.000000
36.840000	-0.057997	-34.276081	-8.872163	-3.570723	-13.221425	-8.611770	0.000000	-10.000000	0.033333	-2.916667	3.333333	1023.000000	1023.000000	2046.000000
36.860001	-0.059235	-35.007721	-9.603029	-3.916197	-12.876306	-8.612187	0.000000	-10.000000	0.016667	-2.583333	2.166667	1023.000000	1023.000000	2046.000000
36.880001	-0.059073	-34.912079	-9.556628	-4.490234	-12.829196	-8.036021	0.000000	-10.000000	0.008333	-2.050000	1.333333	1023.000000	1023.000000	2046.000000
36.900002	-0.058446	-34.541748	-9.047390	-4.584026	-13.084531	-7.825800	0.000000	-10.000000	0.025000	-1.666667	1.166667	1023.000000	1023.000000	2046.000000
36.919998	-0.057799	-34.159164	-8.294232	-4.007854	-13.503165	-8.353912	0.000000	-10.000000	0.033333	-0.916667	1.000000	1023.000000	1023.000000	2046.000000
36.939999	-0.056948	-33.656086	-8.013036	-3.625946	-13.487090	-8.530014	0.000000	-10.000000	0.025000	-0.366667	1.000000	1023.000000	1023.000000	2046.000000
36.959999	-0.056970	-33.669193	-8.575383	-3.606992	-13.008455	-8.478362	0.000000	-10.000000	0.008333	0.000000	1.000000	1023.000000	1023.000000	2046.000000
36.980000	-0.057206	-33.808876	-9.202801	-3.784918	-12.457438	-8.363718	0.000000	-10.000000	0.000000	0.000000	1.000000	1023.000000	1023.000000	2046.000000
37.000000	-0.056116	-33.164402	-9.126410	-4.110615	-12.174248	-7.753129	0.000000	-10.000000	0.000000	0.000000	1.000000	1023.000000	1023.000000	2046.000000
37.020000	-0.055166	-32.603237	-8.621059	-4.256250	-12.357217	-7.368711	0.000000	-10.000000	0.008333	0.000000	1.000000	1023.000000	1023.000000	2046.000000
37.040001	-0.054605	-32.271694	-8.030231	-3.721784	-12.711324	-7.808355	0.000000	-10.000000	0.008333	0.000000	1.000000	1023.000000	1023.000000	2046.000000
37.060001	-0.053987	-31.906216	-7.518624	-3.218624	-13.009418	-8.159549	0.000000	-10.000000	0.008333	0.000000	1.000000	1023.000000	1023.000000	2046.000000
37.080002	-0.053670	-31.719244	-7.714901	-3.082734	-12.710888	-8.210722	0.000000	-10.000000	0.000000	0.000000	1.000000	1023.000000	1023.000000	2046.000000
37.099998	-0.054338	-32.113903	-8.498831	-3.243156	-12.209064	-8.162852	0.000000	-10.000000	0.000000	0.000000	1.000000	1023.000000	1023.000000	2046.000000
37.119999	-0.054066	-31.953165	-8.863067	-3.712788	-11.725419	-7.651892	0.000000	-10.000000	0.000000	0.000000	1.000000	1023.000000	1023.000000	2046.000000
37.139999	-0.052952	-31.294819	-8.182358	-3.963594	-12.077473	-7.071393	0.000000	-10.000000	0.016667	0.000000	1.000000	1023.000000	1023.000000	2046.000000
37.160000	-0.052555	-31.059998	-7.426062	-3.273616	-12.628811	-7.731508	0.000000	-10.000000	0.016667	0.000000	1.000000	1023.000000	1023.000000	2046.000000
37.180000	-0.052531	-31.046083	-7.380831	-2.936696	-12.665464	-8.063092	0.000000	-10.000000	0.016667	0.000000	1.000000	1023.000000	1023.000000	2046.000000
37.200001	-0.053265	-31.479322	-8.150387	-3.049342	-12.162209	-8.117385	0.000000	-10.000000	0.000000	0.000000	1.000000	1023.000000	1023.000000	2046.000000
37.220001	-0.053611	-31.683950	-8.674518	-3.426037	-11.737423	-7.845972	0.000000	-10.000000	0.016667	0.000000	1.000000	1023.000000	1023.000000	2046.000000
37.240002	-0.052604	-31.089031	-8.186280	-3.852226	-11.958059	-7.092464	0.000000	-10.000000	0.016667	0.000000	1.000000	1023.000000	1023.000000	2046.000000
37.259998	-0.052773	-31.188896	-7.401376	-3.237580	-12.769557	-7.780382	0.000000	-10.000000	0.025000	0.000000	1.000000	1023.000000	1023.000000	2046.000000
37.279999	-0.053436	-31.580713	-7.567457	-2.846322	-12.823857	-8.343077	0.000000	-10.000000	0.008333	0.000000	1.000000	1023.000000	1023.000000	2046.000000
37.299999	-0.054395	-32.147514	-8.292639	-3.088746	-12.445662	-8.320466	0.000000	-10.000000	0.008333	0.000000	1.000000	1023.000000	1023.000000	2046.000000
37.320000	-0.053957	-31.888611	-8.584365	-3.599108	-11.976154	-7.728982	0.000000	-10.000000	0.000000	0.000000	1.000000	1023.000000	1023.000000	2046.000000
37.340000	-0.053020	-31.335060	-7.754444	-3.899828	-12.505121	-7.175667	0.000000	-10.000000	0.000000	0.000000	1.000000	1023.000000	1023.000000	2046.000000
37.360001	-0.052952	-31.294735	-7.221489	-3.235479	-12.991457	-7.846310	0.000000	-10.000000	0.000000	0.000000	1.000000	1023.000000	1023.000000	2046.000000
37.380001	-0.052981	-31.311817	-7.676410	-2.840698	-12.520823	-8.273886	0.000000	-10.000000	0.008333	0.000000	1.000000	1023.000000	1023.000000	2046.000000
37.400002	-0.054166	-32.012230	-8.542305	-3.156052	-12.158567	-8.155304	0.000000	-10.000000	0.008333	0.000000	1.000000	1023.000000	1023.000000	2046.000000
37.419998	-0.053762	-31.773474	-8.629885	-3.776590	-11.968778	-7.398221	0.000000	-10.000000	0.016667	0.000000	1.000000	1023.000000	1023.000000	2046.000000
37.439999	-0.053723	-31.750103	-8.046550	-3.783844	-12.522806	-7.396903	0.000000	-10.000000	0.016667	0.000000	1.000000	1023.000000	1023.000000	2046.000000
37.459999	-0.054760	-32.363018	-7.690915	-3.301628	-13.109301	-8.261176	0.000000	-10.000000	0.016667	0.000000	1.000000	1023.000000	1023.000000	2046.000000
37.480000	-0.056382	-33.321621	-8.107347	-3.290556	-13.278639	-8.645081	0.000000	-10.000000	0.008333	0.000000	1.000000	1023.000000	1023.000000	2046.000000
37.500000	-0.058598	-34.631535	-9.176286	-3.601853	-13.100388	-8.753010	0.000000	-10.000000	0.000000	0.000000	1.000000	1023.000000	1023.000000	2046.000000
37.520000	-0.058460	-34.549862	-9.248181	-4.095700	-13.157601	-8.048379	0.000000	-10.000000	0.008333	0.000000	1.000000	1023.000000	1023.000000	2046.000000
37.540001	-0.058200	-34.396328	-8.493857	-3.693233	-13.975563	-8.233674	0.000000	-10.000000	0.008333	0.000000	1.000000	1023.000000	1023.000000	2046.000000
37.560001	-0.058991	-34.863762	-8.679514	-3.075939	-14.107106	-9.001202	0.000000	-10.000000	0.016667	0.000000	1.000000	1023.000000	1023.000000	2046.000000
37.580002	-0.060030	-35.477470	-9.410050	-3.362984	-13.831711	-8.872725	0.000000	-10.000000	0.008333	-0.283333	1.000000	1023.000000	1023.000000	2046.000000
37.599998	-0.059343	-35.071564	-9.551475	-3.679912	-13.480984	-8.359195	0.000000	-10.000000	0.016667	-0.816667	1.000000	1023.000000	1023.000000	2046.000000
37.619999	-0.058533	-34.593124	-8.858292	-3.525095	-13.995576	-8.214161	0.000000	-10.000000	0.008333	-1.283333	1.000000	1023.000000	1023.000000	2046.000000
37.639999	-0.058737	-34.713551	-8.668610	-2.939114	-14.270551	-8.835275	0.000000	-10.000000	0.000000	-1.366667	1.000000	1023.000000	1023.000000	2046.000000
37.660000	-0.058808	-34.755383	-8.859422	-2.768134	-14.152706	-8.975120	0.000000	-10.000000	-0.008333	-0.833333	1.000000	1023.000000	1023.000000	2046.000000
37.680000	-0.059261	-35.023216	-9.400083	-2.999987	-13.801569	-8.821577	0.000000	-10.000000	-0.008333	-0.366667	1.000000	1023.000000	1023.000000	2046.000000
37.700001	-0.058752	-34.722469	-9.671692	-3.209173	-13.324984	-8.516623	0.000000	-10.000000	0.000000	0.000000	1.000000	1023.000000	1023.000000	2046.000000
37.720001	-0.057516	-33.992096	-9.264277	-3.413472	-13.293240	-8.021106	0.000000	-10.000000	0.008333	0.000000	1.000000	1023.000000	1023.000000	2046.000000
37.740002	-0.057096	-33.743641	-8.674293	-3.127958	-13.690736	-8.250655	0.000000	-10.000000	0.016667	0.000000	1.000000	1023.000000	1023.000000	2046.000000
37.759998	-0.057087	-33.738331	-8.425956	-2.730463	-13.805861	-8.776049	0.000000	-10.000000	0.025000	-0.283333	1.000000	1023.000000	1023.000000	2046.000000
37.779999	-0.057210	-33.811169	-8.653792	-2.843374	-13.591717	-8.722283	0.000000	-10.000000	0.025000	-0.766667	1.000000	1023.000000	1023.000000	2046.000000
37.799999	-0.057719	-34.111729	-9.233421	-3.122393	-13.073597	-8.682319	0.000000	-10.000000	0.016667	-1.266667	1.000000	1023.000000	1023.000000	2046.000000
37.820000	-0.057420	-33.935390	-9.317181	-3.521409	-12.817270	-8.279531	0.000000	-10.000000	0.008333	-1.533333	1.000000	1023.000000	1023.000000	2046.000000
37.840000	-0.057043	-33.712692	-9.042345	-3.844406	-12.928388	-7.897552	0.000000	-10.000000	0.000000	-1.733333	1.000000	1023.000000	1023.000000	2046.000000
37.860001	-0.057533	-34.001934	-8.667829	-3.785949	-13.351660	-8.196499	0.000000	-10.000000	0.000000	-2.150000	0.833333	1023.000000	1023.000000	2046.000000
37.880001	-0.058221	-34.408833	-8.606570	-3.514754	-13.558467	-8.729040	0.000000	-10.000000	0.000000	-2.633333	0.500000	1023.000000	1023.000000	2046.000000
37.900002	-0.058918	-34.820641	-8.751450	-3.604865	-13.593738	-8.870588	0.000000	-10.000000	0.008333	-2.950000	0.000000	1023.000000	1023.000000	2046.000000
37.919998	-0.059831	-35.360371	-9.158734	-3.901591	-13.479395	-8.820651	0.000000	-10.000000	0.008333	-2.916667	-0.666667	1023.000000	1023.000000	2046.000000
37.939999	-0.060212	-35.585453	-9.428071	-4.120705	-13.283972	-8.752704	0.000000	-10.000000	0.008333	-2.600000	-1.500000	1023.000000	1023.000000	2046.000000
37.959999	-0.059680	-35.270687	-9.363740	-4.367048	-13.104363	-8.435536	0.000000	-10.000000	0.000000	-2.100000	-2.333333	1023.000000	1023.000000	2046.000000
37.980000	-0.058885	-34.801289	-9.045574	-4.489072	-13.119977	-8.146666	0.000000	-10.000000	0.008333	-1.216667	-2.833333	1023.000000	1023.000000	2046.000000
38.000000	-0.058564	-34.611488	-8.639962	-4.276591	-13.402547	-8.292387	0.000000	-10.000000	0.008333	-0.500000	-3.000000	1023.000000	1023.000000	2046.000000
38.020000	-0.058306	-34.458687	-8.428549	-3.899314	-13.462303	-8.668521	0.000000	-10.000000	0.008333	0.000000	-3.000000	1023.000000	1023.000000	2046.000000
38.040001	-0.058097	-34.335484	-8.369180	-3.781041	-13.466004	-8.719258	0.000000	-10.000000	0.000000	0.000000	-3.000000	1023.000000	1023.000000	2046.000000
38.060001	-0.057844	-34.185677	-8.648262	-3.846772	-13.122835	-8.567807	0.000000	-10.000000	0.008333	0.000000	-3.000000	1023.000000	1023.000000	2046.000000
38.080002	-0.057466	-33.962273	-8.836122	-3.841736	-12.795579	-8.488835	0.000000	-10.000000	0.008333	0.000000	-3.000000	1023.000000	1023.000000	2046.000000
38.099998	-0.056150	-33.184677	-8.752844	-3.980334	-12.425244	-8.026256	0.000000	-10.000000	0.008333	0.000000	-3.000000	1023.000000	1023.000000	2046.000000
38.119999	-0.055265	-32.661484	-8.466453	-4.077917	-12.448868	-7.668249	0.000000	-10.000000	0.008333	0.000000	-3.000000	1023.000000	1023.000000	2046.000000
38.139999	-0.055002	-32.506344	-8.278115	-3.957981	-12.530214	-7.740035	0.000000	-10.000000	0.008333	0.000000	-3.000000	1023.000000	1023.000000	2046.000000
38.160000	-0.054828	-32.403355	-8.047903	-3.575101	-12.692526	-8.087826	0.000000	-10.000000	0.008333	0.566667	-3.000000	1023.000000	1023.000000	2046.000000
38.180000	-0.054698	-32.326580	-7.879143	-3.357452	-12.822198	-8.267789	0.000000	-10.000000	0.000000	1.166667	-3.000000	1023.000000	1023.000000	2046.000000
38.200001	-0.054655	-32.301121	-7.881397	-3.356609	-12.811518	-8.251598	0.000000	-10.000000	0.000000	1.650000	-3.000000	1023.000000	1023.000000	2046.000000
38.220001	-0.054739	-32.350986	-8.106219	-3.427251	-12.619318	-8.198198	0.000000	-10.000000	0.000000	1.466667	-3.000000	1023.000000	1023.000000	2046.000000
38.240002	-0.054653	-32.299843	-8.334670	-3.506913	-12.337825	-8.120433	0.000000	-10.000000	0.000000	0.866667	-3.000000	1023.000000	1023.000000	2046.000000
38.259998	-0.053766	-31.775707	-8.361144	-3.658888	-12.001453	-7.754223	0.000000	-10.000000	0.000000	0.383333	-3.000000	1023.000000	1023.000000	2046.000000
38.279999	-0.053249	-31.470186	-8.166121	-3.764042	-12.079085	-7.460938	0.000000	-10.000000	0.008333	0.000000	-3.000000	1023.000000	1023.000000	2046.000000
38.299999	-0.053516	-31.628078	-8.012794	-3.616679	-12.339004	-7.659600	0.000000	-10.000000	0.008333	0.000000	-3.000000	1023.000000	1023.000000	2046.000000
38.320000	-0.054148	-32.001675	-7.901495	-3.378140	-12.654204	-8.067835	0.000000	-10.000000	0.008333	0.000000	-3.000000	1023.000000	1023.000000	2046.000000
38.340000	-0.054540	-32.233036	-7.825246	-3.234202	-12.873731	-8.299859	0.000000	-10.000000	0.000000	0.000000	-3.000000	1023.000000	1023.000000	2046.000000
38.360001	-0.054822	-32.399605	-7.797650	-3.267551	-12.988662	-8.345740	0.000000	-10.000000	0.000000	0.000000	-3.000000	1023.000000	1023.000000	2046.000000
38.380001	-0.055137	-32.585804	-7.977187	-3.404212	-12.911757	-8.292650	0.000000	-10.000000	0.008333	0.000000	-3.000000	1023.000000	1023.000000	2046.000000
38.400002	-0.054585	-32.259571	-8.179330	-3.453834	-12.481989	-8.144419	0.000000	-10.000000	0.008333	0.000000	-3.000000	1023.000000	1023.000000	2046.000000
38.419998	-0.053712	-31.743645	-8.138679	-3.903243	-12.294982	-7.406742	0.000000	-10.000000	0.008333	0.000000	-3.000000	1023.000000	1023.000000	2046.000000
38.439999	-0.053270	-31.482670	-7.867318	-3.511859	-12.417662	-7.685831	0.000000	-10.000000	0.000000	0.000000	-3.000000	1023.000000	1023.000000	2046.000000
38.459999	-0.054182	-32.021618	-7.804894	-3.113190	-12.792302	-8.311233	0.000000	-10.000000	0.008333	0.000000	-3.000000	1023.000000	1023.000000	2046.000000
38.480000	-0.054804	-32.389400	-8.037727	-3.293052	-12.783036	-8.275584	0.000000	-10.000000	0.008333	0.000000	-3.000000	1023.000000	1023.000000	2046.000000
38.500000	-0.055230	-32.641132	-8.442727	-3.437446	-12.486471	-8.274487	0.000000	-10.000000	0.016667	0.283333	-3.000000	1023.000000	1023.000000	2046.000000
38.520000	-0.054991	-32.499920	-8.468159	-3.765337	-12.365511	-7.900915	0.000000	-10.000000	0.008333	0.850000	-3.000000	1023.000000	1023.000000	2046.000000
38.540001	-0.056197	-33.212395	-8.456047	-4.002573	-12.850906	-7.902870	0.000000	-10.000000	0.008333	1.416667	-3.000000	1023.000000	1023.000000	2046.000000
38.560001	-0.058088	-34.330215	-8.526736	-3.818352	-13.530498	-8.454628	0.000000	-10.000000	0.000000	1.583333	-3.000000	1023.000000	1023.000000	2046.000000
38.580002	-0.059404	-35.107643	-8.562988	-3.591496	-14.069614	-8.883547	0.000000	-10.000000	0.000000	1.250000	-3.000000	1023.000000	1023.000000	2046.000000
38.599998	-0.059977	-35.446182	-8.791573	-3.627844	-14.152120	-8.874644	0.000000	-10.000000	0.000000	0.683333	-3.000000	1023.000000	1023.000000	2046.000000
38.619999	-0.059872	-35.384609	-9.169680	-3.644597	-13.823040	-8.747294	0.000000	-10.000000	0.000000	0.233333	-3.000000	1023.000000	1023.000000	2046.000000
38.639999	-0.059245	-35.013752	-9.365769	-3.677221	-13.534443	-8.436320	0.000000	-10.000000	0.000000	0.000000	-3.000000	1023.000000	1023.000000	2046.000000
38.660000	-0.059413	-35.112907	-9.271806	-3.819801	-13.804545	-8.216756	0.000000	-10.000000	0.008333	0.000000	-3.000000	1023.000000	1023.000000	2046.000000
38.680000	-0.060000	-35.459827	-9.150904	-3.527775	-14.149540	-8.631610	0.000000	-10.000000	0.016667	0.000000	-3.000000	1023.000000	1023.000000	2046.000000
38.700001	-0.060126	-35.534706	-8.934036	-3.247154	-14.438149	-8.915368	0.000000	-10.000000	0.025000	0.000000	-3.000000	1023.000000	1023.000000	2046.000000
38.720001	-0.059943	-35.426304	-8.808454	-3.209089	-14.496955	-8.911807	0.000000	-10.000000	0.033333	0.000000	-3.000000	1023.000000	1023.000000	2046.000000
38.740002	-0.059630	-35.241314	-8.924842	-3.186107	-14.278709	-8.851657	0.000000	-10.000000	0.025000	0.000000	-3.000000	1023.000000	1023.000000	2046.000000
38.759998	-0.059091	-34.922741	-9.304370	-3.109757	-13.736615	-8.771997	0.000000	-10.000000	0.016667	0.000000	-3.000000	1023.000000	1023.000000	2046.000000
38.779999	-0.057961	-34.254684	-9.464472	-3.207982	-13.212545	-8.369685	0.000000	-10.000000	0.000000	0.633333	-3.000000	1023.000000	1023.000000	2046.000000
38.799999	-0.057567	-34.022270	-9.223679	-3.471088	-13.322730	-8.004774	0.000000	-10.000000	0.008333	1.700000	-3.000000	1023.000000	1023.000000	2046.000000
38.820000	-0.057710	-34.106499	-8.919711	-3.364389	-13.564249	-8.258151	0.000000	-10.000000	0.016667	2.766667	-3.000000	1023.000000	1023.000000	2046.000000
38.840000	-0.057405	-33.926498	-8.591747	-3.148061	-13.646749	-8.539941	0.000000	-10.000000	0.008333	3.433333	-3.000000	1023.000000	1023.000000	2046.000000
38.860001	-0.056523	-33.405380	-8.368436	-3.234233	-13.535522	-8.267187	0.000000	-10.000000	-0.016667	4.250000	-3.000000	1023.000000	1023.000000	2046.000000
38.880001	-0.055839	-33.001030	-8.720921	-3.360078	-12.873061	-8.046972	0.000000	-10.000000	-0.025000	5.733334	-3.000000	1023.000000	1023.000000	2046.000000
38.900002	-0.055144	-32.590157	-9.211930	-3.523661	-12.093554	-7.761012	0.000000	-10.000000	-0.025000	7.416667	-3.000000	1023.000000	1023.000000	2046.000000
38.919998	-0.054626	-32.284008	-9.437773	-3.850074	-11.662243	-7.333918	0.000000	-10.000000	-0.025000	8.833334	-3.000000	1023.000000	1023.000000	2046.000000
38.939999	-0.054976	-32.490658	-9.221595	-4.376123	-11.960876	-6.932063	0.000000	-10.000000	-0.050000	10.100000	-3.000000	1023.000000	1023.000000	2046.000000
38.959999	-0.055502	-32.801773	-8.787601	-4.144468	-12.434057	-7.435649	0.000000	-10.000000	-0.075000	11.166667	-3.000000	1023.000000	1023.000000	2046.000000
38.980000	-0.055175	-32.608654	-8.404141	-3.984497	-12.553189	-7.666826	0.000000	-10.000000	-0.108333	12.300000	1.333333	1023.000000	1023.000000	2046.000000
39.000000	-0.054353	-32.122723	-8.674308	-4.157332	-11.993831	-7.297251	0.000000	-10.000000	-0.150000	13.966667	13.666667	1023.000000	1023.000000	2046.000000
39.020000	-0.053262	-31.477659	-9.137146	-4.263627	-11.116434	-6.960451	0.000000	-10.000000	-0.183333	15.400001	26.000000	1023.000000	1023.000000	2046.000000
39.040001	-0.052153	-30.822433	-9.220158	-4.607981	-10.657716	-6.336578	0.000000	-10.000000	-0.200000	16.450001	34.000000	1023.000000	1023.000000	2046.000000
39.060001	-0.051688	-30.547894	-8.875772	-4.838422	-10.800065	-6.033634	0.000000	-10.000000	-0.208333	16.783335	35.833332	1023.000000	1023.000000	2046.000000
39.080002	-0.050975	-30.125963	-8.267870	-4.456853	-11.003091	-6.398149	0.000000	-10.000000	-0.216667	17.550001	39.500000	1023.000000	1023.000000	2046.000000
39.099998	-0.049122	-29.031033	-7.736056	-4.095975	-10.768119	-6.430883	0.000000	-10.000000	-0.250000	18.733334	45.166668	1023.000000	1023.000000	2046.000000
39.119999	-0.046611	-27.547346	-7.746405	-3.969585	-9.886246	-5.945110	0.000000	-10.000000	-0.283333	20.016666	51.166668	1023.000000	1023.000000	2046.000000
39.139999	-0.044636	-26.379585	-8.201698	-3.941761	-8.768382	-5.467744	0.000000	-10.000000	-0.308333	21.083334	57.666668	1023.000000	1023.000000	2046.000000
39.160000	-0.042928	-25.370686	-8.396902	-4.044531	-7.988188	-4.941065	0.000000	-10.000000	-0.316667	22.050001	64.500000	1023.000000	1023.000000	2046.000000
39.180000	-0.041916	-24.772406	-8.165492	-4.367122	-7.870222	-4.369569	0.000000	-10.000000	-0.325000	22.516666	71.666664	1023.000000	1023.000000	2046.000000
39.200001	-0.041460	-24.503092	-7.564063	-4.257277	-8.248578	-4.433175	0.000000	-10.000000	-0.341667	23.150000	79.166664	1023.000000	1023.000000	2046.000000
39.220001	-0.040314	-23.825539	-7.017476	-3.661458	-8.214699	-4.931906	0.000000	-10.000000	-0.366667	23.633333	87.000000	1023.000000	1023.000000	2046.000000
39.240002	-0.038227	-22.592190	-6.785763	-3.510710	-7.673029	-4.622688	0.000000	-10.000000	-0.391667	24.266666	95.000000	1023.000000	1023.000000	2046.000000
39.259998	-0.036368	-21.493752	-7.248477	-3.553773	-6.599903	-4.091599	0.000000	-10.000000	-0.425000	24.683334	103.000000	1023.000000	1023.000000	2046.000000
39.279999	-0.035140	-20.767487	-7.668762	-3.659728	-5.814925	-3.624072	0.000000	-10.000000	-0.441667	25.200001	111.000000	1023.000000	1023.000000	2046.000000
39.299999	-0.034362	-20.308039	-7.718643	-3.863053	-5.476438	-3.249906	0.000000	-10.000000	-0.450000	25.516666	119.166664	1023.000000	1023.000000	2046.000000
39.320000	-0.034272	-20.254478	-7.371633	-4.201994	-5.780910	-2.899941	0.000000	-10.000000	-0.466667	25.800001	127.500000	1023.000000	1023.000000	2046.000000
39.340000	-0.033965	-20.073278	-6.681390	-3.922349	-6.231788	-3.237752	0.000000	-10.000000	-0.491667	26.133333	136.166672	1023.000000	1023.000000	2046.000000
39.360001	-0.032300	-19.089256	-6.073903	-3.287483	-6.072489	-3.655381	0.000000	-10.000000	-0.516667	26.983334	144.833328	1023.000000	1023.000000	2046.000000
39.380001	-0.029571	-17.476562	-6.079165	-3.207545	-5.132335	-3.057520	0.000000	-10.000000	-0.525000	27.733334	153.666672	1023.000000	1023.000000	2046.000000
39.400002	-0.027901	-16.489264	-6.691923	-3.606708	-4.043913	-2.146720	0.000000	-10.000000	-0.558333	28.500000	162.833328	1023.000000	1023.000000	2046.000000
39.419998	-0.027080	-16.004520	-6.799356	-3.752085	-3.777649	-1.675431	0.000000	-10.000000	-0.608333	29.300001	172.166672	1023.000000	1023.000000	2046.000000
39.439999	-0.026811	-15.845561	-6.307873	-3.833189	-4.126182	-1.578318	0.000000	-10.000000	-0.675000	30.533333	181.833328	1023.000000	1023.000000	2046.000000
39.459999	-0.026277	-15.529449	-5.590453	-3.181259	-4.475135	-2.282602	0.000000	-10.000000	-0.716667	31.683334	191.666672	1023.000000	1023.000000	2046.000000
39.480000	-0.024370	-14.402634	-5.421981	-2.971625	-3.900784	-2.108243	0.000000	-10.000000	-0.766667	32.750000	202.166672	1023.000000	1023.000000	2046.000000
39.500000	-0.023159	-13.686785	-6.104228	-3.221557	-2.864986	-1.496014	0.000000	-10.000000	-0.791667	33.683334	213.000000	1023.000000	1023.000000	2046.000000
39.520000	-0.023351	-13.800715	-6.465613	-3.629186	-2.596363	-1.109552	0.000000	-10.000000	-0.808333	34.416668	224.166672	1023.000000	1023.000000	2046.000000
39.540001	-0.024003	-14.186061	-6.082388	-3.990848	-3.227074	-0.885751	0.000000	-10.000000	-0.791667	34.483334	235.500000	1023.000000	1023.000000	2046.000000
39.560001	-0.024122	-14.255996	-5.537133	-3.581327	-3.791854	-1.345680	0.000000	-10.000000	-0.758333	34.116669	247.000000	1023.000000	1023.000000	2046.000000
39.580002	-0.022624	-13.370749	-5.188702	-2.993864	-3.546985	-1.641199	0.000000	-10.000000	-0.741667	33.616669	258.500000	1023.000000	1023.000000	2046.000000
39.599998	-0.020498	-12.114561	-5.572723	-3.016371	-2.564058	-0.961409	0.000000	-10.000000	-0.708333	33.400002	269.833344	1023.000000	1023.000000	2046.000000
39.619999	-0.019390	-11.459489	-6.104537	-3.123052	-1.761744	-0.470155	0.000000	-10.000000	-0.725000	33.100002	281.000000	1023.000000	1023.000000	2046.000000
39.639999	-0.018727	-11.067935	-5.950876	-3.403418	-1.747337	0.033696	0.000000	-10.000000	-0.733333	33.100002	292.000000	1023.000000	1023.000000	2046.000000
39.660000	-0.017743	-10.486395	-5.482716	-3.484004	-1.889733	0.370058	0.000000	-10.000000	-0.758333	33.166668	303.000000	1023.000000	1023.000000	2046.000000
39.680000	-0.016451	-9.722637	-4.828818	-3.033239	-2.048980	0.188401	0.000000	-10.000000	-0.750000	33.633335	314.000000	1023.000000	1023.000000	2046.000000
39.700001	-0.014460	-8.545592	-4.315343	-2.452927	-1.782567	0.005246	0.000000	-10.000000	-0.733333	33.900002	325.166656	1023.000000	1023.000000	2046.000000
39.720001	-0.012064	-7.129992	-4.062469	-2.206625	-1.174924	0.314025	0.000000	-10.000000	-0.708333	34.083336	336.500000	1023.000000	1023.000000	2046.000000
39.740002	-0.009734	-5.753086	-4.289224	-2.186910	-0.214735	0.937783	0.000000	-10.000000	-0.700000	33.916668	347.833344	1023.000000	1023.000000	2046.000000
39.759998	-0.008514	-5.031740	-4.693041	-2.237977	0.531039	1.368239	0.000000	-10.000000	-0.691667	33.799999	359.166656	1023.000000	1023.000000	2046.000000
39.779999	-0.007423	-4.386967	-4.589826	-2.465136	0.815080	1.852916	0.000000	-10.000000	-0.700000	33.850002	370.500000	1023.000000	1023.000000	2046.000000
39.799999	-0.005819	-3.438855	-3.941695	-2.596929	0.762581	2.337187	0.000000	-10.000000	-0.683333	33.600002	381.833344	1023.000000	1023.000000	2046.000000
39.820000	-0.004060	-2.399480	-3.157557	-2.169590	0.729958	2.197708	0.000000	-10.000000	-0.675000	33.200001	393.166656	1023.000000	1023.000000	2046.000000
39.840000	-0.001613	-0.953210	-2.594233	-1.614895	1.229953	2.025964	0.000000	-10.000000	-0.666667	32.600002	404.333344	1023.000000	1023.000000	2046.000000
39.860001	0.000992	0.586219	-2.487134	-1.663035	2.057370	2.679018	0.000000	-10.000000	-0.675000	32.600002	415.333344	1023.000000	1023.000000	2046.000000
39.880001	0.001693	1.000651	-3.041169	-1.937426	2.898583	3.080663	0.000000	-10.000000	-0.658333	32.083336	426.166656	1023.000000	1023.000000	2046.000000
39.900002	0.002002	1.183468	-2.962196	-2.285315	3.087123	3.343856	0.000000	-10.000000	-0.625000	31.700001	436.833344	1023.000000	1023.000000	2046.000000
39.919998	0.002914	1.721934	-2.393588	-2.673025	2.992126	3.796422	0.000000	-10.000000	-0.583333	30.866667	447.500000	1023.000000	1023.000000	2046.000000
39.939999	0.004210	2.488014	-1.598306	-2.490471	2.855279	3.721511	0.000000	-10.000000	-0.583333	30.366667	458.000000	1023.000000	1023.000000	2046.000000
39.959999	0.005992	3.541260	-0.947416	-1.939091	3.086413	3.341355	0.000000	-10.000000	-0.591667	29.950001	468.333344	1023.000000	1023.000000	2046.000000
39.980000	0.008095	4.783999	-1.008178	-2.049628	3.947706	3.894099	0.000000	-10.000000	-0.625000	29.850000	478.500000	1023.000000	1023.000000	2046.000000
40.000000	0.008479	5.011215	-1.508066	-2.252304	4.586793	4.184791	0.000000	-10.000000	-0.633333	30.000000	488.500000	1023.000000	1023.000000	2046.000000
40.020000	0.009583	5.663421	-1.387113	-2.484025	4.907760	4.626799	0.000000	-10.000000	-0.650000	30.033335	498.500000	1023.000000	1023.000000	2046.000000
40.040001	0.011599	6.854985	-0.603923	-2.562266	4.912374	5.108800	0.000000	-10.000000	-0.650000	30.350000	508.500000	1023.000000	1023.000000	2046.000000
40.060001	0.014020	8.285901	0.203495	-1.930196	5.058096	4.954505	0.000000	-10.000000	-0.650000	30.533335	518.500000	1023.000000	1023.000000	2046.000000
40.080002	0.016984	10.037356	0.810395	-1.435101	5.560749	5.101313	0.000000	-10.000000	-0.633333	30.916668	528.500000	1023.000000	1023.000000	2046.000000
40.099998	0.019112	11.295033	0.710699	-1.370752	6.324505	5.630580	0.000000	-10.000000	-0.608333	30.750000	538.666687	1023.000000	1023.000000	2046.000000
40.119999	0.019949	11.789604	0.334315	-1.374681	6.960479	5.869491	0.000000	-10.000000	-0.583333	30.766666	549.000000	1023.000000	1023.000000	2046.000000
40.139999	0.020714	12.241730	0.283050	-1.444590	7.324515	6.078754	0.000000	-10.000000	-0.583333	30.300001	559.333313	1023.000000	1023.000000	2046.000000
40.160000	0.022727	13.431624	0.820287	-1.651529	7.542410	6.720456	0.000000	-10.000000	-0.600000	30.016666	569.500000	1023.000000	1023.000000	2046.000000
40.180000	0.024759	14.632580	1.724544	-1.414017	7.440491	6.881563	0.000000	-10.000000	-0.616667	29.850000	579.500000	1023.000000	1023.000000	2046.000000
40.200001	0.026735	15.800342	2.388716	-0.852458	7.554793	6.709291	0.000000	-10.000000	-0.608333	29.883333	589.500000	1023.000000	1023.000000	2046.000000
40.220001	0.028542	16.868597	2.661578	-0.452279	7.919903	6.739394	0.000000	-10.000000	-0.600000	29.716667	599.500000	1023.000000	1023.000000	2046.000000
40.240002	0.029769	17.593439	2.610240	-0.451794	8.356390	7.078604	0.000000	-10.000000	-0.583333	29.450001	609.500000	1023.000000	1023.000000	2046.000000
40.259998	0.030853	18.233850	2.348483	-0.380382	8.949423	7.316326	0.000000	-10.000000	-0.575000	29.033333	619.500000	1023.000000	1023.000000	2046.000000
40.279999	0.031515	18.625130	2.060091	-0.338638	9.446687	7.456990	0.000000	-10.000000	-0.541667	28.833334	629.166687	1023.000000	1023.000000	2046.000000
40.299999	0.031889	18.846584	2.290942	-0.983343	9.205791	8.333195	0.000000	-10.000000	-0.500000	28.200001	638.833313	1023.000000	1023.000000	2046.000000
40.320000	0.032411	19.154701	2.734030	-0.843961	8.935311	8.329320	0.000000	-10.000000	-0.458333	27.633333	648.166687	1023.000000	1023.000000	2046.000000
40.340000	0.033406	19.742889	3.351274	-0.380042	8.757620	8.014038	0.000000	-10.000000	-0.425000	26.633333	657.666687	1023.000000	1023.000000	2046.000000
40.360001	0.034582	20.437788	3.836279	0.077590	8.713596	7.810323	0.000000	-10.000000	-0.408333	25.783335	666.666687	1023.000000	1023.000000	2046.000000
40.380001	0.035379	20.908913	3.668472	0.154003	9.144240	7.942198	0.000000	-10.000000	-0.391667	24.850000	675.500000	1023.000000	1023.000000	2046.000000
40.400002	0.034908	20.630840	3.067688	0.069916	9.524515	7.968723	0.000000	-10.000000	-0.383333	24.283333	683.833313	1023.000000	1023.000000	2046.000000
40.419998	0.034133	20.172716	2.618593	-0.085651	9.736541	7.903234	0.000000	-10.000000	-0.366667	23.866667	692.000000	1023.000000	1023.000000	2046.000000
40.439999	0.033585	19.848604	2.473890	-0.422413	9.702044	8.095084	0.000000	-10.000000	-0.341667	23.333334	700.000000	1023.000000	1023.000000	2046.000000
40.459999	0.034143	20.178230	3.168034	-0.661217	9.140577	8.530836	0.000000	-10.000000	-0.300000	22.733334	708.000000	1023.000000	1023.000000	2046.000000
40.480000	0.034790	20.560978	3.956686	0.014923	8.603091	7.986279	0.000000	-10.000000	-0.283333	21.883335	715.666687	1023.000000	1023.000000	2046.000000
40.500000	0.035344	20.888035	3.945353	0.370435	8.843645	7.728601	0.000000	-10.000000	-0.283333	21.333334	723.166687	1023.000000	1023.000000	2046.000000
40.520000	0.035363	20.899700	3.443220	0.340469	9.344071	7.771940	0.000000	-10.000000	-0.300000	20.816668	730.333313	1023.000000	1023.000000	2046.000000
40.540001	0.035305	20.865416	2.977831	0.224961	9.853308	7.809316	0.000000	-10.000000	-0.283333	20.666666	737.500000	1023.000000	1023.000000	2046.000000
40.560001	0.036516	21.580973	3.159025	-0.099030	10.178575	8.342403	0.000000	-10.000000	-0.275000	20.366667	744.500000	1023.000000	1023.000000	2046.000000
40.580002	0.038730	22.889702	4.079186	-0.187348	10.034174	8.963690	0.000000	-10.000000	-0.258333	20.433334	751.333313	1023.000000	1023.000000	2046.000000
40.599998	0.040297	23.815727	4.941085	0.356562	9.794911	8.723168	0.000000	-10.000000	-0.258333	20.366667	758.166687	1023.000000	1023.000000	2046.000000
40.619999	0.041404	24.469604	5.145225	0.908607	10.060660	8.355113	0.000000	-10.000000	-0.250000	20.133333	764.833313	1023.000000	1023.000000	2046.000000
40.639999	0.041857	24.737669	4.738322	0.944650	10.619426	8.435271	0.000000	-10.000000	-0.241667	19.716667	771.666687	1023.000000	1023.000000	2046.000000
40.660000	0.042090	24.875082	4.314585	0.780451	11.210217	8.569829	0.000000	-10.000000	-0.233333	19.416668	778.166687	1023.000000	1023.000000	2046.000000
40.680000	0.044361	26.217316	4.725312	0.392115	11.651593	9.448296	0.000000	-10.000000	-0.216667	19.350000	784.833313	1023.000000	1023.000000	2046.000000
40.700001	0.046774	27.643570	5.721541	0.481325	11.515103	9.925601	0.000000	-10.000000	-0.216667	19.083334	791.166687	1023.000000	1023.000000	2046.000000
40.720001	0.048589	28.716202	6.508471	1.091133	11.422035	9.694561	0.000000	-10.000000	-0.208333	18.750000	797.666687	1023.000000	1023.000000	2046.000000
40.740002	0.049589	29.306992	6.726842	1.537335	11.685817	9.356997	0.000000	-10.000000	-0.191667	18.200001	804.000000	1023.000000	1023.000000	2046.000000
40.759998	0.049785	29.422770	6.377738	1.392688	12.216292	9.436051	0.000000	-10.000000	-0.166667	17.766666	810.333313	1023.000000	1023.000000	2046.000000
40.779999	0.049337	29.158033	5.945098	1.079893	12.688012	9.445030	0.000000	-10.000000	-0.150000	17.033335	816.500000	1023.000000	1023.000000	2046.000000
40.799999	0.050380	29.774488	6.188293	0.502249	13.064782	10.019163	0.000000	-10.000000	-0.133333	16.433334	822.166687	1023.000000	1023.000000	2046.000000
40.820000	0.052077	30.777586	7.136594	0.238819	12.852996	10.549178	0.000000	-10.000000	-0.141667	15.550000	827.666687	1023.000000	1023.000000	2046.000000
40.840000	0.053028	31.339401	7.939565	0.589188	12.597445	10.213202	0.000000	-10.000000	-0.141667	15.066667	832.833313	1023.000000	1023.000000	2046.000000
40.860001	0.053332	31.519161	8.279738	1.055897	12.582223	9.601305	0.000000	-10.000000	-0.141667	14.683333	838.000000	1023.000000	1023.000000	2046.000000
40.880001	0.053587	31.669788	8.091212	1.055681	12.953855	9.569040	0.000000	-10.000000	-0.133333	14.433333	843.000000	1023.000000	1023.000000	2046.000000
40.900002	0.053928	31.871458	7.789835	0.871818	13.440743	9.769061	0.000000	-10.000000	-0.125000	14.200000	848.000000	1023.000000	1023.000000	2046.000000
40.919998	0.054996	32.502403	7.641637	0.795108	14.022783	10.042874	0.000000	-10.000000	-0.141667	13.983334	852.833313	1023.000000	1023.000000	2046.000000
40.939999	0.057230	33.822834	8.046616	0.675276	14.417672	10.683270	0.000000	-10.000000	-0.133333	14.000000	857.500000	1023.000000	1023.000000	2046.000000
40.959999	0.059668	35.263973	8.805315	0.738269	14.495354	11.225037	0.000000	-10.000000	-0.125000	13.866667	862.166687	1023.000000	1023.000000	2046.000000
40.980000	0.061566	36.385773	9.555011	1.154993	14.367495	11.308273	0.000000	-10.000000	-0.108333	13.583333	866.666687	1023.000000	1023.000000	2046.000000
41.000000	0.062646	37.023670	9.948866	1.712875	14.390159	10.971772	0.000000	-10.000000	-0.100000	13.166667	871.333313	1023.000000	1023.000000	2046.000000
41.020000	0.063673	37.630558	10.091174	2.038725	14.620123	10.880535	0.000000	-10.000000	-0.100000	12.916667	875.666687	1023.000000	1023.000000	2046.000000
41.040001	0.063947	37.792908	9.820395	2.013878	14.935131	11.023501	0.000000	-10.000000	-0.100000	12.883333	880.166687	1023.000000	1023.000000	2046.000000
41.060001	0.063905	37.767845	9.349072	1.894006	15.359630	11.165138	0.000000	-10.000000	-0.100000	13.050000	884.500000	1023.000000	1023.000000	2046.000000
41.080002	0.065565	38.749195	9.654142	1.708254	15.632227	11.754573	0.000000	-10.000000	-0.100000	13.000000	888.833313	1023.000000	1023.000000	2046.000000
41.099998	0.066962	39.574673	10.335261	1.703316	15.416042	12.120056	0.000000	-10.000000	-0.100000	12.966667	893.166687	1023.000000	1023.000000	2046.000000
41.119999	0.067906	40.132359	10.841623	2.191424	15.220472	11.878839	0.000000	-10.000000	-0.100000	12.783334	897.500000	1023.000000	1023.000000	2046.000000
41.139999	0.068569	40.524387	11.039407	2.391777	15.158995	11.934210	0.000000	-10.000000	-0.091667	12.516666	901.833313	1023.000000	1023.000000	2046.000000
41.160000	0.068382	40.414040	10.739714	2.446798	15.313957	11.913571	0.000000	-10.000000	-0.091667	12.350000	906.000000	1023.000000	1023.000000	2046.000000
41.180000	0.068115	40.255871	10.291745	2.518483	15.606731	11.838909	0.000000	-10.000000	-0.083333	12.183333	910.000000	1023.000000	1023.000000	2046.000000
41.200001	0.068093	40.242981	9.999386	2.538725	15.879467	11.825402	0.000000	-10.000000	-0.083333	12.233334	914.000000	1023.000000	1023.000000	2046.000000
41.220001	0.069338	40.978630	10.212626	2.202619	16.097326	12.466061	0.000000	-10.000000	-0.075000	12.183333	918.000000	1023.000000	1023.000000	2046.000000
41.240002	0.070051	41.399849	10.661380	2.026433	15.878499	12.833537	0.000000	-10.000000	-0.083333	12.316667	922.333313	1023.000000	1023.000000	2046.000000
41.259998	0.069249	40.926338	10.839374	2.115652	15.442493	12.528818	0.000000	-10.000000	-0.083333	12.300000	926.666687	1023.000000	1023.000000	2046.000000
41.279999	0.067507	39.896885	10.809548	2.330960	14.840197	11.916178	0.000000	-10.000000	-0.083333	11.933333	931.000000	1023.000000	1023.000000	2046.000000
41.299999	0.065747	38.856392	10.595968	2.452732	14.377511	11.430179	0.000000	-10.000000	-0.066667	11.150001	935.000000	1023.000000	1023.000000	2046.000000
41.320000	0.064576	38.164265	10.359694	2.365702	14.106083	11.332787	0.000000	-10.000000	-0.058333	10.350000	938.666687	1023.000000	1023.000000	2046.000000
41.340000	0.064055	37.856659	9.915689	2.295800	14.301782	11.343388	0.000000	-10.000000	-0.050000	9.833333	942.166687	1023.000000	1023.000000	2046.000000
41.360001	0.063930	37.782379	9.678623	2.242108	14.465685	11.395965	0.000000	-10.000000	-0.050000	9.616667	945.500000	1023.000000	1023.000000	2046.000000
41.380001	0.064921	38.368332	9.618163	2.235712	14.899152	11.615305	0.000000	-10.000000	-0.050000	9.716667	948.833313	1023.000000	1023.000000	2046.000000
41.400002	0.066295	39.180241	9.985074	2.088418	14.968345	12.138404	0.000000	-10.000000	-0.050000	9.850000	952.000000	1023.000000	1023.000000	2046.000000
41.419998	0.067227	39.731209	10.356973	2.208871	14.838743	12.326622	0.000000	-10.000000	-0.050000	9.833334	955.166687	1023.000000	1023.000000	2046.000000
41.439999	0.067580	39.939987	10.611717	2.560712	14.673705	12.093851	0.000000	-10.000000	-0.041667	9.733334	958.500000	1023.000000	1023.000000	2046.000000
41.459999	0.067795	40.066818	10.671082	2.820956	14.667048	11.907734	0.000000	-10.000000	-0.033333	9.433333	961.833313	1023.000000	1023.000000	2046.000000
41.480000	0.067956	40.161942	10.491735	2.759792	14.834764	12.075652	0.000000	-10.000000	-0.033333	9.316667	965.166687	1023.000000	1023.000000	2046.000000
41.500000	0.068464	40.462433	10.216127	2.814766	15.304748	12.126794	0.000000	-10.000000	-0.033333	9.066667	968.333313	1023.000000	1023.000000	2046.000000
41.520000	0.070164	41.466873	10.412515	2.798712	15.750366	12.505280	0.000000	-10.000000	-0.033333	9.100000	971.500000	1023.000000	1023.000000	2046.000000
41.540001	0.072130	42.628548	10.928411	2.725978	15.887485	13.086676	0.000000	-10.000000	-0.016667	9.033334	974.500000	1023.000000	1023.000000	2046.000000
41.560001	0.073284	43.310642	11.369905	2.972919	15.825141	13.142679	0.000000	-10.000000	-0.008333	8.816667	977.500000	1023.000000	1023.000000	2046.000000
41.580002	0.073932	43.693550	11.624694	3.341942	15.869549	12.857366	0.000000	-10.000000	0.000000	8.616667	980.500000	1023.000000	1023.000000	2046.000000
41.599998	0.074069	43.774879	11.562226	3.174365	16.033819	13.004471	0.000000	-10.000000	0.000000	8.433333	983.333313	1023.000000	1023.000000	2046.000000
41.619999	0.073898	43.673885	11.211396	3.021302	16.514566	12.926621	0.000000	-10.000000	0.000000	8.050000	986.166687	1023.000000	1023.000000	2046.000000
41.639999	0.074503	44.031033	11.329793	2.716173	16.864876	13.120190	0.000000	-10.000000	0.000000	7.316667	988.833313	1023.000000	1023.000000	2046.000000
41.660000	0.074964	44.304008	11.793984	2.375139	16.629917	13.504970	0.000000	-10.000000	0.000000	6.366667	991.333313	1023.000000	1023.000000	2046.000000
41.680000	0.074705	44.150539	12.071800	2.528450	16.346697	13.203591	0.000000	-10.000000	0.000000	5.766667	993.500000	1023.000000	1023.000000	2046.000000
41.700001	0.074414	43.978859	12.200885	2.688282	16.226856	12.862836	0.000000	-10.000000	0.000000	5.516667	995.500000	1023.000000	1023.000000	2046.000000
41.720001	0.074166	43.832119	12.296167	2.670847	16.066029	12.799074	0.000000	-10.000000	0.000000	5.500000	997.500000	1023.000000	1023.000000	2046.000000
41.740002	0.074303	43.912796	12.077497	2.553206	16.256149	13.025942	0.000000	-10.000000	0.000000	5.933333	999.500000	1023.000000	1023.000000	2046.000000
41.759998	0.074794	44.203129	11.791953	2.609494	16.699598	13.102083	0.000000	-10.000000	0.000000	6.483334	1001.500000	1023.000000	1023.000000	2046.000000
41.779999	0.076311	45.099766	11.778269	2.754644	17.218477	13.348375	0.000000	-10.000000	0.000000	7.133334	1003.500000	1023.000000	1023.000000	2046.000000
41.799999	0.078226	46.231293	12.082074	2.703068	17.478348	13.967803	0.000000	-10.000000	0.000000	7.400000	1005.833313	1023.000000	1023.000000	2046.000000
41.820000	0.079344	46.892544	12.445502	2.862095	17.370466	14.214480	0.000000	-10.000000	0.000000	7.433333	1008.166687	1023.000000	1023.000000	2046.000000
41.840000	0.080017	47.290195	12.713085	3.229178	17.298077	14.049858	0.000000	-10.000000	0.000000	7.483334	1010.833313	1023.000000	1023.000000	2046.000000
41.860001	0.080585	47.625526	12.962797	3.497792	17.235134	13.929803	0.000000	-10.000000	-0.033333	7.733334	1013.166687	1023.000000	1023.000000	2046.000000
41.880001	0.081325	48.063282	12.959093	3.518790	17.436918	14.148480	0.000000	-10.000000	-0.050000	8.100000	1015.833313	1023.000000	1023.000000	2046.000000
41.900002	0.081965	48.441429	12.637975	3.626169	17.978815	14.198471	0.000000	-10.000000	-0.083333	8.350000	1018.500000	1023.000000	1023.000000	2046.000000
41.919998	0.082925	49.008385	12.568877	3.621897	18.339777	14.477832	0.000000	-10.000000	-0.066667	8.483334	1021.333313	1023.000000	1023.000000	2046.000000
41.939999	0.083159	49.146950	12.896304	3.504692	17.913530	14.832423	0.000000	-10.000000	-0.066667	8.533334	1024.166626	1023.000000	1023.000000	2046.000000
41.959999	0.082571	48.799461	13.194656	3.885103	17.431522	14.288180	0.000000	-10.000000	-0.033333	8.616667	1027.000000	1023.000000	1023.000000	2046.000000
41.980000	0.083154	49.144051	13.283531	3.949646	17.519228	14.391646	0.000000	-10.000000	-0.016667	8.633333	1029.833374	1023.000000	1023.000000	2046.000000
42.000000	0.084535	49.959923	12.982551	4.039150	18.235765	14.702456	0.000000	-10.000000	0.000000	8.516666	1032.666626	1023.000000	1023.000000	2046.000000
42.020000	0.085974	50.810532	12.851384	3.973069	18.746775	15.239304	0.000000	-10.000000	0.000000	8.183333	1035.500000	1023.000000	1023.000000	2046.000000
42.040001	0.085822	50.720798	13.153385	3.941569	18.217712	15.408132	0.000000	-10.000000	0.000000	7.866667	1038.333374	1023.000000	1023.000000	2046.000000
42.060001	0.085554	50.562531	13.513906	4.406708	17.727196	14.914720	0.000000	-10.000000	0.000000	7.733334	1041.000000	1023.000000	1023.000000	2046.000000
42.080002	0.085868	50.747959	13.436577	4.278039	17.863676	15.169666	0.000000	-10.000000	-0.016667	8.066667	1043.666626	1023.000000	1023.000000	2046.000000
42.099998	0.086205	50.947342	12.846623	4.331058	18.563625	15.206037	0.000000	-10.000000	-0.033333	8.516667	1046.333374	1023.000000	1023.000000	2046.000000
42.119999	0.085911	50.773277	12.620921	3.933992	18.595383	15.622980	0.000000	-10.000000	-0.041667	8.866667	1049.166626	1023.000000	1023.000000	2046.000000
42.139999	0.083504	49.351154	12.500142	3.604245	17.725056	15.521713	0.000000	-10.000000	-0.025000	8.750000	1052.000000	1023.000000	1023.000000	2046.000000
42.160000	0.080801	47.753593	12.503607	3.777782	16.735266	14.736939	0.000000	-10.000000	-0.008333	7.983334	1055.000000	1023.000000	1023.000000	2046.000000
42.180000	0.079489	46.978031	12.689092	3.966983	16.054585	14.267373	0.000000	-10.000000	0.000000	7.066667	1057.833374	1023.000000	1023.000000	2046.000000
42.200001	0.079479	46.972359	12.329184	3.951159	16.330635	14.361382	0.000000	-10.000000	0.000000	6.233334	1060.333374	1023.000000	1023.000000	2046.000000
42.220001	0.080107	47.343098	11.709688	4.062099	17.104448	14.466861	0.000000	-10.000000	0.000000	6.016667	1062.500000	1023.000000	1023.000000	2046.000000
42.240002	0.080745	47.720215	11.630743	3.792294	17.312746	14.984434	0.000000	-10.000000	0.000000	5.933333	1064.500000	1023.000000	1023.000000	2046.000000
42.259998	0.080148	47.367271	12.007003	3.749565	16.658848	14.951857	0.000000	-10.000000	0.000000	5.816667	1066.500000	1023.000000	1023.000000	2046.000000
42.279999	0.079879	47.208225	12.494425	4.208082	16.140665	14.365053	0.000000	-10.000000	-0.008333	5.300000	1068.500000	1023.000000	1023.000000	2046.000000
42.299999	0.080630	47.652557	12.728167	4.397153	16.167316	14.359921	0.000000	-10.000000	-0.008333	4.550000	1070.500000	1023.000000	1023.000000	2046.000000
42.320000	0.081721	48.297146	12.149603	4.465850	17.058466	14.623227	0.000000	-10.000000	-0.008333	3.666667	1072.166626	1023.000000	1023.000000	2046.000000
42.340000	0.082763	48.913113	11.709829	4.382555	17.796921	15.023807	0.000000	-10.000000	0.000000	2.983333	1073.500000	1023.000000	1023.000000	2046.000000
42.360001	0.083182	49.160782	12.024560	4.011392	17.535007	15.589824	0.000000	-10.000000	0.000000	2.700000	1074.500000	1023.000000	1023.000000	2046.000000
42.380001	0.083079	49.099602	12.463154	4.190902	17.092161	15.353385	0.000000	-10.000000	0.000000	2.650000	1075.500000	1023.000000	1023.000000	2046.000000
42.400002	0.083549	49.377720	13.153941	4.803246	16.687164	14.733367	0.000000	-10.000000	0.008333	2.450000	1076.500000	1023.000000	1023.000000	2046.000000
42.419998	0.085270	50.394516	13.247489	4.890370	17.145159	15.111500	0.000000	-10.000000	0.016667	1.533333	1077.333374	1023.000000	1023.000000	2046.000000
42.439999	0.086506	51.125160	12.614467	4.969413	18.191111	15.350169	0.000000	-10.000000	0.025000	0.650000	1077.833374	1023.000000	1023.000000	2046.000000
42.459999	0.087069	51.457920	12.231798	4.731952	18.768673	15.725498	0.000000	-10.000000	0.016667	-0.366667	1078.000000	1023.000000	1023.000000	2046.000000
42.480000	0.085943	50.792423	12.593596	4.077721	18.051273	16.069834	0.000000	-10.000000	0.008333	-1.433333	1078.000000	1023.000000	1023.000000	2046.000000
42.500000	0.084001	49.644535	13.154337	4.278521	17.088243	15.123435	0.000000	-10.000000	0.016667	-3.116667	1078.000000	1023.000000	1023.000000	2046.000000
42.520000	0.084022	49.657288	13.481645	4.462620	16.929508	14.783515	0.000000	-10.000000	0.033333	-4.883333	1078.000000	1023.000000	1023.000000	2046.000000
42.540001	0.084404	49.882645	12.822340	4.305211	17.754305	15.000789	0.000000	-10.000000	0.050000	-6.016667	1078.000000	1023.000000	1023.000000	2046.000000
42.560001	0.084108	49.707577	12.222136	3.994060	18.290157	15.201222	0.000000	-10.000000	0.041667	-6.566667	1078.000000	1023.000000	1023.000000	2046.000000
42.580002	0.083644	49.433495	12.310918	3.459404	18.015846	15.647329	0.000000	-10.000000	0.033333	-6.483334	1078.000000	1023.000000	1023.000000	2046.000000
42.599998	0.082562	48.794430	12.879065	3.509646	17.078247	15.327471	0.000000	-10.000000	0.016667	-6.016667	1078.000000	1023.000000	1023.000000	2046.000000
42.619999	0.082783	48.924461	13.510705	4.173406	16.643745	14.596602	0.000000	-10.000000	0.008333	-5.316667	1078.000000	1023.000000	1023.000000	2046.000000
42.639999	0.084670	50.039707	13.460466	4.336123	17.255953	14.987164	0.000000	-10.000000	0.000000	-4.583333	1078.000000	1023.000000	1023.000000	2046.000000
42.660000	0.086035	50.846680	12.638127	4.417171	18.402910	15.388471	0.000000	-10.000000	0.016667	-4.050000	1078.000000	1023.000000	1023.000000	2046.000000
42.680000	0.086630	51.198532	12.435710	4.127899	18.666019	15.968904	0.000000	-10.000000	0.016667	-3.750000	1078.000000	1023.000000	1023.000000	2046.000000
42.700001	0.086447	51.090107	13.010369	3.947773	17.908140	16.223824	0.000000	-10.000000	0.016667	-3.650000	1078.000000	1023.000000	1023.000000	2046.000000
42.720001	0.086302	51.004356	13.684420	4.648587	17.247131	15.424217	0.000000	-10.000000	0.000000	-3.400000	1074.666626	1023.000000	1023.000000	2046.000000
42.740002	0.087586	51.763092	13.976103	5.046115	17.417940	15.322934	0.000000	-10.000000	0.000000	-2.900000	1067.666626	1023.000000	1023.000000	2046.000000
42.759998	0.088944	52.565964	13.487206	4.989343	18.262487	15.826929	0.000000	-10.000000	0.000000	-2.283333	1060.333374	1023.000000	1023.000000	2046.000000
42.779999	0.089330	52.794102	12.788416	4.878952	18.970154	16.156578	0.000000	-10.000000	0.008333	-1.933333	1056.333374	1023.000000	1023.000000	2046.000000
42.799999	0.089203	52.719257	12.829700	4.506399	18.783672	16.599487	0.000000	-10.000000	0.008333	-1.816667	1056.000000	1023.000000	1023.000000	2046.000000
42.820000	0.088615	52.371197	13.365776	4.472209	18.003643	16.529570	0.000000	-10.000000	0.008333	-1.833333	1056.000000	1023.000000	1023.000000	2046.000000
42.840000	0.088169	52.108116	13.897535	5.126904	17.435471	15.648206	0.000000	-10.000000	0.000000	-1.850000	1056.000000	1023.000000	1023.000000	2046.000000
42.860001	0.088846	52.507710	13.954655	5.403779	17.593447	15.555831	0.000000	-10.000000	0.000000	-1.700000	1056.000000	1023.000000	1023.000000	2046.000000
42.880001	0.088866	52.519691	13.081123	5.231228	18.296963	15.910378	0.000000	-10.000000	0.000000	-1.083333	1056.000000	1023.000000	1023.000000	2046.000000
42.900002	0.088043	52.033375	12.625482	4.940388	18.357239	16.110268	0.000000	-10.000000	0.000000	-0.466667	1056.000000	1023.000000	1023.000000	2046.000000
42.919998	0.087371	51.636059	12.890311	4.581973	17.768118	16.395658	0.000000	-10.000000	0.000000	0.000000	1056.000000	1023.000000	1023.000000	2046.000000
42.939999	0.086995	51.414318	13.350033	4.823879	17.190781	16.049627	0.000000	-10.000000	0.008333	0.000000	1056.000000	1023.000000	1023.000000	2046.000000
42.959999	0.087283	51.584370	13.930739	5.115274	16.743248	15.795110	0.000000	-10.000000	0.016667	0.000000	1056.000000	1023.000000	1023.000000	2046.000000
42.980000	0.088304	52.187485	13.918070	5.410198	17.152483	15.706735	0.000000	-10.000000	0.025000	-0.616667	1056.000000	1023.000000	1023.000000	2046.000000
43.000000	0.089019	52.610287	13.418774	5.470444	17.748907	15.972163	0.000000	-10.000000	0.016667	-1.383333	1056.000000	1023.000000	1023.000000	2046.000000
43.020000	0.088465	52.283089	12.606571	5.332931	18.184256	16.159330	0.000000	-10.000000	0.016667	-2.233333	1055.666626	1023.000000	1023.000000	2046.000000
43.040001	0.087445	51.680088	12.372890	4.968878	17.943079	16.395241	0.000000	-10.000000	0.008333	-2.416667	1055.000000	1023.000000	1023.000000	2046.000000
43.060001	0.086191	50.939037	12.550544	4.636921	17.305197	16.446379	0.000000	-10.000000	0.025000	-2.483333	1054.166626	1023.000000	1023.000000	2046.000000
43.080002	0.083901	49.585743	12.525606	4.678448	16.535366	15.846322	0.000000	-10.000000	0.025000	-2.700000	1053.333374	1023.000000	1023.000000	2046.000000
43.099998	0.081044	47.896923	12.427453	4.834054	15.625396	15.010021	0.000000	-10.000000	0.041667	-3.466667	1052.500000	1023.000000	1023.000000	2046.000000
43.119999	0.079180	46.795486	12.372836	4.978216	15.024971	14.419463	0.000000	-10.000000	0.033333	-4.550000	1051.166626	1023.000000	1023.000000	2046.000000
43.139999	0.078464	46.372505	12.163220	4.922489	14.909244	14.377551	0.000000	-10.000000	0.041667	-5.483334	1049.500000	1023.000000	1023.000000	2046.000000
43.160000	0.078196	46.214092	11.568422	4.802135	15.259246	14.584291	0.000000	-10.000000	0.033333	-5.683333	1047.500000	1023.000000	1023.000000	2046.000000
43.180000	0.077320	45.696133	10.870569	4.667661	15.551950	14.605954	0.000000	-10.000000	0.033333	-5.133333	1045.833374	1023.000000	1023.000000	2046.000000
43.200001	0.076453	45.183559	10.595314	4.483978	15.436219	14.668048	0.000000	-10.000000	0.016667	-4.316667	1044.166626	1023.000000	1023.000000	2046.000000
43.220001	0.076022	44.928982	10.742497	4.241181	15.077021	14.868283	0.000000	-10.000000	0.016667	-3.750000	1042.833374	1023.000000	1023.000000	2046.000000
43.240002	0.075814	44.806313	11.206125	4.484768	14.568645	14.546775	0.000000	-10.000000	0.016667	-3.766667	1041.500000	1023.000000	1023.000000	2046.000000
43.259998	0.076343	45.118530	11.570845	4.953294	14.440848	14.153544	0.000000	-10.000000	0.025000	-4.033333	1040.333374	1023.000000	1023.000000	2046.000000
43.279999	0.077344	45.710239	11.569395	5.092736	14.725464	14.322643	0.000000	-10.000000	0.025000	-3.983333	1038.500000	1023.000000	1023.000000	2046.000000
43.299999	0.077641	45.885601	10.984203	5.063626	15.279860	14.557912	0.000000	-10.000000	0.016667	-3.450000	1036.666626	1023.000000	1023.000000	2046.000000
43.320000	0.077286	45.675808	10.453485	4.931648	15.631856	14.658819	0.000000	-10.000000	0.008333	-2.850000	1035.333374	1023.000000	1023.000000	2046.000000
43.340000	0.077697	45.919067	10.596736	4.625709	15.625646	15.070978	0.000000	-10.000000	0.016667	-2.300000	1034.666626	1023.000000	1023.000000	2046.000000
43.360001	0.078659	46.487640	11.341206	4.804672	15.235566	15.106195	0.000000	-10.000000	0.016667	-2.016667	1034.333374	1023.000000	1023.000000	2046.000000
43.380001	0.080138	47.361744	11.972016	5.401581	15.199470	14.788677	0.000000	-10.000000	0.016667	-1.833333	1034.000000	1023.000000	1023.000000	2046.000000
43.400002	0.081051	47.901306	11.871764	5.392017	15.600621	15.036903	0.000000	-10.000000	0.000000	-1.933333	1034.000000	1023.000000	1023.000000	2046.000000
43.419998	0.080033	47.299213	11.060843	5.193172	16.056425	14.988774	0.000000	-10.000000	0.016667	-2.450000	1033.833374	1023.000000	1023.000000	2046.000000
43.439999	0.078784	46.561592	10.689958	4.655215	16.134113	15.082306	0.000000	-10.000000	0.033333	-3.450000	1033.166626	1023.000000	1023.000000	2046.000000
43.459999	0.077949	46.067738	10.863619	4.018985	15.831363	15.353771	0.000000	-10.000000	0.050000	-5.066667	1032.000000	1023.000000	1023.000000	2046.000000
43.480000	0.077297	45.682243	11.370753	4.060344	15.300938	14.950208	0.000000	-10.000000	0.050000	-6.550000	1030.166626	1023.000000	1023.000000	2046.000000
43.500000	0.077326	45.699440	11.920975	4.451186	14.946314	14.380965	0.000000	-10.000000	0.041667	-7.433333	1028.000000	1023.000000	1023.000000	2046.000000
43.520000	0.077216	45.634487	11.975257	4.467810	14.933746	14.257675	0.000000	-10.000000	0.041667	-7.666667	1025.333374	1023.000000	1023.000000	2046.000000
43.540001	0.076519	45.222630	11.427164	4.324780	15.224817	14.245869	0.000000	-10.000000	0.033333	-7.500000	1022.833313	1023.000000	1023.000000	2046.000000
43.560001	0.076026	44.931168	10.882136	4.139258	15.609415	14.300357	0.000000	-10.000000	0.041667	-7.033333	1020.166687	1023.000000	1023.000000	2046.000000
43.580002	0.076274	45.078133	10.720944	3.866153	15.849172	14.641862	0.000000	-10.000000	0.033333	-6.233334	1017.833313	1023.000000	1023.000000	2046.000000
43.599998	0.077422	45.756603	10.978489	3.578937	15.961492	15.237688	0.000000	-10.000000	0.025000	-5.216667	1015.666687	1023.000000	1023.000000	2046.000000
43.619999	0.078561	46.429256	11.586198	3.901355	15.738352	15.203351	0.000000	-10.000000	0.016667	-4.300000	1014.000000	1023.000000	1023.000000	2046.000000
43.639999	0.079611	47.050343	12.199244	4.490761	15.471936	14.888402	0.000000	-10.000000	0.016667	-3.650000	1012.666687	1023.000000	1023.000000	2046.000000
43.660000	0.080567	47.614799	12.545966	4.922030	15.440685	14.706118	0.000000	-10.000000	0.033333	-3.333333	1011.500000	1023.000000	1023.000000	2046.000000
43.680000	0.080903	47.813400	12.273155	4.982602	15.749366	14.808277	0.000000	-10.000000	0.041667	-3.183333	1010.333313	1023.000000	1023.000000	2046.000000
43.700001	0.080275	47.442753	11.520522	4.825426	16.232225	14.864580	0.000000	-10.000000	0.033333	-3.116667	1009.166687	1023.000000	1023.000000	2046.000000
43.720001	0.080636	47.655655	11.270083	4.481315	16.585226	15.319029	0.000000	-10.000000	0.033333	-3.150000	1008.000000	1023.000000	1023.000000	2046.000000
43.740002	0.081259	48.024364	11.517523	4.162696	16.512270	15.831877	0.000000	-10.000000	0.033333	-3.416667	1007.000000	1023.000000	1023.000000	2046.000000
43.759998	0.081790	48.337879	12.123223	4.538036	16.074818	15.601800	0.000000	-10.000000	0.050000	-3.933333	1005.833313	1023.000000	1023.000000	2046.000000
43.779999	0.082187	48.572243	12.760557	5.203300	15.584654	15.023730	0.000000	-10.000000	0.050000	-4.733334	1004.666687	1023.000000	1023.000000	2046.000000
43.799999	0.082174	48.564995	12.644041	5.450472	15.678361	14.792122	0.000000	-10.000000	0.050000	-5.633334	1003.166687	1023.000000	1023.000000	2046.000000
43.820000	0.081239	48.012222	11.923494	5.314796	16.038689	14.735242	0.000000	-10.000000	0.050000	-6.500000	1001.333313	1023.000000	1023.000000	2046.000000
43.840000	0.080669	47.675411	11.322631	4.928034	16.460869	14.963878	0.000000	-10.000000	0.050000	-7.266667	999.000000	1023.000000	1023.000000	2046.000000
43.860001	0.081243	48.014503	11.573326	4.497427	16.368631	15.575121	0.000000	-10.000000	0.050000	-8.000000	996.500000	1023.000000	1023.000000	2046.000000
43.880001	0.081293	48.044441	12.113218	4.691838	15.841306	15.398081	0.000000	-10.000000	0.058333	-8.733334	993.833313	1023.000000	1023.000000	2046.000000
43.900002	0.081015	47.880135	12.533068	5.257812	15.383230	14.706026	0.000000	-10.000000	0.066667	-9.350000	991.000000	1023.000000	1023.000000	2046.000000
43.919998	0.080862	47.789146	12.674837	5.626053	15.187303	14.300955	0.000000	-10.000000	0.083333	-9.833333	987.833313	1023.000000	1023.000000	2046.000000
43.939999	0.080068	47.320057	12.383053	5.609617	15.169465	14.157922	0.000000	-10.000000	0.091667	-10.233334	984.500000	1023.000000	1023.000000	2046.000000
43.959999	0.078836	46.592228	11.628266	5.403941	15.486654	14.073365	0.000000	-10.000000	0.100000	-10.650001	981.000000	1023.000000	1023.000000	2046.000000
43.980000	0.078397	46.332695	11.206376	4.976372	15.768561	14.381388	0.000000	-10.000000	0.100000	-11.066667	977.500000	1023.000000	1023.000000	2046.000000
44.000000	0.078414	46.342552	11.524143	4.651453	15.370547	14.796408	0.000000	-10.000000	0.100000	-11.333333	975.166687	1023.000000	1023.000000	2046.000000
44.020000	0.076896	45.445389	11.890814	5.151464	14.431437	13.971674	0.000000	-10.000000	0.100000	-11.600000	971.333313	1023.000000	1023.000000	2046.000000
44.040001	0.075138	44.406799	11.920850	5.587513	13.811702	13.086733	0.000000	-10.000000	0.091667	-11.833334	967.333313	1023.000000	1023.000000	2046.000000
44.060001	0.073210	43.266987	11.382102	5.407581	13.650975	12.826326	0.000000	-10.000000	0.091667	-12.116667	962.000000	1023.000000	1023.000000	2046.000000
44.080002	0.071394	42.194088	10.638657	5.125990	13.766325	12.663115	0.000000	-10.000000	0.100000	-12.383333	958.000000	1023.000000	1023.000000	2046.000000
44.099998	0.071250	42.108562	10.313719	4.782861	14.059088	12.952895	0.000000	-10.000000	0.108333	-12.866667	954.000000	1023.000000	1023.000000	2046.000000
44.119999	0.071573	42.299553	10.692545	4.222477	13.751790	13.632742	0.000000	-10.000000	0.125000	-13.433333	949.666687	1023.000000	1023.000000	2046.000000
44.139999	0.071493	42.252201	11.168641	4.894397	13.234510	12.954654	0.000000	-10.000000	0.133333	-14.150001	945.166687	1023.000000	1023.000000	2046.000000
44.160000	0.070645	41.751476	11.275620	5.440249	12.870039	12.165567	0.000000	-10.000000	0.166667	-14.750000	940.333313	1023.000000	1023.000000	2046.000000
44.180000	0.069291	40.951244	11.010568	5.531501	12.582685	11.826488	0.000000	-10.000000	0.183333	-15.400001	935.500000	1023.000000	1023.000000	2046.000000
44.200001	0.067262	39.751740	10.261470	5.199521	12.658635	11.632113	0.000000	-10.000000	0.200000	-15.983334	930.333313	1023.000000	1023.000000	2046.000000
44.220001	0.065493	38.706493	9.740711	4.788171	12.650638	11.526974	0.000000	-10.000000	0.208333	-16.549999	925.000000	1023.000000	1023.000000	2046.000000
44.240002	0.064031	37.842281	9.625751	4.292411	12.296376	11.627742	0.000000	-10.000000	0.225000	-17.166668	919.333313	1023.000000	1023.000000	2046.000000
44.259998	0.061493	36.342449	9.921747	4.254168	11.077621	11.088913	0.000000	-10.000000	0.241667	-17.716667	913.500000	1023.000000	1023.000000	2046.000000
44.279999	0.058371	34.497318	9.777724	4.644700	10.132226	9.942667	0.000000	-10.000000	0.250000	-18.216667	907.500000	1023.000000	1023.000000	2046.000000
44.299999	0.056025	33.111038	9.166649	4.530465	9.838095	9.575831	0.000000	-10.000000	0.266667	-18.666666	901.500000	1023.000000	1023.000000	2046.000000
44.320000	0.053977	31.900537	8.307615	4.205039	9.967310	9.420574	0.000000	-10.000000	0.283333	-19.016666	895.333313	1023.000000	1023.000000	2046.000000
44.340000	0.053463	31.596422	8.071165	3.897840	10.009586	9.617829	0.000000	-10.000000	0.300000	-19.183334	889.000000	1023.000000	1023.000000	2046.000000
44.360001	0.053003	31.324680	8.408788	3.727555	9.450514	9.737823	0.000000	-10.000000	0.283333	-19.066668	882.666687	1023.000000	1023.000000	2046.000000
44.380001	0.052235	30.870615	8.660230	4.199935	8.925168	9.085282	0.000000	-10.000000	0.300000	-18.933334	876.333313	1023.000000	1023.000000	2046.000000
44.400002	0.051321	30.330767	8.665785	4.541861	8.587019	8.536101	0.000000	-10.000000	0.300000	-18.900000	870.000000	1023.000000	1023.000000	2046.000000
44.419998	0.050290	29.721210	8.279919	4.433389	8.571569	8.436334	0.000000	-10.000000	0.300000	-19.049999	863.666687	1023.000000	1023.000000	2046.000000
44.439999	0.049208	29.081732	7.683260	4.353923	8.782348	8.262201	0.000000	-10.000000	0.300000	-19.183334	857.333313	1023.000000	1023.000000	2046.000000
44.459999	0.049177	29.063589	7.414172	4.198453	9.013230	8.437733	0.000000	-10.000000	0.316667	-19.333334	851.000000	1023.000000	1023.000000	2046.000000
44.480000	0.049809	29.437119	7.731390	3.999804	8.883076	8.822849	0.000000	-10.000000	0.350000	-19.450001	844.500000	1023.000000	1023.000000	2046.000000
44.500000	0.049711	29.378981	8.046023	4.170174	8.551792	8.610991	0.000000	-10.000000	0.333333	-19.600000	838.000000	1023.000000	1023.000000	2046.000000
44.520000	0.049562	29.290892	8.244435	4.540376	8.357055	8.149026	0.000000	-10.000000	0.300000	-19.550001	831.333313	1023.000000	1023.000000	2046.000000
44.540001	0.049302	29.137707	8.283223	4.701751	8.256599	7.896132	0.000000	-10.000000	0.300000	-19.716667	824.833313	1023.000000	1023.000000	2046.000000
44.560001	0.048568	28.703636	8.121087	4.645469	8.172168	7.764914	0.000000	-10.000000	0.291667	-19.700001	818.166687	1023.000000	1023.000000	2046.000000
44.580002	0.047125	27.850965	7.620662	4.354107	8.201713	7.674484	0.000000	-10.000000	0.325000	-19.850000	811.666687	1023.000000	1023.000000	2046.000000
44.599998	0.045731	27.026823	7.057333	3.997684	8.415281	7.556526	0.000000	-10.000000	0.325000	-19.933334	805.000000	1023.000000	1023.000000	2046.000000
44.619999	0.045071	26.636971	7.186088	3.469628	8.139771	7.841482	0.000000	-10.000000	0.350000	-20.300001	798.333313	1023.000000	1023.000000	2046.000000
44.639999	0.043634	25.787413	7.400856	3.456243	7.548124	7.382190	0.000000	-10.000000	0.350000	-20.733334	791.500000	1023.000000	1023.000000	2046.000000
44.660000	0.042027	24.837704	7.414375	3.587641	7.133553	6.702136	0.000000	-10.000000	0.350000	-20.983334	784.500000	1023.000000	1023.000000	2046.000000
44.680000	0.040220	23.769951	7.224992	3.367626	6.797897	6.379437	0.000000	-10.000000	0.350000	-21.100000	777.500000	1023.000000	1023.000000	2046.000000
44.700001	0.038549	22.782284	6.656565	3.066597	6.906360	6.152762	0.000000	-10.000000	0.350000	-21.100000	770.500000	1023.000000	1023.000000	2046.000000
44.720001	0.038248	22.604380	6.461162	2.753403	7.056391	6.333424	0.000000	-10.000000	0.350000	-20.950001	763.500000	1023.000000	1023.000000	2046.000000
44.740002	0.038048	22.486570	6.625057	2.548574	6.827599	6.485339	0.000000	-10.000000	0.341667	-20.850000	756.500000	1023.000000	1023.000000	2046.000000
44.759998	0.037198	21.984299	6.835526	2.759428	6.301308	6.088037	0.000000	-10.000000	0.333333	-20.549999	749.500000	1023.000000	1023.000000	2046.000000
44.779999	0.036548	21.599598	6.860259	3.049282	6.122296	5.567762	0.000000	-10.000000	0.333333	-20.350000	742.666687	1023.000000	1023.000000	2046.000000
44.799999	0.035875	21.202194	6.792963	3.002381	5.948567	5.458283	0.000000	-10.000000	0.333333	-20.050001	736.000000	1023.000000	1023.000000	2046.000000
44.820000	0.035381	20.910063	6.385435	2.965931	6.136265	5.422431	0.000000	-10.000000	0.325000	-19.866667	729.333313	1023.000000	1023.000000	2046.000000
44.840000	0.035507	20.984629	6.098969	2.834444	6.444829	5.606388	0.000000	-10.000000	0.325000	-19.766666	722.666687	1023.000000	1023.000000	2046.000000
44.860001	0.035878	21.204132	6.241993	2.664965	6.316216	5.980958	0.000000	-10.000000	0.325000	-19.583334	716.000000	1023.000000	1023.000000	2046.000000
44.880001	0.034956	20.659084	6.385561	2.972065	5.779572	5.521888	0.000000	-10.000000	0.325000	-19.450001	709.500000	1023.000000	1023.000000	2046.000000
44.900002	0.034039	20.117035	6.295000	3.127446	5.554573	5.140015	0.000000	-10.000000	0.291667	-19.283333	703.000000	1023.000000	1023.000000	2046.000000
44.919998	0.033076	19.548006	5.798910	3.037907	5.668481	5.042708	0.000000	-10.000000	0.266667	-19.150000	696.666687	1023.000000	1023.000000	2046.000000
44.939999	0.033035	19.523506	5.461458	2.939081	5.927170	5.195796	0.000000	-10.000000	0.250000	-19.200001	690.166687	1023.000000	1023.000000	2046.000000
44.959999	0.032877	19.430124	5.504354	2.722342	5.681617	5.521811	0.000000	-10.000000	0.250000	-19.366667	683.833313	1023.000000	1023.000000	2046.000000
44.980000	0.031624	18.689531	5.508287	2.903378	5.179172	5.098694	0.000000	-10.000000	0.283333	-19.583334	677.166687	1023.000000	1023.000000	2046.000000
45.000000	0.030396	17.963827	5.505928	3.148948	4.752197	4.556755	0.000000	-10.000000	0.316667	-19.666666	670.666687	1023.000000	1023.000000	2046.000000
45.020000	0.029365	17.354496	5.246852	3.025061	4.604107	4.478476	0.000000	-10.000000	0.333333	-19.633333	664.000000	1023.000000	1023.000000	2046.000000
45.040001	0.028934	17.099726	4.762967	2.953541	4.908947	4.474270	0.000000	-10.000000	0.300000	-19.600000	657.500000	1023.000000	1023.000000	2046.000000
45.060001	0.029037	17.161144	4.642523	2.742110	4.942037	4.834475	0.000000	-10.000000	0.300000	-19.650000	651.000000	1023.000000	1023.000000	2046.000000
45.080002	0.027548	16.280874	4.781465	2.790637	4.232918	4.475855	0.000000	-10.000000	0.300000	-19.816668	644.500000	1023.000000	1023.000000	2046.000000
45.099998	0.026242	15.508907	4.787289	3.075679	3.815393	3.830546	0.000000	-10.000000	0.316667	-19.733334	638.000000	1023.000000	1023.000000	2046.000000
45.119999	0.025595	15.126355	4.591898	2.934073	3.781374	3.819010	0.000000	-10.000000	0.300000	-19.800001	631.333313	1023.000000	1023.000000	2046.000000
45.139999	0.025194	14.889561	3.984153	2.852627	4.191457	3.861323	0.000000	-10.000000	0.300000	-19.683334	624.666687	1023.000000	1023.000000	2046.000000
45.160000	0.025096	14.831481	3.808339	2.599972	4.193281	4.229889	0.000000	-10.000000	0.300000	-19.833334	618.000000	1023.000000	1023.000000	2046.000000
45.180000	0.023247	13.738716	3.783627	2.615956	3.465749	3.873385	0.000000	-10.000000	0.283333	-19.683334	611.333313	1023.000000	1023.000000	2046.000000
45.200001	0.020876	12.337502	3.726405	2.780329	2.683823	3.146944	0.000000	-10.000000	0.283333	-19.683334	604.833313	1023.000000	1023.000000	2046.000000
45.220001	0.018936	11.190999	3.679095	2.742760	2.037247	2.731897	0.000000	-10.000000	0.266667	-19.516666	598.166687	1023.000000	1023.000000	2046.000000
45.240002	0.017544	10.368614	3.192015	2.529090	1.996984	2.650525	0.000000	-10.000000	0.266667	-19.350000	591.833313	1023.000000	1023.000000	2046.000000
45.259998	0.016889	9.981188	2.570501	2.457088	2.319310	2.634290	0.000000	-10.000000	0.266667	-19.200001	585.166687	1023.000000	1023.000000	2046.000000
45.279999	0.016212	9.581023	2.380891	2.112933	2.130317	2.956883	0.000000	-10.000000	0.266667	-19.400000	578.833313	1023.000000	1023.000000	2046.000000
45.299999	0.014196	8.389743	2.559422	1.774061	1.184245	2.872015	0.000000	-10.000000	0.283333	-19.766666	572.166687	1023.000000	1023.000000	2046.000000
45.320000	0.013757	8.130277	2.797838	2.440611	0.927357	1.964470	0.000000	-10.000000	0.300000	-20.066668	565.666687	1023.000000	1023.000000	2046.000000
45.340000	0.013399	7.919093	2.631813	2.462758	0.876555	1.947968	0.000000	-10.000000	0.300000	-20.150000	559.000000	1023.000000	1023.000000	2046.000000
45.360001	0.012969	7.664517	1.830783	2.432092	1.390578	2.011063	0.000000	-10.000000	0.300000	-20.266666	552.333313	1023.000000	1023.000000	2046.000000
45.380001	0.011886	7.024509	1.484116	2.003763	1.266755	2.269875	0.000000	-10.000000	0.283333	-20.300001	545.500000	1023.000000	1023.000000	2046.000000
45.400002	0.009088	5.370761	1.807353	1.732620	0.046278	1.784510	0.000000	-10.000000	0.300000	-20.350000	538.666687	1023.000000	1023.000000	2046.000000
45.419998	0.007163	4.233286	1.937023	1.897118	-0.600279	0.999424	0.000000	-10.000000	0.300000	-20.266666	532.000000	1023.000000	1023.000000	2046.000000
45.439999	0.005319	3.143723	1.104080	1.694528	-0.533534	0.878649	0.000000	-10.000000	0.316667	-20.166668	525.333313	1023.000000	1023.000000	2046.000000
45.459999	0.003252	1.922060	0.186427	1.373854	-0.565455	0.927234	0.000000	-10.000000	0.333333	-19.950001	518.500000	1023.000000	1023.000000	2046.000000
45.480000	0.000981	0.579567	-0.061988	0.941106	-1.318616	1.019064	0.000000	-10.000000	0.350000	-19.900002	511.833344	1023.000000	1023.000000	2046.000000
45.500000	-0.001542	-0.911064	0.096797	1.062209	-2.426285	0.356215	0.000000	-10.000000	0.316667	-19.866667	505.166656	1023.000000	1023.000000	2046.000000
45.520000	-0.002828	-1.671433	0.285113	1.488803	-3.030921	-0.414429	0.000000	-10.000000	0.316667	-19.900002	498.666656	1023.000000	1023.000000	2046.000000
45.540001	-0.003042	-1.797823	-0.088652	1.411752	-2.798600	-0.322324	0.000000	-10.000000	0.316667	-19.750000	492.000000	1023.000000	1023.000000	2046.000000
45.560001	-0.003528	-2.084866	-0.840848	1.362542	-2.324933	-0.281627	0.000000	-10.000000	0.316667	-19.650000	485.333344	1023.000000	1023.000000	2046.000000
45.580002	-0.004215	-2.491277	-1.317261	0.987812	-2.214120	0.052292	0.000000	-10.000000	0.283333	-19.600000	478.666656	1023.000000	1023.000000	2046.000000
45.599998	-0.005688	-3.361357	-1.130502	0.731588	-2.951271	-0.011172	0.000000	-10.000000	0.250000	-19.566668	472.000000	1023.000000	1023.000000	2046.000000
45.619999	-0.006911	-4.084162	-0.715373	1.250791	-3.648135	-0.971445	0.000000	-10.000000	0.266667	-19.483334	465.500000	1023.000000	1023.000000	2046.000000
45.639999	-0.006731	-3.978049	-0.395619	1.580812	-3.807440	-1.355801	0.000000	-10.000000	0.266667	-19.383333	459.000000	1023.000000	1023.000000	2046.000000
45.660000	-0.006173	-3.648205	-0.824922	1.508319	-3.218737	-1.112864	0.000000	-10.000000	0.266667	-19.400000	452.666656	1023.000000	1023.000000	2046.000000
45.680000	-0.006049	-3.575016	-1.382613	1.421903	-2.638193	-0.976112	0.000000	-10.000000	0.266667	-19.400000	446.166656	1023.000000	1023.000000	2046.000000
45.700001	-0.006194	-3.660923	-1.664538	1.048839	-2.420941	-0.624283	0.000000	-10.000000	0.266667	-19.583334	439.833344	1023.000000	1023.000000	2046.000000
45.720001	-0.007187	-4.247753	-1.405792	0.645782	-3.020592	-0.467151	0.000000	-10.000000	0.300000	-19.583334	433.166656	1023.000000	1023.000000	2046.000000
45.740002	-0.008531	-5.041553	-0.947253	0.977048	-3.803216	-1.268132	0.000000	-10.000000	0.283333	-19.650002	426.666656	1023.000000	1023.000000	2046.000000
45.759998	-0.009160	-5.413461	-0.748356	1.247790	-4.064713	-1.848182	0.000000	-10.000000	0.300000	-19.550001	420.000000	1023.000000	1023.000000	2046.000000
45.779999	-0.009321	-5.508617	-1.248756	1.031174	-3.566863	-1.724173	0.000000	-10.000000	0.266667	-19.416666	413.500000	1023.000000	1023.000000	2046.000000
45.799999	-0.010576	-6.250414	-2.114922	0.601782	-3.126016	-1.611258	0.000000	-10.000000	0.283333	-19.299999	407.000000	1023.000000	1023.000000	2046.000000
45.820000	-0.012184	-7.200625	-2.541690	0.075730	-3.234265	-1.500400	0.000000	-10.000000	0.266667	-19.250000	400.500000	1023.000000	1023.000000	2046.000000
45.840000	-0.013973	-8.257895	-2.299013	-0.500919	-4.041114	-1.416849	0.000000	-10.000000	0.266667	-19.250000	394.000000	1023.000000	1023.000000	2046.000000
45.860001	-0.015783	-9.327835	-1.862075	-0.409492	-4.950963	-2.105305	0.000000	-10.000000	0.250000	-19.183334	387.666656	1023.000000	1023.000000	2046.000000
45.880001	-0.016214	-9.582210	-1.510498	0.050343	-5.257335	-2.864720	0.000000	-10.000000	0.250000	-18.916668	381.166656	1023.000000	1023.000000	2046.000000
45.900002	-0.015885	-9.388107	-1.996083	-0.145855	-4.681800	-2.564368	0.000000	-10.000000	0.250000	-18.550001	374.833344	1023.000000	1023.000000	2046.000000
45.919998	-0.016596	-9.808238	-2.801969	-0.449305	-4.184955	-2.372009	0.000000	-10.000000	0.250000	-18.216667	368.500000	1023.000000	1023.000000	2046.000000
45.939999	-0.017710	-10.466517	-2.948781	-0.849195	-4.442690	-2.225852	0.000000	-10.000000	0.233333	-17.833334	362.500000	1023.000000	1023.000000	2046.000000
45.959999	-0.018673	-11.035931	-2.438213	-1.067791	-5.272865	-2.257062	0.000000	-10.000000	0.233333	-17.616667	356.500000	1023.000000	1023.000000	2046.000000
45.980000	-0.018670	-11.033785	-1.974370	-0.374533	-5.560170	-3.124712	0.000000	-10.000000	0.216667	-17.216667	350.666656	1023.000000	1023.000000	2046.000000
46.000000	-0.017554	-10.374351	-1.915833	-0.104294	-5.221509	-3.132715	0.000000	-10.000000	0.216667	-17.033333	346.833344	1023.000000	1023.000000	2046.000000
46.020000	-0.017195	-10.162294	-2.662400	-0.348442	-4.530159	-2.621293	0.000000	-10.000000	0.200000	-16.733334	341.166656	1023.000000	1023.000000	2046.000000
46.040001	-0.018085	-10.688088	-3.165559	-0.557461	-4.455633	-2.509436	0.000000	-10.000000	0.200000	-16.650000	335.666656	1023.000000	1023.000000	2046.000000
46.060001	-0.018852	-11.141433	-2.896298	-0.940658	-5.041934	-2.262542	0.000000	-10.000000	0.200000	-16.466667	328.166656	1023.000000	1023.000000	2046.000000
46.080002	-0.019321	-11.418726	-2.305086	-0.459842	-5.679868	-2.973930	0.000000	-10.000000	0.200000	-16.400002	322.833344	1023.000000	1023.000000	2046.000000
46.099998	-0.018542	-10.958258	-2.075445	0.032035	-5.550843	-3.364004	0.000000	-10.000000	0.200000	-16.266668	317.166656	1023.000000	1023.000000	2046.000000
46.119999	-0.018119	-10.708446	-2.495613	-0.137503	-5.084495	-2.990835	0.000000	-10.000000	0.200000	-16.050001	311.833344	1023.000000	1023.000000	2046.000000
46.139999	-0.018790	-11.104798	-3.223626	-0.339305	-4.707911	-2.833956	0.000000	-10.000000	0.191667	-15.800000	306.333344	1023.000000	1023.000000	2046.000000
46.160000	-0.019764	-11.680478	-3.485014	-0.593965	-4.829543	-2.771956	0.000000	-10.000000	0.191667	-15.483334	301.166656	1023.000000	1023.000000	2046.000000
46.180000	-0.020238	-11.960943	-3.203170	-0.872479	-5.272902	-2.612391	0.000000	-10.000000	0.191667	-15.183333	296.000000	1023.000000	1023.000000	2046.000000
46.200001	-0.020531	-12.133634	-2.773041	-0.751300	-5.741125	-2.868168	0.000000	-10.000000	0.200000	-14.900000	291.000000	1023.000000	1023.000000	2046.000000
46.220001	-0.020258	-11.972432	-2.440366	-0.181379	-5.820353	-3.530334	0.000000	-10.000000	0.191667	-14.516666	286.000000	1023.000000	1023.000000	2046.000000
46.240002	-0.019480	-11.512848	-2.491255	-0.127869	-5.504770	-3.388954	0.000000	-10.000000	0.183333	-14.233334	281.000000	1023.000000	1023.000000	2046.000000
46.259998	-0.020008	-11.824658	-3.183551	-0.374709	-5.062887	-3.203511	0.000000	-10.000000	0.183333	-13.883334	276.166656	1023.000000	1023.000000	2046.000000
46.279999	-0.021302	-12.589510	-3.658278	-0.577619	-5.017981	-3.335632	0.000000	-10.000000	0.183333	-13.650001	271.500000	1023.000000	1023.000000	2046.000000
46.299999	-0.022020	-13.013850	-3.491795	-0.969056	-5.431920	-3.121079	0.000000	-10.000000	0.183333	-13.516667	267.000000	1023.000000	1023.000000	2046.000000
46.320000	-0.022430	-13.256330	-2.886723	-0.799863	-6.113165	-3.456580	0.000000	-10.000000	0.175000	-13.383333	262.500000	1023.000000	1023.000000	2046.000000
46.340000	-0.022775	-13.460224	-2.694181	-0.419645	-6.327762	-4.018635	0.000000	-10.000000	0.166667	-13.350000	258.166656	1023.000000	1023.000000	2046.000000
46.360001	-0.023347	-13.798274	-2.987228	-0.543020	-6.291777	-3.976249	0.000000	-10.000000	0.150000	-13.100000	253.666672	1023.000000	1023.000000	2046.000000
46.380001	-0.024970	-14.756987	-3.753391	-0.704531	-6.190359	-4.108706	0.000000	-10.000000	0.125000	-12.900001	249.333328	1023.000000	1023.000000	2046.000000
46.400002	-0.026530	-15.679110	-4.245865	-1.009571	-6.228715	-4.194958	0.000000	-10.000000	0.116667	-12.666667	245.000000	1023.000000	1023.000000	2046.000000
46.419998	-0.026691	-15.774321	-3.942114	-1.418713	-6.580528	-3.832965	0.000000	-10.000000	0.108333	-12.766667	240.833328	1023.000000	1023.000000	2046.000000
46.439999	-0.026602	-15.721498	-3.304167	-1.483663	-7.165457	-3.768211	0.000000	-10.000000	0.108333	-13.016667	236.500000	1023.000000	1023.000000	2046.000000
46.459999	-0.025867	-15.287649	-2.965776	-0.806240	-7.109528	-4.406106	0.000000	-10.000000	0.100000	-13.266667	232.000000	1023.000000	1023.000000	2046.000000
46.480000	-0.025660	-15.164782	-3.295764	-0.650054	-6.801247	-4.417717	0.000000	-10.000000	0.100000	-13.266667	227.500000	1023.000000	1023.000000	2046.000000
46.500000	-0.027066	-15.996208	-4.110058	-0.843807	-6.589412	-4.452931	0.000000	-10.000000	0.100000	-13.050000	223.166672	1023.000000	1023.000000	2046.000000
46.520000	-0.028911	-17.086103	-4.723269	-1.102555	-6.579930	-4.680350	0.000000	-10.000000	0.100000	-12.750000	218.833328	1023.000000	1023.000000	2046.000000
46.540001	-0.029765	-17.591410	-4.601170	-1.673055	-6.920593	-4.396593	0.000000	-10.000000	0.100000	-12.433333	214.500000	1023.000000	1023.000000	2046.000000
46.560001	-0.030389	-17.959887	-4.052331	-1.889267	-7.650294	-4.367996	0.000000	-10.000000	0.100000	-12.166667	210.166672	1023.000000	1023.000000	2046.000000
46.580002	-0.031506	-18.619968	-3.771161	-1.497331	-8.321833	-5.029644	0.000000	-10.000000	0.091667	-11.850000	206.000000	1023.000000	1023.000000	2046.000000
46.599998	-0.032958	-19.478148	-4.126438	-1.365282	-8.630074	-5.356355	0.000000	-10.000000	0.091667	-11.733334	202.000000	1023.000000	1023.000000	2046.000000
46.619999	-0.034927	-20.641796	-5.183582	-1.519733	-8.478600	-5.459881	0.000000	-10.000000	0.083333	-11.683333	198.333328	1023.000000	1023.000000	2046.000000
46.639999	-0.036655	-21.663338	-5.946966	-1.704076	-8.407953	-5.604343	0.000000	-10.000000	0.091667	-11.850000	194.666672	1023.000000	1023.000000	2046.000000
46.660000	-0.036629	-21.647972	-5.839901	-2.092562	-8.588346	-5.127162	0.000000	-10.000000	0.083333	-11.883333	191.000000	1023.000000	1023.000000	2046.000000
46.680000	-0.036251	-21.424429	-5.118614	-2.010016	-9.257461	-5.038339	0.000000	-10.000000	0.091667	-11.800000	187.000000	1023.000000	1023.000000	2046.000000
46.700001	-0.035980	-21.264162	-4.659396	-1.327578	-9.633058	-5.644130	0.000000	-10.000000	0.075000	-11.583334	183.000000	1023.000000	1023.000000	2046.000000
46.720001	-0.036406	-21.516171	-5.189972	-1.188845	-9.359398	-5.777956	0.000000	-10.000000	0.066667	-11.300000	179.000000	1023.000000	1023.000000	2046.000000
46.740002	-0.037619	-22.232609	-6.027580	-1.297720	-9.001326	-5.905983	0.000000	-10.000000	0.058333	-11.016666	175.000000	1023.000000	1023.000000	2046.000000
46.759998	-0.037990	-22.451811	-6.361197	-1.576110	-8.800345	-5.714158	0.000000	-10.000000	0.075000	-10.716666	171.333328	1023.000000	1023.000000	2046.000000
46.779999	-0.037267	-22.024961	-6.036354	-1.953552	-8.894424	-5.140631	0.000000	-10.000000	0.075000	-10.433333	167.666672	1023.000000	1023.000000	2046.000000
46.799999	-0.036323	-21.467121	-5.415278	-1.890348	-9.189218	-4.972278	0.000000	-10.000000	0.075000	-10.100000	164.333328	1023.000000	1023.000000	2046.000000
46.820000	-0.035771	-21.140898	-4.889621	-1.461079	-9.445893	-5.344304	0.000000	-10.000000	0.075000	-9.850000	160.833328	1023.000000	1023.000000	2046.000000
46.840000	-0.035344	-20.888403	-4.629713	-1.119935	-9.454478	-5.684276	0.000000	-10.000000	0.083333	-9.783333	157.500000	1023.000000	1023.000000	2046.000000
46.860001	-0.035288	-20.854952	-4.792756	-1.074650	-9.253303	-5.734244	0.000000	-10.000000	0.083333	-9.933333	154.166672	1023.000000	1023.000000	2046.000000
46.880001	-0.036004	-21.278244	-5.394567	-1.245792	-8.905747	-5.732137	0.000000	-10.000000	0.066667	-10.066667	150.833328	1023.000000	1023.000000	2046.000000
46.900002	-0.037345	-22.070616	-6.136137	-1.517157	-8.560825	-5.856496	0.000000	-10.000000	0.058333	-10.000000	147.500000	1023.000000	1023.000000	2046.000000
46.919998	-0.037871	-22.382051	-6.356906	-2.088291	-8.419400	-5.517454	0.000000	-10.000000	0.050000	-9.983334	144.166672	1023.000000	1023.000000	2046.000000
46.939999	-0.037940	-22.422745	-6.083822	-2.628633	-8.650681	-5.059607	0.000000	-10.000000	0.058333	-10.100000	140.833328	1023.000000	1023.000000	2046.000000
46.959999	-0.038253	-22.607481	-5.518409	-2.710372	-9.254258	-5.124442	0.000000	-10.000000	0.066667	-10.316667	137.500000	1023.000000	1023.000000	2046.000000
46.980000	-0.038901	-22.990541	-5.158074	-2.331545	-9.735291	-5.765631	0.000000	-10.000000	0.066667	-10.350000	134.000000	1023.000000	1023.000000	2046.000000
47.000000	-0.039930	-23.598379	-5.284166	-2.204260	-9.907084	-6.202870	0.000000	-10.000000	0.066667	-10.133333	130.500000	1023.000000	1023.000000	2046.000000
47.020000	-0.041375	-24.452822	-5.941616	-2.467412	-9.775441	-6.268354	0.000000	-10.000000	0.058333	-9.916667	127.166664	1023.000000	1023.000000	2046.000000
47.040001	-0.042684	-25.225985	-6.610628	-2.771044	-9.501124	-6.343188	0.000000	-10.000000	0.066667	-9.700000	123.833336	1023.000000	1023.000000	2046.000000
47.060001	-0.042715	-25.244715	-6.749420	-3.161491	-9.336881	-5.996923	0.000000	-10.000000	0.066667	-9.483334	120.666664	1023.000000	1023.000000	2046.000000
47.080002	-0.041549	-24.555555	-6.183246	-3.481623	-9.515865	-5.374822	0.000000	-10.000000	0.075000	-9.250000	117.500000	1023.000000	1023.000000	2046.000000
47.099998	-0.040964	-24.209927	-5.504950	-3.086602	-10.002852	-5.615522	0.000000	-10.000000	0.075000	-9.000000	114.500000	1023.000000	1023.000000	2046.000000
47.119999	-0.041033	-24.250786	-5.373412	-2.494045	-10.141042	-6.242287	0.000000	-10.000000	0.075000	-8.750000	111.500000	1023.000000	1023.000000	2046.000000
47.139999	-0.041294	-24.404642	-5.700114	-2.403053	-9.995368	-6.306107	0.000000	-10.000000	0.075000	-8.550000	108.500000	1023.000000	1023.000000	2046.000000
47.160000	-0.042008	-24.826536	-6.450532	-2.615383	-9.559080	-6.201540	0.000000	-10.000000	0.066667	-8.283334	105.500000	1023.000000	1023.000000	2046.000000
47.180000	-0.041091	-24.285009	-6.484170	-2.905918	-9.220658	-5.674262	0.000000	-10.000000	0.066667	-8.100000	102.666664	1023.000000	1023.000000	2046.000000
47.200001	-0.039754	-23.494637	-5.777179	-3.049582	-9.554240	-5.113636	0.000000	-10.000000	0.058333	-7.766667	100.000000	1023.000000	1023.000000	2046.000000
47.220001	-0.039550	-23.374168	-5.431038	-2.691225	-9.818125	-5.433781	0.000000	-10.000000	0.058333	-7.500000	97.333336	1023.000000	1023.000000	2046.000000
47.240002	-0.039707	-23.467041	-5.326829	-2.203001	-9.969996	-5.967214	0.000000	-10.000000	0.050000	-7.233334	94.833336	1023.000000	1023.000000	2046.000000
47.259998	-0.040132	-23.718243	-5.510341	-2.104220	-9.959228	-6.144455	0.000000	-10.000000	0.050000	-7.033333	92.500000	1023.000000	1023.000000	2046.000000
47.279999	-0.040898	-24.170805	-6.145551	-2.318717	-9.644830	-6.061708	0.000000	-10.000000	0.050000	-6.916667	90.166664	1023.000000	1023.000000	2046.000000
47.299999	-0.041075	-24.275148	-6.472898	-2.480849	-9.392010	-5.929391	0.000000	-10.000000	0.050000	-6.900000	87.833336	1023.000000	1023.000000	2046.000000
47.320000	-0.040187	-23.750431	-6.309103	-2.742203	-9.263151	-5.435975	0.000000	-10.000000	0.050000	-6.933333	85.500000	1023.000000	1023.000000	2046.000000
47.340000	-0.039400	-23.285595	-5.815474	-2.820633	-9.542371	-5.107117	0.000000	-10.000000	0.050000	-6.950000	83.166664	1023.000000	1023.000000	2046.000000
47.360001	-0.039581	-23.392342	-5.501435	-2.430266	-9.921443	-5.539197	0.000000	-10.000000	0.041667	-6.933333	80.833336	1023.000000	1023.000000	2046.000000
47.380001	-0.039962	-23.617413	-5.382719	-2.106063	-10.170605	-5.958025	0.000000	-10.000000	0.041667	-6.933333	78.500000	1023.000000	1023.000000	2046.000000
47.400002	-0.040530	-23.953264	-5.586014	-2.047170	-10.184312	-6.135769	0.000000	-10.000000	0.041667	-6.933333	76.166664	1023.000000	1023.000000	2046.000000
47.419998	-0.041331	-24.426809	-6.045773	-2.234732	-10.058997	-6.087307	0.000000	-10.000000	0.033333	-6.850000	73.833336	1023.000000	1023.000000	2046.000000
47.439999	-0.041897	-24.761419	-6.439253	-2.339137	-9.895232	-6.087798	0.000000	-10.000000	0.025000	-6.583333	71.500000	1023.000000	1023.000000	2046.000000
47.459999	-0.042193	-24.936037	-6.595980	-2.549440	-9.846788	-5.943829	0.000000	-10.000000	0.025000	-6.233334	69.500000	1023.000000	1023.000000	2046.000000
47.480000	-0.042037	-24.843966	-6.469060	-2.810061	-9.963421	-5.601424	0.000000	-10.000000	0.025000	-5.866667	67.500000	1023.000000	1023.000000	2046.000000
47.500000	-0.042019	-24.833130	-6.087729	-2.800679	-10.405333	-5.539389	0.000000	-10.000000	0.016667	-5.616667	65.500000	1023.000000	1023.000000	2046.000000
47.520000	-0.042613	-25.184153	-5.827918	-2.507500	-10.901916	-5.946819	0.000000	-10.000000	0.016667	-5.433333	63.500000	1023.000000	1023.000000	2046.000000
47.540001	-0.043207	-25.535303	-5.892550	-2.223496	-11.025297	-6.393960	0.000000	-10.000000	0.033333	-5.466667	61.500000	1023.000000	1023.000000	2046.000000
47.560001	-0.044065	-26.042465	-6.232066	-2.670991	-11.078728	-6.060682	0.000000	-10.000000	0.050000	-5.750000	59.500000	1023.000000	1023.000000	2046.000000
47.580002	-0.044403	-26.241894	-6.835535	-2.646839	-10.519881	-6.239638	0.000000	-10.000000	0.050000	-6.133334	57.500000	1023.000000	1023.000000	2046.000000
47.599998	-0.043416	-25.659019	-6.767297	-2.588841	-10.227740	-6.075142	0.000000	-10.000000	0.041667	-6.316667	55.500000	1023.000000	1023.000000	2046.000000
47.619999	-0.042796	-25.292671	-6.321159	-2.734767	-10.574061	-5.662685	0.000000	-10.000000	0.033333	-6.200000	53.500000	1023.000000	1023.000000	2046.000000
47.639999	-0.043917	-25.955227	-6.180381	-2.474834	-11.105667	-6.194345	0.000000	-10.000000	0.025000	-5.850000	51.500000	1023.000000	1023.000000	2046.000000
47.660000	-0.045365	-26.810577	-6.395244	-2.551483	-11.351972	-6.511879	0.000000	-10.000000	0.033333	-5.433333	49.500000	1023.000000	1023.000000	2046.000000
47.680000	-0.046942	-27.742893	-7.056993	-2.836195	-11.146288	-6.703417	0.000000	-10.000000	0.041667	-5.066667	47.666668	1023.000000	1023.000000	2046.000000
47.700001	-0.047218	-27.905973	-7.170906	-3.101900	-11.124124	-6.509043	0.000000	-10.000000	0.050000	-4.733334	46.000000	1023.000000	1023.000000	2046.000000
47.720001	-0.048206	-28.489981	-7.064039	-3.211418	-11.780315	-6.434209	0.000000	-10.000000	0.050000	-4.500000	44.500000	1023.000000	1023.000000	2046.000000
47.740002	-0.049555	-29.286818	-7.091216	-2.846054	-12.363629	-6.985919	0.000000	-10.000000	0.050000	-4.416667	43.000000	1023.000000	1023.000000	2046.000000
47.759998	-0.050267	-29.707951	-7.247766	-2.700131	-12.595037	-7.165016	0.000000	-10.000000	0.050000	-4.566667	41.500000	1023.000000	1023.000000	2046.000000
47.779999	-0.051059	-30.176102	-7.724177	-2.805861	-12.489249	-7.156814	0.000000	-10.000000	0.050000	-4.816667	40.000000	1023.000000	1023.000000	2046.000000
47.799999	-0.050806	-30.026323	-8.022332	-2.727806	-12.095716	-7.180470	0.000000	-10.000000	0.050000	-5.000000	38.333332	1023.000000	1023.000000	2046.000000
47.820000	-0.049983	-29.540190	-7.893286	-2.825871	-12.009090	-6.811943	0.000000	-10.000000	0.050000	-5.000000	36.666668	1023.000000	1023.000000	2046.000000
47.840000	-0.049761	-29.408775	-7.686197	-2.890129	-12.239143	-6.593305	0.000000	-10.000000	0.041667	-4.866667	35.000000	1023.000000	1023.000000	2046.000000
47.860001	-0.050024	-29.564280	-7.582822	-2.624927	-12.509376	-6.847155	0.000000	-10.000000	0.025000	-4.600000	33.333332	1023.000000	1023.000000	2046.000000
47.880001	-0.050378	-29.773252	-7.545280	-2.431572	-12.673013	-7.123389	0.000000	-10.000000	0.016667	-4.283333	31.833334	1023.000000	1023.000000	2046.000000
47.900002	-0.050601	-29.905407	-7.513541	-2.423293	-12.820147	-7.148427	0.000000	-10.000000	0.008333	-3.900000	30.333334	1023.000000	1023.000000	2046.000000
47.919998	-0.050672	-29.947210	-7.762473	-2.501652	-12.577909	-7.105175	0.000000	-10.000000	0.008333	-3.550000	29.166666	1023.000000	1023.000000	2046.000000
47.939999	-0.050190	-29.662416	-8.003724	-2.441177	-12.062979	-7.154536	0.000000	-10.000000	0.000000	-3.333333	27.833334	1023.000000	1023.000000	2046.000000
47.959999	-0.048671	-28.764715	-7.820587	-2.637321	-11.663256	-6.643552	0.000000	-10.000000	0.008333	-3.383333	26.666666	1023.000000	1023.000000	2046.000000
47.980000	-0.048498	-28.662348	-7.482531	-2.775098	-11.970633	-6.434087	0.000000	-10.000000	0.008333	-3.650000	25.500000	1023.000000	1023.000000	2046.000000
48.000000	-0.049104	-29.020676	-7.318746	-2.506014	-12.264270	-6.931646	0.000000	-10.000000	0.008333	-3.916667	24.833334	1023.000000	1023.000000	2046.000000
48.020000	-0.049471	-29.237511	-7.261168	-2.602976	-12.345935	-7.027433	0.000000	-10.000000	0.000000	-3.883333	23.500000	1023.000000	1023.000000	2046.000000
48.040001	-0.049964	-29.528606	-7.683333	-2.814545	-11.982423	-7.048306	0.000000	-10.000000	0.000000	-3.800000	22.166666	1023.000000	1023.000000	2046.000000
48.060001	-0.049946	-29.518339	-8.079398	-2.918922	-11.460385	-7.059633	0.000000	-10.000000	0.008333	-3.900000	20.500000	1023.000000	1023.000000	2046.000000
48.080002	-0.049622	-29.326815	-7.975690	-3.413499	-11.397185	-6.540440	0.000000	-10.000000	0.008333	-4.216667	19.166666	1023.000000	1023.000000	2046.000000
48.099998	-0.050499	-29.845194	-7.859353	-3.582862	-11.798956	-6.604023	0.000000	-10.000000	0.008333	-4.416667	17.833334	1023.000000	1023.000000	2046.000000
48.119999	-0.051752	-30.585243	-7.668155	-3.443492	-12.345450	-7.128146	0.000000	-10.000000	0.008333	-4.266667	16.166666	1023.000000	1023.000000	2046.000000
48.139999	-0.052517	-31.037603	-7.479516	-3.412304	-12.713757	-7.432027	0.000000	-10.000000	0.008333	-4.000000	14.833333	1023.000000	1023.000000	2046.000000
48.160000	-0.052711	-31.152477	-7.756284	-3.603763	-12.464355	-7.328075	0.000000	-10.000000	0.008333	-3.650000	13.333333	1023.000000	1023.000000	2046.000000
48.180000	-0.052288	-30.902372	-8.142119	-3.621172	-11.847089	-7.291992	0.000000	-10.000000	0.008333	-3.283333	12.166667	1023.000000	1023.000000	2046.000000
48.200001	-0.051312	-30.325567	-8.028175	-3.964935	-11.664916	-6.667540	0.000000	-10.000000	0.016667	-2.866667	11.000000	1023.000000	1023.000000	2046.000000
48.220001	-0.051837	-30.635931	-7.686115	-3.941254	-12.186045	-6.822517	0.000000	-10.000000	0.016667	-2.466667	10.000000	1023.000000	1023.000000	2046.000000
48.240002	-0.052095	-30.788172	-7.315010	-3.541212	-12.574876	-7.357075	0.000000	-10.000000	0.008333	-2.200000	9.166667	1023.000000	1023.000000	2046.000000
48.259998	-0.051418	-30.387840	-7.241429	-3.441321	-12.417314	-7.287776	0.000000	-10.000000	0.000000	-1.950000	8.500000	1023.000000	1023.000000	2046.000000
48.279999	-0.050257	-29.701681	-7.791069	-3.362261	-11.470083	-7.078269	0.000000	-10.000000	0.000000	-1.700000	8.166667	1023.000000	1023.000000	2046.000000
48.299999	-0.049091	-29.012892	-7.837101	-3.587599	-11.099049	-6.489143	0.000000	-10.000000	0.008333	-1.416667	8.000000	1023.000000	1023.000000	2046.000000
48.320000	-0.049046	-28.986176	-7.534181	-3.708332	-11.443440	-6.300223	0.000000	-10.000000	0.016667	-0.850000	8.000000	1023.000000	1023.000000	2046.000000
48.340000	-0.049673	-29.356615	-7.088634	-3.368425	-12.040689	-6.858866	0.000000	-10.000000	0.016667	-0.383333	8.000000	1023.000000	1023.000000	2046.000000
48.360001	-0.049351	-29.166506	-6.817081	-3.087205	-12.125902	-7.136319	0.000000	-10.000000	0.016667	0.000000	8.000000	1023.000000	1023.000000	2046.000000
48.380001	-0.048366	-28.584040	-7.355465	-3.053917	-11.268090	-6.906566	0.000000	-10.000000	0.025000	0.000000	8.000000	1023.000000	1023.000000	2046.000000
48.400002	-0.047401	-28.014118	-7.671312	-3.201785	-10.676788	-6.464232	0.000000	-10.000000	0.033333	0.000000	8.000000	1023.000000	1023.000000	2046.000000
48.419998	-0.047677	-28.177059	-7.393306	-3.531806	-11.094184	-6.157763	0.000000	-10.000000	0.025000	0.000000	8.000000	1023.000000	1023.000000	2046.000000
48.439999	-0.048576	-28.708344	-6.853653	-3.173013	-11.891137	-6.790540	0.000000	-10.000000	0.000000	0.000000	8.000000	1023.000000	1023.000000	2046.000000
48.459999	-0.048186	-28.477663	-6.456754	-2.893921	-12.086120	-7.040869	0.000000	-10.000000	-0.008333	0.000000	8.000000	1023.000000	1023.000000	2046.000000
48.480000	-0.047646	-28.158726	-6.768244	-2.890083	-11.615498	-6.884902	0.000000	-10.000000	-0.008333	0.000000	8.000000	1023.000000	1023.000000	2046.000000
48.500000	-0.047076	-27.821983	-7.275300	-2.847611	-10.939717	-6.759355	0.000000	-10.000000	0.000000	0.000000	8.000000	1023.000000	1023.000000	2046.000000
48.520000	-0.046654	-27.572329	-7.610575	-2.992114	-10.498040	-6.471600	0.000000	-10.000000	0.000000	0.000000	8.000000	1023.000000	1023.000000	2046.000000
48.540001	-0.046581	-27.529200	-7.591640	-3.329501	-10.529756	-6.078304	0.000000	-10.000000	0.000000	0.000000	8.000000	1023.000000	1023.000000	2046.000000
48.560001	-0.047200	-27.895380	-7.308728	-3.510135	-11.087644	-5.988873	0.000000	-10.000000	0.000000	0.000000	8.000000	1023.000000	1023.000000	2046.000000
48.580002	-0.048093	-28.422890	-7.030967	-3.346894	-11.649529	-6.395500	0.000000	-10.000000	0.000000	0.000000	8.000000	1023.000000	1023.000000	2046.000000
48.599998	-0.048821	-28.853472	-6.736833	-3.041702	-12.111938	-6.963001	0.000000	-10.000000	0.000000	0.000000	8.000000	1023.000000	1023.000000	2046.000000
48.619999	-0.049262	-29.113594	-6.518726	-2.885868	-12.445578	-7.263424	0.000000	-10.000000	0.000000	0.000000	8.000000	1023.000000	1023.000000	2046.000000
48.639999	-0.049065	-28.997517	-6.529049	-2.807347	-12.369616	-7.291506	0.000000	-10.000000	0.008333	0.000000	8.000000	1023.000000	1023.000000	2046.000000
48.660000	-0.048392	-28.599714	-6.878995	-2.786486	-11.846486	-7.087747	0.000000	-10.000000	0.008333	0.000000	8.000000	1023.000000	1023.000000	2046.000000
48.680000	-0.047943	-28.334257	-7.459341	-2.830559	-11.127849	-6.916509	0.000000	-10.000000	0.016667	-0.283333	8.000000	1023.000000	1023.000000	2046.000000
48.700001	-0.047943	-28.334404	-7.651806	-3.392343	-11.014246	-6.276008	0.000000	-10.000000	0.016667	-0.883333	8.000000	1023.000000	1023.000000	2046.000000
48.720001	-0.048071	-28.409847	-7.605981	-3.708459	-11.126700	-5.968706	0.000000	-10.000000	0.016667	-1.616667	8.000000	1023.000000	1023.000000	2046.000000
48.740002	-0.049130	-29.036005	-7.077500	-3.328514	-11.984234	-6.645756	0.000000	-10.000000	0.008333	-2.000000	7.666667	1023.000000	1023.000000	2046.000000
48.759998	-0.049501	-29.255243	-6.655189	-2.841022	-12.469095	-7.289937	0.000000	-10.000000	0.000000	-1.600000	7.333333	1023.000000	1023.000000	2046.000000
48.779999	-0.049415	-29.204205	-6.668166	-2.783593	-12.379797	-7.372648	0.000000	-10.000000	0.000000	-0.866667	7.000000	1023.000000	1023.000000	2046.000000
48.799999	-0.049250	-29.106657	-7.205320	-3.030809	-11.777717	-7.092812	0.000000	-10.000000	0.008333	-0.200000	7.000000	1023.000000	1023.000000	2046.000000
48.820000	-0.050110	-29.614958	-8.107089	-3.320599	-11.175984	-7.011285	0.000000	-10.000000	0.016667	0.000000	7.000000	1023.000000	1023.000000	2046.000000
48.840000	-0.051780	-30.602005	-8.369378	-3.840856	-11.622826	-6.768944	0.000000	-10.000000	0.016667	0.000000	7.000000	1023.000000	1023.000000	2046.000000
48.860001	-0.054004	-31.916422	-8.152672	-4.042089	-12.771344	-6.950318	0.000000	-10.000000	0.008333	0.000000	7.000000	1023.000000	1023.000000	2046.000000
48.880001	-0.055081	-32.553162	-7.785490	-3.478525	-13.542100	-7.747048	0.000000	-10.000000	0.000000	0.000000	7.000000	1023.000000	1023.000000	2046.000000
48.900002	-0.054835	-32.407528	-7.560171	-3.023923	-13.681457	-8.141976	0.000000	-10.000000	0.000000	0.000000	7.000000	1023.000000	1023.000000	2046.000000
48.919998	-0.053963	-31.892330	-7.903182	-3.041178	-13.131904	-7.816067	0.000000	-10.000000	0.000000	0.000000	7.000000	1023.000000	1023.000000	2046.000000
48.939999	-0.053724	-31.750694	-8.635755	-3.100263	-12.465341	-7.549336	0.000000	-10.000000	0.000000	0.000000	7.000000	1023.000000	1023.000000	2046.000000
48.959999	-0.054243	-32.057346	-8.976669	-3.396276	-12.414199	-7.270204	0.000000	-10.000000	0.008333	0.000000	7.000000	1023.000000	1023.000000	2046.000000
48.980000	-0.054965	-32.484116	-8.441041	-3.594398	-13.286496	-7.162179	0.000000	-10.000000	0.008333	0.000000	7.000000	1023.000000	1023.000000	2046.000000
49.000000	-0.054932	-32.464878	-7.818689	-2.838141	-13.744796	-8.063252	0.000000	-10.000000	0.008333	0.000000	7.000000	1023.000000	1023.000000	2046.000000
49.020000	-0.053542	-31.643263	-8.005136	-2.710497	-13.117753	-7.809877	0.000000	-10.000000	0.000000	0.000000	7.000000	1023.000000	1023.000000	2046.000000
49.040001	-0.053397	-31.557888	-8.913088	-2.922865	-12.290590	-7.431345	0.000000	-10.000000	0.000000	0.000000	7.000000	1023.000000	1023.000000	2046.000000
49.060001	-0.053682	-31.726053	-8.795066	-3.460613	-12.569744	-6.900630	0.000000	-10.000000	0.000000	0.000000	7.000000	1023.000000	1023.000000	2046.000000
49.080002	-0.054069	-31.954628	-8.056139	-3.083840	-13.306043	-7.508606	0.000000	-10.000000	0.000000	0.000000	7.000000	1023.000000	1023.000000	2046.000000
49.099998	-0.052564	-31.065086	-7.588129	-2.575407	-13.031165	-7.870386	0.000000	-10.000000	0.008333	-0.333333	7.000000	1023.000000	1023.000000	2046.000000
49.119999	-0.051761	-30.590687	-8.241928	-2.792615	-12.165665	-7.390479	0.000000	-10.000000	0.008333	-0.966667	7.000000	1023.000000	1023.000000	2046.000000
49.139999	-0.052263	-30.887238	-8.704477	-3.193383	-11.880735	-7.108643	0.000000	-10.000000	0.008333	-1.683333	6.833333	1023.000000	1023.000000	2046.000000
49.160000	-0.052845	-31.231562	-8.253347	-3.590709	-12.478645	-6.908860	0.000000	-10.000000	0.000000	-2.083333	6.333333	1023.000000	1023.000000	2046.000000
49.180000	-0.052979	-31.310431	-7.689849	-3.112928	-12.851781	-7.655873	0.000000	-10.000000	0.000000	-2.316667	5.666667	1023.000000	1023.000000	2046.000000
49.200001	-0.052064	-30.769804	-7.911174	-3.112333	-12.242943	-7.503354	0.000000	-10.000000	0.000000	-2.716667	4.833333	1023.000000	1023.000000	2046.000000
49.220001	-0.053455	-31.592182	-8.830852	-3.605359	-11.796246	-7.359726	0.000000	-10.000000	0.008333	-3.283334	3.833333	1023.000000	1023.000000	2046.000000
49.240002	-0.054409	-32.155804	-8.497046	-4.186854	-12.444553	-7.027349	0.000000	-10.000000	0.008333	-3.700000	2.666667	1023.000000	1023.000000	2046.000000
49.259998	-0.054912	-32.453133	-7.895836	-3.827872	-13.035666	-7.693761	0.000000	-10.000000	0.008333	-3.733333	1.333333	1023.000000	1023.000000	2046.000000
49.279999	-0.054097	-31.971460	-7.751611	-3.593476	-12.805813	-7.820560	0.000000	-10.000000	0.000000	-3.216667	0.166667	1023.000000	1023.000000	2046.000000
49.299999	-0.054796	-32.384529	-8.552710	-3.876795	-12.304362	-7.650664	0.000000	-10.000000	0.000000	-2.716667	-0.666667	1023.000000	1023.000000	2046.000000
49.320000	-0.055509	-32.805664	-8.887129	-4.246717	-12.180448	-7.491372	0.000000	-10.000000	0.008333	-2.183333	-1.333333	1023.000000	1023.000000	2046.000000
49.340000	-0.055374	-32.725983	-8.478623	-4.587875	-12.520358	-7.139125	0.000000	-10.000000	0.008333	-1.900000	-1.666667	1023.000000	1023.000000	2046.000000
49.360001	-0.055109	-32.569286	-7.945117	-4.250289	-12.835436	-7.538446	0.000000	-10.000000	0.008333	-1.116667	-2.000000	1023.000000	1023.000000	2046.000000
49.380001	-0.053932	-31.873972	-7.453469	-3.778409	-12.833337	-7.808758	0.000000	-10.000000	0.000000	-0.500000	-2.000000	1023.000000	1023.000000	2046.000000
49.400002	-0.052770	-31.187243	-7.394107	-3.695493	-12.537718	-7.559926	0.000000	-10.000000	0.000000	0.000000	-2.000000	1023.000000	1023.000000	2046.000000
49.419998	-0.052562	-31.064236	-7.908289	-3.683149	-12.043642	-7.429157	0.000000	-10.000000	0.000000	0.000000	-2.000000	1023.000000	1023.000000	2046.000000
49.439999	-0.052883	-31.254045	-8.454587	-3.774910	-11.621084	-7.403465	0.000000	-10.000000	0.000000	0.000000	-2.000000	1023.000000	1023.000000	2046.000000
49.459999	-0.052379	-30.956102	-8.223569	-4.236732	-11.700007	-6.795793	0.000000	-10.000000	0.000000	0.000000	-2.000000	1023.000000	1023.000000	2046.000000
49.480000	-0.051709	-30.560240	-7.529133	-3.978103	-12.095630	-6.957374	0.000000	-10.000000	0.008333	0.000000	-2.000000	1023.000000	1023.000000	2046.000000
49.500000	-0.050748	-29.991898	-6.958221	-3.425918	-12.260848	-7.346911	0.000000	-10.000000	0.016667	0.000000	-2.000000	1023.000000	1023.000000	2046.000000
49.520000	-0.050031	-29.568569	-7.061416	-3.325504	-11.977857	-7.203792	0.000000	-10.000000	0.016667	0.000000	-2.000000	1023.000000	1023.000000	2046.000000
49.540001	-0.050910	-30.088007	-7.980082	-3.377429	-11.393809	-7.336687	0.000000	-10.000000	0.008333	0.000000	-2.000000	1023.000000	1023.000000	2046.000000
49.560001	-0.050760	-29.999361	-8.127875	-3.852056	-11.237253	-6.782176	0.000000	-10.000000	0.000000	0.000000	-2.000000	1023.000000	1023.000000	2046.000000
49.580002	-0.050218	-29.678629	-7.607575	-3.972210	-11.554356	-6.544488	0.000000	-10.000000	0.008333	0.000000	-2.000000	1023.000000	1023.000000	2046.000000
49.599998	-0.049665	-29.352083	-6.939919	-3.453937	-11.971184	-6.987044	0.000000	-10.000000	0.016667	0.000000	-2.000000	1023.000000	1023.000000	2046.000000
49.619999	-0.049048	-28.987078	-6.684052	-3.075995	-12.017897	-7.209134	0.000000	-10.000000	0.016667	0.000000	-2.000000	1023.000000	1023.000000	2046.000000
49.639999	-0.049509	-29.259787	-7.400443	-3.182276	-11.532916	-7.144151	0.000000	-10.000000	0.008333	0.000000	-2.000000	1023.000000	1023.000000	2046.000000
49.660000	-0.050260	-29.703499	-8.065896	-3.450766	-11.106564	-7.080274	0.000000	-10.000000	0.008333	0.000000	-2.000000	1023.000000	1023.000000	2046.000000
49.680000	-0.049800	-29.431910	-7.946552	-3.969213	-11.111773	-6.404373	0.000000	-10.000000	0.008333	0.000000	-2.000000	1023.000000	1023.000000	2046.000000
49.700001	-0.049662	-29.350048	-7.308989	-3.820990	-11.705916	-6.514152	0.000000	-10.000000	0.000000	0.000000	-2.000000	1023.000000	1023.000000	2046.000000
49.720001	-0.049651	-29.343666	-6.679003	-3.243259	-12.255846	-7.165559	0.000000	-10.000000	-0.016667	0.000000	-2.000000	1023.000000	1023.000000	2046.000000
49.740002	-0.049904	-29.492987	-6.811432	-3.040134	-12.259107	-7.382313	0.000000	-10.000000	-0.016667	0.000000	-2.000000	1023.000000	1023.000000	2046.000000
49.759998	-0.050940	-30.105656	-7.661822	-3.246026	-11.774140	-7.423667	0.000000	-10.000000	-0.008333	0.000000	-2.000000	1023.000000	1023.000000	2046.000000
49.779999	-0.050962	-30.118551	-8.035231	-3.718355	-11.371270	-6.993694	0.000000	-10.000000	0.008333	0.000000	-2.000000	1023.000000	1023.000000	2046.000000
49.799999	-0.049967	-29.530319	-7.455716	-4.123220	-11.641498	-6.309886	0.000000	-10.000000	0.008333	-0.283333	-2.000000	1023.000000	1023.000000	2046.000000
49.820000	-0.049773	-29.415628	-6.642528	-3.682064	-12.395643	-6.695392	0.000000	-10.000000	0.008333	-0.566667	-2.000000	1023.000000	1023.000000	2046.000000
49.840000	-0.049324	-29.150667	-6.562295	-2.958987	-12.279798	-7.349587	0.000000	-10.000000	0.000000	-1.016667	-2.000000	1023.000000	1023.000000	2046.000000
49.860001	-0.049951	-29.521170	-7.065001	-3.002550	-12.076852	-7.376766	0.000000	-10.000000	0.000000	-0.733333	-2.000000	1023.000000	1023.000000	2046.000000
49.880001	-0.051388	-30.370184	-7.952920	-3.257877	-11.720801	-7.438587	0.000000	-10.000000	0.000000	-0.450000	-2.000000	1023.000000	1023.000000	2046.000000
49.900002	-0.051863	-30.651051	-8.293827	-3.857433	-11.493855	-7.005934	0.000000	-10.000000	0.000000	0.000000	-2.000000	1023.000000	1023.000000	2046.000000
49.919998	-0.051702	-30.555984	-7.919335	-4.268227	-11.771386	-6.597037	0.000000	-10.000000	0.000000	0.000000	-2.000000	1023.000000	1023.000000	2046.000000
49.939999	-0.052629	-31.103495	-7.374689	-4.008735	-12.613025	-7.107046	0.000000	-10.000000	0.000000	0.000000	-2.000000	1023.000000	1023.000000	2046.000000
49.959999	-0.054012	-31.921112	-7.282348	-3.469391	-13.254839	-7.914533	0.000000	-10.000000	0.000000	0.000000	-2.000000	1023.000000	1023.000000	2046.000000
49.980000	-0.055422	-32.754272	-7.869823	-3.381299	-13.342815	-8.160335	0.000000	-10.000000	0.008333	-0.266667	-2.000000	1023.000000	1023.000000	2046.000000
50.000000	-0.056715	-33.518574	-8.715100	-3.600509	-13.071153	-8.131811	0.000000	-10.000000	0.016667	-0.533333	-2.000000	1023.000000	1023.000000	2046.000000
50.020000	-0.056871	-33.610497	-9.160937	-3.879710	-12.779843	-7.790005	0.000000	-10.000000	0.016667	-1.133333	-2.000000	1023.000000	1023.000000	2046.000000
50.040001	-0.056190	-33.208435	-8.985970	-4.214245	-12.810072	-7.198147	0.000000	-10.000000	0.008333	-1.533333	-2.000000	1023.000000	1023.000000	2046.000000
50.060001	-0.055802	-32.978775	-8.402740	-4.020624	-13.334968	-7.220443	0.000000	-10.000000	0.000000	-1.900000	-2.333333	1023.000000	1023.000000	2046.000000
50.080002	-0.055790	-32.972069	-7.999725	-3.326495	-13.745341	-7.900506	0.000000	-10.000000	0.000000	-1.883333	-2.666667	1023.000000	1023.000000	2046.000000
50.099998	-0.055768	-32.958855	-7.907455	-2.947127	-13.849420	-8.254852	0.000000	-10.000000	0.000000	-1.800000	-3.000000	1023.000000	1023.000000	2046.000000
50.119999	-0.056180	-33.202248	-8.300780	-2.996788	-13.666455	-8.238226	0.000000	-10.000000	0.008333	-1.683333	-3.000000	1023.000000	1023.000000	2046.000000
50.139999	-0.056526	-33.406635	-8.830515	-3.178702	-13.260847	-8.136571	0.000000	-10.000000	0.008333	-1.566667	-3.000000	1023.000000	1023.000000	2046.000000
50.160000	-0.056220	-33.225922	-9.142041	-3.433659	-12.832069	-7.818151	0.000000	-10.000000	0.008333	-0.983333	-3.000000	1023.000000	1023.000000	2046.000000
50.180000	-0.055201	-32.623959	-8.976421	-3.694245	-12.641401	-7.311890	0.000000	-10.000000	0.000000	-0.466667	-3.000000	1023.000000	1023.000000	2046.000000
50.200001	-0.054406	-32.154198	-8.365694	-3.724401	-12.959656	-7.104448	0.000000	-10.000000	0.000000	0.000000	-3.000000	1023.000000	1023.000000	2046.000000
50.220001	-0.053985	-31.905239	-7.839471	-3.343950	-13.220626	-7.501192	0.000000	-10.000000	0.008333	0.000000	-3.000000	1023.000000	1023.000000	2046.000000
50.240002	-0.053981	-31.902775	-7.708069	-2.936519	-13.260224	-7.997962	0.000000	-10.000000	0.016667	-0.683333	-3.000000	1023.000000	1023.000000	2046.000000
50.259998	-0.054230	-32.049721	-7.909482	-3.062632	-13.091856	-7.985752	0.000000	-10.000000	0.016667	-1.333333	-3.000000	1023.000000	1023.000000	2046.000000
50.279999	-0.054922	-32.459103	-8.466922	-3.358817	-12.713755	-7.919608	0.000000	-10.000000	0.008333	-1.983333	-3.000000	1023.000000	1023.000000	2046.000000
50.299999	-0.055362	-32.718674	-8.892164	-3.706694	-12.326374	-7.793443	0.000000	-10.000000	0.008333	-2.000000	-3.166667	1023.000000	1023.000000	2046.000000
50.320000	-0.055028	-32.521599	-8.811846	-4.160924	-12.205947	-7.342880	0.000000	-10.000000	0.008333	-2.216667	-3.666667	1023.000000	1023.000000	2046.000000
50.340000	-0.054940	-32.469456	-8.268387	-4.337171	-12.692683	-7.171212	0.000000	-10.000000	0.025000	-2.666667	-4.833333	1023.000000	1023.000000	2046.000000
50.360001	-0.055502	-32.801426	-7.965813	-3.949512	-13.112285	-7.773815	0.000000	-10.000000	0.033333	-3.066667	-5.833333	1023.000000	1023.000000	2046.000000
50.380001	-0.056074	-33.139748	-7.981208	-3.792792	-13.212946	-8.152802	0.000000	-10.000000	0.041667	-3.266667	-6.833333	1023.000000	1023.000000	2046.000000
50.400002	-0.056886	-33.619476	-8.239979	-3.957132	-13.196817	-8.225547	0.000000	-10.000000	0.033333	-3.083333	-7.666667	1023.000000	1023.000000	2046.000000
50.419998	-0.057647	-34.069580	-8.745307	-4.238554	-12.899319	-8.186399	0.000000	-10.000000	0.016667	-2.650000	-8.833333	1023.000000	1023.000000	2046.000000
50.439999	-0.057289	-33.857773	-8.835423	-4.465921	-12.620831	-7.935597	0.000000	-10.000000	0.008333	-1.950000	-9.666667	1023.000000	1023.000000	2046.000000
50.459999	-0.056136	-33.176506	-8.614686	-4.753118	-12.429012	-7.379688	0.000000	-10.000000	0.000000	-1.033333	-10.000000	1023.000000	1023.000000	2046.000000
50.480000	-0.055313	-32.690201	-8.217339	-4.719228	-12.545995	-7.207638	0.000000	-10.000000	0.000000	-0.366667	-10.000000	1023.000000	1023.000000	2046.000000
50.500000	-0.054884	-32.436657	-7.782055	-4.284264	-12.802101	-7.568236	0.000000	-10.000000	0.000000	0.000000	-10.000000	1023.000000	1023.000000	2046.000000
50.520000	-0.054424	-32.164463	-7.626709	-3.867223	-12.770643	-7.899890	0.000000	-10.000000	0.008333	0.000000	-10.000000	1023.000000	1023.000000	2046.000000
50.540001	-0.054271	-32.074333	-7.763624	-3.861817	-12.623653	-7.825241	0.000000	-10.000000	0.008333	0.000000	-10.000000	1023.000000	1023.000000	2046.000000
50.560001	-0.054410	-32.156590	-8.188764	-3.933806	-12.222812	-7.811210	0.000000	-10.000000	0.008333	0.550000	-10.000000	1023.000000	1023.000000	2046.000000
50.580002	-0.053010	-31.328619	-8.107993	-4.142262	-11.785144	-7.293220	0.000000	-10.000000	0.000000	1.166667	-10.000000	1023.000000	1023.000000	2046.000000
50.599998	-0.051959	-30.707672	-7.565634	-4.202391	-12.024867	-6.914781	0.000000	-10.000000	0.000000	1.950000	-10.000000	1023.000000	1023.000000	2046.000000
50.619999	-0.052048	-30.760380	-7.253551	-3.769204	-12.325637	-7.411988	0.000000	-10.000000	0.000000	2.266667	-10.000000	1023.000000	1023.000000	2046.000000
50.639999	-0.052120	-30.802622	-7.441312	-3.619558	-12.200240	-7.541511	0.000000	-10.000000	0.000000	2.583333	-10.000000	1023.000000	1023.000000	2046.000000
50.660000	-0.052369	-30.949821	-7.860925	-3.718474	-11.845534	-7.524888	0.000000	-10.000000	0.000000	2.733333	-10.000000	1023.000000	1023.000000	2046.000000
50.680000	-0.051315	-30.327265	-7.917765	-3.885567	-11.401677	-7.122256	0.000000	-10.000000	0.000000	2.800000	-10.000000	1023.000000	1023.000000	2046.000000
50.700001	-0.050531	-29.863665	-7.466311	-4.012695	-11.657166	-6.727493	0.000000	-10.000000	0.000000	2.816667	-10.000000	1023.000000	1023.000000	2046.000000
50.720001	-0.050640	-29.928162	-7.122347	-3.565402	-12.029937	-7.210474	0.000000	-10.000000	0.000000	2.950000	-10.000000	1023.000000	1023.000000	2046.000000
50.740002	-0.050857	-30.056509	-7.270101	-3.500471	-11.967851	-7.318086	0.000000	-10.000000	0.000000	3.233333	-10.000000	1023.000000	1023.000000	2046.000000
50.759998	-0.050967	-30.121403	-7.640363	-3.691253	-11.668416	-7.121369	0.000000	-10.000000	-0.008333	3.716667	-10.000000	1023.000000	1023.000000	2046.000000
50.779999	-0.049618	-29.324432	-7.723396	-3.825629	-11.115930	-6.659478	0.000000	-10.000000	-0.008333	4.450000	-10.000000	1023.000000	1023.000000	2046.000000
50.799999	-0.048714	-28.789803	-7.285068	-3.909237	-11.318335	-6.277162	0.000000	-10.000000	-0.025000	5.416667	-10.000000	1023.000000	1023.000000	2046.000000
50.820000	-0.049036	-28.980129	-7.128232	-3.446933	-11.583860	-6.821104	0.000000	-10.000000	-0.016667	6.550000	-10.000000	1023.000000	1023.000000	2046.000000
50.840000	-0.049200	-29.077143	-7.281213	-3.590974	-11.510188	-6.694768	0.000000	-10.000000	-0.041667	7.733334	-10.000000	1023.000000	1023.000000	2046.000000
50.860001	-0.049349	-29.165146	-7.706782	-3.703426	-11.070509	-6.684430	0.000000	-10.000000	-0.050000	9.100000	-10.000000	1023.000000	1023.000000	2046.000000
50.880001	-0.047826	-28.265299	-7.536292	-3.965641	-10.760561	-6.002805	0.000000	-10.000000	-0.091667	10.533334	-4.500000	1023.000000	1023.000000	2046.000000
50.900002	-0.047306	-27.957932	-7.222593	-3.971095	-10.977528	-5.786716	0.000000	-10.000000	-0.116667	12.616667	9.833333	1023.000000	1023.000000	2046.000000
50.919998	-0.047238	-27.917423	-7.068871	-3.605554	-11.088765	-6.154233	0.000000	-10.000000	-0.141667	14.133333	24.166666	1023.000000	1023.000000	2046.000000
50.939999	-0.046495	-27.478519	-7.014883	-3.587785	-10.986686	-5.889165	0.000000	-10.000000	-0.150000	15.200000	33.000000	1023.000000	1023.000000	2046.000000
50.959999	-0.046383	-27.412407	-7.413262	-4.014871	-10.626492	-5.357782	0.000000	-10.000000	-0.141667	15.400000	34.666668	1023.000000	1023.000000	2046.000000
50.980000	-0.044009	-26.009533	-7.583859	-3.746981	-9.704943	-4.973751	0.000000	-10.000000	-0.158333	15.683333	38.166668	1023.000000	1023.000000	2046.000000
51.000000	-0.043792	-25.881237	-7.354149	-3.785755	-9.999616	-4.741716	0.000000	-10.000000	-0.166667	16.133335	43.333332	1023.000000	1023.000000	2046.000000
51.020000	-0.044104	-26.065397	-7.294459	-3.468478	-10.235852	-5.066606	0.000000	-10.000000	-0.191667	16.600000	48.833332	1023.000000	1023.000000	2046.000000
51.040001	-0.044185	-26.113487	-7.451660	-3.616085	-10.132344	-4.913399	0.000000	-10.000000	-0.200000	17.150002	54.166668	1023.000000	1023.000000	2046.000000
51.060001	-0.043595	-25.764893	-7.849409	-3.795369	-9.480762	-4.639352	0.000000	-10.000000	-0.225000	17.950001	59.833332	1023.000000	1023.000000	2046.000000
51.080002	-0.042950	-25.383295	-7.951251	-4.103015	-9.199261	-4.129769	0.000000	-10.000000	-0.241667	18.633333	65.500000	1023.000000	1023.000000	2046.000000
51.099998	-0.044022	-26.016899	-7.914443	-4.247829	-9.759435	-4.095191	0.000000	-10.000000	-0.250000	19.250000	71.833336	1023.000000	1023.000000	2046.000000
51.119999	-0.045013	-26.602673	-7.938428	-3.847600	-10.165336	-4.651309	0.000000	-10.000000	-0.258333	19.683334	78.166664	1023.000000	1023.000000	2046.000000
51.139999	-0.044774	-26.461569	-7.885793	-3.805300	-10.225115	-4.545362	0.000000	-10.000000	-0.266667	19.933334	84.833336	1023.000000	1023.000000	2046.000000
51.160000	-0.043908	-25.949467	-8.337725	-3.803963	-9.594674	-4.213105	0.000000	-10.000000	-0.283333	20.150000	91.333336	1023.000000	1023.000000	2046.000000
51.180000	-0.042065	-24.860598	-8.527928	-3.899856	-8.884441	-3.548372	0.000000	-10.000000	-0.291667	20.333334	98.000000	1023.000000	1023.000000	2046.000000
51.200001	-0.041845	-24.730600	-8.304009	-3.911360	-9.179665	-3.335566	0.000000	-10.000000	-0.308333	20.750000	104.666664	1023.000000	1023.000000	2046.000000
51.220001	-0.041402	-24.468622	-7.984017	-3.441344	-9.329386	-3.713876	0.000000	-10.000000	-0.325000	21.366667	111.500000	1023.000000	1023.000000	2046.000000
51.240002	-0.040278	-23.804489	-7.863129	-3.359388	-9.134686	-3.447287	0.000000	-10.000000	-0.325000	22.050001	118.666664	1023.000000	1023.000000	2046.000000
51.259998	-0.038794	-22.926968	-8.339332	-3.242197	-8.227856	-3.117584	0.000000	-10.000000	-0.316667	22.466667	125.833336	1023.000000	1023.000000	2046.000000
51.279999	-0.036911	-21.814299	-8.558667	-3.220140	-7.460342	-2.575150	0.000000	-10.000000	-0.316667	22.483334	133.333328	1023.000000	1023.000000	2046.000000
51.299999	-0.036128	-21.351698	-8.208070	-3.388690	-7.626931	-2.128006	0.000000	-10.000000	-0.333333	22.550001	143.166672	1023.000000	1023.000000	2046.000000
51.320000	-0.035765	-21.137062	-7.725811	-2.929225	-7.900483	-2.581542	0.000000	-10.000000	-0.350000	22.733334	150.666672	1023.000000	1023.000000	2046.000000
51.340000	-0.034206	-20.215965	-7.338984	-2.691707	-7.662716	-2.522558	0.000000	-10.000000	-0.366667	22.983334	158.000000	1023.000000	1023.000000	2046.000000
51.360001	-0.032235	-19.050772	-7.613755	-2.685437	-6.676939	-2.074642	0.000000	-10.000000	-0.366667	22.983334	163.166672	1023.000000	1023.000000	2046.000000
51.380001	-0.030150	-17.818703	-7.870583	-2.740669	-5.719757	-1.487695	0.000000	-10.000000	-0.350000	23.000000	170.833328	1023.000000	1023.000000	2046.000000
51.400002	-0.029112	-17.205454	-7.709850	-3.024995	-5.518785	-0.951823	0.000000	-10.000000	-0.325000	23.050001	178.500000	1023.000000	1023.000000	2046.000000
51.419998	-0.028806	-17.024549	-7.174208	-2.966260	-5.834991	-1.049091	0.000000	-10.000000	-0.308333	23.050001	186.166672	1023.000000	1023.000000	2046.000000
51.439999	-0.028299	-16.724850	-6.678988	-2.678492	-5.890429	-1.476941	0.000000	-10.000000	-0.308333	22.833334	194.000000	1023.000000	1023.000000	2046.000000
51.459999	-0.026799	-15.838237	-6.656880	-2.828441	-5.279800	-1.073115	0.000000	-10.000000	-0.300000	22.500000	201.666672	1023.000000	1023.000000	2046.000000
51.480000	-0.025566	-15.109238	-7.239891	-3.075016	-4.202897	-0.591434	0.000000	-10.000000	-0.300000	22.166668	209.333328	1023.000000	1023.000000	2046.000000
51.500000	-0.025148	-14.862242	-7.273928	-3.508652	-4.015713	-0.063950	0.000000	-10.000000	-0.300000	22.066668	216.666672	1023.000000	1023.000000	2046.000000
51.520000	-0.025499	-15.069817	-6.706874	-3.584566	-4.552322	-0.226054	0.000000	-10.000000	-0.300000	22.050001	224.166672	1023.000000	1023.000000	2046.000000
51.540001	-0.025077	-14.820787	-6.028644	-3.191817	-4.833472	-0.766854	0.000000	-10.000000	-0.300000	22.250000	231.500000	1023.000000	1023.000000	2046.000000
51.560001	-0.023401	-13.830109	-5.898982	-3.125437	-4.255157	-0.550533	0.000000	-10.000000	-0.300000	22.416666	238.833328	1023.000000	1023.000000	2046.000000
51.580002	-0.021740	-12.848628	-6.443073	-3.225631	-3.106529	-0.073395	0.000000	-10.000000	-0.316667	22.850000	246.333328	1023.000000	1023.000000	2046.000000
51.599998	-0.020336	-12.018621	-6.513754	-3.588440	-2.614558	0.698130	0.000000	-10.000000	-0.333333	23.016666	253.666672	1023.000000	1023.000000	2046.000000
[truncated: 1,478,474 more chars]
