# Supplementary material for: Effect of Electrode Belt and Body Positions on Regional Pulmonary Ventilation- and Perfusion-Related Impedance Changes Measured by Electric Impedance Tomography
Source: PLoS One. 2016 Jun 2;11(6):e0155913. doi: 10.1371/journal.pone.0155913 (PMC4890811; doi:10.1371/journal.pone.0155913)
Supplement: S1 Dataset — (ZIP) [file pone.0155913.s001.zip › Dataset/Fp13-semi-2i.txt]

Patient Name:	Fp13
Registry:	Fp13
Investigator:	 
Diagnosys:	 
Notes:	semi2i              
Sample Rate [Hz]:	50.06
Time Base 	Pixels Mean 	Pixels Sum 	UPPER RIGHT		UPPER LEFT		LOWER RIGHT		LOWER LEFT		QRS	ETCO2	Paw	Flow (L/min)	Volume	Analog1	Analog2	AnalogSum
0.000000	0.031088	18.372868	6.191493	4.498242	3.225946	4.457186	0.000000	-10.000000	-0.008333	-8.516666	636.333313	1023.000000	1023.000000	2046.000000
0.020000	0.031032	18.339848	5.231619	5.213671	4.121980	3.772577	0.000000	-10.000000	-0.016667	-9.000000	633.500000	1023.000000	1023.000000	2046.000000
0.040000	0.032166	19.010077	6.245735	4.599185	3.511897	4.653259	0.000000	-10.000000	-0.016667	-9.333333	630.500000	1023.000000	1023.000000	2046.000000
0.060000	0.031718	18.745214	5.447150	5.281413	4.140187	3.876464	0.000000	-10.000000	-0.016667	-9.516666	627.333313	1023.000000	1023.000000	2046.000000
0.080000	0.031369	18.538832	5.976361	4.518880	3.654608	4.388983	0.000000	-10.000000	-0.008333	-10.083333	624.166687	1023.000000	1023.000000	2046.000000
0.100000	0.030530	18.043190	5.448792	4.976924	3.924132	3.693342	0.000000	-10.000000	0.000000	-10.816667	620.666687	1023.000000	1023.000000	2046.000000
0.120000	0.030000	17.729826	5.932683	4.156177	3.393627	4.247340	0.000000	-10.000000	0.016667	-11.533334	617.000000	1023.000000	1023.000000	2046.000000
0.140000	0.028948	17.108198	5.182287	4.534236	3.828577	3.563099	0.000000	-10.000000	0.016667	-11.916667	613.000000	1023.000000	1023.000000	2046.000000
0.160000	0.028469	16.825195	5.765229	3.702611	3.223364	4.133992	0.000000	-10.000000	0.025000	-12.066667	609.000000	1023.000000	1023.000000	2046.000000
0.180000	0.027557	16.286238	5.036203	4.157712	3.654813	3.437509	0.000000	-10.000000	0.016667	-12.066667	605.000000	1023.000000	1023.000000	2046.000000
0.200000	0.027349	16.163500	5.562385	3.435584	3.158430	4.007102	0.000000	-10.000000	0.033333	-12.116667	601.000000	1023.000000	1023.000000	2046.000000
0.220000	0.026988	15.949944	5.029290	3.982975	3.505835	3.431843	0.000000	-10.000000	0.041667	-12.200000	597.000000	1023.000000	1023.000000	2046.000000
0.240000	0.027119	16.027306	5.418603	3.375204	3.243567	3.989932	0.000000	-10.000000	0.050000	-12.616667	593.000000	1023.000000	1023.000000	2046.000000
0.260000	0.027306	16.137938	5.125974	3.996222	3.529701	3.486041	0.000000	-10.000000	0.058333	-13.050000	589.000000	1023.000000	1023.000000	2046.000000
0.280000	0.027517	16.262342	5.312342	3.482753	3.494432	3.972815	0.000000	-10.000000	0.058333	-13.616667	584.666687	1023.000000	1023.000000	2046.000000
0.300000	0.028166	16.645929	5.480694	4.108499	3.436062	3.620674	0.000000	-10.000000	0.058333	-14.150001	580.166687	1023.000000	1023.000000	2046.000000
0.320000	0.027670	16.353008	5.039606	3.817802	3.799905	3.695696	0.000000	-10.000000	0.066667	-14.850000	575.333313	1023.000000	1023.000000	2046.000000
0.340000	0.028604	16.905046	5.725998	4.041850	3.311680	3.825518	0.000000	-10.000000	0.083333	-15.466667	570.500000	1023.000000	1023.000000	2046.000000
0.360000	0.028011	16.554218	5.043768	3.952813	3.877273	3.680363	0.000000	-10.000000	0.116667	-16.200001	565.333313	1023.000000	1023.000000	2046.000000
0.380000	0.028864	17.058855	5.690533	4.121591	3.335249	3.911482	0.000000	-10.000000	0.141667	-16.816668	560.000000	1023.000000	1023.000000	2046.000000
0.400000	0.027590	16.305611	4.833758	4.016650	3.819346	3.635859	0.000000	-10.000000	0.158333	-17.550001	554.333313	1023.000000	1023.000000	2046.000000
0.420000	0.028295	16.722452	5.761571	3.850177	2.990571	4.120133	0.000000	-10.000000	0.175000	-18.233334	548.500000	1023.000000	1023.000000	2046.000000
0.440000	0.026963	15.935248	4.606424	3.986887	3.753148	3.588790	0.000000	-10.000000	0.191667	-19.116667	542.333313	1023.000000	1023.000000	2046.000000
0.460000	0.027937	16.510485	5.731448	3.723954	2.858347	4.196735	0.000000	-10.000000	0.225000	-19.983334	535.833313	1023.000000	1023.000000	2046.000000
0.480000	0.026662	15.757212	4.418072	4.228874	3.641251	3.469015	0.000000	-10.000000	0.258333	-20.866667	529.000000	1023.000000	1023.000000	2046.000000
0.500000	0.026515	15.670243	5.226152	3.425850	2.777201	4.241040	0.000000	-10.000000	0.275000	-21.500000	522.000000	1023.000000	1023.000000	2046.000000
0.520000	0.024437	14.442122	4.127803	4.017159	3.118921	3.178239	0.000000	-10.000000	0.291667	-21.916668	514.833313	1023.000000	1023.000000	2046.000000
0.540000	0.023401	13.830275	4.634762	3.232297	2.315676	3.647540	0.000000	-10.000000	0.291667	-22.266668	507.500000	1023.000000	1023.000000	2046.000000
0.560000	0.021949	12.971999	3.919054	3.684757	2.513708	2.854480	0.000000	-10.000000	0.300000	-22.400002	500.166656	1023.000000	1023.000000	2046.000000
0.580000	0.020571	12.157636	3.942712	2.984208	2.179468	3.051248	0.000000	-10.000000	0.300000	-22.916668	492.666656	1023.000000	1023.000000	2046.000000
0.600000	0.019306	11.409974	3.722913	3.404609	1.922069	2.360383	0.000000	-10.000000	0.308333	-23.183334	485.000000	1023.000000	1023.000000	2046.000000
0.620000	0.016640	9.834034	3.202861	2.799117	1.676245	2.155812	0.000000	-10.000000	0.325000	-23.833334	477.000000	1023.000000	1023.000000	2046.000000
0.640000	0.014607	8.632821	3.237454	3.025638	0.827993	1.541737	0.000000	-10.000000	0.341667	-24.166666	469.000000	1023.000000	1023.000000	2046.000000
0.660000	0.011326	6.693727	2.161270	2.618556	0.894070	1.019831	0.000000	-10.000000	0.350000	-24.466667	461.000000	1023.000000	1023.000000	2046.000000
0.680000	0.010631	6.282642	2.748833	2.530125	-0.029657	1.033341	0.000000	-10.000000	0.350000	-24.583334	453.000000	1023.000000	1023.000000	2046.000000
0.700000	0.008280	4.893589	1.535690	2.423583	0.503244	0.431072	0.000000	-10.000000	0.375000	-24.799999	445.000000	1023.000000	1023.000000	2046.000000
0.720000	0.008660	5.118057	2.585394	2.141055	-0.483510	0.875118	0.000000	-10.000000	0.391667	-25.083334	436.666656	1023.000000	1023.000000	2046.000000
0.740000	0.006829	4.035862	1.231506	2.316301	0.316714	0.171343	0.000000	-10.000000	0.416667	-25.383333	428.333344	1023.000000	1023.000000	2046.000000
0.760000	0.007340	4.338090	2.386272	1.990298	-0.732285	0.693806	0.000000	-10.000000	0.416667	-25.566668	419.666656	1023.000000	1023.000000	2046.000000
0.780000	0.005834	3.447926	1.045143	2.338075	0.146928	-0.082220	0.000000	-10.000000	0.416667	-25.700001	411.166656	1023.000000	1023.000000	2046.000000
0.800000	0.006439	3.805301	2.151861	1.963954	-0.826029	0.515514	0.000000	-10.000000	0.425000	-25.833334	402.500000	1023.000000	1023.000000	2046.000000
0.820000	0.005134	3.034072	0.909633	2.361079	-0.042176	-0.194465	0.000000	-10.000000	0.433333	-26.016666	394.000000	1023.000000	1023.000000	2046.000000
0.840000	0.005590	3.303963	1.938460	1.776559	-0.946098	0.535042	0.000000	-10.000000	0.458333	-26.250000	385.333344	1023.000000	1023.000000	2046.000000
0.860000	0.004666	2.757860	0.854450	2.318010	-0.169253	-0.245347	0.000000	-10.000000	0.466667	-26.333334	376.666656	1023.000000	1023.000000	2046.000000
0.880000	0.005370	3.173538	1.861175	1.675198	-0.927892	0.565058	0.000000	-10.000000	0.483333	-26.583334	367.833344	1023.000000	1023.000000	2046.000000
0.900000	0.004911	2.902644	0.868328	2.246686	-0.075351	-0.137019	0.000000	-10.000000	0.475000	-26.566668	359.000000	1023.000000	1023.000000	2046.000000
0.920000	0.006127	3.621014	2.043210	1.867722	-0.888306	0.598389	0.000000	-10.000000	0.466667	-26.800001	350.000000	1023.000000	1023.000000	2046.000000
0.940000	0.005523	3.263963	0.941203	2.378956	-0.020745	-0.035451	0.000000	-10.000000	0.450000	-26.350000	341.000000	1023.000000	1023.000000	2046.000000
0.960000	0.006073	3.589371	1.877088	1.740373	-0.794515	0.766425	0.000000	-10.000000	0.441667	-26.116667	332.166656	1023.000000	1023.000000	2046.000000
0.980000	0.004948	2.924162	0.844362	2.309749	-0.127841	-0.102109	0.000000	-10.000000	0.425000	-25.566668	323.500000	1023.000000	1023.000000	2046.000000
1.000000	0.004254	2.514264	1.389655	1.438283	-0.828362	0.514688	0.000000	-10.000000	0.408333	-25.383333	315.000000	1023.000000	1023.000000	2046.000000
1.020000	0.002978	1.760263	0.600170	1.786415	-0.436240	-0.190082	0.000000	-10.000000	0.408333	-25.316668	306.500000	1023.000000	1023.000000	2046.000000
1.040000	0.001807	1.068112	0.936690	0.932204	-0.994029	0.193246	0.000000	-10.000000	0.391667	-25.000000	298.166656	1023.000000	1023.000000	2046.000000
1.060000	0.000551	0.325401	0.237036	1.189747	-0.608857	-0.492526	0.000000	-10.000000	0.375000	-24.616667	289.666656	1023.000000	1023.000000	2046.000000
1.080000	-0.000667	-0.394241	0.411677	0.300499	-1.017406	-0.089011	0.000000	-10.000000	0.341667	-24.316668	281.333344	1023.000000	1023.000000	2046.000000
1.100000	-0.001344	-0.794200	0.223136	0.547277	-1.035912	-0.528702	0.000000	-10.000000	0.325000	-24.050001	273.000000	1023.000000	1023.000000	2046.000000
1.120000	-0.002811	-1.661390	-0.190954	-0.112639	-0.951467	-0.406329	0.000000	-10.000000	0.308333	-23.616667	265.000000	1023.000000	1023.000000	2046.000000
1.140000	-0.002882	-1.703127	-0.180026	0.122192	-1.051777	-0.593515	0.000000	-10.000000	0.291667	-22.950001	257.333344	1023.000000	1023.000000	2046.000000
1.160000	-0.003651	-2.157593	-0.184053	-0.579598	-1.190950	-0.202993	0.000000	-10.000000	0.291667	-22.566668	249.666672	1023.000000	1023.000000	2046.000000
1.180000	-0.003730	-2.204712	-0.489716	-0.152411	-0.924861	-0.637724	0.000000	-10.000000	0.291667	-22.416668	242.333328	1023.000000	1023.000000	2046.000000
1.200000	-0.003808	-2.250798	-0.177234	-0.827509	-1.168808	-0.077248	0.000000	-10.000000	0.283333	-22.266668	234.666672	1023.000000	1023.000000	2046.000000
1.220000	-0.004060	-2.399525	-0.830563	-0.360166	-0.613022	-0.595775	0.000000	-10.000000	0.266667	-21.883335	227.333328	1023.000000	1023.000000	2046.000000
1.240000	-0.003577	-2.113978	0.057471	-0.961895	-1.310090	0.100536	0.000000	-10.000000	0.250000	-21.550001	220.000000	1023.000000	1023.000000	2046.000000
1.260000	-0.004415	-2.609254	-1.044402	-0.458847	-0.456167	-0.649838	0.000000	-10.000000	0.241667	-21.233334	213.000000	1023.000000	1023.000000	2046.000000
1.280000	-0.003798	-2.244443	-0.004884	-0.987740	-1.266978	0.015159	0.000000	-10.000000	0.233333	-20.966667	205.833328	1023.000000	1023.000000	2046.000000
1.300000	-0.004918	-2.906818	-1.200916	-0.639431	-0.395394	-0.671077	0.000000	-10.000000	0.216667	-20.600000	198.833328	1023.000000	1023.000000	2046.000000
1.320000	-0.004034	-2.384290	-0.048378	-1.053770	-1.289000	0.006858	0.000000	-10.000000	0.208333	-20.166668	191.833328	1023.000000	1023.000000	2046.000000
1.340000	-0.005256	-3.106509	-1.282193	-0.823444	-0.399012	-0.601861	0.000000	-10.000000	0.191667	-19.850000	185.166672	1023.000000	1023.000000	2046.000000
1.360000	-0.004464	-2.637950	-0.149638	-1.276526	-1.311323	0.099537	0.000000	-10.000000	0.183333	-19.633335	180.666672	1023.000000	1023.000000	2046.000000
1.380000	-0.005832	-3.446797	-1.477775	-0.979290	-0.365474	-0.624259	0.000000	-10.000000	0.166667	-19.200001	174.166672	1023.000000	1023.000000	2046.000000
1.400000	-0.005069	-2.995954	-0.323402	-1.310295	-1.308145	-0.054113	0.000000	-10.000000	0.158333	-18.716667	167.833328	1023.000000	1023.000000	2046.000000
1.420000	-0.006606	-3.904434	-1.572911	-1.221197	-0.461901	-0.648425	0.000000	-10.000000	0.150000	-18.133333	159.500000	1023.000000	1023.000000	2046.000000
1.440000	-0.005725	-3.383718	-0.526783	-1.410087	-1.272805	-0.174043	0.000000	-10.000000	0.150000	-17.666668	153.500000	1023.000000	1023.000000	2046.000000
1.460000	-0.007089	-4.189645	-1.778207	-1.369815	-0.379461	-0.662163	0.000000	-10.000000	0.133333	-17.400002	147.500000	1023.000000	1023.000000	2046.000000
1.480000	-0.006321	-3.735604	-0.616751	-1.631873	-1.336753	-0.150226	0.000000	-10.000000	0.125000	-17.016666	141.666672	1023.000000	1023.000000	2046.000000
1.500000	-0.007661	-4.527448	-1.900415	-1.518979	-0.407275	-0.700779	0.000000	-10.000000	0.116667	-16.683334	136.000000	1023.000000	1023.000000	2046.000000
1.520000	-0.006956	-4.111213	-0.804191	-1.846110	-1.301094	-0.159818	0.000000	-10.000000	0.116667	-16.216667	130.500000	1023.000000	1023.000000	2046.000000
1.540000	-0.008241	-4.870155	-2.032336	-1.683736	-0.448361	-0.705723	0.000000	-10.000000	0.108333	-15.833334	125.000000	1023.000000	1023.000000	2046.000000
1.560000	-0.007455	-4.405755	-0.922374	-2.132336	-1.308408	-0.042637	0.000000	-10.000000	0.100000	-15.500000	119.666664	1023.000000	1023.000000	2046.000000
1.580000	-0.008929	-5.276949	-2.223685	-1.826060	-0.477263	-0.749942	0.000000	-10.000000	0.083333	-15.016666	114.500000	1023.000000	1023.000000	2046.000000
1.600000	-0.009127	-5.394198	-1.350224	-2.500991	-1.460348	-0.082636	0.000000	-10.000000	0.058333	-14.533334	109.500000	1023.000000	1023.000000	2046.000000
1.620000	-0.011282	-6.667850	-2.671144	-2.277261	-0.858107	-0.861338	0.000000	-10.000000	0.025000	-14.050000	104.666664	1023.000000	1023.000000	2046.000000
1.640000	-0.012265	-7.248524	-1.944153	-2.969118	-1.875095	-0.460158	0.000000	-10.000000	0.016667	-13.700001	99.833336	1023.000000	1023.000000	2046.000000
1.660000	-0.014576	-8.614656	-3.299575	-2.773928	-1.195565	-1.345589	0.000000	-10.000000	0.008333	-13.283334	95.333336	1023.000000	1023.000000	2046.000000
1.680000	-0.015011	-8.871322	-2.389547	-3.401237	-2.230351	-0.850187	0.000000	-10.000000	0.016667	-12.966667	90.833336	1023.000000	1023.000000	2046.000000
1.700000	-0.016456	-9.725422	-3.698311	-3.175807	-1.311734	-1.539570	0.000000	-10.000000	0.008333	-12.750000	86.500000	1023.000000	1023.000000	2046.000000
1.720000	-0.015491	-9.155174	-2.497745	-3.488881	-2.209082	-0.959466	0.000000	-10.000000	0.025000	-12.600000	82.166664	1023.000000	1023.000000	2046.000000
1.740000	-0.016310	-9.639309	-3.745294	-3.378357	-1.097231	-1.418426	0.000000	-10.000000	0.033333	-12.366667	78.000000	1023.000000	1023.000000	2046.000000
1.760000	-0.015513	-9.167925	-2.514403	-3.509276	-2.140951	-1.003295	0.000000	-10.000000	0.033333	-11.916667	74.000000	1023.000000	1023.000000	2046.000000
1.780000	-0.016864	-9.966508	-3.785249	-3.426142	-1.260042	-1.495075	0.000000	-10.000000	0.016667	-11.416667	70.000000	1023.000000	1023.000000	2046.000000
1.800000	-0.016743	-9.895089	-2.855344	-3.616114	-2.210700	-1.212931	0.000000	-10.000000	0.000000	-10.883334	66.166664	1023.000000	1023.000000	2046.000000
1.820000	-0.018716	-11.061109	-4.083964	-3.805115	-1.493302	-1.678727	0.000000	-10.000000	0.000000	-10.233334	62.500000	1023.000000	1023.000000	2046.000000
1.840000	-0.019078	-11.275116	-3.276019	-3.896640	-2.456355	-1.646102	0.000000	-10.000000	0.000000	-9.550000	59.166668	1023.000000	1023.000000	2046.000000
1.860000	-0.022412	-13.245713	-4.600217	-4.072651	-2.134718	-2.438128	0.000000	-10.000000	0.000000	-8.750000	56.000000	1023.000000	1023.000000	2046.000000
1.880000	-0.023761	-14.042777	-4.086806	-4.177283	-3.231311	-2.547377	0.000000	-10.000000	-0.008333	-7.933333	53.166668	1023.000000	1023.000000	2046.000000
1.900000	-0.026728	-15.796382	-5.358584	-4.461751	-2.896619	-3.079428	0.000000	-10.000000	-0.025000	-7.150000	50.333332	1023.000000	1023.000000	2046.000000
1.920000	-0.026904	-15.900037	-4.797509	-4.425838	-3.616125	-3.060565	0.000000	-10.000000	-0.041667	-6.600000	47.833332	1023.000000	1023.000000	2046.000000
1.940000	-0.028252	-16.697222	-5.496280	-4.764579	-3.265862	-3.170500	0.000000	-10.000000	-0.050000	-6.383333	45.500000	1023.000000	1023.000000	2046.000000
1.960000	-0.027932	-16.507650	-5.326296	-4.397126	-3.446410	-3.337819	0.000000	-10.000000	-0.050000	-6.466667	43.500000	1023.000000	1023.000000	2046.000000
1.980000	-0.028327	-16.741169	-5.275427	-4.864627	-3.568901	-3.032214	0.000000	-10.000000	-0.050000	-6.433333	41.500000	1023.000000	1023.000000	2046.000000
2.000000	-0.028078	-16.593899	-5.499767	-4.321437	-3.347002	-3.425693	0.000000	-10.000000	-0.050000	-6.266667	39.333332	1023.000000	1023.000000	2046.000000
2.020000	-0.027817	-16.439575	-5.030972	-4.747484	-3.718500	-2.942618	0.000000	-10.000000	-0.050000	-5.783333	37.333332	1023.000000	1023.000000	2046.000000
2.040000	-0.027931	-16.507242	-5.771521	-4.279573	-3.015825	-3.440323	0.000000	-10.000000	-0.050000	-5.366667	35.333332	1023.000000	1023.000000	2046.000000
2.060000	-0.027154	-16.047802	-4.700643	-4.591871	-3.861684	-2.893605	0.000000	-10.000000	-0.050000	-5.000000	33.500000	1023.000000	1023.000000	2046.000000
2.080000	-0.027780	-16.417824	-5.877641	-4.297324	-2.841597	-3.401263	0.000000	-10.000000	-0.050000	-4.766667	31.666666	1023.000000	1023.000000	2046.000000
2.100000	-0.026526	-15.677003	-4.625971	-4.352225	-3.742416	-2.956391	0.000000	-10.000000	-0.050000	-4.583333	30.000000	1023.000000	1023.000000	2046.000000
2.120000	-0.026819	-15.849990	-5.533962	-4.383215	-2.830852	-3.101960	0.000000	-10.000000	-0.050000	-4.566667	28.500000	1023.000000	1023.000000	2046.000000
2.140000	-0.025253	-14.924319	-4.837822	-4.007410	-3.134965	-2.944122	0.000000	-10.000000	-0.050000	-4.800000	27.000000	1023.000000	1023.000000	2046.000000
2.160000	-0.024556	-14.512692	-4.684721	-4.394353	-3.019408	-2.414210	0.000000	-10.000000	-0.050000	-5.050000	25.333334	1023.000000	1023.000000	2046.000000
2.180000	-0.023947	-14.152483	-5.115958	-3.872618	-2.412288	-2.751618	0.000000	-10.000000	-0.050000	-5.066667	23.500000	1023.000000	1023.000000	2046.000000
2.200000	-0.023057	-13.626941	-4.102315	-4.291288	-3.116435	-2.116902	0.000000	-10.000000	-0.050000	-4.783333	21.833334	1023.000000	1023.000000	2046.000000
2.220000	-0.024266	-14.341487	-5.205365	-4.112981	-2.265499	-2.757642	0.000000	-10.000000	-0.050000	-4.633333	20.166666	1023.000000	1023.000000	2046.000000
2.240000	-0.024042	-14.208941	-4.288323	-4.277135	-3.130168	-2.513315	0.000000	-10.000000	-0.050000	-4.800000	18.833334	1023.000000	1023.000000	2046.000000
2.260000	-0.025714	-15.196812	-5.268953	-4.624730	-2.512955	-2.790173	0.000000	-10.000000	-0.050000	-5.283333	17.166666	1023.000000	1023.000000	2046.000000
2.280000	-0.025656	-15.162764	-4.768708	-4.593941	-2.966995	-2.833119	0.000000	-10.000000	-0.050000	-5.583333	15.500000	1023.000000	1023.000000	2046.000000
2.300000	-0.026839	-15.862022	-5.094135	-5.249502	-2.833922	-2.684465	0.000000	-10.000000	-0.050000	-5.550000	13.500000	1023.000000	1023.000000	2046.000000
2.320000	-0.026929	-15.915077	-5.304807	-5.006155	-2.631428	-2.972687	0.000000	-10.000000	-0.050000	-5.100000	11.500000	1023.000000	1023.000000	2046.000000
2.340000	-0.027479	-16.240314	-4.948270	-5.755087	-3.046772	-2.490184	0.000000	-10.000000	-0.050000	-4.583333	9.833333	1023.000000	1023.000000	2046.000000
2.360000	-0.027745	-16.397333	-5.487324	-5.388151	-2.575841	-2.946018	0.000000	-10.000000	-0.050000	-4.233333	8.833333	1023.000000	1023.000000	2046.000000
2.380000	-0.027621	-16.324070	-4.814568	-5.963736	-3.156220	-2.389546	0.000000	-10.000000	-0.050000	-3.800000	7.500000	1023.000000	1023.000000	2046.000000
2.400000	-0.028000	-16.548023	-5.742380	-5.583371	-2.305004	-2.917267	0.000000	-10.000000	-0.050000	-3.416667	6.166667	1023.000000	1023.000000	2046.000000
2.420000	-0.027020	-15.968700	-4.532213	-5.875861	-3.188947	-2.371680	0.000000	-10.000000	-0.050000	-3.033333	4.500000	1023.000000	1023.000000	2046.000000
2.440000	-0.027632	-16.330292	-5.630915	-5.696324	-2.184770	-2.818284	0.000000	-10.000000	-0.050000	-2.883333	3.500000	1023.000000	1023.000000	2046.000000
2.460000	-0.026377	-15.589083	-4.603711	-5.603576	-2.884576	-2.497221	0.000000	-10.000000	-0.058333	-2.783333	2.500000	1023.000000	1023.000000	2046.000000
2.480000	-0.026762	-15.816504	-5.264195	-5.837019	-2.277937	-2.437352	0.000000	-10.000000	-0.058333	-2.716667	1.666667	1023.000000	1023.000000	2046.000000
2.500000	-0.025836	-15.269322	-4.979677	-5.435610	-2.345484	-2.508551	0.000000	-10.000000	-0.058333	-2.716667	1.166667	1023.000000	1023.000000	2046.000000
2.520000	-0.025297	-14.950235	-4.631004	-5.907601	-2.507350	-1.904280	0.000000	-10.000000	-0.050000	-2.800000	0.666667	1023.000000	1023.000000	2046.000000
2.540000	-0.025224	-14.907536	-5.286704	-5.456645	-1.794990	-2.369196	0.000000	-10.000000	-0.050000	-2.850000	0.000000	1023.000000	1023.000000	2046.000000
2.560000	-0.024271	-14.344116	-4.085330	-5.680359	-2.745162	-1.833265	0.000000	-10.000000	-0.058333	-2.833333	-1.000000	1023.000000	1023.000000	2046.000000
2.580000	-0.025055	-14.807760	-5.207980	-5.524981	-1.792352	-2.282447	0.000000	-10.000000	-0.066667	-2.766667	-1.666667	1023.000000	1023.000000	2046.000000
2.600000	-0.023927	-14.140664	-4.434125	-5.356642	-2.304986	-2.044910	0.000000	-10.000000	-0.075000	-2.600000	-2.666667	1023.000000	1023.000000	2046.000000
2.620000	-0.023984	-14.174466	-4.593935	-5.704411	-2.117272	-1.758848	0.000000	-10.000000	-0.075000	-2.466667	-3.666667	1023.000000	1023.000000	2046.000000
2.640000	-0.023577	-13.934213	-4.951484	-5.277420	-1.670723	-2.034586	0.000000	-10.000000	-0.066667	-2.300000	-4.833333	1023.000000	1023.000000	2046.000000
2.660000	-0.022958	-13.567920	-4.103882	-5.661570	-2.296688	-1.505780	0.000000	-10.000000	-0.066667	-2.150000	-5.500000	1023.000000	1023.000000	2046.000000
2.680000	-0.023417	-13.839497	-5.086170	-5.282190	-1.427404	-2.043732	0.000000	-10.000000	-0.066667	-1.900000	-5.833333	1023.000000	1023.000000	2046.000000
2.700000	-0.022488	-13.290367	-3.867128	-5.442923	-2.402786	-1.577531	0.000000	-10.000000	-0.075000	-1.583333	-6.000000	1023.000000	1023.000000	2046.000000
2.720000	-0.023258	-13.745638	-5.047668	-5.319969	-1.390200	-1.987800	0.000000	-10.000000	-0.075000	-1.350000	-6.000000	1023.000000	1023.000000	2046.000000
2.740000	-0.022210	-13.126227	-3.939630	-5.284348	-2.235139	-1.667111	0.000000	-10.000000	-0.075000	-1.016667	-6.000000	1023.000000	1023.000000	2046.000000
2.760000	-0.022944	-13.559963	-4.851287	-5.467198	-1.499991	-1.741487	0.000000	-10.000000	-0.066667	-0.600000	-6.000000	1023.000000	1023.000000	2046.000000
2.780000	-0.022088	-13.054110	-4.278905	-5.150671	-1.880301	-1.744234	0.000000	-10.000000	-0.058333	-0.183333	-6.000000	1023.000000	1023.000000	2046.000000
2.800000	-0.022290	-13.173481	-4.421452	-5.578246	-1.769768	-1.404015	0.000000	-10.000000	-0.050000	0.000000	-6.000000	1023.000000	1023.000000	2046.000000
2.820000	-0.021893	-12.938894	-4.642984	-5.128008	-1.425014	-1.742888	0.000000	-10.000000	-0.066667	0.000000	-6.000000	1023.000000	1023.000000	2046.000000
2.840000	-0.021554	-12.738600	-3.895885	-5.556138	-2.070093	-1.216484	0.000000	-10.000000	-0.083333	0.000000	-6.000000	1023.000000	1023.000000	2046.000000
2.860000	-0.021841	-12.908012	-4.800196	-5.186081	-1.200840	-1.720895	0.000000	-10.000000	-0.091667	0.000000	-6.000000	1023.000000	1023.000000	2046.000000
2.880000	-0.021208	-12.533917	-3.671657	-5.386871	-2.196943	-1.278446	0.000000	-10.000000	-0.083333	0.000000	-6.000000	1023.000000	1023.000000	2046.000000
2.900000	-0.022379	-13.225870	-4.869470	-5.323639	-1.307403	-1.725358	0.000000	-10.000000	-0.083333	0.000000	-6.000000	1023.000000	1023.000000	2046.000000
2.920000	-0.022378	-13.225239	-4.301147	-5.199108	-2.019369	-1.705615	0.000000	-10.000000	-0.091667	0.000000	-6.000000	1023.000000	1023.000000	2046.000000
2.940000	-0.024114	-14.251664	-4.827495	-5.719664	-2.013716	-1.690790	0.000000	-10.000000	-0.100000	0.000000	-6.000000	1023.000000	1023.000000	2046.000000
2.960000	-0.024916	-14.725388	-5.255438	-5.556496	-1.854984	-2.058470	0.000000	-10.000000	-0.100000	0.000000	-6.000000	1023.000000	1023.000000	2046.000000
2.980000	-0.025518	-15.081367	-4.557752	-6.032649	-2.708102	-1.782865	0.000000	-10.000000	-0.091667	0.000000	-6.000000	1023.000000	1023.000000	2046.000000
3.000000	-0.026714	-15.787691	-5.779912	-5.905758	-1.766968	-2.335053	0.000000	-10.000000	-0.075000	0.000000	-6.000000	1023.000000	1023.000000	2046.000000
3.020000	-0.026176	-15.470003	-4.617872	-6.018993	-2.828372	-2.004767	0.000000	-10.000000	-0.058333	0.000000	-6.000000	1023.000000	1023.000000	2046.000000
3.040000	-0.026587	-15.712706	-5.712876	-5.898622	-1.781569	-2.319639	0.000000	-10.000000	-0.058333	0.000000	-6.000000	1023.000000	1023.000000	2046.000000
3.060000	-0.025219	-14.904663	-4.594832	-5.928414	-2.478685	-1.902730	0.000000	-10.000000	-0.075000	-0.633333	-6.000000	1023.000000	1023.000000	2046.000000
3.080000	-0.026226	-15.499842	-5.667043	-5.880220	-1.673397	-2.279182	0.000000	-10.000000	-0.091667	-1.066667	-6.333333	1023.000000	1023.000000	2046.000000
3.100000	-0.025530	-15.088001	-4.585935	-5.891340	-2.675855	-1.934871	0.000000	-10.000000	-0.091667	-1.266667	-6.666667	1023.000000	1023.000000	2046.000000
3.120000	-0.026838	-15.861542	-5.829455	-5.953790	-1.774965	-2.303331	0.000000	-10.000000	-0.083333	-0.833333	-7.000000	1023.000000	1023.000000	2046.000000
3.140000	-0.026648	-15.748757	-4.755500	-6.143423	-2.837298	-2.012537	0.000000	-10.000000	-0.066667	-0.400000	-7.000000	1023.000000	1023.000000	2046.000000
3.160000	-0.028614	-16.910858	-6.125976	-5.995012	-1.996783	-2.793087	0.000000	-10.000000	-0.075000	-0.200000	-7.000000	1023.000000	1023.000000	2046.000000
3.180000	-0.029792	-17.606834	-5.174752	-6.360577	-3.421721	-2.649786	0.000000	-10.000000	-0.075000	0.316667	-7.000000	1023.000000	1023.000000	2046.000000
3.200000	-0.032451	-19.178637	-6.714649	-6.156752	-2.774493	-3.532742	0.000000	-10.000000	-0.091667	1.150000	-7.000000	1023.000000	1023.000000	2046.000000
3.220000	-0.033375	-19.724606	-5.837098	-6.651441	-4.084102	-3.151964	0.000000	-10.000000	-0.091667	1.983333	-7.000000	1023.000000	1023.000000	2046.000000
3.240000	-0.034474	-20.373928	-7.004951	-6.220809	-3.290709	-3.857458	0.000000	-10.000000	-0.100000	2.700000	-7.000000	1023.000000	1023.000000	2046.000000
3.260000	-0.034600	-20.448420	-6.266581	-6.743804	-4.103485	-3.334550	0.000000	-10.000000	-0.091667	3.050000	-7.000000	1023.000000	1023.000000	2046.000000
3.280000	-0.034595	-20.445490	-6.913309	-6.117584	-3.473125	-3.941473	0.000000	-10.000000	-0.091667	3.350000	-7.000000	1023.000000	1023.000000	2046.000000
3.300000	-0.034412	-20.337324	-6.381412	-6.630425	-3.959441	-3.366046	0.000000	-10.000000	-0.091667	3.733333	-7.000000	1023.000000	1023.000000	2046.000000
3.320000	-0.033733	-19.936205	-6.572351	-5.965413	-3.618814	-3.779626	0.000000	-10.000000	-0.100000	4.250000	-7.000000	1023.000000	1023.000000	2046.000000
3.340000	-0.033620	-19.869698	-6.373202	-6.358734	-3.788887	-3.348876	0.000000	-10.000000	-0.100000	4.816667	-7.000000	1023.000000	1023.000000	2046.000000
3.360000	-0.033049	-19.531809	-6.763153	-5.753004	-3.252772	-3.762880	0.000000	-10.000000	-0.100000	5.433333	-7.000000	1023.000000	1023.000000	2046.000000
3.380000	-0.032331	-19.107668	-6.070303	-6.164666	-3.755261	-3.117437	0.000000	-10.000000	-0.116667	6.066667	-7.000000	1023.000000	1023.000000	2046.000000
3.400000	-0.031858	-18.827982	-6.621221	-5.601425	-3.081101	-3.524235	0.000000	-10.000000	-0.141667	6.916667	-7.000000	1023.000000	1023.000000	2046.000000
3.420000	-0.031106	-18.383760	-5.810510	-6.055433	-3.682446	-2.835371	0.000000	-10.000000	-0.150000	7.766667	-7.000000	1023.000000	1023.000000	2046.000000
3.440000	-0.030383	-17.956631	-6.528380	-5.485079	-2.717725	-3.225447	0.000000	-10.000000	-0.150000	8.633333	-7.000000	1023.000000	1023.000000	2046.000000
3.460000	-0.028853	-17.052412	-5.402425	-5.808013	-3.388298	-2.453676	0.000000	-10.000000	-0.150000	9.516667	-2.166667	1023.000000	1023.000000	2046.000000
3.480000	-0.027924	-16.503098	-6.174730	-5.224803	-2.280067	-2.823498	0.000000	-10.000000	-0.191667	11.283334	10.500000	1023.000000	1023.000000	2046.000000
3.500000	-0.026232	-15.502975	-4.998037	-5.629487	-2.944842	-1.930608	0.000000	-10.000000	-0.233333	13.200000	24.500000	1023.000000	1023.000000	2046.000000
3.520000	-0.025559	-15.105442	-5.790720	-5.133512	-1.891450	-2.289760	0.000000	-10.000000	-0.266667	14.883333	33.666668	1023.000000	1023.000000	2046.000000
3.540000	-0.024540	-14.503415	-4.758050	-5.555473	-2.543222	-1.646669	0.000000	-10.000000	-0.275000	15.350000	35.000000	1023.000000	1023.000000	2046.000000
3.560000	-0.024715	-14.606302	-5.688507	-5.243937	-1.530031	-2.143827	0.000000	-10.000000	-0.283333	15.616667	36.666668	1023.000000	1023.000000	2046.000000
3.580000	-0.024076	-14.228775	-4.580755	-5.744188	-2.377392	-1.526441	0.000000	-10.000000	-0.283333	16.400000	40.166668	1023.000000	1023.000000	2046.000000
3.600000	-0.024508	-14.483996	-5.690494	-5.575763	-1.249710	-1.968029	0.000000	-10.000000	-0.316667	17.233334	45.333332	1023.000000	1023.000000	2046.000000
3.620000	-0.023681	-13.995507	-4.482452	-5.946853	-2.136597	-1.429605	0.000000	-10.000000	-0.350000	18.366667	50.833332	1023.000000	1023.000000	2046.000000
3.640000	-0.024130	-14.260742	-5.537534	-5.784340	-1.103181	-1.835687	0.000000	-10.000000	-0.408333	19.416668	56.666668	1023.000000	1023.000000	2046.000000
3.660000	-0.023001	-13.593455	-4.358470	-6.183195	-1.883327	-1.168463	0.000000	-10.000000	-0.433333	20.950001	63.166668	1023.000000	1023.000000	2046.000000
3.680000	-0.023003	-13.594530	-5.293513	-5.865313	-0.863267	-1.572437	0.000000	-10.000000	-0.458333	22.450001	70.000000	1023.000000	1023.000000	2046.000000
3.700000	-0.021597	-12.763803	-4.099076	-6.169351	-1.625579	-0.869798	0.000000	-10.000000	-0.483333	23.683334	77.333336	1023.000000	1023.000000	2046.000000
3.720000	-0.021050	-12.440755	-4.998656	-5.716149	-0.515049	-1.210901	0.000000	-10.000000	-0.525000	24.883335	87.833336	1023.000000	1023.000000	2046.000000
3.740000	-0.019331	-11.424706	-3.811069	-6.015101	-1.180705	-0.417831	0.000000	-10.000000	-0.558333	25.550001	96.000000	1023.000000	1023.000000	2046.000000
3.760000	-0.018302	-10.816729	-4.555073	-5.408484	-0.066313	-0.786860	0.000000	-10.000000	-0.566667	26.150002	104.333336	1023.000000	1023.000000	2046.000000
3.780000	-0.016210	-9.580282	-3.300986	-5.616092	-0.709159	0.045955	0.000000	-10.000000	-0.566667	26.350000	110.166664	1023.000000	1023.000000	2046.000000
3.800000	-0.015234	-9.003069	-4.160090	-5.062577	0.529424	-0.309826	0.000000	-10.000000	-0.575000	26.600000	118.833336	1023.000000	1023.000000	2046.000000
3.820000	-0.013128	-7.758650	-2.734694	-5.055383	-0.333624	0.365052	0.000000	-10.000000	-0.583333	27.100000	127.666664	1023.000000	1023.000000	2046.000000
3.840000	-0.012533	-7.407210	-3.717440	-4.737460	0.910610	0.137080	0.000000	-10.000000	-0.591667	27.366667	136.500000	1023.000000	1023.000000	2046.000000
3.860000	-0.010192	-6.023263	-2.345575	-4.548399	0.190362	0.680349	0.000000	-10.000000	-0.600000	27.850000	145.666672	1023.000000	1023.000000	2046.000000
3.880000	-0.009764	-5.770814	-3.212606	-4.455749	1.268982	0.628559	0.000000	-10.000000	-0.625000	28.350000	155.000000	1023.000000	1023.000000	2046.000000
3.900000	-0.007546	-4.459595	-1.984295	-4.089685	0.657194	0.957191	0.000000	-10.000000	-0.658333	29.133333	164.333328	1023.000000	1023.000000	2046.000000
3.920000	-0.007199	-4.254597	-2.706282	-4.100976	1.566921	0.985740	0.000000	-10.000000	-0.683333	29.816668	173.833328	1023.000000	1023.000000	2046.000000
3.940000	-0.005127	-3.030182	-1.541915	-3.791821	0.971512	1.332042	0.000000	-10.000000	-0.700000	30.133335	183.500000	1023.000000	1023.000000	2046.000000
3.960000	-0.004955	-2.928373	-2.342038	-3.728179	1.895812	1.246031	0.000000	-10.000000	-0.700000	30.383335	193.500000	1023.000000	1023.000000	2046.000000
3.980000	-0.003007	-1.777003	-1.081888	-3.472708	1.158910	1.618684	0.000000	-10.000000	-0.700000	30.533335	203.666672	1023.000000	1023.000000	2046.000000
4.000000	-0.002752	-1.626500	-1.938627	-3.433822	2.148967	1.596982	0.000000	-10.000000	-0.708333	30.983334	214.000000	1023.000000	1023.000000	2046.000000
4.020000	-0.000825	-0.487740	-0.927018	-3.030362	1.638690	1.830949	0.000000	-10.000000	-0.716667	31.200001	224.333328	1023.000000	1023.000000	2046.000000
4.040000	-0.000547	-0.323448	-1.331050	-3.275246	2.170436	2.112411	0.000000	-10.000000	-0.725000	31.616667	234.833328	1023.000000	1023.000000	2046.000000
4.060000	0.001205	0.711895	-0.710804	-2.634689	2.055082	2.002307	0.000000	-10.000000	-0.725000	31.683334	245.166672	1023.000000	1023.000000	2046.000000
4.080000	0.001556	0.919358	-0.817423	-2.955405	2.277322	2.414864	0.000000	-10.000000	-0.733333	32.116669	255.833328	1023.000000	1023.000000	2046.000000
4.100000	0.003139	1.855366	-0.587928	-2.301988	2.517131	2.228150	0.000000	-10.000000	-0.733333	32.099998	266.333344	1023.000000	1023.000000	2046.000000
4.120000	0.003791	2.240294	-0.132864	-2.670747	2.246722	2.797182	0.000000	-10.000000	-0.750000	32.216667	277.166656	1023.000000	1023.000000	2046.000000
4.140000	0.004585	2.709987	-0.448449	-2.026026	2.783644	2.400818	0.000000	-10.000000	-0.758333	32.183334	287.833344	1023.000000	1023.000000	2046.000000
4.160000	0.004573	2.702724	-0.010517	-2.501196	2.326932	2.887505	0.000000	-10.000000	-0.766667	32.450001	298.666656	1023.000000	1023.000000	2046.000000
4.180000	0.005094	3.010624	-0.245693	-1.958239	2.752318	2.462238	0.000000	-10.000000	-0.766667	32.566666	309.500000	1023.000000	1023.000000	2046.000000
4.200000	0.005175	3.058291	0.013201	-2.421254	2.563518	2.902826	0.000000	-10.000000	-0.775000	32.666668	320.333344	1023.000000	1023.000000	2046.000000
4.220000	0.006702	3.960680	0.226874	-1.796587	2.864045	2.666348	0.000000	-10.000000	-0.783333	32.466667	331.166656	1023.000000	1023.000000	2046.000000
4.240000	0.007930	4.686822	0.521099	-2.081238	2.966314	3.280648	0.000000	-10.000000	-0.775000	32.283333	342.000000	1023.000000	1023.000000	2046.000000
4.260000	0.010167	6.008877	1.053334	-1.243245	3.091117	3.107672	0.000000	-10.000000	-0.758333	32.033333	352.833344	1023.000000	1023.000000	2046.000000
4.280000	0.011549	6.825661	0.964678	-1.267769	3.580773	3.547979	0.000000	-10.000000	-0.741667	31.916668	363.666656	1023.000000	1023.000000	2046.000000
4.300000	0.013153	7.773222	1.624802	-0.605468	3.341169	3.412719	0.000000	-10.000000	-0.741667	31.933334	374.333344	1023.000000	1023.000000	2046.000000
4.320000	0.013393	7.915555	1.269416	-0.751000	3.757231	3.639908	0.000000	-10.000000	-0.741667	31.866667	385.000000	1023.000000	1023.000000	2046.000000
4.340000	0.014973	8.849004	2.173710	-0.277933	3.281747	3.671480	0.000000	-10.000000	-0.758333	31.933332	395.666656	1023.000000	1023.000000	2046.000000
4.360000	0.014740	8.711622	1.462996	-0.362488	3.959633	3.651480	0.000000	-10.000000	-0.775000	32.083332	406.166656	1023.000000	1023.000000	2046.000000
4.380000	0.015483	9.150669	2.482175	-0.037573	3.140841	3.565227	0.000000	-10.000000	-0.791667	32.516666	416.833344	1023.000000	1023.000000	2046.000000
4.400000	0.013495	7.975506	1.324956	-0.079632	3.721244	3.008939	0.000000	-10.000000	-0.783333	32.599998	427.500000	1023.000000	1023.000000	2046.000000
4.420000	0.012932	7.642957	2.257440	-0.005409	2.446893	2.944033	0.000000	-10.000000	-0.741667	32.283333	438.500000	1023.000000	1023.000000	2046.000000
4.440000	0.011377	6.724035	0.994923	0.137521	3.195008	2.396584	0.000000	-10.000000	-0.691667	31.616667	449.333344	1023.000000	1023.000000	2046.000000
4.460000	0.012106	7.154479	2.195305	0.054482	2.096632	2.808059	0.000000	-10.000000	-0.641667	31.016668	460.000000	1023.000000	1023.000000	2046.000000
4.480000	0.012024	7.106445	1.074643	0.318411	3.251123	2.462268	0.000000	-10.000000	-0.641667	30.516668	470.333344	1023.000000	1023.000000	2046.000000
4.500000	0.013238	7.823662	2.319243	0.223424	2.295954	2.985041	0.000000	-10.000000	-0.641667	30.200001	480.500000	1023.000000	1023.000000	2046.000000
4.520000	0.013665	8.076143	1.363765	0.684589	3.426606	2.601182	0.000000	-10.000000	-0.666667	30.083334	490.500000	1023.000000	1023.000000	2046.000000
4.540000	0.014876	8.791705	2.462711	0.495004	2.601845	3.232146	0.000000	-10.000000	-0.650000	29.866667	500.500000	1023.000000	1023.000000	2046.000000
4.560000	0.016093	9.510829	1.978716	1.172686	3.419479	2.939948	0.000000	-10.000000	-0.641667	29.650000	510.500000	1023.000000	1023.000000	2046.000000
4.580000	0.016945	10.014488	2.536227	0.844115	3.051550	3.582596	0.000000	-10.000000	-0.616667	29.200001	520.500000	1023.000000	1023.000000	2046.000000
4.600000	0.018492	10.928687	2.564112	1.624109	3.436843	3.303622	0.000000	-10.000000	-0.600000	28.800001	530.500000	1023.000000	1023.000000	2046.000000
4.620000	0.019117	11.298410	2.660386	1.345881	3.483813	3.808330	0.000000	-10.000000	-0.583333	28.350000	540.333313	1023.000000	1023.000000	2046.000000
4.640000	0.020988	12.404096	3.006344	2.101145	3.668185	3.628422	0.000000	-10.000000	-0.583333	27.866667	550.000000	1023.000000	1023.000000	2046.000000
4.660000	0.021774	12.868375	3.087433	1.792400	3.791044	4.197497	0.000000	-10.000000	-0.575000	27.783335	559.333313	1023.000000	1023.000000	2046.000000
4.680000	0.023860	14.100971	3.412156	2.572655	4.110310	4.005850	0.000000	-10.000000	-0.566667	27.250000	571.666687	1023.000000	1023.000000	2046.000000
4.700000	0.025233	14.912899	3.936770	2.306682	3.952743	4.716703	0.000000	-10.000000	-0.550000	26.983334	580.833313	1023.000000	1023.000000	2046.000000
4.720000	0.027255	16.107706	3.941165	3.157333	4.606675	4.402533	0.000000	-10.000000	-0.541667	26.133333	590.000000	1023.000000	1023.000000	2046.000000
4.740000	0.028447	16.812023	4.540355	2.776305	4.373057	5.122306	0.000000	-10.000000	-0.525000	25.600000	595.833313	1023.000000	1023.000000	2046.000000
4.760000	0.030231	17.866522	4.733327	3.487069	4.797153	4.848971	0.000000	-10.000000	-0.500000	25.083334	604.500000	1023.000000	1023.000000	2046.000000
4.780000	0.030369	17.947849	4.786160	3.117587	4.860400	5.183702	0.000000	-10.000000	-0.466667	24.483334	612.833313	1023.000000	1023.000000	2046.000000
4.800000	0.031566	18.655424	5.271991	3.641942	4.797029	4.944463	0.000000	-10.000000	-0.441667	23.933334	621.000000	1023.000000	1023.000000	2046.000000
4.820000	0.031152	18.410772	5.081471	3.194875	4.933677	5.200750	0.000000	-10.000000	-0.433333	22.833334	629.000000	1023.000000	1023.000000	2046.000000
4.840000	0.032154	19.003275	5.651654	3.681747	4.722205	4.947670	0.000000	-10.000000	-0.441667	22.549999	636.833313	1023.000000	1023.000000	2046.000000
4.860000	0.031741	18.758884	5.320098	3.171644	4.985254	5.281890	0.000000	-10.000000	-0.433333	22.200001	644.500000	1023.000000	1023.000000	2046.000000
4.880000	0.032988	19.495792	5.891093	3.711439	4.834879	5.058382	0.000000	-10.000000	-0.425000	22.333334	652.000000	1023.000000	1023.000000	2046.000000
4.900000	0.033081	19.550966	5.585713	3.323225	5.187257	5.454771	0.000000	-10.000000	-0.416667	22.216667	659.500000	1023.000000	1023.000000	2046.000000
4.920000	0.035114	20.752272	6.366067	3.992959	5.025675	5.367570	0.000000	-10.000000	-0.425000	22.233334	666.833313	1023.000000	1023.000000	2046.000000
4.940000	0.035781	21.146812	6.110970	3.747761	5.503050	5.785032	0.000000	-10.000000	-0.416667	22.250000	674.333313	1023.000000	1023.000000	2046.000000
4.960000	0.038246	22.603363	7.111032	4.455261	5.269697	5.767373	0.000000	-10.000000	-0.425000	22.150000	681.666687	1023.000000	1023.000000	2046.000000
4.980000	0.039040	23.072580	6.578279	4.464245	6.115125	5.914932	0.000000	-10.000000	-0.425000	22.333334	689.166687	1023.000000	1023.000000	2046.000000
5.000000	0.041241	24.373478	7.753266	4.951266	5.575042	6.093904	0.000000	-10.000000	-0.433333	22.083334	696.500000	1023.000000	1023.000000	2046.000000
5.020000	0.041867	24.743345	7.071334	5.025837	6.488435	6.157739	0.000000	-10.000000	-0.416667	21.883333	704.000000	1023.000000	1023.000000	2046.000000
5.040000	0.043973	25.987926	8.331389	5.331986	5.791858	6.532693	0.000000	-10.000000	-0.400000	21.300001	711.333313	1023.000000	1023.000000	2046.000000
5.060000	0.044590	26.352434	7.541667	5.487469	6.825294	6.498003	0.000000	-10.000000	-0.391667	21.433334	718.500000	1023.000000	1023.000000	2046.000000
5.080000	0.046437	27.444056	8.806282	5.811049	6.039413	6.787311	0.000000	-10.000000	-0.391667	21.350000	725.666687	1023.000000	1023.000000	2046.000000
5.100000	0.046160	27.280798	7.849439	5.813440	6.931645	6.686274	0.000000	-10.000000	-0.391667	21.383333	732.833313	1023.000000	1023.000000	2046.000000
5.120000	0.047220	27.907080	8.963282	6.033916	6.061828	6.848054	0.000000	-10.000000	-0.391667	21.066668	740.000000	1023.000000	1023.000000	2046.000000
5.140000	0.046938	27.740231	7.968390	6.037972	7.062782	6.671087	0.000000	-10.000000	-0.383333	20.950001	747.000000	1023.000000	1023.000000	2046.000000
5.160000	0.048539	28.686661	9.304117	6.240176	6.149404	6.992963	0.000000	-10.000000	-0.375000	20.216667	756.333313	1023.000000	1023.000000	2046.000000
5.180000	0.049444	29.221342	8.473130	6.483246	7.344790	6.920177	0.000000	-10.000000	-0.341667	19.650000	765.500000	1023.000000	1023.000000	2046.000000
5.200000	0.051022	30.153820	9.823643	6.627753	6.323552	7.378872	0.000000	-10.000000	-0.316667	19.050001	772.333313	1023.000000	1023.000000	2046.000000
5.220000	0.051360	30.353704	8.713957	7.130605	7.551330	6.957813	0.000000	-10.000000	-0.300000	18.766666	776.666687	1023.000000	1023.000000	2046.000000
5.240000	0.051384	30.367886	9.832991	6.960429	6.309076	7.265390	0.000000	-10.000000	-0.291667	18.583334	781.000000	1023.000000	1023.000000	2046.000000
5.260000	0.051319	30.329618	8.850175	7.225616	7.345689	6.908139	0.000000	-10.000000	-0.291667	18.233334	787.333313	1023.000000	1023.000000	2046.000000
5.280000	0.051964	30.710457	10.059996	7.185890	6.226806	7.237765	0.000000	-10.000000	-0.291667	18.216667	793.500000	1023.000000	1023.000000	2046.000000
5.300000	0.051976	30.717588	9.051624	7.407542	7.300231	6.958190	0.000000	-10.000000	-0.300000	17.933334	799.500000	1023.000000	1023.000000	2046.000000
5.320000	0.051998	30.730774	10.103174	7.521305	6.218603	6.887692	0.000000	-10.000000	-0.283333	17.750000	805.500000	1023.000000	1023.000000	2046.000000
5.340000	0.049854	29.463430	8.874759	7.321640	6.768493	6.498538	0.000000	-10.000000	-0.266667	17.150000	811.500000	1023.000000	1023.000000	2046.000000
5.360000	0.048974	28.943876	9.558377	7.537099	5.668137	6.180263	0.000000	-10.000000	-0.233333	16.033333	817.333313	1023.000000	1023.000000	2046.000000
5.380000	0.046967	27.757652	8.497652	7.181159	6.054132	6.024710	0.000000	-10.000000	-0.200000	14.150001	822.833313	1023.000000	1023.000000	2046.000000
5.400000	0.046971	27.759623	9.058676	7.520569	5.459153	5.721225	0.000000	-10.000000	-0.158333	12.383333	827.666687	1023.000000	1023.000000	2046.000000
5.420000	0.045702	27.009802	8.456862	6.993046	5.630975	5.928919	0.000000	-10.000000	-0.133333	11.000000	832.000000	1023.000000	1023.000000	2046.000000
5.440000	0.046555	27.514065	8.795543	7.493042	5.606265	5.619216	0.000000	-10.000000	-0.133333	10.383333	836.000000	1023.000000	1023.000000	2046.000000
5.460000	0.045829	27.084864	8.674839	6.932795	5.463089	6.014140	0.000000	-10.000000	-0.141667	10.050000	839.666687	1023.000000	1023.000000	2046.000000
5.480000	0.046684	27.590002	8.623660	7.558039	5.851031	5.557273	0.000000	-10.000000	-0.133333	9.866667	843.166687	1023.000000	1023.000000	2046.000000
5.500000	0.046632	27.559538	9.041190	7.124270	5.333428	6.060648	0.000000	-10.000000	-0.108333	9.450000	846.500000	1023.000000	1023.000000	2046.000000
5.520000	0.047339	27.977272	8.622116	7.789001	5.997113	5.569042	0.000000	-10.000000	-0.091667	8.750000	849.833313	1023.000000	1023.000000	2046.000000
5.540000	0.047275	27.939796	9.052917	7.218210	5.429545	6.239126	0.000000	-10.000000	-0.091667	7.716667	852.833313	1023.000000	1023.000000	2046.000000
5.560000	0.048391	28.599159	8.980604	7.938004	5.841168	5.839382	0.000000	-10.000000	-0.100000	6.666667	855.666687	1023.000000	1023.000000	2046.000000
5.580000	0.048126	28.442652	8.890043	7.481896	5.781895	6.288818	0.000000	-10.000000	-0.100000	5.566667	858.166687	1023.000000	1023.000000	2046.000000
5.600000	0.049627	29.329472	9.338514	8.140799	5.821567	6.028592	0.000000	-10.000000	-0.100000	4.783333	860.166687	1023.000000	1023.000000	2046.000000
5.620000	0.049573	29.297432	8.927987	7.795268	6.193658	6.380519	0.000000	-10.000000	-0.091667	3.950000	861.833313	1023.000000	1023.000000	2046.000000
5.640000	0.051401	30.378210	9.732625	8.375742	5.935229	6.334615	0.000000	-10.000000	-0.075000	2.716667	863.166687	1023.000000	1023.000000	2046.000000
5.660000	0.051386	30.369373	9.243649	8.126055	6.442227	6.557442	0.000000	-10.000000	-0.058333	1.316667	864.333313	1023.000000	1023.000000	2046.000000
5.680000	0.052954	31.296009	10.179943	8.552135	6.000811	6.563119	0.000000	-10.000000	-0.050000	0.000000	864.833313	1023.000000	1023.000000	2046.000000
5.700000	0.052335	30.929934	9.432732	8.240860	6.633778	6.622564	0.000000	-10.000000	-0.050000	-1.166667	865.000000	1023.000000	1023.000000	2046.000000
5.720000	0.052700	31.145676	10.302769	8.411218	5.909762	6.521926	0.000000	-10.000000	-0.050000	-2.600000	865.000000	1023.000000	1023.000000	2046.000000
5.740000	0.051549	30.465265	9.281314	8.227955	6.714396	6.241600	0.000000	-10.000000	-0.050000	-4.316667	865.000000	1023.000000	1023.000000	2046.000000
5.760000	0.051155	30.232529	10.182799	7.921096	5.677925	6.450707	0.000000	-10.000000	-0.050000	-5.566667	865.000000	1023.000000	1023.000000	2046.000000
5.780000	0.050230	29.686153	9.202893	7.915854	6.495521	6.071885	0.000000	-10.000000	-0.050000	-6.233334	865.000000	1023.000000	1023.000000	2046.000000
5.800000	0.049596	29.311275	10.012541	7.357666	5.432537	6.508531	0.000000	-10.000000	-0.050000	-6.300000	865.000000	1023.000000	1023.000000	2046.000000
5.820000	0.049367	29.176142	9.080569	7.657842	6.407070	6.030660	0.000000	-10.000000	-0.058333	-6.166667	865.000000	1023.000000	1023.000000	2046.000000
5.840000	0.049410	29.201103	9.863800	7.266402	5.548171	6.522731	0.000000	-10.000000	-0.058333	-5.833333	865.000000	1023.000000	1023.000000	2046.000000
5.860000	0.049982	29.539278	9.208018	7.642527	6.489470	6.199262	0.000000	-10.000000	-0.075000	-5.216667	865.000000	1023.000000	1023.000000	2046.000000
5.880000	0.050707	29.968056	10.115512	7.377760	5.721706	6.753079	0.000000	-10.000000	-0.066667	-4.366667	865.000000	1023.000000	1023.000000	2046.000000
5.900000	0.051496	30.433952	9.401073	7.816352	6.792523	6.424004	0.000000	-10.000000	-0.083333	-3.466667	865.000000	1023.000000	1023.000000	2046.000000
5.920000	0.052671	31.128632	10.475307	7.717919	6.008877	6.926530	0.000000	-10.000000	-0.066667	-2.600000	865.000000	1023.000000	1023.000000	2046.000000
5.940000	0.053434	31.579535	9.718945	8.039259	7.099791	6.721539	0.000000	-10.000000	-0.083333	-1.916667	865.000000	1023.000000	1023.000000	2046.000000
5.960000	0.054375	32.135727	10.790209	8.020726	6.192298	7.132492	0.000000	-10.000000	-0.075000	-1.050000	865.000000	1023.000000	1023.000000	2046.000000
5.980000	0.054392	32.145496	9.875748	8.219612	7.157845	6.892293	0.000000	-10.000000	-0.091667	-0.466667	865.000000	1023.000000	1023.000000	2046.000000
6.000000	0.054714	32.335785	10.818602	8.095688	6.202508	7.218989	0.000000	-10.000000	-0.083333	0.000000	865.000000	1023.000000	1023.000000	2046.000000
6.020000	0.054867	32.426434	9.954730	8.217325	7.190429	7.063949	0.000000	-10.000000	-0.091667	0.000000	865.000000	1023.000000	1023.000000	2046.000000
6.040000	0.055750	32.948387	10.993629	8.337893	6.334358	7.282507	0.000000	-10.000000	-0.083333	0.000000	865.000000	1023.000000	1023.000000	2046.000000
6.060000	0.055702	32.919987	10.117259	8.119818	7.160609	7.522300	0.000000	-10.000000	-0.083333	0.000000	865.000000	1023.000000	1023.000000	2046.000000
6.080000	0.056851	33.599224	10.777320	8.742292	6.770649	7.308962	0.000000	-10.000000	-0.066667	0.000000	865.000000	1023.000000	1023.000000	2046.000000
6.100000	0.055566	32.839527	10.163725	8.130866	6.923716	7.621222	0.000000	-10.000000	-0.058333	0.000000	865.000000	1023.000000	1023.000000	2046.000000
6.120000	0.055970	33.078506	10.569057	8.714639	6.631151	7.163659	0.000000	-10.000000	-0.050000	0.000000	865.000000	1023.000000	1023.000000	2046.000000
6.140000	0.054985	32.496136	10.102932	8.050128	6.707539	7.635538	0.000000	-10.000000	-0.058333	0.000000	865.000000	1023.000000	1023.000000	2046.000000
6.160000	0.055473	32.784576	10.421826	8.667217	6.569004	7.126531	0.000000	-10.000000	-0.075000	0.000000	865.000000	1023.000000	1023.000000	2046.000000
6.180000	0.053671	31.719740	9.925289	8.064546	6.488383	7.241522	0.000000	-10.000000	-0.075000	0.000000	865.000000	1023.000000	1023.000000	2046.000000
6.200000	0.052540	31.051062	9.916247	8.526406	6.139383	6.469025	0.000000	-10.000000	-0.066667	0.000000	865.000000	1023.000000	1023.000000	2046.000000
6.220000	0.049137	29.039846	9.247675	7.731287	5.574592	6.486294	0.000000	-10.000000	-0.050000	-0.983333	865.000000	1023.000000	1023.000000	2046.000000
6.240000	0.047892	28.304071	9.089276	8.196368	5.340915	5.677513	0.000000	-10.000000	-0.050000	-2.800000	865.000000	1023.000000	1023.000000	2046.000000
6.260000	0.045592	26.944901	8.614957	7.487518	4.960313	5.882112	0.000000	-10.000000	-0.050000	-5.116667	865.000000	1023.000000	1023.000000	2046.000000
6.280000	0.045471	26.873335	8.491748	7.963418	5.113115	5.305053	0.000000	-10.000000	-0.050000	-6.450000	865.000000	1023.000000	1023.000000	2046.000000
6.300000	0.044219	26.133476	8.440410	7.285219	4.662689	5.745158	0.000000	-10.000000	-0.050000	-6.700000	865.000000	1023.000000	1023.000000	2046.000000
6.320000	0.044805	26.479965	8.352464	7.828174	4.986016	5.313312	0.000000	-10.000000	-0.050000	-6.133334	865.000000	1023.000000	1023.000000	2046.000000
6.340000	0.043801	25.886667	8.289371	7.178645	4.637637	5.781014	0.000000	-10.000000	-0.066667	-5.216667	865.000000	1023.000000	1023.000000	2046.000000
6.360000	0.044794	26.473392	8.345141	7.854729	4.978407	5.295115	0.000000	-10.000000	-0.066667	-4.400000	865.000000	1023.000000	1023.000000	2046.000000
6.380000	0.043991	25.998444	8.353776	7.246480	4.604440	5.793746	0.000000	-10.000000	-0.075000	-3.933333	865.000000	1023.000000	1023.000000	2046.000000
6.400000	0.044965	26.574594	8.303570	7.948878	5.039053	5.283093	0.000000	-10.000000	-0.058333	-4.033333	865.000000	1023.000000	1023.000000	2046.000000
6.420000	0.044240	26.145655	8.383734	7.333497	4.604682	5.823741	0.000000	-10.000000	-0.058333	-4.550000	865.000000	1023.000000	1023.000000	2046.000000
6.440000	0.045061	26.630917	8.230975	7.969239	5.112873	5.317829	0.000000	-10.000000	-0.050000	-5.283333	865.000000	1023.000000	1023.000000	2046.000000
6.460000	0.044945	26.562754	8.556488	7.407056	4.615895	5.983315	0.000000	-10.000000	-0.041667	-6.016667	857.333313	1023.000000	1023.000000	2046.000000
6.480000	0.046209	27.309280	8.184665	8.113801	5.495713	5.515102	0.000000	-10.000000	-0.033333	-6.483334	849.666687	1023.000000	1023.000000	2046.000000
6.500000	0.046484	27.471764	8.786388	7.701526	4.828281	6.155569	0.000000	-10.000000	-0.025000	-6.983334	841.166687	1023.000000	1023.000000	2046.000000
6.520000	0.047636	28.152945	8.381873	8.317072	5.723588	5.730412	0.000000	-10.000000	-0.025000	-7.450000	839.666687	1023.000000	1023.000000	2046.000000
6.540000	0.047816	28.259146	9.123363	7.864679	4.904547	6.366556	0.000000	-10.000000	-0.033333	-8.033334	837.166687	1023.000000	1023.000000	2046.000000
6.560000	0.047905	28.312037	8.446911	8.262152	5.781959	5.821015	0.000000	-10.000000	-0.033333	-8.733334	834.500000	1023.000000	1023.000000	2046.000000
6.580000	0.047048	27.805490	9.039825	7.713899	4.852006	6.199760	0.000000	-10.000000	-0.016667	-9.633333	831.500000	1023.000000	1023.000000	2046.000000
6.600000	0.046204	27.306767	8.198448	7.887007	5.636271	5.585041	0.000000	-10.000000	0.008333	-10.916667	828.333313	1023.000000	1023.000000	2046.000000
6.620000	0.045004	26.597178	8.848046	7.275166	4.538363	5.935602	0.000000	-10.000000	0.025000	-12.183333	824.833313	1023.000000	1023.000000	2046.000000
6.640000	0.044220	26.134205	7.950432	7.440526	5.407330	5.335917	0.000000	-10.000000	0.025000	-13.100000	820.666687	1023.000000	1023.000000	2046.000000
6.660000	0.043067	25.452364	8.566743	6.799565	4.347668	5.738387	0.000000	-10.000000	0.033333	-13.683333	816.333313	1023.000000	1023.000000	2046.000000
6.680000	0.042589	25.170311	7.721776	6.998761	5.208354	5.241420	0.000000	-10.000000	0.033333	-13.933333	811.666687	1023.000000	1023.000000	2046.000000
6.700000	0.041930	24.780479	8.379627	6.516435	4.233874	5.650542	0.000000	-10.000000	0.041667	-14.116667	807.000000	1023.000000	1023.000000	2046.000000
6.720000	0.042088	24.874039	7.596140	6.807082	5.190567	5.280249	0.000000	-10.000000	0.041667	-14.350000	802.166687	1023.000000	1023.000000	2046.000000
6.740000	0.042147	24.909132	8.411716	6.494990	4.294832	5.707592	0.000000	-10.000000	0.050000	-14.600000	797.333313	1023.000000	1023.000000	2046.000000
6.760000	0.042709	25.241013	7.745809	6.879208	5.276175	5.339819	0.000000	-10.000000	0.066667	-15.000000	792.500000	1023.000000	1023.000000	2046.000000
6.780000	0.042960	25.389236	8.488738	6.536358	4.497321	5.866819	0.000000	-10.000000	0.091667	-15.466666	787.500000	1023.000000	1023.000000	2046.000000
6.800000	0.043255	25.563820	7.743811	6.880272	5.457816	5.481921	0.000000	-10.000000	0.108333	-16.083334	782.333313	1023.000000	1023.000000	2046.000000
6.820000	0.043383	25.639446	8.621354	6.694272	4.543772	5.780048	0.000000	-10.000000	0.125000	-16.633333	777.000000	1023.000000	1023.000000	2046.000000
6.840000	0.043431	25.667727	7.866838	6.786654	5.393098	5.621139	0.000000	-10.000000	0.133333	-17.200001	771.333313	1023.000000	1023.000000	2046.000000
6.860000	0.044055	26.036493	8.660866	6.933784	4.716661	5.725182	0.000000	-10.000000	0.158333	-17.650000	765.500000	1023.000000	1023.000000	2046.000000
6.880000	0.043465	25.687778	7.871677	6.631190	5.253098	5.931813	0.000000	-10.000000	0.158333	-18.299999	759.500000	1023.000000	1023.000000	2046.000000
6.900000	0.043763	25.864107	8.428468	6.912355	4.780100	5.743184	0.000000	-10.000000	0.166667	-18.766666	753.500000	1023.000000	1023.000000	2046.000000
6.920000	0.042525	25.132315	7.820359	6.367976	4.946973	5.997006	0.000000	-10.000000	0.175000	-19.333334	747.333313	1023.000000	1023.000000	2046.000000
6.940000	0.043300	25.590282	8.044284	6.961580	5.089507	5.494912	0.000000	-10.000000	0.200000	-19.916666	741.000000	1023.000000	1023.000000	2046.000000
6.960000	0.042347	25.027090	8.204018	6.366395	4.468100	5.988577	0.000000	-10.000000	0.241667	-20.600000	734.333313	1023.000000	1023.000000	2046.000000
6.980000	0.042513	25.124943	7.602410	6.937879	5.222011	5.362644	0.000000	-10.000000	0.275000	-21.250000	727.500000	1023.000000	1023.000000	2046.000000
7.000000	0.041092	24.285658	8.039513	6.657387	4.185219	5.403540	0.000000	-10.000000	0.300000	-21.716667	720.333313	1023.000000	1023.000000	2046.000000
7.020000	0.039315	23.234890	7.071638	6.308232	4.565451	5.289570	0.000000	-10.000000	0.291667	-22.033335	713.166687	1023.000000	1023.000000	2046.000000
7.040000	0.038662	22.848951	7.387608	6.513837	4.101063	4.846444	0.000000	-10.000000	0.291667	-22.166668	705.833313	1023.000000	1023.000000	2046.000000
7.060000	0.036635	21.651447	6.977517	5.643044	3.800833	5.230053	0.000000	-10.000000	0.291667	-22.433334	698.500000	1023.000000	1023.000000	2046.000000
7.080000	0.036135	21.355518	6.694724	6.217004	4.108147	4.335642	0.000000	-10.000000	0.291667	-22.516666	690.833313	1023.000000	1023.000000	2046.000000
7.100000	0.033543	19.823828	6.796332	5.590741	3.063237	4.373519	0.000000	-10.000000	0.300000	-22.683334	683.333313	1023.000000	1023.000000	2046.000000
7.120000	0.031217	18.449070	5.710106	5.763245	3.466845	3.508873	0.000000	-10.000000	0.316667	-22.716667	675.666687	1023.000000	1023.000000	2046.000000
7.140000	0.028292	16.720438	5.932214	5.228859	2.139757	3.419608	0.000000	-10.000000	0.333333	-23.116667	668.166687	1023.000000	1023.000000	2046.000000
7.160000	0.026420	15.614392	4.938277	5.299003	2.604256	2.772856	0.000000	-10.000000	0.341667	-23.533335	660.500000	1023.000000	1023.000000	2046.000000
7.180000	0.024670	14.580243	5.311330	4.837765	1.547853	2.883295	0.000000	-10.000000	0.333333	-23.816668	652.833313	1023.000000	1023.000000	2046.000000
7.200000	0.024049	14.213058	4.515740	5.046884	2.265138	2.385297	0.000000	-10.000000	0.341667	-24.133333	645.000000	1023.000000	1023.000000	2046.000000
7.220000	0.022892	13.529169	4.999866	4.634107	1.279747	2.615448	0.000000	-10.000000	0.375000	-24.333334	636.666687	1023.000000	1023.000000	2046.000000
7.240000	0.022341	13.203402	4.198987	4.746620	1.989435	2.268359	0.000000	-10.000000	0.383333	-24.633333	628.333313	1023.000000	1023.000000	2046.000000
7.260000	0.022041	13.026072	4.791697	4.746957	1.219256	2.268161	0.000000	-10.000000	0.408333	-24.850000	620.000000	1023.000000	1023.000000	2046.000000
7.280000	0.021138	12.492546	4.010345	4.442177	1.708151	2.331873	0.000000	-10.000000	0.400000	-25.033335	611.833313	1023.000000	1023.000000	2046.000000
7.300000	0.021537	12.728121	4.498561	4.846773	1.404253	1.978534	0.000000	-10.000000	0.433333	-25.400002	603.500000	1023.000000	1023.000000	2046.000000
7.320000	0.020376	12.042165	4.205412	4.136646	1.208903	2.491204	0.000000	-10.000000	0.433333	-25.650002	595.000000	1023.000000	1023.000000	2046.000000
7.340000	0.020835	12.313552	4.024310	4.788982	1.699717	1.800544	0.000000	-10.000000	0.441667	-26.033335	586.500000	1023.000000	1023.000000	2046.000000
7.360000	0.020126	11.894596	4.453019	4.258832	0.899361	2.283384	0.000000	-10.000000	0.441667	-26.300001	577.833313	1023.000000	1023.000000	2046.000000
7.380000	0.020436	12.077554	3.856797	4.478065	1.708192	2.034500	0.000000	-10.000000	0.450000	-26.500000	569.000000	1023.000000	1023.000000	2046.000000
7.400000	0.021402	12.648811	4.514125	4.627227	1.325359	2.182101	0.000000	-10.000000	0.458333	-26.933334	560.166687	1023.000000	1023.000000	2046.000000
7.420000	0.021001	12.411329	4.099530	4.196033	1.525306	2.590461	0.000000	-10.000000	0.458333	-27.150000	551.166687	1023.000000	1023.000000	2046.000000
7.440000	0.021818	12.894315	4.402050	4.760856	1.571663	2.159745	0.000000	-10.000000	0.458333	-27.300001	542.166687	1023.000000	1023.000000	2046.000000
7.460000	0.020374	12.041175	3.989075	4.019681	1.408704	2.623715	0.000000	-10.000000	0.450000	-27.266666	533.000000	1023.000000	1023.000000	2046.000000
7.480000	0.020055	11.852530	3.998680	4.544370	1.483593	1.825888	0.000000	-10.000000	0.458333	-27.300001	524.000000	1023.000000	1023.000000	2046.000000
7.500000	0.017735	10.481277	3.774079	3.605930	0.900404	2.200864	0.000000	-10.000000	0.475000	-27.533335	514.833313	1023.000000	1023.000000	2046.000000
7.520000	0.016947	10.015457	3.348857	3.939371	1.382682	1.344546	0.000000	-10.000000	0.491667	-27.800001	505.666656	1023.000000	1023.000000	2046.000000
7.540000	0.014997	8.863106	3.627128	3.136925	0.428802	1.670251	0.000000	-10.000000	0.500000	-28.183334	496.333344	1023.000000	1023.000000	2046.000000
7.560000	0.014007	8.278101	2.894659	3.099023	1.075016	1.209404	0.000000	-10.000000	0.500000	-28.416666	487.000000	1023.000000	1023.000000	2046.000000
7.580000	0.012887	7.616343	3.339895	2.711199	0.280099	1.285151	0.000000	-10.000000	0.500000	-28.533333	477.500000	1023.000000	1023.000000	2046.000000
7.600000	0.011679	6.902574	2.550736	2.377243	0.772135	1.202459	0.000000	-10.000000	0.500000	-28.516666	468.000000	1023.000000	1023.000000	2046.000000
7.620000	0.011509	6.801808	2.948571	2.445865	0.378658	1.028714	0.000000	-10.000000	0.500000	-28.316668	458.500000	1023.000000	1023.000000	2046.000000
7.640000	0.010199	6.027676	2.468370	1.762318	0.408657	1.388331	0.000000	-10.000000	0.500000	-28.133333	449.000000	1023.000000	1023.000000	2046.000000
7.660000	0.010846	6.410080	2.639277	2.287024	0.630320	0.853461	0.000000	-10.000000	0.491667	-27.800001	439.666656	1023.000000	1023.000000	2046.000000
7.680000	0.009789	5.785158	2.483409	1.505283	0.366904	1.429562	0.000000	-10.000000	0.491667	-27.783335	430.333344	1023.000000	1023.000000	2046.000000
7.700000	0.010406	6.149724	2.449954	2.148432	0.782879	0.768460	0.000000	-10.000000	0.475000	-27.566668	421.000000	1023.000000	1023.000000	2046.000000
7.720000	0.009169	5.418615	2.502099	1.479297	0.179744	1.257475	0.000000	-10.000000	0.466667	-27.516666	411.666656	1023.000000	1023.000000	2046.000000
7.740000	0.009644	5.699437	2.165802	2.048849	0.843681	0.641105	0.000000	-10.000000	0.458333	-27.300001	402.500000	1023.000000	1023.000000	2046.000000
7.760000	0.008602	5.083613	2.382284	1.353291	0.119192	1.228846	0.000000	-10.000000	0.458333	-27.216667	393.500000	1023.000000	1023.000000	2046.000000
7.780000	0.009010	5.324838	1.942857	1.900410	0.864324	0.617248	0.000000	-10.000000	0.458333	-27.116667	384.500000	1023.000000	1023.000000	2046.000000
7.800000	0.007880	4.657248	2.285169	1.229617	-0.007684	1.150146	0.000000	-10.000000	0.450000	-26.950001	375.500000	1023.000000	1023.000000	2046.000000
7.820000	0.008246	4.873576	1.774084	1.782332	0.794755	0.522405	0.000000	-10.000000	0.450000	-26.766666	366.500000	1023.000000	1023.000000	2046.000000
7.840000	0.007016	4.146213	2.042353	1.024539	-0.049342	1.128663	0.000000	-10.000000	0.433333	-26.616667	357.500000	1023.000000	1023.000000	2046.000000
7.860000	0.007306	4.317791	1.574118	1.594178	0.686759	0.462735	0.000000	-10.000000	0.433333	-26.466667	348.500000	1023.000000	1023.000000	2046.000000
7.880000	0.005866	3.466824	1.803909	0.872747	-0.164227	0.954395	0.000000	-10.000000	0.433333	-26.433334	339.666656	1023.000000	1023.000000	2046.000000
7.900000	0.006393	3.778111	1.365154	1.397561	0.606578	0.408817	0.000000	-10.000000	0.441667	-26.316668	330.833344	1023.000000	1023.000000	2046.000000
7.920000	0.004975	2.940144	1.619932	0.680829	-0.259660	0.899043	0.000000	-10.000000	0.416667	-26.266666	322.166656	1023.000000	1023.000000	2046.000000
7.940000	0.005231	3.091397	1.078064	1.142388	0.556959	0.313985	0.000000	-10.000000	0.408333	-26.083334	313.333344	1023.000000	1023.000000	2046.000000
7.960000	0.003943	2.330076	1.356470	0.548005	-0.307184	0.732784	0.000000	-10.000000	0.400000	-25.783335	304.666656	1023.000000	1023.000000	2046.000000
7.980000	0.003196	1.888696	0.596263	0.835622	0.289921	0.166890	0.000000	-10.000000	0.408333	-25.483334	296.000000	1023.000000	1023.000000	2046.000000
8.000000	0.000952	0.562819	0.696978	0.144621	-0.694836	0.416056	0.000000	-10.000000	0.383333	-25.083334	287.500000	1023.000000	1023.000000	2046.000000
8.020000	-0.000183	-0.108294	-0.090418	0.468080	-0.131247	-0.354709	0.000000	-10.000000	0.383333	-24.750000	279.166656	1023.000000	1023.000000	2046.000000
8.040000	-0.002460	-1.453928	-0.017755	-0.426208	-1.105935	0.095971	0.000000	-10.000000	0.366667	-24.500000	271.000000	1023.000000	1023.000000	2046.000000
8.060000	-0.002723	-1.609561	-0.548205	-0.048745	-0.465004	-0.547607	0.000000	-10.000000	0.358333	-24.316668	263.000000	1023.000000	1023.000000	2046.000000
8.080000	-0.003489	-2.062035	-0.197394	-0.590064	-1.191639	-0.082937	0.000000	-10.000000	0.325000	-24.200001	254.666672	1023.000000	1023.000000	2046.000000
8.100000	-0.002742	-1.620672	-0.652942	-0.180001	-0.276701	-0.511028	0.000000	-10.000000	0.308333	-23.883333	246.500000	1023.000000	1023.000000	2046.000000
8.120000	-0.004155	-2.455312	-0.359285	-0.901849	-1.207646	0.013467	0.000000	-10.000000	0.300000	-23.516666	238.500000	1023.000000	1023.000000	2046.000000
8.140000	-0.003921	-2.317046	-0.818969	-0.342176	-0.522749	-0.633152	0.000000	-10.000000	0.300000	-23.183334	230.833328	1023.000000	1023.000000	2046.000000
8.160000	-0.006038	-3.568663	-0.820987	-1.323152	-1.352453	-0.072071	0.000000	-10.000000	0.291667	-22.833334	223.000000	1023.000000	1023.000000	2046.000000
8.180000	-0.006238	-3.686712	-1.281739	-0.817392	-0.733725	-0.853855	0.000000	-10.000000	0.283333	-22.616667	215.333328	1023.000000	1023.000000	2046.000000
8.200000	-0.008870	-5.242202	-1.334134	-1.754758	-1.669714	-0.483595	0.000000	-10.000000	0.266667	-22.100000	207.666672	1023.000000	1023.000000	2046.000000
8.220000	-0.010181	-6.016703	-1.935508	-1.189716	-1.301019	-1.590459	0.000000	-10.000000	0.258333	-21.616667	200.333328	1023.000000	1023.000000	2046.000000
8.240000	-0.013732	-8.115787	-2.140007	-2.048687	-2.482369	-1.444724	0.000000	-10.000000	0.233333	-20.799999	193.000000	1023.000000	1023.000000	2046.000000
8.260000	-0.015553	-9.191893	-2.927042	-1.706701	-2.188210	-2.369940	0.000000	-10.000000	0.208333	-20.166666	186.166672	1023.000000	1023.000000	2046.000000
8.280000	-0.017872	-10.562613	-2.830817	-2.452848	-3.176710	-2.102239	0.000000	-10.000000	0.175000	-19.366667	179.333328	1023.000000	1023.000000	2046.000000
8.300000	-0.018350	-10.844935	-3.446972	-2.084100	-2.568839	-2.745024	0.000000	-10.000000	0.166667	-18.800001	172.833328	1023.000000	1023.000000	2046.000000
8.320000	-0.019413	-11.472988	-3.227662	-2.615942	-3.278964	-2.350420	0.000000	-10.000000	0.158333	-18.250000	166.500000	1023.000000	1023.000000	2046.000000
8.340000	-0.019468	-11.505538	-3.718679	-2.343587	-2.688624	-2.754648	0.000000	-10.000000	0.158333	-17.916668	160.500000	1023.000000	1023.000000	2046.000000
8.360000	-0.020129	-11.896087	-3.380715	-2.644109	-3.382491	-2.488771	0.000000	-10.000000	0.141667	-17.433334	154.500000	1023.000000	1023.000000	2046.000000
8.380000	-0.020126	-11.894706	-3.893607	-2.466684	-2.771186	-2.763228	0.000000	-10.000000	0.125000	-16.799999	148.666672	1023.000000	1023.000000	2046.000000
8.400000	-0.019873	-11.745135	-3.538363	-2.404339	-3.071100	-2.731333	0.000000	-10.000000	0.108333	-16.033333	143.000000	1023.000000	1023.000000	2046.000000
8.420000	-0.020513	-12.123387	-3.872392	-2.820662	-3.002904	-2.427429	0.000000	-10.000000	0.091667	-15.283334	137.666672	1023.000000	1023.000000	2046.000000
8.440000	-0.019408	-11.470258	-3.664227	-2.298338	-2.694653	-2.813039	0.000000	-10.000000	0.066667	-14.700000	132.666672	1023.000000	1023.000000	2046.000000
8.460000	-0.020277	-11.983814	-3.585202	-2.933315	-3.201653	-2.263644	0.000000	-10.000000	0.041667	-14.133333	127.833336	1023.000000	1023.000000	2046.000000
8.480000	-0.018571	-10.975492	-3.633724	-2.182798	-2.382414	-2.776555	0.000000	-10.000000	0.033333	-13.716667	123.166664	1023.000000	1023.000000	2046.000000
8.500000	-0.018829	-11.127821	-3.252556	-2.796290	-3.019825	-2.059150	0.000000	-10.000000	0.041667	-13.383333	118.500000	1023.000000	1023.000000	2046.000000
8.520000	-0.016952	-10.018526	-3.320614	-2.046768	-2.179136	-2.472008	0.000000	-10.000000	0.050000	-13.033334	114.000000	1023.000000	1023.000000	2046.000000
8.540000	-0.017747	-10.488256	-3.231671	-2.746348	-2.692978	-1.817259	0.000000	-10.000000	0.033333	-12.650000	109.500000	1023.000000	1023.000000	2046.000000
8.560000	-0.016880	-9.975812	-3.258651	-2.160304	-2.223873	-2.332984	0.000000	-10.000000	0.016667	-12.016666	105.166664	1023.000000	1023.000000	2046.000000
8.580000	-0.018527	-10.949675	-3.511600	-2.966784	-2.602547	-1.868743	0.000000	-10.000000	0.000000	-11.566667	101.166664	1023.000000	1023.000000	2046.000000
8.600000	-0.018638	-11.015233	-3.534600	-2.608925	-2.404263	-2.467445	0.000000	-10.000000	0.000000	-11.100000	97.500000	1023.000000	1023.000000	2046.000000
8.620000	-0.020481	-12.104158	-3.828573	-3.444093	-2.727233	-2.104260	0.000000	-10.000000	0.000000	-10.950000	93.833336	1023.000000	1023.000000	2046.000000
8.640000	-0.020602	-12.175673	-3.725037	-3.297229	-2.666121	-2.487287	0.000000	-10.000000	0.000000	-10.750000	90.166664	1023.000000	1023.000000	2046.000000
8.660000	-0.022019	-13.013268	-4.130860	-3.843669	-2.639967	-2.398771	0.000000	-10.000000	0.000000	-10.400001	86.500000	1023.000000	1023.000000	2046.000000
8.680000	-0.022386	-13.230345	-3.875803	-3.920453	-2.929723	-2.504365	0.000000	-10.000000	0.000000	-9.900001	83.166664	1023.000000	1023.000000	2046.000000
8.700000	-0.023104	-13.654355	-4.320570	-4.148826	-2.624433	-2.560526	0.000000	-10.000000	0.000000	-9.283334	79.833336	1023.000000	1023.000000	2046.000000
8.720000	-0.023237	-13.733264	-4.124753	-4.280185	-2.852282	-2.476045	0.000000	-10.000000	0.000000	-8.700000	76.666664	1023.000000	1023.000000	2046.000000
8.740000	-0.023774	-14.050565	-4.435022	-4.550111	-2.694383	-2.371049	0.000000	-10.000000	0.000000	-8.083333	73.666664	1023.000000	1023.000000	2046.000000
8.760000	-0.023161	-13.687863	-4.180511	-4.393159	-2.676019	-2.438174	0.000000	-10.000000	-0.016667	-7.433333	71.000000	1023.000000	1023.000000	2046.000000
8.780000	-0.023452	-13.860329	-4.423520	-4.637734	-2.493743	-2.305331	0.000000	-10.000000	-0.033333	-6.800000	68.666664	1023.000000	1023.000000	2046.000000
8.800000	-0.022815	-13.483683	-4.061372	-4.545103	-2.641926	-2.235282	0.000000	-10.000000	-0.050000	-6.216667	66.500000	1023.000000	1023.000000	2046.000000
8.820000	-0.022449	-13.267629	-4.369616	-4.412606	-2.124091	-2.361316	0.000000	-10.000000	-0.041667	-5.816667	64.500000	1023.000000	1023.000000	2046.000000
8.840000	-0.022497	-13.295870	-3.950457	-4.648335	-2.651042	-2.046036	0.000000	-10.000000	-0.041667	-5.516667	62.500000	1023.000000	1023.000000	2046.000000
8.860000	-0.021566	-12.745704	-4.278505	-4.234430	-1.878052	-2.354718	0.000000	-10.000000	-0.041667	-5.133333	60.500000	1023.000000	1023.000000	2046.000000
8.880000	-0.021958	-12.977383	-3.859380	-4.632733	-2.578623	-1.906646	0.000000	-10.000000	-0.050000	-4.616667	58.666668	1023.000000	1023.000000	2046.000000
8.900000	-0.020847	-12.320533	-4.159563	-4.125392	-1.726132	-2.309447	0.000000	-10.000000	-0.050000	-4.150000	57.000000	1023.000000	1023.000000	2046.000000
8.920000	-0.021286	-12.580304	-3.814992	-4.611592	-2.408445	-1.745274	0.000000	-10.000000	-0.050000	-3.800000	55.666668	1023.000000	1023.000000	2046.000000
8.940000	-0.020183	-11.927897	-4.054508	-4.082315	-1.627950	-2.163125	0.000000	-10.000000	-0.058333	-3.566667	54.333332	1023.000000	1023.000000	2046.000000
8.960000	-0.020755	-12.266483	-3.754017	-4.667481	-2.300812	-1.544173	0.000000	-10.000000	-0.058333	-3.483333	53.166668	1023.000000	1023.000000	2046.000000
8.980000	-0.019501	-11.525045	-3.948670	-3.963172	-1.493973	-2.119230	0.000000	-10.000000	-0.058333	-3.333333	52.000000	1023.000000	1023.000000	2046.000000
9.000000	-0.020378	-12.043283	-3.713076	-4.649990	-2.219771	-1.460446	0.000000	-10.000000	-0.050000	-3.283333	51.000000	1023.000000	1023.000000	2046.000000
9.020000	-0.018977	-11.215437	-3.856449	-3.991221	-1.418062	-1.949704	0.000000	-10.000000	-0.050000	-3.116667	49.833332	1023.000000	1023.000000	2046.000000
9.040000	-0.019964	-11.798461	-3.677845	-4.638364	-2.112709	-1.369542	0.000000	-10.000000	-0.050000	-3.033333	48.666668	1023.000000	1023.000000	2046.000000
9.060000	-0.018589	-10.986050	-3.785434	-3.977293	-1.351430	-1.871893	0.000000	-10.000000	-0.058333	-2.866667	47.500000	1023.000000	1023.000000	2046.000000
9.080000	-0.019640	-11.607291	-3.625094	-4.630473	-2.036527	-1.315198	0.000000	-10.000000	-0.075000	-2.666667	46.666668	1023.000000	1023.000000	2046.000000
9.100000	-0.018544	-10.959525	-3.781283	-3.977695	-1.338823	-1.861725	0.000000	-10.000000	-0.075000	-2.466667	45.833332	1023.000000	1023.000000	2046.000000
9.120000	-0.020285	-11.988584	-3.779571	-4.678778	-2.137449	-1.392786	0.000000	-10.000000	-0.066667	-2.150000	45.000000	1023.000000	1023.000000	2046.000000
9.140000	-0.020074	-11.863945	-4.095802	-4.133497	-1.588882	-2.045764	0.000000	-10.000000	-0.058333	-1.733333	44.333332	1023.000000	1023.000000	2046.000000
9.160000	-0.022424	-13.252511	-4.159259	-4.951855	-2.474978	-1.666419	0.000000	-10.000000	-0.066667	-0.983333	44.000000	1023.000000	1023.000000	2046.000000
9.180000	-0.022242	-13.144900	-4.468231	-4.447432	-1.879723	-2.349514	0.000000	-10.000000	-0.075000	-0.400000	44.000000	1023.000000	1023.000000	2046.000000
9.200000	-0.023990	-14.178031	-4.411686	-5.238298	-2.667210	-1.860837	0.000000	-10.000000	-0.075000	0.000000	44.000000	1023.000000	1023.000000	2046.000000
9.220000	-0.022776	-13.460846	-4.483833	-4.701884	-1.995648	-2.279480	0.000000	-10.000000	-0.066667	0.000000	44.000000	1023.000000	1023.000000	2046.000000
9.240000	-0.022983	-13.583162	-4.370678	-5.148370	-2.358314	-1.705800	0.000000	-10.000000	-0.066667	0.000000	44.000000	1023.000000	1023.000000	2046.000000
9.260000	-0.021571	-12.748519	-4.336401	-4.507370	-1.676660	-2.228090	0.000000	-10.000000	-0.058333	0.516667	44.000000	1023.000000	1023.000000	2046.000000
9.280000	-0.022609	-13.361734	-4.167511	-5.104021	-2.419664	-1.670539	0.000000	-10.000000	-0.075000	0.516667	44.000000	1023.000000	1023.000000	2046.000000
9.300000	-0.021879	-12.930391	-4.407414	-4.470613	-1.755472	-2.296893	0.000000	-10.000000	-0.075000	0.516667	44.000000	1023.000000	1023.000000	2046.000000
9.320000	-0.023400	-13.829354	-4.353347	-5.182961	-2.502698	-1.790348	0.000000	-10.000000	-0.075000	0.000000	44.000000	1023.000000	1023.000000	2046.000000
9.340000	-0.023202	-13.712546	-4.628162	-4.675833	-1.934301	-2.474250	0.000000	-10.000000	-0.066667	-0.316667	44.000000	1023.000000	1023.000000	2046.000000
9.360000	-0.025455	-15.043820	-4.604802	-5.306744	-2.872704	-2.259570	0.000000	-10.000000	-0.058333	-1.233333	44.000000	1023.000000	1023.000000	2046.000000
9.380000	-0.026383	-15.592608	-5.129381	-4.860295	-2.503046	-3.099886	0.000000	-10.000000	-0.058333	-2.383333	43.833332	1023.000000	1023.000000	2046.000000
9.400000	-0.029216	-17.266914	-5.225300	-5.454972	-3.568634	-3.018008	0.000000	-10.000000	-0.050000	-3.466667	43.166668	1023.000000	1023.000000	2046.000000
9.420000	-0.029785	-17.603100	-5.730947	-5.130712	-3.142864	-3.598577	0.000000	-10.000000	-0.050000	-3.850000	42.000000	1023.000000	1023.000000	2046.000000
9.440000	-0.031235	-18.460167	-5.609447	-5.588660	-3.910992	-3.351068	0.000000	-10.000000	-0.050000	-4.033333	40.666668	1023.000000	1023.000000	2046.000000
9.460000	-0.030760	-18.179420	-5.907431	-5.219780	-3.315131	-3.737078	0.000000	-10.000000	-0.050000	-3.983333	39.333332	1023.000000	1023.000000	2046.000000
9.480000	-0.031270	-18.480516	-5.601916	-5.501999	-3.929798	-3.446804	0.000000	-10.000000	-0.050000	-4.116667	38.000000	1023.000000	1023.000000	2046.000000
9.500000	-0.030789	-18.196028	-5.830045	-5.213646	-3.499049	-3.653288	0.000000	-10.000000	-0.050000	-4.133334	36.666668	1023.000000	1023.000000	2046.000000
9.520000	-0.030404	-17.968775	-5.619020	-5.158140	-3.603952	-3.587663	0.000000	-10.000000	-0.050000	-4.066667	35.333332	1023.000000	1023.000000	2046.000000
9.540000	-0.030530	-18.043367	-5.690253	-5.272357	-3.645870	-3.434886	0.000000	-10.000000	-0.050000	-3.800000	34.000000	1023.000000	1023.000000	2046.000000
9.560000	-0.029332	-17.335495	-5.567997	-4.767853	-3.257385	-3.742261	0.000000	-10.000000	-0.050000	-3.583333	32.666668	1023.000000	1023.000000	2046.000000
9.580000	-0.029995	-17.727171	-5.520727	-5.205080	-3.706344	-3.295019	0.000000	-10.000000	-0.050000	-3.433333	31.500000	1023.000000	1023.000000	2046.000000
9.600000	-0.028368	-16.765482	-5.484750	-4.481010	-3.004502	-3.795220	0.000000	-10.000000	-0.050000	-3.350000	30.333334	1023.000000	1023.000000	2046.000000
9.620000	-0.028968	-17.119843	-5.227417	-5.038884	-3.683753	-3.169787	0.000000	-10.000000	-0.050000	-3.316667	29.166666	1023.000000	1023.000000	2046.000000
9.640000	-0.026794	-15.835258	-5.190100	-4.335719	-2.806966	-3.502474	0.000000	-10.000000	-0.050000	-3.283333	28.000000	1023.000000	1023.000000	2046.000000
9.660000	-0.026846	-15.865937	-4.813481	-4.781438	-3.429153	-2.841864	0.000000	-10.000000	-0.050000	-3.283333	26.833334	1023.000000	1023.000000	2046.000000
9.680000	-0.024957	-14.749835	-4.859837	-4.132421	-2.572961	-3.184617	0.000000	-10.000000	-0.058333	-3.033333	25.666666	1023.000000	1023.000000	2046.000000
9.700000	-0.025255	-14.925543	-4.559929	-4.553760	-3.173572	-2.638282	0.000000	-10.000000	-0.058333	-2.600000	24.666666	1023.000000	1023.000000	2046.000000
9.720000	-0.024089	-14.236855	-4.704495	-4.125413	-2.439157	-2.967789	0.000000	-10.000000	-0.066667	-1.900000	24.166666	1023.000000	1023.000000	2046.000000
9.740000	-0.025478	-15.057425	-4.581988	-4.676046	-3.153844	-2.645546	0.000000	-10.000000	-0.058333	-1.400000	24.000000	1023.000000	1023.000000	2046.000000
9.760000	-0.024924	-14.729818	-4.851405	-4.308524	-2.415405	-3.154485	0.000000	-10.000000	-0.066667	-0.733333	24.000000	1023.000000	1023.000000	2046.000000
9.780000	-0.026421	-15.615002	-4.689253	-5.020149	-3.139635	-2.765965	0.000000	-10.000000	-0.066667	-0.350000	24.000000	1023.000000	1023.000000	2046.000000
9.800000	-0.025877	-15.293554	-4.902227	-4.763853	-2.491631	-3.135843	0.000000	-10.000000	-0.066667	0.000000	24.000000	1023.000000	1023.000000	2046.000000
9.820000	-0.027179	-16.062529	-4.736455	-5.419586	-3.142024	-2.764464	0.000000	-10.000000	-0.066667	0.000000	24.000000	1023.000000	1023.000000	2046.000000
9.840000	-0.026553	-15.692584	-4.932660	-5.146415	-2.524199	-3.089310	0.000000	-10.000000	-0.058333	0.000000	24.000000	1023.000000	1023.000000	2046.000000
9.860000	-0.027477	-16.238749	-4.813587	-5.650078	-3.021905	-2.753177	0.000000	-10.000000	-0.058333	0.000000	24.000000	1023.000000	1023.000000	2046.000000
9.880000	-0.027001	-15.957313	-5.007014	-5.480807	-2.587063	-2.882430	0.000000	-10.000000	-0.058333	0.000000	24.000000	1023.000000	1023.000000	2046.000000
9.900000	-0.026914	-15.906430	-4.844784	-5.608002	-2.682700	-2.770944	0.000000	-10.000000	-0.058333	0.000000	24.000000	1023.000000	1023.000000	2046.000000
9.920000	-0.026828	-15.855632	-4.887550	-5.747012	-2.626345	-2.594725	0.000000	-10.000000	-0.075000	0.000000	24.000000	1023.000000	1023.000000	2046.000000
9.940000	-0.025823	-15.261471	-4.707994	-5.488791	-2.336093	-2.728592	0.000000	-10.000000	-0.066667	0.000000	24.000000	1023.000000	1023.000000	2046.000000
9.960000	-0.025953	-15.337987	-4.662681	-5.771811	-2.546087	-2.357409	0.000000	-10.000000	-0.066667	0.000000	24.000000	1023.000000	1023.000000	2046.000000
9.980000	-0.024587	-14.531125	-4.603651	-5.296480	-1.990543	-2.640452	0.000000	-10.000000	-0.050000	0.000000	24.000000	1023.000000	1023.000000	2046.000000
10.000000	-0.025017	-14.784997	-4.524071	-5.631897	-2.376348	-2.252681	0.000000	-10.000000	-0.050000	0.000000	24.000000	1023.000000	1023.000000	2046.000000
10.020000	-0.023533	-13.908076	-4.461644	-5.147168	-1.806303	-2.492961	0.000000	-10.000000	-0.058333	0.000000	24.000000	1023.000000	1023.000000	2046.000000
10.040000	-0.024058	-14.218214	-4.303954	-5.546271	-2.316113	-2.051875	0.000000	-10.000000	-0.058333	0.000000	24.000000	1023.000000	1023.000000	2046.000000
10.060000	-0.022609	-13.362028	-4.321749	-5.039052	-1.661270	-2.339958	0.000000	-10.000000	-0.058333	0.000000	24.000000	1023.000000	1023.000000	2046.000000
10.080000	-0.023195	-13.708165	-4.242622	-5.413856	-2.124941	-1.926746	0.000000	-10.000000	-0.050000	0.000000	24.000000	1023.000000	1023.000000	2046.000000
10.100000	-0.021891	-12.937339	-4.158355	-5.023681	-1.653407	-2.101897	0.000000	-10.000000	-0.050000	0.000000	24.000000	1023.000000	1023.000000	2046.000000
10.120000	-0.022368	-13.219727	-4.133130	-5.290983	-1.973903	-1.821710	0.000000	-10.000000	-0.050000	0.000000	24.000000	1023.000000	1023.000000	2046.000000
10.140000	-0.021212	-12.536114	-4.079124	-4.965847	-1.555074	-1.936067	0.000000	-10.000000	-0.058333	0.000000	24.000000	1023.000000	1023.000000	2046.000000
10.160000	-0.021507	-12.710544	-4.027954	-5.214548	-1.789580	-1.678462	0.000000	-10.000000	-0.058333	0.000000	24.000000	1023.000000	1023.000000	2046.000000
10.180000	-0.021122	-12.483236	-3.909244	-5.104817	-1.767509	-1.701666	0.000000	-10.000000	-0.058333	0.000000	24.000000	1023.000000	1023.000000	2046.000000
10.200000	-0.021353	-12.619853	-4.157387	-5.076713	-1.640706	-1.745048	0.000000	-10.000000	-0.058333	0.000000	24.000000	1023.000000	1023.000000	2046.000000
10.220000	-0.022248	-13.148536	-4.164407	-5.275397	-1.991817	-1.716915	0.000000	-10.000000	-0.058333	0.000000	24.000000	1023.000000	1023.000000	2046.000000
10.240000	-0.022455	-13.270861	-4.400819	-5.172422	-1.774187	-1.923432	0.000000	-10.000000	-0.058333	0.000000	24.000000	1023.000000	1023.000000	2046.000000
10.260000	-0.023384	-13.820189	-4.353887	-5.463958	-2.158994	-1.843350	0.000000	-10.000000	-0.058333	0.000000	24.000000	1023.000000	1023.000000	2046.000000
10.280000	-0.023133	-13.671657	-4.539898	-5.272398	-1.805155	-2.054205	0.000000	-10.000000	-0.058333	0.000000	24.000000	1023.000000	1023.000000	2046.000000
10.300000	-0.023383	-13.819600	-4.323206	-5.515312	-2.175169	-1.805913	0.000000	-10.000000	-0.058333	0.000000	24.000000	1023.000000	1023.000000	2046.000000
10.320000	-0.021916	-12.952596	-4.396857	-5.106544	-1.506775	-1.942420	0.000000	-10.000000	-0.066667	0.000000	24.000000	1023.000000	1023.000000	2046.000000
10.340000	-0.022783	-13.464594	-4.251848	-5.431169	-2.033994	-1.747583	0.000000	-10.000000	-0.066667	0.000000	24.000000	1023.000000	1023.000000	2046.000000
10.360000	-0.022329	-13.196598	-4.371648	-5.092816	-1.686201	-2.045933	0.000000	-10.000000	-0.075000	0.000000	24.000000	1023.000000	1023.000000	2046.000000
10.380000	-0.023731	-14.024841	-4.417697	-5.530307	-2.244276	-1.832560	0.000000	-10.000000	-0.066667	0.000000	24.000000	1023.000000	1023.000000	2046.000000
10.400000	-0.023523	-13.902043	-4.627100	-5.310842	-1.811200	-2.152902	0.000000	-10.000000	-0.066667	0.000000	24.000000	1023.000000	1023.000000	2046.000000
10.420000	-0.025551	-15.100452	-4.669663	-5.778999	-2.502977	-2.148813	0.000000	-10.000000	-0.058333	0.000000	24.000000	1023.000000	1023.000000	2046.000000
10.440000	-0.026385	-15.593561	-5.089768	-5.413861	-2.214848	-2.875084	0.000000	-10.000000	-0.050000	0.000000	24.000000	1023.000000	1023.000000	2046.000000
10.460000	-0.029421	-17.387695	-5.262678	-5.865319	-3.231351	-3.028347	0.000000	-10.000000	-0.050000	0.000000	24.000000	1023.000000	1023.000000	2046.000000
10.480000	-0.030155	-17.821707	-5.670050	-5.562539	-3.007109	-3.582010	0.000000	-10.000000	-0.050000	0.000000	24.000000	1023.000000	1023.000000	2046.000000
10.500000	-0.032057	-18.945524	-5.780194	-6.039726	-3.685194	-3.440409	0.000000	-10.000000	-0.058333	0.000000	24.000000	1023.000000	1023.000000	2046.000000
10.520000	-0.031894	-18.849571	-5.998113	-5.809783	-3.388748	-3.652927	0.000000	-10.000000	-0.058333	0.000000	24.000000	1023.000000	1023.000000	2046.000000
10.540000	-0.032615	-19.275278	-5.934273	-6.006239	-3.724895	-3.609870	0.000000	-10.000000	-0.066667	0.000000	24.000000	1023.000000	1023.000000	2046.000000
10.560000	-0.032212	-19.037182	-6.001285	-5.735111	-3.525227	-3.775559	0.000000	-10.000000	-0.066667	0.000000	24.000000	1023.000000	1023.000000	2046.000000
10.580000	-0.032499	-19.206636	-5.981318	-5.881506	-3.687372	-3.656441	0.000000	-10.000000	-0.066667	0.000000	24.000000	1023.000000	1023.000000	2046.000000
10.600000	-0.031890	-18.847158	-6.017517	-5.553395	-3.448762	-3.827486	0.000000	-10.000000	-0.058333	0.000000	24.000000	1023.000000	1023.000000	2046.000000
10.620000	-0.032079	-18.958881	-5.949064	-5.696959	-3.643463	-3.669395	0.000000	-10.000000	-0.050000	0.000000	24.000000	1023.000000	1023.000000	2046.000000
10.640000	-0.031357	-18.532068	-5.937708	-5.438439	-3.402944	-3.752977	0.000000	-10.000000	-0.050000	0.000000	24.000000	1023.000000	1023.000000	2046.000000
10.660000	-0.031419	-18.568439	-5.841441	-5.589082	-3.573417	-3.564499	0.000000	-10.000000	-0.050000	0.000000	24.000000	1023.000000	1023.000000	2046.000000
10.680000	-0.030490	-18.019602	-5.818154	-5.336889	-3.247356	-3.617203	0.000000	-10.000000	-0.050000	0.000000	24.000000	1023.000000	1023.000000	2046.000000
10.700000	-0.030492	-18.020645	-5.610776	-5.529028	-3.528490	-3.352350	0.000000	-10.000000	-0.066667	-0.266667	24.000000	1023.000000	1023.000000	2046.000000
10.720000	-0.028623	-16.916086	-5.510891	-5.033147	-2.869172	-3.502876	0.000000	-10.000000	-0.066667	-0.900000	24.000000	1023.000000	1023.000000	2046.000000
10.740000	-0.028749	-16.990477	-5.343126	-5.253017	-3.242927	-3.151407	0.000000	-10.000000	-0.066667	-1.650000	24.000000	1023.000000	1023.000000	2046.000000
10.760000	-0.026648	-15.749137	-5.115468	-4.805645	-2.654800	-3.173223	0.000000	-10.000000	-0.058333	-2.616667	23.500000	1023.000000	1023.000000	2046.000000
10.780000	-0.026638	-15.742976	-4.950331	-5.074623	-2.946844	-2.771179	0.000000	-10.000000	-0.066667	-2.116667	22.666666	1023.000000	1023.000000	2046.000000
10.800000	-0.025431	-15.029956	-4.938448	-4.735652	-2.448394	-2.907461	0.000000	-10.000000	-0.066667	-1.216667	21.666666	1023.000000	1023.000000	2046.000000
10.820000	-0.025835	-15.268367	-4.842440	-5.071401	-2.668789	-2.685736	0.000000	-10.000000	-0.075000	0.183333	21.166666	1023.000000	1023.000000	2046.000000
10.840000	-0.025616	-15.138799	-4.888758	-4.938087	-2.464667	-2.847287	0.000000	-10.000000	-0.075000	0.866667	21.000000	1023.000000	1023.000000	2046.000000
10.860000	-0.026118	-15.435727	-4.887287	-5.302839	-2.519147	-2.726454	0.000000	-10.000000	-0.091667	1.266667	21.000000	1023.000000	1023.000000	2046.000000
10.880000	-0.026125	-15.439787	-4.865881	-5.330814	-2.474850	-2.768241	0.000000	-10.000000	-0.083333	1.833333	21.000000	1023.000000	1023.000000	2046.000000
10.900000	-0.026474	-15.646157	-4.910810	-5.555324	-2.382078	-2.797945	0.000000	-10.000000	-0.091667	1.916667	21.000000	1023.000000	1023.000000	2046.000000
10.920000	-0.026470	-15.643830	-4.846702	-5.643818	-2.455220	-2.698091	0.000000	-10.000000	-0.083333	2.266667	21.000000	1023.000000	1023.000000	2046.000000
10.940000	-0.026317	-15.553425	-4.865469	-5.736928	-2.271246	-2.679783	0.000000	-10.000000	-0.083333	2.216667	21.000000	1023.000000	1023.000000	2046.000000
10.960000	-0.026323	-15.556663	-4.820020	-5.731810	-2.399907	-2.604926	0.000000	-10.000000	-0.083333	2.266667	21.000000	1023.000000	1023.000000	2046.000000
10.980000	-0.025546	-15.097571	-4.690505	-5.694411	-2.122427	-2.590230	0.000000	-10.000000	-0.083333	1.883333	21.000000	1023.000000	1023.000000	2046.000000
11.000000	-0.025385	-15.002750	-4.635567	-5.689802	-2.214633	-2.462748	0.000000	-10.000000	-0.075000	1.200000	21.000000	1023.000000	1023.000000	2046.000000
11.020000	-0.024496	-14.477367	-4.568570	-5.610608	-1.851280	-2.446909	0.000000	-10.000000	-0.058333	0.516667	21.000000	1023.000000	1023.000000	2046.000000
11.040000	-0.024454	-14.452423	-4.456647	-5.581743	-2.078264	-2.335768	0.000000	-10.000000	-0.050000	0.000000	21.000000	1023.000000	1023.000000	2046.000000
11.060000	-0.023235	-13.732085	-4.343080	-5.395240	-1.616482	-2.377284	0.000000	-10.000000	-0.050000	-0.300000	21.000000	1023.000000	1023.000000	2046.000000
11.080000	-0.023598	-13.946474	-4.304049	-5.521354	-1.964146	-2.156924	0.000000	-10.000000	-0.050000	-0.966667	21.000000	1023.000000	1023.000000	2046.000000
11.100000	-0.022034	-13.022046	-4.235909	-5.227921	-1.342126	-2.216091	0.000000	-10.000000	-0.058333	-1.550000	20.833334	1023.000000	1023.000000	2046.000000
11.120000	-0.022405	-13.241160	-4.192474	-5.423188	-1.735122	-1.890376	0.000000	-10.000000	-0.066667	-1.666667	20.500000	1023.000000	1023.000000	2046.000000
11.140000	-0.021146	-12.497366	-4.142992	-5.136451	-1.249745	-1.968179	0.000000	-10.000000	-0.083333	-1.000000	20.166666	1023.000000	1023.000000	2046.000000
11.160000	-0.022144	-13.087028	-4.247687	-5.446086	-1.671466	-1.721788	0.000000	-10.000000	-0.091667	-0.416667	20.000000	1023.000000	1023.000000	2046.000000
11.180000	-0.021011	-12.417362	-4.169949	-5.217997	-1.250807	-1.778610	0.000000	-10.000000	-0.091667	0.000000	20.000000	1023.000000	1023.000000	2046.000000
11.200000	-0.021993	-12.997819	-4.204714	-5.466096	-1.658154	-1.668855	0.000000	-10.000000	-0.083333	0.000000	20.000000	1023.000000	1023.000000	2046.000000
11.220000	-0.020711	-12.240146	-4.110173	-5.240067	-1.138844	-1.751062	0.000000	-10.000000	-0.075000	0.000000	20.000000	1023.000000	1023.000000	2046.000000
11.240000	-0.021016	-12.420449	-4.066491	-5.274241	-1.475525	-1.604192	0.000000	-10.000000	-0.066667	0.000000	20.000000	1023.000000	1023.000000	2046.000000
11.260000	-0.020076	-11.864726	-4.041096	-5.087778	-0.995245	-1.740607	0.000000	-10.000000	-0.058333	0.000000	20.000000	1023.000000	1023.000000	2046.000000
11.280000	-0.021511	-12.713092	-4.074774	-5.325536	-1.666840	-1.645942	0.000000	-10.000000	-0.058333	0.000000	20.000000	1023.000000	1023.000000	2046.000000
11.300000	-0.021292	-12.583544	-4.182879	-5.197633	-1.306786	-1.896245	0.000000	-10.000000	-0.075000	0.000000	20.000000	1023.000000	1023.000000	2046.000000
11.320000	-0.023138	-13.674396	-4.417994	-5.523134	-1.847424	-1.885844	0.000000	-10.000000	-0.083333	0.000000	20.000000	1023.000000	1023.000000	2046.000000
11.340000	-0.022899	-13.533469	-4.459723	-5.441960	-1.507651	-2.124135	0.000000	-10.000000	-0.083333	0.000000	20.000000	1023.000000	1023.000000	2046.000000
11.360000	-0.025295	-14.949626	-4.687922	-5.686096	-2.213182	-2.362426	0.000000	-10.000000	-0.066667	0.000000	20.000000	1023.000000	1023.000000	2046.000000
11.380000	-0.025866	-15.286551	-4.921479	-5.491240	-2.020326	-2.853505	0.000000	-10.000000	-0.058333	0.000000	20.000000	1023.000000	1023.000000	2046.000000
11.400000	-0.028670	-16.943726	-5.248188	-5.714805	-2.881968	-3.098765	0.000000	-10.000000	-0.050000	0.000000	20.000000	1023.000000	1023.000000	2046.000000
11.420000	-0.028950	-17.109310	-5.426377	-5.608624	-2.711878	-3.362431	0.000000	-10.000000	-0.066667	0.000000	20.000000	1023.000000	1023.000000	2046.000000
11.440000	-0.030769	-18.184505	-5.642571	-5.845664	-3.301366	-3.394903	0.000000	-10.000000	-0.083333	0.000000	20.000000	1023.000000	1023.000000	2046.000000
11.460000	-0.030120	-17.800951	-5.612017	-5.632414	-3.017588	-3.538932	0.000000	-10.000000	-0.083333	0.000000	20.000000	1023.000000	1023.000000	2046.000000
11.480000	-0.031249	-18.468006	-5.753658	-5.856499	-3.387732	-3.470118	0.000000	-10.000000	-0.066667	0.000000	20.000000	1023.000000	1023.000000	2046.000000
11.500000	-0.030323	-17.921101	-5.652689	-5.530477	-3.152035	-3.585900	0.000000	-10.000000	-0.050000	0.000000	20.000000	1023.000000	1023.000000	2046.000000
11.520000	-0.030992	-18.316364	-5.799387	-5.697350	-3.281357	-3.538271	0.000000	-10.000000	-0.058333	0.000000	20.000000	1023.000000	1023.000000	2046.000000
11.540000	-0.030060	-17.765579	-5.627314	-5.392693	-3.184907	-3.560667	0.000000	-10.000000	-0.066667	0.000000	20.000000	1023.000000	1023.000000	2046.000000
11.560000	-0.030265	-17.886589	-5.735206	-5.497264	-3.121198	-3.532922	0.000000	-10.000000	-0.066667	0.283333	20.000000	1023.000000	1023.000000	2046.000000
11.580000	-0.029814	-17.620117	-5.620801	-5.239446	-3.189595	-3.570276	0.000000	-10.000000	-0.066667	0.933333	20.000000	1023.000000	1023.000000	2046.000000
11.600000	-0.029653	-17.524847	-5.648349	-5.359691	-2.975672	-3.541134	0.000000	-10.000000	-0.075000	1.416667	20.000000	1023.000000	1023.000000	2046.000000
11.620000	-0.029369	-17.357128	-5.529072	-5.216434	-3.149746	-3.461877	0.000000	-10.000000	-0.083333	1.750000	20.000000	1023.000000	1023.000000	2046.000000
11.640000	-0.028387	-16.776735	-5.473623	-5.239570	-2.717080	-3.346462	0.000000	-10.000000	-0.091667	1.916667	20.000000	1023.000000	1023.000000	2046.000000
11.660000	-0.028195	-16.663313	-5.335215	-5.083270	-2.997491	-3.247336	0.000000	-10.000000	-0.075000	1.783333	20.000000	1023.000000	1023.000000	2046.000000
11.680000	-0.026663	-15.757560	-5.115247	-4.975772	-2.579577	-3.086963	0.000000	-10.000000	-0.075000	1.166667	20.000000	1023.000000	1023.000000	2046.000000
11.700000	-0.026898	-15.896729	-5.152448	-5.092962	-2.744308	-2.907010	0.000000	-10.000000	-0.066667	0.350000	20.000000	1023.000000	1023.000000	2046.000000
11.720000	-0.025695	-15.185558	-4.968240	-4.925931	-2.486764	-2.804624	0.000000	-10.000000	-0.075000	0.283333	20.000000	1023.000000	1023.000000	2046.000000
11.740000	-0.026362	-15.579695	-5.064769	-5.191546	-2.466310	-2.857069	0.000000	-10.000000	-0.075000	0.766667	20.000000	1023.000000	1023.000000	2046.000000
11.760000	-0.026359	-15.578206	-4.969880	-5.110353	-2.590600	-2.907373	0.000000	-10.000000	-0.066667	1.283333	20.000000	1023.000000	1023.000000	2046.000000
11.780000	-0.026760	-15.814948	-5.042380	-5.344625	-2.367119	-3.060824	0.000000	-10.000000	-0.058333	1.583333	20.000000	1023.000000	1023.000000	2046.000000
11.800000	-0.027450	-16.223043	-5.017150	-5.502935	-2.722214	-2.980744	0.000000	-10.000000	-0.058333	1.533333	20.000000	1023.000000	1023.000000	2046.000000
11.820000	-0.027333	-16.154093	-4.987500	-5.662949	-2.440441	-3.063203	0.000000	-10.000000	-0.058333	1.466667	20.000000	1023.000000	1023.000000	2046.000000
11.840000	-0.028428	-16.800884	-5.166296	-5.861141	-2.747525	-3.025923	0.000000	-10.000000	-0.058333	0.883333	20.000000	1023.000000	1023.000000	2046.000000
11.860000	-0.027817	-16.439770	-5.048525	-5.912850	-2.500381	-2.978014	0.000000	-10.000000	-0.041667	-0.716667	20.000000	1023.000000	1023.000000	2046.000000
11.880000	-0.028819	-17.032305	-5.314380	-6.235526	-2.576677	-2.905722	0.000000	-10.000000	-0.050000	-2.483333	19.833334	1023.000000	1023.000000	2046.000000
11.900000	-0.028150	-16.636778	-5.166819	-6.114504	-2.508605	-2.846849	0.000000	-10.000000	-0.041667	-3.466667	19.166666	1023.000000	1023.000000	2046.000000
11.920000	-0.028274	-16.710129	-5.284228	-6.310368	-2.242374	-2.873159	0.000000	-10.000000	-0.050000	-3.650000	18.166666	1023.000000	1023.000000	2046.000000
11.940000	-0.027782	-16.419182	-5.086267	-6.127711	-2.391082	-2.814122	0.000000	-10.000000	-0.041667	-3.616667	16.833334	1023.000000	1023.000000	2046.000000
11.960000	-0.026842	-15.863329	-5.044371	-6.185672	-1.916605	-2.716681	0.000000	-10.000000	-0.050000	-3.916667	15.666667	1023.000000	1023.000000	2046.000000
11.980000	-0.026648	-15.748907	-4.984717	-6.050284	-2.178579	-2.535328	0.000000	-10.000000	-0.050000	-3.900000	14.333333	1023.000000	1023.000000	2046.000000
12.000000	-0.025481	-15.059203	-4.886449	-6.018211	-1.771662	-2.382880	0.000000	-10.000000	-0.058333	-3.966667	13.000000	1023.000000	1023.000000	2046.000000
12.020000	-0.026148	-15.453495	-4.995705	-6.048169	-2.083667	-2.325954	0.000000	-10.000000	-0.058333	-4.050000	11.666667	1023.000000	1023.000000	2046.000000
12.040000	-0.024956	-14.749056	-4.816776	-6.066854	-1.784906	-2.080520	0.000000	-10.000000	-0.058333	-4.133333	10.333333	1023.000000	1023.000000	2046.000000
12.060000	-0.025813	-15.255756	-5.029466	-6.166693	-1.946401	-2.113197	0.000000	-10.000000	-0.050000	-4.166667	9.000000	1023.000000	1023.000000	2046.000000
12.080000	-0.024410	-14.426188	-4.829102	-5.896666	-1.684726	-2.015695	0.000000	-10.000000	-0.050000	-4.233334	7.500000	1023.000000	1023.000000	2046.000000
12.100000	-0.025963	-15.344296	-5.153002	-6.176781	-1.775623	-2.238889	0.000000	-10.000000	-0.050000	-4.266667	6.000000	1023.000000	1023.000000	2046.000000
12.120000	-0.026344	-15.569416	-5.085281	-6.115892	-2.074809	-2.293434	0.000000	-10.000000	-0.050000	-4.200000	4.500000	1023.000000	1023.000000	2046.000000
12.140000	-0.027495	-16.249516	-5.400458	-6.399343	-1.933242	-2.516472	0.000000	-10.000000	-0.050000	-4.016666	3.000000	1023.000000	1023.000000	2046.000000
12.160000	-0.028307	-16.729660	-5.424956	-6.337881	-2.348797	-2.618026	0.000000	-10.000000	-0.050000	-3.750000	1.666667	1023.000000	1023.000000	2046.000000
12.180000	-0.028900	-17.079939	-5.531450	-6.510856	-2.178312	-2.859321	0.000000	-10.000000	-0.050000	-3.566667	0.666667	1023.000000	1023.000000	2046.000000
12.200000	-0.030871	-18.244513	-5.833873	-6.541340	-2.733345	-3.135955	0.000000	-10.000000	-0.050000	-3.333333	-0.166667	1023.000000	1023.000000	2046.000000
12.220000	-0.031646	-18.702984	-5.911635	-6.591617	-2.840903	-3.358829	0.000000	-10.000000	-0.058333	-3.033333	-1.000000	1023.000000	1023.000000	2046.000000
12.240000	-0.034182	-20.201389	-6.454423	-6.689545	-3.309125	-3.748296	0.000000	-10.000000	-0.058333	-2.666667	-2.000000	1023.000000	1023.000000	2046.000000
12.260000	-0.034468	-20.370867	-6.456923	-6.717619	-3.422987	-3.773338	0.000000	-10.000000	-0.058333	-2.166667	-2.666667	1023.000000	1023.000000	2046.000000
12.280000	-0.035745	-21.125315	-6.788567	-6.845872	-3.465194	-4.025682	0.000000	-10.000000	-0.050000	-1.666667	-3.000000	1023.000000	1023.000000	2046.000000
12.300000	-0.035625	-21.054323	-6.665892	-6.643548	-3.702139	-4.042745	0.000000	-10.000000	-0.050000	-0.900000	-3.000000	1023.000000	1023.000000	2046.000000
12.320000	-0.035852	-21.188541	-6.832757	-6.762116	-3.428634	-4.165034	0.000000	-10.000000	-0.058333	-0.383333	-3.000000	1023.000000	1023.000000	2046.000000
12.340000	-0.035951	-21.247044	-6.783540	-6.515263	-3.741913	-4.206329	0.000000	-10.000000	-0.075000	0.000000	-3.000000	1023.000000	1023.000000	2046.000000
12.360000	-0.035523	-20.994080	-6.739032	-6.605396	-3.466779	-4.182872	0.000000	-10.000000	-0.083333	0.616667	-3.000000	1023.000000	1023.000000	2046.000000
12.380000	-0.035751	-21.128721	-6.847867	-6.381294	-3.683854	-4.215706	0.000000	-10.000000	-0.091667	1.466667	-3.000000	1023.000000	1023.000000	2046.000000
12.400000	-0.034686	-20.499298	-6.669973	-6.504833	-3.365960	-3.958531	0.000000	-10.000000	-0.091667	2.766667	-3.000000	1023.000000	1023.000000	2046.000000
12.420000	-0.034886	-20.617342	-6.764408	-6.389052	-3.539292	-3.924589	0.000000	-10.000000	-0.100000	3.933333	-3.000000	1023.000000	1023.000000	2046.000000
12.440000	-0.033530	-19.816463	-6.559932	-6.475551	-3.081962	-3.699018	0.000000	-10.000000	-0.108333	5.483334	-3.000000	1023.000000	1023.000000	2046.000000
12.460000	-0.033234	-19.641047	-6.604916	-6.348217	-3.137046	-3.550869	0.000000	-10.000000	-0.133333	7.033333	-3.000000	1023.000000	1023.000000	2046.000000
12.480000	-0.031711	-18.740990	-6.401927	-6.507265	-2.608766	-3.223032	0.000000	-10.000000	-0.191667	8.683333	-3.000000	1023.000000	1023.000000	2046.000000
12.500000	-0.030732	-18.162853	-6.215138	-6.249618	-2.707840	-2.990257	0.000000	-10.000000	-0.308333	12.700000	-3.000000	1023.000000	1023.000000	2046.000000
12.520000	-0.029122	-17.211348	-6.030227	-6.374753	-2.134755	-2.671613	0.000000	-10.000000	-0.350000	16.533333	-3.000000	1023.000000	1023.000000	2046.000000
12.540000	-0.028573	-16.886774	-5.999871	-6.178955	-2.186207	-2.521741	0.000000	-10.000000	-0.408333	19.883333	6.000000	1023.000000	1023.000000	2046.000000
12.560000	-0.027227	-16.091139	-5.758169	-6.308781	-1.687475	-2.336714	0.000000	-10.000000	-0.391667	20.766666	16.666666	1023.000000	1023.000000	2046.000000
12.580000	-0.027235	-16.095802	-5.794055	-6.275122	-1.799022	-2.227604	0.000000	-10.000000	-0.450000	21.833334	29.666666	1023.000000	1023.000000	2046.000000
12.600000	-0.026105	-15.428055	-5.528805	-6.511356	-1.401093	-1.986801	0.000000	-10.000000	-0.458333	22.916666	36.333332	1023.000000	1023.000000	2046.000000
12.620000	-0.026353	-15.574689	-5.588433	-6.468312	-1.532132	-1.985812	0.000000	-10.000000	-0.491667	23.916666	44.000000	1023.000000	1023.000000	2046.000000
12.640000	-0.025286	-14.943867	-5.337320	-6.717642	-1.175162	-1.713743	0.000000	-10.000000	-0.533333	25.216667	52.000000	1023.000000	1023.000000	2046.000000
12.660000	-0.025386	-15.003021	-5.400132	-6.592590	-1.300549	-1.709749	0.000000	-10.000000	-0.591667	26.650000	60.166668	1023.000000	1023.000000	2046.000000
12.680000	-0.024014	-14.192293	-5.086277	-6.759479	-0.948250	-1.398288	0.000000	-10.000000	-0.641667	28.150000	68.666664	1023.000000	1023.000000	2046.000000
12.700000	-0.023884	-14.115692	-5.167347	-6.606346	-1.008507	-1.333492	0.000000	-10.000000	-0.691667	29.383333	77.833336	1023.000000	1023.000000	2046.000000
12.720000	-0.021738	-12.847023	-4.664256	-6.636761	-0.711955	-0.834052	0.000000	-10.000000	-0.733333	30.616667	87.500000	1023.000000	1023.000000	2046.000000
12.740000	-0.021187	-12.521723	-4.820124	-6.420711	-0.451598	-0.829290	0.000000	-10.000000	-0.758333	31.566668	97.500000	1023.000000	1023.000000	2046.000000
12.760000	-0.018374	-10.859250	-4.197014	-6.242358	-0.137247	-0.282631	0.000000	-10.000000	-0.775000	32.133331	107.833336	1023.000000	1023.000000	2046.000000
12.780000	-0.017223	-10.179073	-4.220956	-6.019924	0.263850	-0.202043	0.000000	-10.000000	-0.791667	32.733334	118.333336	1023.000000	1023.000000	2046.000000
12.800000	-0.014714	-8.695967	-3.627963	-5.788475	0.349540	0.370931	0.000000	-10.000000	-0.825000	33.233334	129.166672	1023.000000	1023.000000	2046.000000
12.820000	-0.013774	-8.140201	-3.731367	-5.586668	0.860283	0.317550	0.000000	-10.000000	-0.858333	33.716667	140.166672	1023.000000	1023.000000	2046.000000
12.840000	-0.011805	-6.976734	-3.225134	-5.233281	0.767033	0.714647	0.000000	-10.000000	-0.866667	34.066666	151.333328	1023.000000	1023.000000	2046.000000
12.860000	-0.010431	-6.164807	-3.136231	-5.162036	1.376801	0.756660	0.000000	-10.000000	-0.866667	34.216667	162.666672	1023.000000	1023.000000	2046.000000
12.880000	-0.009302	-5.497581	-2.799008	-4.841264	1.069281	1.073410	0.000000	-10.000000	-0.850000	34.366669	174.000000	1023.000000	1023.000000	2046.000000
12.900000	-0.006994	-4.133523	-2.478007	-4.637920	1.661197	1.321208	0.000000	-10.000000	-0.833333	34.416668	185.500000	1023.000000	1023.000000	2046.000000
12.920000	-0.007078	-4.183314	-2.585619	-4.435125	1.550461	1.286968	0.000000	-10.000000	-0.816667	34.350002	197.000000	1023.000000	1023.000000	2046.000000
12.940000	-0.005609	-3.314873	-2.095158	-4.419057	1.506869	1.692473	0.000000	-10.000000	-0.816667	34.400002	208.500000	1023.000000	1023.000000	2046.000000
12.960000	-0.005794	-3.423984	-2.367323	-4.187426	1.722078	1.408688	0.000000	-10.000000	-0.850000	34.616669	220.000000	1023.000000	1023.000000	2046.000000
12.980000	-0.004531	-2.678064	-1.883865	-4.111681	1.530218	1.787264	0.000000	-10.000000	-0.866667	35.100002	231.500000	1023.000000	1023.000000	2046.000000
13.000000	-0.005169	-3.054732	-2.175584	-3.966854	1.771110	1.316597	0.000000	-10.000000	-0.866667	35.166668	243.166672	1023.000000	1023.000000	2046.000000
13.020000	-0.005092	-3.009228	-1.835081	-3.809116	1.281285	1.353684	0.000000	-10.000000	-0.850000	34.950001	254.833328	1023.000000	1023.000000	2046.000000
13.040000	-0.006600	-3.900808	-2.273550	-3.722126	1.317477	0.777391	0.000000	-10.000000	-0.816667	34.516666	266.500000	1023.000000	1023.000000	2046.000000
13.060000	-0.006575	-3.886116	-2.026237	-3.514069	0.796430	0.857760	0.000000	-10.000000	-0.791667	34.033337	278.000000	1023.000000	1023.000000	2046.000000
13.080000	-0.006703	-3.961519	-2.226179	-3.487967	1.167094	0.585534	0.000000	-10.000000	-0.775000	33.716667	289.500000	1023.000000	1023.000000	2046.000000
13.100000	-0.006098	-3.604165	-2.114553	-3.143232	0.903615	0.750006	0.000000	-10.000000	-0.800000	33.350002	300.833344	1023.000000	1023.000000	2046.000000
13.120000	-0.004747	-2.805638	-1.900546	-3.178930	1.323132	0.950707	0.000000	-10.000000	-0.825000	33.516666	312.000000	1023.000000	1023.000000	2046.000000
13.140000	-0.004058	-2.398045	-1.881774	-2.723139	1.225108	0.981760	0.000000	-10.000000	-0.858333	33.716667	323.166656	1023.000000	1023.000000	2046.000000
13.160000	-0.002239	-1.323413	-1.393371	-2.762042	1.430933	1.401066	0.000000	-10.000000	-0.866667	34.533333	334.500000	1023.000000	1023.000000	2046.000000
13.180000	-0.001611	-0.951927	-1.558363	-2.282779	1.577541	1.311674	0.000000	-10.000000	-0.866667	34.883335	345.833344	1023.000000	1023.000000	2046.000000
13.200000	0.000619	0.365542	-0.944246	-2.212852	1.649879	1.872761	0.000000	-10.000000	-0.850000	34.983334	357.333344	1023.000000	1023.000000	2046.000000
13.220000	0.001240	0.732867	-1.131724	-1.828032	2.012830	1.679793	0.000000	-10.000000	-0.866667	34.700001	369.000000	1023.000000	1023.000000	2046.000000
13.240000	0.003415	2.018255	-0.514734	-1.674762	1.963801	2.243950	0.000000	-10.000000	-0.866667	34.850002	380.666656	1023.000000	1023.000000	2046.000000
13.260000	0.004379	2.588231	-0.574791	-1.431032	2.476003	2.118051	0.000000	-10.000000	-0.866667	34.966667	392.333344	1023.000000	1023.000000	2046.000000
13.280000	0.006539	3.864761	-0.019296	-1.007883	2.342561	2.549379	0.000000	-10.000000	-0.841667	35.033337	404.000000	1023.000000	1023.000000	2046.000000
13.300000	0.008334	4.925315	0.205414	-0.791675	2.897277	2.614299	0.000000	-10.000000	-0.858333	34.500000	415.666656	1023.000000	1023.000000	2046.000000
13.320000	0.010205	6.030943	0.578414	-0.287362	2.831162	2.908730	0.000000	-10.000000	-0.841667	34.350002	427.333344	1023.000000	1023.000000	2046.000000
13.340000	0.012310	7.275087	1.000110	-0.253608	3.371950	3.156634	0.000000	-10.000000	-0.841667	34.233334	438.666656	1023.000000	1023.000000	2046.000000
13.360000	0.013810	8.161813	1.333087	0.182342	3.318001	3.328382	0.000000	-10.000000	-0.816667	34.233334	450.166656	1023.000000	1023.000000	2046.000000
13.380000	0.015268	9.023487	1.661059	0.073163	3.763654	3.525611	0.000000	-10.000000	-0.825000	34.000000	457.666656	1023.000000	1023.000000	2046.000000
13.400000	0.016093	9.510852	1.899560	0.426158	3.574276	3.610858	0.000000	-10.000000	-0.816667	33.500000	469.000000	1023.000000	1023.000000	2046.000000
13.420000	0.017229	10.182552	2.294864	0.227219	3.816498	3.843971	0.000000	-10.000000	-0.791667	33.066666	480.166656	1023.000000	1023.000000	2046.000000
13.440000	0.017450	10.313032	2.187858	0.535723	3.800139	3.789313	0.000000	-10.000000	-0.775000	32.566666	495.000000	1023.000000	1023.000000	2046.000000
13.460000	0.018748	11.079808	2.750904	0.303513	3.766480	4.258912	0.000000	-10.000000	-0.775000	32.516666	506.000000	1023.000000	1023.000000	2046.000000
13.480000	0.018884	11.160393	2.467198	0.582178	4.147012	3.964004	0.000000	-10.000000	-0.800000	32.816669	516.833313	1023.000000	1023.000000	2046.000000
13.500000	0.020708	12.238320	3.181801	0.642997	3.899608	4.513914	0.000000	-10.000000	-0.808333	33.183334	527.833313	1023.000000	1023.000000	2046.000000
13.520000	0.021530	12.724088	3.021327	0.929242	4.451261	4.322258	0.000000	-10.000000	-0.791667	33.200001	538.833313	1023.000000	1023.000000	2046.000000
13.540000	0.023738	14.029105	3.675752	1.270466	4.266097	4.816791	0.000000	-10.000000	-0.766667	32.783337	550.000000	1023.000000	1023.000000	2046.000000
13.560000	0.025347	14.980301	3.786710	1.459056	4.882567	4.851968	0.000000	-10.000000	-0.733333	32.266670	560.833313	1023.000000	1023.000000	2046.000000
13.580000	0.027245	16.101660	4.206163	1.968631	4.758965	5.167900	0.000000	-10.000000	-0.725000	32.000000	571.666687	1023.000000	1023.000000	2046.000000
13.600000	0.029382	17.364849	4.668683	2.011128	5.185709	5.499329	0.000000	-10.000000	-0.708333	31.850000	582.333313	1023.000000	1023.000000	2046.000000
13.620000	0.030410	17.972076	4.637894	2.551503	5.280181	5.502498	0.000000	-10.000000	-0.708333	31.833334	593.166687	1023.000000	1023.000000	2046.000000
13.640000	0.032426	19.163731	5.252110	2.506947	5.410978	5.993696	0.000000	-10.000000	-0.675000	31.516666	603.833313	1023.000000	1023.000000	2046.000000
13.660000	0.033142	19.587162	5.047754	2.912708	5.782553	5.844149	0.000000	-10.000000	-0.641667	31.066668	614.500000	1023.000000	1023.000000	2046.000000
13.680000	0.035276	20.848057	5.804191	3.074547	5.641029	6.328290	0.000000	-10.000000	-0.625000	30.333334	625.000000	1023.000000	1023.000000	2046.000000
13.700000	0.036145	21.361435	5.730163	3.422344	6.161479	6.047449	0.000000	-10.000000	-0.625000	29.816668	635.333313	1023.000000	1023.000000	2046.000000
13.720000	0.036980	21.855406	6.082870	3.809560	5.637753	6.325222	0.000000	-10.000000	-0.625000	29.716667	645.333313	1023.000000	1023.000000	2046.000000
13.740000	0.037160	21.961376	6.040308	3.654894	5.983874	6.282300	0.000000	-10.000000	-0.608333	29.533333	655.000000	1023.000000	1023.000000	2046.000000
13.760000	0.037111	21.932631	6.075217	4.129282	5.666380	6.061752	0.000000	-10.000000	-0.600000	29.350000	664.666687	1023.000000	1023.000000	2046.000000
13.780000	0.038495	22.750467	6.518974	3.991354	5.867343	6.372795	0.000000	-10.000000	-0.608333	29.050001	674.500000	1023.000000	1023.000000	2046.000000
13.800000	0.038842	22.955580	6.467811	4.500435	5.822949	6.164383	0.000000	-10.000000	-0.608333	29.183334	684.500000	1023.000000	1023.000000	2046.000000
13.820000	0.040025	23.654943	7.014207	4.364157	5.854214	6.422366	0.000000	-10.000000	-0.608333	29.266666	694.333313	1023.000000	1023.000000	2046.000000
13.840000	0.038861	22.967001	6.637811	4.745142	5.788484	5.795563	0.000000	-10.000000	-0.575000	29.000000	704.000000	1023.000000	1023.000000	2046.000000
13.860000	0.038414	22.702890	7.006629	4.552547	5.255035	5.888679	0.000000	-10.000000	-0.541667	28.266668	713.666687	1023.000000	1023.000000	2046.000000
13.880000	0.036752	21.720232	6.415728	4.894840	5.321167	5.088497	0.000000	-10.000000	-0.508333	26.983334	723.166687	1023.000000	1023.000000	2046.000000
13.900000	0.037101	21.926584	6.919693	4.795382	4.837717	5.373793	0.000000	-10.000000	-0.500000	25.800001	732.500000	1023.000000	1023.000000	2046.000000
13.920000	0.036466	21.551197	6.403020	4.983327	5.258355	4.906496	0.000000	-10.000000	-0.483333	24.833334	741.333313	1023.000000	1023.000000	2046.000000
13.940000	0.037599	22.221151	7.012753	4.993279	4.863551	5.351568	0.000000	-10.000000	-0.466667	24.450001	749.833313	1023.000000	1023.000000	2046.000000
13.960000	0.037506	22.166168	6.667679	5.146878	5.327811	5.023800	0.000000	-10.000000	-0.450000	24.300001	758.000000	1023.000000	1023.000000	2046.000000
13.980000	0.038865	22.969385	7.296703	5.348873	4.957216	5.366593	0.000000	-10.000000	-0.450000	24.300001	766.000000	1023.000000	1023.000000	2046.000000
14.000000	0.039116	23.117392	7.010022	5.530357	5.487718	5.089296	0.000000	-10.000000	-0.441667	24.133335	774.000000	1023.000000	1023.000000	2046.000000
14.020000	0.040697	24.051640	7.641302	5.643125	5.128414	5.638798	0.000000	-10.000000	-0.433333	23.750000	782.000000	1023.000000	1023.000000	2046.000000
14.040000	0.041044	24.256876	7.354844	5.948407	5.631462	5.322162	0.000000	-10.000000	-0.400000	23.150000	790.000000	1023.000000	1023.000000	2046.000000
14.060000	0.042722	25.248848	8.035567	6.125459	5.287182	5.800639	0.000000	-10.000000	-0.383333	22.500000	798.000000	1023.000000	1023.000000	2046.000000
14.080000	0.043219	25.542168	7.753236	6.302522	5.917601	5.568810	0.000000	-10.000000	-0.358333	21.750000	805.666687	1023.000000	1023.000000	2046.000000
14.100000	0.044786	26.468502	8.312420	6.548924	5.595733	6.011424	0.000000	-10.000000	-0.358333	20.983334	813.166687	1023.000000	1023.000000	2046.000000
14.120000	0.045919	27.137978	8.296527	6.678614	6.210137	5.952700	0.000000	-10.000000	-0.333333	20.333334	820.333313	1023.000000	1023.000000	2046.000000
14.140000	0.047415	28.021982	8.674265	7.123561	6.022737	6.201418	0.000000	-10.000000	-0.316667	19.733334	827.333313	1023.000000	1023.000000	2046.000000
14.160000	0.048911	28.906431	9.043015	7.078240	6.423199	6.361978	0.000000	-10.000000	-0.291667	19.150000	834.000000	1023.000000	1023.000000	2046.000000
14.180000	0.049946	29.517794	9.211805	7.502920	6.347086	6.455983	0.000000	-10.000000	-0.266667	18.366667	840.333313	1023.000000	1023.000000	2046.000000
14.200000	0.050937	30.103743	9.546726	7.272047	6.656300	6.628669	0.000000	-10.000000	-0.250000	17.533335	846.500000	1023.000000	1023.000000	2046.000000
14.220000	0.051045	30.167889	9.551011	7.635940	6.497253	6.483685	0.000000	-10.000000	-0.241667	16.650002	852.500000	1023.000000	1023.000000	2046.000000
14.240000	0.051740	30.578077	9.919457	7.287514	6.621109	6.749997	0.000000	-10.000000	-0.250000	15.783334	858.333313	1023.000000	1023.000000	2046.000000
14.260000	0.051295	30.315529	9.748755	7.567250	6.464001	6.535522	0.000000	-10.000000	-0.233333	14.900000	863.833313	1023.000000	1023.000000	2046.000000
14.280000	0.051724	30.568970	10.086277	7.140846	6.532871	6.808976	0.000000	-10.000000	-0.216667	14.183333	869.000000	1023.000000	1023.000000	2046.000000
14.300000	0.051472	30.419809	9.872486	7.477729	6.467772	6.601821	0.000000	-10.000000	-0.191667	13.566667	873.833313	1023.000000	1023.000000	2046.000000
14.320000	0.052351	30.939243	10.293474	7.123157	6.543050	6.979562	0.000000	-10.000000	-0.166667	12.716667	878.500000	1023.000000	1023.000000	2046.000000
14.340000	0.052443	30.993593	10.090775	7.578597	6.558228	6.765993	0.000000	-10.000000	-0.133333	11.433333	882.833313	1023.000000	1023.000000	2046.000000
14.360000	0.053762	31.773508	10.452370	7.361728	6.850973	7.108438	0.000000	-10.000000	-0.100000	9.483334	886.833313	1023.000000	1023.000000	2046.000000
14.380000	0.054621	32.281193	10.523695	7.867866	6.781040	7.108592	0.000000	-10.000000	-0.083333	8.100000	889.333313	1023.000000	1023.000000	2046.000000
14.400000	0.056107	33.159027	10.863802	7.680478	7.176414	7.438334	0.000000	-10.000000	-0.066667	5.800000	892.166687	1023.000000	1023.000000	2046.000000
14.420000	0.056775	33.554211	10.810112	8.222909	7.141737	7.379454	0.000000	-10.000000	-0.058333	3.383333	894.333313	1023.000000	1023.000000	2046.000000
14.440000	0.058008	34.282757	11.212939	7.836246	7.334582	7.898989	0.000000	-10.000000	-0.050000	0.700000	896.500000	1023.000000	1023.000000	2046.000000
14.460000	0.057858	34.194202	10.970044	8.389049	7.288244	7.546866	0.000000	-10.000000	-0.041667	-1.100000	897.000000	1023.000000	1023.000000	2046.000000
14.480000	0.058868	34.791080	11.281535	8.044878	7.528298	7.936368	0.000000	-10.000000	-0.041667	-2.400000	897.000000	1023.000000	1023.000000	2046.000000
14.500000	0.058841	34.775188	11.155131	8.589444	7.350502	7.680111	0.000000	-10.000000	-0.033333	-3.966667	897.000000	1023.000000	1023.000000	2046.000000
14.520000	0.059083	34.918312	11.370759	8.288579	7.361937	7.897038	0.000000	-10.000000	-0.025000	-5.283333	897.000000	1023.000000	1023.000000	2046.000000
14.540000	0.058157	34.370918	10.902472	8.743621	7.195470	7.529356	0.000000	-10.000000	-0.008333	-6.316667	897.000000	1023.000000	1023.000000	2046.000000
14.560000	0.057574	34.026302	11.012830	8.162365	7.165937	7.685169	0.000000	-10.000000	-0.008333	-6.850000	897.000000	1023.000000	1023.000000	2046.000000
14.580000	0.056878	33.614700	10.808255	8.513859	6.873156	7.419431	0.000000	-10.000000	-0.025000	-6.866667	897.000000	1023.000000	1023.000000	2046.000000
14.600000	0.057178	33.792110	10.999964	8.100168	7.022902	7.669076	0.000000	-10.000000	-0.033333	-6.316667	897.000000	1023.000000	1023.000000	2046.000000
14.620000	0.056726	33.524925	10.872127	8.463983	6.800902	7.387917	0.000000	-10.000000	-0.033333	-5.350000	897.000000	1023.000000	1023.000000	2046.000000
14.640000	0.055739	32.941715	10.705903	8.301887	6.979512	6.954416	0.000000	-10.000000	-0.016667	-4.866667	897.000000	1023.000000	1023.000000	2046.000000
14.660000	0.053618	31.688148	10.613853	8.267076	6.149219	6.657999	0.000000	-10.000000	-0.016667	-5.400000	897.000000	1023.000000	1023.000000	2046.000000
14.680000	0.050453	29.817934	9.793592	7.982340	6.091505	5.950497	0.000000	-10.000000	-0.008333	-6.900000	893.500000	1023.000000	1023.000000	2046.000000
14.700000	0.048880	28.888037	9.895683	7.854077	5.248350	5.889925	0.000000	-10.000000	-0.008333	-8.166667	885.833313	1023.000000	1023.000000	2046.000000
14.720000	0.047098	27.834797	9.179693	7.662277	5.556653	5.436173	0.000000	-10.000000	0.000000	-8.583333	877.166687	1023.000000	1023.000000	2046.000000
14.740000	0.046905	27.721100	9.493068	7.490859	5.018333	5.718841	0.000000	-10.000000	-0.016667	-7.866667	871.000000	1023.000000	1023.000000	2046.000000
14.760000	0.045903	27.128796	8.906920	7.485537	5.439086	5.297253	0.000000	-10.000000	-0.025000	-6.433333	868.166687	1023.000000	1023.000000	2046.000000
14.780000	0.046347	27.390881	9.360564	7.382300	4.990414	5.657602	0.000000	-10.000000	-0.041667	-4.616667	866.000000	1023.000000	1023.000000	2046.000000
14.800000	0.045814	27.075945	8.896729	7.465758	5.412739	5.300719	0.000000	-10.000000	-0.041667	-3.100000	864.666687	1023.000000	1023.000000	2046.000000
14.820000	0.046459	27.457443	9.395742	7.365553	4.963771	5.732377	0.000000	-10.000000	-0.050000	-2.400000	864.000000	1023.000000	1023.000000	2046.000000
14.840000	0.046013	27.193863	8.856581	7.499951	5.441195	5.396136	0.000000	-10.000000	-0.050000	-2.616667	863.166687	1023.000000	1023.000000	2046.000000
14.860000	0.046756	27.632572	9.370174	7.442870	5.001175	5.818353	0.000000	-10.000000	-0.041667	-3.416667	862.166687	1023.000000	1023.000000	2046.000000
14.880000	0.046223	27.317886	8.819943	7.553162	5.525131	5.419650	0.000000	-10.000000	-0.033333	-4.200000	860.833313	1023.000000	1023.000000	2046.000000
14.900000	0.047278	27.941557	9.334848	7.462788	5.187693	5.956229	0.000000	-10.000000	-0.025000	-4.566667	859.500000	1023.000000	1023.000000	2046.000000
14.920000	0.047148	27.864208	8.851643	7.616491	5.749310	5.646765	0.000000	-10.000000	-0.025000	-4.666667	858.000000	1023.000000	1023.000000	2046.000000
14.940000	0.048538	28.686150	9.520002	7.583496	5.361537	6.221115	0.000000	-10.000000	-0.033333	-4.700000	856.500000	1023.000000	1023.000000	2046.000000
14.960000	0.048719	28.792992	9.078994	7.799520	5.998525	5.915954	0.000000	-10.000000	-0.041667	-4.700000	855.000000	1023.000000	1023.000000	2046.000000
14.980000	0.049831	29.450346	9.745153	7.730151	5.572930	6.402111	0.000000	-10.000000	-0.041667	-4.650000	853.333313	1023.000000	1023.000000	2046.000000
15.000000	0.049467	29.235203	9.256378	7.831055	6.090311	6.057457	0.000000	-10.000000	-0.033333	-4.783333	851.833313	1023.000000	1023.000000	2046.000000
15.020000	0.049818	29.442614	9.748377	7.728737	5.656559	6.308940	0.000000	-10.000000	-0.033333	-5.433333	850.166687	1023.000000	1023.000000	2046.000000
15.040000	0.048862	28.877188	9.300909	7.519314	6.060852	5.996112	0.000000	-10.000000	-0.025000	-6.333333	848.500000	1023.000000	1023.000000	2046.000000
15.060000	0.048468	28.644617	9.504777	7.505907	5.569367	6.064567	0.000000	-10.000000	-0.016667	-6.933333	846.166687	1023.000000	1023.000000	2046.000000
15.080000	0.047734	28.210997	9.276424	7.062838	5.907739	5.963995	0.000000	-10.000000	-0.016667	-6.900000	843.833313	1023.000000	1023.000000	2046.000000
15.100000	0.047234	27.915195	9.309484	7.128181	5.521899	5.955633	0.000000	-10.000000	-0.033333	-6.200000	841.500000	1023.000000	1023.000000	2046.000000
15.120000	0.047099	27.835373	9.355237	6.602158	5.723521	6.154457	0.000000	-10.000000	-0.050000	-5.233334	839.500000	1023.000000	1023.000000	2046.000000
15.140000	0.046702	27.600851	9.116075	6.859348	5.590256	6.035172	0.000000	-10.000000	-0.050000	-4.500000	837.833313	1023.000000	1023.000000	2046.000000
15.160000	0.047361	27.990408	9.462841	6.414558	5.688424	6.424584	0.000000	-10.000000	-0.050000	-4.283333	836.166687	1023.000000	1023.000000	2046.000000
15.180000	0.047534	28.092627	9.096607	6.870640	5.938540	6.186839	0.000000	-10.000000	-0.041667	-4.483334	834.833313	1023.000000	1023.000000	2046.000000
15.200000	0.049279	29.124121	9.835309	6.597766	5.855206	6.835840	0.000000	-10.000000	-0.041667	-4.566667	833.166687	1023.000000	1023.000000	2046.000000
15.220000	0.049556	29.287621	9.435816	6.942317	6.394135	6.515353	0.000000	-10.000000	-0.041667	-4.233334	831.833313	1023.000000	1023.000000	2046.000000
15.240000	0.050724	29.978180	9.935669	7.114373	6.065547	6.862592	0.000000	-10.000000	-0.050000	-3.616667	830.333313	1023.000000	1023.000000	2046.000000
15.260000	0.051218	30.269989	9.878919	6.905109	6.458788	7.027174	0.000000	-10.000000	-0.050000	-3.183333	829.166687	1023.000000	1023.000000	2046.000000
15.280000	0.051357	30.351965	9.672525	7.333386	6.437004	6.909050	0.000000	-10.000000	-0.050000	-3.316667	828.000000	1023.000000	1023.000000	2046.000000
15.300000	0.052547	31.055450	10.249819	7.006946	6.368625	7.430061	0.000000	-10.000000	-0.050000	-3.633333	827.333313	1023.000000	1023.000000	2046.000000
15.320000	0.051838	30.636185	9.745424	7.326805	6.580209	6.983746	0.000000	-10.000000	-0.050000	-4.483334	826.000000	1023.000000	1023.000000	2046.000000
15.340000	0.052216	30.859901	10.059509	7.348687	6.258464	7.193241	0.000000	-10.000000	-0.041667	-5.116667	824.500000	1023.000000	1023.000000	2046.000000
15.360000	0.051072	30.183548	9.681472	7.200793	6.440770	6.860512	0.000000	-10.000000	-0.033333	-5.716667	822.333313	1023.000000	1023.000000	2046.000000
15.380000	0.050317	29.737448	9.563287	7.405508	6.021621	6.747033	0.000000	-10.000000	-0.025000	-5.733334	821.166687	1023.000000	1023.000000	2046.000000
15.400000	0.050319	29.738590	9.742390	6.824824	6.062548	7.108828	0.000000	-10.000000	-0.033333	-5.666667	819.166687	1023.000000	1023.000000	2046.000000
15.420000	0.049128	29.034845	9.268654	7.202463	6.011027	6.552701	0.000000	-10.000000	-0.025000	-6.033333	817.166687	1023.000000	1023.000000	2046.000000
15.440000	0.048378	28.591415	9.638013	6.689419	5.547771	6.716211	0.000000	-10.000000	-0.008333	-7.016667	814.500000	1023.000000	1023.000000	2046.000000
15.460000	0.044979	26.582832	8.611609	6.903853	5.458350	5.609021	0.000000	-10.000000	0.008333	-8.766667	812.000000	1023.000000	1023.000000	2046.000000
15.480000	0.043009	25.418461	8.706436	6.602020	4.637839	5.472165	0.000000	-10.000000	0.008333	-10.483334	809.166687	1023.000000	1023.000000	2046.000000
15.500000	0.040527	23.951466	8.045080	6.378829	4.649467	4.878089	0.000000	-10.000000	0.016667	-11.866667	805.666687	1023.000000	1023.000000	2046.000000
15.520000	0.039338	23.248730	7.868661	6.422052	4.231504	4.726512	0.000000	-10.000000	0.033333	-12.500000	801.666687	1023.000000	1023.000000	2046.000000
15.540000	0.038704	22.874161	7.815553	5.902771	4.288105	4.867733	0.000000	-10.000000	0.050000	-12.650001	797.333313	1023.000000	1023.000000	2046.000000
15.560000	0.037748	22.308992	7.364609	6.193048	4.227030	4.524305	0.000000	-10.000000	0.050000	-12.683333	793.000000	1023.000000	1023.000000	2046.000000
15.580000	0.038272	22.619019	7.871747	5.682277	4.010788	5.054205	0.000000	-10.000000	0.050000	-12.700001	789.000000	1023.000000	1023.000000	2046.000000
15.600000	0.037213	21.992716	7.142472	6.111877	4.368551	4.369815	0.000000	-10.000000	0.050000	-12.966667	784.666687	1023.000000	1023.000000	2046.000000
15.620000	0.037794	22.336382	7.785508	5.910614	3.899841	4.740418	0.000000	-10.000000	0.050000	-13.233334	780.333313	1023.000000	1023.000000	2046.000000
15.640000	0.036935	21.828833	7.124724	6.039018	4.334046	4.331044	0.000000	-10.000000	0.066667	-13.766666	775.833313	1023.000000	1023.000000	2046.000000
15.660000	0.037271	22.026949	7.532682	6.061409	3.915639	4.517220	0.000000	-10.000000	0.066667	-14.383333	771.333313	1023.000000	1023.000000	2046.000000
15.680000	0.036846	21.776184	7.184617	5.881364	4.276911	4.433292	0.000000	-10.000000	0.100000	-15.000000	766.500000	1023.000000	1023.000000	2046.000000
15.700000	0.037125	21.940668	7.338570	6.136962	4.022551	4.442585	0.000000	-10.000000	0.116667	-15.583333	761.500000	1023.000000	1023.000000	2046.000000
15.720000	0.037625	22.236399	7.404988	5.719543	4.293114	4.818756	0.000000	-10.000000	0.150000	-16.283333	756.333313	1023.000000	1023.000000	2046.000000
15.740000	0.038016	22.467636	7.352033	6.260730	4.239427	4.615446	0.000000	-10.000000	0.158333	-16.933332	751.000000	1023.000000	1023.000000	2046.000000
15.760000	0.038801	22.931677	7.700610	5.797854	4.308994	5.124220	0.000000	-10.000000	0.175000	-17.416666	745.333313	1023.000000	1023.000000	2046.000000
15.780000	0.038383	22.684252	7.280190	6.289070	4.428484	4.686507	0.000000	-10.000000	0.191667	-17.650000	739.500000	1023.000000	1023.000000	2046.000000
15.800000	0.038933	23.009562	7.894481	5.787321	4.142914	5.184845	0.000000	-10.000000	0.208333	-18.133333	733.500000	1023.000000	1023.000000	2046.000000
15.820000	0.037344	22.070194	7.147634	5.988347	4.488705	4.445508	0.000000	-10.000000	0.216667	-18.866667	727.500000	1023.000000	1023.000000	2046.000000
15.840000	0.037096	21.923983	7.594633	5.743583	3.991966	4.593801	0.000000	-10.000000	0.216667	-19.683334	721.166687	1023.000000	1023.000000	2046.000000
15.860000	0.035626	21.054871	7.125768	5.370738	4.234709	4.323655	0.000000	-10.000000	0.225000	-20.100000	714.666687	1023.000000	1023.000000	2046.000000
15.880000	0.034788	20.559572	7.121962	5.339551	3.878062	4.219997	0.000000	-10.000000	0.216667	-20.300001	707.833313	1023.000000	1023.000000	2046.000000
15.900000	0.034097	20.151520	7.139666	4.635882	3.887959	4.488013	0.000000	-10.000000	0.233333	-20.266666	701.166687	1023.000000	1023.000000	2046.000000
15.920000	0.032925	19.458912	6.617152	4.950671	3.878359	4.012729	0.000000	-10.000000	0.233333	-20.500000	694.333313	1023.000000	1023.000000	2046.000000
15.940000	0.033163	19.599337	7.183738	4.350732	3.502066	4.562801	0.000000	-10.000000	0.266667	-20.933334	687.500000	1023.000000	1023.000000	2046.000000
15.960000	0.032000	18.912043	6.424864	4.593890	3.920547	3.972742	0.000000	-10.000000	0.291667	-21.500000	680.333313	1023.000000	1023.000000	2046.000000
15.980000	0.032611	19.273186	7.016031	4.463777	3.504249	4.289128	0.000000	-10.000000	0.325000	-22.133333	673.166687	1023.000000	1023.000000	2046.000000
16.000000	0.031979	18.899498	6.546134	4.382707	3.902968	4.067690	0.000000	-10.000000	0.341667	-22.683334	665.666687	1023.000000	1023.000000	2046.000000
16.020000	0.032358	19.123335	6.743314	4.665808	3.679807	4.034405	0.000000	-10.000000	0.350000	-23.400002	658.166687	1023.000000	1023.000000	2046.000000
16.040001	0.032605	19.269556	6.748825	4.237608	3.909659	4.373465	0.000000	-10.000000	0.350000	-23.933334	650.333313	1023.000000	1023.000000	2046.000000
16.059999	0.032448	19.176756	6.434494	4.709525	3.933520	4.099216	0.000000	-10.000000	0.350000	-24.283333	645.166687	1023.000000	1023.000000	2046.000000
16.080000	0.032964	19.481606	6.861573	4.065449	3.755672	4.798912	0.000000	-10.000000	0.383333	-24.533333	637.000000	1023.000000	1023.000000	2046.000000
16.100000	0.031732	18.753906	6.087787	4.592086	3.977045	4.096988	0.000000	-10.000000	0.416667	-24.966667	628.833313	1023.000000	1023.000000	2046.000000
16.120001	0.032214	19.038467	6.783916	4.056246	3.483632	4.714673	0.000000	-10.000000	0.450000	-25.400002	620.666687	1023.000000	1023.000000	2046.000000
16.139999	0.030785	18.193802	5.955280	4.418792	3.846382	3.973347	0.000000	-10.000000	0.491667	-26.533335	612.000000	1023.000000	1023.000000	2046.000000
16.160000	0.030900	18.261673	6.543671	4.266989	3.222280	4.228734	0.000000	-10.000000	0.558333	-28.133333	602.833313	1023.000000	1023.000000	2046.000000
16.180000	0.029469	17.416445	5.886813	4.318444	3.490099	3.721088	0.000000	-10.000000	0.666667	-30.116667	590.333313	1023.000000	1023.000000	2046.000000
16.200001	0.028014	16.556004	5.821144	4.343673	2.919527	3.471662	0.000000	-10.000000	0.716667	-31.333334	580.333313	1023.000000	1023.000000	2046.000000
16.219999	0.026155	15.457446	5.555891	3.636553	2.742300	3.522703	0.000000	-10.000000	0.733333	-31.633333	570.000000	1023.000000	1023.000000	2046.000000
16.240000	0.024041	14.208483	4.930873	3.754379	2.577454	2.945777	0.000000	-10.000000	0.675000	-31.416666	559.333313	1023.000000	1023.000000	2046.000000
16.260000	0.023209	13.716372	5.223333	2.913478	2.234342	3.345218	0.000000	-10.000000	0.633333	-31.016666	548.833313	1023.000000	1023.000000	2046.000000
16.280001	0.020849	12.321984	4.394070	3.347299	2.252034	2.328582	0.000000	-10.000000	0.608333	-30.783333	538.500000	1023.000000	1023.000000	2046.000000
16.299999	0.019426	11.480697	4.767878	2.613660	1.533139	2.566020	0.000000	-10.000000	0.616667	-30.516666	528.333313	1023.000000	1023.000000	2046.000000
16.320000	0.015867	9.377205	3.552554	2.977039	1.470991	1.376622	0.000000	-10.000000	0.616667	-30.250000	518.000000	1023.000000	1023.000000	2046.000000
16.340000	0.014281	8.439982	3.901241	2.338664	0.631639	1.568437	0.000000	-10.000000	0.608333	-29.966667	507.666656	1023.000000	1023.000000	2046.000000
16.360001	0.011465	6.775981	2.820427	2.506733	0.791596	0.657226	0.000000	-10.000000	0.600000	-29.850000	497.500000	1023.000000	1023.000000	2046.000000
16.379999	0.010968	6.481994	3.202435	2.269237	0.225762	0.784560	0.000000	-10.000000	0.600000	-29.850000	490.833344	1023.000000	1023.000000	2046.000000
16.400000	0.009237	5.459289	2.579530	2.121035	0.378893	0.379830	0.000000	-10.000000	0.608333	-29.783333	481.166656	1023.000000	1023.000000	2046.000000
16.420000	0.008692	5.136741	2.602836	2.288542	0.063525	0.181838	0.000000	-10.000000	0.608333	-29.666666	471.500000	1023.000000	1023.000000	2046.000000
16.440001	0.007974	4.712650	2.495472	1.803986	0.060671	0.352521	0.000000	-10.000000	0.608333	-29.549999	461.833344	1023.000000	1023.000000	2046.000000
16.459999	0.007208	4.260083	2.115673	2.215161	0.025993	-0.096745	0.000000	-10.000000	0.600000	-29.383333	455.166656	1023.000000	1023.000000	2046.000000
16.480000	0.007218	4.265930	2.464990	1.516487	-0.223054	0.507506	0.000000	-10.000000	0.583333	-29.116667	448.500000	1023.000000	1023.000000	2046.000000
16.500000	0.006043	3.571364	1.681567	1.990303	0.095341	-0.195847	0.000000	-10.000000	0.575000	-28.850000	438.666656	1023.000000	1023.000000	2046.000000
16.520000	0.006630	3.918321	2.421889	1.449644	-0.381596	0.428384	0.000000	-10.000000	0.550000	-28.516666	425.666656	1023.000000	1023.000000	2046.000000
16.540001	0.005660	3.344891	1.744420	1.668631	0.080112	-0.148273	0.000000	-10.000000	0.550000	-28.216667	413.000000	1023.000000	1023.000000	2046.000000
16.559999	0.006377	3.768824	2.135673	1.824364	-0.165725	-0.025487	0.000000	-10.000000	0.541667	-27.916668	403.500000	1023.000000	1023.000000	2046.000000
16.580000	0.006709	3.965120	2.197686	1.409264	-0.016455	0.374624	0.000000	-10.000000	0.533333	-28.116667	397.500000	1023.000000	1023.000000	2046.000000
16.600000	0.006634	3.920404	1.918640	1.985785	0.070497	-0.054518	0.000000	-10.000000	0.516667	-28.400000	391.166656	1023.000000	1023.000000	2046.000000
16.620001	0.007024	4.151330	2.365370	1.295110	-0.176105	0.666955	0.000000	-10.000000	0.500000	-28.566668	381.666656	1023.000000	1023.000000	2046.000000
16.639999	0.005550	3.279905	1.506645	1.732756	0.166717	-0.126212	0.000000	-10.000000	0.491667	-28.083334	372.000000	1023.000000	1023.000000	2046.000000
16.660000	0.005325	3.146866	2.005703	1.438118	-0.377763	0.080808	0.000000	-10.000000	0.491667	-27.866667	362.666656	1023.000000	1023.000000	2046.000000
16.680000	0.003536	2.089980	1.310672	1.136258	-0.095205	-0.261746	0.000000	-10.000000	0.483333	-27.533335	353.333344	1023.000000	1023.000000	2046.000000
16.700001	0.002664	1.574217	1.273436	1.091020	-0.366639	-0.423600	0.000000	-10.000000	0.475000	-27.150000	341.166656	1023.000000	1023.000000	2046.000000
16.719999	0.001754	1.036803	1.385022	0.136453	-0.549877	0.065205	0.000000	-10.000000	0.458333	-26.533333	332.000000	1023.000000	1023.000000	2046.000000
16.740000	0.000267	0.158086	0.585363	0.391773	-0.223270	-0.595780	0.000000	-10.000000	0.450000	-26.083334	323.000000	1023.000000	1023.000000	2046.000000
16.760000	0.000268	0.158222	1.312223	-0.403030	-0.852774	0.101804	0.000000	-10.000000	0.441667	-25.650000	314.333344	1023.000000	1023.000000	2046.000000
16.780001	-0.001675	-0.990145	0.134621	-0.155558	-0.257357	-0.711850	0.000000	-10.000000	0.433333	-25.216667	305.666656	1023.000000	1023.000000	2046.000000
16.799999	-0.001444	-0.853306	0.901218	-0.651904	-0.968984	-0.133636	0.000000	-10.000000	0.416667	-24.750000	297.333344	1023.000000	1023.000000	2046.000000
16.820000	-0.002854	-1.686794	-0.083965	-0.579004	-0.354390	-0.669434	0.000000	-10.000000	0.408333	-24.666668	292.000000	1023.000000	1023.000000	2046.000000
16.840000	-0.002284	-1.349632	0.572630	-0.702321	-0.846368	-0.373573	0.000000	-10.000000	0.400000	-24.416668	283.666656	1023.000000	1023.000000	2046.000000
16.860001	-0.003144	-1.858059	-0.014850	-0.942742	-0.383246	-0.517222	0.000000	-10.000000	0.383333	-24.383333	275.333344	1023.000000	1023.000000	2046.000000
16.879999	-0.002980	-1.761291	0.126905	-0.719066	-0.595922	-0.573208	0.000000	-10.000000	0.350000	-24.033335	264.333344	1023.000000	1023.000000	2046.000000
16.900000	-0.003351	-1.980478	0.008082	-1.274150	-0.474188	-0.240222	0.000000	-10.000000	0.316667	-23.850000	256.333344	1023.000000	1023.000000	2046.000000
16.920000	-0.003678	-2.173976	-0.251804	-0.851867	-0.475711	-0.594595	0.000000	-10.000000	0.308333	-23.450001	248.333328	1023.000000	1023.000000	2046.000000
16.940001	-0.003600	-2.127608	0.044719	-1.569285	-0.635136	0.032094	0.000000	-10.000000	0.308333	-23.233334	240.666672	1023.000000	1023.000000	2046.000000
16.959999	-0.004258	-2.516703	-0.546051	-1.011007	-0.365700	-0.593944	0.000000	-10.000000	0.308333	-23.016666	233.000000	1023.000000	1023.000000	2046.000000
16.980000	-0.003784	-2.236254	0.057665	-1.784889	-0.745851	0.236820	0.000000	-10.000000	0.300000	-22.799999	225.333328	1023.000000	1023.000000	2046.000000
17.000000	-0.004987	-2.947597	-0.923931	-1.184386	-0.219044	-0.620237	0.000000	-10.000000	0.300000	-22.516666	220.333328	1023.000000	1023.000000	2046.000000
17.020000	-0.004200	-2.482281	-0.036838	-1.851013	-0.818686	0.224256	0.000000	-10.000000	0.291667	-22.033335	210.333328	1023.000000	1023.000000	2046.000000
17.040001	-0.005558	-3.284909	-1.054138	-1.472482	-0.219556	-0.538733	0.000000	-10.000000	0.283333	-21.650002	203.000000	1023.000000	1023.000000	2046.000000
17.059999	-0.005072	-2.997740	-0.397595	-1.673083	-0.758608	-0.168453	0.000000	-10.000000	0.275000	-21.316668	195.666672	1023.000000	1023.000000	2046.000000
17.080000	-0.006194	-3.660520	-0.949351	-1.894395	-0.468036	-0.348738	0.000000	-10.000000	0.283333	-21.166668	191.000000	1023.000000	1023.000000	2046.000000
17.100000	-0.006487	-3.833653	-1.120102	-1.608214	-0.522996	-0.582341	0.000000	-10.000000	0.275000	-20.766666	184.000000	1023.000000	1023.000000	2046.000000
17.120001	-0.006399	-3.782035	-0.763810	-2.337647	-0.777350	0.096772	0.000000	-10.000000	0.250000	-20.583334	177.000000	1023.000000	1023.000000	2046.000000
17.139999	-0.007455	-4.405660	-1.596097	-1.848503	-0.334160	-0.626900	0.000000	-10.000000	0.216667	-20.133333	170.166672	1023.000000	1023.000000	2046.000000
17.160000	-0.006829	-4.035891	-0.755358	-2.469847	-0.910578	0.099893	0.000000	-10.000000	0.200000	-19.766666	163.333328	1023.000000	1023.000000	2046.000000
17.180000	-0.008421	-4.976912	-1.802406	-2.167544	-0.295143	-0.711819	0.000000	-10.000000	0.183333	-19.033333	154.666672	1023.000000	1023.000000	2046.000000
17.200001	-0.008278	-4.892255	-1.211549	-2.343158	-0.929928	-0.407620	0.000000	-10.000000	0.166667	-18.583334	148.166672	1023.000000	1023.000000	2046.000000
17.219999	-0.010235	-6.048835	-1.982315	-2.763134	-0.722438	-0.580948	0.000000	-10.000000	0.158333	-18.083334	141.833328	1023.000000	1023.000000	2046.000000
17.240000	-0.011726	-6.930010	-2.254419	-2.592182	-1.065422	-1.017988	0.000000	-10.000000	0.158333	-17.816668	138.000000	1023.000000	1023.000000	2046.000000
17.260000	-0.013289	-7.853603	-2.263976	-3.570339	-1.484061	-0.535227	0.000000	-10.000000	0.158333	-17.250000	132.166672	1023.000000	1023.000000	2046.000000
17.280001	-0.015376	-9.087317	-3.221545	-3.193975	-1.247995	-1.423803	0.000000	-10.000000	0.150000	-16.816668	126.500000	1023.000000	1023.000000	2046.000000
17.299999	-0.015364	-9.079920	-2.511258	-3.970921	-1.895650	-0.702091	0.000000	-10.000000	0.150000	-16.316668	120.833336	1023.000000	1023.000000	2046.000000
17.320000	-0.016656	-9.843686	-3.465560	-3.581493	-1.260214	-1.536420	0.000000	-10.000000	0.150000	-16.233334	115.166664	1023.000000	1023.000000	2046.000000
17.340000	-0.015398	-9.100289	-2.733126	-3.859438	-1.579448	-0.928277	0.000000	-10.000000	0.141667	-16.100000	109.833336	1023.000000	1023.000000	2046.000000
17.360001	-0.016415	-9.701008	-3.219035	-3.897053	-1.317890	-1.267030	0.000000	-10.000000	0.125000	-16.049999	104.333336	1023.000000	1023.000000	2046.000000
17.379999	-0.016788	-9.921581	-3.478080	-3.674406	-1.308532	-1.460563	0.000000	-10.000000	0.116667	-15.666667	99.000000	1023.000000	1023.000000	2046.000000
17.400000	-0.017029	-10.064340	-2.954309	-4.540550	-1.844607	-0.724874	0.000000	-10.000000	0.116667	-15.383333	93.666664	1023.000000	1023.000000	2046.000000
17.420000	-0.019274	-11.390981	-4.198840	-4.125991	-1.256878	-1.809272	0.000000	-10.000000	0.100000	-14.866667	88.500000	1023.000000	1023.000000	2046.000000
17.440001	-0.019970	-11.802056	-3.362473	-4.541967	-2.286614	-1.611001	0.000000	-10.000000	0.075000	-14.233334	83.666664	1023.000000	1023.000000	2046.000000
17.459999	-0.023377	-13.815657	-4.599623	-4.564949	-2.073445	-2.577639	0.000000	-10.000000	0.033333	-13.216667	78.833336	1023.000000	1023.000000	2046.000000
17.480000	-0.025157	-14.868048	-4.583616	-4.526869	-2.846813	-2.910751	0.000000	-10.000000	0.016667	-12.033334	74.333336	1023.000000	1023.000000	2046.000000
17.500000	-0.027095	-16.013105	-4.848014	-5.304354	-3.221912	-2.638825	0.000000	-10.000000	0.000000	-10.966667	70.333336	1023.000000	1023.000000	2046.000000
17.520000	-0.028587	-16.894972	-5.682615	-4.849221	-2.944013	-3.419122	0.000000	-10.000000	0.000000	-10.050000	66.833336	1023.000000	1023.000000	2046.000000
17.540001	-0.028112	-16.613989	-4.839209	-5.277256	-3.606366	-2.891158	0.000000	-10.000000	0.000000	-9.650001	63.500000	1023.000000	1023.000000	2046.000000
17.559999	-0.029637	-17.515631	-5.879755	-5.005307	-2.990950	-3.639619	0.000000	-10.000000	0.000000	-9.416667	60.166668	1023.000000	1023.000000	2046.000000
17.580000	-0.028994	-17.135448	-5.340975	-4.804240	-3.438116	-3.552117	0.000000	-10.000000	0.000000	-9.533334	57.000000	1023.000000	1023.000000	2046.000000
17.600000	-0.029223	-17.270832	-5.438120	-5.286539	-3.379282	-3.166892	0.000000	-10.000000	0.000000	-9.316668	53.833332	1023.000000	1023.000000	2046.000000
17.620001	-0.029366	-17.355549	-5.883886	-4.726715	-3.069123	-3.675825	0.000000	-10.000000	0.000000	-8.966667	50.666668	1023.000000	1023.000000	2046.000000
17.639999	-0.028536	-16.864885	-5.068046	-5.342111	-3.606174	-2.848554	0.000000	-10.000000	-0.016667	-8.350000	47.666668	1023.000000	1023.000000	2046.000000
17.660000	-0.029367	-17.355684	-6.085294	-4.816491	-2.820210	-3.633690	0.000000	-10.000000	-0.016667	-7.966667	45.000000	1023.000000	1023.000000	2046.000000
17.680000	-0.028164	-16.644915	-5.121675	-4.871163	-3.421005	-3.231073	0.000000	-10.000000	-0.016667	-7.616667	42.333332	1023.000000	1023.000000	2046.000000
17.700001	-0.028318	-16.736176	-5.605308	-4.970011	-2.892909	-3.267948	0.000000	-10.000000	-0.008333	-7.400000	39.833332	1023.000000	1023.000000	2046.000000
17.719999	-0.026899	-15.897083	-5.200706	-4.547799	-2.963039	-3.185541	0.000000	-10.000000	-0.016667	-7.183333	37.166668	1023.000000	1023.000000	2046.000000
17.740000	-0.026104	-15.427202	-4.844733	-5.005427	-2.973627	-2.603415	0.000000	-10.000000	-0.016667	-7.250000	34.833332	1023.000000	1023.000000	2046.000000
17.760000	-0.025824	-15.261862	-5.367373	-4.411236	-2.417552	-3.065701	0.000000	-10.000000	-0.025000	-7.266667	32.333332	1023.000000	1023.000000	2046.000000
17.780001	-0.025054	-14.806689	-4.410579	-4.988678	-3.077851	-2.329581	0.000000	-10.000000	-0.025000	-7.216667	30.000000	1023.000000	1023.000000	2046.000000
17.799999	-0.026371	-15.585042	-5.526629	-4.592744	-2.294944	-3.170725	0.000000	-10.000000	-0.033333	-6.966667	27.666666	1023.000000	1023.000000	2046.000000
17.820000	-0.025779	-15.235295	-4.550758	-4.855253	-3.054389	-2.774896	0.000000	-10.000000	-0.025000	-6.800000	25.166666	1023.000000	1023.000000	2046.000000
17.840000	-0.027471	-16.235632	-5.405894	-5.203291	-2.534106	-3.092340	0.000000	-10.000000	-0.016667	-6.783333	22.833334	1023.000000	1023.000000	2046.000000
17.860001	-0.027475	-16.237677	-5.070249	-5.157580	-2.854912	-3.154936	0.000000	-10.000000	-0.016667	-6.850000	20.500000	1023.000000	1023.000000	2046.000000
17.879999	-0.028032	-16.566853	-5.062100	-5.982545	-2.851083	-2.671124	0.000000	-10.000000	-0.016667	-6.800000	18.333334	1023.000000	1023.000000	2046.000000
17.900000	-0.028632	-16.921640	-5.500225	-5.601630	-2.571684	-3.248100	0.000000	-10.000000	-0.033333	-6.616667	16.000000	1023.000000	1023.000000	2046.000000
17.920000	-0.028421	-16.796518	-4.798376	-6.391134	-3.125159	-2.481848	0.000000	-10.000000	-0.041667	-6.350000	13.666667	1023.000000	1023.000000	2046.000000
17.940001	-0.029721	-17.565313	-5.879519	-5.983209	-2.397058	-3.305527	0.000000	-10.000000	-0.041667	-6.016667	11.500000	1023.000000	1023.000000	2046.000000
17.959999	-0.028835	-17.041296	-4.859854	-6.306202	-3.135973	-2.739267	0.000000	-10.000000	-0.041667	-5.650000	9.500000	1023.000000	1023.000000	2046.000000
17.980000	-0.029816	-17.621105	-5.749009	-6.301511	-2.446008	-3.124577	0.000000	-10.000000	-0.041667	-5.300000	7.666667	1023.000000	1023.000000	2046.000000
18.000000	-0.028844	-17.046965	-5.270107	-6.106909	-2.690602	-2.979347	0.000000	-10.000000	-0.041667	-5.166667	6.000000	1023.000000	1023.000000	2046.000000
18.020000	-0.028768	-17.002064	-5.197249	-6.700865	-2.641112	-2.462837	0.000000	-10.000000	-0.041667	-5.033333	4.333333	1023.000000	1023.000000	2046.000000
18.040001	-0.028531	-16.861633	-5.665290	-6.127072	-2.139819	-2.929452	0.000000	-10.000000	-0.041667	-4.850000	2.666667	1023.000000	1023.000000	2046.000000
18.059999	-0.027354	-16.166262	-4.630175	-6.505230	-2.772930	-2.257928	0.000000	-10.000000	-0.050000	-4.566667	1.166667	1023.000000	1023.000000	2046.000000
18.080000	-0.028285	-16.716690	-5.661554	-6.265470	-1.966991	-2.822675	0.000000	-10.000000	-0.050000	-4.333333	0.000000	1023.000000	1023.000000	2046.000000
18.100000	-0.027155	-16.048473	-5.037320	-6.070230	-2.347129	-2.593793	0.000000	-10.000000	-0.050000	-4.133333	-1.166667	1023.000000	1023.000000	2046.000000
18.120001	-0.026937	-15.919775	-4.931899	-6.641232	-2.345637	-2.001007	0.000000	-10.000000	-0.050000	-3.983333	-2.333333	1023.000000	1023.000000	2046.000000
18.139999	-0.026912	-15.905070	-5.523493	-6.046580	-1.761342	-2.573655	0.000000	-10.000000	-0.050000	-3.850000	-3.666667	1023.000000	1023.000000	2046.000000
18.160000	-0.025830	-15.265615	-4.478956	-6.335073	-2.466305	-1.985281	0.000000	-10.000000	-0.050000	-3.766667	-5.000000	1023.000000	1023.000000	2046.000000
18.180000	-0.026834	-15.858728	-5.505019	-6.168709	-1.699180	-2.485820	0.000000	-10.000000	-0.050000	-3.683333	-6.333333	1023.000000	1023.000000	2046.000000
18.200001	-0.025604	-15.131844	-4.709267	-6.047079	-2.220768	-2.154731	0.000000	-10.000000	-0.050000	-3.600000	-7.500000	1023.000000	1023.000000	2046.000000
18.219999	-0.025841	-15.271936	-5.003290	-6.462739	-1.958400	-1.847508	0.000000	-10.000000	-0.050000	-3.483333	-8.666667	1023.000000	1023.000000	2046.000000
18.240000	-0.025621	-15.141726	-5.227486	-5.938108	-1.700966	-2.275166	0.000000	-10.000000	-0.050000	-3.400000	-9.833333	1023.000000	1023.000000	2046.000000
18.260000	-0.025051	-14.805106	-4.423071	-6.493757	-2.292047	-1.596231	0.000000	-10.000000	-0.050000	-3.300000	-11.000000	1023.000000	1023.000000	2046.000000
18.280001	-0.026180	-15.472163	-5.598776	-6.096705	-1.443191	-2.333490	0.000000	-10.000000	-0.050000	-3.166667	-12.166667	1023.000000	1023.000000	2046.000000
18.299999	-0.025972	-15.349280	-4.739395	-6.253203	-2.340851	-2.015831	0.000000	-10.000000	-0.050000	-2.950000	-13.333333	1023.000000	1023.000000	2046.000000
18.320000	-0.027609	-16.317169	-5.617415	-6.545361	-1.937914	-2.216479	0.000000	-10.000000	-0.050000	-2.700000	-14.333333	1023.000000	1023.000000	2046.000000
18.340000	-0.027690	-16.365059	-5.466648	-6.327159	-2.200258	-2.370995	0.000000	-10.000000	-0.050000	-2.416667	-15.166667	1023.000000	1023.000000	2046.000000
18.360001	-0.028637	-16.924185	-5.580893	-6.993028	-2.312791	-2.037473	0.000000	-10.000000	-0.050000	-2.183333	-16.000000	1023.000000	1023.000000	2046.000000
18.379999	-0.028249	-16.695074	-5.787859	-6.438673	-2.019551	-2.448991	0.000000	-10.000000	-0.050000	-2.100000	-16.666666	1023.000000	1023.000000	2046.000000
18.400000	-0.027330	-16.152071	-5.114087	-6.923912	-2.353013	-1.761060	0.000000	-10.000000	-0.050000	-2.350000	-17.333334	1023.000000	1023.000000	2046.000000
18.420000	-0.027737	-16.392782	-5.999613	-6.435597	-1.542625	-2.414947	0.000000	-10.000000	-0.058333	-2.733333	-18.000000	1023.000000	1023.000000	2046.000000
18.440001	-0.027141	-16.040058	-4.884311	-6.730033	-2.527563	-1.898152	0.000000	-10.000000	-0.058333	-3.066667	-19.000000	1023.000000	1023.000000	2046.000000
18.459999	-0.028828	-17.037338	-6.125754	-6.576858	-1.754875	-2.579850	0.000000	-10.000000	-0.058333	-3.100000	-20.000000	1023.000000	1023.000000	2046.000000
18.480000	-0.028612	-16.909706	-5.309473	-6.709586	-2.583033	-2.307615	0.000000	-10.000000	-0.050000	-2.800000	-21.000000	1023.000000	1023.000000	2046.000000
18.500000	-0.030510	-18.031551	-6.175341	-7.020010	-2.218459	-2.617740	0.000000	-10.000000	-0.050000	-2.183333	-22.000000	1023.000000	1023.000000	2046.000000
18.520000	-0.031680	-18.722927	-6.143319	-6.739455	-2.713984	-3.126169	0.000000	-10.000000	-0.050000	-1.200000	-22.666666	1023.000000	1023.000000	2046.000000
18.540001	-0.033798	-19.974571	-6.235468	-7.368106	-3.328714	-3.042283	0.000000	-10.000000	-0.058333	0.166667	-23.000000	1023.000000	1023.000000	2046.000000
18.559999	-0.035398	-20.920286	-6.997198	-6.769996	-3.218929	-3.934163	0.000000	-10.000000	-0.075000	1.416667	-23.000000	1023.000000	1023.000000	2046.000000
18.580000	-0.036262	-21.430943	-6.552516	-7.493572	-3.978146	-3.406707	0.000000	-10.000000	-0.083333	2.466667	-23.000000	1023.000000	1023.000000	2046.000000
18.600000	-0.036938	-21.830284	-7.425148	-6.835675	-3.366584	-4.202878	0.000000	-10.000000	-0.075000	2.950000	-23.000000	1023.000000	1023.000000	2046.000000
18.620001	-0.036605	-21.633816	-6.552041	-7.383164	-4.130918	-3.567693	0.000000	-10.000000	-0.066667	3.000000	-23.000000	1023.000000	1023.000000	2046.000000
18.639999	-0.036851	-21.778978	-7.380702	-6.643992	-3.410181	-4.344101	0.000000	-10.000000	-0.058333	2.533333	-23.000000	1023.000000	1023.000000	2046.000000
18.660000	-0.036429	-21.529354	-6.656166	-7.218018	-4.037020	-3.618151	0.000000	-10.000000	-0.066667	1.916667	-23.000000	1023.000000	1023.000000	2046.000000
18.680000	-0.036304	-21.455885	-7.281872	-6.488678	-3.432155	-4.253180	0.000000	-10.000000	-0.066667	1.550000	-23.000000	1023.000000	1023.000000	2046.000000
18.700001	-0.035901	-21.217558	-6.602549	-6.990705	-3.999722	-3.624581	0.000000	-10.000000	-0.083333	1.466667	-23.000000	1023.000000	1023.000000	2046.000000
18.719999	-0.035707	-21.102949	-7.220525	-6.342869	-3.356312	-4.183244	0.000000	-10.000000	-0.083333	1.450000	-23.000000	1023.000000	1023.000000	2046.000000
18.740000	-0.034918	-20.636303	-6.409712	-6.864216	-3.903163	-3.459211	0.000000	-10.000000	-0.083333	1.350000	-23.000000	1023.000000	1023.000000	2046.000000
18.760000	-0.034791	-20.561735	-7.132463	-6.237282	-3.112477	-4.079514	0.000000	-10.000000	-0.066667	1.016667	-23.000000	1023.000000	1023.000000	2046.000000
18.780001	-0.033443	-19.765013	-6.050276	-6.646486	-3.759996	-3.308255	0.000000	-10.000000	-0.066667	0.550000	-23.000000	1023.000000	1023.000000	2046.000000
18.799999	-0.033072	-19.545279	-6.850524	-5.996184	-2.807084	-3.891485	0.000000	-10.000000	-0.058333	-0.100000	-23.000000	1023.000000	1023.000000	2046.000000
18.820000	-0.031530	-18.634478	-5.609828	-6.238360	-3.590941	-3.195349	0.000000	-10.000000	-0.058333	-0.850000	-23.000000	1023.000000	1023.000000	2046.000000
18.840000	-0.031709	-18.740015	-6.596464	-5.859429	-2.568558	-3.715563	0.000000	-10.000000	-0.050000	-1.600000	-23.000000	1023.000000	1023.000000	2046.000000
18.860001	-0.030466	-18.005533	-5.520790	-5.868177	-3.326040	-3.290526	0.000000	-10.000000	-0.050000	-2.150000	-23.166666	1023.000000	1023.000000	2046.000000
18.879999	-0.031251	-18.469574	-6.223134	-6.245849	-2.784323	-3.216269	0.000000	-10.000000	-0.050000	-2.466667	-23.666666	1023.000000	1023.000000	2046.000000
18.900000	-0.030958	-18.296089	-6.084410	-5.931318	-2.800244	-3.480117	0.000000	-10.000000	-0.050000	-2.650000	-24.333334	1023.000000	1023.000000	2046.000000
18.920000	-0.031581	-18.664267	-5.809028	-6.697407	-3.177101	-2.980730	0.000000	-10.000000	-0.050000	-2.933333	-25.166666	1023.000000	1023.000000	2046.000000
18.940001	-0.031921	-18.865473	-6.353688	-6.338336	-2.596421	-3.577029	0.000000	-10.000000	-0.050000	-3.200000	-26.166666	1023.000000	1023.000000	2046.000000
18.959999	-0.032108	-18.975916	-5.533707	-7.036603	-3.394378	-3.011229	0.000000	-10.000000	-0.058333	-3.316667	-27.333334	1023.000000	1023.000000	2046.000000
18.980000	-0.032924	-19.457836	-6.533016	-6.659959	-2.495311	-3.769550	0.000000	-10.000000	-0.058333	-3.083333	-28.500000	1023.000000	1023.000000	2046.000000
19.000000	-0.032509	-19.212994	-5.470337	-7.181875	-3.437069	-3.123712	0.000000	-10.000000	-0.058333	-2.633333	-29.500000	1023.000000	1023.000000	2046.000000
19.020000	-0.033308	-19.685316	-6.644632	-6.944172	-2.422706	-3.673805	0.000000	-10.000000	-0.050000	-2.016667	-30.333334	1023.000000	1023.000000	2046.000000
19.040001	-0.032534	-19.227528	-5.527345	-7.137290	-3.351100	-3.211793	0.000000	-10.000000	-0.066667	-1.483333	-30.833334	1023.000000	1023.000000	2046.000000
19.059999	-0.033199	-19.620745	-6.538491	-7.207996	-2.455491	-3.418766	0.000000	-10.000000	-0.075000	-1.100000	-31.000000	1023.000000	1023.000000	2046.000000
19.080000	-0.032036	-18.933401	-5.691422	-7.040606	-3.003397	-3.197975	0.000000	-10.000000	-0.075000	-1.016667	-31.000000	1023.000000	1023.000000	2046.000000
19.100000	-0.032350	-19.118933	-6.188204	-7.420706	-2.529273	-2.980749	0.000000	-10.000000	-0.058333	-1.083333	-31.000000	1023.000000	1023.000000	2046.000000
19.120001	-0.031080	-18.368341	-5.654053	-6.948269	-2.698011	-3.068009	0.000000	-10.000000	-0.050000	-0.750000	-31.000000	1023.000000	1023.000000	2046.000000
19.139999	-0.031269	-18.479733	-5.914541	-7.400993	-2.486791	-2.677407	0.000000	-10.000000	-0.050000	-0.400000	-31.000000	1023.000000	1023.000000	2046.000000
19.160000	-0.030255	-17.880659	-5.788548	-6.876385	-2.323203	-2.892523	0.000000	-10.000000	-0.058333	0.000000	-31.000000	1023.000000	1023.000000	2046.000000
19.180000	-0.030150	-17.818949	-5.501925	-7.381393	-2.588214	-2.347415	0.000000	-10.000000	-0.058333	0.000000	-31.000000	1023.000000	1023.000000	2046.000000
19.200001	-0.029570	-17.476002	-5.881338	-6.722867	-2.005169	-2.866628	0.000000	-10.000000	-0.058333	-0.266667	-31.000000	1023.000000	1023.000000	2046.000000
19.219999	-0.028954	-17.112045	-5.095762	-7.156340	-2.621738	-2.238205	0.000000	-10.000000	-0.050000	-0.783333	-31.000000	1023.000000	1023.000000	2046.000000
19.240000	-0.029343	-17.341949	-6.006948	-6.707403	-1.765059	-2.862539	0.000000	-10.000000	-0.050000	-1.233333	-31.000000	1023.000000	1023.000000	2046.000000
19.260000	-0.028308	-16.729950	-4.965266	-6.912696	-2.558244	-2.293745	0.000000	-10.000000	-0.050000	-1.383333	-31.000000	1023.000000	1023.000000	2046.000000
19.280001	-0.028724	-16.975866	-5.994154	-6.702249	-1.587028	-2.692436	0.000000	-10.000000	-0.058333	-1.316667	-31.000000	1023.000000	1023.000000	2046.000000
19.299999	-0.027761	-16.406919	-4.886229	-6.777497	-2.468491	-2.274703	0.000000	-10.000000	-0.058333	-1.300000	-31.000000	1023.000000	1023.000000	2046.000000
19.320000	-0.028407	-16.788294	-5.947721	-6.691125	-1.533213	-2.616235	0.000000	-10.000000	-0.058333	-1.350000	-31.000000	1023.000000	1023.000000	2046.000000
19.340000	-0.027685	-16.361652	-4.979627	-6.744216	-2.393786	-2.244024	0.000000	-10.000000	-0.050000	-1.266667	-31.000000	1023.000000	1023.000000	2046.000000
19.360001	-0.029014	-17.146988	-6.056419	-6.883567	-1.691823	-2.515179	0.000000	-10.000000	-0.058333	-0.833333	-31.000000	1023.000000	1023.000000	2046.000000
19.379999	-0.028965	-17.118509	-5.258659	-6.872893	-2.589227	-2.397731	0.000000	-10.000000	-0.066667	-0.366667	-31.000000	1023.000000	1023.000000	2046.000000
19.400000	-0.030161	-17.825397	-6.194491	-7.183742	-1.943641	-2.503525	0.000000	-10.000000	-0.066667	0.000000	-31.000000	1023.000000	1023.000000	2046.000000
19.420000	-0.029484	-17.425343	-5.559864	-7.002810	-2.408059	-2.454611	0.000000	-10.000000	-0.058333	0.000000	-31.000000	1023.000000	1023.000000	2046.000000
19.440001	-0.029979	-17.717485	-5.993649	-7.349149	-2.078718	-2.295969	0.000000	-10.000000	-0.058333	0.000000	-31.000000	1023.000000	1023.000000	2046.000000
19.459999	-0.028436	-16.805664	-5.533824	-6.829433	-2.094600	-2.347807	0.000000	-10.000000	-0.058333	0.000000	-31.000000	1023.000000	1023.000000	2046.000000
19.480000	-0.029322	-17.329174	-5.852921	-7.420280	-1.996319	-2.059653	0.000000	-10.000000	-0.058333	-0.266667	-31.000000	1023.000000	1023.000000	2046.000000
19.500000	-0.028869	-17.061350	-5.578189	-6.896925	-2.197533	-2.388703	0.000000	-10.000000	-0.050000	-0.783333	-31.000000	1023.000000	1023.000000	2046.000000
19.520000	-0.030315	-17.916454	-5.961592	-7.451513	-2.288432	-2.214918	0.000000	-10.000000	-0.050000	-0.950000	-31.000000	1023.000000	1023.000000	2046.000000
19.540001	-0.030395	-17.963564	-6.039265	-7.087034	-2.236456	-2.600810	0.000000	-10.000000	-0.050000	-0.683333	-31.000000	1023.000000	1023.000000	2046.000000
19.559999	-0.032004	-18.914474	-6.005101	-7.708310	-2.761477	-2.439588	0.000000	-10.000000	-0.058333	-0.166667	-31.000000	1023.000000	1023.000000	2046.000000
19.580000	-0.033340	-19.703943	-6.673318	-7.203150	-2.452491	-3.374984	0.000000	-10.000000	-0.066667	0.633333	-31.000000	1023.000000	1023.000000	2046.000000
19.600000	-0.035401	-20.922018	-6.337572	-7.651031	-3.582458	-3.350957	0.000000	-10.000000	-0.083333	1.600000	-31.000000	1023.000000	1023.000000	2046.000000
19.620001	-0.037144	-21.952387	-7.368292	-7.223833	-3.148554	-4.211709	0.000000	-10.000000	-0.091667	2.916667	-31.000000	1023.000000	1023.000000	2046.000000
19.639999	-0.037894	-22.395535	-6.726611	-7.661246	-4.163711	-3.843967	0.000000	-10.000000	-0.100000	3.850000	-31.000000	1023.000000	1023.000000	2046.000000
19.660000	-0.038584	-22.803131	-7.721928	-7.223323	-3.323369	-4.534510	0.000000	-10.000000	-0.100000	4.500000	-31.000000	1023.000000	1023.000000	2046.000000
19.680000	-0.038211	-22.582674	-6.770164	-7.420653	-4.267909	-4.123947	0.000000	-10.000000	-0.100000	4.633333	-31.000000	1023.000000	1023.000000	2046.000000
19.700001	-0.038588	-22.805487	-7.749894	-7.094568	-3.348274	-4.612750	0.000000	-10.000000	-0.083333	4.366667	-31.000000	1023.000000	1023.000000	2046.000000
19.719999	-0.037742	-22.305315	-6.717585	-7.034055	-4.250258	-4.303417	0.000000	-10.000000	-0.075000	3.983333	-31.000000	1023.000000	1023.000000	2046.000000
19.740000	-0.037900	-22.398787	-7.671535	-6.914084	-3.307218	-4.505950	0.000000	-10.000000	-0.058333	3.700000	-31.000000	1023.000000	1023.000000	2046.000000
19.760000	-0.036995	-21.864105	-6.741246	-6.815841	-4.088778	-4.218240	0.000000	-10.000000	-0.058333	3.533333	-31.000000	1023.000000	1023.000000	2046.000000
19.780001	-0.037257	-22.018759	-7.528671	-6.901114	-3.344029	-4.244944	0.000000	-10.000000	-0.050000	3.233333	-31.000000	1023.000000	1023.000000	2046.000000
19.799999	-0.036061	-21.312149	-6.709449	-6.602233	-3.862554	-4.137913	0.000000	-10.000000	-0.050000	2.816667	-31.000000	1023.000000	1023.000000	2046.000000
19.820000	-0.036296	-21.451202	-7.138474	-7.008084	-3.503148	-3.801495	0.000000	-10.000000	-0.058333	2.283333	-31.000000	1023.000000	1023.000000	2046.000000
19.840000	-0.034567	-20.429113	-6.696826	-6.464264	-3.383223	-3.884800	0.000000	-10.000000	-0.058333	1.533333	-31.000000	1023.000000	1023.000000	2046.000000
19.860001	-0.034364	-20.309193	-6.451681	-6.907824	-3.617925	-3.331762	0.000000	-10.000000	-0.050000	0.783333	-31.000000	1023.000000	1023.000000	2046.000000
19.879999	-0.032968	-19.483973	-6.593740	-6.173531	-2.930943	-3.785758	0.000000	-10.000000	-0.041667	-0.316667	-31.000000	1023.000000	1023.000000	2046.000000
19.900000	-0.032458	-19.182381	-5.885888	-6.521832	-3.559414	-3.215247	0.000000	-10.000000	-0.041667	-1.050000	-31.000000	1023.000000	1023.000000	2046.000000
19.920000	-0.032018	-18.922743	-6.557388	-6.016944	-2.597936	-3.750475	0.000000	-10.000000	-0.050000	-1.733333	-31.000000	1023.000000	1023.000000	2046.000000
19.940001	-0.031827	-18.809776	-5.688825	-6.242071	-3.467225	-3.411655	0.000000	-10.000000	-0.050000	-2.033333	-31.333334	1023.000000	1023.000000	2046.000000
19.959999	-0.032542	-19.232317	-6.597498	-6.382967	-2.647222	-3.604629	0.000000	-10.000000	-0.050000	-2.366667	-31.833334	1023.000000	1023.000000	2046.000000
19.980000	-0.032080	-18.959490	-5.831799	-6.395666	-3.244640	-3.487385	0.000000	-10.000000	-0.050000	-2.666667	-32.666668	1023.000000	1023.000000	2046.000000
20.000000	-0.033323	-19.693895	-6.428444	-7.034305	-2.925432	-3.305715	0.000000	-10.000000	-0.050000	-2.833333	-33.500000	1023.000000	1023.000000	2046.000000
20.020000	-0.032722	-19.338917	-5.951666	-6.787461	-3.117044	-3.482745	0.000000	-10.000000	-0.050000	-2.783333	-34.500000	1023.000000	1023.000000	2046.000000
20.040001	-0.033793	-19.971769	-6.323357	-7.463399	-3.016139	-3.168874	0.000000	-10.000000	-0.058333	-2.350000	-35.333332	1023.000000	1023.000000	2046.000000
20.059999	-0.033191	-19.615995	-6.199502	-7.025496	-2.842551	-3.548445	0.000000	-10.000000	-0.058333	-1.583333	-35.833332	1023.000000	1023.000000	2046.000000
20.080000	-0.033908	-20.039665	-6.088351	-7.667627	-3.209649	-3.074038	0.000000	-10.000000	-0.058333	-0.750000	-36.000000	1023.000000	1023.000000	2046.000000
20.100000	-0.033518	-19.809399	-6.453340	-7.169336	-2.599805	-3.586916	0.000000	-10.000000	-0.050000	-0.200000	-36.000000	1023.000000	1023.000000	2046.000000
20.120001	-0.033434	-19.759338	-5.790252	-7.527705	-3.301854	-3.139529	0.000000	-10.000000	-0.058333	0.000000	-36.000000	1023.000000	1023.000000	2046.000000
20.139999	-0.033269	-19.661816	-6.523040	-7.209100	-2.374930	-3.554747	0.000000	-10.000000	-0.058333	0.000000	-36.000000	1023.000000	1023.000000	2046.000000
20.160000	-0.032387	-19.140898	-5.602850	-7.306864	-3.086552	-3.144632	0.000000	-10.000000	-0.066667	0.000000	-36.000000	1023.000000	1023.000000	2046.000000
20.180000	-0.032287	-19.081858	-6.389320	-7.204295	-2.176161	-3.312081	0.000000	-10.000000	-0.058333	0.000000	-36.000000	1023.000000	1023.000000	2046.000000
20.200001	-0.031091	-18.374687	-5.536582	-7.112932	-2.738716	-2.986458	0.000000	-10.000000	-0.058333	0.600000	-36.000000	1023.000000	1023.000000	2046.000000
20.219999	-0.031176	-18.425268	-6.023383	-7.489328	-2.312668	-2.599888	0.000000	-10.000000	-0.058333	1.500000	-36.000000	1023.000000	1023.000000	2046.000000
20.240000	-0.029817	-17.621923	-5.703666	-6.924457	-2.169185	-2.824615	0.000000	-10.000000	-0.075000	2.733333	-36.000000	1023.000000	1023.000000	2046.000000
20.260000	-0.029920	-17.682627	-5.519470	-7.421487	-2.478850	-2.262821	0.000000	-10.000000	-0.091667	3.750000	-36.000000	1023.000000	1023.000000	2046.000000
20.280001	-0.028843	-17.046349	-5.771660	-6.810543	-1.782941	-2.681206	0.000000	-10.000000	-0.100000	4.900000	-36.000000	1023.000000	1023.000000	2046.000000
20.299999	-0.028636	-16.923710	-5.156409	-7.183290	-2.436091	-2.147919	0.000000	-10.000000	-0.116667	6.200000	-36.000000	1023.000000	1023.000000	2046.000000
20.320000	-0.027916	-16.498068	-5.760285	-6.730903	-1.496168	-2.510712	0.000000	-10.000000	-0.133333	7.533333	-36.000000	1023.000000	1023.000000	2046.000000
20.340000	-0.027271	-16.116997	-4.894260	-6.882166	-2.285138	-2.055432	0.000000	-10.000000	-0.158333	8.866667	-36.000000	1023.000000	1023.000000	2046.000000
20.360001	-0.027237	-16.096773	-5.710080	-6.873034	-1.406266	-2.107395	0.000000	-10.000000	-0.158333	10.066667	-36.000000	1023.000000	1023.000000	2046.000000
20.379999	-0.026557	-15.695270	-5.005802	-6.739415	-2.001865	-1.948188	0.000000	-10.000000	-0.175000	11.150001	-36.000000	1023.000000	1023.000000	2046.000000
20.400000	-0.027416	-16.202660	-5.639523	-7.241167	-1.663473	-1.658497	0.000000	-10.000000	-0.191667	12.233334	-26.166666	1023.000000	1023.000000	2046.000000
20.420000	-0.026561	-15.697377	-5.268617	-6.855628	-1.754803	-1.818329	0.000000	-10.000000	-0.241667	14.066668	-2.666667	1023.000000	1023.000000	2046.000000
20.440001	-0.026937	-15.919991	-5.496834	-7.418285	-1.644367	-1.360504	0.000000	-10.000000	-0.275000	15.600000	20.833334	1023.000000	1023.000000	2046.000000
20.459999	-0.025453	-15.042838	-5.320160	-6.804867	-1.252867	-1.664943	0.000000	-10.000000	-0.300000	16.700001	34.500000	1023.000000	1023.000000	2046.000000
20.480000	-0.024976	-14.761035	-4.965101	-7.268848	-1.542424	-0.984661	0.000000	-10.000000	-0.308333	17.000000	36.333332	1023.000000	1023.000000	2046.000000
20.500000	-0.023170	-13.693533	-5.177305	-6.849730	-0.667686	-0.998812	0.000000	-10.000000	-0.333333	17.533335	40.000000	1023.000000	1023.000000	2046.000000
20.520000	-0.023424	-13.843862	-4.850585	-7.053220	-1.139279	-0.800778	0.000000	-10.000000	-0.358333	18.433334	45.666668	1023.000000	1023.000000	2046.000000
20.540001	-0.022621	-13.369257	-5.150416	-6.418404	-0.480002	-1.320435	0.000000	-10.000000	-0.383333	19.583334	51.666668	1023.000000	1023.000000	2046.000000
20.559999	-0.023267	-13.750684	-4.761621	-7.067487	-1.235320	-0.686256	0.000000	-10.000000	-0.400000	20.883333	58.000000	1023.000000	1023.000000	2046.000000
20.580000	-0.022791	-13.469269	-5.244158	-6.506277	-0.485263	-1.233571	0.000000	-10.000000	-0.450000	22.066668	64.833336	1023.000000	1023.000000	2046.000000
20.600000	-0.023835	-14.086213	-4.855508	-6.964644	-1.293339	-0.972721	0.000000	-10.000000	-0.475000	23.283335	72.000000	1023.000000	1023.000000	2046.000000
20.620001	-0.024643	-14.564231	-5.478992	-6.412262	-0.814085	-1.858892	0.000000	-10.000000	-0.508333	24.250000	79.500000	1023.000000	1023.000000	2046.000000
20.639999	-0.026702	-15.781129	-5.224493	-6.936921	-1.963081	-1.656634	0.000000	-10.000000	-0.516667	25.116667	87.500000	1023.000000	1023.000000	2046.000000
20.660000	-0.026803	-15.840858	-5.956575	-6.364097	-1.207735	-2.312451	0.000000	-10.000000	-0.550000	25.816668	95.666664	1023.000000	1023.000000	2046.000000
20.680000	-0.027154	-16.048073	-5.382055	-6.826697	-2.049566	-1.789755	0.000000	-10.000000	-0.583333	26.650002	104.333336	1023.000000	1023.000000	2046.000000
20.700001	-0.026034	-15.386126	-5.879488	-6.213730	-1.073948	-2.218960	0.000000	-10.000000	-0.616667	27.500000	113.000000	1023.000000	1023.000000	2046.000000
20.719999	-0.025729	-15.205661	-5.164710	-6.497018	-1.855046	-1.688886	0.000000	-10.000000	-0.641667	28.350000	122.166664	1023.000000	1023.000000	2046.000000
20.740000	-0.023980	-14.172400	-5.522037	-5.770573	-0.869497	-2.010293	0.000000	-10.000000	-0.666667	29.250000	131.333328	1023.000000	1023.000000	2046.000000
20.760000	-0.023228	-13.727684	-4.883933	-6.169219	-1.468093	-1.206439	0.000000	-10.000000	-0.691667	30.183334	140.833328	1023.000000	1023.000000	2046.000000
20.780001	-0.021210	-12.535231	-5.011060	-5.353804	-0.647412	-1.522955	0.000000	-10.000000	-0.725000	30.950001	150.666672	1023.000000	1023.000000	2046.000000
20.799999	-0.020829	-12.309791	-4.638885	-5.816739	-1.081620	-0.772548	0.000000	-10.000000	-0.741667	31.566668	161.000000	1023.000000	1023.000000	2046.000000
20.820000	-0.018542	-10.958476	-4.534265	-5.032143	-0.426136	-0.965933	0.000000	-10.000000	-0.758333	32.333336	171.500000	1023.000000	1023.000000	2046.000000
20.840000	-0.018082	-10.686476	-4.385802	-5.456073	-0.539201	-0.305399	0.000000	-10.000000	-0.775000	32.816669	182.166672	1023.000000	1023.000000	2046.000000
20.860001	-0.015512	-9.167773	-3.945344	-4.707207	-0.163966	-0.351256	0.000000	-10.000000	-0.800000	33.250000	193.000000	1023.000000	1023.000000	2046.000000
20.879999	-0.014585	-8.619487	-3.963054	-4.825248	0.122333	0.046482	0.000000	-10.000000	-0.808333	33.166668	204.000000	1023.000000	1023.000000	2046.000000
20.900000	-0.011959	-7.067640	-3.147081	-4.169122	0.067519	0.181044	0.000000	-10.000000	-0.816667	33.299999	215.166672	1023.000000	1023.000000	2046.000000
20.920000	-0.010397	-6.144398	-3.395563	-3.859124	0.936382	0.173907	0.000000	-10.000000	-0.800000	33.316666	226.333328	1023.000000	1023.000000	2046.000000
20.940001	-0.008632	-5.101724	-2.364066	-3.786332	0.350871	0.697804	0.000000	-10.000000	-0.800000	33.516666	237.500000	1023.000000	1023.000000	2046.000000
20.959999	-0.006911	-4.084588	-2.745620	-3.280962	1.521506	0.420489	0.000000	-10.000000	-0.791667	33.450001	248.666672	1023.000000	1023.000000	2046.000000
20.980000	-0.006176	-3.650160	-1.829027	-3.668720	0.747973	1.099613	0.000000	-10.000000	-0.791667	33.299999	259.833344	1023.000000	1023.000000	2046.000000
21.000000	-0.004481	-2.648365	-2.053432	-3.048709	1.732401	0.721374	0.000000	-10.000000	-0.783333	33.049999	271.000000	1023.000000	1023.000000	2046.000000
21.020000	-0.004329	-2.558469	-1.456025	-3.645656	1.095935	1.447276	0.000000	-10.000000	-0.775000	32.716667	282.000000	1023.000000	1023.000000	2046.000000
21.040001	-0.002607	-1.540806	-1.416433	-3.050065	1.756330	1.169363	0.000000	-10.000000	-0.783333	32.783333	293.000000	1023.000000	1023.000000	2046.000000
21.059999	-0.002724	-1.610053	-1.228932	-3.677189	1.495611	1.800455	0.000000	-10.000000	-0.791667	32.916668	304.000000	1023.000000	1023.000000	2046.000000
21.080000	-0.000769	-0.454375	-0.828379	-3.072733	1.811185	1.635552	0.000000	-10.000000	-0.816667	33.500000	315.000000	1023.000000	1023.000000	2046.000000
21.100000	-0.000752	-0.444535	-0.887525	-3.424691	1.863809	2.003872	0.000000	-10.000000	-0.833333	33.650002	326.000000	1023.000000	1023.000000	2046.000000
21.120001	0.001451	0.857269	-0.250773	-2.768972	1.954936	1.922077	0.000000	-10.000000	-0.841667	34.049999	337.166656	1023.000000	1023.000000	2046.000000
21.139999	0.002305	1.362087	-0.360600	-2.925241	2.303424	2.344503	0.000000	-10.000000	-0.833333	34.133335	348.500000	1023.000000	1023.000000	2046.000000
21.160000	0.004799	2.836282	0.404308	-2.318593	2.309387	2.441180	0.000000	-10.000000	-0.825000	34.383335	359.833344	1023.000000	1023.000000	2046.000000
21.180000	0.006089	3.598757	0.190447	-2.203243	2.939367	2.672186	0.000000	-10.000000	-0.816667	34.466667	371.333344	1023.000000	1023.000000	2046.000000
21.200001	0.008508	5.028444	1.046920	-1.701645	2.790813	2.892356	0.000000	-10.000000	-0.808333	34.616669	382.666656	1023.000000	1023.000000	2046.000000
21.219999	0.009765	5.771136	0.879124	-1.679762	3.357947	3.213827	0.000000	-10.000000	-0.808333	34.283333	394.333344	1023.000000	1023.000000	2046.000000
21.240000	0.011974	7.076742	1.643652	-1.142592	3.259584	3.316097	0.000000	-10.000000	-0.825000	33.983334	405.666656	1023.000000	1023.000000	2046.000000
21.260000	0.012823	7.578618	1.511481	-1.251776	3.635246	3.683668	0.000000	-10.000000	-0.825000	33.850002	417.166656	1023.000000	1023.000000	2046.000000
21.280001	0.015000	8.865226	2.217243	-0.663502	3.604893	3.706591	0.000000	-10.000000	-0.808333	34.000000	428.500000	1023.000000	1023.000000	2046.000000
21.299999	0.015578	9.206883	1.933655	-0.760476	4.009857	4.023848	0.000000	-10.000000	-0.791667	34.050003	439.833344	1023.000000	1023.000000	2046.000000
21.320000	0.016789	9.922431	2.558480	-0.355117	3.718595	4.000474	0.000000	-10.000000	-0.775000	33.883335	451.166656	1023.000000	1023.000000	2046.000000
21.340000	0.017121	10.118541	2.161370	-0.379077	4.256358	4.079890	0.000000	-10.000000	-0.775000	33.650002	462.500000	1023.000000	1023.000000	2046.000000
21.360001	0.018588	10.985292	2.944753	-0.090479	3.873249	4.257770	0.000000	-10.000000	-0.758333	33.383335	473.833344	1023.000000	1023.000000	2046.000000
21.379999	0.019761	11.678641	2.682548	0.049645	4.582236	4.364213	0.000000	-10.000000	-0.758333	32.766666	485.000000	1023.000000	1023.000000	2046.000000
21.400000	0.021602	12.766961	3.572253	0.528893	4.146996	4.518819	0.000000	-10.000000	-0.733333	32.383335	496.000000	1023.000000	1023.000000	2046.000000
21.420000	0.022295	13.176405	3.144032	0.625210	4.729174	4.677989	0.000000	-10.000000	-0.700000	31.600000	506.833344	1023.000000	1023.000000	2046.000000
21.440001	0.022142	13.085676	3.636749	0.859805	4.073591	4.515532	0.000000	-10.000000	-0.650000	31.166666	517.666687	1023.000000	1023.000000	2046.000000
21.459999	0.022382	13.227727	3.227642	1.089412	4.592625	4.318048	0.000000	-10.000000	-0.633333	30.633333	528.166687	1023.000000	1023.000000	2046.000000
21.480000	0.022911	13.540112	3.926930	1.070602	3.954800	4.587779	0.000000	-10.000000	-0.625000	30.383333	538.500000	1023.000000	1023.000000	2046.000000
21.500000	0.023830	14.083785	3.463104	1.598585	4.834816	4.187280	0.000000	-10.000000	-0.633333	30.250000	548.500000	1023.000000	1023.000000	2046.000000
21.520000	0.023638	13.970018	4.063013	1.228056	4.005779	4.673170	0.000000	-10.000000	-0.625000	30.133333	558.500000	1023.000000	1023.000000	2046.000000
21.540001	0.023867	14.105427	3.593994	2.017791	4.696373	3.797269	0.000000	-10.000000	-0.608333	29.816668	568.500000	1023.000000	1023.000000	2046.000000
21.559999	0.021951	12.973009	3.902426	1.506661	3.466178	4.097744	0.000000	-10.000000	-0.583333	28.983334	578.500000	1023.000000	1023.000000	2046.000000
21.580000	0.022390	13.232673	3.437065	2.240139	4.192287	3.363181	0.000000	-10.000000	-0.550000	27.900002	588.333313	1023.000000	1023.000000	2046.000000
21.600000	0.021370	12.629816	3.882059	1.733651	3.180424	3.833682	0.000000	-10.000000	-0.533333	26.933334	598.000000	1023.000000	1023.000000	2046.000000
21.620001	0.022572	13.340117	3.461028	2.389487	4.158394	3.331208	0.000000	-10.000000	-0.525000	26.216667	607.166687	1023.000000	1023.000000	2046.000000
21.639999	0.022120	13.073165	3.930080	1.835489	3.332827	3.974769	0.000000	-10.000000	-0.533333	25.833334	616.166687	1023.000000	1023.000000	2046.000000
21.660000	0.023975	14.169408	3.805499	2.669293	4.190728	3.503888	0.000000	-10.000000	-0.525000	25.566668	624.666687	1023.000000	1023.000000	2046.000000
21.680000	0.023624	13.961760	4.160492	2.178327	3.518453	4.104488	0.000000	-10.000000	-0.516667	25.416668	633.333313	1023.000000	1023.000000	2046.000000
21.700001	0.025672	15.172430	4.231699	2.907500	4.155031	3.878201	0.000000	-10.000000	-0.491667	25.083334	641.666687	1023.000000	1023.000000	2046.000000
21.719999	0.025595	15.126623	4.339222	2.479823	3.837566	4.470011	0.000000	-10.000000	-0.475000	24.816668	650.333313	1023.000000	1023.000000	2046.000000
21.740000	0.027709	16.376112	4.665550	3.221593	4.240216	4.248754	0.000000	-10.000000	-0.458333	24.550001	658.666687	1023.000000	1023.000000	2046.000000
21.760000	0.027857	16.463249	4.729272	2.833484	4.082165	4.818327	0.000000	-10.000000	-0.450000	24.216667	667.000000	1023.000000	1023.000000	2046.000000
21.780001	0.030139	17.812056	5.036428	3.571545	4.584814	4.619267	0.000000	-10.000000	-0.441667	23.800001	675.000000	1023.000000	1023.000000	2046.000000
21.799999	0.030294	17.903461	5.169335	3.231048	4.340589	5.162488	0.000000	-10.000000	-0.433333	23.316668	683.000000	1023.000000	1023.000000	2046.000000
21.820000	0.032888	19.437101	5.414156	4.151221	5.059156	4.812570	0.000000	-10.000000	-0.408333	22.766668	691.000000	1023.000000	1023.000000	2046.000000
21.840000	0.033272	19.663477	5.849358	3.830003	4.557921	5.426194	0.000000	-10.000000	-0.400000	22.400002	698.666687	1023.000000	1023.000000	2046.000000
21.860001	0.035817	21.167898	5.899193	4.765095	5.550255	4.953355	0.000000	-10.000000	-0.366667	21.850000	706.166687	1023.000000	1023.000000	2046.000000
21.879999	0.035866	21.196682	6.545115	4.251454	4.757271	5.642841	0.000000	-10.000000	-0.350000	21.066668	713.500000	1023.000000	1023.000000	2046.000000
21.900000	0.037818	22.350677	6.451401	5.032701	5.762975	5.103601	0.000000	-10.000000	-0.300000	19.966667	720.666687	1023.000000	1023.000000	2046.000000
21.920000	0.037198	21.983738	6.897106	4.392769	4.988842	5.705020	0.000000	-10.000000	-0.275000	18.950001	727.666687	1023.000000	1023.000000	2046.000000
21.940001	0.038656	22.845837	6.978566	4.893599	5.566922	5.406752	0.000000	-10.000000	-0.250000	18.150000	734.166687	1023.000000	1023.000000	2046.000000
21.959999	0.037673	22.264639	7.046364	4.278582	5.146966	5.792726	0.000000	-10.000000	-0.250000	17.433334	740.500000	1023.000000	1023.000000	2046.000000
21.980000	0.038716	22.880896	7.283444	4.688012	5.336970	5.572468	0.000000	-10.000000	-0.250000	16.883333	746.333313	1023.000000	1023.000000	2046.000000
22.000000	0.038468	22.734518	7.154202	4.413371	5.394230	5.772716	0.000000	-10.000000	-0.250000	16.350000	752.000000	1023.000000	1023.000000	2046.000000
22.020000	0.039451	23.315498	7.634904	4.708121	5.175543	5.796930	0.000000	-10.000000	-0.250000	15.833333	757.500000	1023.000000	1023.000000	2046.000000
22.040001	0.040396	23.874016	7.271587	5.023497	5.953108	5.625823	0.000000	-10.000000	-0.233333	15.166667	762.833313	1023.000000	1023.000000	2046.000000
22.059999	0.040857	24.146275	7.968440	4.934435	5.232975	6.010426	0.000000	-10.000000	-0.216667	14.733334	768.000000	1023.000000	1023.000000	2046.000000
22.080000	0.043197	25.529518	7.740557	5.657613	6.391663	5.739686	0.000000	-10.000000	-0.183333	14.100000	773.000000	1023.000000	1023.000000	2046.000000
22.100000	0.043498	25.707481	8.347025	5.200597	5.652026	6.507833	0.000000	-10.000000	-0.175000	13.566667	777.833313	1023.000000	1023.000000	2046.000000
22.120001	0.046076	27.230783	8.360379	6.041754	6.625914	6.202737	0.000000	-10.000000	-0.158333	13.083333	782.500000	1023.000000	1023.000000	2046.000000
22.139999	0.046044	27.212049	8.689500	5.509583	6.076644	6.936323	0.000000	-10.000000	-0.166667	12.733334	786.833313	1023.000000	1023.000000	2046.000000
22.160000	0.047891	28.303698	8.800673	6.177280	6.632490	6.693255	0.000000	-10.000000	-0.158333	12.416667	791.166687	1023.000000	1023.000000	2046.000000
22.180000	0.047651	28.161703	8.836881	5.849809	6.384045	7.090969	0.000000	-10.000000	-0.158333	12.050000	795.500000	1023.000000	1023.000000	2046.000000
22.200001	0.049397	29.193649	9.222702	6.322629	6.582418	7.065900	0.000000	-10.000000	-0.150000	11.833334	799.833313	1023.000000	1023.000000	2046.000000
22.219999	0.049728	29.389095	9.052918	6.397291	6.845806	7.093081	0.000000	-10.000000	-0.133333	11.250000	803.833313	1023.000000	1023.000000	2046.000000
22.240000	0.050213	29.675768	9.493979	6.625821	6.385519	7.170449	0.000000	-10.000000	-0.116667	10.300000	807.500000	1023.000000	1023.000000	2046.000000
22.260000	0.049538	29.277191	8.922263	6.419722	6.763191	7.172014	0.000000	-10.000000	-0.091667	9.133333	811.000000	1023.000000	1023.000000	2046.000000
22.280001	0.048690	28.775885	9.372778	6.532120	5.926421	6.944566	0.000000	-10.000000	-0.091667	8.450000	814.333313	1023.000000	1023.000000	2046.000000
22.299999	0.049639	29.336906	8.920820	7.125445	6.903101	6.387540	0.000000	-10.000000	-0.091667	8.150001	817.333313	1023.000000	1023.000000	2046.000000
22.320000	0.048856	28.873672	9.397296	6.630524	5.925563	6.920290	0.000000	-10.000000	-0.100000	8.016666	820.000000	1023.000000	1023.000000	2046.000000
22.340000	0.050087	29.601238	9.201493	7.271033	6.724939	6.403773	0.000000	-10.000000	-0.083333	7.816667	822.666687	1023.000000	1023.000000	2046.000000
22.360001	0.047700	28.190813	9.275992	6.651517	5.721251	6.542053	0.000000	-10.000000	-0.066667	7.150000	825.333313	1023.000000	1023.000000	2046.000000
22.379999	0.046842	27.683537	8.789502	7.200466	6.085207	5.608361	0.000000	-10.000000	-0.050000	5.700000	828.000000	1023.000000	1023.000000	2046.000000
22.400000	0.043565	25.747025	8.665430	6.500114	4.885149	5.696331	0.000000	-10.000000	-0.050000	3.366667	830.166687	1023.000000	1023.000000	2046.000000
22.420000	0.043317	25.600212	8.280592	6.992856	5.343894	4.982870	0.000000	-10.000000	-0.050000	1.333333	831.500000	1023.000000	1023.000000	2046.000000
22.440001	0.041235	24.369625	8.248510	6.297393	4.504424	5.319298	0.000000	-10.000000	-0.050000	0.216667	832.000000	1023.000000	1023.000000	2046.000000
22.459999	0.042061	24.858225	8.083357	6.745180	5.072189	4.957499	0.000000	-10.000000	-0.050000	0.000000	832.000000	1023.000000	1023.000000	2046.000000
22.480000	0.040842	24.137560	8.078668	6.195488	4.553075	5.310328	0.000000	-10.000000	-0.050000	0.000000	832.000000	1023.000000	1023.000000	2046.000000
22.500000	0.041691	24.639355	8.159418	6.584520	4.776968	5.118449	0.000000	-10.000000	-0.050000	0.000000	832.000000	1023.000000	1023.000000	2046.000000
22.520000	0.041067	24.270702	7.985966	6.363846	4.729589	5.191302	0.000000	-10.000000	-0.050000	0.000000	832.000000	1023.000000	1023.000000	2046.000000
22.540001	0.041575	24.570869	8.195237	6.530982	4.652932	5.191720	0.000000	-10.000000	-0.050000	0.000000	832.000000	1023.000000	1023.000000	2046.000000
22.559999	0.041743	24.670391	7.932443	6.588930	5.034249	5.114768	0.000000	-10.000000	-0.050000	0.000000	832.000000	1023.000000	1023.000000	2046.000000
22.580000	0.041338	24.430813	8.276533	6.440303	4.399942	5.314034	0.000000	-10.000000	-0.050000	-0.683333	832.000000	1023.000000	1023.000000	2046.000000
22.600000	0.042431	25.076866	7.869546	6.935195	5.378756	4.893369	0.000000	-10.000000	-0.041667	-1.600000	832.000000	1023.000000	1023.000000	2046.000000
22.620001	0.041790	24.698118	8.282705	6.445178	4.550876	5.419358	0.000000	-10.000000	-0.041667	-2.616667	832.000000	1023.000000	1023.000000	2046.000000
22.639999	0.043755	25.859337	7.976569	7.133899	5.634545	5.114324	0.000000	-10.000000	-0.041667	-3.000000	832.000000	1023.000000	1023.000000	2046.000000
22.660000	0.043269	25.571850	8.356132	6.595854	4.879421	5.740443	0.000000	-10.000000	-0.041667	-3.183333	832.000000	1023.000000	1023.000000	2046.000000
22.680000	0.045256	26.746176	8.442727	7.205362	5.547178	5.550908	0.000000	-10.000000	-0.041667	-3.183333	832.000000	1023.000000	1023.000000	2046.000000
22.700001	0.044835	26.497736	8.538691	6.774384	5.195218	5.989444	0.000000	-10.000000	-0.041667	-3.200000	832.000000	1023.000000	1023.000000	2046.000000
22.719999	0.045900	27.126801	8.772547	7.087235	5.368684	5.898334	0.000000	-10.000000	-0.050000	-3.383333	832.000000	1023.000000	1023.000000	2046.000000
22.740000	0.045296	26.770161	8.511498	6.842539	5.493799	5.922324	0.000000	-10.000000	-0.050000	-3.983333	832.000000	1023.000000	1023.000000	2046.000000
22.760000	0.045131	26.672707	8.819517	6.753308	5.167735	5.932147	0.000000	-10.000000	-0.050000	-4.733334	832.000000	1023.000000	1023.000000	2046.000000
22.780001	0.044589	26.351814	8.443682	6.676795	5.522977	5.708362	0.000000	-10.000000	-0.050000	-5.166667	832.000000	1023.000000	1023.000000	2046.000000
22.799999	0.043901	25.945219	8.739284	6.324953	5.003619	5.877363	0.000000	-10.000000	-0.058333	-5.016667	832.000000	1023.000000	1023.000000	2046.000000
22.820000	0.043647	25.795376	8.403516	6.338516	5.432263	5.621082	0.000000	-10.000000	-0.058333	-4.250000	832.000000	1023.000000	1023.000000	2046.000000
22.840000	0.042920	25.365829	8.698433	6.052732	4.796572	5.818093	0.000000	-10.000000	-0.058333	-3.383333	832.000000	1023.000000	1023.000000	2046.000000
22.860001	0.043886	25.936438	8.271395	6.525434	5.773675	5.365935	0.000000	-10.000000	-0.050000	-2.800000	832.000000	1023.000000	1023.000000	2046.000000
22.879999	0.043033	25.432621	8.690961	5.977514	4.872983	5.891162	0.000000	-10.000000	-0.050000	-2.683333	832.000000	1023.000000	1023.000000	2046.000000
22.900000	0.045071	26.636747	8.564559	6.576340	5.853621	5.642228	0.000000	-10.000000	-0.050000	-2.816667	832.000000	1023.000000	1023.000000	2046.000000
22.920000	0.044689	26.411385	8.824731	6.079292	5.283500	6.223862	0.000000	-10.000000	-0.050000	-2.883333	832.000000	1023.000000	1023.000000	2046.000000
22.940001	0.046663	27.577761	8.962429	6.555688	5.870218	6.189426	0.000000	-10.000000	-0.058333	-2.133333	825.000000	1023.000000	1023.000000	2046.000000
22.959999	0.046837	27.680851	9.006390	6.326123	5.752004	6.596334	0.000000	-10.000000	-0.066667	-1.350000	818.000000	1023.000000	1023.000000	2046.000000
22.980000	0.048118	28.437698	9.195439	6.692072	6.011218	6.538969	0.000000	-10.000000	-0.075000	-0.600000	811.000000	1023.000000	1023.000000	2046.000000
23.000000	0.047683	28.180681	9.098882	6.429528	5.870636	6.781635	0.000000	-10.000000	-0.075000	-0.400000	811.000000	1023.000000	1023.000000	2046.000000
23.020000	0.048751	28.812071	9.279677	6.751667	6.096310	6.684416	0.000000	-10.000000	-0.066667	-0.200000	811.000000	1023.000000	1023.000000	2046.000000
23.040001	0.048616	28.732323	9.257363	6.580793	5.984840	6.909325	0.000000	-10.000000	-0.058333	0.000000	811.000000	1023.000000	1023.000000	2046.000000
23.059999	0.050063	29.587099	9.448654	7.088484	6.335630	6.714333	0.000000	-10.000000	-0.050000	0.000000	811.000000	1023.000000	1023.000000	2046.000000
23.080000	0.049405	29.198404	9.313431	6.642537	6.034342	7.208094	0.000000	-10.000000	-0.058333	0.000000	811.000000	1023.000000	1023.000000	2046.000000
23.100000	0.049300	29.136520	9.231881	7.061743	6.204727	6.638170	0.000000	-10.000000	-0.066667	-0.566667	811.000000	1023.000000	1023.000000	2046.000000
23.120001	0.048154	28.459196	9.128350	6.760952	5.789136	6.780758	0.000000	-10.000000	-0.066667	-1.033333	811.000000	1023.000000	1023.000000	2046.000000
23.139999	0.048487	28.655882	9.126306	6.967305	6.011168	6.551103	0.000000	-10.000000	-0.066667	-1.033333	811.000000	1023.000000	1023.000000	2046.000000
23.160000	0.047392	28.008682	9.049696	6.630861	5.655305	6.672820	0.000000	-10.000000	-0.058333	-0.816667	811.000000	1023.000000	1023.000000	2046.000000
23.180000	0.046930	27.735365	9.019333	6.837660	5.701702	6.176671	0.000000	-10.000000	-0.058333	-0.700000	811.000000	1023.000000	1023.000000	2046.000000
23.200001	0.043921	25.957169	8.577521	6.495805	5.064591	5.819250	0.000000	-10.000000	-0.050000	-1.050000	811.000000	1023.000000	1023.000000	2046.000000
23.219999	0.041972	24.805441	8.248626	6.474719	4.721772	5.360324	0.000000	-10.000000	-0.050000	-1.766667	810.833313	1023.000000	1023.000000	2046.000000
23.240000	0.039646	23.430523	7.825906	6.225995	4.356830	5.021791	0.000000	-10.000000	-0.050000	-3.050000	810.333313	1023.000000	1023.000000	2046.000000
23.260000	0.039120	23.119690	7.743450	6.299694	4.369901	4.706646	0.000000	-10.000000	-0.050000	-4.450000	809.166687	1023.000000	1023.000000	2046.000000
23.280001	0.037681	22.269463	7.558929	5.965326	3.974157	4.771051	0.000000	-10.000000	-0.058333	-4.733334	807.833313	1023.000000	1023.000000	2046.000000
23.299999	0.038312	22.642397	7.497697	6.287199	4.409400	4.448100	0.000000	-10.000000	-0.058333	-3.883333	806.333313	1023.000000	1023.000000	2046.000000
23.320000	0.037172	21.968929	7.507346	5.908129	3.851641	4.701814	0.000000	-10.000000	-0.058333	-2.333333	805.500000	1023.000000	1023.000000	2046.000000
23.340000	0.038374	22.678909	7.432614	6.455091	4.494246	4.296958	0.000000	-10.000000	-0.050000	-0.983333	805.000000	1023.000000	1023.000000	2046.000000
23.360001	0.037323	22.057859	7.554079	5.975513	3.789435	4.738832	0.000000	-10.000000	-0.050000	-0.466667	805.000000	1023.000000	1023.000000	2046.000000
23.379999	0.038445	22.720716	7.330274	6.543196	4.536815	4.310431	0.000000	-10.000000	-0.041667	-1.116667	805.000000	1023.000000	1023.000000	2046.000000
23.400000	0.037645	22.247934	7.522041	6.025551	3.850565	4.849779	0.000000	-10.000000	-0.033333	-2.466667	804.500000	1023.000000	1023.000000	2046.000000
23.420000	0.038495	22.750425	7.345450	6.355396	4.419859	4.629720	0.000000	-10.000000	-0.033333	-4.000000	803.666687	1023.000000	1023.000000	2046.000000
23.440001	0.038018	22.468555	7.601259	6.072063	3.850036	4.945197	0.000000	-10.000000	-0.033333	-5.183333	802.166687	1023.000000	1023.000000	2046.000000
23.459999	0.039471	23.327242	7.410439	6.608084	4.706958	4.601761	0.000000	-10.000000	-0.025000	-6.116667	800.500000	1023.000000	1023.000000	2046.000000
23.480000	0.039066	23.088177	7.750226	6.259797	3.989631	5.088522	0.000000	-10.000000	-0.008333	-6.900000	798.333313	1023.000000	1023.000000	2046.000000
23.500000	0.041095	24.286953	7.684427	6.906068	4.935809	4.760649	0.000000	-10.000000	0.000000	-7.566667	796.000000	1023.000000	1023.000000	2046.000000
23.520000	0.040430	23.893917	7.980545	6.484776	4.207440	5.221156	0.000000	-10.000000	0.000000	-8.083334	793.333313	1023.000000	1023.000000	2046.000000
23.540001	0.041734	24.664625	7.860698	6.917195	4.996909	4.889822	0.000000	-10.000000	0.000000	-8.550000	790.666687	1023.000000	1023.000000	2046.000000
23.559999	0.040286	23.809076	7.967955	6.351512	4.292972	5.196637	0.000000	-10.000000	0.008333	-9.233334	787.833313	1023.000000	1023.000000	2046.000000
23.580000	0.040535	23.956324	7.834601	6.465311	4.737783	4.918628	0.000000	-10.000000	0.025000	-10.400001	784.666687	1023.000000	1023.000000	2046.000000
23.600000	0.039196	23.165009	7.799812	5.969723	4.313696	5.081778	0.000000	-10.000000	0.033333	-11.400001	781.000000	1023.000000	1023.000000	2046.000000
23.620001	0.038637	22.834724	7.871295	5.779031	4.134432	5.049966	0.000000	-10.000000	0.033333	-12.100000	777.000000	1023.000000	1023.000000	2046.000000
23.639999	0.038513	22.761011	7.571939	5.846193	4.636703	4.706177	0.000000	-10.000000	0.016667	-12.150001	773.000000	1023.000000	1023.000000	2046.000000
23.660000	0.036775	21.734287	7.705472	5.394481	3.855097	4.779238	0.000000	-10.000000	0.008333	-12.066667	769.000000	1023.000000	1023.000000	2046.000000
23.680000	0.037570	22.203651	7.484227	5.710253	4.572155	4.437017	0.000000	-10.000000	0.016667	-12.066667	765.000000	1023.000000	1023.000000	2046.000000
23.700001	0.036377	21.498766	7.573149	5.261907	3.929957	4.733753	0.000000	-10.000000	0.033333	-12.166667	761.000000	1023.000000	1023.000000	2046.000000
23.719999	0.037366	22.083364	7.665308	5.292423	4.242594	4.883041	0.000000	-10.000000	0.050000	-12.483334	757.000000	1023.000000	1023.000000	2046.000000
23.740000	0.037406	22.106791	7.601061	5.283944	4.276281	4.945505	0.000000	-10.000000	0.050000	-12.700001	753.000000	1023.000000	1023.000000	2046.000000
23.760000	0.037831	22.358038	7.756557	5.313034	4.252009	5.036438	0.000000	-10.000000	0.050000	-13.066667	748.666687	1023.000000	1023.000000	2046.000000
23.780001	0.038374	22.679077	7.653967	5.468088	4.530466	5.026555	0.000000	-10.000000	0.050000	-13.316667	744.333313	1023.000000	1023.000000	2046.000000
23.799999	0.038362	22.671890	7.834308	5.386598	4.314057	5.136927	0.000000	-10.000000	0.050000	-13.683333	739.666687	1023.000000	1023.000000	2046.000000
23.820000	0.038859	22.965500	7.706072	5.565029	4.644007	5.050393	0.000000	-10.000000	0.058333	-14.116667	735.166687	1023.000000	1023.000000	2046.000000
23.840000	0.038965	23.028589	7.912430	5.441472	4.415349	5.259338	0.000000	-10.000000	0.058333	-14.550000	730.333313	1023.000000	1023.000000	2046.000000
23.860001	0.039530	23.362299	7.720449	5.695233	4.841121	5.105494	0.000000	-10.000000	0.058333	-15.016667	725.500000	1023.000000	1023.000000	2046.000000
23.879999	0.038605	22.815535	7.773145	5.366700	4.336056	5.339634	0.000000	-10.000000	0.066667	-15.283334	720.500000	1023.000000	1023.000000	2046.000000
23.900000	0.038764	22.909775	7.534349	5.555587	4.689331	5.130509	0.000000	-10.000000	0.083333	-15.500000	715.500000	1023.000000	1023.000000	2046.000000
23.920000	0.038300	22.635489	7.614151	5.311261	4.428022	5.282053	0.000000	-10.000000	0.116667	-15.783334	710.500000	1023.000000	1023.000000	2046.000000
23.940001	0.038339	22.658596	7.482542	5.403506	4.553842	5.218707	0.000000	-10.000000	0.141667	-16.200001	705.166687	1023.000000	1023.000000	2046.000000
23.959999	0.038450	22.723755	7.634490	5.416211	4.399900	5.273154	0.000000	-10.000000	0.166667	-16.883333	699.833313	1023.000000	1023.000000	2046.000000
23.980000	0.038171	22.558916	7.357327	5.301477	4.489895	5.410217	0.000000	-10.000000	0.183333	-17.566668	694.166687	1023.000000	1023.000000	2046.000000
24.000000	0.036631	21.648712	7.254435	5.285009	4.064898	5.044370	0.000000	-10.000000	0.191667	-18.183334	688.500000	1023.000000	1023.000000	2046.000000
24.020000	0.035674	21.083569	6.961657	5.295696	4.051897	4.774320	0.000000	-10.000000	0.200000	-18.716667	682.333313	1023.000000	1023.000000	2046.000000
24.040001	0.033784	19.966082	6.792153	4.924413	3.588825	4.660691	0.000000	-10.000000	0.200000	-18.950001	676.000000	1023.000000	1023.000000	2046.000000
24.059999	0.033100	19.562370	6.420475	5.050731	3.928284	4.162881	0.000000	-10.000000	0.208333	-19.216667	669.666687	1023.000000	1023.000000	2046.000000
24.080000	0.030306	17.910673	6.260754	4.600751	3.065866	3.983303	0.000000	-10.000000	0.233333	-19.616667	663.166687	1023.000000	1023.000000	2046.000000
24.100000	0.028886	17.071579	5.733897	4.822554	3.325253	3.189874	0.000000	-10.000000	0.266667	-20.316668	656.666687	1023.000000	1023.000000	2046.000000
24.120001	0.024904	14.718526	5.396889	4.276658	2.111238	2.933741	0.000000	-10.000000	0.291667	-21.083334	649.833313	1023.000000	1023.000000	2046.000000
24.139999	0.023789	14.059402	4.885952	4.452819	2.442094	2.278537	0.000000	-10.000000	0.300000	-21.450001	642.833313	1023.000000	1023.000000	2046.000000
24.160000	0.021086	12.461695	4.711473	3.984479	1.541744	2.223998	0.000000	-10.000000	0.300000	-21.883333	635.500000	1023.000000	1023.000000	2046.000000
24.180000	0.021065	12.449600	4.491017	4.060707	1.940885	1.956991	0.000000	-10.000000	0.300000	-22.016666	628.166687	1023.000000	1023.000000	2046.000000
24.200001	0.019604	11.586000	4.383181	3.818631	1.420945	1.963243	0.000000	-10.000000	0.300000	-22.250000	620.833313	1023.000000	1023.000000	2046.000000
24.219999	0.019320	11.418114	4.327160	3.665467	1.400045	2.025441	0.000000	-10.000000	0.300000	-22.383333	613.500000	1023.000000	1023.000000	2046.000000
24.240000	0.019126	11.303598	4.127557	3.752000	1.543635	1.880406	0.000000	-10.000000	0.308333	-22.466667	606.000000	1023.000000	1023.000000	2046.000000
24.260000	0.017825	10.534690	4.149040	3.564705	0.990051	1.830893	0.000000	-10.000000	0.308333	-22.733334	598.500000	1023.000000	1023.000000	2046.000000
24.280001	0.018488	10.926224	3.931700	3.901330	1.608547	1.484647	0.000000	-10.000000	0.316667	-22.700001	590.833313	1023.000000	1023.000000	2046.000000
24.299999	0.017117	10.116100	3.912433	3.644386	1.010984	1.548297	0.000000	-10.000000	0.316667	-22.983334	583.333313	1023.000000	1023.000000	2046.000000
24.320000	0.017532	10.361238	3.868748	3.506749	1.287645	1.698096	0.000000	-10.000000	0.325000	-23.100000	575.666687	1023.000000	1023.000000	2046.000000
24.340000	0.017506	10.345795	3.881462	3.476768	1.207254	1.780312	0.000000	-10.000000	0.333333	-23.416666	568.000000	1023.000000	1023.000000	2046.000000
24.360001	0.017202	10.166337	3.934855	3.318325	0.997198	1.915959	0.000000	-10.000000	0.341667	-23.683334	560.000000	1023.000000	1023.000000	2046.000000
24.379999	0.018435	10.894982	3.955168	3.743572	1.545262	1.650981	0.000000	-10.000000	0.350000	-24.050001	552.000000	1023.000000	1023.000000	2046.000000
24.400000	0.017719	10.471764	4.048540	3.602961	1.056642	1.763621	0.000000	-10.000000	0.350000	-24.316668	546.666687	1023.000000	1023.000000	2046.000000
24.420000	0.018860	11.146137	4.000584	3.784654	1.662139	1.698760	0.000000	-10.000000	0.341667	-24.316668	538.666687	1023.000000	1023.000000	2046.000000
24.440001	0.017884	10.569377	3.994931	3.564119	1.177153	1.833174	0.000000	-10.000000	0.333333	-24.216667	530.666687	1023.000000	1023.000000	2046.000000
24.459999	0.017380	10.271386	3.830144	3.412900	1.346042	1.682299	0.000000	-10.000000	0.333333	-24.016666	520.000000	1023.000000	1023.000000	2046.000000
24.480000	0.016267	9.613598	3.703178	3.179176	1.119566	1.611678	0.000000	-10.000000	0.341667	-24.183334	512.000000	1023.000000	1023.000000	2046.000000
24.500000	0.014885	8.797184	3.623066	2.706388	0.865127	1.602603	0.000000	-10.000000	0.350000	-24.450001	504.000000	1023.000000	1023.000000	2046.000000
24.520000	0.014447	8.538073	3.448088	2.619549	1.159302	1.311133	0.000000	-10.000000	0.341667	-24.683334	495.666656	1023.000000	1023.000000	2046.000000
24.540001	0.012331	7.287708	3.341916	2.146269	0.575877	1.223646	0.000000	-10.000000	0.341667	-24.600000	487.333344	1023.000000	1023.000000	2046.000000
24.559999	0.012482	7.377011	3.120383	2.231396	1.159819	0.865413	0.000000	-10.000000	0.350000	-24.650002	479.000000	1023.000000	1023.000000	2046.000000
24.580000	0.010571	6.247555	3.048024	1.809129	0.462270	0.928133	0.000000	-10.000000	0.375000	-24.650002	471.000000	1023.000000	1023.000000	2046.000000
24.600000	0.010541	6.229550	2.869493	1.661049	0.838937	0.860071	0.000000	-10.000000	0.391667	-24.666668	462.666656	1023.000000	1023.000000	2046.000000
24.620001	0.009752	5.763721	2.873204	1.436061	0.502410	0.952046	0.000000	-10.000000	0.400000	-24.450001	454.333344	1023.000000	1023.000000	2046.000000
24.639999	0.009382	5.544467	2.880873	1.171300	0.412554	1.079741	0.000000	-10.000000	0.383333	-24.183334	446.000000	1023.000000	1023.000000	2046.000000
24.660000	0.010026	5.925522	2.757637	1.378932	0.890929	0.898024	0.000000	-10.000000	0.366667	-24.266666	438.000000	1023.000000	1023.000000	2046.000000
24.680000	0.008642	5.107409	2.668306	1.186981	0.438293	0.813829	0.000000	-10.000000	0.341667	-24.116667	430.000000	1023.000000	1023.000000	2046.000000
24.700001	0.009418	5.566236	2.619964	1.374575	0.955756	0.615941	0.000000	-10.000000	0.341667	-24.216667	422.000000	1023.000000	1023.000000	2046.000000
24.719999	0.008343	4.930799	2.583811	1.173744	0.432581	0.740664	0.000000	-10.000000	0.333333	-24.000000	414.000000	1023.000000	1023.000000	2046.000000
24.740000	0.008874	5.244375	2.475646	1.164770	0.892531	0.711429	0.000000	-10.000000	0.333333	-23.983334	406.000000	1023.000000	1023.000000	2046.000000
24.760000	0.008301	4.906110	2.446097	1.065141	0.554300	0.840571	0.000000	-10.000000	0.333333	-23.833334	398.000000	1023.000000	1023.000000	2046.000000
24.780001	0.007926	4.684285	2.308983	0.816946	0.618682	0.939673	0.000000	-10.000000	0.333333	-23.633333	390.000000	1023.000000	1023.000000	2046.000000
24.799999	0.007936	4.690284	2.257256	0.910745	0.639191	0.883091	0.000000	-10.000000	0.325000	-23.583334	382.000000	1023.000000	1023.000000	2046.000000
24.820000	0.006984	4.127315	2.094992	0.653731	0.472808	0.905784	0.000000	-10.000000	0.316667	-23.466667	374.000000	1023.000000	1023.000000	2046.000000
24.840000	0.007283	4.304146	2.066382	0.812464	0.665300	0.759999	0.000000	-10.000000	0.308333	-23.400000	366.166656	1023.000000	1023.000000	2046.000000
24.860001	0.005929	3.504192	1.906513	0.559861	0.301637	0.736181	0.000000	-10.000000	0.308333	-23.033333	358.500000	1023.000000	1023.000000	2046.000000
24.879999	0.006470	3.823485	1.844685	0.688544	0.678760	0.611497	0.000000	-10.000000	0.300000	-22.916666	350.833344	1023.000000	1023.000000	2046.000000
24.900000	0.004891	2.890805	1.691398	0.458681	0.176961	0.563765	0.000000	-10.000000	0.291667	-22.700001	343.333344	1023.000000	1023.000000	2046.000000
24.920000	0.005513	3.258469	1.572999	0.566335	0.689721	0.429415	0.000000	-10.000000	0.291667	-22.450001	335.666656	1023.000000	1023.000000	2046.000000
24.940001	0.003972	2.347621	1.453942	0.310808	0.111980	0.470891	0.000000	-10.000000	0.291667	-22.416668	328.333344	1023.000000	1023.000000	2046.000000
24.959999	0.004579	2.706038	1.369658	0.427816	0.610566	0.297999	0.000000	-10.000000	0.283333	-22.266668	320.666656	1023.000000	1023.000000	2046.000000
24.980000	0.003279	1.937628	1.230964	0.221118	0.146151	0.339395	0.000000	-10.000000	0.283333	-22.316668	313.333344	1023.000000	1023.000000	2046.000000
25.000000	0.003279	1.937761	1.152793	0.079528	0.385058	0.320382	0.000000	-10.000000	0.283333	-22.066668	305.833344	1023.000000	1023.000000	2046.000000
25.020000	0.002745	1.622166	1.077495	0.004571	0.114913	0.425187	0.000000	-10.000000	0.291667	-21.966667	298.500000	1023.000000	1023.000000	2046.000000
25.040001	0.001993	1.177966	0.916207	-0.265257	0.075858	0.451157	0.000000	-10.000000	0.283333	-21.866667	291.166656	1023.000000	1023.000000	2046.000000
25.059999	0.002101	1.241506	0.821411	-0.184766	0.207644	0.397217	0.000000	-10.000000	0.275000	-21.600000	283.833344	1023.000000	1023.000000	2046.000000
25.080000	0.000778	0.459564	0.632878	-0.451695	-0.088738	0.367118	0.000000	-10.000000	0.266667	-21.400000	276.666656	1023.000000	1023.000000	2046.000000
25.100000	0.001327	0.784148	0.598276	-0.318343	0.262777	0.241438	0.000000	-10.000000	0.266667	-21.083334	269.500000	1023.000000	1023.000000	2046.000000
25.120001	-0.000148	-0.087228	0.453663	-0.551584	-0.204267	0.214960	0.000000	-10.000000	0.250000	-20.900000	262.500000	1023.000000	1023.000000	2046.000000
25.139999	0.000189	0.111652	0.339842	-0.468271	0.183077	0.057003	0.000000	-10.000000	0.233333	-20.600000	255.500000	1023.000000	1023.000000	2046.000000
25.160000	-0.001912	-1.130176	-0.024133	-0.728183	-0.350055	-0.027806	0.000000	-10.000000	0.208333	-20.416668	248.500000	1023.000000	1023.000000	2046.000000
25.180000	-0.002852	-1.685505	-0.331623	-0.911977	-0.160962	-0.280944	0.000000	-10.000000	0.200000	-20.050001	241.666672	1023.000000	1023.000000	2046.000000
25.200001	-0.005417	-3.201371	-0.739592	-1.239890	-0.790337	-0.431553	0.000000	-10.000000	0.200000	-19.766666	235.000000	1023.000000	1023.000000	2046.000000
25.219999	-0.007202	-4.256634	-1.112153	-1.752479	-0.893513	-0.498488	0.000000	-10.000000	0.200000	-19.416666	228.333328	1023.000000	1023.000000	2046.000000
25.240000	-0.008219	-4.857588	-1.302946	-1.910606	-1.050668	-0.593369	0.000000	-10.000000	0.200000	-19.283333	221.833328	1023.000000	1023.000000	2046.000000
25.260000	-0.009742	-5.757320	-1.578056	-2.168174	-1.307306	-0.703785	0.000000	-10.000000	0.191667	-19.150000	215.333328	1023.000000	1023.000000	2046.000000
25.280001	-0.008736	-5.162781	-1.634330	-1.923654	-0.741471	-0.863326	0.000000	-10.000000	0.183333	-19.050001	209.000000	1023.000000	1023.000000	2046.000000
25.299999	-0.010078	-5.955956	-1.796228	-2.285959	-1.116515	-0.757254	0.000000	-10.000000	0.175000	-18.816668	202.666672	1023.000000	1023.000000	2046.000000
25.320000	-0.009332	-5.515455	-1.655014	-2.068514	-0.860847	-0.931080	0.000000	-10.000000	0.166667	-18.483334	196.500000	1023.000000	1023.000000	2046.000000
25.340000	-0.011059	-6.535702	-1.891198	-2.277822	-1.362276	-1.004406	0.000000	-10.000000	0.158333	-18.183334	190.500000	1023.000000	1023.000000	2046.000000
25.360001	-0.011354	-6.710098	-2.040451	-2.466261	-1.058125	-1.145261	0.000000	-10.000000	0.150000	-17.700001	184.500000	1023.000000	1023.000000	2046.000000
25.379999	-0.013202	-7.802357	-2.238366	-2.643375	-1.616264	-1.304353	0.000000	-10.000000	0.141667	-17.216667	178.500000	1023.000000	1023.000000	2046.000000
25.400000	-0.015073	-8.907866	-2.600150	-2.958220	-1.669472	-1.680024	0.000000	-10.000000	0.133333	-16.716667	174.500000	1023.000000	1023.000000	2046.000000
25.420000	-0.017649	-10.430552	-2.947322	-3.004426	-2.342792	-2.136012	0.000000	-10.000000	0.116667	-16.050001	168.833328	1023.000000	1023.000000	2046.000000
25.440001	-0.020389	-12.050025	-3.522212	-3.431944	-2.635956	-2.459912	0.000000	-10.000000	0.091667	-15.216667	163.500000	1023.000000	1023.000000	2046.000000
25.459999	-0.021646	-12.793044	-3.719543	-3.522858	-2.923508	-2.627136	0.000000	-10.000000	0.058333	-14.150001	156.666672	1023.000000	1023.000000	2046.000000
25.480000	-0.023383	-13.819446	-4.035172	-3.750350	-3.230856	-2.803069	0.000000	-10.000000	0.041667	-13.600000	152.000000	1023.000000	1023.000000	2046.000000
25.500000	-0.022935	-13.554657	-4.057682	-3.550071	-2.917054	-3.029849	0.000000	-10.000000	0.025000	-13.333334	147.500000	1023.000000	1023.000000	2046.000000
25.520000	-0.024282	-14.350700	-4.230129	-3.532227	-3.320548	-3.267796	0.000000	-10.000000	0.025000	-13.316667	143.000000	1023.000000	1023.000000	2046.000000
25.540001	-0.023904	-14.126989	-4.272382	-3.520747	-2.972120	-3.361740	0.000000	-10.000000	0.016667	-13.083333	138.500000	1023.000000	1023.000000	2046.000000
25.559999	-0.024236	-14.323230	-4.347920	-3.449619	-3.218173	-3.307519	0.000000	-10.000000	0.016667	-12.666667	134.166672	1023.000000	1023.000000	2046.000000
25.580000	-0.024509	-14.485023	-4.401752	-3.735392	-3.220179	-3.127700	0.000000	-10.000000	0.008333	-12.066667	130.000000	1023.000000	1023.000000	2046.000000
25.600000	-0.023953	-14.156472	-4.289826	-3.631865	-3.196846	-3.037935	0.000000	-10.000000	0.000000	-11.516666	126.000000	1023.000000	1023.000000	2046.000000
25.620001	-0.024838	-14.679315	-4.512708	-3.652339	-3.334889	-3.179379	0.000000	-10.000000	0.000000	-11.133333	122.000000	1023.000000	1023.000000	2046.000000
25.639999	-0.023761	-14.042910	-4.354365	-3.550999	-2.935292	-3.202253	0.000000	-10.000000	0.000000	-10.833334	118.333336	1023.000000	1023.000000	2046.000000
25.660000	-0.024112	-14.250168	-4.339062	-3.524339	-3.251052	-3.135714	0.000000	-10.000000	0.000000	-10.650001	114.666664	1023.000000	1023.000000	2046.000000
25.680000	-0.022685	-13.406857	-4.166234	-3.491513	-2.745702	-3.003408	0.000000	-10.000000	0.008333	-10.633333	111.333336	1023.000000	1023.000000	2046.000000
25.700001	-0.022236	-13.141500	-3.982440	-3.263306	-2.996980	-2.898774	0.000000	-10.000000	0.008333	-10.600000	107.666664	1023.000000	1023.000000	2046.000000
25.719999	-0.021493	-12.702352	-3.954737	-3.410515	-2.582785	-2.754315	0.000000	-10.000000	0.008333	-10.533334	104.166664	1023.000000	1023.000000	2046.000000
25.740000	-0.021357	-12.622153	-3.862338	-3.247894	-2.825923	-2.685998	0.000000	-10.000000	0.000000	-10.233334	100.500000	1023.000000	1023.000000	2046.000000
25.760000	-0.021828	-12.900625	-4.046981	-3.536443	-2.587980	-2.729221	0.000000	-10.000000	0.000000	-10.033334	97.166664	1023.000000	1023.000000	2046.000000
25.780001	-0.022212	-13.127582	-4.005481	-3.578598	-2.834333	-2.709169	0.000000	-10.000000	0.000000	-9.816668	93.833336	1023.000000	1023.000000	2046.000000
25.799999	-0.023350	-13.800052	-4.273566	-4.004945	-2.749942	-2.771598	0.000000	-10.000000	0.000000	-9.766667	90.500000	1023.000000	1023.000000	2046.000000
25.820000	-0.023613	-13.955134	-4.166471	-4.166502	-2.881687	-2.740474	0.000000	-10.000000	0.000000	-9.683333	87.166664	1023.000000	1023.000000	2046.000000
25.840000	-0.024800	-14.656791	-4.417925	-4.586817	-2.843853	-2.808197	0.000000	-10.000000	0.000000	-9.500000	84.000000	1023.000000	1023.000000	2046.000000
25.860001	-0.024699	-14.597366	-4.293387	-4.658616	-2.873186	-2.772177	0.000000	-10.000000	0.000000	-9.200001	80.833336	1023.000000	1023.000000	2046.000000
25.879999	-0.025771	-15.230596	-4.499268	-5.005016	-2.852674	-2.873637	0.000000	-10.000000	0.000000	-8.833334	77.666664	1023.000000	1023.000000	2046.000000
25.900000	-0.025700	-15.188783	-4.438006	-5.022264	-2.962579	-2.765934	0.000000	-10.000000	0.000000	-8.500000	74.666664	1023.000000	1023.000000	2046.000000
25.920000	-0.026517	-15.671500	-4.686439	-5.315047	-2.883817	-2.786197	0.000000	-10.000000	0.000000	-8.050000	72.000000	1023.000000	1023.000000	2046.000000
25.940001	-0.025906	-15.310711	-4.532672	-5.266735	-2.859083	-2.652221	0.000000	-10.000000	0.000000	-7.650000	69.333336	1023.000000	1023.000000	2046.000000
25.959999	-0.026418	-15.613237	-4.743050	-5.436521	-2.732359	-2.701308	0.000000	-10.000000	0.000000	-7.400000	66.833336	1023.000000	1023.000000	2046.000000
25.980000	-0.025452	-15.041970	-4.510065	-5.371683	-2.611783	-2.548440	0.000000	-10.000000	-0.008333	-7.266666	64.166664	1023.000000	1023.000000	2046.000000
26.000000	-0.026202	-15.485584	-4.759990	-5.458403	-2.612940	-2.654251	0.000000	-10.000000	-0.016667	-7.016666	61.833332	1023.000000	1023.000000	2046.000000
26.020000	-0.025030	-14.792816	-4.440864	-5.353493	-2.441237	-2.557223	0.000000	-10.000000	-0.033333	-6.700000	59.500000	1023.000000	1023.000000	2046.000000
26.040001	-0.025715	-15.197319	-4.704552	-5.365747	-2.524238	-2.602781	0.000000	-10.000000	-0.033333	-6.433333	57.333332	1023.000000	1023.000000	2046.000000
26.059999	-0.024543	-14.504720	-4.426763	-5.362235	-2.250193	-2.465529	0.000000	-10.000000	-0.041667	-6.266667	55.000000	1023.000000	1023.000000	2046.000000
26.080000	-0.025189	-14.886921	-4.591936	-5.248006	-2.489963	-2.557017	0.000000	-10.000000	-0.041667	-6.133333	52.666668	1023.000000	1023.000000	2046.000000
26.100000	-0.024200	-14.302191	-4.497430	-5.299999	-2.011059	-2.493702	0.000000	-10.000000	-0.050000	-5.966667	50.500000	1023.000000	1023.000000	2046.000000
26.120001	-0.024449	-14.449615	-4.496924	-5.155576	-2.341403	-2.455711	0.000000	-10.000000	-0.050000	-5.800000	48.500000	1023.000000	1023.000000	2046.000000
26.139999	-0.024097	-14.241286	-4.537326	-5.360408	-1.979762	-2.363790	0.000000	-10.000000	-0.050000	-5.616667	46.666668	1023.000000	1023.000000	2046.000000
26.160000	-0.023749	-14.035377	-4.397332	-5.244203	-2.228669	-2.165172	0.000000	-10.000000	-0.050000	-5.350000	45.000000	1023.000000	1023.000000	2046.000000
26.180000	-0.024032	-14.202819	-4.556651	-5.479381	-2.081578	-2.085208	0.000000	-10.000000	-0.050000	-5.100000	43.333332	1023.000000	1023.000000	2046.000000
26.200001	-0.023122	-13.665327	-4.308410	-5.398245	-2.095436	-1.863237	0.000000	-10.000000	-0.050000	-4.800000	41.500000	1023.000000	1023.000000	2046.000000
26.219999	-0.023726	-14.022243	-4.567417	-5.488076	-1.994055	-1.972696	0.000000	-10.000000	-0.050000	-4.516667	39.833332	1023.000000	1023.000000	2046.000000
26.240000	-0.022856	-13.507738	-4.330938	-5.389286	-1.977160	-1.810356	0.000000	-10.000000	-0.050000	-4.183333	38.333332	1023.000000	1023.000000	2046.000000
26.260000	-0.023517	-13.898474	-4.610219	-5.440987	-1.880419	-1.966848	0.000000	-10.000000	-0.050000	-3.783334	37.000000	1023.000000	1023.000000	2046.000000
26.280001	-0.022574	-13.341049	-4.341514	-5.370124	-1.852777	-1.776634	0.000000	-10.000000	-0.050000	-3.383333	35.666668	1023.000000	1023.000000	2046.000000
26.299999	-0.023356	-13.803388	-4.584018	-5.426007	-1.880789	-1.912574	0.000000	-10.000000	-0.050000	-2.966667	34.500000	1023.000000	1023.000000	2046.000000
26.320000	-0.022492	-13.292531	-4.324186	-5.380336	-1.789506	-1.798503	0.000000	-10.000000	-0.050000	-2.500000	33.500000	1023.000000	1023.000000	2046.000000
26.340000	-0.023140	-13.675809	-4.599763	-5.366645	-1.815379	-1.894022	0.000000	-10.000000	-0.058333	-1.933333	32.666668	1023.000000	1023.000000	2046.000000
26.360001	-0.022168	-13.101385	-4.271680	-5.411785	-1.665596	-1.752324	0.000000	-10.000000	-0.058333	-1.066667	32.166668	1023.000000	1023.000000	2046.000000
26.379999	-0.023055	-13.625344	-4.526043	-5.297597	-1.880685	-1.921019	0.000000	-10.000000	-0.058333	-0.416667	32.000000	1023.000000	1023.000000	2046.000000
26.400000	-0.022937	-13.555587	-4.466451	-5.498630	-1.695649	-1.894857	0.000000	-10.000000	-0.066667	0.583333	32.000000	1023.000000	1023.000000	2046.000000
26.420000	-0.024583	-14.528373	-4.771218	-5.417796	-2.167462	-2.171897	0.000000	-10.000000	-0.083333	1.366667	32.000000	1023.000000	1023.000000	2046.000000
26.440001	-0.025491	-15.065392	-4.981686	-5.806602	-2.012342	-2.264761	0.000000	-10.000000	-0.091667	2.500000	32.000000	1023.000000	1023.000000	2046.000000
26.459999	-0.026122	-15.438025	-4.940876	-5.896266	-2.433229	-2.167655	0.000000	-10.000000	-0.091667	3.333333	32.000000	1023.000000	1023.000000	2046.000000
26.480000	-0.026959	-15.932515	-5.276348	-6.226447	-2.217784	-2.211937	0.000000	-10.000000	-0.083333	4.200000	32.000000	1023.000000	1023.000000	2046.000000
26.500000	-0.026130	-15.442758	-4.977230	-6.160811	-2.319300	-1.985416	0.000000	-10.000000	-0.091667	4.900000	32.000000	1023.000000	1023.000000	2046.000000
26.520000	-0.026189	-15.477654	-5.193748	-6.082695	-2.090052	-2.111158	0.000000	-10.000000	-0.091667	5.483334	32.000000	1023.000000	1023.000000	2046.000000
26.540001	-0.024937	-14.737659	-4.861004	-6.324572	-1.967026	-1.585058	0.000000	-10.000000	-0.108333	6.133333	32.000000	1023.000000	1023.000000	2046.000000
26.559999	-0.025388	-15.004423	-5.098232	-5.929741	-1.978554	-1.997896	0.000000	-10.000000	-0.125000	7.016667	32.000000	1023.000000	1023.000000	2046.000000
26.580000	-0.024678	-14.584572	-4.857332	-5.990060	-1.855467	-1.881713	0.000000	-10.000000	-0.158333	8.250000	32.000000	1023.000000	1023.000000	2046.000000
26.600000	-0.025699	-15.188365	-5.177789	-5.959367	-2.048247	-2.002962	0.000000	-10.000000	-0.191667	9.750000	32.000000	1023.000000	1023.000000	2046.000000
26.620001	-0.025547	-15.098433	-5.060332	-6.199485	-1.828468	-2.010147	0.000000	-10.000000	-0.216667	11.483334	30.333334	1023.000000	1023.000000	2046.000000
26.639999	-0.026921	-15.910487	-5.278200	-6.020130	-2.260618	-2.351539	0.000000	-10.000000	-0.241667	13.350000	27.333334	1023.000000	1023.000000	2046.000000
26.660000	-0.028376	-16.770411	-5.549112	-6.299271	-2.228676	-2.693352	0.000000	-10.000000	-0.275000	15.366667	25.833334	1023.000000	1023.000000	2046.000000
26.680000	-0.029538	-17.457073	-5.592713	-6.286468	-2.865941	-2.711951	0.000000	-10.000000	-0.308333	17.033333	28.000000	1023.000000	1023.000000	2046.000000
26.700001	-0.030805	-18.205925	-6.022507	-6.500939	-2.744378	-2.938101	0.000000	-10.000000	-0.333333	18.616667	33.500000	1023.000000	1023.000000	2046.000000
26.719999	-0.030196	-17.845589	-5.758539	-6.472710	-2.911179	-2.703160	0.000000	-10.000000	-0.358333	19.683334	39.500000	1023.000000	1023.000000	2046.000000
26.740000	-0.030568	-18.065392	-6.020807	-6.447350	-2.730989	-2.866245	0.000000	-10.000000	-0.400000	20.816668	45.833332	1023.000000	1023.000000	2046.000000
26.760000	-0.029042	-17.163639	-5.581082	-6.339737	-2.676159	-2.566661	0.000000	-10.000000	-0.433333	21.766666	52.500000	1023.000000	1023.000000	2046.000000
26.780001	-0.029081	-17.186808	-5.825212	-6.144301	-2.512930	-2.704366	0.000000	-10.000000	-0.450000	22.750000	59.666668	1023.000000	1023.000000	2046.000000
26.799999	-0.027259	-16.110041	-5.366684	-6.018403	-2.380021	-2.344933	0.000000	-10.000000	-0.483333	23.400000	67.166664	1023.000000	1023.000000	2046.000000
26.820000	-0.027068	-15.997231	-5.571382	-5.854486	-2.163055	-2.408308	0.000000	-10.000000	-0.525000	24.116667	75.000000	1023.000000	1023.000000	2046.000000
26.840000	-0.025243	-14.918634	-5.080050	-5.714378	-2.111511	-2.012694	0.000000	-10.000000	-0.550000	25.116667	83.000000	1023.000000	1023.000000	2046.000000
26.860001	-0.024841	-14.681296	-5.258970	-5.594376	-1.788992	-2.038958	0.000000	-10.000000	-0.558333	26.216667	91.166664	1023.000000	1023.000000	2046.000000
26.879999	-0.022958	-13.568432	-4.755661	-5.458763	-1.787630	-1.566379	0.000000	-10.000000	-0.558333	26.833334	99.500000	1023.000000	1023.000000	2046.000000
26.900000	-0.022074	-13.045703	-4.824423	-5.276591	-1.353705	-1.590985	0.000000	-10.000000	-0.591667	27.116667	108.333336	1023.000000	1023.000000	2046.000000
26.920000	-0.019636	-11.604583	-4.202592	-5.044613	-1.286866	-1.070512	0.000000	-10.000000	-0.583333	27.416666	117.333336	1023.000000	1023.000000	2046.000000
26.940001	-0.018477	-10.919883	-4.230416	-4.795744	-0.855981	-1.037742	0.000000	-10.000000	-0.600000	27.866667	126.500000	1023.000000	1023.000000	2046.000000
26.959999	-0.015960	-9.432447	-3.565391	-4.619643	-0.726060	-0.521353	0.000000	-10.000000	-0.591667	28.250000	135.666672	1023.000000	1023.000000	2046.000000
26.980000	-0.015052	-8.895716	-3.667432	-4.405809	-0.329581	-0.492893	0.000000	-10.000000	-0.625000	28.600000	145.000000	1023.000000	1023.000000	2046.000000
27.000000	-0.013211	-7.807466	-3.071820	-4.358410	-0.201098	-0.176138	0.000000	-10.000000	-0.641667	29.033335	154.500000	1023.000000	1023.000000	2046.000000
27.020000	-0.013082	-7.731546	-3.282055	-4.267059	0.087798	-0.270231	0.000000	-10.000000	-0.658333	29.400002	164.000000	1023.000000	1023.000000	2046.000000
27.040001	-0.011793	-6.969378	-2.719837	-4.374363	0.102544	0.022279	0.000000	-10.000000	-0.658333	29.616667	173.666672	1023.000000	1023.000000	2046.000000
27.059999	-0.011898	-7.031518	-2.900428	-4.242058	0.257023	-0.146055	0.000000	-10.000000	-0.658333	29.733334	183.500000	1023.000000	1023.000000	2046.000000
27.080000	-0.010479	-6.193283	-2.331411	-4.447454	0.348916	0.236666	0.000000	-10.000000	-0.683333	30.066668	193.500000	1023.000000	1023.000000	2046.000000
27.100000	-0.010686	-6.315551	-2.519140	-4.230707	0.396399	0.037896	0.000000	-10.000000	-0.725000	30.600000	203.500000	1023.000000	1023.000000	2046.000000
27.120001	-0.009374	-5.540044	-2.074258	-4.346122	0.694981	0.185355	0.000000	-10.000000	-0.733333	31.200001	213.666672	1023.000000	1023.000000	2046.000000
27.139999	-0.008955	-5.292594	-2.013806	-4.015530	0.563897	0.172845	0.000000	-10.000000	-0.741667	31.716667	224.000000	1023.000000	1023.000000	2046.000000
27.160000	-0.007875	-4.654077	-1.892931	-4.164587	1.004215	0.399227	0.000000	-10.000000	-0.733333	32.150002	234.500000	1023.000000	1023.000000	2046.000000
27.180000	-0.005982	-3.535581	-1.362055	-3.899607	0.854682	0.871399	0.000000	-10.000000	-0.750000	32.266666	245.166672	1023.000000	1023.000000	2046.000000
27.200001	-0.004879	-2.883700	-1.443372	-3.797068	1.369393	0.987347	0.000000	-10.000000	-0.758333	32.366665	255.833328	1023.000000	1023.000000	2046.000000
27.219999	-0.002463	-1.455357	-0.789891	-3.623979	1.411541	1.546972	0.000000	-10.000000	-0.766667	32.400002	266.666656	1023.000000	1023.000000	2046.000000
27.240000	-0.001455	-0.859637	-0.865828	-3.118126	1.716811	1.407505	0.000000	-10.000000	-0.758333	32.516666	277.500000	1023.000000	1023.000000	2046.000000
27.260000	0.000963	0.569286	-0.275038	-3.011610	2.081835	1.774099	0.000000	-10.000000	-0.750000	32.383335	288.500000	1023.000000	1023.000000	2046.000000
27.280001	0.001992	1.177224	-0.262112	-2.532877	2.143415	1.828798	0.000000	-10.000000	-0.733333	32.300003	299.333344	1023.000000	1023.000000	2046.000000
27.299999	0.004133	2.442432	0.283444	-2.498428	2.504440	2.152975	0.000000	-10.000000	-0.741667	32.066669	310.000000	1023.000000	1023.000000	2046.000000
27.320000	0.005127	3.030194	0.399066	-2.018495	2.441941	2.207682	0.000000	-10.000000	-0.733333	31.933334	320.666656	1023.000000	1023.000000	2046.000000
27.340000	0.006864	4.056433	0.694090	-2.007597	2.983188	2.386752	0.000000	-10.000000	-0.758333	31.600000	331.333344	1023.000000	1023.000000	2046.000000
27.360001	0.008115	4.796113	1.027372	-1.594531	2.721388	2.641885	0.000000	-10.000000	-0.750000	31.716667	342.000000	1023.000000	1023.000000	2046.000000
27.379999	0.009244	5.463362	1.088047	-1.590513	3.279789	2.686040	0.000000	-10.000000	-0.741667	31.633333	352.500000	1023.000000	1023.000000	2046.000000
27.400000	0.010658	6.298796	1.555807	-1.198451	2.974647	2.966794	0.000000	-10.000000	-0.700000	31.716667	363.000000	1023.000000	1023.000000	2046.000000
27.420000	0.011465	6.775667	1.509048	-1.186918	3.439372	3.014164	0.000000	-10.000000	-0.691667	31.533333	373.666656	1023.000000	1023.000000	2046.000000
27.440001	0.013091	7.736901	2.097127	-0.918366	3.150947	3.407193	0.000000	-10.000000	-0.700000	31.366667	384.166656	1023.000000	1023.000000	2046.000000
27.459999	0.013673	8.080474	1.971980	-0.785149	3.607110	3.286533	0.000000	-10.000000	-0.708333	31.383333	394.833344	1023.000000	1023.000000	2046.000000
27.480000	0.015246	9.010254	2.520411	-0.560535	3.359183	3.691196	0.000000	-10.000000	-0.691667	31.216667	405.166656	1023.000000	1023.000000	2046.000000
27.500000	0.015343	9.067968	2.262557	-0.482280	3.751111	3.536581	0.000000	-10.000000	-0.683333	30.983334	415.833344	1023.000000	1023.000000	2046.000000
27.520000	0.016255	9.606695	2.671488	-0.383497	3.478772	3.839932	0.000000	-10.000000	-0.700000	30.633333	426.166656	1023.000000	1023.000000	2046.000000
27.540001	0.015832	9.356995	2.338128	-0.355836	3.802682	3.572020	0.000000	-10.000000	-0.716667	30.733334	436.500000	1023.000000	1023.000000	2046.000000
27.559999	0.017069	10.087555	2.888260	-0.309769	3.561341	3.947724	0.000000	-10.000000	-0.708333	30.833334	446.666656	1023.000000	1023.000000	2046.000000
27.580000	0.017615	10.410644	2.728360	-0.190098	4.081666	3.790716	0.000000	-10.000000	-0.683333	30.633333	457.000000	1023.000000	1023.000000	2046.000000
27.600000	0.019888	11.753878	3.477424	0.137432	3.869477	4.269545	0.000000	-10.000000	-0.658333	30.133333	467.333344	1023.000000	1023.000000	2046.000000
27.620001	0.020888	12.344619	3.353767	0.422088	4.383192	4.185571	0.000000	-10.000000	-0.633333	29.766666	477.500000	1023.000000	1023.000000	2046.000000
27.639999	0.022752	13.446261	3.851026	0.531086	4.235260	4.828889	0.000000	-10.000000	-0.616667	29.483334	487.500000	1023.000000	1023.000000	2046.000000
27.660000	0.022616	13.365824	3.623161	0.922091	4.481095	4.339477	0.000000	-10.000000	-0.608333	29.083334	497.333344	1023.000000	1023.000000	2046.000000
27.680000	0.023726	14.022047	4.231854	0.991962	4.099363	4.698867	0.000000	-10.000000	-0.600000	28.666666	507.000000	1023.000000	1023.000000	2046.000000
27.700001	0.023429	13.846642	3.892753	1.244164	4.366626	4.343100	0.000000	-10.000000	-0.566667	28.166666	516.666687	1023.000000	1023.000000	2046.000000
27.719999	0.024448	14.448639	4.466491	1.183728	4.138842	4.659579	0.000000	-10.000000	-0.541667	27.666666	526.166687	1023.000000	1023.000000	2046.000000
27.740000	0.023062	13.629613	3.978500	1.501178	4.145939	4.003995	0.000000	-10.000000	-0.525000	27.016666	535.500000	1023.000000	1023.000000	2046.000000
27.760000	0.022094	13.057342	4.134794	1.358501	3.807409	3.756637	0.000000	-10.000000	-0.508333	26.000000	544.500000	1023.000000	1023.000000	2046.000000
27.780001	0.020294	11.993995	3.712601	1.751496	3.330681	3.199217	0.000000	-10.000000	-0.483333	25.066668	553.333313	1023.000000	1023.000000	2046.000000
27.799999	0.019977	11.806190	3.739224	1.604029	3.447853	3.015083	0.000000	-10.000000	-0.433333	23.966667	561.833313	1023.000000	1023.000000	2046.000000
27.820000	0.019935	11.781330	3.826707	1.874923	3.030569	3.049131	0.000000	-10.000000	-0.416667	23.100000	570.000000	1023.000000	1023.000000	2046.000000
27.840000	0.020118	11.889700	3.736742	1.742355	3.474810	2.935793	0.000000	-10.000000	-0.400000	22.183334	577.833313	1023.000000	1023.000000	2046.000000
27.860001	0.020847	12.320294	4.089046	1.979726	3.073422	3.178100	0.000000	-10.000000	-0.391667	21.616667	585.500000	1023.000000	1023.000000	2046.000000
27.879999	0.020951	12.381853	3.795912	2.008526	3.543013	3.034402	0.000000	-10.000000	-0.358333	21.250000	592.833313	1023.000000	1023.000000	2046.000000
27.900000	0.022441	13.262612	4.471364	2.022611	3.213194	3.555444	0.000000	-10.000000	-0.316667	20.516666	600.000000	1023.000000	1023.000000	2046.000000
27.920000	0.022335	13.200099	4.095271	2.425565	3.428007	3.251256	0.000000	-10.000000	-0.275000	19.549999	606.833313	1023.000000	1023.000000	2046.000000
27.940001	0.023588	13.940331	4.615006	2.361776	3.512034	3.451515	0.000000	-10.000000	-0.225000	17.833334	613.666687	1023.000000	1023.000000	2046.000000
27.959999	0.023814	14.073836	4.501236	2.863662	3.367882	3.341056	0.000000	-10.000000	-0.175000	15.950000	620.000000	1023.000000	1023.000000	2046.000000
27.980000	0.024667	14.578227	4.698728	2.721373	3.743397	3.414729	0.000000	-10.000000	-0.133333	13.350000	625.833313	1023.000000	1023.000000	2046.000000
28.000000	0.025460	15.046834	4.857532	3.142701	3.503310	3.543291	0.000000	-10.000000	-0.083333	10.566667	630.666687	1023.000000	1023.000000	2046.000000
28.020000	0.026019	15.377433	4.731720	3.079616	4.025928	3.540169	0.000000	-10.000000	-0.041667	6.900000	634.500000	1023.000000	1023.000000	2046.000000
28.040001	0.027422	16.206692	5.286402	3.270497	3.634134	4.015659	0.000000	-10.000000	-0.016667	2.500000	637.166687	1023.000000	1023.000000	2046.000000
28.059999	0.027697	16.369223	5.036254	3.460065	4.064924	3.807980	0.000000	-10.000000	-0.008333	-1.266667	638.500000	1023.000000	1023.000000	2046.000000
28.080000	0.028964	17.117752	5.666588	3.453047	3.721928	4.276189	0.000000	-10.000000	-0.016667	-4.783333	639.000000	1023.000000	1023.000000	2046.000000
28.100000	0.028575	16.887535	5.294516	3.643234	4.010681	3.939104	0.000000	-10.000000	0.008333	-7.466667	639.000000	1023.000000	1023.000000	2046.000000
28.120001	0.029124	17.212572	5.798562	3.418418	3.745367	4.250226	0.000000	-10.000000	0.025000	-10.266666	639.000000	1023.000000	1023.000000	2046.000000
28.139999	0.028041	16.572037	5.279515	3.564906	3.952645	3.774970	0.000000	-10.000000	0.050000	-12.200001	639.000000	1023.000000	1023.000000	2046.000000
28.160000	0.028038	16.570692	5.737577	3.200539	3.600488	4.032088	0.000000	-10.000000	0.058333	-13.283334	639.000000	1023.000000	1023.000000	2046.000000
28.180000	0.026666	15.759545	5.157953	3.267350	3.732354	3.601888	0.000000	-10.000000	0.075000	-13.966667	632.000000	1023.000000	1023.000000	2046.000000
28.200001	0.026610	15.726389	5.570674	2.801184	3.482008	3.872524	0.000000	-10.000000	0.091667	-14.283334	623.333313	1023.000000	1023.000000	2046.000000
28.219999	0.025416	15.020958	5.058195	2.931705	3.530327	3.500730	0.000000	-10.000000	0.091667	-14.566667	613.000000	1023.000000	1023.000000	2046.000000
28.240000	0.025578	15.116851	5.441895	2.602053	3.395108	3.677796	0.000000	-10.000000	0.091667	-14.900001	608.000000	1023.000000	1023.000000	2046.000000
28.260000	0.024799	14.656440	5.056624	2.885421	3.307014	3.407380	0.000000	-10.000000	0.108333	-15.366667	603.000000	1023.000000	1023.000000	2046.000000
28.280001	0.025299	14.951657	5.276969	2.671921	3.516745	3.486022	0.000000	-10.000000	0.125000	-16.000000	597.833313	1023.000000	1023.000000	2046.000000
28.299999	0.025217	14.902999	5.193212	3.064620	3.288130	3.357037	0.000000	-10.000000	0.150000	-16.683332	592.666687	1023.000000	1023.000000	2046.000000
28.320000	0.025657	15.163203	5.238429	2.859727	3.712107	3.352941	0.000000	-10.000000	0.158333	-17.183332	587.166687	1023.000000	1023.000000	2046.000000
28.340000	0.025852	15.278524	5.325686	3.183181	3.334112	3.435545	0.000000	-10.000000	0.175000	-17.566668	581.500000	1023.000000	1023.000000	2046.000000
28.360001	0.025745	15.215099	5.132536	2.989008	3.757005	3.336550	0.000000	-10.000000	0.183333	-17.983334	575.500000	1023.000000	1023.000000	2046.000000
28.379999	0.026071	15.408072	5.416122	3.097673	3.286944	3.607332	0.000000	-10.000000	0.183333	-18.433334	569.500000	1023.000000	1023.000000	2046.000000
28.400000	0.025600	15.129450	5.004996	3.030285	3.681365	3.412803	0.000000	-10.000000	0.183333	-18.783333	565.500000	1023.000000	1023.000000	2046.000000
28.420000	0.026021	15.378261	5.450943	2.869394	3.200742	3.857183	0.000000	-10.000000	0.183333	-19.083334	559.166687	1023.000000	1023.000000	2046.000000
28.440001	0.025226	14.908458	4.948336	3.127582	3.434357	3.398183	0.000000	-10.000000	0.191667	-19.400002	552.666687	1023.000000	1023.000000	2046.000000
28.459999	0.025893	15.303001	5.388343	2.826964	3.384747	3.702948	0.000000	-10.000000	0.216667	-19.766668	544.000000	1023.000000	1023.000000	2046.000000
28.480000	0.025347	14.980327	5.000599	3.250720	3.300969	3.428038	0.000000	-10.000000	0.225000	-20.050001	537.333313	1023.000000	1023.000000	2046.000000
28.500000	0.025263	14.930446	5.079994	2.961532	3.433976	3.454944	0.000000	-10.000000	0.250000	-20.383333	530.666687	1023.000000	1023.000000	2046.000000
28.520000	0.024613	14.546129	4.919187	3.166561	3.056885	3.403497	0.000000	-10.000000	0.266667	-20.750000	523.833313	1023.000000	1023.000000	2046.000000
28.540001	0.024349	14.390238	4.828520	2.879635	3.368237	3.313846	0.000000	-10.000000	0.300000	-21.233334	517.000000	1023.000000	1023.000000	2046.000000
28.559999	0.024280	14.349345	4.963073	3.100604	2.890853	3.394816	0.000000	-10.000000	0.308333	-21.683334	509.833344	1023.000000	1023.000000	2046.000000
28.580000	0.023594	13.943954	4.550858	2.997545	3.199152	3.196398	0.000000	-10.000000	0.316667	-22.416666	502.500000	1023.000000	1023.000000	2046.000000
28.600000	0.023316	13.779829	4.739196	2.604360	2.686944	3.749330	0.000000	-10.000000	0.308333	-22.650000	495.000000	1023.000000	1023.000000	2046.000000
28.620001	0.021222	12.542104	4.079648	2.895495	2.682266	2.884695	0.000000	-10.000000	0.308333	-22.766666	487.500000	1023.000000	1023.000000	2046.000000
28.639999	0.020494	12.111698	4.360338	2.421846	2.175302	3.154212	0.000000	-10.000000	0.291667	-22.716667	479.833344	1023.000000	1023.000000	2046.000000
28.660000	0.018609	10.997628	3.617209	2.525367	2.250518	2.604535	0.000000	-10.000000	0.291667	-22.766666	472.333344	1023.000000	1023.000000	2046.000000
28.680000	0.017963	10.615895	3.934519	2.058687	1.896413	2.726276	0.000000	-10.000000	0.291667	-22.966667	464.666656	1023.000000	1023.000000	2046.000000
28.700001	0.015719	9.289771	3.273860	2.328553	1.682281	2.005077	0.000000	-10.000000	0.308333	-22.900000	457.000000	1023.000000	1023.000000	2046.000000
28.719999	0.013830	8.173738	3.166981	1.939477	1.453957	1.613323	0.000000	-10.000000	0.325000	-23.000000	449.333344	1023.000000	1023.000000	2046.000000
28.740000	0.010961	6.477907	2.655756	2.085979	0.706587	1.029584	0.000000	-10.000000	0.325000	-23.049999	441.666656	1023.000000	1023.000000	2046.000000
28.760000	0.008639	5.105567	2.205945	1.748358	0.661973	0.489291	0.000000	-10.000000	0.333333	-23.200001	434.000000	1023.000000	1023.000000	2046.000000
28.780001	0.007448	4.401754	2.261151	1.594594	-0.073724	0.619734	0.000000	-10.000000	0.333333	-23.350000	426.000000	1023.000000	1023.000000	2046.000000
28.799999	0.005913	3.494295	1.658186	1.441623	0.209092	0.185394	0.000000	-10.000000	0.341667	-23.350000	418.333344	1023.000000	1023.000000	2046.000000
28.820000	0.005688	3.361342	1.991691	1.340047	-0.345036	0.374640	0.000000	-10.000000	0.341667	-23.350000	410.666656	1023.000000	1023.000000	2046.000000
28.840000	0.004405	2.603159	1.351566	1.330121	-0.019984	-0.058543	0.000000	-10.000000	0.325000	-23.133333	403.000000	1023.000000	1023.000000	2046.000000
28.860001	0.004576	2.704446	1.810750	1.216050	-0.531118	0.208765	0.000000	-10.000000	0.325000	-23.033335	395.166656	1023.000000	1023.000000	2046.000000
28.879999	0.003421	2.022062	1.144607	1.363726	-0.188747	-0.297524	0.000000	-10.000000	0.308333	-22.866667	387.500000	1023.000000	1023.000000	2046.000000
28.900000	0.003661	2.163391	1.624417	1.116559	-0.660851	0.083266	0.000000	-10.000000	0.316667	-22.933334	379.833344	1023.000000	1023.000000	2046.000000
28.920000	0.002844	1.680518	1.004997	1.291371	-0.329291	-0.286559	0.000000	-10.000000	0.308333	-22.733334	372.166656	1023.000000	1023.000000	2046.000000
28.940001	0.003120	1.844029	1.462417	0.962567	-0.687044	0.106088	0.000000	-10.000000	0.325000	-22.783333	364.500000	1023.000000	1023.000000	2046.000000
28.959999	0.002516	1.487200	0.915191	1.144829	-0.304850	-0.267971	0.000000	-10.000000	0.316667	-22.466667	356.833344	1023.000000	1023.000000	2046.000000
28.980000	0.003206	1.894838	1.491461	0.859110	-0.680003	0.224271	0.000000	-10.000000	0.316667	-22.600000	349.333344	1023.000000	1023.000000	2046.000000
29.000000	0.002937	1.735993	1.001453	1.145424	-0.285558	-0.125327	0.000000	-10.000000	0.300000	-22.566668	341.666656	1023.000000	1023.000000	2046.000000
29.020000	0.003958	2.339074	1.612643	0.877247	-0.498041	0.347225	0.000000	-10.000000	0.308333	-22.866667	334.333344	1023.000000	1023.000000	2046.000000
29.040001	0.003382	1.998783	1.084742	1.304012	-0.321656	-0.068316	0.000000	-10.000000	0.325000	-22.783333	326.666656	1023.000000	1023.000000	2046.000000
29.059999	0.003690	2.180801	1.439637	0.894941	-0.374574	0.220797	0.000000	-10.000000	0.333333	-22.666668	319.166656	1023.000000	1023.000000	2046.000000
29.080000	0.002574	1.521110	0.883590	1.222138	-0.398633	-0.185985	0.000000	-10.000000	0.325000	-22.566668	311.500000	1023.000000	1023.000000	2046.000000
29.100000	0.002109	1.246416	1.049840	0.659836	-0.421612	-0.041648	0.000000	-10.000000	0.308333	-22.583334	304.000000	1023.000000	1023.000000	2046.000000
29.120001	0.000601	0.355108	0.666179	0.763158	-0.693526	-0.380703	0.000000	-10.000000	0.308333	-22.633333	296.500000	1023.000000	1023.000000	2046.000000
29.139999	-0.000102	-0.060348	0.674437	0.134947	-0.489857	-0.379874	0.000000	-10.000000	0.308333	-22.666668	288.833344	1023.000000	1023.000000	2046.000000
29.160000	-0.001363	-0.805522	0.468702	0.150299	-0.891345	-0.533178	0.000000	-10.000000	0.308333	-22.550001	278.666656	1023.000000	1023.000000	2046.000000
29.180000	-0.002365	-1.398000	0.146576	-0.280416	-0.543499	-0.720662	0.000000	-10.000000	0.300000	-22.383333	271.000000	1023.000000	1023.000000	2046.000000
29.200001	-0.002761	-1.631992	0.345962	-0.545723	-1.066084	-0.366147	0.000000	-10.000000	0.300000	-22.150002	263.666656	1023.000000	1023.000000	2046.000000
29.219999	-0.004015	-2.372685	-0.314835	-0.664454	-0.738575	-0.654821	0.000000	-10.000000	0.300000	-21.983334	258.833344	1023.000000	1023.000000	2046.000000
29.240000	-0.003783	-2.235651	0.155131	-1.074834	-1.135423	-0.180525	0.000000	-10.000000	0.300000	-21.750000	251.500000	1023.000000	1023.000000	2046.000000
29.260000	-0.004647	-2.746091	-0.478299	-0.850262	-0.844214	-0.573317	0.000000	-10.000000	0.291667	-21.533333	244.166672	1023.000000	1023.000000	2046.000000
29.280001	-0.004323	-2.554614	-0.051260	-1.235762	-0.958583	-0.309008	0.000000	-10.000000	0.283333	-21.450001	237.000000	1023.000000	1023.000000	2046.000000
29.299999	-0.004826	-2.852055	-0.481595	-0.846435	-0.881865	-0.642160	0.000000	-10.000000	0.275000	-21.300001	229.833328	1023.000000	1023.000000	2046.000000
29.320000	-0.004714	-2.786252	-0.432969	-1.196479	-0.585729	-0.571075	0.000000	-10.000000	0.266667	-21.133333	222.666672	1023.000000	1023.000000	2046.000000
29.340000	-0.004934	-2.915908	-0.442254	-1.006472	-0.956695	-0.510486	0.000000	-10.000000	0.275000	-20.950001	215.500000	1023.000000	1023.000000	2046.000000
29.360001	-0.005230	-3.091117	-0.632154	-1.265782	-0.548938	-0.644243	0.000000	-10.000000	0.266667	-20.750000	208.500000	1023.000000	1023.000000	2046.000000
29.379999	-0.005234	-3.093397	-0.590065	-1.121705	-0.891629	-0.489997	0.000000	-10.000000	0.266667	-20.550001	201.666672	1023.000000	1023.000000	2046.000000
29.400000	-0.005565	-3.289118	-0.811661	-1.319144	-0.486034	-0.672279	0.000000	-10.000000	0.250000	-20.350000	197.166672	1023.000000	1023.000000	2046.000000
29.420000	-0.005452	-3.222231	-0.540030	-1.327813	-0.975602	-0.378786	0.000000	-10.000000	0.233333	-20.050001	190.500000	1023.000000	1023.000000	2046.000000
29.440001	-0.006214	-3.672594	-1.028591	-1.454861	-0.520026	-0.669116	0.000000	-10.000000	0.216667	-19.883335	183.666672	1023.000000	1023.000000	2046.000000
29.459999	-0.005879	-3.474480	-0.568412	-1.647523	-1.044356	-0.214190	0.000000	-10.000000	0.200000	-19.666668	174.833328	1023.000000	1023.000000	2046.000000
29.480000	-0.006911	-4.084208	-1.246046	-1.630693	-0.602385	-0.605085	0.000000	-10.000000	0.200000	-19.483334	168.166672	1023.000000	1023.000000	2046.000000
29.500000	-0.006551	-3.871501	-0.797699	-1.928757	-1.008881	-0.136165	0.000000	-10.000000	0.200000	-19.150000	161.833328	1023.000000	1023.000000	2046.000000
29.520000	-0.007974	-4.712717	-1.587084	-1.838263	-0.673242	-0.614128	0.000000	-10.000000	0.191667	-18.900000	155.333328	1023.000000	1023.000000	2046.000000
29.540001	-0.008489	-5.016802	-1.227988	-2.265136	-1.219334	-0.304344	0.000000	-10.000000	0.183333	-18.616667	149.000000	1023.000000	1023.000000	2046.000000
29.559999	-0.010161	-6.005391	-2.019751	-2.236480	-0.896830	-0.852330	0.000000	-10.000000	0.175000	-18.350000	142.666672	1023.000000	1023.000000	2046.000000
29.580000	-0.010420	-6.157977	-1.624695	-2.657165	-1.391993	-0.484125	0.000000	-10.000000	0.183333	-17.950001	136.500000	1023.000000	1023.000000	2046.000000
29.600000	-0.011595	-6.852407	-2.306871	-2.547093	-1.020386	-0.978057	0.000000	-10.000000	0.175000	-17.816668	130.500000	1023.000000	1023.000000	2046.000000
29.620001	-0.010789	-6.376410	-1.755214	-2.749983	-1.304947	-0.566266	0.000000	-10.000000	0.166667	-17.650000	124.500000	1023.000000	1023.000000	2046.000000
29.639999	-0.011466	-6.776501	-2.375922	-2.718217	-0.920819	-0.761543	0.000000	-10.000000	0.150000	-17.366667	118.666664	1023.000000	1023.000000	2046.000000
29.660000	-0.011418	-6.748268	-1.837892	-2.996492	-1.395302	-0.518582	0.000000	-10.000000	0.150000	-17.066668	114.833336	1023.000000	1023.000000	2046.000000
29.680000	-0.012971	-7.665788	-2.604996	-2.818145	-1.210229	-1.032418	0.000000	-10.000000	0.150000	-16.566668	109.166664	1023.000000	1023.000000	2046.000000
29.700001	-0.013578	-8.024399	-2.317605	-3.413889	-1.597593	-0.695312	0.000000	-10.000000	0.133333	-16.200001	103.666664	1023.000000	1023.000000	2046.000000
29.719999	-0.015583	-9.209845	-3.109352	-3.277715	-1.449854	-1.372923	0.000000	-10.000000	0.116667	-15.500000	96.333336	1023.000000	1023.000000	2046.000000
29.740000	-0.016730	-9.887689	-2.798630	-3.786320	-2.007545	-1.295193	0.000000	-10.000000	0.100000	-15.083333	92.833336	1023.000000	1023.000000	2046.000000
29.760000	-0.019675	-11.627968	-3.725484	-3.573668	-2.167238	-2.161578	0.000000	-10.000000	0.083333	-14.333333	87.833336	1023.000000	1023.000000	2046.000000
29.780001	-0.021497	-12.704576	-3.596837	-4.122468	-2.749315	-2.235956	0.000000	-10.000000	0.050000	-13.733334	83.166664	1023.000000	1023.000000	2046.000000
29.799999	-0.023889	-14.118318	-4.446460	-3.878949	-2.932672	-2.860237	0.000000	-10.000000	0.025000	-12.900000	77.000000	1023.000000	1023.000000	2046.000000
29.820000	-0.024752	-14.628204	-4.289310	-4.405940	-3.144111	-2.788843	0.000000	-10.000000	0.016667	-12.483334	74.000000	1023.000000	1023.000000	2046.000000
29.840000	-0.025794	-15.244454	-4.752307	-4.089675	-3.265162	-3.137311	0.000000	-10.000000	0.016667	-12.133333	71.000000	1023.000000	1023.000000	2046.000000
29.860001	-0.025799	-15.247390	-4.542200	-4.422142	-3.199278	-3.083770	0.000000	-10.000000	0.016667	-11.866667	66.833336	1023.000000	1023.000000	2046.000000
29.879999	-0.026413	-15.610135	-4.865875	-4.055503	-3.368109	-3.320648	0.000000	-10.000000	0.008333	-11.450000	61.666668	1023.000000	1023.000000	2046.000000
29.900000	-0.026322	-15.556121	-4.785663	-4.353829	-3.127726	-3.288903	0.000000	-10.000000	0.008333	-11.150000	58.000000	1023.000000	1023.000000	2046.000000
29.920000	-0.026635	-15.741372	-4.861423	-4.009784	-3.461054	-3.409110	0.000000	-10.000000	0.008333	-10.633333	54.500000	1023.000000	1023.000000	2046.000000
29.940001	-0.026706	-15.783312	-5.012308	-4.259501	-3.042133	-3.469371	0.000000	-10.000000	0.016667	-10.266667	52.000000	1023.000000	1023.000000	2046.000000
29.959999	-0.026486	-15.652998	-4.741500	-4.180120	-3.510259	-3.221119	0.000000	-10.000000	0.016667	-9.716667	47.333332	1023.000000	1023.000000	2046.000000
29.980000	-0.026764	-15.817403	-5.157566	-4.225762	-3.055941	-3.378134	0.000000	-10.000000	0.008333	-9.450001	44.166668	1023.000000	1023.000000	2046.000000
30.000000	-0.025724	-15.202980	-4.528436	-4.459020	-3.423615	-2.791910	0.000000	-10.000000	0.000000	-9.183333	41.000000	1023.000000	1023.000000	2046.000000
30.020000	-0.025717	-15.198778	-5.000278	-4.159950	-2.910553	-3.127998	0.000000	-10.000000	0.000000	-9.183333	37.833332	1023.000000	1023.000000	2046.000000
30.040001	-0.024343	-14.386425	-4.274201	-4.389305	-3.184317	-2.538602	0.000000	-10.000000	0.000000	-9.200001	34.666668	1023.000000	1023.000000	2046.000000
30.059999	-0.024332	-14.380153	-4.779017	-4.023603	-2.691369	-2.886164	0.000000	-10.000000	0.000000	-9.116667	30.500000	1023.000000	1023.000000	2046.000000
30.080000	-0.023355	-13.802648	-4.153959	-4.330710	-2.969151	-2.348828	0.000000	-10.000000	0.000000	-8.950001	28.500000	1023.000000	1023.000000	2046.000000
30.100000	-0.023930	-14.142460	-4.716420	-4.053090	-2.597006	-2.775944	0.000000	-10.000000	0.000000	-8.716667	25.500000	1023.000000	1023.000000	2046.000000
30.120001	-0.023627	-13.963342	-4.206301	-4.500916	-2.877290	-2.378835	0.000000	-10.000000	0.000000	-8.550000	22.666666	1023.000000	1023.000000	2046.000000
30.139999	-0.024799	-14.656122	-4.807132	-4.294836	-2.711406	-2.842749	0.000000	-10.000000	0.000000	-8.433333	18.833334	1023.000000	1023.000000	2046.000000
30.160000	-0.024960	-14.751624	-4.442421	-4.909327	-2.816460	-2.583417	0.000000	-10.000000	0.000000	-8.450000	17.000000	1023.000000	1023.000000	2046.000000
30.180000	-0.026177	-15.470375	-4.935472	-4.750047	-2.830015	-2.954840	0.000000	-10.000000	0.000000	-8.366667	14.166667	1023.000000	1023.000000	2046.000000
30.200001	-0.026349	-15.572159	-4.760499	-5.303610	-2.642573	-2.865478	0.000000	-10.000000	0.000000	-8.083334	11.333333	1023.000000	1023.000000	2046.000000
30.219999	-0.027294	-16.130974	-4.969024	-5.166883	-2.944361	-3.050704	0.000000	-10.000000	-0.008333	-7.650000	7.666667	1023.000000	1023.000000	2046.000000
30.240000	-0.027578	-16.298634	-5.008701	-5.652491	-2.639332	-2.998109	0.000000	-10.000000	-0.016667	-7.350000	5.833333	1023.000000	1023.000000	2046.000000
30.260000	-0.027983	-16.538025	-5.036390	-5.505708	-3.014358	-2.981568	0.000000	-10.000000	-0.033333	-7.066667	4.166667	1023.000000	1023.000000	2046.000000
30.280001	-0.028068	-16.588371	-5.153261	-5.856233	-2.598204	-2.980674	0.000000	-10.000000	-0.041667	-6.783333	2.666667	1023.000000	1023.000000	2046.000000
30.299999	-0.027996	-16.545441	-5.051400	-5.691560	-2.926158	-2.876322	0.000000	-10.000000	-0.050000	-6.400000	0.166667	1023.000000	1023.000000	2046.000000
30.320000	-0.027940	-16.512644	-5.195232	-5.864186	-2.434034	-3.019192	0.000000	-10.000000	-0.050000	-6.150000	-1.500000	1023.000000	1023.000000	2046.000000
30.340000	-0.027376	-16.179293	-4.905880	-5.710988	-2.787943	-2.774482	0.000000	-10.000000	-0.041667	-6.000000	-3.166667	1023.000000	1023.000000	2046.000000
30.360001	-0.027350	-16.164059	-5.186362	-5.801047	-2.266696	-2.909953	0.000000	-10.000000	-0.041667	-5.766667	-5.166667	1023.000000	1023.000000	2046.000000
30.379999	-0.026465	-15.640793	-4.690395	-5.894729	-2.654706	-2.400963	0.000000	-10.000000	-0.041667	-5.533333	-7.166667	1023.000000	1023.000000	2046.000000
30.400000	-0.026820	-15.850453	-5.224880	-5.790140	-2.184696	-2.650737	0.000000	-10.000000	-0.050000	-5.316667	-9.166667	1023.000000	1023.000000	2046.000000
30.420000	-0.025734	-15.208526	-4.563081	-6.061637	-2.501039	-2.082769	0.000000	-10.000000	-0.050000	-5.250000	-10.500000	1023.000000	1023.000000	2046.000000
30.440001	-0.026194	-15.480847	-5.124557	-5.730482	-2.174563	-2.451245	0.000000	-10.000000	-0.050000	-5.183333	-12.333333	1023.000000	1023.000000	2046.000000
30.459999	-0.025315	-14.960946	-4.552712	-6.070827	-2.338958	-1.998450	0.000000	-10.000000	-0.050000	-5.016667	-14.666667	1023.000000	1023.000000	2046.000000
30.480000	-0.025725	-15.203533	-5.036953	-5.663629	-2.160202	-2.342749	0.000000	-10.000000	-0.050000	-4.783333	-16.833334	1023.000000	1023.000000	2046.000000
30.500000	-0.024955	-14.748514	-4.616392	-6.039027	-2.096145	-1.996951	0.000000	-10.000000	-0.050000	-4.550000	-18.500000	1023.000000	1023.000000	2046.000000
30.520000	-0.025292	-14.947486	-4.834424	-5.583381	-2.224258	-2.305423	0.000000	-10.000000	-0.058333	-4.383334	-19.500000	1023.000000	1023.000000	2046.000000
30.540001	-0.025044	-14.800975	-4.795220	-5.889442	-1.892532	-2.223782	0.000000	-10.000000	-0.058333	-4.300000	-20.333334	1023.000000	1023.000000	2046.000000
30.559999	-0.024813	-14.664252	-4.700687	-5.608120	-2.174978	-2.180468	0.000000	-10.000000	-0.058333	-4.133333	-21.833334	1023.000000	1023.000000	2046.000000
30.580000	-0.024852	-14.687650	-4.942167	-5.780244	-1.689322	-2.275916	0.000000	-10.000000	-0.050000	-3.983333	-23.166666	1023.000000	1023.000000	2046.000000
30.600000	-0.024319	-14.372718	-4.484209	-5.839262	-2.191595	-1.857653	0.000000	-10.000000	-0.050000	-3.700000	-24.666666	1023.000000	1023.000000	2046.000000
30.620001	-0.024811	-14.663035	-5.024863	-5.723296	-1.737968	-2.176908	0.000000	-10.000000	-0.058333	-3.350000	-25.833334	1023.000000	1023.000000	2046.000000
30.639999	-0.023980	-14.171912	-4.402456	-6.059169	-2.101024	-1.609264	0.000000	-10.000000	-0.058333	-2.850000	-27.333334	1023.000000	1023.000000	2046.000000
30.660000	-0.024454	-14.452168	-4.964074	-5.721251	-1.726043	-2.040801	0.000000	-10.000000	-0.058333	-2.500000	-28.333334	1023.000000	1023.000000	2046.000000
30.680000	-0.023762	-14.043489	-4.418254	-6.131409	-1.961584	-1.532242	0.000000	-10.000000	-0.050000	-2.183333	-29.166666	1023.000000	1023.000000	2046.000000
30.700001	-0.024538	-14.501968	-4.970963	-5.646683	-1.863811	-2.020512	0.000000	-10.000000	-0.050000	-1.933333	-29.500000	1023.000000	1023.000000	2046.000000
30.719999	-0.025150	-14.863605	-5.004830	-6.015667	-1.764429	-2.078678	0.000000	-10.000000	-0.058333	-1.383333	-29.833334	1023.000000	1023.000000	2046.000000
30.740000	-0.026004	-15.368249	-4.955628	-5.947570	-2.344392	-2.120659	0.000000	-10.000000	-0.058333	-0.733333	-30.000000	1023.000000	1023.000000	2046.000000
30.760000	-0.027380	-16.181715	-5.550750	-6.251016	-2.037011	-2.342937	0.000000	-10.000000	-0.058333	-0.216667	-30.000000	1023.000000	1023.000000	2046.000000
30.780001	-0.027347	-16.161961	-5.094076	-6.650094	-2.505096	-1.912694	0.000000	-10.000000	-0.058333	0.000000	-30.000000	1023.000000	1023.000000	2046.000000
30.799999	-0.028098	-16.605640	-5.699599	-6.347513	-2.215556	-2.342972	0.000000	-10.000000	-0.075000	0.000000	-30.000000	1023.000000	1023.000000	2046.000000
30.820000	-0.027256	-16.108509	-5.190564	-6.753883	-2.174323	-1.989739	0.000000	-10.000000	-0.091667	0.000000	-30.000000	1023.000000	1023.000000	2046.000000
30.840000	-0.026977	-15.943686	-5.462191	-6.071996	-2.043848	-2.365651	0.000000	-10.000000	-0.100000	0.000000	-30.000000	1023.000000	1023.000000	2046.000000
30.860001	-0.026704	-15.781811	-5.320210	-6.504350	-1.794561	-2.162689	0.000000	-10.000000	-0.091667	0.283333	-30.000000	1023.000000	1023.000000	2046.000000
30.879999	-0.026991	-15.951900	-5.282105	-6.203356	-2.217033	-2.249406	0.000000	-10.000000	-0.083333	1.033333	-30.000000	1023.000000	1023.000000	2046.000000
30.900000	-0.027548	-16.280928	-5.587696	-6.448338	-1.883334	-2.361559	0.000000	-10.000000	-0.083333	2.233333	-30.000000	1023.000000	1023.000000	2046.000000
30.920000	-0.027685	-16.361900	-5.341564	-6.543872	-2.364771	-2.111694	0.000000	-10.000000	-0.091667	3.800000	-30.000000	1023.000000	1023.000000	2046.000000
30.940001	-0.029223	-17.270828	-5.954398	-6.613962	-2.091767	-2.610701	0.000000	-10.000000	-0.116667	5.416667	-30.000000	1023.000000	1023.000000	2046.000000
30.959999	-0.030367	-17.946745	-5.561964	-6.882485	-2.924879	-2.577418	0.000000	-10.000000	-0.133333	7.016667	-30.000000	1023.000000	1023.000000	2046.000000
30.980000	-0.032858	-19.419163	-6.442791	-6.685697	-2.893909	-3.396765	0.000000	-10.000000	-0.150000	8.350000	-30.000000	1023.000000	1023.000000	2046.000000
31.000000	-0.033536	-19.819969	-6.113392	-7.092160	-3.501998	-3.112419	0.000000	-10.000000	-0.158333	9.716667	-30.000000	1023.000000	1023.000000	2046.000000
31.020000	-0.034804	-20.569134	-6.873393	-6.782403	-3.279662	-3.633678	0.000000	-10.000000	-0.175000	11.150000	-30.000000	1023.000000	1023.000000	2046.000000
31.040001	-0.034199	-20.211716	-6.290138	-7.207706	-3.544262	-3.169609	0.000000	-10.000000	-0.200000	12.533333	-30.000000	1023.000000	1023.000000	2046.000000
31.059999	-0.034490	-20.383842	-6.738213	-6.633225	-3.353509	-3.658895	0.000000	-10.000000	-0.233333	13.883333	-11.166667	1023.000000	1023.000000	2046.000000
31.080000	-0.033618	-19.868464	-6.404828	-6.891221	-3.124400	-3.448016	0.000000	-10.000000	-0.258333	14.733334	7.666667	1023.000000	1023.000000	2046.000000
31.100000	-0.032985	-19.494377	-6.297237	-6.389612	-3.296661	-3.510867	0.000000	-10.000000	-0.291667	15.750000	28.166666	1023.000000	1023.000000	2046.000000
31.120001	-0.032335	-19.110054	-6.466236	-6.475824	-2.710458	-3.457536	0.000000	-10.000000	-0.300000	16.600000	31.500000	1023.000000	1023.000000	2046.000000
31.139999	-0.030908	-18.266838	-5.848453	-6.376982	-3.076728	-2.964675	0.000000	-10.000000	-0.333333	17.900000	36.833332	1023.000000	1023.000000	2046.000000
31.160000	-0.030635	-18.105190	-6.308894	-6.148975	-2.517314	-3.130008	0.000000	-10.000000	-0.350000	19.033333	42.500000	1023.000000	1023.000000	2046.000000
31.180000	-0.028877	-17.066248	-5.527429	-6.461747	-2.692728	-2.384344	0.000000	-10.000000	-0.391667	20.166666	48.833332	1023.000000	1023.000000	2046.000000
31.200001	-0.028305	-16.728001	-5.925703	-5.924026	-2.250479	-2.627793	0.000000	-10.000000	-0.416667	21.250000	55.333332	1023.000000	1023.000000	2046.000000
31.219999	-0.026480	-15.649673	-5.280930	-6.274283	-2.067423	-2.027037	0.000000	-10.000000	-0.450000	22.083334	62.333332	1023.000000	1023.000000	2046.000000
31.240000	-0.025293	-14.948363	-5.272951	-5.608710	-1.881909	-2.184792	0.000000	-10.000000	-0.458333	22.933332	69.500000	1023.000000	1023.000000	2046.000000
31.260000	-0.023761	-14.042886	-5.099169	-5.635279	-1.276313	-2.032125	0.000000	-10.000000	-0.458333	23.400000	77.166664	1023.000000	1023.000000	2046.000000
31.280001	-0.021705	-12.827574	-4.399976	-5.503433	-1.505739	-1.418426	0.000000	-10.000000	-0.458333	23.966667	85.000000	1023.000000	1023.000000	2046.000000
31.299999	-0.020913	-12.359580	-4.705719	-5.342780	-0.832785	-1.478297	0.000000	-10.000000	-0.475000	24.316668	93.000000	1023.000000	1023.000000	2046.000000
31.320000	-0.019274	-11.391231	-3.870240	-5.595046	-1.100749	-0.825196	0.000000	-10.000000	-0.508333	24.950001	101.000000	1023.000000	1023.000000	2046.000000
31.340000	-0.019225	-11.362153	-4.401384	-5.283462	-0.512510	-1.164798	0.000000	-10.000000	-0.533333	25.500000	109.166664	1023.000000	1023.000000	2046.000000
31.360001	-0.017982	-10.627574	-3.635371	-5.693227	-0.706606	-0.592369	0.000000	-10.000000	-0.541667	25.916668	117.500000	1023.000000	1023.000000	2046.000000
31.379999	-0.018056	-10.671227	-4.048543	-5.347338	-0.335601	-0.939745	0.000000	-10.000000	-0.550000	26.233334	126.166664	1023.000000	1023.000000	2046.000000
31.400000	-0.016989	-10.040620	-3.370318	-5.811855	-0.441664	-0.416782	0.000000	-10.000000	-0.566667	26.766666	134.833328	1023.000000	1023.000000	2046.000000
31.420000	-0.016872	-9.971436	-3.730122	-5.314109	-0.142172	-0.785032	0.000000	-10.000000	-0.608333	27.533333	143.666672	1023.000000	1023.000000	2046.000000
31.440001	-0.015828	-9.354257	-3.220216	-5.697638	0.005717	-0.442120	0.000000	-10.000000	-0.633333	28.416668	152.666672	1023.000000	1023.000000	2046.000000
31.459999	-0.015273	-9.026335	-3.209542	-5.236731	-0.050526	-0.529537	0.000000	-10.000000	-0.666667	29.316668	162.000000	1023.000000	1023.000000	2046.000000
31.480000	-0.014061	-8.310048	-2.975049	-5.458309	0.398126	-0.274815	0.000000	-10.000000	-0.691667	29.900002	171.666672	1023.000000	1023.000000	2046.000000
31.500000	-0.012655	-7.479022	-2.581021	-5.009106	0.229212	-0.118107	0.000000	-10.000000	-0.716667	30.350000	181.500000	1023.000000	1023.000000	2046.000000
31.520000	-0.011501	-6.797206	-2.623747	-4.964349	0.834391	-0.043501	0.000000	-10.000000	-0.741667	30.733334	191.500000	1023.000000	1023.000000	2046.000000
31.540001	-0.009183	-5.427378	-1.926767	-4.788411	0.686463	0.601336	0.000000	-10.000000	-0.766667	31.266666	201.666672	1023.000000	1023.000000	2046.000000
31.559999	-0.008122	-4.800180	-2.201905	-4.421631	1.344625	0.478731	0.000000	-10.000000	-0.783333	31.800001	212.000000	1023.000000	1023.000000	2046.000000
31.580000	-0.005511	-3.257220	-1.221652	-4.520035	1.141714	1.342753	0.000000	-10.000000	-0.775000	32.200001	222.666672	1023.000000	1023.000000	2046.000000
31.600000	-0.004668	-2.758756	-1.658908	-3.938220	1.741015	1.097357	0.000000	-10.000000	-0.775000	32.466667	233.333328	1023.000000	1023.000000	2046.000000
31.620001	-0.002423	-1.432138	-0.779376	-4.105689	1.670108	1.782819	0.000000	-10.000000	-0.766667	32.683334	244.166672	1023.000000	1023.000000	2046.000000
31.639999	-0.001758	-1.038905	-1.075584	-3.392832	1.983572	1.445940	0.000000	-10.000000	-0.766667	32.666668	255.000000	1023.000000	1023.000000	2046.000000
31.660000	0.000136	0.080569	-0.458274	-3.655959	2.189123	2.005679	0.000000	-10.000000	-0.758333	32.833336	266.000000	1023.000000	1023.000000	2046.000000
31.680000	0.001093	0.645905	-0.480541	-2.972938	2.240494	1.858890	0.000000	-10.000000	-0.766667	32.516666	277.000000	1023.000000	1023.000000	2046.000000
31.700001	0.002461	1.454410	-0.196988	-3.080882	2.638115	2.094164	0.000000	-10.000000	-0.783333	32.633335	287.833344	1023.000000	1023.000000	2046.000000
31.719999	0.003751	2.217067	0.197326	-2.626957	2.387755	2.258943	0.000000	-10.000000	-0.791667	32.566666	298.666656	1023.000000	1023.000000	2046.000000
31.740000	0.004511	2.666224	0.008561	-2.511624	2.960597	2.208690	0.000000	-10.000000	-0.791667	32.833332	309.500000	1023.000000	1023.000000	2046.000000
31.760000	0.006280	3.711531	0.819000	-2.485554	2.563110	2.814975	0.000000	-10.000000	-0.791667	32.766666	320.500000	1023.000000	1023.000000	2046.000000
31.780001	0.006528	3.857905	0.345180	-2.064433	3.018601	2.558556	0.000000	-10.000000	-0.791667	32.816666	331.500000	1023.000000	1023.000000	2046.000000
31.799999	0.008243	4.871794	1.070628	-2.339286	2.988679	3.151772	0.000000	-10.000000	-0.800000	32.750000	342.500000	1023.000000	1023.000000	2046.000000
31.820000	0.008583	5.072518	0.927232	-1.611124	2.998289	2.758121	0.000000	-10.000000	-0.791667	32.650002	353.333344	1023.000000	1023.000000	2046.000000
31.840000	0.008961	5.296213	0.893348	-1.758653	3.357132	2.804386	0.000000	-10.000000	-0.791667	32.716667	364.166656	1023.000000	1023.000000	2046.000000
31.860001	0.009838	5.814262	1.397152	-1.726414	2.959391	3.184133	0.000000	-10.000000	-0.791667	32.933334	375.000000	1023.000000	1023.000000	2046.000000
31.879999	0.009806	5.795628	1.002480	-1.555618	3.455584	2.893183	0.000000	-10.000000	-0.808333	33.133335	386.000000	1023.000000	1023.000000	2046.000000
31.900000	0.011920	7.044794	1.946283	-1.715779	3.154887	3.659403	0.000000	-10.000000	-0.808333	33.250000	397.000000	1023.000000	1023.000000	2046.000000
31.920000	0.012906	7.627553	1.539517	-1.029584	3.767710	3.349910	0.000000	-10.000000	-0.808333	33.099998	408.000000	1023.000000	1023.000000	2046.000000
31.940001	0.015181	8.972254	2.534666	-1.238645	3.582822	4.093410	0.000000	-10.000000	-0.783333	32.983334	419.166656	1023.000000	1023.000000	2046.000000
31.959999	0.015932	9.416072	2.172642	-0.407306	3.911267	3.739469	0.000000	-10.000000	-0.758333	32.466667	430.166656	1023.000000	1023.000000	2046.000000
31.980000	0.016569	9.792342	2.459600	-0.475333	4.043627	3.764447	0.000000	-10.000000	-0.725000	32.099998	441.166656	1023.000000	1023.000000	2046.000000
32.000000	0.017276	10.210115	2.879937	-0.066080	3.601078	3.795181	0.000000	-10.000000	-0.708333	31.683334	451.833344	1023.000000	1023.000000	2046.000000
32.020000	0.017175	10.150625	2.480975	-0.011530	4.073725	3.607455	0.000000	-10.000000	-0.700000	31.450001	462.666656	1023.000000	1023.000000	2046.000000
32.040001	0.018295	10.812606	3.263877	-0.184777	3.590637	4.142870	0.000000	-10.000000	-0.716667	31.100000	473.166656	1023.000000	1023.000000	2046.000000
32.060001	0.017146	10.133238	2.564156	0.258385	3.847781	3.462915	0.000000	-10.000000	-0.700000	30.916666	483.500000	1023.000000	1023.000000	2046.000000
32.080002	0.016775	9.913886	3.018974	-0.117856	3.389263	3.623505	0.000000	-10.000000	-0.675000	30.583334	493.833344	1023.000000	1023.000000	2046.000000
32.099998	0.015186	8.974692	2.534073	0.563321	3.082081	2.795217	0.000000	-10.000000	-0.625000	29.983334	504.166656	1023.000000	1023.000000	2046.000000
32.119999	0.014859	8.781838	2.493558	0.352256	3.219147	2.716877	0.000000	-10.000000	-0.591667	29.133333	514.500000	1023.000000	1023.000000	2046.000000
32.139999	0.015424	9.115876	2.948948	0.518008	2.745170	2.903750	0.000000	-10.000000	-0.550000	28.133333	524.166687	1023.000000	1023.000000	2046.000000
32.160000	0.015194	8.979620	2.382067	0.741152	3.205503	2.650897	0.000000	-10.000000	-0.541667	27.500000	533.666687	1023.000000	1023.000000	2046.000000
32.180000	0.016744	9.895993	3.241752	0.425286	2.904619	3.324336	0.000000	-10.000000	-0.541667	26.666666	542.833313	1023.000000	1023.000000	2046.000000
32.200001	0.016754	9.901517	2.791828	1.180697	3.171870	2.757121	0.000000	-10.000000	-0.558333	26.233334	552.000000	1023.000000	1023.000000	2046.000000
32.220001	0.017571	10.384300	2.998790	1.073210	3.460989	2.851312	0.000000	-10.000000	-0.525000	25.600000	560.833313	1023.000000	1023.000000	2046.000000
32.240002	0.018973	11.212915	3.610439	1.308913	3.055164	3.238400	0.000000	-10.000000	-0.475000	25.000000	569.500000	1023.000000	1023.000000	2046.000000
32.259998	0.019150	11.317599	3.114415	1.584263	3.551972	3.066950	0.000000	-10.000000	-0.416667	23.800001	577.833313	1023.000000	1023.000000	2046.000000
32.279999	0.020794	12.289175	3.974891	1.347465	3.202911	3.763908	0.000000	-10.000000	-0.366667	22.150002	586.000000	1023.000000	1023.000000	2046.000000
32.299999	0.020857	12.326465	3.478742	2.042165	3.547941	3.257616	0.000000	-10.000000	-0.325000	20.300001	593.666687	1023.000000	1023.000000	2046.000000
32.320000	0.022109	13.066281	3.914302	1.821634	3.761797	3.568548	0.000000	-10.000000	-0.266667	18.366667	600.833313	1023.000000	1023.000000	2046.000000
32.340000	0.023119	13.663262	4.151132	2.378460	3.590118	3.543552	0.000000	-10.000000	-0.216667	16.550001	607.333313	1023.000000	1023.000000	2046.000000
32.360001	0.023938	14.147085	4.034057	2.442482	4.110769	3.559778	0.000000	-10.000000	-0.175000	14.433334	613.166687	1023.000000	1023.000000	2046.000000
32.380001	0.025675	15.173792	4.885405	2.626527	3.642503	4.019356	0.000000	-10.000000	-0.141667	12.100000	618.333313	1023.000000	1023.000000	2046.000000
32.400002	0.025967	15.346533	4.456121	2.919148	4.175460	3.795804	0.000000	-10.000000	-0.108333	9.733334	622.666687	1023.000000	1023.000000	2046.000000
32.419998	0.027551	16.282761	5.329436	2.615995	3.872550	4.464779	0.000000	-10.000000	-0.083333	6.983334	626.333313	1023.000000	1023.000000	2046.000000
32.439999	0.026967	15.937289	4.803617	3.161628	4.135324	3.836721	0.000000	-10.000000	-0.066667	3.366667	629.166687	1023.000000	1023.000000	2046.000000
32.459999	0.027370	16.175686	5.307998	2.549627	4.043790	4.274271	0.000000	-10.000000	-0.050000	-0.366667	631.000000	1023.000000	1023.000000	2046.000000
32.480000	0.026444	15.628566	4.962494	3.017405	3.969549	3.679119	0.000000	-10.000000	-0.033333	-4.066667	631.833313	1023.000000	1023.000000	2046.000000
32.500000	0.026015	15.374876	4.993894	2.487603	4.111530	3.781848	0.000000	-10.000000	-0.016667	-6.900000	632.000000	1023.000000	1023.000000	2046.000000
32.520000	0.025644	15.155602	5.170159	2.551277	3.700235	3.733931	0.000000	-10.000000	-0.008333	-9.133333	632.000000	1023.000000	1023.000000	2046.000000
32.540001	0.024767	14.637130	4.788227	2.337982	4.000890	3.510031	0.000000	-10.000000	0.000000	-10.283334	632.000000	1023.000000	1023.000000	2046.000000
32.560001	0.025177	14.879381	5.319229	2.169445	3.508609	3.882097	0.000000	-10.000000	0.000000	-10.716667	632.000000	1023.000000	1023.000000	2046.000000
32.580002	0.024191	14.297145	4.644500	2.313680	3.844382	3.494583	0.000000	-10.000000	0.008333	-11.000000	632.000000	1023.000000	1023.000000	2046.000000
32.599998	0.025193	14.888956	5.353604	1.888763	3.532192	4.114398	0.000000	-10.000000	0.008333	-11.516666	624.666687	1023.000000	1023.000000	2046.000000
32.619999	0.024815	14.665961	4.807674	2.491818	3.804968	3.561502	0.000000	-10.000000	0.016667	-12.100000	616.000000	1023.000000	1023.000000	2046.000000
32.639999	0.025570	15.111931	5.164750	2.155183	3.932318	3.859681	0.000000	-10.000000	0.025000	-12.866667	605.833313	1023.000000	1023.000000	2046.000000
32.660000	0.025694	15.185167	5.115800	2.640234	3.763144	3.665989	0.000000	-10.000000	0.041667	-13.500000	601.500000	1023.000000	1023.000000	2046.000000
32.680000	0.025759	15.223769	4.936733	2.493359	4.157190	3.636487	0.000000	-10.000000	0.050000	-14.233334	597.000000	1023.000000	1023.000000	2046.000000
32.700001	0.026265	15.522730	5.402101	2.547295	3.648653	3.924681	0.000000	-10.000000	0.083333	-15.066668	592.333313	1023.000000	1023.000000	2046.000000
32.720001	0.025526	15.085710	4.709672	2.675624	4.033501	3.666912	0.000000	-10.000000	0.116667	-16.016666	587.333313	1023.000000	1023.000000	2046.000000
32.740002	0.026192	15.479549	5.439830	2.217934	3.573884	4.247901	0.000000	-10.000000	0.158333	-16.983334	582.000000	1023.000000	1023.000000	2046.000000
32.759998	0.025327	14.968093	4.819035	2.761585	3.794451	3.593021	0.000000	-10.000000	0.166667	-17.883333	576.333313	1023.000000	1023.000000	2046.000000
32.779999	0.026093	15.421009	5.193698	2.308942	3.877476	4.040893	0.000000	-10.000000	0.191667	-18.916668	570.333313	1023.000000	1023.000000	2046.000000
32.799999	0.025508	15.075299	4.971441	2.827794	3.648240	3.627823	0.000000	-10.000000	0.216667	-19.833334	564.000000	1023.000000	1023.000000	2046.000000
32.820000	0.024912	14.723180	4.668973	2.631608	3.887076	3.535522	0.000000	-10.000000	0.258333	-21.083334	557.333313	1023.000000	1023.000000	2046.000000
32.840000	0.025091	14.828843	5.151628	2.499394	3.286919	3.890901	0.000000	-10.000000	0.283333	-21.966667	550.333313	1023.000000	1023.000000	2046.000000
32.860001	0.024123	14.256920	4.408515	2.680460	3.664813	3.503132	0.000000	-10.000000	0.316667	-22.983334	542.833313	1023.000000	1023.000000	2046.000000
32.880001	0.024356	14.394197	5.050433	2.217352	3.072840	4.053572	0.000000	-10.000000	0.341667	-23.800001	535.000000	1023.000000	1023.000000	2046.000000
32.900002	0.022875	13.518837	4.160901	2.874056	3.224381	3.259498	0.000000	-10.000000	0.391667	-24.766666	527.000000	1023.000000	1023.000000	2046.000000
32.919998	0.021655	12.797979	4.280341	2.138291	2.923823	3.455523	0.000000	-10.000000	0.425000	-25.683334	518.833313	1023.000000	1023.000000	2046.000000
32.939999	0.019985	11.811386	3.937447	2.546047	2.518290	2.809602	0.000000	-10.000000	0.450000	-26.250000	510.333344	1023.000000	1023.000000	2046.000000
32.959999	0.018794	11.107463	3.610783	2.145635	2.654555	2.696490	0.000000	-10.000000	0.450000	-26.400000	501.666656	1023.000000	1023.000000	2046.000000
32.980000	0.017842	10.544489	3.740471	2.141285	2.045229	2.617505	0.000000	-10.000000	0.441667	-26.316668	492.833344	1023.000000	1023.000000	2046.000000
33.000000	0.016084	9.505761	3.154360	1.943401	2.234481	2.173518	0.000000	-10.000000	0.441667	-26.233334	484.166656	1023.000000	1023.000000	2046.000000
33.020000	0.014908	8.810905	3.517744	1.553615	1.410381	2.329164	0.000000	-10.000000	0.441667	-26.433332	475.333344	1023.000000	1023.000000	2046.000000
33.040001	0.011454	6.769100	2.438770	1.815474	1.252664	1.262192	0.000000	-10.000000	0.450000	-26.783333	466.500000	1023.000000	1023.000000	2046.000000
33.060001	0.009481	5.603515	2.507659	1.201952	0.658002	1.235902	0.000000	-10.000000	0.450000	-26.750000	457.500000	1023.000000	1023.000000	2046.000000
33.080002	0.006928	4.094205	1.851256	1.606718	0.224040	0.412191	0.000000	-10.000000	0.458333	-26.950001	448.500000	1023.000000	1023.000000	2046.000000
33.099998	0.005459	3.226292	1.581615	1.153607	0.222675	0.268395	0.000000	-10.000000	0.458333	-26.683334	439.500000	1023.000000	1023.000000	2046.000000
33.119999	0.004662	2.755092	1.654209	1.216319	-0.292825	0.177389	0.000000	-10.000000	0.458333	-26.799999	430.666656	1023.000000	1023.000000	2046.000000
33.139999	0.003367	1.990113	1.071048	1.136781	-0.034440	-0.183277	0.000000	-10.000000	0.450000	-26.483334	421.833344	1023.000000	1023.000000	2046.000000
33.160000	0.003449	2.038201	1.533834	0.955635	-0.553432	0.102164	0.000000	-10.000000	0.450000	-26.516666	413.000000	1023.000000	1023.000000	2046.000000
33.180000	0.002157	1.275044	0.726695	1.119328	-0.203318	-0.367661	0.000000	-10.000000	0.450000	-26.416668	404.000000	1023.000000	1023.000000	2046.000000
33.200001	0.002469	1.459373	1.343428	0.651172	-0.695363	0.160137	0.000000	-10.000000	0.441667	-26.150000	395.166656	1023.000000	1023.000000	2046.000000
33.220001	0.001244	0.735390	0.665430	1.197212	-0.569161	-0.558092	0.000000	-10.000000	0.441667	-26.083334	386.500000	1023.000000	1023.000000	2046.000000
33.240002	0.001309	0.773503	0.907955	0.735406	-0.572467	-0.297391	0.000000	-10.000000	0.433333	-25.816668	377.833344	1023.000000	1023.000000	2046.000000
33.259998	0.000815	0.481913	0.727562	1.075969	-0.740749	-0.580867	0.000000	-10.000000	0.425000	-25.900000	369.166656	1023.000000	1023.000000	2046.000000
33.279999	0.000661	0.390460	0.512006	0.771218	-0.370427	-0.522338	0.000000	-10.000000	0.408333	-25.466667	360.500000	1023.000000	1023.000000	2046.000000
33.299999	0.001252	0.739756	0.978048	0.712322	-0.761705	-0.188910	0.000000	-10.000000	0.408333	-25.533333	352.000000	1023.000000	1023.000000	2046.000000
33.320000	0.000794	0.468994	0.457044	0.857105	-0.412955	-0.432200	0.000000	-10.000000	0.416667	-25.333334	343.500000	1023.000000	1023.000000	2046.000000
33.340000	0.001860	1.099162	1.155957	0.398403	-0.714037	0.258838	0.000000	-10.000000	0.400000	-25.283333	335.000000	1023.000000	1023.000000	2046.000000
33.360001	0.001104	0.652171	0.502465	1.007012	-0.479102	-0.378203	0.000000	-10.000000	0.391667	-24.983334	326.500000	1023.000000	1023.000000	2046.000000
33.380001	0.001120	0.662155	0.728719	0.482615	-0.474990	-0.074189	0.000000	-10.000000	0.383333	-24.733334	318.166656	1023.000000	1023.000000	2046.000000
33.400002	0.000189	0.111638	0.456831	0.850923	-0.676839	-0.519277	0.000000	-10.000000	0.400000	-24.566668	310.000000	1023.000000	1023.000000	2046.000000
33.419998	-0.000740	-0.437248	0.245501	0.349465	-0.512256	-0.519958	0.000000	-10.000000	0.400000	-24.400000	302.000000	1023.000000	1023.000000	2046.000000
33.439999	-0.001390	-0.821232	0.375867	0.208030	-0.929329	-0.475801	0.000000	-10.000000	0.383333	-24.250000	293.666656	1023.000000	1023.000000	2046.000000
33.459999	-0.003006	-1.776569	-0.240030	-0.177774	-0.594163	-0.764602	0.000000	-10.000000	0.358333	-24.116667	285.333344	1023.000000	1023.000000	2046.000000
33.480000	-0.003328	-1.967091	0.197193	-0.578274	-1.126467	-0.459543	0.000000	-10.000000	0.325000	-23.800001	277.000000	1023.000000	1023.000000	2046.000000
33.500000	-0.005041	-2.979318	-0.616437	-0.703812	-0.804172	-0.854896	0.000000	-10.000000	0.308333	-23.533333	269.333344	1023.000000	1023.000000	2046.000000
33.520000	-0.005067	-2.994878	-0.115414	-1.345406	-1.223235	-0.310823	0.000000	-10.000000	0.308333	-23.116667	261.666656	1023.000000	1023.000000	2046.000000
33.540001	-0.006403	-3.784251	-0.922767	-1.037396	-0.957118	-0.866970	0.000000	-10.000000	0.308333	-22.816668	254.000000	1023.000000	1023.000000	2046.000000
33.560001	-0.006374	-3.766746	-0.554162	-1.643207	-1.087814	-0.481563	0.000000	-10.000000	0.308333	-22.433334	246.333328	1023.000000	1023.000000	2046.000000
33.580002	-0.006974	-4.121830	-0.894073	-1.251598	-1.086385	-0.889774	0.000000	-10.000000	0.291667	-22.066668	238.833328	1023.000000	1023.000000	2046.000000
33.599998	-0.007107	-4.200212	-0.966374	-1.622293	-0.793558	-0.817987	0.000000	-10.000000	0.283333	-21.816668	231.500000	1023.000000	1023.000000	2046.000000
33.619999	-0.006827	-4.034955	-0.688077	-1.552395	-1.127395	-0.667087	0.000000	-10.000000	0.266667	-21.616667	224.166672	1023.000000	1023.000000	2046.000000
33.639999	-0.007680	-4.538616	-1.287207	-1.581929	-0.748420	-0.921061	0.000000	-10.000000	0.241667	-21.200001	217.000000	1023.000000	1023.000000	2046.000000
33.660000	-0.006978	-4.123821	-0.654254	-2.014563	-1.174084	-0.280920	0.000000	-10.000000	0.216667	-20.716667	210.000000	1023.000000	1023.000000	2046.000000
33.680000	-0.008013	-4.735538	-1.424296	-1.678353	-0.839168	-0.793721	0.000000	-10.000000	0.200000	-20.300001	203.000000	1023.000000	1023.000000	2046.000000
33.700001	-0.007461	-4.409183	-0.895417	-2.238556	-0.989215	-0.285994	0.000000	-10.000000	0.191667	-20.066668	196.166672	1023.000000	1023.000000	2046.000000
33.720001	-0.008108	-4.791902	-1.360365	-1.768204	-0.893461	-0.769872	0.000000	-10.000000	0.175000	-19.766666	189.333328	1023.000000	1023.000000	2046.000000
33.740002	-0.008166	-4.826266	-1.321503	-2.245611	-0.704410	-0.554742	0.000000	-10.000000	0.166667	-19.333334	182.833328	1023.000000	1023.000000	2046.000000
33.759998	-0.008454	-4.996259	-1.333656	-1.990031	-0.978543	-0.694029	0.000000	-10.000000	0.158333	-19.000000	176.333328	1023.000000	1023.000000	2046.000000
33.779999	-0.009313	-5.504145	-1.763897	-2.265387	-0.682967	-0.791895	0.000000	-10.000000	0.158333	-18.583334	170.000000	1023.000000	1023.000000	2046.000000
33.799999	-0.009330	-5.514012	-1.424797	-2.491381	-1.151909	-0.445925	0.000000	-10.000000	0.150000	-18.183332	163.666672	1023.000000	1023.000000	2046.000000
33.820000	-0.010981	-6.489941	-2.254773	-2.514964	-0.866331	-0.853873	0.000000	-10.000000	0.141667	-17.716667	157.500000	1023.000000	1023.000000	2046.000000
33.840000	-0.010978	-6.487825	-1.726997	-3.169236	-1.305498	-0.286094	0.000000	-10.000000	0.141667	-17.383333	151.666672	1023.000000	1023.000000	2046.000000
33.860001	-0.012223	-7.223897	-2.471820	-2.749621	-1.061357	-0.941100	0.000000	-10.000000	0.141667	-17.150000	146.000000	1023.000000	1023.000000	2046.000000
33.880001	-0.011972	-7.075202	-2.102774	-3.292037	-1.108158	-0.572232	0.000000	-10.000000	0.150000	-16.983334	140.333328	1023.000000	1023.000000	2046.000000
33.900002	-0.012023	-7.105447	-2.419563	-2.760360	-0.956802	-0.968722	0.000000	-10.000000	0.150000	-16.733334	134.666672	1023.000000	1023.000000	2046.000000
33.919998	-0.012565	-7.425978	-2.478503	-3.130773	-0.854264	-0.962439	0.000000	-10.000000	0.141667	-16.450001	129.000000	1023.000000	1023.000000	2046.000000
33.939999	-0.013005	-7.686133	-2.311065	-3.019882	-1.366668	-0.988518	0.000000	-10.000000	0.125000	-16.100000	123.666664	1023.000000	1023.000000	2046.000000
33.959999	-0.014963	-8.842971	-3.096417	-3.287668	-1.197986	-1.260900	0.000000	-10.000000	0.108333	-15.666667	118.333336	1023.000000	1023.000000	2046.000000
33.980000	-0.015238	-9.005445	-2.570527	-3.952652	-1.756091	-0.726175	0.000000	-10.000000	0.083333	-15.100000	113.166664	1023.000000	1023.000000	2046.000000
34.000000	-0.017402	-10.284604	-3.510350	-3.618152	-1.584217	-1.571885	0.000000	-10.000000	0.066667	-14.533334	108.000000	1023.000000	1023.000000	2046.000000
34.020000	-0.019056	-11.261965	-3.384571	-4.236620	-1.986256	-1.654516	0.000000	-10.000000	0.050000	-13.883334	103.000000	1023.000000	1023.000000	2046.000000
34.040001	-0.021413	-12.655271	-3.810966	-3.908314	-2.512560	-2.423429	0.000000	-10.000000	0.041667	-13.266667	98.333336	1023.000000	1023.000000	2046.000000
34.060001	-0.024018	-14.194385	-4.528938	-4.174971	-2.589426	-2.901048	0.000000	-10.000000	0.025000	-12.533334	94.000000	1023.000000	1023.000000	2046.000000
34.080002	-0.024752	-14.628188	-4.204823	-4.573424	-3.272460	-2.577482	0.000000	-10.000000	0.008333	-11.850000	90.000000	1023.000000	1023.000000	2046.000000
34.099998	-0.026343	-15.568606	-5.087133	-4.398026	-2.994417	-3.089031	0.000000	-10.000000	0.000000	-11.316667	86.000000	1023.000000	1023.000000	2046.000000
34.119999	-0.026264	-15.521989	-4.581247	-4.896897	-3.305354	-2.738490	0.000000	-10.000000	0.000000	-10.950000	82.000000	1023.000000	1023.000000	2046.000000
34.139999	-0.026929	-15.915309	-4.968614	-4.294395	-3.281583	-3.370717	0.000000	-10.000000	0.000000	-10.733334	78.333336	1023.000000	1023.000000	2046.000000
34.160000	-0.027350	-16.164083	-5.159458	-4.500134	-3.058866	-3.445625	0.000000	-10.000000	0.000000	-10.433333	74.666664	1023.000000	1023.000000	2046.000000
34.180000	-0.026591	-15.715479	-4.628682	-4.536979	-3.488598	-3.061220	0.000000	-10.000000	0.000000	-10.066667	71.333336	1023.000000	1023.000000	2046.000000
34.200001	-0.027365	-16.172785	-5.410224	-4.327365	-3.062536	-3.372660	0.000000	-10.000000	0.000000	-9.566667	67.833336	1023.000000	1023.000000	2046.000000
34.220001	-0.026703	-15.781624	-4.754921	-4.875835	-3.367408	-2.783460	0.000000	-10.000000	0.000000	-9.083333	64.666664	1023.000000	1023.000000	2046.000000
34.240002	-0.026980	-15.944919	-5.113292	-4.200531	-3.238775	-3.392320	0.000000	-10.000000	0.000000	-8.550000	61.666668	1023.000000	1023.000000	2046.000000
34.259998	-0.026955	-15.930612	-5.257085	-4.461657	-2.924298	-3.287572	0.000000	-10.000000	0.000000	-8.216667	58.833332	1023.000000	1023.000000	2046.000000
34.279999	-0.025705	-15.191792	-4.559408	-4.580711	-3.292557	-2.759115	0.000000	-10.000000	-0.016667	-8.033334	56.166668	1023.000000	1023.000000	2046.000000
34.299999	-0.025749	-15.217387	-5.132386	-4.256418	-2.808737	-3.019847	0.000000	-10.000000	-0.016667	-8.033334	53.333332	1023.000000	1023.000000	2046.000000
34.320000	-0.024252	-14.332778	-4.304046	-4.710464	-3.029088	-2.289181	0.000000	-10.000000	-0.016667	-8.150001	50.666668	1023.000000	1023.000000	2046.000000
34.340000	-0.024333	-14.380626	-4.839201	-3.994380	-2.643101	-2.903943	0.000000	-10.000000	0.000000	-8.050000	48.000000	1023.000000	1023.000000	2046.000000
34.360001	-0.023886	-14.116696	-4.550029	-4.479218	-2.573890	-2.513560	0.000000	-10.000000	0.000000	-7.850000	45.333332	1023.000000	1023.000000	2046.000000
34.380001	-0.023945	-14.151505	-4.546089	-4.136813	-2.697353	-2.771251	0.000000	-10.000000	0.000000	-7.500000	42.833332	1023.000000	1023.000000	2046.000000
34.400002	-0.024715	-14.606546	-4.924181	-4.382988	-2.396213	-2.903165	0.000000	-10.000000	-0.008333	-7.283333	40.166668	1023.000000	1023.000000	2046.000000
34.419998	-0.024508	-14.484361	-4.367112	-4.785550	-2.890594	-2.441105	0.000000	-10.000000	-0.016667	-7.216667	37.833332	1023.000000	1023.000000	2046.000000
34.439999	-0.025875	-15.292220	-5.099734	-4.730910	-2.561652	-2.899925	0.000000	-10.000000	-0.033333	-7.266667	35.166668	1023.000000	1023.000000	2046.000000
34.459999	-0.025848	-15.276043	-4.643734	-5.471197	-2.701919	-2.459192	0.000000	-10.000000	-0.041667	-7.233334	32.833332	1023.000000	1023.000000	2046.000000
34.480000	-0.026722	-15.792804	-4.958969	-5.128208	-2.751239	-2.954388	0.000000	-10.000000	-0.050000	-6.966667	30.333334	1023.000000	1023.000000	2046.000000
34.500000	-0.027335	-16.154783	-5.068302	-5.595343	-2.575476	-2.915662	0.000000	-10.000000	-0.050000	-6.550000	28.000000	1023.000000	1023.000000	2046.000000
34.520000	-0.027094	-16.012432	-4.739831	-5.644301	-2.909524	-2.718777	0.000000	-10.000000	-0.050000	-6.116667	25.666666	1023.000000	1023.000000	2046.000000
34.540001	-0.028059	-16.582956	-5.456699	-5.601467	-2.541319	-2.983470	0.000000	-10.000000	-0.050000	-5.683333	23.500000	1023.000000	1023.000000	2046.000000
34.560001	-0.027223	-16.088617	-4.757829	-6.247602	-2.804145	-2.279041	0.000000	-10.000000	-0.050000	-5.316667	21.833334	1023.000000	1023.000000	2046.000000
34.580002	-0.027620	-16.323570	-5.292983	-5.585372	-2.527592	-2.917622	0.000000	-10.000000	-0.050000	-4.950000	20.166666	1023.000000	1023.000000	2046.000000
34.599998	-0.027069	-15.998032	-4.978816	-6.119836	-2.409217	-2.490163	0.000000	-10.000000	-0.050000	-4.716667	18.500000	1023.000000	1023.000000	2046.000000
34.619999	-0.026672	-15.763175	-4.890741	-5.656462	-2.505677	-2.710295	0.000000	-10.000000	-0.058333	-4.450000	16.833334	1023.000000	1023.000000	2046.000000
34.639999	-0.026776	-15.824871	-5.174368	-5.852359	-2.116434	-2.681710	0.000000	-10.000000	-0.058333	-4.233334	15.333333	1023.000000	1023.000000	2046.000000
34.660000	-0.025740	-15.212346	-4.544887	-5.955752	-2.515044	-2.196664	0.000000	-10.000000	-0.058333	-4.100000	14.000000	1023.000000	1023.000000	2046.000000
34.680000	-0.026347	-15.570793	-5.221751	-5.699363	-2.060830	-2.588850	0.000000	-10.000000	-0.050000	-4.000000	12.166667	1023.000000	1023.000000	2046.000000
34.700001	-0.025007	-14.779190	-4.451875	-6.224376	-2.330287	-1.772652	0.000000	-10.000000	-0.050000	-4.000000	10.833333	1023.000000	1023.000000	2046.000000
34.720001	-0.025435	-15.032276	-5.041783	-5.532503	-2.016410	-2.441580	0.000000	-10.000000	-0.050000	-3.883333	9.500000	1023.000000	1023.000000	2046.000000
34.740002	-0.024795	-14.653815	-4.635968	-6.046314	-2.004987	-1.966547	0.000000	-10.000000	-0.050000	-3.783333	8.666667	1023.000000	1023.000000	2046.000000
34.759998	-0.024738	-14.620421	-4.703011	-5.540744	-2.078761	-2.297906	0.000000	-10.000000	-0.050000	-3.650000	7.333333	1023.000000	1023.000000	2046.000000
34.779999	-0.024910	-14.721606	-4.928555	-5.717401	-1.777510	-2.298141	0.000000	-10.000000	-0.050000	-3.533333	6.166667	1023.000000	1023.000000	2046.000000
34.799999	-0.023817	-14.075703	-4.304946	-5.788347	-2.159970	-1.822440	0.000000	-10.000000	-0.058333	-3.433333	4.833333	1023.000000	1023.000000	2046.000000
34.820000	-0.024445	-14.447142	-5.046623	-5.562572	-1.654358	-2.183589	0.000000	-10.000000	-0.058333	-3.300000	3.666667	1023.000000	1023.000000	2046.000000
34.840000	-0.023426	-13.844622	-4.233099	-6.112992	-2.067148	-1.431383	0.000000	-10.000000	-0.066667	-3.150000	2.500000	1023.000000	1023.000000	2046.000000
34.860001	-0.024176	-14.288049	-4.914911	-5.505837	-1.752586	-2.114714	0.000000	-10.000000	-0.066667	-2.933333	1.500000	1023.000000	1023.000000	2046.000000
34.880001	-0.024172	-14.285464	-4.671504	-6.019480	-1.804714	-1.789766	0.000000	-10.000000	-0.075000	-2.716667	0.666667	1023.000000	1023.000000	2046.000000
34.900002	-0.024973	-14.758986	-4.809795	-5.680563	-2.100289	-2.168338	0.000000	-10.000000	-0.066667	-2.466667	0.166667	1023.000000	1023.000000	2046.000000
34.919998	-0.026067	-15.405712	-5.301780	-5.944986	-1.837032	-2.321913	0.000000	-10.000000	-0.058333	-2.250000	-0.333333	1023.000000	1023.000000	2046.000000
34.939999	-0.025876	-15.292641	-4.786284	-6.242788	-2.343793	-1.919775	0.000000	-10.000000	-0.058333	-2.033333	-0.666667	1023.000000	1023.000000	2046.000000
34.959999	-0.026948	-15.926325	-5.560050	-6.082096	-1.927877	-2.356302	0.000000	-10.000000	-0.058333	-1.966667	-1.000000	1023.000000	1023.000000	2046.000000
34.980000	-0.025748	-15.217102	-4.709776	-6.649126	-2.301108	-1.557092	0.000000	-10.000000	-0.058333	-2.050000	-1.166667	1023.000000	1023.000000	2046.000000
35.000000	-0.025856	-15.280737	-5.372311	-5.738951	-1.788756	-2.380718	0.000000	-10.000000	-0.050000	-2.400000	-1.666667	1023.000000	1023.000000	2046.000000
35.020000	-0.025805	-15.250822	-5.064808	-6.315457	-1.830173	-2.040384	0.000000	-10.000000	-0.050000	-2.783333	-2.500000	1023.000000	1023.000000	2046.000000
35.040001	-0.025717	-15.198944	-4.884079	-6.010270	-2.156554	-2.148041	0.000000	-10.000000	-0.050000	-3.016667	-3.500000	1023.000000	1023.000000	2046.000000
35.060001	-0.026973	-15.940907	-5.543893	-6.137066	-1.897269	-2.362679	0.000000	-10.000000	-0.050000	-2.816667	-4.500000	1023.000000	1023.000000	2046.000000
35.080002	-0.026776	-15.824519	-4.884367	-6.738070	-2.513854	-1.688228	0.000000	-10.000000	-0.050000	-2.183333	-5.333333	1023.000000	1023.000000	2046.000000
35.099998	-0.028584	-16.893396	-5.770903	-6.203327	-2.279194	-2.639974	0.000000	-10.000000	-0.050000	-1.183333	-5.833333	1023.000000	1023.000000	2046.000000
35.119999	-0.029997	-17.728434	-5.700749	-6.719439	-2.538224	-2.770021	0.000000	-10.000000	-0.058333	-0.416667	-6.000000	1023.000000	1023.000000	2046.000000
35.139999	-0.031927	-18.868736	-5.933282	-6.379265	-3.163897	-3.392292	0.000000	-10.000000	-0.075000	0.000000	-6.000000	1023.000000	1023.000000	2046.000000
35.160000	-0.034132	-20.171722	-6.602698	-6.574080	-3.174610	-3.820333	0.000000	-10.000000	-0.091667	1.133333	-6.000000	1023.000000	1023.000000	2046.000000
35.180000	-0.034401	-20.331036	-6.139730	-6.903311	-3.868647	-3.419347	0.000000	-10.000000	-0.100000	2.266667	-6.000000	1023.000000	1023.000000	2046.000000
35.200001	-0.035763	-21.136106	-7.023094	-6.504557	-3.559935	-4.048521	0.000000	-10.000000	-0.100000	3.400000	-6.000000	1023.000000	1023.000000	2046.000000
35.220001	-0.035160	-20.779451	-6.375329	-7.047221	-3.867768	-3.489134	0.000000	-10.000000	-0.091667	3.300000	-6.000000	1023.000000	1023.000000	2046.000000
35.240002	-0.035667	-21.079098	-6.766380	-6.303287	-3.792309	-4.217122	0.000000	-10.000000	-0.091667	3.100000	-6.000000	1023.000000	1023.000000	2046.000000
35.259998	-0.035361	-20.898457	-6.730727	-6.576408	-3.574281	-4.017039	0.000000	-10.000000	-0.091667	3.016667	-6.000000	1023.000000	1023.000000	2046.000000
35.279999	-0.034498	-20.388466	-6.378308	-6.256651	-3.809634	-3.943871	0.000000	-10.000000	-0.100000	3.250000	-6.000000	1023.000000	1023.000000	2046.000000
35.299999	-0.034780	-20.554899	-6.865828	-6.125784	-3.448205	-4.115082	0.000000	-10.000000	-0.100000	3.950000	-6.000000	1023.000000	1023.000000	2046.000000
35.320000	-0.033322	-19.693338	-5.992267	-6.457653	-3.871446	-3.371973	0.000000	-10.000000	-0.100000	4.916667	-6.000000	1023.000000	1023.000000	2046.000000
35.340000	-0.033708	-19.921188	-6.719956	-5.917009	-3.396977	-3.887245	0.000000	-10.000000	-0.116667	5.966667	-6.000000	1023.000000	1023.000000	2046.000000
35.360001	-0.032410	-19.154392	-5.970825	-6.423652	-3.595466	-3.164449	0.000000	-10.000000	-0.133333	6.883334	-6.000000	1023.000000	1023.000000	2046.000000
35.380001	-0.032174	-19.015032	-6.354761	-5.696951	-3.271811	-3.691509	0.000000	-10.000000	-0.158333	7.733334	-6.000000	1023.000000	1023.000000	2046.000000
35.400002	-0.030913	-18.269672	-5.968640	-6.013381	-3.060220	-3.227430	0.000000	-10.000000	-0.141667	8.483334	-6.000000	1023.000000	1023.000000	2046.000000
35.419998	-0.029545	-17.461029	-5.575919	-5.594854	-3.173934	-3.116323	0.000000	-10.000000	-0.141667	9.233334	-1.333333	1023.000000	1023.000000	2046.000000
35.439999	-0.028840	-17.044443	-5.837089	-5.570267	-2.596352	-3.040736	0.000000	-10.000000	-0.150000	10.166667	8.166667	1023.000000	1023.000000	2046.000000
35.459999	-0.027071	-15.999050	-5.084626	-5.542595	-2.851554	-2.520275	0.000000	-10.000000	-0.183333	11.366667	18.833334	1023.000000	1023.000000	2046.000000
35.480000	-0.027196	-16.073050	-5.654492	-5.411969	-2.263463	-2.743125	0.000000	-10.000000	-0.208333	12.866667	26.166666	1023.000000	1023.000000	2046.000000
35.500000	-0.025788	-15.240535	-4.773550	-5.920032	-2.628477	-1.918476	0.000000	-10.000000	-0.225000	14.233334	30.333334	1023.000000	1023.000000	2046.000000
35.520000	-0.026479	-15.649370	-5.526177	-5.464178	-2.108474	-2.550542	0.000000	-10.000000	-0.250000	15.216667	34.833332	1023.000000	1023.000000	2046.000000
35.540001	-0.025654	-15.161553	-4.839742	-6.264165	-2.239531	-1.818114	0.000000	-10.000000	-0.283333	16.200001	39.833332	1023.000000	1023.000000	2046.000000
35.560001	-0.025914	-15.315262	-5.186952	-5.737879	-2.023224	-2.367206	0.000000	-10.000000	-0.308333	17.283333	45.000000	1023.000000	1023.000000	2046.000000
35.580002	-0.025545	-15.097021	-5.000586	-6.234668	-1.817486	-2.044281	0.000000	-10.000000	-0.333333	18.766666	50.666668	1023.000000	1023.000000	2046.000000
35.599998	-0.024949	-14.744769	-4.725216	-6.041807	-1.958836	-2.018909	0.000000	-10.000000	-0.358333	19.983334	56.666668	1023.000000	1023.000000	2046.000000
35.619999	-0.025119	-14.845142	-5.107581	-6.181976	-1.515983	-2.039602	0.000000	-10.000000	-0.400000	21.166668	63.166668	1023.000000	1023.000000	2046.000000
35.639999	-0.023515	-13.897270	-4.296434	-6.402462	-1.811696	-1.386679	0.000000	-10.000000	-0.450000	22.166668	70.000000	1023.000000	1023.000000	2046.000000
35.660000	-0.023568	-13.928761	-4.891438	-6.085145	-1.197812	-1.754366	0.000000	-10.000000	-0.475000	23.266668	77.333336	1023.000000	1023.000000	2046.000000
35.680000	-0.021473	-12.690421	-3.913372	-6.389470	-1.482210	-0.905369	0.000000	-10.000000	-0.500000	24.166668	85.000000	1023.000000	1023.000000	2046.000000
35.700001	-0.021122	-12.482848	-4.552059	-5.843366	-0.794630	-1.292793	0.000000	-10.000000	-0.516667	24.966667	93.000000	1023.000000	1023.000000	2046.000000
35.720001	-0.018765	-11.090158	-3.569992	-6.247943	-0.900611	-0.371612	0.000000	-10.000000	-0.541667	25.716667	101.166664	1023.000000	1023.000000	2046.000000
35.740002	-0.018097	-10.695258	-4.067015	-5.434736	-0.314657	-0.878850	0.000000	-10.000000	-0.566667	26.483334	109.500000	1023.000000	1023.000000	2046.000000
35.759998	-0.016178	-9.561094	-3.352836	-5.831927	-0.239499	-0.136833	0.000000	-10.000000	-0.591667	27.250000	118.166664	1023.000000	1023.000000	2046.000000
35.779999	-0.015131	-8.942556	-3.521079	-5.068864	0.089924	-0.442537	0.000000	-10.000000	-0.625000	27.783333	127.166664	1023.000000	1023.000000	2046.000000
35.799999	-0.013645	-8.064004	-3.096695	-5.405346	0.332765	0.105272	0.000000	-10.000000	-0.641667	28.383333	136.333328	1023.000000	1023.000000	2046.000000
35.820000	-0.012169	-7.191800	-2.817140	-4.825977	0.359178	0.092139	0.000000	-10.000000	-0.650000	28.966667	145.833328	1023.000000	1023.000000	2046.000000
35.840000	-0.011154	-6.592099	-2.833195	-4.944407	0.844794	0.340710	0.000000	-10.000000	-0.658333	29.583334	155.333328	1023.000000	1023.000000	2046.000000
35.860001	-0.009423	-5.568847	-2.194899	-4.650718	0.662310	0.614460	0.000000	-10.000000	-0.691667	30.116667	165.000000	1023.000000	1023.000000	2046.000000
35.880001	-0.008981	-5.307528	-2.603158	-4.473214	1.231740	0.537104	0.000000	-10.000000	-0.700000	30.750000	175.000000	1023.000000	1023.000000	2046.000000
35.900002	-0.006849	-4.048007	-1.577905	-4.754271	0.879007	1.405162	0.000000	-10.000000	-0.716667	31.083334	185.166672	1023.000000	1023.000000	2046.000000
35.919998	-0.006649	-3.929446	-2.191083	-4.076471	1.457066	0.881042	0.000000	-10.000000	-0.733333	31.333334	195.666672	1023.000000	1023.000000	2046.000000
35.939999	-0.004853	-2.868408	-1.337290	-4.495173	1.356136	1.607919	0.000000	-10.000000	-0.758333	31.533335	206.000000	1023.000000	1023.000000	2046.000000
35.959999	-0.004307	-2.545585	-1.548198	-3.700585	1.626922	1.076275	0.000000	-10.000000	-0.783333	32.266666	216.500000	1023.000000	1023.000000	2046.000000
35.980000	-0.003154	-1.863812	-1.233928	-3.949615	1.830413	1.489317	0.000000	-10.000000	-0.783333	32.566669	227.166672	1023.000000	1023.000000	2046.000000
36.000000	-0.001879	-1.110685	-0.973538	-3.453440	1.829030	1.487263	0.000000	-10.000000	-0.791667	32.816669	238.000000	1023.000000	1023.000000	2046.000000
36.020000	-0.001414	-0.835881	-1.048122	-3.499122	2.151178	1.560185	0.000000	-10.000000	-0.800000	32.833336	248.833328	1023.000000	1023.000000	2046.000000
36.040001	-0.000131	-0.077538	-0.474295	-3.299308	1.798436	1.897629	0.000000	-10.000000	-0.800000	33.066666	259.833344	1023.000000	1023.000000	2046.000000
36.060001	-0.000608	-0.359211	-1.066711	-3.211238	2.298025	1.620714	0.000000	-10.000000	-0.825000	33.366665	270.833344	1023.000000	1023.000000	2046.000000
36.080002	0.000660	0.390020	-0.227896	-3.468623	1.830006	2.256533	0.000000	-10.000000	-0.825000	33.716667	282.000000	1023.000000	1023.000000	2046.000000
36.099998	0.000288	0.170449	-0.942969	-3.048516	2.398600	1.763333	0.000000	-10.000000	-0.825000	33.866665	293.000000	1023.000000	1023.000000	2046.000000
36.119999	0.002333	1.378901	0.099099	-3.531086	2.139687	2.671202	0.000000	-10.000000	-0.833333	33.766666	304.166656	1023.000000	1023.000000	2046.000000
36.139999	0.003172	1.874456	-0.306765	-2.602339	2.672329	2.111230	0.000000	-10.000000	-0.841667	33.500000	315.500000	1023.000000	1023.000000	2046.000000
36.160000	0.005334	3.152684	0.429045	-2.815528	2.740921	2.798246	0.000000	-10.000000	-0.825000	33.516666	326.833344	1023.000000	1023.000000	2046.000000
36.180000	0.007187	4.247758	0.643925	-2.038067	2.936914	2.704987	0.000000	-10.000000	-0.783333	33.066666	338.000000	1023.000000	1023.000000	2046.000000
36.200001	0.007794	4.606493	0.565561	-1.931361	3.250551	2.721743	0.000000	-10.000000	-0.750000	32.566666	349.000000	1023.000000	1023.000000	2046.000000
36.220001	0.009524	5.628723	1.347916	-1.807923	2.891097	3.197633	0.000000	-10.000000	-0.766667	32.183334	360.000000	1023.000000	1023.000000	2046.000000
36.240002	0.009314	5.504429	0.715954	-1.409078	3.390345	2.807209	0.000000	-10.000000	-0.783333	32.566666	370.833344	1023.000000	1023.000000	2046.000000
36.259998	0.010619	6.275562	1.670403	-1.774623	2.905129	3.474653	0.000000	-10.000000	-0.816667	33.133335	381.666656	1023.000000	1023.000000	2046.000000
36.279999	0.009209	5.442763	0.860395	-1.092133	3.175923	2.498578	0.000000	-10.000000	-0.808333	33.666668	392.666656	1023.000000	1023.000000	2046.000000
36.299999	0.008510	5.029236	1.311876	-1.652580	2.586460	2.783480	0.000000	-10.000000	-0.800000	33.416668	403.833344	1023.000000	1023.000000	2046.000000
36.320000	0.007017	4.147094	0.752961	-0.920708	2.445876	1.868965	0.000000	-10.000000	-0.766667	32.916668	415.000000	1023.000000	1023.000000	2046.000000
36.340000	0.006788	4.011593	0.933960	-1.288172	2.279283	2.086523	0.000000	-10.000000	-0.741667	32.233334	426.000000	1023.000000	1023.000000	2046.000000
36.360001	0.007053	4.168165	0.833144	-0.757079	2.284125	1.807975	0.000000	-10.000000	-0.716667	31.816668	436.833344	1023.000000	1023.000000	2046.000000
36.380001	0.007689	4.544251	1.084812	-1.075874	2.373704	2.161610	0.000000	-10.000000	-0.700000	31.583334	447.666656	1023.000000	1023.000000	2046.000000
36.400002	0.008576	5.068258	1.068938	-0.430900	2.497416	1.932805	0.000000	-10.000000	-0.700000	31.483334	458.166656	1023.000000	1023.000000	2046.000000
36.419998	0.009485	5.605746	1.333598	-0.609900	2.638707	2.243341	0.000000	-10.000000	-0.716667	31.483334	468.833344	1023.000000	1023.000000	2046.000000
36.439999	0.011022	6.514143	1.611540	-0.001880	2.652559	2.251924	0.000000	-10.000000	-0.733333	31.800001	479.166656	1023.000000	1023.000000	2046.000000
36.459999	0.011922	7.046010	1.637957	-0.032715	2.976336	2.464433	0.000000	-10.000000	-0.725000	31.800001	489.833344	1023.000000	1023.000000	2046.000000
36.480000	0.013594	8.034086	2.108580	0.445275	2.842052	2.638179	0.000000	-10.000000	-0.716667	31.666666	500.333344	1023.000000	1023.000000	2046.000000
36.500000	0.014311	8.457964	1.925055	0.534381	3.307852	2.690676	0.000000	-10.000000	-0.700000	31.283333	511.000000	1023.000000	1023.000000	2046.000000
36.520000	0.016287	9.625356	2.633311	0.816969	3.083421	3.091655	0.000000	-10.000000	-0.700000	30.916668	521.500000	1023.000000	1023.000000	2046.000000
36.540001	0.016885	9.978962	2.218132	1.030481	3.696587	3.033762	0.000000	-10.000000	-0.658333	30.733334	532.000000	1023.000000	1023.000000	2046.000000
36.560001	0.019326	11.421685	3.255090	1.067437	3.359297	3.739862	0.000000	-10.000000	-0.625000	29.983334	542.333313	1023.000000	1023.000000	2046.000000
36.580002	0.020126	11.894204	2.754547	1.610679	4.081808	3.447171	0.000000	-10.000000	-0.600000	29.450001	552.500000	1023.000000	1023.000000	2046.000000
36.599998	0.023009	13.598448	3.921292	1.586537	3.809430	4.281188	0.000000	-10.000000	-0.600000	28.950001	562.333313	1023.000000	1023.000000	2046.000000
36.619999	0.023665	13.986280	3.461204	2.181667	4.436105	3.907304	0.000000	-10.000000	-0.591667	28.666668	572.000000	1023.000000	1023.000000	2046.000000
36.639999	0.026086	15.416543	4.624603	1.906696	4.162663	4.722581	0.000000	-10.000000	-0.575000	28.283335	581.666687	1023.000000	1023.000000	2046.000000
36.660000	0.026319	15.554474	4.069209	2.489902	4.780114	4.215248	0.000000	-10.000000	-0.541667	27.766668	591.166687	1023.000000	1023.000000	2046.000000
36.680000	0.028006	16.551620	5.101358	2.041130	4.424692	4.984442	0.000000	-10.000000	-0.508333	26.966667	600.500000	1023.000000	1023.000000	2046.000000
36.700001	0.027826	16.445223	4.499482	2.709155	4.937290	4.299296	0.000000	-10.000000	-0.491667	26.150002	609.500000	1023.000000	1023.000000	2046.000000
36.720001	0.028973	17.123003	5.404323	2.103712	4.542707	5.072262	0.000000	-10.000000	-0.500000	25.600000	618.333313	1023.000000	1023.000000	2046.000000
36.740002	0.028767	17.001162	4.864416	2.778875	4.937384	4.420486	0.000000	-10.000000	-0.516667	25.483334	627.000000	1023.000000	1023.000000	2046.000000
36.759998	0.029561	17.470554	5.508395	2.224081	4.750953	4.987126	0.000000	-10.000000	-0.525000	25.566668	635.500000	1023.000000	1023.000000	2046.000000
36.779999	0.030152	17.819715	5.460032	2.885648	4.851616	4.622420	0.000000	-10.000000	-0.516667	25.600000	644.166687	1023.000000	1023.000000	2046.000000
36.799999	0.031217	18.449068	5.683852	2.633067	5.096125	5.036024	0.000000	-10.000000	-0.500000	25.466667	652.666687	1023.000000	1023.000000	2046.000000
36.820000	0.032837	19.406651	6.114704	3.167319	5.024513	5.100115	0.000000	-10.000000	-0.475000	25.133333	661.333313	1023.000000	1023.000000	2046.000000
36.840000	0.033826	19.991089	5.967030	3.224084	5.565337	5.234637	0.000000	-10.000000	-0.458333	24.716667	669.666687	1023.000000	1023.000000	2046.000000
36.860001	0.036269	21.434723	6.870043	3.496061	5.345305	5.723314	0.000000	-10.000000	-0.450000	24.533333	678.000000	1023.000000	1023.000000	2046.000000
36.880001	0.037027	21.882809	6.445910	3.870980	6.015578	5.550341	0.000000	-10.000000	-0.441667	24.266666	686.000000	1023.000000	1023.000000	2046.000000
36.900002	0.039442	23.310249	7.544122	3.719475	5.672479	6.374172	0.000000	-10.000000	-0.433333	23.916668	694.000000	1023.000000	1023.000000	2046.000000
36.919998	0.039894	23.577078	6.975122	4.417476	6.319075	5.865405	0.000000	-10.000000	-0.433333	23.733334	702.000000	1023.000000	1023.000000	2046.000000
36.939999	0.042117	24.891298	8.054852	3.991271	6.037692	6.807483	0.000000	-10.000000	-0.425000	23.616667	710.000000	1023.000000	1023.000000	2046.000000
36.959999	0.042659	25.211338	7.596506	4.933103	6.535329	6.146399	0.000000	-10.000000	-0.416667	23.350000	718.000000	1023.000000	1023.000000	2046.000000
36.980000	0.044055	26.036343	8.221905	4.601071	6.502234	6.711133	0.000000	-10.000000	-0.400000	22.766666	726.000000	1023.000000	1023.000000	2046.000000
37.000000	0.044844	26.502745	8.247623	5.304564	6.546016	6.404542	0.000000	-10.000000	-0.383333	22.233334	733.833313	1023.000000	1023.000000	2046.000000
37.020000	0.045036	26.616020	8.254344	5.090392	6.702165	6.569119	0.000000	-10.000000	-0.375000	21.616667	741.500000	1023.000000	1023.000000	2046.000000
37.040001	0.045700	27.008905	8.636282	5.338693	6.398857	6.635075	0.000000	-10.000000	-0.350000	20.900002	748.833313	1023.000000	1023.000000	2046.000000
37.060001	0.045497	26.888842	8.231101	5.265326	6.839892	6.552522	0.000000	-10.000000	-0.325000	20.133335	755.833313	1023.000000	1023.000000	2046.000000
37.080002	0.046995	27.774096	9.058618	5.411995	6.430894	6.872589	0.000000	-10.000000	-0.275000	19.150002	762.666687	1023.000000	1023.000000	2046.000000
37.099998	0.047371	27.995975	8.615258	5.682593	7.051855	6.646268	0.000000	-10.000000	-0.225000	17.950001	769.166687	1023.000000	1023.000000	2046.000000
37.119999	0.048977	28.945360	9.494449	5.753107	6.576721	7.121084	0.000000	-10.000000	-0.200000	16.300001	775.500000	1023.000000	1023.000000	2046.000000
37.139999	0.048283	28.535492	8.675883	6.146568	7.125936	6.587105	0.000000	-10.000000	-0.175000	14.816668	781.166687	1023.000000	1023.000000	2046.000000
37.160000	0.048274	28.530060	9.350888	5.892064	6.386361	6.900747	0.000000	-10.000000	-0.158333	13.300000	786.333313	1023.000000	1023.000000	2046.000000
37.180000	0.047408	28.018353	8.725072	6.085663	6.762156	6.445461	0.000000	-10.000000	-0.133333	11.916667	790.833313	1023.000000	1023.000000	2046.000000
37.200001	0.048378	28.591425	9.506465	5.950544	6.249952	6.884464	0.000000	-10.000000	-0.116667	10.566667	795.000000	1023.000000	1023.000000	2046.000000
37.220001	0.047585	28.122511	8.753176	6.305792	6.706451	6.357092	0.000000	-10.000000	-0.100000	9.483334	798.833313	1023.000000	1023.000000	2046.000000
37.240002	0.048144	28.452854	9.601945	5.879765	6.084402	6.886743	0.000000	-10.000000	-0.066667	8.216667	802.333313	1023.000000	1023.000000	2046.000000
37.259998	0.045661	26.985472	8.504212	6.368507	6.308327	5.804425	0.000000	-10.000000	-0.050000	6.000000	805.333313	1023.000000	1023.000000	2046.000000
37.279999	0.044339	26.204453	8.956451	5.654583	5.483366	6.110053	0.000000	-10.000000	-0.041667	2.250000	807.500000	1023.000000	1023.000000	2046.000000
37.299999	0.041813	24.711388	8.090039	6.236348	5.365138	5.019861	0.000000	-10.000000	-0.041667	-1.200000	808.666687	1023.000000	1023.000000	2046.000000
37.320000	0.040990	24.225174	8.277624	5.630352	5.043607	5.273592	0.000000	-10.000000	-0.041667	-4.200000	809.000000	1023.000000	1023.000000	2046.000000
37.340000	0.039951	23.611328	7.897888	6.064084	4.950790	4.698565	0.000000	-10.000000	-0.041667	-5.733334	809.000000	1023.000000	1023.000000	2046.000000
37.360001	0.039292	23.221449	7.911962	5.552062	4.875256	4.882170	0.000000	-10.000000	-0.033333	-6.683333	809.000000	1023.000000	1023.000000	2046.000000
37.380001	0.039177	23.153454	7.852482	5.977288	4.756812	4.566872	0.000000	-10.000000	-0.033333	-6.616667	809.000000	1023.000000	1023.000000	2046.000000
37.400002	0.039088	23.101168	7.853078	5.493793	4.870409	4.883887	0.000000	-10.000000	-0.025000	-6.116667	809.000000	1023.000000	1023.000000	2046.000000
37.419998	0.039097	23.106094	7.764246	5.981831	4.792449	4.567570	0.000000	-10.000000	-0.033333	-5.833333	809.000000	1023.000000	1023.000000	2046.000000
37.439999	0.039081	23.096638	7.779351	5.558222	4.893887	4.865177	0.000000	-10.000000	-0.033333	-5.533334	809.000000	1023.000000	1023.000000	2046.000000
37.459999	0.039187	23.159256	7.672814	6.088977	4.841743	4.555722	0.000000	-10.000000	-0.041667	-5.316667	809.000000	1023.000000	1023.000000	2046.000000
37.480000	0.039504	23.346931	7.766786	5.608807	4.969296	5.002045	0.000000	-10.000000	-0.050000	-5.016667	809.000000	1023.000000	1023.000000	2046.000000
37.500000	0.040098	23.697695	7.927141	6.091308	4.868685	4.810561	0.000000	-10.000000	-0.050000	-4.833333	809.000000	1023.000000	1023.000000	2046.000000
37.520000	0.039816	23.531128	7.533935	5.927154	5.246030	4.824010	0.000000	-10.000000	-0.041667	-4.633334	802.166687	1023.000000	1023.000000	2046.000000
37.540001	0.041325	24.422928	8.321473	5.863828	4.828077	5.409549	0.000000	-10.000000	-0.033333	-4.683333	794.666687	1023.000000	1023.000000	2046.000000
37.560001	0.041199	24.348330	7.595461	6.290219	5.441738	5.020911	0.000000	-10.000000	-0.025000	-4.800000	786.833313	1023.000000	1023.000000	2046.000000
37.580002	0.042931	25.372025	8.603223	5.842366	5.041368	5.885068	0.000000	-10.000000	-0.033333	-4.933333	785.166687	1023.000000	1023.000000	2046.000000
37.599998	0.042596	25.174303	7.863609	6.479610	5.598639	5.232444	0.000000	-10.000000	-0.033333	-5.033333	783.500000	1023.000000	1023.000000	2046.000000
37.619999	0.043362	25.626783	8.681738	5.825810	5.183117	5.936118	0.000000	-10.000000	-0.033333	-5.333333	781.666687	1023.000000	1023.000000	2046.000000
37.639999	0.042356	25.032413	7.947260	6.383953	5.544855	5.156345	0.000000	-10.000000	-0.016667	-6.150000	779.833313	1023.000000	1023.000000	2046.000000
37.660000	0.042355	25.031866	8.539742	5.619917	5.169716	5.702491	0.000000	-10.000000	-0.016667	-7.116667	777.833313	1023.000000	1023.000000	2046.000000
37.680000	0.041075	24.275322	7.834742	6.040104	5.410494	4.989983	0.000000	-10.000000	-0.008333	-7.800000	775.500000	1023.000000	1023.000000	2046.000000
37.700001	0.040997	24.229305	8.454241	5.156160	4.949672	5.669233	0.000000	-10.000000	-0.025000	-7.783334	773.000000	1023.000000	1023.000000	2046.000000
37.720001	0.039980	23.628250	7.768339	5.654615	5.253966	4.951330	0.000000	-10.000000	-0.033333	-7.283333	770.333313	1023.000000	1023.000000	2046.000000
37.740002	0.040113	23.706732	8.271646	4.930412	4.976620	5.528055	0.000000	-10.000000	-0.041667	-6.650000	767.833313	1023.000000	1023.000000	2046.000000
37.759998	0.039713	23.470514	7.860120	5.518126	5.122680	4.969589	0.000000	-10.000000	-0.033333	-6.183333	765.500000	1023.000000	1023.000000	2046.000000
37.779999	0.040249	23.786963	8.171383	4.997311	5.160483	5.457786	0.000000	-10.000000	-0.033333	-6.016667	763.500000	1023.000000	1023.000000	2046.000000
37.799999	0.040810	24.118931	8.206219	5.550015	5.200201	5.162496	0.000000	-10.000000	-0.033333	-6.100000	761.500000	1023.000000	1023.000000	2046.000000
37.820000	0.041202	24.350170	8.105578	5.329207	5.540673	5.374712	0.000000	-10.000000	-0.033333	-6.300000	759.500000	1023.000000	1023.000000	2046.000000
37.840000	0.042422	25.071182	8.634023	5.630171	5.298110	5.508878	0.000000	-10.000000	-0.016667	-6.483334	757.500000	1023.000000	1023.000000	2046.000000
37.860001	0.042329	25.016535	8.231993	5.608990	5.731116	5.444436	0.000000	-10.000000	-0.008333	-6.766667	755.333313	1023.000000	1023.000000	2046.000000
37.880001	0.043455	25.682024	8.851430	5.673927	5.394932	5.761734	0.000000	-10.000000	-0.008333	-7.116667	753.000000	1023.000000	1023.000000	2046.000000
37.900002	0.043259	25.565899	8.484863	5.653958	5.815877	5.611199	0.000000	-10.000000	-0.008333	-7.433333	750.500000	1023.000000	1023.000000	2046.000000
37.919998	0.044326	26.196825	8.979363	5.807189	5.527546	5.882727	0.000000	-10.000000	-0.016667	-7.550000	748.000000	1023.000000	1023.000000	2046.000000
37.939999	0.043439	25.672354	8.279119	5.840853	5.947423	5.604961	0.000000	-10.000000	-0.008333	-7.550000	745.500000	1023.000000	1023.000000	2046.000000
37.959999	0.044251	26.152348	9.022862	5.575812	5.408446	6.145226	0.000000	-10.000000	-0.008333	-7.600000	743.000000	1023.000000	1023.000000	2046.000000
37.980000	0.043135	25.492861	8.122910	5.864390	5.917702	5.587859	0.000000	-10.000000	-0.008333	-8.016666	740.500000	1023.000000	1023.000000	2046.000000
38.000000	0.044334	26.201662	9.088638	5.384925	5.379615	6.348483	0.000000	-10.000000	0.000000	-8.816667	737.833313	1023.000000	1023.000000	2046.000000
38.020000	0.043608	25.772194	8.237244	5.973742	5.895847	5.665361	0.000000	-10.000000	0.008333	-9.883333	734.833313	1023.000000	1023.000000	2046.000000
38.040001	0.044546	26.326969	8.987878	5.555861	5.447387	6.335842	0.000000	-10.000000	0.033333	-11.016667	731.500000	1023.000000	1023.000000	2046.000000
38.060001	0.042631	25.195105	8.003314	5.978551	5.701719	5.511520	0.000000	-10.000000	0.033333	-11.933333	727.833313	1023.000000	1023.000000	2046.000000
38.080002	0.042647	25.204165	8.691474	5.342917	5.082806	6.086968	0.000000	-10.000000	0.033333	-12.600000	724.000000	1023.000000	1023.000000	2046.000000
38.099998	0.041003	24.233017	7.770167	5.925457	5.349108	5.188285	0.000000	-10.000000	0.033333	-12.900001	719.666687	1023.000000	1023.000000	2046.000000
38.119999	0.040582	23.984150	8.198817	5.066147	4.961621	5.757564	0.000000	-10.000000	0.041667	-13.033334	715.333313	1023.000000	1023.000000	2046.000000
38.139999	0.038939	23.013098	7.686210	5.711242	4.890365	4.725283	0.000000	-10.000000	0.050000	-13.400001	710.833313	1023.000000	1023.000000	2046.000000
38.160000	0.036937	21.829649	7.552780	5.017745	4.518001	4.741124	0.000000	-10.000000	0.083333	-14.200000	706.500000	1023.000000	1023.000000	2046.000000
38.180000	0.034235	20.233040	7.094565	5.389666	3.922658	3.826151	0.000000	-10.000000	0.125000	-15.400000	701.666687	1023.000000	1023.000000	2046.000000
38.200001	0.031637	18.697502	6.549463	4.808086	3.715213	3.624740	0.000000	-10.000000	0.166667	-16.716667	696.500000	1023.000000	1023.000000	2046.000000
38.220001	0.030184	17.838579	6.553096	4.971979	3.092243	3.221262	0.000000	-10.000000	0.183333	-17.800001	691.000000	1023.000000	1023.000000	2046.000000
38.240002	0.028398	16.783024	5.908904	4.649428	3.246496	2.978195	0.000000	-10.000000	0.191667	-18.666668	685.000000	1023.000000	1023.000000	2046.000000
38.259998	0.028403	16.786196	6.325191	4.542753	2.735897	3.182354	0.000000	-10.000000	0.208333	-19.150000	678.833313	1023.000000	1023.000000	2046.000000
38.279999	0.026732	15.798734	5.452009	4.666784	3.078995	2.600945	0.000000	-10.000000	0.225000	-19.466667	672.333313	1023.000000	1023.000000	2046.000000
38.299999	0.027202	16.076187	6.259875	4.105871	2.413486	3.296955	0.000000	-10.000000	0.250000	-19.983334	666.000000	1023.000000	1023.000000	2046.000000
38.320000	0.025970	15.348473	5.263386	4.718856	2.890777	2.475453	0.000000	-10.000000	0.283333	-20.850000	659.333313	1023.000000	1023.000000	2046.000000
38.340000	0.026113	15.432894	5.841163	4.085769	2.479588	3.026375	0.000000	-10.000000	0.308333	-21.866667	652.333313	1023.000000	1023.000000	2046.000000
38.360001	0.025366	14.991197	5.439560	4.729440	2.505401	2.316796	0.000000	-10.000000	0.333333	-22.800001	644.833313	1023.000000	1023.000000	2046.000000
38.380001	0.024961	14.751744	5.344949	4.307790	2.580890	2.518115	0.000000	-10.000000	0.358333	-23.583334	637.000000	1023.000000	1023.000000	2046.000000
38.400002	0.025238	14.915416	5.634750	4.530454	2.242023	2.508188	0.000000	-10.000000	0.400000	-24.333334	629.000000	1023.000000	1023.000000	2046.000000
38.419998	0.024361	14.397422	4.905935	4.454917	2.715911	2.320658	0.000000	-10.000000	0.433333	-24.783335	623.666687	1023.000000	1023.000000	2046.000000
38.439999	0.025401	15.012036	5.755518	4.178675	2.161091	2.916752	0.000000	-10.000000	0.458333	-25.316668	615.500000	1023.000000	1023.000000	2046.000000
38.459999	0.024832	14.675867	4.940625	4.674198	2.680391	2.380653	0.000000	-10.000000	0.466667	-25.783335	607.166687	1023.000000	1023.000000	2046.000000
38.480000	0.025939	15.330237	5.800223	4.167707	2.203604	3.158701	0.000000	-10.000000	0.491667	-26.416668	595.833313	1023.000000	1023.000000	2046.000000
38.500000	0.025112	14.840936	5.015194	4.931186	2.577497	2.317058	0.000000	-10.000000	0.500000	-26.883333	587.000000	1023.000000	1023.000000	2046.000000
38.520000	0.024761	14.633636	5.224271	4.411736	2.410568	2.587061	0.000000	-10.000000	0.500000	-27.000000	578.000000	1023.000000	1023.000000	2046.000000
38.540001	0.024340	14.384934	5.394086	4.519467	2.012471	2.458910	0.000000	-10.000000	0.491667	-27.250000	569.000000	1023.000000	1023.000000	2046.000000
38.560001	0.022268	13.160141	4.526598	4.431728	2.218269	1.983547	0.000000	-10.000000	0.508333	-27.633333	559.833313	1023.000000	1023.000000	2046.000000
38.580002	0.022055	13.034560	5.248487	3.539491	1.584856	2.661726	0.000000	-10.000000	0.533333	-28.150000	550.666687	1023.000000	1023.000000	2046.000000
38.599998	0.020415	12.065185	4.431848	4.007062	1.889484	1.736791	0.000000	-10.000000	0.566667	-28.600000	541.166687	1023.000000	1023.000000	2046.000000
38.619999	0.019115	11.297062	4.348126	3.342102	1.800583	1.806251	0.000000	-10.000000	0.583333	-28.583334	531.666687	1023.000000	1023.000000	2046.000000
38.639999	0.018993	11.224691	4.802324	3.159881	1.246495	2.015991	0.000000	-10.000000	0.600000	-28.833334	522.000000	1023.000000	1023.000000	2046.000000
38.660000	0.017126	10.121363	3.742644	3.234942	1.695943	1.447835	0.000000	-10.000000	0.583333	-28.650000	512.333313	1023.000000	1023.000000	2046.000000
38.680000	0.017094	10.102355	4.376134	2.417738	1.174173	2.134310	0.000000	-10.000000	0.591667	-28.633333	502.833344	1023.000000	1023.000000	2046.000000
38.700001	0.016475	9.736673	4.100507	3.036008	1.191745	1.408413	0.000000	-10.000000	0.616667	-29.250000	493.166656	1023.000000	1023.000000	2046.000000
38.720001	0.015452	9.132066	3.538289	2.721168	1.539080	1.333529	0.000000	-10.000000	0.650000	-29.933334	483.500000	1023.000000	1023.000000	2046.000000
38.740002	0.016253	9.605726	4.337266	2.294179	0.957098	2.017182	0.000000	-10.000000	0.658333	-30.850000	473.500000	1023.000000	1023.000000	2046.000000
38.759998	0.015082	8.913628	3.372233	2.774648	1.478202	1.288545	0.000000	-10.000000	0.641667	-30.650000	463.333344	1023.000000	1023.000000	2046.000000
38.779999	0.015147	8.951642	3.835269	2.140434	1.213823	1.762117	0.000000	-10.000000	0.641667	-30.816668	453.000000	1023.000000	1023.000000	2046.000000
38.799999	0.014848	8.775294	3.718552	2.652492	1.123746	1.280505	0.000000	-10.000000	0.641667	-30.500000	442.666656	1023.000000	1023.000000	2046.000000
38.820000	0.013706	8.100162	2.987309	2.495349	1.494590	1.122913	0.000000	-10.000000	0.641667	-30.400002	432.500000	1023.000000	1023.000000	2046.000000
38.840000	0.014288	8.443947	3.823101	1.814057	0.858961	1.947828	0.000000	-10.000000	0.625000	-30.150002	422.500000	1023.000000	1023.000000	2046.000000
38.860001	0.013130	7.760088	3.051578	2.445265	1.206433	1.056812	0.000000	-10.000000	0.608333	-30.016666	412.500000	1023.000000	1023.000000	2046.000000
38.880001	0.012722	7.518885	3.030569	1.902338	1.240581	1.345397	0.000000	-10.000000	0.600000	-29.816668	402.500000	1023.000000	1023.000000	2046.000000
38.900002	0.013117	7.752040	3.420287	1.878442	0.840133	1.613178	0.000000	-10.000000	0.600000	-29.633333	392.500000	1023.000000	1023.000000	2046.000000
38.919998	0.011322	6.691379	2.370238	2.098584	1.190428	1.032129	0.000000	-10.000000	0.600000	-29.233334	382.500000	1023.000000	1023.000000	2046.000000
38.939999	0.010751	6.353898	2.756001	1.288772	0.733189	1.575935	0.000000	-10.000000	0.591667	-29.016666	372.666656	1023.000000	1023.000000	2046.000000
38.959999	0.009520	5.626496	2.472230	1.643632	0.525037	0.985597	0.000000	-10.000000	0.583333	-28.783335	363.000000	1023.000000	1023.000000	2046.000000
38.980000	0.007682	4.540112	1.643949	1.436611	0.792109	0.667444	0.000000	-10.000000	0.575000	-28.783335	353.333344	1023.000000	1023.000000	2046.000000
39.000000	0.008226	4.861480	2.484361	0.718217	0.135819	1.523084	0.000000	-10.000000	0.575000	-28.850000	343.833344	1023.000000	1023.000000	2046.000000
39.020000	0.007504	4.435027	1.532891	1.567364	0.811294	0.523477	0.000000	-10.000000	0.566667	-28.683334	334.166656	1023.000000	1023.000000	2046.000000
39.040001	0.006679	3.947287	1.694101	0.867570	0.526309	0.859307	0.000000	-10.000000	0.550000	-28.500000	324.666656	1023.000000	1023.000000	2046.000000
39.060001	0.006268	3.704279	1.817898	1.084338	0.092712	0.709331	0.000000	-10.000000	0.525000	-28.083334	315.000000	1023.000000	1023.000000	2046.000000
39.080002	0.003831	2.264029	0.777939	0.838574	0.355649	0.291866	0.000000	-10.000000	0.500000	-27.766666	305.666656	1023.000000	1023.000000	2046.000000
39.099998	0.003179	1.878783	1.343628	0.018294	-0.365891	0.882751	0.000000	-10.000000	0.475000	-27.350000	296.500000	1023.000000	1023.000000	2046.000000
39.119999	0.000552	0.325950	0.251212	0.379281	-0.137941	-0.166602	0.000000	-10.000000	0.450000	-26.916666	287.500000	1023.000000	1023.000000	2046.000000
39.139999	-0.001165	-0.688275	0.461615	-0.458493	-0.723931	0.032533	0.000000	-10.000000	0.441667	-26.333334	278.500000	1023.000000	1023.000000	2046.000000
39.160000	-0.004108	-2.428013	-0.417422	0.010090	-0.964825	-1.055856	0.000000	-10.000000	0.425000	-25.783333	269.666656	1023.000000	1023.000000	2046.000000
39.180000	-0.006531	-3.859535	-0.568008	-0.809003	-1.526037	-0.956488	0.000000	-10.000000	0.416667	-25.299999	261.000000	1023.000000	1023.000000	2046.000000
39.200001	-0.008517	-5.033357	-1.089765	-0.520294	-1.805687	-1.617611	0.000000	-10.000000	0.375000	-24.750000	252.500000	1023.000000	1023.000000	2046.000000
39.220001	-0.010319	-6.098819	-1.490494	-0.984787	-1.863415	-1.760123	0.000000	-10.000000	0.358333	-24.500000	244.166672	1023.000000	1023.000000	2046.000000
39.240002	-0.010706	-6.327387	-1.237407	-0.934188	-2.342477	-1.813315	0.000000	-10.000000	0.341667	-24.233334	236.000000	1023.000000	1023.000000	2046.000000
39.259998	-0.012226	-7.225488	-2.024720	-1.014252	-1.979085	-2.207432	0.000000	-10.000000	0.350000	-24.266666	228.000000	1023.000000	1023.000000	2046.000000
39.279999	-0.011634	-6.875717	-1.350484	-1.328902	-2.548112	-1.648219	0.000000	-10.000000	0.341667	-23.933334	220.000000	1023.000000	1023.000000	2046.000000
39.299999	-0.013140	-7.765769	-2.398805	-1.045627	-2.043211	-2.278126	0.000000	-10.000000	0.333333	-23.550001	212.000000	1023.000000	1023.000000	2046.000000
39.320000	-0.012571	-7.429250	-1.652470	-1.579110	-2.559295	-1.638375	0.000000	-10.000000	0.316667	-23.066668	204.000000	1023.000000	1023.000000	2046.000000
39.340000	-0.013842	-8.180800	-2.618826	-1.066239	-2.086859	-2.408876	0.000000	-10.000000	0.308333	-22.566668	196.333328	1023.000000	1023.000000	2046.000000
39.360001	-0.013277	-7.846734	-1.859205	-1.728298	-2.595813	-1.663417	0.000000	-10.000000	0.291667	-22.150000	188.833328	1023.000000	1023.000000	2046.000000
39.380001	-0.014101	-8.333593	-2.705613	-1.158585	-2.088529	-2.380867	0.000000	-10.000000	0.283333	-21.666668	181.500000	1023.000000	1023.000000	2046.000000
39.400002	-0.013471	-7.961173	-2.080117	-1.831788	-2.368856	-1.680411	0.000000	-10.000000	0.283333	-21.266668	174.166672	1023.000000	1023.000000	2046.000000
39.419998	-0.013245	-7.827672	-2.356708	-1.139890	-2.126774	-2.204300	0.000000	-10.000000	0.275000	-21.016668	167.000000	1023.000000	1023.000000	2046.000000
39.439999	-0.012619	-7.457773	-2.086128	-1.705618	-2.040064	-1.625963	0.000000	-10.000000	0.250000	-20.716667	160.000000	1023.000000	1023.000000	2046.000000
39.459999	-0.012179	-7.197729	-1.976198	-1.216804	-2.105614	-1.899112	0.000000	-10.000000	0.216667	-20.366667	153.166672	1023.000000	1023.000000	2046.000000
39.480000	-0.012789	-7.558561	-2.396710	-1.484292	-1.774386	-1.903173	0.000000	-10.000000	0.200000	-19.900000	146.333328	1023.000000	1023.000000	2046.000000
39.500000	-0.012556	-7.420411	-1.917344	-1.588618	-2.218197	-1.696252	0.000000	-10.000000	0.200000	-19.383333	139.666672	1023.000000	1023.000000	2046.000000
39.520000	-0.014417	-8.520521	-2.794197	-1.725947	-1.873009	-2.127368	0.000000	-10.000000	0.200000	-18.883333	133.000000	1023.000000	1023.000000	2046.000000
39.540001	-0.014435	-8.531165	-2.206258	-2.192501	-2.416270	-1.716136	0.000000	-10.000000	0.191667	-18.616667	126.666664	1023.000000	1023.000000	2046.000000
39.560001	-0.016514	-9.759575	-3.200419	-2.230315	-1.999393	-2.329447	0.000000	-10.000000	0.183333	-18.366667	120.500000	1023.000000	1023.000000	2046.000000
39.580002	-0.016421	-9.704782	-2.468699	-3.098130	-2.531201	-1.606751	0.000000	-10.000000	0.166667	-18.233334	114.500000	1023.000000	1023.000000	2046.000000
39.599998	-0.018220	-10.768101	-3.478817	-2.789593	-2.078394	-2.421296	0.000000	-10.000000	0.158333	-17.666668	108.500000	1023.000000	1023.000000	2046.000000
39.619999	-0.018222	-10.769398	-2.839638	-3.686829	-2.550022	-1.692909	0.000000	-10.000000	0.150000	-17.183334	102.500000	1023.000000	1023.000000	2046.000000
39.639999	-0.019678	-11.629799	-3.762282	-3.236655	-2.145625	-2.485236	0.000000	-10.000000	0.141667	-16.549999	96.833336	1023.000000	1023.000000	2046.000000
39.660000	-0.019833	-11.721540	-3.308662	-4.071033	-2.470939	-1.870907	0.000000	-10.000000	0.133333	-16.049999	91.333336	1023.000000	1023.000000	2046.000000
39.680000	-0.020449	-12.085536	-3.842611	-3.606438	-2.224641	-2.411846	0.000000	-10.000000	0.125000	-15.550000	86.000000	1023.000000	1023.000000	2046.000000
39.700001	-0.020377	-12.042986	-3.475472	-4.233302	-2.370804	-1.963408	0.000000	-10.000000	0.108333	-15.083334	80.666664	1023.000000	1023.000000	2046.000000
39.720001	-0.020417	-12.066296	-3.696595	-3.767868	-2.237318	-2.364515	0.000000	-10.000000	0.083333	-14.633333	75.666664	1023.000000	1023.000000	2046.000000
39.740002	-0.020466	-12.095568	-3.678112	-4.283269	-2.089618	-2.044569	0.000000	-10.000000	0.058333	-14.033334	70.833336	1023.000000	1023.000000	2046.000000
39.759998	-0.020068	-11.860357	-3.477366	-3.985075	-2.244163	-2.153754	0.000000	-10.000000	0.050000	-13.550000	66.166664	1023.000000	1023.000000	2046.000000
39.779999	-0.020640	-12.198085	-4.029887	-4.127576	-1.822120	-2.218502	0.000000	-10.000000	0.050000	-13.033334	61.500000	1023.000000	1023.000000	2046.000000
39.799999	-0.019594	-11.580157	-3.203599	-4.491284	-2.318049	-1.567224	0.000000	-10.000000	0.050000	-12.666667	57.166668	1023.000000	1023.000000	2046.000000
39.820000	-0.020511	-12.122017	-4.092466	-4.064569	-1.773335	-2.191648	0.000000	-10.000000	0.041667	-12.333334	53.000000	1023.000000	1023.000000	2046.000000
39.840000	-0.019756	-11.676085	-3.367709	-4.759390	-2.152079	-1.396906	0.000000	-10.000000	0.033333	-12.066667	49.000000	1023.000000	1023.000000	2046.000000
39.860001	-0.020228	-11.954924	-3.994274	-4.072083	-1.769657	-2.118910	0.000000	-10.000000	0.016667	-11.666667	45.000000	1023.000000	1023.000000	2046.000000
39.880001	-0.020127	-11.895206	-3.691381	-4.673275	-1.886606	-1.643945	0.000000	-10.000000	0.008333	-11.250000	41.000000	1023.000000	1023.000000	2046.000000
39.900002	-0.019895	-11.757749	-3.767159	-4.235056	-1.853266	-1.902267	0.000000	-10.000000	0.000000	-10.750000	37.166668	1023.000000	1023.000000	2046.000000
39.919998	-0.020538	-12.137719	-4.035525	-4.495380	-1.679239	-1.927575	0.000000	-10.000000	0.000000	-10.400001	33.500000	1023.000000	1023.000000	2046.000000
39.939999	-0.019507	-11.528695	-3.376959	-4.595744	-2.091359	-1.464633	0.000000	-10.000000	0.000000	-10.000000	30.000000	1023.000000	1023.000000	2046.000000
39.959999	-0.020634	-12.194819	-4.304833	-4.397154	-1.536515	-1.956317	0.000000	-10.000000	0.000000	-9.583334	26.666666	1023.000000	1023.000000	2046.000000
39.980000	-0.019689	-11.636490	-3.489714	-4.986786	-2.009641	-1.150349	0.000000	-10.000000	0.000000	-9.166667	23.500000	1023.000000	1023.000000	2046.000000
40.000000	-0.020558	-12.149947	-4.304526	-4.444937	-1.539903	-1.860582	0.000000	-10.000000	0.000000	-8.733334	20.500000	1023.000000	1023.000000	2046.000000
40.020000	-0.020106	-11.882795	-3.672275	-5.107462	-1.896143	-1.206916	0.000000	-10.000000	0.000000	-8.333334	17.500000	1023.000000	1023.000000	2046.000000
40.040001	-0.020275	-11.982422	-3.988843	-4.482464	-1.684038	-1.827077	0.000000	-10.000000	0.000000	-7.866667	14.666667	1023.000000	1023.000000	2046.000000
40.060001	-0.020906	-12.355606	-4.282795	-4.809269	-1.479055	-1.784487	0.000000	-10.000000	-0.016667	-7.416667	12.000000	1023.000000	1023.000000	2046.000000
40.080002	-0.020682	-12.222851	-3.785855	-4.881926	-2.015017	-1.540053	0.000000	-10.000000	-0.025000	-7.033333	9.666667	1023.000000	1023.000000	2046.000000
40.099998	-0.022780	-13.462848	-4.845141	-4.931026	-1.647271	-2.039409	0.000000	-10.000000	-0.033333	-6.700000	7.166667	1023.000000	1023.000000	2046.000000
40.119999	-0.023039	-13.616125	-4.160100	-5.433037	-2.425307	-1.597682	0.000000	-10.000000	-0.025000	-6.383333	4.833333	1023.000000	1023.000000	2046.000000
40.139999	-0.025148	-14.862468	-5.289037	-5.219048	-2.008914	-2.345469	0.000000	-10.000000	-0.033333	-6.050000	2.500000	1023.000000	1023.000000	2046.000000
40.160000	-0.025144	-14.860310	-4.613811	-6.014715	-2.562194	-1.669590	0.000000	-10.000000	-0.041667	-5.933333	0.833333	1023.000000	1023.000000	2046.000000
40.180000	-0.026220	-15.496111	-5.394526	-5.429999	-2.195157	-2.476430	0.000000	-10.000000	-0.050000	-5.983334	-0.833333	1023.000000	1023.000000	2046.000000
40.200001	-0.025701	-15.189302	-4.864037	-6.001374	-2.398164	-1.925727	0.000000	-10.000000	-0.050000	-6.216667	-2.500000	1023.000000	1023.000000	2046.000000
40.220001	-0.025196	-14.891116	-4.971423	-5.468201	-2.158345	-2.293147	0.000000	-10.000000	-0.041667	-6.350000	-4.500000	1023.000000	1023.000000	2046.000000
40.240002	-0.025881	-15.295814	-5.276281	-5.675968	-1.990135	-2.353430	0.000000	-10.000000	-0.041667	-6.316667	-6.500000	1023.000000	1023.000000	2046.000000
40.259998	-0.025123	-14.847917	-4.578273	-5.906947	-2.536610	-1.826086	0.000000	-10.000000	-0.033333	-6.083333	-8.500000	1023.000000	1023.000000	2046.000000
40.279999	-0.026720	-15.791477	-5.662365	-5.600093	-2.052368	-2.476650	0.000000	-10.000000	-0.041667	-5.633333	-10.500000	1023.000000	1023.000000	2046.000000
40.299999	-0.027253	-16.106762	-5.253940	-6.338323	-2.431303	-2.083195	0.000000	-10.000000	-0.041667	-5.033333	-12.500000	1023.000000	1023.000000	2046.000000
40.320000	-0.028335	-16.745945	-5.401549	-5.924976	-2.698065	-2.721355	0.000000	-10.000000	-0.050000	-4.300000	-14.166667	1023.000000	1023.000000	2046.000000
40.340000	-0.031060	-18.356356	-6.255781	-6.088537	-2.699825	-3.312212	0.000000	-10.000000	-0.058333	-3.466667	-15.666667	1023.000000	1023.000000	2046.000000
40.360001	-0.032116	-18.980448	-5.708101	-6.660642	-3.656522	-2.955182	0.000000	-10.000000	-0.066667	-2.183333	-16.833334	1023.000000	1023.000000	2046.000000
40.380001	-0.034783	-20.556921	-6.922467	-6.142334	-3.452479	-4.039641	0.000000	-10.000000	-0.066667	-1.000000	-17.666666	1023.000000	1023.000000	2046.000000
40.400002	-0.035075	-20.729368	-6.457353	-6.845917	-3.918332	-3.507767	0.000000	-10.000000	-0.058333	-0.150000	-18.000000	1023.000000	1023.000000	2046.000000
40.419998	-0.035800	-21.157753	-6.904389	-6.178817	-3.839344	-4.235203	0.000000	-10.000000	-0.050000	0.000000	-18.000000	1023.000000	1023.000000	2046.000000
40.439999	-0.035975	-21.261086	-6.849844	-6.558017	-3.803186	-4.050038	0.000000	-10.000000	-0.058333	0.000000	-18.000000	1023.000000	1023.000000	2046.000000
40.459999	-0.035538	-21.003239	-6.592159	-6.193458	-4.033966	-4.183655	0.000000	-10.000000	-0.058333	0.000000	-18.000000	1023.000000	1023.000000	2046.000000
40.480000	-0.035981	-21.264484	-7.082377	-6.229910	-3.674875	-4.277322	0.000000	-10.000000	-0.058333	0.000000	-18.000000	1023.000000	1023.000000	2046.000000
40.500000	-0.034746	-20.535025	-6.292477	-6.349004	-4.140770	-3.752773	0.000000	-10.000000	-0.058333	0.000000	-18.000000	1023.000000	1023.000000	2046.000000
40.520000	-0.035432	-20.940071	-7.151083	-5.909891	-3.585544	-4.293553	0.000000	-10.000000	-0.058333	0.000000	-18.000000	1023.000000	1023.000000	2046.000000
40.540001	-0.034310	-20.276939	-6.324798	-6.476189	-3.972018	-3.503935	0.000000	-10.000000	-0.066667	0.000000	-18.000000	1023.000000	1023.000000	2046.000000
40.560001	-0.034426	-20.345524	-6.815326	-5.711894	-3.604848	-4.213457	0.000000	-10.000000	-0.058333	0.000000	-18.000000	1023.000000	1023.000000	2046.000000
40.580002	-0.034033	-20.113453	-6.650931	-6.102518	-3.494832	-3.865173	0.000000	-10.000000	-0.058333	0.000000	-18.000000	1023.000000	1023.000000	2046.000000
40.599998	-0.032524	-19.221703	-6.007770	-5.832214	-3.741388	-3.640332	0.000000	-10.000000	-0.050000	0.000000	-18.000000	1023.000000	1023.000000	2046.000000
40.619999	-0.032434	-19.168352	-6.661211	-5.562516	-3.125312	-3.819314	0.000000	-10.000000	-0.050000	-0.700000	-18.000000	1023.000000	1023.000000	2046.000000
40.639999	-0.030745	-18.170425	-5.672077	-6.121900	-3.474466	-2.901982	0.000000	-10.000000	-0.050000	-1.483333	-18.000000	1023.000000	1023.000000	2046.000000
40.660000	-0.030274	-17.892134	-5.856179	-5.306430	-3.191469	-3.538056	0.000000	-10.000000	-0.050000	-2.150000	-18.333334	1023.000000	1023.000000	2046.000000
40.680000	-0.030563	-18.062662	-6.230764	-5.493538	-2.816817	-3.521542	0.000000	-10.000000	-0.050000	-1.950000	-18.666666	1023.000000	1023.000000	2046.000000
40.700001	-0.029494	-17.430902	-5.348512	-5.992566	-3.347062	-2.742763	0.000000	-10.000000	-0.050000	-1.533333	-19.000000	1023.000000	1023.000000	2046.000000
40.720001	-0.030739	-18.166664	-6.256554	-5.537987	-2.849039	-3.523084	0.000000	-10.000000	-0.050000	-0.866667	-19.000000	1023.000000	1023.000000	2046.000000
40.740002	-0.030829	-18.219725	-5.797867	-6.261935	-3.063641	-3.096282	0.000000	-10.000000	-0.058333	-0.366667	-19.000000	1023.000000	1023.000000	2046.000000
40.759998	-0.030987	-18.313246	-5.796436	-5.944801	-3.104856	-3.467153	0.000000	-10.000000	-0.066667	0.000000	-19.000000	1023.000000	1023.000000	2046.000000
40.779999	-0.032114	-18.979139	-6.335687	-6.241363	-2.796286	-3.605804	0.000000	-10.000000	-0.075000	0.716667	-19.000000	1023.000000	1023.000000	2046.000000
40.799999	-0.031201	-18.440073	-5.441280	-6.993149	-3.304481	-2.701163	0.000000	-10.000000	-0.083333	1.933333	-19.000000	1023.000000	1023.000000	2046.000000
40.820000	-0.032030	-18.929796	-6.194388	-6.405318	-2.822029	-3.508061	0.000000	-10.000000	-0.091667	3.816667	-19.000000	1023.000000	1023.000000	2046.000000
40.840000	-0.032042	-18.936827	-5.959466	-6.998883	-2.837101	-3.141376	0.000000	-10.000000	-0.116667	5.650000	-19.000000	1023.000000	1023.000000	2046.000000
40.860001	-0.031562	-18.653088	-5.804258	-6.705596	-2.940835	-3.202399	0.000000	-10.000000	-0.133333	7.450000	-19.000000	1023.000000	1023.000000	2046.000000
40.880001	-0.031594	-18.672344	-6.005096	-6.969205	-2.595131	-3.102912	0.000000	-10.000000	-0.158333	8.983334	-19.000000	1023.000000	1023.000000	2046.000000
40.900002	-0.030088	-17.782110	-5.366947	-6.904665	-2.812721	-2.697776	0.000000	-10.000000	-0.175000	10.283334	-19.000000	1023.000000	1023.000000	2046.000000
40.919998	-0.030130	-17.807024	-6.035042	-6.705623	-2.122666	-2.943693	0.000000	-10.000000	-0.191667	11.450000	-19.000000	1023.000000	1023.000000	2046.000000
40.939999	-0.028187	-16.658451	-5.025862	-7.175589	-2.469533	-1.987467	0.000000	-10.000000	-0.200000	12.650001	-19.000000	1023.000000	1023.000000	2046.000000
40.959999	-0.028149	-16.636145	-5.726843	-6.538082	-1.825329	-2.545891	0.000000	-10.000000	-0.216667	13.816667	-4.666667	1023.000000	1023.000000	2046.000000
40.980000	-0.026573	-15.704362	-4.942210	-7.023843	-1.949165	-1.789143	0.000000	-10.000000	-0.250000	15.233334	12.500000	1023.000000	1023.000000	2046.000000
41.000000	-0.025908	-15.311635	-5.144843	-6.323754	-1.637161	-2.205878	0.000000	-10.000000	-0.283333	16.216667	29.666666	1023.000000	1023.000000	2046.000000
41.020000	-0.025021	-14.787429	-4.971056	-6.667835	-1.360453	-1.788086	0.000000	-10.000000	-0.291667	17.083334	34.500000	1023.000000	1023.000000	2046.000000
41.040001	-0.023427	-13.845298	-4.455311	-6.340756	-1.458423	-1.590807	0.000000	-10.000000	-0.283333	17.566668	38.333332	1023.000000	1023.000000	2046.000000
41.060001	-0.023345	-13.796817	-5.033107	-6.224462	-0.845358	-1.693890	0.000000	-10.000000	-0.291667	18.516666	44.166668	1023.000000	1023.000000	2046.000000
41.080002	-0.021290	-12.582633	-3.997914	-6.628580	-1.200971	-0.755168	0.000000	-10.000000	-0.316667	19.383333	50.166668	1023.000000	1023.000000	2046.000000
41.099998	-0.021265	-12.567883	-4.704751	-5.956817	-0.568281	-1.338035	0.000000	-10.000000	-0.358333	20.450001	56.500000	1023.000000	1023.000000	2046.000000
41.119999	-0.019957	-11.794873	-4.006618	-6.482553	-0.690227	-0.615476	0.000000	-10.000000	-0.391667	21.300001	63.166668	1023.000000	1023.000000	2046.000000
41.139999	-0.019242	-11.372312	-4.168300	-5.802218	-0.406033	-0.995760	0.000000	-10.000000	-0.425000	22.133333	70.000000	1023.000000	1023.000000	2046.000000
41.160000	-0.018617	-11.002503	-4.030334	-6.055168	-0.194846	-0.722156	0.000000	-10.000000	-0.450000	23.050001	80.000000	1023.000000	1023.000000	2046.000000
41.180000	-0.017172	-10.148381	-3.511433	-5.797136	-0.330289	-0.509524	0.000000	-10.000000	-0.466667	23.716667	87.666664	1023.000000	1023.000000	2046.000000
41.200001	-0.017094	-10.102782	-4.086548	-5.662189	0.252712	-0.606758	0.000000	-10.000000	-0.483333	24.683334	95.666664	1023.000000	1023.000000	2046.000000
41.220001	-0.015173	-8.967219	-3.030033	-6.030838	-0.160176	0.253828	0.000000	-10.000000	-0.500000	25.366667	101.000000	1023.000000	1023.000000	2046.000000
41.240002	-0.015246	-9.010104	-3.775455	-5.324128	0.471874	-0.382395	0.000000	-10.000000	-0.516667	26.416666	109.166664	1023.000000	1023.000000	2046.000000
41.259998	-0.014467	-8.549976	-3.209008	-5.860207	0.262451	0.256787	0.000000	-10.000000	-0.550000	27.083334	117.666664	1023.000000	1023.000000	2046.000000
41.279999	-0.014353	-8.482574	-3.244444	-5.321052	0.238186	-0.155264	0.000000	-10.000000	-0.600000	28.016666	126.500000	1023.000000	1023.000000	2046.000000
41.299999	-0.014966	-8.844743	-3.705749	-5.517469	0.589170	-0.210695	0.000000	-10.000000	-0.650000	28.866667	135.833328	1023.000000	1023.000000	2046.000000
41.320000	-0.013622	-8.050550	-2.873992	-5.722108	0.163665	0.381885	0.000000	-10.000000	-0.675000	29.683334	145.166672	1023.000000	1023.000000	2046.000000
41.340000	-0.014032	-8.292703	-3.619404	-5.424172	0.765992	-0.015118	0.000000	-10.000000	-0.683333	30.250000	154.833328	1023.000000	1023.000000	2046.000000
41.360001	-0.012064	-7.130056	-2.595206	-5.884820	0.464981	0.884989	0.000000	-10.000000	-0.683333	30.583334	164.833328	1023.000000	1023.000000	2046.000000
41.380001	-0.011120	-6.571894	-2.892603	-4.957085	0.954229	0.323565	0.000000	-10.000000	-0.700000	31.033333	175.166672	1023.000000	1023.000000	2046.000000
41.400002	-0.009360	-5.531913	-2.538080	-5.139851	1.323659	0.822359	0.000000	-10.000000	-0.708333	31.333334	185.500000	1023.000000	1023.000000	2046.000000
41.419998	-0.007668	-4.531558	-2.026130	-4.569001	1.216191	0.847382	0.000000	-10.000000	-0.725000	31.583334	192.166672	1023.000000	1023.000000	2046.000000
41.439999	-0.007504	-4.435001	-2.487988	-4.416677	1.675247	0.794416	0.000000	-10.000000	-0.733333	32.016666	202.666672	1023.000000	1023.000000	2046.000000
41.459999	-0.005714	-3.376696	-1.461818	-4.849527	1.147469	1.787181	0.000000	-10.000000	-0.766667	32.516666	213.500000	1023.000000	1023.000000	2046.000000
41.480000	-0.005950	-3.516307	-2.145273	-3.988356	1.642175	0.975146	0.000000	-10.000000	-0.791667	33.133335	228.000000	1023.000000	1023.000000	2046.000000
41.500000	-0.005968	-3.527318	-1.854144	-4.315105	1.516890	1.125042	0.000000	-10.000000	-0.816667	33.283333	239.000000	1023.000000	1023.000000	2046.000000
41.520000	-0.006715	-3.968719	-1.756934	-3.903670	1.041644	0.650242	0.000000	-10.000000	-0.825000	33.549999	250.000000	1023.000000	1023.000000	2046.000000
41.540001	-0.009054	-5.350845	-2.588059	-3.891642	1.049087	0.079769	0.000000	-10.000000	-0.808333	33.583336	261.000000	1023.000000	1023.000000	2046.000000
41.560001	-0.008611	-5.088863	-1.788792	-4.333484	0.280451	0.752962	0.000000	-10.000000	-0.800000	33.416668	272.166656	1023.000000	1023.000000	2046.000000
41.580002	-0.009380	-5.543624	-2.614242	-3.599497	0.753104	-0.082988	0.000000	-10.000000	-0.783333	33.183334	283.333344	1023.000000	1023.000000	2046.000000
41.599998	-0.008233	-4.865733	-1.993786	-4.021368	0.638992	0.510429	0.000000	-10.000000	-0.808333	33.233334	294.500000	1023.000000	1023.000000	2046.000000
41.619999	-0.007150	-4.225682	-1.823036	-3.269762	0.677383	0.189733	0.000000	-10.000000	-0.800000	33.750000	305.666656	1023.000000	1023.000000	2046.000000
41.639999	-0.006484	-3.832250	-2.066916	-3.185609	1.157408	0.262867	0.000000	-10.000000	-0.800000	33.983334	316.833344	1023.000000	1023.000000	2046.000000
41.660000	-0.004224	-2.496532	-1.100405	-3.100697	0.787553	0.917017	0.000000	-10.000000	-0.783333	34.083332	328.166656	1023.000000	1023.000000	2046.000000
41.680000	-0.003943	-2.330124	-1.784536	-2.520961	1.424826	0.550546	0.000000	-10.000000	-0.791667	34.099998	339.500000	1023.000000	1023.000000	2046.000000
41.700001	-0.001764	-1.042809	-0.701527	-2.908817	1.055387	1.512148	0.000000	-10.000000	-0.791667	34.183334	350.833344	1023.000000	1023.000000	2046.000000
41.720001	-0.000993	-0.586580	-1.167027	-1.891698	1.611376	0.860769	0.000000	-10.000000	-0.783333	34.116669	362.333344	1023.000000	1023.000000	2046.000000
41.740002	0.000452	0.266934	-0.725660	-2.142278	1.726900	1.407972	0.000000	-10.000000	-0.766667	33.883335	373.666656	1023.000000	1023.000000	2046.000000
41.759998	0.002499	1.476887	-0.105851	-1.710310	1.620419	1.672628	0.000000	-10.000000	-0.758333	33.633335	385.166656	1023.000000	1023.000000	2046.000000
41.779999	0.003433	2.028652	-0.549745	-1.306462	2.295539	1.589321	0.000000	-10.000000	-0.775000	33.416668	396.333344	1023.000000	1023.000000	2046.000000
41.799999	0.006259	3.699232	0.666905	-1.598767	1.991568	2.639526	0.000000	-10.000000	-0.775000	33.100002	407.500000	1023.000000	1023.000000	2046.000000
41.820000	0.007554	4.464661	0.367170	-0.521132	2.606374	2.012249	0.000000	-10.000000	-0.758333	32.750000	418.500000	1023.000000	1023.000000	2046.000000
41.840000	0.009457	5.589045	0.929866	-0.725998	2.823561	2.561615	0.000000	-10.000000	-0.725000	32.116669	429.500000	1023.000000	1023.000000	2046.000000
41.860001	0.011333	6.697755	1.485029	-0.237068	2.808611	2.641183	0.000000	-10.000000	-0.691667	31.516668	440.500000	1023.000000	1023.000000	2046.000000
41.880001	0.011925	7.047916	1.315432	-0.261266	3.297010	2.696740	0.000000	-10.000000	-0.658333	30.966667	451.166656	1023.000000	1023.000000	2046.000000
41.900002	0.013770	8.137832	2.288868	-0.300570	2.943249	3.206285	0.000000	-10.000000	-0.625000	30.333334	461.500000	1023.000000	1023.000000	2046.000000
41.919998	0.013656	8.070878	1.649458	0.118300	3.556853	2.746268	0.000000	-10.000000	-0.616667	29.950001	471.500000	1023.000000	1023.000000	2046.000000
41.939999	0.015001	8.865556	2.665291	-0.493767	3.110591	3.583441	0.000000	-10.000000	-0.608333	29.300001	481.500000	1023.000000	1023.000000	2046.000000
41.959999	0.015072	8.907779	2.352622	0.254981	3.425243	2.874933	0.000000	-10.000000	-0.608333	28.966667	491.500000	1023.000000	1023.000000	2046.000000
41.980000	0.015320	9.054083	2.428721	-0.038535	3.599887	3.064010	0.000000	-10.000000	-0.591667	28.516666	501.333344	1023.000000	1023.000000	2046.000000
42.000000	0.016975	10.032499	3.253710	-0.030804	3.226529	3.583064	0.000000	-10.000000	-0.575000	28.200001	511.000000	1023.000000	1023.000000	2046.000000
42.020000	0.016983	10.037103	2.583406	0.382719	3.862062	3.208915	0.000000	-10.000000	-0.558333	28.150000	520.500000	1023.000000	1023.000000	2046.000000
42.040001	0.019094	11.284629	3.698144	-0.060420	3.480226	4.166678	0.000000	-10.000000	-0.541667	27.633333	530.000000	1023.000000	1023.000000	2046.000000
42.060001	0.020001	11.820361	3.381526	0.909619	3.976835	3.552381	0.000000	-10.000000	-0.525000	27.216667	539.333313	1023.000000	1023.000000	2046.000000
42.080002	0.021665	12.803732	3.711436	0.748325	4.314649	4.029322	0.000000	-10.000000	-0.508333	26.316668	548.500000	1023.000000	1023.000000	2046.000000
42.099998	0.023773	14.049604	4.474813	1.160143	4.134697	4.279951	0.000000	-10.000000	-0.483333	25.716667	557.333313	1023.000000	1023.000000	2046.000000
42.119999	0.024460	14.455930	4.014825	1.511563	4.813703	4.115838	0.000000	-10.000000	-0.466667	24.850000	566.000000	1023.000000	1023.000000	2046.000000
42.139999	0.026878	15.884691	5.220911	1.218871	4.379950	5.064959	0.000000	-10.000000	-0.425000	24.000000	574.500000	1023.000000	1023.000000	2046.000000
42.160000	0.027267	16.114670	4.584993	2.075500	5.054733	4.399442	0.000000	-10.000000	-0.391667	23.250000	582.666687	1023.000000	1023.000000	2046.000000
42.180000	0.028764	16.999758	5.348960	1.656234	4.909513	5.085049	0.000000	-10.000000	-0.366667	22.433334	590.500000	1023.000000	1023.000000	2046.000000
42.200001	0.029964	17.708761	5.543501	2.387706	4.981565	4.795990	0.000000	-10.000000	-0.358333	21.466667	598.000000	1023.000000	1023.000000	2046.000000
42.220001	0.030393	17.962074	5.272275	2.422185	5.437807	4.829808	0.000000	-10.000000	-0.333333	20.250000	605.333313	1023.000000	1023.000000	2046.000000
42.240002	0.032283	19.079506	6.368751	2.140542	4.872474	5.697741	0.000000	-10.000000	-0.283333	19.050001	612.333313	1023.000000	1023.000000	2046.000000
42.259998	0.031667	18.715487	5.514116	2.932751	5.398527	4.870092	0.000000	-10.000000	-0.241667	17.716667	619.000000	1023.000000	1023.000000	2046.000000
42.279999	0.031655	18.707998	5.864686	2.434338	5.210004	5.198970	0.000000	-10.000000	-0.216667	16.300001	625.166687	1023.000000	1023.000000	2046.000000
42.299999	0.032297	19.087591	6.266694	2.722609	4.910523	5.187767	0.000000	-10.000000	-0.183333	14.283334	630.833313	1023.000000	1023.000000	2046.000000
42.320000	0.031909	18.858315	5.552783	2.975365	5.456136	4.874031	0.000000	-10.000000	-0.133333	12.000000	636.000000	1023.000000	1023.000000	2046.000000
42.340000	0.033663	19.895088	6.577064	2.482870	5.081077	5.754078	0.000000	-10.000000	-0.075000	9.000000	640.333313	1023.000000	1023.000000	2046.000000
42.360001	0.033967	20.074444	6.312930	3.420328	5.283084	5.058103	0.000000	-10.000000	-0.050000	5.816667	643.833313	1023.000000	1023.000000	2046.000000
42.380001	0.033787	19.967846	5.914631	3.442114	5.627995	4.983107	0.000000	-10.000000	-0.041667	1.983333	646.166687	1023.000000	1023.000000	2046.000000
42.400002	0.034045	20.120594	6.729264	3.013179	4.779551	5.598599	0.000000	-10.000000	-0.041667	-0.983333	647.500000	1023.000000	1023.000000	2046.000000
42.419998	0.032636	19.287880	5.805563	3.574900	5.176652	4.730766	0.000000	-10.000000	-0.033333	-2.783333	648.000000	1023.000000	1023.000000	2046.000000
42.439999	0.032499	19.206856	6.215776	2.967186	4.888463	5.135430	0.000000	-10.000000	-0.025000	-4.133333	648.000000	1023.000000	1023.000000	2046.000000
42.459999	0.032264	19.068266	6.292578	3.366415	4.624754	4.784520	0.000000	-10.000000	-0.016667	-5.383333	648.000000	1023.000000	1023.000000	2046.000000
42.480000	0.030499	18.024878	5.574245	3.317371	4.851691	4.281571	0.000000	-10.000000	0.000000	-7.216667	648.000000	1023.000000	1023.000000	2046.000000
42.500000	0.029415	17.384441	6.185131	2.694378	3.861193	4.643740	0.000000	-10.000000	0.025000	-8.766666	648.000000	1023.000000	1023.000000	2046.000000
42.520000	0.026075	15.410223	5.073875	3.292189	3.762719	3.281439	0.000000	-10.000000	0.041667	-10.816667	648.000000	1023.000000	1023.000000	2046.000000
42.540001	0.024061	14.220160	4.958970	2.723927	3.334672	3.202591	0.000000	-10.000000	0.058333	-12.616667	648.000000	1023.000000	1023.000000	2046.000000
42.560001	0.022942	13.558991	4.972106	2.966610	2.793274	2.827001	0.000000	-10.000000	0.091667	-14.033333	640.166687	1023.000000	1023.000000	2046.000000
42.580002	0.021297	12.586390	4.217161	2.781635	3.098561	2.489033	0.000000	-10.000000	0.108333	-14.916667	630.666687	1023.000000	1023.000000	2046.000000
42.599998	0.021635	12.786253	4.969390	2.445977	2.386123	2.984763	0.000000	-10.000000	0.133333	-15.700001	619.500000	1023.000000	1023.000000	2046.000000
42.619999	0.020112	11.886034	3.900016	2.842282	2.882441	2.261296	0.000000	-10.000000	0.133333	-16.233334	614.166687	1023.000000	1023.000000	2046.000000
42.639999	0.020419	12.067559	4.511340	2.245800	2.481158	2.829262	0.000000	-10.000000	0.158333	-16.833334	608.833313	1023.000000	1023.000000	2046.000000
42.660000	0.019920	11.772980	4.195160	2.960091	2.518024	2.099704	0.000000	-10.000000	0.166667	-17.566668	603.166687	1023.000000	1023.000000	2046.000000
42.680000	0.019276	11.392302	3.899948	2.714233	2.685862	2.092258	0.000000	-10.000000	0.183333	-18.283333	597.500000	1023.000000	1023.000000	2046.000000
42.700001	0.019921	11.773122	4.560087	2.474072	2.103942	2.635022	0.000000	-10.000000	0.208333	-19.316668	591.166687	1023.000000	1023.000000	2046.000000
42.720001	0.018729	11.068820	3.667305	2.876236	2.541021	1.984257	0.000000	-10.000000	0.233333	-20.233334	584.666687	1023.000000	1023.000000	2046.000000
42.740002	0.019356	11.439339	4.414775	2.182290	2.058741	2.783533	0.000000	-10.000000	0.266667	-21.250000	577.833313	1023.000000	1023.000000	2046.000000
42.759998	0.018570	10.975025	3.712863	2.912137	2.405947	1.944078	0.000000	-10.000000	0.300000	-22.066668	570.833313	1023.000000	1023.000000	2046.000000
42.779999	0.018630	11.010532	3.893135	2.430139	2.388126	2.299132	0.000000	-10.000000	0.333333	-22.983334	563.500000	1023.000000	1023.000000	2046.000000
42.799999	0.019434	11.485356	4.232299	2.817180	2.128840	2.307037	0.000000	-10.000000	0.350000	-23.716667	555.833313	1023.000000	1023.000000	2046.000000
42.820000	0.018670	11.034006	3.588689	2.863706	2.512921	2.068690	0.000000	-10.000000	0.366667	-24.350000	548.000000	1023.000000	1023.000000	2046.000000
42.840000	0.019539	11.547582	4.435576	2.533378	1.897617	2.681010	0.000000	-10.000000	0.400000	-24.866667	539.833313	1023.000000	1023.000000	2046.000000
42.860001	0.018081	10.685674	3.453725	3.012502	2.355086	1.864361	0.000000	-10.000000	0.433333	-25.650002	531.500000	1023.000000	1023.000000	2046.000000
42.880001	0.017993	10.634054	4.089291	2.261252	1.844651	2.438859	0.000000	-10.000000	0.466667	-26.550001	522.833313	1023.000000	1023.000000	2046.000000
42.900002	0.016635	9.831108	3.548767	2.715839	1.942310	1.624191	0.000000	-10.000000	0.483333	-27.216667	517.000000	1023.000000	1023.000000	2046.000000
42.919998	0.015431	9.119603	3.378385	2.103011	1.962029	1.676179	0.000000	-10.000000	0.500000	-27.700001	507.833344	1023.000000	1023.000000	2046.000000
42.939999	0.015143	8.949326	3.822568	1.847096	1.419622	1.860039	0.000000	-10.000000	0.500000	-27.933334	498.666656	1023.000000	1023.000000	2046.000000
42.959999	0.013290	7.854298	2.827486	1.856985	1.829259	1.340568	0.000000	-10.000000	0.516667	-28.133333	486.333344	1023.000000	1023.000000	2046.000000
42.980000	0.013129	7.759129	3.512478	1.012542	1.213758	2.020352	0.000000	-10.000000	0.516667	-28.233334	477.000000	1023.000000	1023.000000	2046.000000
43.000000	0.011741	6.939217	2.776919	1.588346	1.402713	1.171240	0.000000	-10.000000	0.533333	-28.250000	467.500000	1023.000000	1023.000000	2046.000000
43.020000	0.011300	6.678052	2.935668	0.954054	1.254420	1.533910	0.000000	-10.000000	0.533333	-28.466667	458.000000	1023.000000	1023.000000	2046.000000
43.040001	0.010925	6.456417	2.819349	1.356590	1.120613	1.159865	0.000000	-10.000000	0.566667	-28.600000	448.500000	1023.000000	1023.000000	2046.000000
43.060001	0.010388	6.139114	2.518629	1.039174	1.359798	1.221512	0.000000	-10.000000	0.566667	-28.933334	439.000000	1023.000000	1023.000000	2046.000000
43.080002	0.011013	6.508785	3.031939	1.040574	0.955557	1.480715	0.000000	-10.000000	0.575000	-28.933334	429.333344	1023.000000	1023.000000	2046.000000
43.099998	0.009821	5.804206	2.168410	1.230379	1.357957	1.047459	0.000000	-10.000000	0.575000	-29.000000	419.666656	1023.000000	1023.000000	2046.000000
43.119999	0.010513	6.213225	2.910926	0.557836	0.844350	1.900114	0.000000	-10.000000	0.591667	-28.900000	410.000000	1023.000000	1023.000000	2046.000000
43.139999	0.009352	5.527057	2.018401	1.217560	1.262106	1.028989	0.000000	-10.000000	0.591667	-28.900000	400.333344	1023.000000	1023.000000	2046.000000
43.160000	0.009439	5.578641	2.495282	0.523293	0.945378	1.614689	0.000000	-10.000000	0.575000	-28.850000	390.666656	1023.000000	1023.000000	2046.000000
43.180000	0.008979	5.306464	2.168623	1.091706	1.028022	1.018113	0.000000	-10.000000	0.533333	-28.566668	381.000000	1023.000000	1023.000000	2046.000000
43.200001	0.008525	5.038436	1.999934	0.694768	1.167633	1.176101	0.000000	-10.000000	0.525000	-28.516666	371.500000	1023.000000	1023.000000	2046.000000
43.220001	0.008671	5.124330	2.251939	0.767491	0.793336	1.311564	0.000000	-10.000000	0.508333	-28.283333	362.000000	1023.000000	1023.000000	2046.000000
43.240002	0.007044	4.162770	1.364276	0.670454	1.153360	0.974679	0.000000	-10.000000	0.516667	-28.200001	352.500000	1023.000000	1023.000000	2046.000000
43.259998	0.007136	4.217218	2.063437	0.126340	0.466937	1.560504	0.000000	-10.000000	0.491667	-27.950001	343.000000	1023.000000	1023.000000	2046.000000
43.279999	0.005579	3.297220	0.991699	0.571727	0.938491	0.795302	0.000000	-10.000000	0.491667	-27.950001	333.666656	1023.000000	1023.000000	2046.000000
43.299999	0.005646	3.336955	1.567024	-0.201536	0.527647	1.443819	0.000000	-10.000000	0.491667	-27.950001	324.333344	1023.000000	1023.000000	2046.000000
43.320000	0.005394	3.187824	1.126907	0.643497	0.753135	0.664285	0.000000	-10.000000	0.500000	-27.950001	318.166656	1023.000000	1023.000000	2046.000000
43.340000	0.003813	2.253376	0.774686	0.138721	0.675594	0.664375	0.000000	-10.000000	0.483333	-27.733334	308.833344	1023.000000	1023.000000	2046.000000
43.360001	0.003359	1.984893	1.229075	-0.134039	-0.071049	0.960906	0.000000	-10.000000	0.466667	-27.566666	302.666656	1023.000000	1023.000000	2046.000000
43.380001	0.000771	0.455720	0.019395	-0.117318	0.257936	0.295708	0.000000	-10.000000	0.450000	-27.066666	290.500000	1023.000000	1023.000000	2046.000000
43.400002	0.000019	0.011482	0.546332	-1.002398	-0.375210	0.842759	0.000000	-10.000000	0.450000	-26.733334	284.500000	1023.000000	1023.000000	2046.000000
43.419998	-0.002269	-1.341144	-0.354741	-0.449974	-0.232764	-0.303665	0.000000	-10.000000	0.450000	-26.133333	275.500000	1023.000000	1023.000000	2046.000000
43.439999	-0.004274	-2.525691	-0.475536	-1.083405	-0.563297	-0.403452	0.000000	-10.000000	0.441667	-25.583334	266.833344	1023.000000	1023.000000	2046.000000
43.459999	-0.006147	-3.632848	-0.503239	-1.096494	-1.280074	-0.753040	0.000000	-10.000000	0.400000	-24.800001	255.333328	1023.000000	1023.000000	2046.000000
43.480000	-0.009514	-5.622980	-1.716425	-1.185915	-1.256517	-1.464123	0.000000	-10.000000	0.350000	-24.033335	244.166672	1023.000000	1023.000000	2046.000000
43.500000	-0.010530	-6.223200	-1.208812	-1.961297	-2.080021	-0.973070	0.000000	-10.000000	0.308333	-23.550001	238.666672	1023.000000	1023.000000	2046.000000
43.520000	-0.012558	-7.421677	-2.228821	-1.459587	-1.809349	-1.923920	0.000000	-10.000000	0.308333	-22.900002	231.000000	1023.000000	1023.000000	2046.000000
43.540001	-0.013405	-7.922212	-2.055710	-2.021034	-2.077760	-1.767707	0.000000	-10.000000	0.308333	-22.566668	223.500000	1023.000000	1023.000000	2046.000000
43.560001	-0.013757	-8.130588	-2.018864	-1.747989	-2.324741	-2.038993	0.000000	-10.000000	0.308333	-22.233334	216.000000	1023.000000	1023.000000	2046.000000
43.580002	-0.015100	-8.924372	-2.753973	-1.864273	-2.008796	-2.297330	0.000000	-10.000000	0.291667	-21.950001	208.666672	1023.000000	1023.000000	2046.000000
43.599998	-0.014499	-8.568734	-1.984600	-2.265446	-2.623383	-1.695305	0.000000	-10.000000	0.258333	-21.316668	201.333328	1023.000000	1023.000000	2046.000000
43.619999	-0.015831	-9.356105	-3.000291	-1.787859	-2.148000	-2.419955	0.000000	-10.000000	0.225000	-20.683332	194.000000	1023.000000	1023.000000	2046.000000
43.639999	-0.015657	-9.253500	-2.469190	-2.460085	-2.477221	-1.847003	0.000000	-10.000000	0.200000	-20.333334	189.333328	1023.000000	1023.000000	2046.000000
43.660000	-0.015980	-9.444335	-2.676057	-1.897156	-2.468668	-2.402454	0.000000	-10.000000	0.200000	-19.933334	182.666672	1023.000000	1023.000000	2046.000000
43.680000	-0.016671	-9.852664	-3.101970	-2.152143	-2.180342	-2.418209	0.000000	-10.000000	0.191667	-19.333334	174.000000	1023.000000	1023.000000	2046.000000
43.700001	-0.015531	-9.178530	-2.309683	-2.598444	-2.632221	-1.638182	0.000000	-10.000000	0.183333	-18.800001	167.500000	1023.000000	1023.000000	2046.000000
43.720001	-0.015980	-9.444007	-3.067831	-2.055806	-2.085192	-2.235178	0.000000	-10.000000	0.175000	-18.550001	163.166672	1023.000000	1023.000000	2046.000000
43.740002	-0.014868	-8.787111	-2.377890	-2.630801	-2.258632	-1.519789	0.000000	-10.000000	0.166667	-18.333334	156.833328	1023.000000	1023.000000	2046.000000
43.759998	-0.014998	-8.863604	-2.706547	-1.962518	-2.075007	-2.119533	0.000000	-10.000000	0.158333	-18.116667	150.500000	1023.000000	1023.000000	2046.000000
43.779999	-0.014971	-8.847637	-2.700483	-2.410964	-1.915907	-1.820284	0.000000	-10.000000	0.150000	-17.833334	144.500000	1023.000000	1023.000000	2046.000000
43.799999	-0.014917	-8.815928	-2.574242	-2.191652	-2.105025	-1.945009	0.000000	-10.000000	0.150000	-17.600000	140.500000	1023.000000	1023.000000	2046.000000
43.820000	-0.016254	-9.605846	-3.199395	-2.448204	-1.828556	-2.129691	0.000000	-10.000000	0.150000	-17.266666	134.500000	1023.000000	1023.000000	2046.000000
43.840000	-0.016043	-9.481429	-2.509216	-3.013874	-2.415463	-1.542876	0.000000	-10.000000	0.141667	-16.850000	128.833328	1023.000000	1023.000000	2046.000000
43.860001	-0.017872	-10.562244	-3.519475	-2.798782	-1.951611	-2.292377	0.000000	-10.000000	0.141667	-16.533335	121.500000	1023.000000	1023.000000	2046.000000
43.880001	-0.018323	-10.829120	-2.986374	-3.758543	-2.380775	-1.703428	0.000000	-10.000000	0.141667	-16.316668	116.166664	1023.000000	1023.000000	2046.000000
43.900002	-0.019386	-11.457185	-3.373312	-3.397119	-2.330843	-2.355911	0.000000	-10.000000	0.141667	-16.066668	110.500000	1023.000000	1023.000000	2046.000000
43.919998	-0.020432	-12.075571	-3.688969	-3.910080	-2.144226	-2.332297	0.000000	-10.000000	0.116667	-15.583334	105.166664	1023.000000	1023.000000	2046.000000
43.939999	-0.020336	-12.018310	-3.292022	-4.016957	-2.567127	-2.142204	0.000000	-10.000000	0.083333	-14.900001	98.166664	1023.000000	1023.000000	2046.000000
43.959999	-0.021506	-12.709948	-4.015986	-4.171473	-2.119955	-2.402534	0.000000	-10.000000	0.058333	-14.450000	93.166664	1023.000000	1023.000000	2046.000000
43.980000	-0.020833	-12.312312	-3.366183	-4.431332	-2.575490	-1.939308	0.000000	-10.000000	0.050000	-14.166667	90.000000	1023.000000	1023.000000	2046.000000
44.000000	-0.021924	-12.956844	-4.230062	-4.265674	-2.056399	-2.404710	0.000000	-10.000000	0.050000	-14.000000	85.333336	1023.000000	1023.000000	2046.000000
44.020000	-0.020924	-12.366302	-3.399429	-4.826164	-2.464004	-1.676706	0.000000	-10.000000	0.041667	-13.750000	79.166664	1023.000000	1023.000000	2046.000000
44.040001	-0.021690	-12.818642	-4.225913	-4.327954	-1.930733	-2.334042	0.000000	-10.000000	0.033333	-13.583333	74.500000	1023.000000	1023.000000	2046.000000
44.060001	-0.020707	-12.237659	-3.457458	-4.991406	-2.303572	-1.485222	0.000000	-10.000000	0.025000	-13.350000	71.333336	1023.000000	1023.000000	2046.000000
44.080002	-0.021383	-12.637514	-4.133811	-4.314876	-1.922039	-2.266788	0.000000	-10.000000	0.033333	-13.133333	68.333336	1023.000000	1023.000000	2046.000000
44.099998	-0.020938	-12.374416	-3.744857	-4.891856	-1.998285	-1.739418	0.000000	-10.000000	0.025000	-12.666667	62.333332	1023.000000	1023.000000	2046.000000
44.119999	-0.020945	-12.378775	-3.953221	-4.382794	-1.909065	-2.133695	0.000000	-10.000000	0.016667	-12.350000	58.000000	1023.000000	1023.000000	2046.000000
44.139999	-0.021085	-12.461351	-3.965239	-4.807241	-1.788484	-1.900387	0.000000	-10.000000	0.016667	-12.050000	53.666668	1023.000000	1023.000000	2046.000000
44.160000	-0.020733	-12.253345	-3.841118	-4.504719	-1.924222	-1.983286	0.000000	-10.000000	0.033333	-11.883333	51.000000	1023.000000	1023.000000	2046.000000
44.180000	-0.021283	-12.578316	-4.190331	-4.776118	-1.622342	-1.989524	0.000000	-10.000000	0.033333	-11.583333	47.166668	1023.000000	1023.000000	2046.000000
44.200001	-0.020618	-12.184985	-3.648731	-4.765978	-2.041967	-1.728309	0.000000	-10.000000	0.025000	-11.150001	43.500000	1023.000000	1023.000000	2046.000000
44.220001	-0.021527	-12.722538	-4.429983	-4.815434	-1.522533	-1.954588	0.000000	-10.000000	0.008333	-10.766666	39.833332	1023.000000	1023.000000	2046.000000
44.240002	-0.021204	-12.531500	-3.763773	-5.181979	-2.136694	-1.449054	0.000000	-10.000000	0.008333	-10.383333	36.333332	1023.000000	1023.000000	2046.000000
44.259998	-0.022993	-13.588799	-4.766245	-4.984798	-1.748672	-2.089083	0.000000	-10.000000	0.000000	-10.066667	32.833332	1023.000000	1023.000000	2046.000000
44.279999	-0.022715	-13.424453	-4.081142	-5.633880	-2.277569	-1.431861	0.000000	-10.000000	0.000000	-9.700000	29.500000	1023.000000	1023.000000	2046.000000
44.299999	-0.024243	-14.327733	-5.065460	-5.211079	-1.838953	-2.212241	0.000000	-10.000000	0.000000	-9.350000	26.166666	1023.000000	1023.000000	2046.000000
44.320000	-0.023551	-13.918417	-4.334389	-5.867855	-2.204763	-1.511411	0.000000	-10.000000	0.000000	-9.000000	22.000000	1023.000000	1023.000000	2046.000000
44.340000	-0.023673	-13.990495	-5.013072	-5.039779	-1.676114	-2.261530	0.000000	-10.000000	0.000000	-8.766667	19.000000	1023.000000	1023.000000	2046.000000
44.360001	-0.023426	-13.844766	-4.516197	-5.788980	-1.885664	-1.653925	0.000000	-10.000000	0.000000	-8.633334	16.000000	1023.000000	1023.000000	2046.000000
44.380001	-0.023889	-14.118646	-4.662672	-5.224209	-2.042285	-2.189480	0.000000	-10.000000	0.000000	-8.433333	14.166667	1023.000000	1023.000000	2046.000000
44.400002	-0.024911	-14.722542	-5.032105	-5.636614	-1.892919	-2.160904	0.000000	-10.000000	-0.008333	-7.866667	10.500000	1023.000000	1023.000000	2046.000000
44.419998	-0.025214	-14.901642	-4.710743	-5.804813	-2.394604	-1.991481	0.000000	-10.000000	-0.016667	-7.316667	7.833333	1023.000000	1023.000000	2046.000000
44.439999	-0.027180	-16.063168	-5.575007	-5.838545	-2.111926	-2.537689	0.000000	-10.000000	-0.033333	-6.716667	5.166667	1023.000000	1023.000000	2046.000000
44.459999	-0.027908	-16.493483	-5.012828	-6.388390	-2.871954	-2.220310	0.000000	-10.000000	-0.041667	-6.383334	3.666667	1023.000000	1023.000000	2046.000000
44.480000	-0.030894	-18.258297	-6.148320	-5.915758	-2.785329	-3.408890	0.000000	-10.000000	-0.041667	-5.783333	1.666667	1023.000000	1023.000000	2046.000000
44.500000	-0.032173	-19.014139	-5.767573	-6.665433	-3.548024	-3.033109	0.000000	-10.000000	-0.041667	-5.116667	0.000000	1023.000000	1023.000000	2046.000000
44.520000	-0.034123	-20.166779	-6.552475	-6.090746	-3.569710	-3.953846	0.000000	-10.000000	-0.050000	-4.266667	-1.333333	1023.000000	1023.000000	2046.000000
44.540001	-0.034898	-20.624674	-6.569143	-6.570214	-3.667967	-3.817349	0.000000	-10.000000	-0.058333	-3.500000	-2.666667	1023.000000	1023.000000	2046.000000
44.560001	-0.035109	-20.749323	-6.577229	-6.191779	-3.876407	-4.103909	0.000000	-10.000000	-0.058333	-3.033334	-3.833333	1023.000000	1023.000000	2046.000000
44.580002	-0.035682	-21.087826	-6.830124	-6.416429	-3.680476	-4.160798	0.000000	-10.000000	-0.050000	-2.933333	-4.833333	1023.000000	1023.000000	2046.000000
44.599998	-0.034865	-20.605421	-6.326952	-6.290509	-4.049813	-3.938148	0.000000	-10.000000	-0.041667	-3.000000	-5.666667	1023.000000	1023.000000	2046.000000
44.619999	-0.035465	-20.959757	-7.057648	-6.083494	-3.548340	-4.270275	0.000000	-10.000000	-0.041667	-3.000000	-6.666667	1023.000000	1023.000000	2046.000000
44.639999	-0.034439	-20.353275	-6.226424	-6.511817	-4.071912	-3.543123	0.000000	-10.000000	-0.041667	-2.783333	-7.833333	1023.000000	1023.000000	2046.000000
44.660000	-0.035076	-20.729628	-7.042210	-5.904648	-3.557200	-4.225569	0.000000	-10.000000	-0.058333	-2.433333	-8.833333	1023.000000	1023.000000	2046.000000
44.680000	-0.033976	-20.079964	-6.208586	-6.495344	-3.960644	-3.415389	0.000000	-10.000000	-0.058333	-2.033333	-9.500000	1023.000000	1023.000000	2046.000000
44.700001	-0.034362	-20.308176	-6.850152	-5.771147	-3.552656	-4.134221	0.000000	-10.000000	-0.058333	-1.783333	-9.833333	1023.000000	1023.000000	2046.000000
44.720001	-0.033234	-19.641230	-6.284111	-6.288846	-3.579975	-3.488298	0.000000	-10.000000	-0.058333	-1.766667	-10.000000	1023.000000	1023.000000	2046.000000
44.740002	-0.032660	-19.302261	-6.319685	-5.614838	-3.480371	-3.887367	0.000000	-10.000000	-0.058333	-2.050000	-10.000000	1023.000000	1023.000000	2046.000000
44.759998	-0.032124	-18.985533	-6.315390	-5.804875	-3.200603	-3.664665	0.000000	-10.000000	-0.058333	-2.600000	-10.333333	1023.000000	1023.000000	2046.000000
44.779999	-0.030663	-18.121820	-5.734916	-5.648211	-3.414763	-3.323929	0.000000	-10.000000	-0.050000	-3.200000	-11.166667	1023.000000	1023.000000	2046.000000
44.799999	-0.031209	-18.444464	-6.246955	-5.641435	-3.056533	-3.499542	0.000000	-10.000000	-0.050000	-3.550000	-12.333333	1023.000000	1023.000000	2046.000000
44.820000	-0.030247	-17.876017	-5.423824	-5.916671	-3.609276	-2.926246	0.000000	-10.000000	-0.041667	-3.533333	-13.500000	1023.000000	1023.000000	2046.000000
44.840000	-0.031463	-18.594873	-6.301467	-5.646760	-3.131780	-3.514866	0.000000	-10.000000	-0.041667	-3.383333	-14.666667	1023.000000	1023.000000	2046.000000
44.860001	-0.031077	-18.366613	-5.474256	-6.202404	-3.732334	-2.957619	0.000000	-10.000000	-0.041667	-3.433333	-15.833333	1023.000000	1023.000000	2046.000000
44.880001	-0.032653	-19.298134	-6.366281	-6.006522	-3.325431	-3.599900	0.000000	-10.000000	-0.050000	-3.733333	-17.166666	1023.000000	1023.000000	2046.000000
44.900002	-0.032328	-19.105848	-5.562018	-6.685760	-3.874005	-2.984065	0.000000	-10.000000	-0.050000	-4.050000	-18.333334	1023.000000	1023.000000	2046.000000
44.919998	-0.033692	-19.911840	-6.406231	-6.433518	-3.414294	-3.657797	0.000000	-10.000000	-0.050000	-4.150000	-19.666666	1023.000000	1023.000000	2046.000000
44.939999	-0.033169	-19.602758	-5.588210	-7.011854	-3.934620	-3.068075	0.000000	-10.000000	-0.050000	-3.883333	-21.000000	1023.000000	1023.000000	2046.000000
44.959999	-0.034271	-20.254335	-6.437318	-6.751439	-3.431362	-3.634216	0.000000	-10.000000	-0.058333	-3.466667	-22.333334	1023.000000	1023.000000	2046.000000
44.980000	-0.033588	-19.850386	-5.649556	-7.409893	-3.874265	-2.916673	0.000000	-10.000000	-0.058333	-2.983333	-23.500000	1023.000000	1023.000000	2046.000000
45.000000	-0.034251	-20.242132	-6.403045	-6.851969	-3.391004	-3.596115	0.000000	-10.000000	-0.058333	-2.566667	-24.500000	1023.000000	1023.000000	2046.000000
45.020000	-0.033373	-19.723364	-5.778981	-7.479563	-3.538469	-2.926350	0.000000	-10.000000	-0.058333	-2.216667	-25.333334	1023.000000	1023.000000	2046.000000
45.040001	-0.033392	-19.734461	-6.111146	-6.812521	-3.289073	-3.521721	0.000000	-10.000000	-0.058333	-2.033333	-25.833334	1023.000000	1023.000000	2046.000000
45.060001	-0.032864	-19.422775	-5.890354	-7.285549	-3.156867	-3.090006	0.000000	-10.000000	-0.058333	-1.966667	-26.000000	1023.000000	1023.000000	2046.000000
45.080002	-0.032399	-19.148026	-5.769355	-6.817415	-3.233312	-3.327944	0.000000	-10.000000	-0.050000	-1.933333	-26.333334	1023.000000	1023.000000	2046.000000
45.099998	-0.032061	-18.948233	-5.914171	-7.085852	-2.854725	-3.093486	0.000000	-10.000000	-0.050000	-1.916667	-26.666666	1023.000000	1023.000000	2046.000000
45.119999	-0.031283	-18.488089	-5.597321	-6.869081	-3.037892	-2.983796	0.000000	-10.000000	-0.050000	-1.933333	-27.000000	1023.000000	1023.000000	2046.000000
45.139999	-0.031362	-18.535133	-5.949267	-6.916177	-2.601038	-3.068652	0.000000	-10.000000	-0.050000	-2.033333	-27.333334	1023.000000	1023.000000	2046.000000
45.160000	-0.030322	-17.920359	-5.414851	-6.828377	-2.899987	-2.777143	0.000000	-10.000000	-0.050000	-2.116667	-27.833334	1023.000000	1023.000000	2046.000000
45.180000	-0.030604	-18.086838	-6.021781	-6.700831	-2.369752	-2.994475	0.000000	-10.000000	-0.050000	-2.166667	-28.500000	1023.000000	1023.000000	2046.000000
45.200001	-0.029294	-17.312637	-5.164069	-7.085654	-2.821277	-2.241638	0.000000	-10.000000	-0.058333	-2.150000	-29.166666	1023.000000	1023.000000	2046.000000
45.220001	-0.029902	-17.672316	-6.016584	-6.592327	-2.227609	-2.835795	0.000000	-10.000000	-0.058333	-2.083333	-30.000000	1023.000000	1023.000000	2046.000000
45.240002	-0.028743	-16.986954	-5.139514	-7.121253	-2.661088	-2.065099	0.000000	-10.000000	-0.058333	-1.966667	-30.666666	1023.000000	1023.000000	2046.000000
45.259998	-0.029332	-17.335314	-5.962228	-6.578337	-2.097918	-2.696832	0.000000	-10.000000	-0.058333	-1.883333	-31.000000	1023.000000	1023.000000	2046.000000
45.279999	-0.028229	-16.683466	-5.048570	-7.059009	-2.590793	-1.985095	0.000000	-10.000000	-0.066667	-1.733333	-31.000000	1023.000000	1023.000000	2046.000000
45.299999	-0.028883	-17.069725	-5.911150	-6.490003	-2.016341	-2.652230	0.000000	-10.000000	-0.066667	-1.533333	-31.000000	1023.000000	1023.000000	2046.000000
45.320000	-0.027916	-16.498207	-5.076380	-7.109016	-2.446350	-1.866462	0.000000	-10.000000	-0.058333	-1.100000	-31.000000	1023.000000	1023.000000	2046.000000
45.340000	-0.028562	-16.880405	-5.842988	-6.463232	-1.978103	-2.596083	0.000000	-10.000000	-0.050000	-0.583333	-31.000000	1023.000000	1023.000000	2046.000000
45.360001	-0.028167	-16.646889	-5.224170	-7.110445	-2.393466	-1.918810	0.000000	-10.000000	-0.050000	-0.183333	-31.000000	1023.000000	1023.000000	2046.000000
45.380001	-0.029616	-17.502789	-6.082387	-6.634488	-2.168506	-2.617408	0.000000	-10.000000	-0.050000	0.000000	-31.000000	1023.000000	1023.000000	2046.000000
45.400002	-0.029547	-17.462553	-5.481485	-7.327870	-2.631572	-2.021625	0.000000	-10.000000	-0.050000	0.000000	-31.000000	1023.000000	1023.000000	2046.000000
45.419998	-0.030658	-18.119108	-6.258684	-6.854621	-2.276486	-2.729317	0.000000	-10.000000	-0.050000	0.000000	-31.000000	1023.000000	1023.000000	2046.000000
45.439999	-0.030170	-17.830675	-5.570826	-7.485147	-2.657249	-2.117453	0.000000	-10.000000	-0.050000	0.000000	-31.000000	1023.000000	1023.000000	2046.000000
45.459999	-0.030717	-18.153749	-6.222974	-6.999496	-2.236120	-2.695159	0.000000	-10.000000	-0.050000	0.000000	-31.000000	1023.000000	1023.000000	2046.000000
45.480000	-0.029158	-17.232327	-5.445043	-7.128483	-2.428381	-2.230419	0.000000	-10.000000	-0.050000	0.000000	-31.000000	1023.000000	1023.000000	2046.000000
45.500000	-0.030103	-17.790689	-6.194693	-6.977346	-1.946957	-2.671693	0.000000	-10.000000	-0.050000	0.000000	-31.000000	1023.000000	1023.000000	2046.000000
45.520000	-0.029280	-17.304657	-5.388491	-7.162826	-2.547900	-2.205440	0.000000	-10.000000	-0.050000	0.300000	-31.000000	1023.000000	1023.000000	2046.000000
45.540001	-0.030723	-18.157476	-6.185525	-7.091777	-2.199603	-2.680571	0.000000	-10.000000	-0.058333	1.166667	-31.000000	1023.000000	1023.000000	2046.000000
45.560001	-0.030621	-18.097282	-5.756720	-7.181121	-2.665803	-2.493637	0.000000	-10.000000	-0.075000	2.666667	-31.000000	1023.000000	1023.000000	2046.000000
45.580002	-0.032141	-18.995035	-6.402314	-7.344866	-2.368207	-2.879648	0.000000	-10.000000	-0.091667	4.516667	-31.000000	1023.000000	1023.000000	2046.000000
45.599998	-0.033094	-19.558329	-6.201280	-7.279674	-2.951933	-3.125442	0.000000	-10.000000	-0.108333	6.316667	-31.000000	1023.000000	1023.000000	2046.000000
45.619999	-0.035482	-20.969934	-6.899177	-7.486707	-2.993539	-3.590511	0.000000	-10.000000	-0.125000	7.900000	-31.000000	1023.000000	1023.000000	2046.000000
45.639999	-0.036322	-21.466307	-6.694156	-7.420545	-3.671744	-3.679863	0.000000	-10.000000	-0.141667	9.450000	-31.000000	1023.000000	1023.000000	2046.000000
45.660000	-0.037717	-22.290747	-7.360880	-7.518909	-3.435818	-3.975140	0.000000	-10.000000	-0.158333	11.066667	-31.000000	1023.000000	1023.000000	2046.000000
45.680000	-0.037132	-21.944744	-6.787913	-7.545257	-3.912691	-3.698884	0.000000	-10.000000	-0.183333	12.733334	-31.000000	1023.000000	1023.000000	2046.000000
45.700001	-0.037821	-22.352489	-7.530828	-7.345599	-3.398723	-4.077339	0.000000	-10.000000	-0.216667	14.116667	-21.833334	1023.000000	1023.000000	2046.000000
45.720001	-0.036278	-21.440155	-6.616083	-7.705667	-3.785665	-3.332741	0.000000	-10.000000	-0.275000	16.083334	0.666667	1023.000000	1023.000000	2046.000000
45.740002	-0.036438	-21.535076	-7.346767	-7.063282	-3.224213	-3.900813	0.000000	-10.000000	-0.316667	17.583334	23.166666	1023.000000	1023.000000	2046.000000
45.759998	-0.035018	-20.695486	-6.534052	-7.589262	-3.473667	-3.098506	0.000000	-10.000000	-0.350000	18.750000	36.500000	1023.000000	1023.000000	2046.000000
45.779999	-0.034542	-20.414614	-6.919723	-6.760103	-3.059472	-3.675316	0.000000	-10.000000	-0.375000	19.333334	38.500000	1023.000000	1023.000000	2046.000000
45.799999	-0.033739	-19.939863	-6.715230	-7.047371	-2.848604	-3.328658	0.000000	-10.000000	-0.400000	20.366667	42.666668	1023.000000	1023.000000	2046.000000
45.820000	-0.032024	-18.925970	-6.126980	-6.873809	-3.011056	-2.914125	0.000000	-10.000000	-0.433333	21.816668	49.166668	1023.000000	1023.000000	2046.000000
45.840000	-0.031804	-18.796144	-6.728828	-6.647409	-2.357227	-3.062679	0.000000	-10.000000	-0.441667	22.900000	56.166668	1023.000000	1023.000000	2046.000000
45.860001	-0.029488	-17.427412	-5.656358	-7.089792	-2.628553	-2.052710	0.000000	-10.000000	-0.458333	23.833334	63.500000	1023.000000	1023.000000	2046.000000
45.880001	-0.028670	-16.943848	-6.212324	-6.247362	-1.891678	-2.592485	0.000000	-10.000000	-0.466667	24.516666	71.166664	1023.000000	1023.000000	2046.000000
45.900002	-0.026904	-15.900351	-5.574707	-6.638663	-1.779792	-1.907188	0.000000	-10.000000	-0.491667	25.133333	79.333336	1023.000000	1023.000000	2046.000000
45.919998	-0.025121	-14.846306	-5.289518	-5.967043	-1.606045	-1.983700	0.000000	-10.000000	-0.508333	25.650000	87.666664	1023.000000	1023.000000	2046.000000
45.939999	-0.024070	-14.225349	-5.429952	-6.035103	-1.007374	-1.752920	0.000000	-10.000000	-0.533333	26.233334	96.333336	1023.000000	1023.000000	2046.000000
45.959999	-0.021847	-12.911360	-4.433756	-6.182000	-1.281107	-1.014498	0.000000	-10.000000	-0.550000	26.633333	104.833336	1023.000000	1023.000000	2046.000000
45.980000	-0.021835	-12.904738	-5.142561	-5.787836	-0.546603	-1.427738	0.000000	-10.000000	-0.550000	27.300001	113.666664	1023.000000	1023.000000	2046.000000
46.000000	-0.020337	-12.018928	-4.104447	-6.443055	-0.951376	-0.520049	0.000000	-10.000000	-0.550000	27.633333	122.500000	1023.000000	1023.000000	2046.000000
46.020000	-0.020235	-11.959124	-4.551412	-5.686578	-0.478692	-1.242442	0.000000	-10.000000	-0.541667	28.216667	131.666672	1023.000000	1023.000000	2046.000000
46.040001	-0.019671	-11.625407	-4.190678	-6.151443	-0.424446	-0.858840	0.000000	-10.000000	-0.566667	28.400000	141.000000	1023.000000	1023.000000	2046.000000
46.060001	-0.018916	-11.179504	-3.911401	-5.828810	-0.509490	-0.929804	0.000000	-10.000000	-0.591667	28.950001	150.666672	1023.000000	1023.000000	2046.000000
46.080002	-0.018891	-11.164809	-4.278389	-5.923221	-0.020791	-0.942409	0.000000	-10.000000	-0.641667	29.516666	160.166672	1023.000000	1023.000000	2046.000000
46.099998	-0.017111	-10.112473	-3.241104	-6.317387	-0.488957	-0.065024	0.000000	-10.000000	-0.683333	30.450001	169.833328	1023.000000	1023.000000	2046.000000
46.119999	-0.016929	-10.004987	-3.916955	-5.656406	0.184940	-0.616566	0.000000	-10.000000	-0.708333	31.183334	179.833328	1023.000000	1023.000000	2046.000000
46.139999	-0.015069	-8.905706	-3.059532	-6.139681	0.062063	0.231444	0.000000	-10.000000	-0.708333	31.783333	190.166672	1023.000000	1023.000000	2046.000000
46.160000	-0.013830	-8.173333	-3.095834	-5.285333	0.393826	-0.185993	0.000000	-10.000000	-0.700000	31.816666	200.833328	1023.000000	1023.000000	2046.000000
46.180000	-0.012526	-7.403050	-3.011064	-5.376322	0.841725	0.142611	0.000000	-10.000000	-0.708333	32.049999	211.333328	1023.000000	1023.000000	2046.000000
46.200001	-0.009932	-5.870035	-2.102390	-5.181469	0.648959	0.764865	0.000000	-10.000000	-0.708333	32.250000	222.000000	1023.000000	1023.000000	2046.000000
46.220001	-0.009130	-5.395761	-2.701979	-4.674602	1.411165	0.569655	0.000000	-10.000000	-0.716667	32.366669	232.666672	1023.000000	1023.000000	2046.000000
46.240002	-0.006681	-3.948646	-1.588120	-4.994612	1.155895	1.478191	0.000000	-10.000000	-0.716667	32.299999	243.500000	1023.000000	1023.000000	2046.000000
46.259998	-0.005645	-3.336487	-1.891454	-4.052936	1.668562	0.939342	0.000000	-10.000000	-0.733333	32.266666	254.333328	1023.000000	1023.000000	2046.000000
46.279999	-0.004401	-2.600710	-1.620245	-4.181120	1.934010	1.266645	0.000000	-10.000000	-0.741667	32.583332	265.166656	1023.000000	1023.000000	2046.000000
46.299999	-0.002242	-1.324961	-0.867471	-3.870320	1.733149	1.679682	0.000000	-10.000000	-0.750000	32.700001	276.000000	1023.000000	1023.000000	2046.000000
46.320000	-0.001917	-1.133043	-1.396286	-3.548103	2.321059	1.490287	0.000000	-10.000000	-0.750000	32.716667	287.000000	1023.000000	1023.000000	2046.000000
46.340000	0.000350	0.206949	-0.291777	-3.911661	1.943508	2.466880	0.000000	-10.000000	-0.750000	32.633335	297.833344	1023.000000	1023.000000	2046.000000
46.360001	0.000747	0.441466	-0.854038	-2.973415	2.499659	1.769260	0.000000	-10.000000	-0.750000	32.650002	308.666656	1023.000000	1023.000000	2046.000000
46.380001	0.002428	1.434706	-0.120156	-3.398233	2.410702	2.542393	0.000000	-10.000000	-0.750000	32.816669	319.500000	1023.000000	1023.000000	2046.000000
46.400002	0.003371	1.992171	-0.229564	-2.559390	2.669229	2.111896	0.000000	-10.000000	-0.758333	32.933334	330.500000	1023.000000	1023.000000	2046.000000
46.419998	0.004329	2.558551	0.027179	-2.803844	2.848216	2.487000	0.000000	-10.000000	-0.766667	33.150002	341.500000	1023.000000	1023.000000	2046.000000
46.439999	0.006086	3.596612	0.658249	-2.467968	2.656414	2.749916	0.000000	-10.000000	-0.783333	33.200001	352.500000	1023.000000	1023.000000	2046.000000
46.459999	0.005979	3.533825	0.012414	-2.105042	3.160747	2.465706	0.000000	-10.000000	-0.800000	33.400002	363.500000	1023.000000	1023.000000	2046.000000
46.480000	0.007428	4.389942	0.984607	-2.591143	2.669826	3.326653	0.000000	-10.000000	-0.808333	33.533333	374.666656	1023.000000	1023.000000	2046.000000
46.500000	0.007017	4.146986	0.346081	-1.843349	3.070524	2.573730	0.000000	-10.000000	-0.791667	33.683334	385.833344	1023.000000	1023.000000	2046.000000
46.520000	0.007821	4.622431	0.773726	-2.242093	3.092835	2.997963	0.000000	-10.000000	-0.783333	33.600002	397.166656	1023.000000	1023.000000	2046.000000
46.540001	0.009249	5.466430	1.180244	-1.800307	3.064802	3.021690	0.000000	-10.000000	-0.783333	33.416668	408.333344	1023.000000	1023.000000	2046.000000
46.560001	0.010011	5.916770	0.885613	-1.568353	3.619347	2.980163	0.000000	-10.000000	-0.791667	33.200001	419.500000	1023.000000	1023.000000	2046.000000
46.580002	0.012750	7.535021	2.106587	-1.769435	3.201715	3.996154	0.000000	-10.000000	-0.783333	33.133335	430.500000	1023.000000	1023.000000	2046.000000
46.599998	0.013445	7.946196	1.415930	-0.689570	3.947555	3.272281	0.000000	-10.000000	-0.758333	32.883335	441.500000	1023.000000	1023.000000	2046.000000
46.619999	0.014186	8.384010	2.072850	-1.145691	3.649458	3.807393	0.000000	-10.000000	-0.741667	32.350002	452.500000	1023.000000	1023.000000	2046.000000
46.639999	0.014794	8.743362	2.200382	-0.395043	3.525265	3.412758	0.000000	-10.000000	-0.725000	31.983335	463.500000	1023.000000	1023.000000	2046.000000
46.660000	0.015038	8.887753	2.100849	-0.617109	3.831048	3.572965	0.000000	-10.000000	-0.733333	31.916668	474.333344	1023.000000	1023.000000	2046.000000
46.680000	0.016178	9.561100	2.689962	-0.390031	3.512931	3.748238	0.000000	-10.000000	-0.741667	32.266666	485.000000	1023.000000	1023.000000	2046.000000
46.700001	0.015080	8.912000	2.014938	-0.156773	3.846965	3.206869	0.000000	-10.000000	-0.733333	32.133335	495.666656	1023.000000	1023.000000	2046.000000
46.720001	0.015244	9.008946	2.759320	-0.613538	3.149816	3.713348	0.000000	-10.000000	-0.700000	31.850000	506.500000	1023.000000	1023.000000	2046.000000
46.740002	0.013426	7.934534	1.879279	0.189215	3.256711	2.609329	0.000000	-10.000000	-0.641667	30.866667	517.166687	1023.000000	1023.000000	2046.000000
46.759998	0.013103	7.743794	2.240789	-0.303124	2.887073	2.919057	0.000000	-10.000000	-0.583333	29.766666	527.500000	1023.000000	1023.000000	2046.000000
46.779999	0.013101	7.742432	2.338649	0.290813	2.637963	2.475007	0.000000	-10.000000	-0.541667	28.116667	537.500000	1023.000000	1023.000000	2046.000000
46.799999	0.012706	7.509177	1.857418	0.276116	3.027482	2.348161	0.000000	-10.000000	-0.525000	26.916666	547.333313	1023.000000	1023.000000	2046.000000
46.820000	0.014362	8.488195	2.743913	0.144261	2.615718	2.984304	0.000000	-10.000000	-0.508333	25.966667	556.666687	1023.000000	1023.000000	2046.000000
46.840000	0.014040	8.297660	2.004864	0.639995	3.195524	2.457277	0.000000	-10.000000	-0.483333	25.050001	565.500000	1023.000000	1023.000000	2046.000000
46.860001	0.015690	9.272707	3.058137	0.231859	2.697806	3.284905	0.000000	-10.000000	-0.441667	24.116667	573.833313	1023.000000	1023.000000	2046.000000
46.880001	0.015584	9.210265	2.389611	1.085761	3.186289	2.548604	0.000000	-10.000000	-0.391667	23.100000	582.000000	1023.000000	1023.000000	2046.000000
46.900002	0.016797	9.927265	3.090279	0.648321	2.974941	3.213724	0.000000	-10.000000	-0.350000	22.100000	590.000000	1023.000000	1023.000000	2046.000000
46.919998	0.017514	10.350801	2.960156	1.477487	3.141266	2.771892	0.000000	-10.000000	-0.316667	20.650000	597.666687	1023.000000	1023.000000	2046.000000
46.939999	0.017997	10.636387	2.926603	1.293834	3.425408	2.990542	0.000000	-10.000000	-0.275000	18.883333	604.833313	1023.000000	1023.000000	2046.000000
46.959999	0.019661	11.619558	3.720429	1.421797	3.032522	3.444809	0.000000	-10.000000	-0.225000	17.166668	611.333313	1023.000000	1023.000000	2046.000000
46.980000	0.019685	11.633864	2.966890	1.773894	3.726304	3.166776	0.000000	-10.000000	-0.183333	15.350000	617.333313	1023.000000	1023.000000	2046.000000
47.000000	0.021657	12.799450	4.059821	1.358599	3.285320	4.095710	0.000000	-10.000000	-0.150000	13.450000	622.833313	1023.000000	1023.000000	2046.000000
47.020000	0.021983	12.991703	3.516034	2.329165	3.808369	3.338135	0.000000	-10.000000	-0.108333	11.033334	627.666687	1023.000000	1023.000000	2046.000000
47.040001	0.023356	13.803239	4.308991	1.863930	3.583686	4.046631	0.000000	-10.000000	-0.050000	8.516666	631.833313	1023.000000	1023.000000	2046.000000
47.060001	0.023746	14.033622	4.116234	2.660281	3.823275	3.433832	0.000000	-10.000000	-0.025000	4.816667	635.000000	1023.000000	1023.000000	2046.000000
47.080002	0.023766	14.045952	4.248307	2.255885	3.868053	3.673707	0.000000	-10.000000	-0.016667	1.066667	637.333313	1023.000000	1023.000000	2046.000000
47.099998	0.024152	14.273632	4.512278	2.442781	3.673399	3.645173	0.000000	-10.000000	-0.016667	-2.800000	638.500000	1023.000000	1023.000000	2046.000000
47.119999	0.023013	13.600909	4.025559	2.265752	3.929232	3.380366	0.000000	-10.000000	-0.008333	-6.283333	639.000000	1023.000000	1023.000000	2046.000000
47.139999	0.023457	13.863337	4.726487	2.019662	3.384875	3.732313	0.000000	-10.000000	0.016667	-9.083334	639.000000	1023.000000	1023.000000	2046.000000
47.160000	0.021923	12.956618	3.820302	2.113503	3.823011	3.199803	0.000000	-10.000000	0.033333	-11.183333	639.000000	1023.000000	1023.000000	2046.000000
47.180000	0.022333	13.198623	4.711289	1.363741	3.178038	3.945555	0.000000	-10.000000	0.050000	-11.866667	639.000000	1023.000000	1023.000000	2046.000000
47.200001	0.021043	12.436590	3.858175	1.947561	3.574864	3.055990	0.000000	-10.000000	0.050000	-12.100000	639.000000	1023.000000	1023.000000	2046.000000
47.220001	0.021067	12.450606	4.370719	1.257276	3.236644	3.585967	0.000000	-10.000000	0.050000	-12.316667	631.333313	1023.000000	1023.000000	2046.000000
47.240002	0.021157	12.503861	4.337895	1.811553	3.208218	3.146195	0.000000	-10.000000	0.050000	-12.783334	622.333313	1023.000000	1023.000000	2046.000000
47.259998	0.020631	12.193133	3.829034	1.728929	3.610570	3.024601	0.000000	-10.000000	0.058333	-13.483334	611.833313	1023.000000	1023.000000	2046.000000
47.279999	0.022075	13.046371	4.802702	1.371882	3.060962	3.810824	0.000000	-10.000000	0.100000	-14.316667	607.333313	1023.000000	1023.000000	2046.000000
47.299999	0.021484	12.696945	3.941796	2.028636	3.651396	3.075118	0.000000	-10.000000	0.116667	-15.133333	602.500000	1023.000000	1023.000000	2046.000000
47.320000	0.021931	12.961103	4.369915	1.527723	3.510252	3.553214	0.000000	-10.000000	0.141667	-15.916667	597.500000	1023.000000	1023.000000	2046.000000
47.340000	0.022329	13.196258	4.584132	1.985023	3.310595	3.316507	0.000000	-10.000000	0.133333	-16.466667	592.166687	1023.000000	1023.000000	2046.000000
47.360001	0.021510	12.712478	3.913955	1.942850	3.718558	3.137114	0.000000	-10.000000	0.166667	-17.083334	586.833313	1023.000000	1023.000000	2046.000000
47.380001	0.022369	13.220123	4.843275	1.488157	3.057700	3.830992	0.000000	-10.000000	0.175000	-17.700001	581.166687	1023.000000	1023.000000	2046.000000
47.400002	0.021415	12.656289	3.950879	2.138522	3.574100	2.992788	0.000000	-10.000000	0.191667	-18.450001	575.333313	1023.000000	1023.000000	2046.000000
47.419998	0.022024	13.016308	4.577825	1.462160	3.294100	3.682224	0.000000	-10.000000	0.191667	-19.100000	569.000000	1023.000000	1023.000000	2046.000000
47.439999	0.021997	13.000016	4.366598	2.135053	3.351441	3.146925	0.000000	-10.000000	0.200000	-19.466667	562.500000	1023.000000	1023.000000	2046.000000
47.459999	0.021183	12.519001	3.976879	1.902128	3.520063	3.119932	0.000000	-10.000000	0.200000	-19.816668	556.000000	1023.000000	1023.000000	2046.000000
47.480000	0.021584	12.756250	4.493868	1.856704	3.004522	3.401157	0.000000	-10.000000	0.200000	-20.100000	549.333313	1023.000000	1023.000000	2046.000000
47.500000	0.020494	12.112001	3.841079	1.833698	3.379315	3.057909	0.000000	-10.000000	0.233333	-20.733334	542.666687	1023.000000	1023.000000	2046.000000
47.520000	0.021282	12.577456	4.466532	1.774324	2.878448	3.458153	0.000000	-10.000000	0.266667	-21.266666	535.833313	1023.000000	1023.000000	2046.000000
47.540001	0.019698	11.641697	3.553493	1.901117	3.193681	2.993406	0.000000	-10.000000	0.300000	-21.783333	528.833313	1023.000000	1023.000000	2046.000000
47.560001	0.019915	11.769479	4.158262	1.483522	2.585205	3.542490	0.000000	-10.000000	0.300000	-22.100000	521.500000	1023.000000	1023.000000	2046.000000
47.580002	0.017496	10.339891	3.000324	1.908769	2.869554	2.561244	0.000000	-10.000000	0.308333	-22.299999	514.000000	1023.000000	1023.000000	2046.000000
47.599998	0.016978	10.034290	3.601814	1.061185	2.209944	3.161346	0.000000	-10.000000	0.316667	-22.450001	506.500000	1023.000000	1023.000000	2046.000000
47.619999	0.015498	9.159551	3.009872	1.639020	2.250690	2.259968	0.000000	-10.000000	0.333333	-22.416666	499.000000	1023.000000	1023.000000	2046.000000
47.639999	0.014039	8.296788	2.684364	1.105903	2.280501	2.226021	0.000000	-10.000000	0.341667	-22.650000	491.500000	1023.000000	1023.000000	2046.000000
47.660000	0.013206	7.805040	3.057263	1.055335	1.600182	2.092259	0.000000	-10.000000	0.350000	-23.016666	483.833344	1023.000000	1023.000000	2046.000000
47.680000	0.010041	5.934356	1.915702	1.038328	1.718318	1.262008	0.000000	-10.000000	0.350000	-23.666668	476.000000	1023.000000	1023.000000	2046.000000
47.700001	0.008381	4.953279	2.417982	0.474803	0.612397	1.448097	0.000000	-10.000000	0.341667	-24.066668	468.000000	1023.000000	1023.000000	2046.000000
47.720001	0.005243	3.098450	1.117318	0.830010	0.752665	0.398458	0.000000	-10.000000	0.341667	-24.200001	460.000000	1023.000000	1023.000000	2046.000000
47.740002	0.004392	2.595564	1.665654	0.017006	-0.051602	0.964505	0.000000	-10.000000	0.341667	-24.183334	452.000000	1023.000000	1023.000000	2046.000000
47.759998	0.002390	1.412755	0.690615	0.617422	0.176422	-0.071704	0.000000	-10.000000	0.350000	-24.100000	444.000000	1023.000000	1023.000000	2046.000000
47.779999	0.001764	1.042611	1.037909	-0.090815	-0.238576	0.334093	0.000000	-10.000000	0.341667	-24.033333	436.000000	1023.000000	1023.000000	2046.000000
47.799999	0.000940	0.555757	0.651248	0.480586	-0.240616	-0.335461	0.000000	-10.000000	0.341667	-24.066668	428.000000	1023.000000	1023.000000	2046.000000
47.820000	0.000148	0.087320	0.385385	0.122402	-0.112314	-0.308152	0.000000	-10.000000	0.341667	-23.933332	420.000000	1023.000000	1023.000000	2046.000000
47.840000	0.000430	0.253833	0.852597	0.198843	-0.605083	-0.192525	0.000000	-10.000000	0.341667	-23.900000	412.000000	1023.000000	1023.000000	2046.000000
47.860001	-0.000881	-0.520793	-0.019450	0.218268	-0.134548	-0.585063	0.000000	-10.000000	0.341667	-23.683334	404.000000	1023.000000	1023.000000	2046.000000
47.880001	-0.000228	-0.134751	0.843166	-0.287955	-0.829506	0.139544	0.000000	-10.000000	0.341667	-23.733334	396.000000	1023.000000	1023.000000	2046.000000
47.900002	-0.001495	-0.883712	-0.167804	0.260350	-0.305087	-0.671170	0.000000	-10.000000	0.350000	-23.650002	388.000000	1023.000000	1023.000000	2046.000000
47.919998	-0.001187	-0.701717	0.447880	-0.508243	-0.683238	0.041884	0.000000	-10.000000	0.350000	-23.583334	380.333344	1023.000000	1023.000000	2046.000000
47.939999	-0.001427	-0.843284	0.125464	0.122811	-0.503876	-0.587682	0.000000	-10.000000	0.350000	-23.616667	372.666656	1023.000000	1023.000000	2046.000000
47.959999	-0.001530	-0.904326	0.075092	-0.276268	-0.360791	-0.342358	0.000000	-10.000000	0.350000	-23.933332	365.000000	1023.000000	1023.000000	2046.000000
47.980000	-0.000661	-0.390493	0.498171	0.051060	-0.599940	-0.339784	0.000000	-10.000000	0.350000	-24.299999	357.000000	1023.000000	1023.000000	2046.000000
48.000000	-0.001389	-0.821182	-0.150987	0.004976	-0.173843	-0.501328	0.000000	-10.000000	0.350000	-24.466667	348.666656	1023.000000	1023.000000	2046.000000
48.020000	-0.000406	-0.239721	0.686810	-0.448794	-0.756711	0.278975	0.000000	-10.000000	0.350000	-24.350000	340.333344	1023.000000	1023.000000	2046.000000
48.040001	-0.001883	-1.112687	-0.345525	-0.000595	-0.241761	-0.524806	0.000000	-10.000000	0.350000	-24.233334	332.000000	1023.000000	1023.000000	2046.000000
48.060001	-0.001970	-1.164111	0.281277	-0.853909	-0.734250	0.142772	0.000000	-10.000000	0.350000	-24.083334	324.000000	1023.000000	1023.000000	2046.000000
48.080002	-0.003310	-1.956449	-0.320999	-0.293040	-0.566499	-0.775911	0.000000	-10.000000	0.350000	-24.000000	316.000000	1023.000000	1023.000000	2046.000000
48.099998	-0.004711	-2.783905	-0.556993	-0.972462	-0.533136	-0.721314	0.000000	-10.000000	0.350000	-23.900000	308.000000	1023.000000	1023.000000	2046.000000
48.119999	-0.004950	-2.925634	-0.167789	-1.256217	-0.971757	-0.529871	0.000000	-10.000000	0.350000	-23.816668	300.000000	1023.000000	1023.000000	2046.000000
48.139999	-0.006862	-4.055224	-1.126412	-1.377990	-0.557080	-0.993742	0.000000	-10.000000	0.341667	-23.633333	292.000000	1023.000000	1023.000000	2046.000000
48.160000	-0.006725	-3.974294	-0.333172	-2.229337	-1.219164	-0.192622	0.000000	-10.000000	0.333333	-23.300001	284.166656	1023.000000	1023.000000	2046.000000
48.180000	-0.008225	-4.861144	-1.275515	-1.688369	-0.786445	-1.110814	0.000000	-10.000000	0.316667	-22.816668	276.500000	1023.000000	1023.000000	2046.000000
48.200001	-0.008795	-5.197632	-1.105817	-2.404985	-0.963505	-0.723325	0.000000	-10.000000	0.308333	-22.383333	269.000000	1023.000000	1023.000000	2046.000000
48.220001	-0.008806	-5.204622	-1.065492	-2.072758	-1.092459	-0.973913	0.000000	-10.000000	0.300000	-21.983334	261.500000	1023.000000	1023.000000	2046.000000
48.240002	-0.009685	-5.724018	-1.648114	-2.291950	-0.675119	-1.108834	0.000000	-10.000000	0.291667	-21.700001	254.166672	1023.000000	1023.000000	2046.000000
48.259998	-0.008720	-5.153725	-0.848004	-2.559098	-1.208214	-0.538409	0.000000	-10.000000	0.275000	-21.250000	246.833328	1023.000000	1023.000000	2046.000000
48.279999	-0.009884	-5.841332	-1.865386	-2.262730	-0.605898	-1.107319	0.000000	-10.000000	0.241667	-21.033333	239.666672	1023.000000	1023.000000	2046.000000
48.299999	-0.009147	-5.405798	-1.085058	-2.964133	-1.077023	-0.279584	0.000000	-10.000000	0.233333	-20.633333	232.666672	1023.000000	1023.000000	2046.000000
48.320000	-0.009909	-5.856143	-1.800784	-2.254524	-0.687590	-1.113245	0.000000	-10.000000	0.216667	-20.516666	225.833328	1023.000000	1023.000000	2046.000000
48.340000	-0.009954	-5.882936	-1.514632	-2.880543	-0.837941	-0.649821	0.000000	-10.000000	0.216667	-20.150000	219.166672	1023.000000	1023.000000	2046.000000
48.360001	-0.010010	-5.915868	-1.527908	-2.450024	-0.948458	-0.989477	0.000000	-10.000000	0.200000	-20.033333	212.333328	1023.000000	1023.000000	2046.000000
48.380001	-0.010794	-6.379436	-1.982503	-2.765225	-0.644359	-0.987350	0.000000	-10.000000	0.200000	-19.816668	205.666672	1023.000000	1023.000000	2046.000000
48.400002	-0.009952	-5.881335	-1.339739	-2.918360	-1.100495	-0.522740	0.000000	-10.000000	0.200000	-19.600000	199.000000	1023.000000	1023.000000	2046.000000
48.419998	-0.011170	-6.601480	-2.278250	-2.718070	-0.573231	-1.031928	0.000000	-10.000000	0.200000	-19.283333	192.500000	1023.000000	1023.000000	2046.000000
48.439999	-0.010486	-6.197076	-1.391322	-3.386271	-1.206602	-0.212881	0.000000	-10.000000	0.200000	-18.766666	186.000000	1023.000000	1023.000000	2046.000000
48.459999	-0.011499	-6.795895	-2.296983	-2.792864	-0.662235	-1.043812	0.000000	-10.000000	0.183333	-18.433332	179.666672	1023.000000	1023.000000	2046.000000
48.480000	-0.011588	-6.848486	-1.876457	-3.489500	-1.007272	-0.475258	0.000000	-10.000000	0.175000	-17.950001	173.500000	1023.000000	1023.000000	2046.000000
48.500000	-0.012449	-7.357346	-2.366460	-3.005024	-0.913286	-1.072576	0.000000	-10.000000	0.158333	-17.733334	167.500000	1023.000000	1023.000000	2046.000000
48.520000	-0.013834	-8.175948	-2.657296	-3.536230	-0.953768	-1.028653	0.000000	-10.000000	0.158333	-17.266666	161.500000	1023.000000	1023.000000	2046.000000
48.540001	-0.014063	-8.311476	-2.350657	-3.541181	-1.417111	-1.002527	0.000000	-10.000000	0.141667	-16.966667	155.833328	1023.000000	1023.000000	2046.000000
48.560001	-0.015775	-9.322892	-3.304474	-3.647252	-0.963470	-1.407696	0.000000	-10.000000	0.141667	-16.616667	150.166672	1023.000000	1023.000000	2046.000000
48.580002	-0.015099	-8.923689	-2.439947	-4.197118	-1.593099	-0.693525	0.000000	-10.000000	0.133333	-16.216667	144.666672	1023.000000	1023.000000	2046.000000
48.599998	-0.015782	-9.327001	-3.397309	-3.550259	-0.937267	-1.442166	0.000000	-10.000000	0.141667	-15.833334	139.166672	1023.000000	1023.000000	2046.000000
48.619999	-0.015408	-9.106230	-2.782873	-4.438084	-1.267133	-0.618141	0.000000	-10.000000	0.133333	-15.516667	133.833328	1023.000000	1023.000000	2046.000000
48.639999	-0.016119	-9.526051	-3.044534	-3.686826	-1.337372	-1.457318	0.000000	-10.000000	0.125000	-15.266667	128.666672	1023.000000	1023.000000	2046.000000
48.660000	-0.017385	-10.274568	-3.433930	-4.181272	-1.270502	-1.388863	0.000000	-10.000000	0.091667	-14.883333	123.500000	1023.000000	1023.000000	2046.000000
48.680000	-0.017823	-10.533495	-3.148624	-4.269723	-1.762261	-1.352886	0.000000	-10.000000	0.066667	-14.216667	118.666664	1023.000000	1023.000000	2046.000000
48.700001	-0.020004	-11.822540	-4.086235	-4.432738	-1.439389	-1.864178	0.000000	-10.000000	0.050000	-13.550000	113.833336	1023.000000	1023.000000	2046.000000
48.720001	-0.020561	-12.151363	-3.395925	-5.013084	-2.289427	-1.452927	0.000000	-10.000000	0.041667	-12.850000	109.333336	1023.000000	1023.000000	2046.000000
48.740002	-0.023919	-14.136169	-4.706886	-4.639596	-2.124156	-2.665532	0.000000	-10.000000	0.025000	-12.200001	105.000000	1023.000000	1023.000000	2046.000000
48.759998	-0.025231	-14.911608	-4.222270	-5.369036	-3.004955	-2.315346	0.000000	-10.000000	0.016667	-11.466667	101.000000	1023.000000	1023.000000	2046.000000
48.779999	-0.027688	-16.363735	-5.313550	-4.851914	-2.878265	-3.320006	0.000000	-10.000000	0.008333	-10.716667	97.166664	1023.000000	1023.000000	2046.000000
48.799999	-0.028664	-16.940432	-5.066578	-5.575915	-3.342066	-2.955872	0.000000	-10.000000	0.008333	-9.950000	93.500000	1023.000000	1023.000000	2046.000000
48.820000	-0.029327	-17.332121	-5.446682	-5.038205	-3.283164	-3.564069	0.000000	-10.000000	0.000000	-9.416667	90.166664	1023.000000	1023.000000	2046.000000
48.840000	-0.030070	-17.771460	-5.607131	-5.384241	-3.230971	-3.549117	0.000000	-10.000000	0.000000	-9.050000	87.000000	1023.000000	1023.000000	2046.000000
48.860001	-0.029298	-17.314949	-5.082424	-5.287274	-3.628416	-3.316834	0.000000	-10.000000	0.008333	-8.816667	84.000000	1023.000000	1023.000000	2046.000000
48.880001	-0.030404	-17.968493	-6.041489	-5.052088	-3.082382	-3.792534	0.000000	-10.000000	0.008333	-8.533334	81.166664	1023.000000	1023.000000	2046.000000
48.900002	-0.029331	-17.334589	-5.087400	-5.621673	-3.693088	-2.932428	0.000000	-10.000000	0.008333	-8.166667	78.333336	1023.000000	1023.000000	2046.000000
48.919998	-0.030069	-17.770487	-5.910182	-4.887833	-3.178898	-3.793574	0.000000	-10.000000	0.000000	-7.700000	75.666664	1023.000000	1023.000000	2046.000000
48.939999	-0.029690	-17.546684	-5.377774	-5.579358	-3.485368	-3.104185	0.000000	-10.000000	-0.016667	-7.266667	73.000000	1023.000000	1023.000000	2046.000000
48.959999	-0.029513	-17.441931	-5.534961	-4.893835	-3.370487	-3.642647	0.000000	-10.000000	-0.033333	-6.950000	70.666664	1023.000000	1023.000000	2046.000000
48.980000	-0.029496	-17.432341	-5.665133	-5.302002	-3.119133	-3.346072	0.000000	-10.000000	-0.050000	-6.750000	68.166664	1023.000000	1023.000000	2046.000000
49.000000	-0.028262	-16.702662	-5.157561	-4.956419	-3.303429	-3.285253	0.000000	-10.000000	-0.050000	-6.716667	65.833336	1023.000000	1023.000000	2046.000000
49.020000	-0.028294	-16.721699	-5.592070	-4.994558	-2.809633	-3.325438	0.000000	-10.000000	-0.041667	-6.866667	63.500000	1023.000000	1023.000000	2046.000000
49.040001	-0.026559	-15.696279	-4.608788	-5.193146	-3.286088	-2.608256	0.000000	-10.000000	-0.033333	-7.050000	61.333332	1023.000000	1023.000000	2046.000000
49.060001	-0.027083	-16.005806	-5.550292	-4.713132	-2.541805	-3.200576	0.000000	-10.000000	-0.025000	-7.083333	59.000000	1023.000000	1023.000000	2046.000000
49.080002	-0.025852	-15.278807	-4.564105	-5.362740	-3.091052	-2.260911	0.000000	-10.000000	-0.025000	-6.900000	56.666668	1023.000000	1023.000000	2046.000000
49.099998	-0.026885	-15.889264	-5.485722	-4.764169	-2.498078	-3.141296	0.000000	-10.000000	-0.025000	-6.750000	54.500000	1023.000000	1023.000000	2046.000000
49.119999	-0.026959	-15.932751	-4.929343	-5.528772	-2.909990	-2.564646	0.000000	-10.000000	-0.033333	-6.700000	52.166668	1023.000000	1023.000000	2046.000000
49.139999	-0.027720	-16.382658	-5.395285	-5.120496	-2.691643	-3.175234	0.000000	-10.000000	-0.033333	-6.816667	49.833332	1023.000000	1023.000000	2046.000000
49.160000	-0.028353	-16.756481	-5.193674	-5.895687	-2.858834	-2.808287	0.000000	-10.000000	-0.041667	-6.933333	47.500000	1023.000000	1023.000000	2046.000000
49.180000	-0.028689	-16.954922	-5.244233	-5.615585	-2.888782	-3.206323	0.000000	-10.000000	-0.041667	-6.816667	45.166668	1023.000000	1023.000000	2046.000000
49.200001	-0.029882	-17.660513	-5.671987	-6.044427	-2.659604	-3.284495	0.000000	-10.000000	-0.050000	-6.516667	42.833332	1023.000000	1023.000000	2046.000000
49.220001	-0.029229	-17.274481	-4.933226	-6.282490	-3.219148	-2.839618	0.000000	-10.000000	-0.050000	-6.066667	40.500000	1023.000000	1023.000000	2046.000000
49.240002	-0.030609	-18.089798	-5.978723	-6.193043	-2.576766	-3.341265	0.000000	-10.000000	-0.050000	-5.766667	38.500000	1023.000000	1023.000000	2046.000000
49.259998	-0.029715	-17.561457	-4.994896	-6.846168	-3.240829	-2.479563	0.000000	-10.000000	-0.050000	-5.416667	36.500000	1023.000000	1023.000000	2046.000000
49.279999	-0.030342	-17.932070	-5.941385	-6.256710	-2.529246	-3.204729	0.000000	-10.000000	-0.050000	-5.166667	34.833332	1023.000000	1023.000000	2046.000000
49.299999	-0.029477	-17.420677	-5.135707	-6.928542	-2.926280	-2.430150	0.000000	-10.000000	-0.050000	-4.900000	33.166668	1023.000000	1023.000000	2046.000000
49.320000	-0.029555	-17.466984	-5.616858	-6.224820	-2.523114	-3.102191	0.000000	-10.000000	-0.050000	-4.733334	31.666666	1023.000000	1023.000000	2046.000000
49.340000	-0.029160	-17.233404	-5.312238	-6.735098	-2.569379	-2.616689	0.000000	-10.000000	-0.050000	-4.533333	30.000000	1023.000000	1023.000000	2046.000000
49.360001	-0.028612	-16.909847	-5.235402	-6.233785	-2.565049	-2.875611	0.000000	-10.000000	-0.050000	-4.300000	28.500000	1023.000000	1023.000000	2046.000000
49.380001	-0.028865	-17.059252	-5.621202	-6.442588	-2.159835	-2.835627	0.000000	-10.000000	-0.050000	-4.133334	27.000000	1023.000000	1023.000000	2046.000000
49.400002	-0.027482	-16.242023	-4.861331	-6.507052	-2.557628	-2.316012	0.000000	-10.000000	-0.050000	-4.033333	25.666666	1023.000000	1023.000000	2046.000000
49.419998	-0.028304	-16.727882	-5.702802	-6.171390	-1.985365	-2.868325	0.000000	-10.000000	-0.050000	-3.933333	24.333334	1023.000000	1023.000000	2046.000000
49.439999	-0.026876	-15.884008	-4.663213	-6.819477	-2.556201	-1.845118	0.000000	-10.000000	-0.050000	-3.766667	23.000000	1023.000000	1023.000000	2046.000000
49.459999	-0.027318	-16.144730	-5.527514	-6.057407	-1.900224	-2.659585	0.000000	-10.000000	-0.050000	-3.516667	21.666666	1023.000000	1023.000000	2046.000000
49.480000	-0.026790	-15.832881	-4.940649	-6.694111	-2.213588	-1.984533	0.000000	-10.000000	-0.050000	-3.250000	20.500000	1023.000000	1023.000000	2046.000000
49.500000	-0.026594	-15.717320	-5.072217	-6.105737	-2.099865	-2.439501	0.000000	-10.000000	-0.050000	-2.983333	19.500000	1023.000000	1023.000000	2046.000000
49.520000	-0.026837	-15.860805	-5.357802	-6.360385	-1.783959	-2.358659	0.000000	-10.000000	-0.050000	-2.633333	18.500000	1023.000000	1023.000000	2046.000000
49.540001	-0.025556	-15.103866	-4.529001	-6.380572	-2.287156	-1.907137	0.000000	-10.000000	-0.058333	-2.050000	17.666666	1023.000000	1023.000000	2046.000000
49.560001	-0.026363	-15.580708	-5.492084	-6.146476	-1.579377	-2.362771	0.000000	-10.000000	-0.066667	-1.133333	17.166666	1023.000000	1023.000000	2046.000000
49.580002	-0.025042	-14.799898	-4.395219	-6.660301	-2.233224	-1.511155	0.000000	-10.000000	-0.083333	0.216667	17.000000	1023.000000	1023.000000	2046.000000
49.599998	-0.025617	-15.139474	-5.336502	-5.999704	-1.527070	-2.276197	0.000000	-10.000000	-0.083333	1.533333	17.000000	1023.000000	1023.000000	2046.000000
49.619999	-0.024938	-14.738303	-4.618772	-6.679941	-1.910792	-1.528798	0.000000	-10.000000	-0.091667	2.983333	17.000000	1023.000000	1023.000000	2046.000000
49.639999	-0.024891	-14.710514	-4.917964	-5.982324	-1.682426	-2.127799	0.000000	-10.000000	-0.100000	4.216667	17.000000	1023.000000	1023.000000	2046.000000
49.660000	-0.025438	-15.034068	-5.103276	-6.400057	-1.590944	-1.939792	0.000000	-10.000000	-0.125000	5.533333	17.000000	1023.000000	1023.000000	2046.000000
49.680000	-0.025453	-15.042878	-4.714847	-6.351537	-2.101652	-1.874843	0.000000	-10.000000	-0.150000	6.700000	17.000000	1023.000000	1023.000000	2046.000000
49.700001	-0.026989	-15.950560	-5.556153	-6.423199	-1.693161	-2.278047	0.000000	-10.000000	-0.150000	7.816667	17.000000	1023.000000	1023.000000	2046.000000
49.720001	-0.026204	-15.486444	-4.716989	-6.821924	-2.285486	-1.662046	0.000000	-10.000000	-0.158333	8.933333	17.000000	1023.000000	1023.000000	2046.000000
49.740002	-0.027210	-16.081320	-5.698719	-6.553842	-1.592291	-2.236468	0.000000	-10.000000	-0.150000	9.916667	17.000000	1023.000000	1023.000000	2046.000000
49.759998	-0.025773	-15.231965	-4.591292	-7.185947	-2.202178	-1.252548	0.000000	-10.000000	-0.166667	10.866667	17.000000	1023.000000	1023.000000	2046.000000
49.779999	-0.025473	-15.054299	-5.507295	-6.292513	-1.255464	-1.999027	0.000000	-10.000000	-0.175000	11.716667	18.666666	1023.000000	1023.000000	2046.000000
49.799999	-0.024576	-14.524707	-4.707492	-7.037705	-1.616102	-1.163408	0.000000	-10.000000	-0.200000	12.650001	21.333334	1023.000000	1023.000000	2046.000000
49.820000	-0.024436	-14.441915	-5.085396	-6.286875	-1.320171	-1.749474	0.000000	-10.000000	-0.225000	13.650001	25.500000	1023.000000	1023.000000	2046.000000
49.840000	-0.024413	-14.428356	-4.861374	-6.847629	-1.443959	-1.275395	0.000000	-10.000000	-0.258333	14.850000	29.500000	1023.000000	1023.000000	2046.000000
49.860001	-0.024191	-14.297054	-4.904232	-6.378265	-1.420396	-1.594161	0.000000	-10.000000	-0.300000	16.116667	34.333332	1023.000000	1023.000000	2046.000000
49.880001	-0.025185	-14.884628	-5.304959	-6.704749	-1.189272	-1.685648	0.000000	-10.000000	-0.325000	17.333334	39.500000	1023.000000	1023.000000	2046.000000
49.900002	-0.025205	-14.896071	-4.653433	-6.782373	-1.892258	-1.568007	0.000000	-10.000000	-0.341667	18.483334	45.166668	1023.000000	1023.000000	2046.000000
49.919998	-0.027882	-16.478186	-5.941182	-6.513437	-1.539187	-2.484380	0.000000	-10.000000	-0.350000	19.666666	51.166668	1023.000000	1023.000000	2046.000000
49.939999	-0.028365	-16.763500	-5.149627	-7.245682	-2.535342	-1.832849	0.000000	-10.000000	-0.375000	20.533333	57.500000	1023.000000	1023.000000	2046.000000
49.959999	-0.029570	-17.475739	-6.074480	-6.475075	-2.106598	-2.819585	0.000000	-10.000000	-0.391667	21.166668	64.166664	1023.000000	1023.000000	2046.000000
49.980000	-0.029577	-17.479811	-5.869665	-6.971172	-2.204323	-2.434650	0.000000	-10.000000	-0.416667	21.700001	71.000000	1023.000000	1023.000000	2046.000000
50.000000	-0.028479	-16.831287	-5.356867	-6.539969	-2.471173	-2.463278	0.000000	-10.000000	-0.441667	22.483334	78.333336	1023.000000	1023.000000	2046.000000
50.020000	-0.028614	-16.911026	-6.075724	-6.377823	-1.780803	-2.676677	0.000000	-10.000000	-0.475000	23.183334	85.666664	1023.000000	1023.000000	2046.000000
50.040001	-0.026595	-15.717910	-4.968801	-6.536850	-2.319595	-1.892665	0.000000	-10.000000	-0.500000	23.799999	93.333336	1023.000000	1023.000000	2046.000000
50.060001	-0.026494	-15.658235	-5.875213	-5.826840	-1.476860	-2.479321	0.000000	-10.000000	-0.508333	24.316666	101.000000	1023.000000	1023.000000	2046.000000
50.080002	-0.024558	-14.513725	-4.789693	-6.300411	-1.962986	-1.460635	0.000000	-10.000000	-0.525000	25.116667	109.000000	1023.000000	1023.000000	2046.000000
50.099998	-0.024158	-14.277445	-5.521873	-5.496648	-1.222984	-2.035939	0.000000	-10.000000	-0.525000	25.750000	117.333336	1023.000000	1023.000000	2046.000000
50.119999	-0.022517	-13.307345	-4.592149	-6.019726	-1.615520	-1.079951	0.000000	-10.000000	-0.541667	26.133335	126.000000	1023.000000	1023.000000	2046.000000
50.139999	-0.021709	-12.830020	-4.996603	-5.146699	-1.030523	-1.656194	0.000000	-10.000000	-0.541667	26.150002	134.833328	1023.000000	1023.000000	2046.000000
50.160000	-0.020065	-11.858554	-4.313017	-5.544026	-1.127122	-0.874388	0.000000	-10.000000	-0.550000	26.166668	143.500000	1023.000000	1023.000000	2046.000000
50.180000	-0.018683	-11.041900	-4.540277	-4.750789	-0.549864	-1.200970	0.000000	-10.000000	-0.550000	26.133333	152.166672	1023.000000	1023.000000	2046.000000
50.200001	-0.016890	-9.982218	-3.813437	-5.142630	-0.622801	-0.403350	0.000000	-10.000000	-0.550000	26.216667	160.833328	1023.000000	1023.000000	2046.000000
50.220001	-0.015086	-8.915633	-3.706108	-4.320014	-0.253945	-0.635566	0.000000	-10.000000	-0.550000	26.400000	169.500000	1023.000000	1023.000000	2046.000000
50.240002	-0.014084	-8.323549	-3.579582	-4.520052	0.103150	-0.327065	0.000000	-10.000000	-0.550000	26.650000	178.166672	1023.000000	1023.000000	2046.000000
50.259998	-0.012096	-7.148609	-2.897030	-4.137153	0.015027	-0.129453	0.000000	-10.000000	-0.550000	26.716667	187.000000	1023.000000	1023.000000	2046.000000
50.279999	-0.011946	-7.059950	-3.231966	-4.313341	0.580175	-0.094818	0.000000	-10.000000	-0.541667	26.433334	196.000000	1023.000000	1023.000000	2046.000000
50.299999	-0.010426	-6.162042	-2.406710	-4.135033	0.233981	0.145719	0.000000	-10.000000	-0.533333	26.050001	205.000000	1023.000000	1023.000000	2046.000000
50.320000	-0.010693	-6.319654	-2.933770	-4.173643	0.829478	-0.041719	0.000000	-10.000000	-0.533333	25.800001	213.833328	1023.000000	1023.000000	2046.000000
50.340000	-0.009133	-5.397671	-1.958129	-4.207784	0.366523	0.401719	0.000000	-10.000000	-0.533333	25.866667	222.500000	1023.000000	1023.000000	2046.000000
50.360001	-0.009855	-5.824403	-2.669712	-4.181698	0.974724	0.052284	0.000000	-10.000000	-0.541667	26.250000	231.166672	1023.000000	1023.000000	2046.000000
50.380001	-0.008136	-4.808444	-1.631258	-4.349635	0.486683	0.685766	0.000000	-10.000000	-0.558333	26.733334	239.833328	1023.000000	1023.000000	2046.000000
50.400002	-0.008511	-5.030217	-2.413478	-4.091630	1.202501	0.272391	0.000000	-10.000000	-0.575000	27.283333	248.666672	1023.000000	1023.000000	2046.000000
50.419998	-0.006330	-3.740824	-1.268353	-4.188497	0.690114	1.025912	0.000000	-10.000000	-0.583333	27.783333	257.500000	1023.000000	1023.000000	2046.000000
50.439999	-0.006245	-3.690821	-2.058736	-3.766642	1.530362	0.604196	0.000000	-10.000000	-0.575000	28.100000	263.500000	1023.000000	1023.000000	2046.000000
50.459999	-0.003556	-2.101830	-0.815576	-3.847755	1.075408	1.486093	0.000000	-10.000000	-0.583333	28.000000	272.833344	1023.000000	1023.000000	2046.000000
50.480000	-0.003137	-1.854129	-1.614622	-3.321246	1.984261	1.097478	0.000000	-10.000000	-0.591667	28.066668	282.333344	1023.000000	1023.000000	2046.000000
50.500000	-0.000263	-0.155233	-0.281580	-3.425695	1.490375	2.061667	0.000000	-10.000000	-0.591667	28.100000	295.000000	1023.000000	1023.000000	2046.000000
50.520000	0.000291	0.172141	-1.148310	-2.780639	2.495803	1.605286	0.000000	-10.000000	-0.591667	28.550001	304.333344	1023.000000	1023.000000	2046.000000
50.540001	0.002884	1.704670	0.205132	-3.046547	1.940281	2.605804	0.000000	-10.000000	-0.591667	28.583334	313.833344	1023.000000	1023.000000	2046.000000
50.560001	0.003577	2.114293	-0.553124	-2.323350	2.872253	2.118515	0.000000	-10.000000	-0.600000	28.716667	323.333344	1023.000000	1023.000000	2046.000000
50.580002	0.005850	3.457450	0.723898	-2.613045	2.312567	3.034030	0.000000	-10.000000	-0.625000	28.950001	333.000000	1023.000000	1023.000000	2046.000000
50.599998	0.006262	3.700964	-0.052657	-1.823236	3.143068	2.433788	0.000000	-10.000000	-0.633333	29.500000	342.666656	1023.000000	1023.000000	2046.000000
50.619999	0.008306	4.908844	1.123430	-2.289026	2.633475	3.440965	0.000000	-10.000000	-0.641667	29.850000	352.500000	1023.000000	1023.000000	2046.000000
50.639999	0.008825	5.215439	0.472645	-1.374793	3.345542	2.772045	0.000000	-10.000000	-0.616667	29.816668	362.500000	1023.000000	1023.000000	2046.000000
50.660000	0.010509	6.211111	1.402689	-1.837752	3.000730	3.645445	0.000000	-10.000000	-0.608333	29.616667	372.500000	1023.000000	1023.000000	2046.000000
50.680000	0.011252	6.650135	1.032132	-0.920817	3.506141	3.032680	0.000000	-10.000000	-0.600000	29.366667	382.500000	1023.000000	1023.000000	2046.000000
50.700001	0.012388	7.321229	1.618127	-1.391154	3.340735	3.753521	0.000000	-10.000000	-0.600000	29.350000	392.166656	1023.000000	1023.000000	2046.000000
50.720001	0.013470	7.960676	1.745249	-0.625652	3.445443	3.395636	0.000000	-10.000000	-0.608333	29.350000	401.833344	1023.000000	1023.000000	2046.000000
50.740002	0.013213	7.808671	1.483166	-0.847221	3.671289	3.501438	0.000000	-10.000000	-0.608333	29.383333	411.500000	1023.000000	1023.000000	2046.000000
50.759998	0.014081	8.321922	2.011456	-0.537680	3.331690	3.516456	0.000000	-10.000000	-0.591667	29.183334	421.500000	1023.000000	1023.000000	2046.000000
50.779999	0.013495	7.975364	1.473455	-0.665945	3.772779	3.395075	0.000000	-10.000000	-0.566667	28.666666	431.333344	1023.000000	1023.000000	2046.000000
50.799999	0.015322	9.055209	2.466255	-0.584062	3.300955	3.872061	0.000000	-10.000000	-0.541667	28.216667	441.000000	1023.000000	1023.000000	2046.000000
50.820000	0.015580	9.207805	1.827071	-0.336451	4.105792	3.611393	0.000000	-10.000000	-0.525000	27.316668	450.333344	1023.000000	1023.000000	2046.000000
50.840000	0.018160	10.732313	3.078076	-0.148488	3.567761	4.234964	0.000000	-10.000000	-0.500000	26.466667	459.666656	1023.000000	1023.000000	2046.000000
50.860001	0.018346	10.842514	2.261803	0.300829	4.426707	3.853175	0.000000	-10.000000	-0.466667	25.133333	468.500000	1023.000000	1023.000000	2046.000000
50.880001	0.019918	11.771256	3.355943	0.281085	3.737095	4.397134	0.000000	-10.000000	-0.441667	24.000000	477.333344	1023.000000	1023.000000	2046.000000
50.900002	0.019159	11.322736	2.480006	0.666636	4.349464	3.826630	0.000000	-10.000000	-0.416667	22.900000	485.333344	1023.000000	1023.000000	2046.000000
50.919998	0.020513	12.123343	3.751287	0.331732	3.467833	4.572491	0.000000	-10.000000	-0.391667	22.066668	493.333344	1023.000000	1023.000000	2046.000000
50.939999	0.019549	11.553387	2.609182	0.854258	4.301366	3.788580	0.000000	-10.000000	-0.366667	21.216667	500.666656	1023.000000	1023.000000	2046.000000
50.959999	0.020340	12.020891	3.766064	0.356940	3.438026	4.459860	0.000000	-10.000000	-0.341667	20.533333	508.000000	1023.000000	1023.000000	2046.000000
50.980000	0.018254	10.787964	2.587135	0.969164	3.935005	3.296660	0.000000	-10.000000	-0.316667	19.700001	514.833313	1023.000000	1023.000000	2046.000000
51.000000	0.017358	10.258584	3.322381	0.288334	2.866343	3.781527	0.000000	-10.000000	-0.266667	18.583334	521.666687	1023.000000	1023.000000	2046.000000
51.020000	0.015745	9.305121	2.557126	1.145323	2.986223	2.616449	0.000000	-10.000000	-0.233333	16.933334	528.166687	1023.000000	1023.000000	2046.000000
51.040001	0.014872	8.789387	2.559939	0.589599	2.758476	2.881372	0.000000	-10.000000	-0.208333	15.300000	534.166687	1023.000000	1023.000000	2046.000000
51.060001	0.015160	8.959435	2.762606	1.099066	2.543073	2.554689	0.000000	-10.000000	-0.200000	14.050000	539.500000	1023.000000	1023.000000	2046.000000
51.080002	0.014484	8.560206	2.172485	0.968388	2.996828	2.422506	0.000000	-10.000000	-0.183333	13.250000	544.333313	1023.000000	1023.000000	2046.000000
51.099998	0.015880	9.385231	3.149526	1.020390	2.371825	2.843489	0.000000	-10.000000	-0.166667	12.666667	548.833313	1023.000000	1023.000000	2046.000000
51.119999	0.015089	8.917361	2.131701	1.326644	3.137203	2.321814	0.000000	-10.000000	-0.158333	12.033334	553.000000	1023.000000	1023.000000	2046.000000
51.139999	0.016834	9.948755	3.422044	0.915370	2.322459	3.288882	0.000000	-10.000000	-0.133333	11.166667	557.000000	1023.000000	1023.000000	2046.000000
51.160000	0.016502	9.752657	2.377173	1.693550	3.181843	2.500092	0.000000	-10.000000	-0.108333	9.716667	561.000000	1023.000000	1023.000000	2046.000000
51.180000	0.017174	10.149848	3.131251	1.125691	2.680281	3.212625	0.000000	-10.000000	-0.091667	8.050000	564.666687	1023.000000	1023.000000	2046.000000
51.200001	0.017743	10.486323	3.090555	1.898083	2.803910	2.693775	0.000000	-10.000000	-0.083333	5.866667	567.833313	1023.000000	1023.000000	2046.000000
51.220001	0.017276	10.210384	2.550111	1.712093	3.273794	2.674386	0.000000	-10.000000	-0.075000	3.316667	570.166687	1023.000000	1023.000000	2046.000000
51.240002	0.019023	11.242756	3.707767	1.566767	2.553391	3.414831	0.000000	-10.000000	-0.058333	0.383333	571.500000	1023.000000	1023.000000	2046.000000
51.259998	0.018417	10.884608	2.561322	2.116335	3.455320	2.751631	0.000000	-10.000000	-0.050000	-2.266667	572.000000	1023.000000	1023.000000	2046.000000
51.279999	0.019710	11.648362	3.582791	1.501311	2.862251	3.702008	0.000000	-10.000000	-0.033333	-4.766666	572.000000	1023.000000	1023.000000	2046.000000
51.299999	0.020368	12.037655	3.452093	2.383553	3.142642	3.059368	0.000000	-10.000000	-0.016667	-6.866667	572.000000	1023.000000	1023.000000	2046.000000
51.320000	0.020120	11.891150	3.220962	2.073507	3.428182	3.168498	0.000000	-10.000000	0.000000	-8.766666	572.000000	1023.000000	1023.000000	2046.000000
51.340000	0.021294	12.584703	4.098228	2.221432	2.870484	3.394560	0.000000	-10.000000	0.000000	-10.133333	572.000000	1023.000000	1023.000000	2046.000000
51.360001	0.019810	11.707996	3.062680	2.279496	3.531904	2.833916	0.000000	-10.000000	0.008333	-11.450000	572.000000	1023.000000	1023.000000	2046.000000
51.380001	0.020554	12.147241	4.162809	1.687202	2.704797	3.592432	0.000000	-10.000000	0.016667	-12.750000	568.666687	1023.000000	1023.000000	2046.000000
51.400002	0.018990	11.223310	3.030039	2.043393	3.411346	2.738533	0.000000	-10.000000	0.033333	-14.050000	559.166687	1023.000000	1023.000000	2046.000000
51.419998	0.018977	11.215661	3.940661	1.128952	2.610988	3.535059	0.000000	-10.000000	0.041667	-14.916667	549.666687	1023.000000	1023.000000	2046.000000
51.439999	0.017883	10.569038	3.152199	1.649435	3.093626	2.673779	0.000000	-10.000000	0.050000	-15.316668	541.666687	1023.000000	1023.000000	2046.000000
51.459999	0.017009	10.052377	3.284872	0.945872	2.838940	2.982693	0.000000	-10.000000	0.050000	-15.300000	538.166687	1023.000000	1023.000000	2046.000000
51.480000	0.017441	10.307432	3.756281	1.194269	2.459222	2.897660	0.000000	-10.000000	0.083333	-15.533334	533.000000	1023.000000	1023.000000	2046.000000
51.500000	0.016014	9.464135	2.618922	1.278588	3.152663	2.413963	0.000000	-10.000000	0.116667	-16.083334	527.833313	1023.000000	1023.000000	2046.000000
51.520000	0.016769	9.910623	3.632637	0.554785	2.391012	3.332189	0.000000	-10.000000	0.158333	-16.783335	522.333313	1023.000000	1023.000000	2046.000000
51.540001	0.016832	9.947857	3.223856	1.319564	2.770668	2.633768	0.000000	-10.000000	0.166667	-17.416668	516.833313	1023.000000	1023.000000	2046.000000
51.560001	0.016406	9.696119	3.076704	0.954460	2.912101	2.752855	0.000000	-10.000000	0.175000	-18.033333	511.166656	1023.000000	1023.000000	2046.000000
51.580002	0.017637	10.423658	3.835057	1.149476	2.421808	3.017317	0.000000	-10.000000	0.183333	-18.650000	505.166656	1023.000000	1023.000000	2046.000000
51.599998	0.016496	9.749149	2.642171	1.402413	3.215500	2.489064	0.000000	-10.000000	0.191667	-19.250000	498.833344	1023.000000	1023.000000	2046.000000
51.619999	0.017343	10.249923	3.773660	0.722460	2.319644	3.434159	0.000000	-10.000000	0.216667	-19.866667	492.166656	1023.000000	1023.000000	2046.000000
51.639999	0.016689	9.863443	2.950557	1.446168	2.859061	2.607657	0.000000	-10.000000	0.233333	-20.383333	485.666656	1023.000000	1023.000000	2046.000000
51.660000	0.016451	9.722272	3.208178	0.869217	2.617303	3.027575	0.000000	-10.000000	0.250000	-20.816668	478.833344	1023.000000	1023.000000	2046.000000
51.680000	0.016838	9.951149	3.466233	1.338399	2.421735	2.724782	0.000000	-10.000000	0.266667	-21.133333	472.000000	1023.000000	1023.000000	2046.000000
51.700001	0.015835	9.358235	2.564893	1.280216	3.056531	2.456595	0.000000	-10.000000	0.283333	-21.450001	465.000000	1023.000000	1023.000000	2046.000000
51.720001	0.016689	9.863124	3.615820	0.654332	2.154376	3.438596	0.000000	-10.000000	0.300000	-21.733334	457.833344	1023.000000	1023.000000	2046.000000
51.740002	0.015574	9.204402	2.649910	1.305201	2.687614	2.561676	0.000000	-10.000000	0.300000	-22.133333	450.500000	1023.000000	1023.000000	2046.000000
51.759998	0.014853	8.778044	2.731675	0.660450	2.499328	2.886591	0.000000	-10.000000	0.300000	-22.433334	443.166656	1023.000000	1023.000000	2046.000000
51.779999	0.015442	9.126163	3.342632	0.879837	2.004908	2.898787	0.000000	-10.000000	0.308333	-23.016666	435.666656	1023.000000	1023.000000	2046.000000
[truncated: 1,191,115 more chars]
