# Supplementary material for: Effect of Electrode Belt and Body Positions on Regional Pulmonary Ventilation- and Perfusion-Related Impedance Changes Measured by Electric Impedance Tomography
Source: PLoS One. 2016 Jun 2;11(6):e0155913. doi: 10.1371/journal.pone.0155913 (PMC4890811; doi:10.1371/journal.pone.0155913)
Supplement: S1 Dataset — (ZIP) [file pone.0155913.s001.zip › Dataset/Fp13-semi-4i.txt]

Patient Name:	Fp13
Registry:	Fp13
Investigator:	 
Diagnosys:	 
Notes:	semi4i              
Sample Rate [Hz]:	50.08
Time Base 	Pixels Mean 	Pixels Sum 	UPPER RIGHT		UPPER LEFT		LOWER RIGHT		LOWER LEFT		QRS	ETCO2	Paw	Flow (L/min)	Volume	Analog1	Analog2	AnalogSum
0.000000	0.043342	25.615200	9.414570	8.398050	3.498474	4.304107	0.000000	-10.000000	0.058333	-9.283333	663.000000	1023.000000	1023.000000	2046.000000
0.020000	0.043935	25.965408	9.479971	8.458091	3.761029	4.266316	0.000000	-10.000000	0.066667	-9.516666	663.000000	1023.000000	1023.000000	2046.000000
0.040000	0.042845	25.321314	9.279304	8.412199	3.701792	3.928017	0.000000	-10.000000	0.075000	-9.750000	659.666687	1023.000000	1023.000000	2046.000000
0.060000	0.042222	24.952984	9.392196	8.206405	3.311309	4.043074	0.000000	-10.000000	0.091667	-10.250000	652.000000	1023.000000	1023.000000	2046.000000
0.080000	0.042277	24.985491	9.262041	8.086466	3.583205	4.053778	0.000000	-10.000000	0.108333	-10.933333	643.000000	1023.000000	1023.000000	2046.000000
0.100000	0.041145	24.316826	9.194827	7.843155	3.462678	3.816164	0.000000	-10.000000	0.116667	-11.750000	634.666687	1023.000000	1023.000000	2046.000000
0.120000	0.039264	23.205183	9.015301	7.645587	2.990746	3.553547	0.000000	-10.000000	0.116667	-12.300000	630.666687	1023.000000	1023.000000	2046.000000
0.140000	0.039231	23.185610	8.916818	7.403453	3.074996	3.790343	0.000000	-10.000000	0.108333	-12.583334	626.666687	1023.000000	1023.000000	2046.000000
0.160000	0.038270	22.617317	8.826083	7.240740	3.051625	3.498870	0.000000	-10.000000	0.116667	-12.600000	624.000000	1023.000000	1023.000000	2046.000000
0.180000	0.036645	21.657099	8.605772	7.109105	2.599976	3.342247	0.000000	-10.000000	0.125000	-12.616667	618.666687	1023.000000	1023.000000	2046.000000
0.200000	0.037185	21.976049	8.531319	7.012895	2.768095	3.663740	0.000000	-10.000000	0.125000	-12.650001	614.666687	1023.000000	1023.000000	2046.000000
0.220000	0.037220	21.997173	8.538511	7.078890	2.912111	3.467660	0.000000	-10.000000	0.116667	-12.833334	610.333313	1023.000000	1023.000000	2046.000000
0.240000	0.036224	21.408442	8.376244	7.040614	2.694343	3.297241	0.000000	-10.000000	0.125000	-13.183333	607.333313	1023.000000	1023.000000	2046.000000
0.260000	0.036748	21.718138	8.498388	7.015046	2.592100	3.612604	0.000000	-10.000000	0.141667	-13.800000	602.833313	1023.000000	1023.000000	2046.000000
0.280000	0.037435	22.124302	8.494533	7.174344	2.944240	3.511185	0.000000	-10.000000	0.175000	-14.233334	598.333313	1023.000000	1023.000000	2046.000000
0.300000	0.036621	21.642897	8.423230	7.173048	2.799675	3.246943	0.000000	-10.000000	0.191667	-14.716667	593.500000	1023.000000	1023.000000	2046.000000
0.320000	0.036085	21.326086	8.457489	7.045592	2.466151	3.356854	0.000000	-10.000000	0.200000	-15.033334	588.500000	1023.000000	1023.000000	2046.000000
0.340000	0.036780	21.737135	8.325126	7.151283	2.886448	3.374278	0.000000	-10.000000	0.200000	-15.400001	583.500000	1023.000000	1023.000000	2046.000000
0.360000	0.036369	21.494137	8.438676	7.088153	2.758101	3.209207	0.000000	-10.000000	0.200000	-15.550000	578.500000	1023.000000	1023.000000	2046.000000
0.380000	0.035042	20.709764	8.336094	6.927752	2.371132	3.074787	0.000000	-10.000000	0.208333	-15.733334	573.333313	1023.000000	1023.000000	2046.000000
0.400000	0.036023	21.289772	8.210417	7.006512	2.824255	3.248588	0.000000	-10.000000	0.208333	-15.900001	568.000000	1023.000000	1023.000000	2046.000000
0.420000	0.035905	21.219950	8.360730	7.064533	2.773721	3.020965	0.000000	-10.000000	0.225000	-16.133333	562.666687	1023.000000	1023.000000	2046.000000
0.440000	0.034390	20.324541	8.227371	6.888618	2.233657	2.974895	0.000000	-10.000000	0.233333	-16.266666	557.333313	1023.000000	1023.000000	2046.000000
0.460000	0.034731	20.526308	7.965224	7.001415	2.545745	3.013923	0.000000	-10.000000	0.250000	-16.550001	552.000000	1023.000000	1023.000000	2046.000000
0.480000	0.033877	20.021564	7.941968	6.882302	2.393193	2.804100	0.000000	-10.000000	0.250000	-16.883333	546.333313	1023.000000	1023.000000	2046.000000
0.500000	0.032072	18.954300	7.772771	6.683743	1.847007	2.650779	0.000000	-10.000000	0.250000	-17.433334	540.500000	1023.000000	1023.000000	2046.000000
0.520000	0.032463	19.185696	7.554964	6.693858	2.105806	2.831068	0.000000	-10.000000	0.266667	-18.000000	534.500000	1023.000000	1023.000000	2046.000000
0.540000	0.032600	19.266438	7.597786	7.024072	2.151122	2.493458	0.000000	-10.000000	0.283333	-18.683334	528.500000	1023.000000	1023.000000	2046.000000
0.560000	0.030470	18.007977	7.229890	6.713312	1.713205	2.351570	0.000000	-10.000000	0.283333	-19.049999	522.500000	1023.000000	1023.000000	2046.000000
0.580000	0.029239	17.280336	6.952076	6.533519	1.268239	2.526502	0.000000	-10.000000	0.283333	-19.283333	516.166687	1023.000000	1023.000000	2046.000000
0.600000	0.028610	16.908709	6.592041	6.677951	1.460835	2.177882	0.000000	-10.000000	0.283333	-19.183334	509.833344	1023.000000	1023.000000	2046.000000
0.620000	0.026708	15.784349	6.369800	6.401441	1.114775	1.898333	0.000000	-10.000000	0.283333	-19.033335	503.333344	1023.000000	1023.000000	2046.000000
0.640000	0.023995	14.181074	6.091361	5.898109	0.439154	1.752450	0.000000	-10.000000	0.283333	-18.900002	497.000000	1023.000000	1023.000000	2046.000000
0.660000	0.022781	13.463585	5.640021	5.838805	0.457467	1.527292	0.000000	-10.000000	0.283333	-19.016666	490.666656	1023.000000	1023.000000	2046.000000
0.680000	0.020841	12.317326	5.371296	5.800758	0.149396	0.995875	0.000000	-10.000000	0.316667	-19.450001	484.333344	1023.000000	1023.000000	2046.000000
0.700000	0.017201	10.165782	4.847954	5.570509	-0.695805	0.443122	0.000000	-10.000000	0.333333	-19.683332	478.000000	1023.000000	1023.000000	2046.000000
0.720000	0.014936	8.827433	4.342968	5.245776	-1.180663	0.419353	0.000000	-10.000000	0.350000	-19.866667	471.333344	1023.000000	1023.000000	2046.000000
0.740000	0.014327	8.467100	3.998148	5.483209	-1.086883	0.072626	0.000000	-10.000000	0.350000	-19.750000	464.666656	1023.000000	1023.000000	2046.000000
0.760000	0.013615	8.046581	3.959249	5.502514	-1.248526	-0.166655	0.000000	-10.000000	0.350000	-19.900000	458.000000	1023.000000	1023.000000	2046.000000
0.780000	0.011393	6.733350	3.696255	5.200485	-1.884349	-0.279040	0.000000	-10.000000	0.350000	-20.166666	451.333344	1023.000000	1023.000000	2046.000000
0.800000	0.011396	6.734965	3.366347	5.375380	-1.669895	-0.336868	0.000000	-10.000000	0.350000	-20.533333	444.666656	1023.000000	1023.000000	2046.000000
0.820000	0.011588	6.848643	3.424134	5.549101	-1.611630	-0.512963	0.000000	-10.000000	0.350000	-20.850000	437.833344	1023.000000	1023.000000	2046.000000
0.840000	0.010182	6.017478	3.175897	5.467222	-1.906818	-0.718823	0.000000	-10.000000	0.358333	-20.816668	431.000000	1023.000000	1023.000000	2046.000000
0.860000	0.009321	5.508984	3.086585	5.230748	-2.250052	-0.558297	0.000000	-10.000000	0.358333	-21.033333	424.000000	1023.000000	1023.000000	2046.000000
0.880000	0.009917	5.860991	2.889805	5.552217	-1.832646	-0.748384	0.000000	-10.000000	0.366667	-21.049999	417.000000	1023.000000	1023.000000	2046.000000
0.900000	0.009766	5.771423	3.025055	5.554360	-1.901308	-0.906684	0.000000	-10.000000	0.366667	-21.416666	410.000000	1023.000000	1023.000000	2046.000000
0.920000	0.008523	5.037205	3.022247	5.213326	-2.384108	-0.814260	0.000000	-10.000000	0.375000	-21.583334	402.833344	1023.000000	1023.000000	2046.000000
0.940000	0.009264	5.475189	2.871398	5.296119	-1.965680	-0.726648	0.000000	-10.000000	0.383333	-21.916666	395.500000	1023.000000	1023.000000	2046.000000
0.960000	0.010354	6.119206	3.118086	5.513092	-1.699275	-0.812697	0.000000	-10.000000	0.391667	-22.100000	388.166656	1023.000000	1023.000000	2046.000000
0.980000	0.009535	5.635443	3.100322	5.368804	-1.973310	-0.860373	0.000000	-10.000000	0.383333	-22.150002	380.666656	1023.000000	1023.000000	2046.000000
1.000000	0.008810	5.206597	2.886925	4.972257	-2.132241	-0.520344	0.000000	-10.000000	0.366667	-21.983334	373.333344	1023.000000	1023.000000	2046.000000
1.020000	0.008868	5.241227	2.660897	5.178018	-1.817995	-0.779693	0.000000	-10.000000	0.350000	-21.716667	366.000000	1023.000000	1023.000000	2046.000000
1.040000	0.008422	4.977397	2.677302	5.109929	-1.795189	-1.014645	0.000000	-10.000000	0.350000	-21.433334	358.833344	1023.000000	1023.000000	2046.000000
1.060000	0.006395	3.779402	2.431617	4.650146	-2.162585	-1.139775	0.000000	-10.000000	0.366667	-21.383333	351.666656	1023.000000	1023.000000	2046.000000
1.080000	0.004779	2.824383	2.228048	4.027264	-2.506212	-0.924716	0.000000	-10.000000	0.366667	-21.450001	344.500000	1023.000000	1023.000000	2046.000000
1.100000	0.004207	2.486419	1.987906	4.016870	-2.267753	-1.250604	0.000000	-10.000000	0.375000	-21.500000	337.333344	1023.000000	1023.000000	2046.000000
1.120000	0.003762	2.223589	2.103166	3.859874	-2.320543	-1.418908	0.000000	-10.000000	0.358333	-21.333334	330.166656	1023.000000	1023.000000	2046.000000
1.140000	0.001706	1.008474	1.837651	3.409993	-2.696629	-1.542541	0.000000	-10.000000	0.358333	-21.066668	323.000000	1023.000000	1023.000000	2046.000000
1.160000	0.000331	0.195468	1.569372	2.859789	-2.969810	-1.263883	0.000000	-10.000000	0.350000	-20.800001	316.000000	1023.000000	1023.000000	2046.000000
1.180000	0.000169	0.099785	1.348557	3.026937	-2.741232	-1.534477	0.000000	-10.000000	0.350000	-20.616667	309.000000	1023.000000	1023.000000	2046.000000
1.200000	0.000468	0.276653	1.386183	3.041139	-2.545525	-1.605145	0.000000	-10.000000	0.350000	-20.383333	302.166656	1023.000000	1023.000000	2046.000000
1.220000	-0.000803	-0.474608	1.342901	2.692516	-2.941841	-1.568184	0.000000	-10.000000	0.350000	-20.233334	295.333344	1023.000000	1023.000000	2046.000000
1.240000	-0.001259	-0.743860	1.063186	2.367533	-2.873509	-1.301069	0.000000	-10.000000	0.341667	-20.066668	288.500000	1023.000000	1023.000000	2046.000000
1.260000	-0.000426	-0.251612	1.020380	2.700758	-2.472299	-1.500451	0.000000	-10.000000	0.341667	-19.950001	281.833344	1023.000000	1023.000000	2046.000000
1.280000	-0.000145	-0.085750	1.097292	2.833260	-2.393893	-1.622409	0.000000	-10.000000	0.333333	-19.799999	275.166656	1023.000000	1023.000000	2046.000000
1.300000	-0.001219	-0.720185	1.146513	2.346900	-2.887161	-1.326437	0.000000	-10.000000	0.325000	-19.600000	268.666656	1023.000000	1023.000000	2046.000000
1.320000	-0.001322	-0.781011	0.769414	2.309596	-2.586224	-1.273798	0.000000	-10.000000	0.325000	-19.433334	262.000000	1023.000000	1023.000000	2046.000000
1.340000	-0.000680	-0.401986	0.854604	2.535387	-2.369720	-1.422257	0.000000	-10.000000	0.333333	-19.216667	255.666672	1023.000000	1023.000000	2046.000000
1.360000	-0.000802	-0.474169	0.971371	2.534659	-2.457392	-1.522806	0.000000	-10.000000	0.316667	-18.966667	249.166672	1023.000000	1023.000000	2046.000000
1.380000	-0.001944	-1.148890	0.800828	2.049693	-2.776778	-1.222633	0.000000	-10.000000	0.283333	-18.633333	242.833328	1023.000000	1023.000000	2046.000000
1.400000	-0.002057	-1.215570	0.453873	2.089150	-2.496954	-1.261638	0.000000	-10.000000	0.250000	-18.400002	236.500000	1023.000000	1023.000000	2046.000000
1.420000	-0.001537	-0.908118	0.575759	2.318592	-2.388061	-1.414407	0.000000	-10.000000	0.250000	-18.166668	230.500000	1023.000000	1023.000000	2046.000000
1.440000	-0.001518	-0.897252	0.580523	2.363030	-2.320395	-1.520409	0.000000	-10.000000	0.250000	-18.000000	224.500000	1023.000000	1023.000000	2046.000000
1.460000	-0.002514	-1.485518	0.558078	1.998085	-2.682208	-1.359473	0.000000	-10.000000	0.250000	-17.616667	218.500000	1023.000000	1023.000000	2046.000000
1.480000	-0.003257	-1.925098	0.250970	1.679934	-2.691042	-1.164960	0.000000	-10.000000	0.241667	-17.266666	212.500000	1023.000000	1023.000000	2046.000000
1.500000	-0.003098	-1.830811	0.078557	1.939852	-2.396214	-1.453005	0.000000	-10.000000	0.225000	-16.900000	206.666672	1023.000000	1023.000000	2046.000000
1.520000	-0.002651	-1.567012	0.221984	2.064493	-2.293036	-1.560452	0.000000	-10.000000	0.208333	-16.516666	201.000000	1023.000000	1023.000000	2046.000000
1.540000	-0.003986	-2.355964	0.171905	1.749562	-2.741511	-1.535921	0.000000	-10.000000	0.200000	-15.983334	195.500000	1023.000000	1023.000000	2046.000000
1.560000	-0.005532	-3.269499	-0.189617	1.294411	-3.004443	-1.369850	0.000000	-10.000000	0.200000	-15.300000	190.166672	1023.000000	1023.000000	2046.000000
1.580000	-0.006573	-3.884803	-0.594403	1.391098	-2.921370	-1.760128	0.000000	-10.000000	0.200000	-14.750000	185.000000	1023.000000	1023.000000	2046.000000
1.600000	-0.006524	-3.855751	-0.462265	1.492914	-2.953005	-1.933394	0.000000	-10.000000	0.200000	-14.183333	180.000000	1023.000000	1023.000000	2046.000000
1.620000	-0.007562	-4.469392	-0.364215	1.262421	-3.405440	-1.962158	0.000000	-10.000000	0.200000	-13.633333	175.333328	1023.000000	1023.000000	2046.000000
1.640000	-0.008090	-4.781012	-0.679739	1.030946	-3.341580	-1.790639	0.000000	-10.000000	0.191667	-13.116667	170.666672	1023.000000	1023.000000	2046.000000
1.660000	-0.007802	-4.610849	-0.849565	1.082822	-3.002594	-1.841513	0.000000	-10.000000	0.158333	-12.616667	166.333328	1023.000000	1023.000000	2046.000000
1.680000	-0.006988	-4.129995	-0.558895	1.350188	-2.991284	-1.930004	0.000000	-10.000000	0.125000	-12.133333	162.000000	1023.000000	1023.000000	2046.000000
1.700000	-0.007855	-4.642478	-0.577899	1.189931	-3.354023	-1.900485	0.000000	-10.000000	0.100000	-11.466667	158.000000	1023.000000	1023.000000	2046.000000
1.720000	-0.009187	-5.429417	-1.039970	0.782304	-3.419948	-1.751803	0.000000	-10.000000	0.100000	-10.950000	154.333328	1023.000000	1023.000000	2046.000000
1.740000	-0.010010	-5.915649	-1.373887	0.852190	-3.293337	-2.100616	0.000000	-10.000000	0.083333	-10.233334	150.666672	1023.000000	1023.000000	2046.000000
1.760000	-0.010357	-6.120708	-1.236763	0.913630	-3.401270	-2.396306	0.000000	-10.000000	0.083333	-9.583333	147.333328	1023.000000	1023.000000	2046.000000
1.780000	-0.012851	-7.595173	-1.403992	0.441079	-4.122967	-2.509293	0.000000	-10.000000	0.066667	-8.700000	144.000000	1023.000000	1023.000000	2046.000000
1.800000	-0.015429	-9.118732	-2.321485	0.285434	-4.220916	-2.861767	0.000000	-10.000000	0.066667	-7.916667	141.166672	1023.000000	1023.000000	2046.000000
1.820000	-0.016656	-9.843964	-2.582871	0.502755	-4.446105	-3.317742	0.000000	-10.000000	0.050000	-7.166667	138.500000	1023.000000	1023.000000	2046.000000
1.840000	-0.017394	-10.279731	-2.558785	0.605890	-4.810483	-3.516352	0.000000	-10.000000	0.041667	-6.466667	136.000000	1023.000000	1023.000000	2046.000000
1.860000	-0.018505	-10.936617	-2.716492	0.199557	-5.176253	-3.243429	0.000000	-10.000000	0.033333	-5.666667	133.666672	1023.000000	1023.000000	2046.000000
1.880000	-0.019001	-11.229320	-3.217113	0.428610	-4.927010	-3.513805	0.000000	-10.000000	0.025000	-4.916667	131.833328	1023.000000	1023.000000	2046.000000
1.900000	-0.018176	-10.742299	-3.041179	0.807958	-4.858737	-3.650341	0.000000	-10.000000	0.033333	-4.516667	130.166672	1023.000000	1023.000000	2046.000000
1.920000	-0.017822	-10.533072	-2.776007	0.998270	-5.043712	-3.711623	0.000000	-10.000000	0.033333	-4.500000	128.833328	1023.000000	1023.000000	2046.000000
1.940000	-0.018278	-10.802140	-2.778286	0.696265	-5.329607	-3.390513	0.000000	-10.000000	0.033333	-4.550000	127.166664	1023.000000	1023.000000	2046.000000
1.960000	-0.018468	-10.914757	-3.276187	0.801715	-4.957202	-3.483082	0.000000	-10.000000	0.025000	-4.533333	125.833336	1023.000000	1023.000000	2046.000000
1.980000	-0.017711	-10.467296	-3.165412	1.126010	-4.779752	-3.648141	0.000000	-10.000000	0.016667	-4.366667	124.166664	1023.000000	1023.000000	2046.000000
2.000000	-0.016908	-9.992661	-2.848276	1.321413	-4.817149	-3.648651	0.000000	-10.000000	0.025000	-4.150000	122.833336	1023.000000	1023.000000	2046.000000
2.020000	-0.016822	-9.941860	-2.562372	1.022958	-5.102460	-3.299985	0.000000	-10.000000	0.025000	-3.950000	121.333336	1023.000000	1023.000000	2046.000000
2.040000	-0.016794	-9.924997	-2.838026	0.904788	-4.768678	-3.223082	0.000000	-10.000000	0.041667	-3.833333	120.000000	1023.000000	1023.000000	2046.000000
2.060000	-0.015957	-9.430333	-2.810719	1.211605	-4.430163	-3.401056	0.000000	-10.000000	0.033333	-3.650000	118.666664	1023.000000	1023.000000	2046.000000
2.080000	-0.014381	-8.499105	-2.319019	1.440271	-4.320034	-3.300324	0.000000	-10.000000	0.041667	-3.383333	117.500000	1023.000000	1023.000000	2046.000000
2.100000	-0.014193	-8.388266	-1.979601	1.088442	-4.619412	-2.877694	0.000000	-10.000000	0.041667	-3.050000	116.500000	1023.000000	1023.000000	2046.000000
2.120000	-0.014592	-8.624120	-2.435779	0.885016	-4.261134	-2.812224	0.000000	-10.000000	0.050000	-2.750000	115.500000	1023.000000	1023.000000	2046.000000
2.140000	-0.015062	-8.901430	-2.680510	0.990499	-4.037348	-3.174071	0.000000	-10.000000	0.033333	-2.250000	114.666664	1023.000000	1023.000000	2046.000000
2.160000	-0.014640	-8.652422	-2.421149	0.970788	-4.010272	-3.191788	0.000000	-10.000000	0.025000	-1.666667	114.166664	1023.000000	1023.000000	2046.000000
2.180000	-0.015311	-9.048732	-1.998282	0.599708	-4.537651	-3.112506	0.000000	-10.000000	0.008333	-0.866667	114.000000	1023.000000	1023.000000	2046.000000
2.200000	-0.016288	-9.626115	-2.308189	0.126184	-4.404968	-3.039142	0.000000	-10.000000	0.008333	-0.350000	114.000000	1023.000000	1023.000000	2046.000000
2.220000	-0.017085	-10.097378	-2.657763	0.087944	-4.108555	-3.419004	0.000000	-10.000000	0.000000	0.000000	114.000000	1023.000000	1023.000000	2046.000000
2.240000	-0.016648	-9.838948	-2.371500	0.053740	-4.117857	-3.403332	0.000000	-10.000000	0.008333	0.000000	114.000000	1023.000000	1023.000000	2046.000000
2.260000	-0.017007	-10.051262	-1.906531	-0.245062	-4.653662	-3.246006	0.000000	-10.000000	0.016667	0.000000	114.000000	1023.000000	1023.000000	2046.000000
2.280000	-0.017791	-10.514261	-2.422771	-0.604791	-4.386368	-3.100331	0.000000	-10.000000	0.016667	0.000000	114.000000	1023.000000	1023.000000	2046.000000
2.300000	-0.017942	-10.603702	-2.752340	-0.434695	-4.044971	-3.371695	0.000000	-10.000000	0.016667	0.000000	114.000000	1023.000000	1023.000000	2046.000000
2.320000	-0.016936	-10.009292	-2.271883	-0.253268	-4.132206	-3.351934	0.000000	-10.000000	0.025000	0.000000	114.000000	1023.000000	1023.000000	2046.000000
2.340000	-0.016664	-9.848632	-1.822255	-0.646065	-4.475094	-2.905217	0.000000	-10.000000	0.041667	0.000000	114.000000	1023.000000	1023.000000	2046.000000
2.360000	-0.016912	-9.994766	-2.364985	-0.647703	-3.959934	-3.022143	0.000000	-10.000000	0.033333	0.000000	114.000000	1023.000000	1023.000000	2046.000000
2.380000	-0.016261	-9.610307	-2.381969	-0.360233	-3.686583	-3.181521	0.000000	-10.000000	0.016667	0.000000	114.000000	1023.000000	1023.000000	2046.000000
2.400000	-0.015052	-8.895779	-1.894332	-0.195674	-3.776436	-3.029336	0.000000	-10.000000	0.016667	0.000000	114.000000	1023.000000	1023.000000	2046.000000
2.420000	-0.014462	-8.547171	-1.444152	-0.528218	-4.043314	-2.531487	0.000000	-10.000000	0.016667	0.000000	114.000000	1023.000000	1023.000000	2046.000000
2.440000	-0.014970	-8.847520	-2.107451	-0.343215	-3.501379	-2.895475	0.000000	-10.000000	0.025000	0.000000	114.000000	1023.000000	1023.000000	2046.000000
2.460000	-0.013776	-8.141394	-1.920359	-0.049819	-3.286545	-2.884670	0.000000	-10.000000	0.016667	-0.283333	114.000000	1023.000000	1023.000000	2046.000000
2.480000	-0.012897	-7.622059	-1.246355	-0.085342	-3.708414	-2.581948	0.000000	-10.000000	0.033333	-0.766667	114.000000	1023.000000	1023.000000	2046.000000
2.500000	-0.012912	-7.630930	-1.341339	-0.341024	-3.625417	-2.323149	0.000000	-10.000000	0.033333	-1.350000	114.000000	1023.000000	1023.000000	2046.000000
2.520000	-0.013146	-7.769065	-1.867229	-0.029834	-3.133560	-2.738442	0.000000	-10.000000	0.033333	-1.516667	114.000000	1023.000000	1023.000000	2046.000000
2.540000	-0.011958	-7.067016	-1.553574	0.179723	-3.060106	-2.633059	0.000000	-10.000000	0.025000	-1.450000	114.000000	1023.000000	1023.000000	2046.000000
2.560000	-0.011265	-6.657447	-0.855529	-0.019862	-3.571761	-2.210295	0.000000	-10.000000	0.025000	-1.266667	114.000000	1023.000000	1023.000000	2046.000000
2.580000	-0.011650	-6.885354	-1.339544	-0.122180	-3.191788	-2.231841	0.000000	-10.000000	0.025000	-0.816667	114.000000	1023.000000	1023.000000	2046.000000
2.600000	-0.011744	-6.940861	-1.676841	0.150663	-2.835475	-2.579208	0.000000	-10.000000	0.025000	-0.400000	114.000000	1023.000000	1023.000000	2046.000000
2.620000	-0.010890	-6.436102	-1.290592	0.288375	-2.948129	-2.485755	0.000000	-10.000000	0.016667	0.000000	114.000000	1023.000000	1023.000000	2046.000000
2.640000	-0.010859	-6.417890	-0.753542	-0.046657	-3.546143	-2.071548	0.000000	-10.000000	0.008333	0.000000	114.000000	1023.000000	1023.000000	2046.000000
2.660000	-0.011901	-7.033779	-1.380092	-0.197377	-3.239926	-2.216385	0.000000	-10.000000	0.000000	-0.283333	114.000000	1023.000000	1023.000000	2046.000000
2.680000	-0.012862	-7.601577	-1.820759	0.030437	-3.100021	-2.711233	0.000000	-10.000000	0.008333	-0.916667	114.000000	1023.000000	1023.000000	2046.000000
2.700000	-0.012467	-7.367705	-1.381138	0.062369	-3.435141	-2.613795	0.000000	-10.000000	0.025000	-1.650000	113.833336	1023.000000	1023.000000	2046.000000
2.720000	-0.012350	-7.299108	-1.038815	-0.361054	-3.764184	-2.135055	0.000000	-10.000000	0.025000	-2.216667	113.333336	1023.000000	1023.000000	2046.000000
2.740000	-0.012931	-7.642116	-1.830070	0.134385	-3.122064	-2.824367	0.000000	-10.000000	0.033333	-2.566667	112.500000	1023.000000	1023.000000	2046.000000
2.760000	-0.012124	-7.165015	-1.639858	0.075590	-3.051184	-2.549563	0.000000	-10.000000	0.016667	-2.900000	111.500000	1023.000000	1023.000000	2046.000000
2.780000	-0.011528	-6.813282	-0.864317	-0.094278	-3.696565	-2.158121	0.000000	-10.000000	0.025000	-3.100000	110.500000	1023.000000	1023.000000	2046.000000
2.800000	-0.012453	-7.359632	-1.541190	-0.103967	-3.345653	-2.368822	0.000000	-10.000000	0.016667	-3.216667	109.500000	1023.000000	1023.000000	2046.000000
2.820000	-0.013424	-7.933785	-2.129527	0.085280	-3.106830	-2.782708	0.000000	-10.000000	0.016667	-3.200000	108.500000	1023.000000	1023.000000	2046.000000
2.840000	-0.013461	-7.955321	-1.607622	-0.028378	-3.671133	-2.648188	0.000000	-10.000000	0.008333	-3.233333	107.500000	1023.000000	1023.000000	2046.000000
2.860000	-0.014401	-8.511169	-1.572118	-0.536909	-3.979610	-2.422533	0.000000	-10.000000	0.008333	-3.216667	106.500000	1023.000000	1023.000000	2046.000000
2.880000	-0.017273	-10.208556	-2.693871	-0.358322	-3.774133	-3.382229	0.000000	-10.000000	0.016667	-3.216667	105.333336	1023.000000	1023.000000	2046.000000
2.900000	-0.018438	-10.897092	-2.737382	-0.208641	-4.327256	-3.623813	0.000000	-10.000000	0.025000	-3.116667	104.166664	1023.000000	1023.000000	2046.000000
2.920000	-0.019478	-11.511727	-2.457683	-0.661613	-5.127009	-3.265422	0.000000	-10.000000	0.033333	-3.000000	103.000000	1023.000000	1023.000000	2046.000000
2.940000	-0.021666	-12.804521	-3.665063	-0.381442	-4.700693	-4.057323	0.000000	-10.000000	0.033333	-2.883333	102.000000	1023.000000	1023.000000	2046.000000
2.960000	-0.021329	-12.605187	-3.470027	-0.081612	-4.933115	-4.120433	0.000000	-10.000000	0.033333	-2.833333	101.000000	1023.000000	1023.000000	2046.000000
2.980000	-0.020916	-12.361593	-2.880806	-0.482849	-5.492061	-3.505878	0.000000	-10.000000	0.025000	-2.683333	100.000000	1023.000000	1023.000000	2046.000000
3.000000	-0.021987	-12.994175	-3.807991	-0.032913	-4.928465	-4.224805	0.000000	-10.000000	0.033333	-2.466667	99.166664	1023.000000	1023.000000	2046.000000
3.020000	-0.021146	-12.497271	-3.627810	0.317018	-4.989855	-4.196623	0.000000	-10.000000	0.033333	-2.133333	98.500000	1023.000000	1023.000000	2046.000000
3.040000	-0.020399	-12.055539	-2.957965	-0.069032	-5.486774	-3.541768	0.000000	-10.000000	0.025000	-1.800000	98.166664	1023.000000	1023.000000	2046.000000
3.060000	-0.021560	-12.741703	-3.884545	0.325032	-4.928764	-4.253426	0.000000	-10.000000	0.016667	-1.550000	98.000000	1023.000000	1023.000000	2046.000000
3.080000	-0.020378	-12.043139	-3.456649	0.503672	-5.092173	-3.997990	0.000000	-10.000000	0.025000	-1.433333	98.000000	1023.000000	1023.000000	2046.000000
3.100000	-0.019639	-11.606496	-2.953078	0.060203	-5.356067	-3.357554	0.000000	-10.000000	0.033333	-1.350000	98.000000	1023.000000	1023.000000	2046.000000
3.120000	-0.020504	-12.117800	-3.716435	0.465931	-4.777229	-4.090067	0.000000	-10.000000	0.041667	-1.266667	98.000000	1023.000000	1023.000000	2046.000000
3.140000	-0.019202	-11.348364	-3.224770	0.583626	-4.835454	-3.871765	0.000000	-10.000000	0.041667	-1.283333	98.000000	1023.000000	1023.000000	2046.000000
3.160000	-0.017759	-10.495467	-2.460989	0.190298	-5.091264	-3.133512	0.000000	-10.000000	0.050000	-1.516667	98.000000	1023.000000	1023.000000	2046.000000
3.180000	-0.018211	-10.762774	-3.075539	0.484407	-4.497871	-3.673770	0.000000	-10.000000	0.041667	-1.783333	98.000000	1023.000000	1023.000000	2046.000000
3.200000	-0.017609	-10.406833	-3.135164	0.668921	-4.228471	-3.712118	0.000000	-10.000000	0.041667	-2.133333	97.666664	1023.000000	1023.000000	2046.000000
3.220000	-0.016544	-9.777655	-2.276433	0.282576	-4.743671	-3.040127	0.000000	-10.000000	0.041667	-2.416667	97.000000	1023.000000	1023.000000	2046.000000
3.240000	-0.016818	-9.939204	-2.547238	0.025304	-4.385894	-3.031376	0.000000	-10.000000	0.050000	-2.983333	96.000000	1023.000000	1023.000000	2046.000000
3.260000	-0.017851	-10.549920	-3.090287	0.216955	-4.038175	-3.638414	0.000000	-10.000000	0.033333	-2.766667	95.000000	1023.000000	1023.000000	2046.000000
3.280000	-0.017486	-10.334349	-2.736643	0.138887	-4.199466	-3.537126	0.000000	-10.000000	0.016667	-1.433333	94.333336	1023.000000	1023.000000	2046.000000
3.300000	-0.017018	-10.057827	-2.065418	-0.517478	-4.589291	-2.885641	0.000000	-10.000000	0.000000	-0.516667	94.000000	1023.000000	1023.000000	2046.000000
3.320000	-0.018103	-10.698963	-2.511852	-0.625121	-4.279159	-3.282831	0.000000	-10.000000	0.008333	0.116667	94.000000	1023.000000	1023.000000	2046.000000
3.340000	-0.019067	-11.268779	-2.852579	-0.572612	-4.145425	-3.698162	0.000000	-10.000000	0.008333	-0.300000	94.000000	1023.000000	1023.000000	2046.000000
3.360000	-0.018817	-11.120654	-2.631659	-0.655382	-4.249011	-3.584603	0.000000	-10.000000	0.008333	0.000000	94.000000	1023.000000	1023.000000	2046.000000
3.380000	-0.018074	-10.681543	-2.005951	-1.224038	-4.636515	-2.815040	0.000000	-10.000000	0.000000	0.000000	94.000000	1023.000000	1023.000000	2046.000000
3.400000	-0.018729	-11.068727	-2.529638	-1.119290	-4.222820	-3.196980	0.000000	-10.000000	0.008333	0.000000	94.000000	1023.000000	1023.000000	2046.000000
3.420000	-0.018887	-11.162062	-2.875152	-0.862110	-3.932120	-3.492680	0.000000	-10.000000	0.016667	0.000000	94.000000	1023.000000	1023.000000	2046.000000
3.440000	-0.017593	-10.397265	-2.170416	-0.965327	-4.231862	-3.029660	0.000000	-10.000000	0.025000	0.000000	94.000000	1023.000000	1023.000000	2046.000000
3.460000	-0.016866	-9.967771	-2.123585	-1.191517	-3.931168	-2.721500	0.000000	-10.000000	0.025000	0.000000	94.000000	1023.000000	1023.000000	2046.000000
3.480000	-0.017172	-10.148498	-2.601199	-0.753312	-3.529484	-3.264503	0.000000	-10.000000	0.025000	0.000000	94.000000	1023.000000	1023.000000	2046.000000
3.500000	-0.015607	-9.223494	-1.759099	-0.827008	-3.902741	-2.734646	0.000000	-10.000000	0.025000	0.000000	94.000000	1023.000000	1023.000000	2046.000000
3.520000	-0.014853	-8.778174	-1.756410	-0.982380	-3.558638	-2.480745	0.000000	-10.000000	0.016667	0.000000	94.000000	1023.000000	1023.000000	2046.000000
3.540000	-0.015000	-8.864733	-2.159208	-0.597043	-3.186015	-2.922467	0.000000	-10.000000	0.008333	0.000000	94.000000	1023.000000	1023.000000	2046.000000
3.560000	-0.014036	-8.295495	-1.799108	-0.495830	-3.299973	-2.700584	0.000000	-10.000000	0.000000	0.000000	94.000000	1023.000000	1023.000000	2046.000000
3.580000	-0.012803	-7.566793	-1.269975	-0.897247	-3.445919	-1.953652	0.000000	-10.000000	0.000000	0.000000	94.000000	1023.000000	1023.000000	2046.000000
3.600000	-0.013293	-7.856028	-1.737307	-0.597698	-3.051904	-2.469119	0.000000	-10.000000	0.008333	0.000000	94.000000	1023.000000	1023.000000	2046.000000
3.620000	-0.013420	-7.931501	-1.927101	-0.307495	-2.942919	-2.753986	0.000000	-10.000000	0.008333	0.000000	94.000000	1023.000000	1023.000000	2046.000000
3.640000	-0.012224	-7.224387	-1.185912	-0.678527	-3.348804	-2.011144	0.000000	-10.000000	0.016667	0.000000	94.000000	1023.000000	1023.000000	2046.000000
3.660000	-0.011655	-6.888227	-1.479306	-0.399710	-2.805697	-2.203513	0.000000	-10.000000	0.008333	0.000000	94.000000	1023.000000	1023.000000	2046.000000
3.680000	-0.012722	-7.518733	-1.899034	-0.211849	-2.773125	-2.634724	0.000000	-10.000000	0.016667	0.000000	94.000000	1023.000000	1023.000000	2046.000000
3.700000	-0.012080	-7.139465	-1.313385	-0.343508	-3.312148	-2.170423	0.000000	-10.000000	0.008333	0.000000	94.000000	1023.000000	1023.000000	2046.000000
3.720000	-0.012605	-7.449489	-1.583892	-0.590666	-3.174640	-2.100291	0.000000	-10.000000	0.008333	0.000000	94.000000	1023.000000	1023.000000	2046.000000
3.740000	-0.014407	-8.514256	-2.265478	-0.321920	-3.111398	-2.815461	0.000000	-10.000000	0.008333	0.000000	94.000000	1023.000000	1023.000000	2046.000000
3.760000	-0.014472	-8.553019	-1.774827	-0.502312	-3.632595	-2.643285	0.000000	-10.000000	0.008333	0.000000	94.000000	1023.000000	1023.000000	2046.000000
3.780000	-0.014922	-8.819026	-1.909885	-0.820745	-3.579261	-2.509136	0.000000	-10.000000	0.016667	0.000000	94.000000	1023.000000	1023.000000	2046.000000
3.800000	-0.017301	-10.224842	-2.651900	-0.535766	-3.671169	-3.366007	0.000000	-10.000000	0.016667	0.000000	94.000000	1023.000000	1023.000000	2046.000000
3.820000	-0.018479	-10.921052	-2.643543	-0.418141	-4.311527	-3.547841	0.000000	-10.000000	0.016667	0.000000	94.000000	1023.000000	1023.000000	2046.000000
3.840000	-0.018773	-11.094727	-2.592308	-0.789473	-4.575910	-3.137035	0.000000	-10.000000	0.008333	0.000000	94.000000	1023.000000	1023.000000	2046.000000
3.860000	-0.020590	-12.168543	-3.385067	-0.403294	-4.471411	-3.908771	0.000000	-10.000000	0.008333	0.000000	94.000000	1023.000000	1023.000000	2046.000000
3.880000	-0.020453	-12.087712	-3.074715	-0.183613	-4.926252	-3.903132	0.000000	-10.000000	0.008333	0.000000	94.000000	1023.000000	1023.000000	2046.000000
3.900000	-0.019756	-11.675971	-2.924842	-0.462807	-4.844881	-3.443441	0.000000	-10.000000	0.008333	0.000000	94.000000	1023.000000	1023.000000	2046.000000
3.920000	-0.020708	-12.238382	-3.468380	0.029578	-4.721100	-4.078480	0.000000	-10.000000	0.008333	0.000000	94.000000	1023.000000	1023.000000	2046.000000
3.940000	-0.020034	-11.839947	-3.001311	0.113145	-5.103795	-3.847986	0.000000	-10.000000	0.008333	0.000000	94.000000	1023.000000	1023.000000	2046.000000
3.960000	-0.019212	-11.354162	-2.955323	-0.081795	-4.875856	-3.441188	0.000000	-10.000000	0.008333	0.000000	94.000000	1023.000000	1023.000000	2046.000000
3.980000	-0.019995	-11.816931	-3.375031	0.351317	-4.753541	-4.039675	0.000000	-10.000000	0.000000	0.000000	94.000000	1023.000000	1023.000000	2046.000000
4.000000	-0.019657	-11.617278	-3.294232	0.525877	-4.839781	-4.009142	0.000000	-10.000000	0.000000	0.000000	94.000000	1023.000000	1023.000000	2046.000000
4.020000	-0.018183	-10.745912	-2.658817	0.163031	-4.952729	-3.297396	0.000000	-10.000000	0.000000	0.000000	94.000000	1023.000000	1023.000000	2046.000000
4.040000	-0.018595	-10.989543	-3.117669	0.487665	-4.531538	-3.828001	0.000000	-10.000000	0.000000	0.000000	94.000000	1023.000000	1023.000000	2046.000000
4.060000	-0.017867	-10.559642	-2.829800	0.683834	-4.643301	-3.770375	0.000000	-10.000000	0.000000	0.000000	94.000000	1023.000000	1023.000000	2046.000000
4.080000	-0.016090	-9.509312	-2.286250	0.248901	-4.522900	-2.949063	0.000000	-10.000000	0.000000	0.000000	94.000000	1023.000000	1023.000000	2046.000000
4.100000	-0.016606	-9.814375	-2.751477	0.604146	-4.170909	-3.496135	0.000000	-10.000000	0.000000	0.000000	94.000000	1023.000000	1023.000000	2046.000000
4.120000	-0.015850	-9.367584	-2.229017	0.550173	-4.491370	-3.197370	0.000000	-10.000000	0.000000	0.000000	94.000000	1023.000000	1023.000000	2046.000000
4.140000	-0.015287	-9.034512	-2.313146	0.200084	-4.016049	-2.905401	0.000000	-10.000000	0.000000	0.583333	94.000000	1023.000000	1023.000000	2046.000000
4.160000	-0.016520	-9.763312	-2.747903	0.410809	-3.952782	-3.473438	0.000000	-10.000000	0.000000	1.233333	94.000000	1023.000000	1023.000000	2046.000000
4.180000	-0.016085	-9.506142	-2.009173	-0.094036	-4.432425	-2.970508	0.000000	-10.000000	-0.008333	1.800000	94.000000	1023.000000	1023.000000	2046.000000
4.200000	-0.017206	-10.168474	-2.567567	-0.167865	-3.991688	-3.441355	0.000000	-10.000000	-0.008333	2.283333	94.000000	1023.000000	1023.000000	2046.000000
4.220000	-0.018198	-10.754916	-2.554977	-0.231654	-4.325201	-3.643084	0.000000	-10.000000	0.000000	2.533333	94.000000	1023.000000	1023.000000	2046.000000
4.240000	-0.017837	-10.541687	-2.153925	-0.905170	-4.433874	-3.048717	0.000000	-10.000000	0.033333	0.300000	94.000000	1023.000000	1023.000000	2046.000000
4.260000	-0.019410	-11.471150	-2.779165	-0.807991	-4.184361	-3.699635	0.000000	-10.000000	0.033333	-2.516667	93.666664	1023.000000	1023.000000	2046.000000
4.280000	-0.019992	-11.815099	-2.595448	-0.899325	-4.642109	-3.678216	0.000000	-10.000000	0.041667	-5.050000	92.500000	1023.000000	1023.000000	2046.000000
4.300000	-0.019460	-11.500644	-2.460872	-1.391042	-4.471333	-3.177397	0.000000	-10.000000	0.025000	-5.250000	90.666664	1023.000000	1023.000000	2046.000000
4.320000	-0.020525	-12.130379	-2.922997	-1.239489	-4.274711	-3.693182	0.000000	-10.000000	0.033333	-5.283333	88.666664	1023.000000	1023.000000	2046.000000
4.340000	-0.020446	-12.083419	-2.728290	-1.173559	-4.538592	-3.642977	0.000000	-10.000000	0.025000	-5.483333	87.000000	1023.000000	1023.000000	2046.000000
4.360000	-0.019262	-11.383615	-2.448954	-1.568241	-4.257024	-3.109397	0.000000	-10.000000	0.033333	-5.350000	85.333336	1023.000000	1023.000000	2046.000000
4.380000	-0.019459	-11.500309	-2.686490	-1.271458	-3.965892	-3.576469	0.000000	-10.000000	0.025000	-5.250000	83.500000	1023.000000	1023.000000	2046.000000
4.400000	-0.019045	-11.255715	-2.605320	-1.131105	-4.038687	-3.480603	0.000000	-10.000000	0.033333	-4.950000	81.666664	1023.000000	1023.000000	2046.000000
4.420000	-0.017388	-10.276114	-2.032577	-1.453931	-4.023111	-2.766494	0.000000	-10.000000	0.025000	-4.733334	80.000000	1023.000000	1023.000000	2046.000000
4.440000	-0.017448	-10.311678	-2.364115	-1.171085	-3.593262	-3.183216	0.000000	-10.000000	0.033333	-4.533333	78.333336	1023.000000	1023.000000	2046.000000
4.460000	-0.017559	-10.377163	-2.403386	-0.969393	-3.770526	-3.233858	0.000000	-10.000000	0.033333	-4.150000	76.833336	1023.000000	1023.000000	2046.000000
4.480000	-0.016265	-9.612769	-1.900325	-1.289434	-3.825064	-2.597947	0.000000	-10.000000	0.033333	-4.150000	75.333336	1023.000000	1023.000000	2046.000000
4.500000	-0.016342	-9.658033	-2.333060	-0.876750	-3.333582	-3.114641	0.000000	-10.000000	0.033333	-4.133333	74.000000	1023.000000	1023.000000	2046.000000
4.520000	-0.016788	-9.921880	-2.164627	-0.973661	-3.823067	-2.960524	0.000000	-10.000000	0.025000	-4.533333	72.666664	1023.000000	1023.000000	2046.000000
4.540000	-0.016210	-9.580109	-2.063006	-1.213132	-3.681206	-2.622764	0.000000	-10.000000	0.025000	-4.716667	71.166664	1023.000000	1023.000000	2046.000000
4.560000	-0.018007	-10.642061	-2.720388	-0.941261	-3.689919	-3.290492	0.000000	-10.000000	0.033333	-5.033333	69.500000	1023.000000	1023.000000	2046.000000
4.580000	-0.018635	-11.013485	-2.461023	-1.132239	-4.295948	-3.124275	0.000000	-10.000000	0.041667	-5.350000	67.833336	1023.000000	1023.000000	2046.000000
4.600000	-0.019146	-11.315155	-2.875164	-1.321066	-3.851129	-3.267795	0.000000	-10.000000	0.041667	-5.533333	66.166664	1023.000000	1023.000000	2046.000000
4.620000	-0.020627	-12.190514	-3.137198	-1.159945	-4.199739	-3.693632	0.000000	-10.000000	0.041667	-5.716667	64.500000	1023.000000	1023.000000	2046.000000
4.640000	-0.021289	-12.581851	-2.933450	-1.486269	-4.682202	-3.479929	0.000000	-10.000000	0.025000	-5.733334	62.500000	1023.000000	1023.000000	2046.000000
4.660000	-0.022663	-13.393581	-3.479899	-1.504886	-4.525273	-3.883523	0.000000	-10.000000	0.033333	-5.716667	60.500000	1023.000000	1023.000000	2046.000000
4.680000	-0.025002	-14.776135	-4.058305	-1.299178	-4.970974	-4.447678	0.000000	-10.000000	0.033333	-5.650000	58.500000	1023.000000	1023.000000	2046.000000
4.700000	-0.026080	-15.413308	-4.045861	-1.370607	-5.593799	-4.403041	0.000000	-10.000000	0.058333	-6.933333	56.500000	1023.000000	1023.000000	2046.000000
4.720000	-0.025938	-15.329137	-4.140596	-1.512931	-5.471144	-4.204465	0.000000	-10.000000	0.058333	-8.850000	54.000000	1023.000000	1023.000000	2046.000000
4.740000	-0.026998	-15.955929	-4.571084	-1.230143	-5.387755	-4.766947	0.000000	-10.000000	0.075000	-10.283334	51.166668	1023.000000	1023.000000	2046.000000
4.760000	-0.027319	-16.145773	-4.492651	-1.080416	-5.868838	-4.703867	0.000000	-10.000000	0.083333	-10.600000	47.666668	1023.000000	1023.000000	2046.000000
4.780000	-0.026667	-15.760281	-4.287032	-1.261058	-5.859870	-4.352321	0.000000	-10.000000	0.091667	-10.100000	44.333332	1023.000000	1023.000000	2046.000000
4.800000	-0.027264	-16.113110	-4.694898	-1.050191	-5.575944	-4.792077	0.000000	-10.000000	0.091667	-10.083333	40.833332	1023.000000	1023.000000	2046.000000
4.820000	-0.027568	-16.292427	-4.761017	-0.839425	-5.893134	-4.798851	0.000000	-10.000000	0.075000	-9.700000	37.500000	1023.000000	1023.000000	2046.000000
4.840000	-0.026890	-15.892056	-4.413582	-1.157167	-6.027829	-4.293479	0.000000	-10.000000	0.075000	-9.400000	34.166668	1023.000000	1023.000000	2046.000000
4.860000	-0.027142	-16.041103	-4.819273	-0.946163	-5.530356	-4.745311	0.000000	-10.000000	0.066667	-9.050000	31.000000	1023.000000	1023.000000	2046.000000
4.880000	-0.027427	-16.209375	-4.839070	-0.809203	-5.771562	-4.789539	0.000000	-10.000000	0.066667	-8.900001	28.000000	1023.000000	1023.000000	2046.000000
4.900000	-0.026550	-15.690809	-4.345428	-1.081802	-5.967157	-4.296422	0.000000	-10.000000	0.066667	-8.900001	25.000000	1023.000000	1023.000000	2046.000000
4.920000	-0.026009	-15.371291	-4.528670	-1.056489	-5.315457	-4.470675	0.000000	-10.000000	0.066667	-9.066667	22.000000	1023.000000	1023.000000	2046.000000
4.940000	-0.026296	-15.540755	-4.610727	-0.910675	-5.424964	-4.594388	0.000000	-10.000000	0.075000	-9.116667	19.000000	1023.000000	1023.000000	2046.000000
4.960000	-0.025640	-15.153473	-4.203799	-1.255468	-5.666071	-4.028135	0.000000	-10.000000	0.075000	-9.100000	16.000000	1023.000000	1023.000000	2046.000000
4.980000	-0.025688	-15.181572	-4.581859	-1.345206	-4.998462	-4.256045	0.000000	-10.000000	0.066667	-8.733334	13.000000	1023.000000	1023.000000	2046.000000
5.000000	-0.026685	-15.770797	-4.706690	-1.305370	-5.247165	-4.511571	0.000000	-10.000000	0.058333	-8.516667	10.166667	1023.000000	1023.000000	2046.000000
5.020000	-0.026640	-15.744159	-4.326746	-1.787655	-5.581328	-4.048429	0.000000	-10.000000	0.050000	-8.300000	7.333333	1023.000000	1023.000000	2046.000000
5.040000	-0.027249	-16.104242	-4.593307	-1.985262	-5.153939	-4.371734	0.000000	-10.000000	0.050000	-8.300000	4.500000	1023.000000	1023.000000	2046.000000
5.060000	-0.028455	-16.817064	-4.751012	-2.032334	-5.398776	-4.634943	0.000000	-10.000000	0.050000	-8.250000	1.833333	1023.000000	1023.000000	2046.000000
5.080000	-0.028680	-16.949944	-4.399088	-2.512926	-5.801601	-4.236328	0.000000	-10.000000	0.050000	-8.083333	-0.666667	1023.000000	1023.000000	2046.000000
5.100000	-0.029302	-17.317358	-4.692098	-2.674124	-5.395063	-4.556072	0.000000	-10.000000	0.050000	-7.750000	-3.000000	1023.000000	1023.000000	2046.000000
5.120000	-0.030375	-17.951420	-4.985399	-2.697868	-5.440080	-4.828074	0.000000	-10.000000	0.050000	-7.333333	-5.500000	1023.000000	1023.000000	2046.000000
5.140000	-0.030615	-18.093679	-4.745497	-2.893310	-5.922165	-4.532709	0.000000	-10.000000	0.050000	-7.000000	-8.000000	1023.000000	1023.000000	2046.000000
5.160000	-0.030368	-17.947388	-4.839629	-3.148648	-5.526673	-4.432438	0.000000	-10.000000	0.041667	-6.683333	-10.333333	1023.000000	1023.000000	2046.000000
5.180000	-0.030963	-18.299364	-5.203991	-3.007459	-5.293975	-4.793940	0.000000	-10.000000	0.041667	-6.450000	-12.500000	1023.000000	1023.000000	2046.000000
5.200000	-0.030711	-18.150164	-4.801543	-3.083200	-5.778309	-4.487113	0.000000	-10.000000	0.041667	-6.216667	-14.500000	1023.000000	1023.000000	2046.000000
5.220000	-0.029875	-17.656023	-4.770084	-3.254262	-5.305289	-4.326388	0.000000	-10.000000	0.050000	-6.033333	-16.500000	1023.000000	1023.000000	2046.000000
5.240000	-0.030153	-17.820618	-5.000191	-3.039673	-5.114276	-4.666476	0.000000	-10.000000	0.050000	-5.783333	-18.500000	1023.000000	1023.000000	2046.000000
5.260000	-0.029545	-17.461155	-4.622544	-3.127504	-5.470960	-4.240147	0.000000	-10.000000	0.050000	-5.583333	-20.500000	1023.000000	1023.000000	2046.000000
5.280000	-0.028377	-16.770994	-4.515502	-3.240299	-5.002498	-4.012696	0.000000	-10.000000	0.033333	-5.433333	-22.500000	1023.000000	1023.000000	2046.000000
5.300000	-0.028656	-16.935812	-4.785915	-3.040419	-4.721786	-4.387691	0.000000	-10.000000	0.016667	-5.333333	-24.500000	1023.000000	1023.000000	2046.000000
5.320000	-0.028649	-16.931505	-4.663766	-2.896768	-5.085513	-4.285457	0.000000	-10.000000	0.016667	-5.216667	-26.166666	1023.000000	1023.000000	2046.000000
5.340000	-0.027817	-16.440119	-4.368493	-3.192347	-5.113038	-3.766241	0.000000	-10.000000	0.016667	-5.000000	-27.833334	1023.000000	1023.000000	2046.000000
5.360000	-0.028090	-16.601259	-4.698276	-3.024650	-4.660438	-4.217895	0.000000	-10.000000	0.025000	-4.800000	-29.500000	1023.000000	1023.000000	2046.000000
5.380000	-0.028283	-16.715469	-4.621735	-2.860094	-5.056431	-4.177208	0.000000	-10.000000	0.016667	-4.633333	-31.166666	1023.000000	1023.000000	2046.000000
5.400000	-0.026985	-15.948057	-4.300082	-2.926327	-4.878106	-3.843543	0.000000	-10.000000	0.016667	-4.666667	-32.833332	1023.000000	1023.000000	2046.000000
5.420000	-0.028232	-16.685083	-4.771810	-2.987849	-4.676050	-4.249376	0.000000	-10.000000	0.008333	-4.783333	-34.333332	1023.000000	1023.000000	2046.000000
5.440000	-0.029091	-17.192827	-4.830929	-2.911831	-5.265402	-4.184666	0.000000	-10.000000	0.008333	-4.783333	-36.000000	1023.000000	1023.000000	2046.000000
5.460000	-0.029220	-17.268929	-4.861669	-3.191751	-5.224906	-3.990603	0.000000	-10.000000	0.016667	-4.483334	-37.666668	1023.000000	1023.000000	2046.000000
5.480000	-0.030671	-18.126671	-5.362123	-3.148478	-5.096831	-4.519239	0.000000	-10.000000	0.016667	-3.900000	-39.166668	1023.000000	1023.000000	2046.000000
5.500000	-0.031658	-18.710096	-5.289289	-3.224748	-5.710271	-4.485789	0.000000	-10.000000	0.008333	-3.366667	-40.500000	1023.000000	1023.000000	2046.000000
5.520000	-0.032128	-18.987474	-5.399863	-3.433103	-5.629442	-4.525065	0.000000	-10.000000	0.000000	-2.883333	-41.500000	1023.000000	1023.000000	2046.000000
5.540000	-0.034375	-20.315815	-6.018319	-3.259404	-5.788767	-5.249324	0.000000	-10.000000	0.008333	-2.400000	-42.500000	1023.000000	1023.000000	2046.000000
5.560000	-0.035803	-21.159533	-6.090065	-3.157609	-6.597105	-5.314752	0.000000	-10.000000	0.008333	-1.400000	-43.333332	1023.000000	1023.000000	2046.000000
5.580000	-0.035969	-21.257463	-6.234031	-3.291176	-6.558094	-5.174163	0.000000	-10.000000	0.008333	-0.583333	-43.833332	1023.000000	1023.000000	2046.000000
5.600000	-0.036937	-21.829712	-6.635731	-3.051725	-6.477491	-5.664764	0.000000	-10.000000	0.000000	0.000000	-44.000000	1023.000000	1023.000000	2046.000000
5.620000	-0.037240	-22.008993	-6.716537	-2.754012	-6.766200	-5.772244	0.000000	-10.000000	0.000000	0.000000	-44.000000	1023.000000	1023.000000	2046.000000
5.640000	-0.036467	-21.552235	-6.386109	-2.948490	-7.027247	-5.190387	0.000000	-10.000000	0.000000	0.000000	-44.000000	1023.000000	1023.000000	2046.000000
5.660000	-0.036342	-21.478065	-6.588928	-2.763584	-6.642326	-5.483228	0.000000	-10.000000	0.000000	0.000000	-44.000000	1023.000000	1023.000000	2046.000000
5.680000	-0.036680	-21.677732	-6.760949	-2.506004	-6.664423	-5.746355	0.000000	-10.000000	0.008333	0.000000	-44.000000	1023.000000	1023.000000	2046.000000
5.700000	-0.036481	-21.560251	-6.634365	-2.452191	-6.990849	-5.482846	0.000000	-10.000000	0.008333	0.000000	-44.000000	1023.000000	1023.000000	2046.000000
5.720000	-0.035383	-20.911535	-6.420103	-2.559411	-6.852548	-5.079474	0.000000	-10.000000	0.008333	0.000000	-44.000000	1023.000000	1023.000000	2046.000000
5.740000	-0.035471	-20.963640	-6.552983	-2.366987	-6.558493	-5.485178	0.000000	-10.000000	0.000000	0.000000	-44.000000	1023.000000	1023.000000	2046.000000
5.760000	-0.035512	-20.987486	-6.615725	-2.229631	-6.572234	-5.569896	0.000000	-10.000000	0.008333	0.000000	-44.000000	1023.000000	1023.000000	2046.000000
5.780000	-0.034514	-20.397570	-6.137159	-2.390908	-6.829607	-5.039895	0.000000	-10.000000	0.008333	-0.266667	-44.000000	1023.000000	1023.000000	2046.000000
5.800000	-0.033519	-19.809647	-6.030042	-2.416720	-6.415487	-4.947398	0.000000	-10.000000	0.016667	-0.983333	-44.000000	1023.000000	1023.000000	2046.000000
5.820000	-0.033539	-19.821379	-6.162048	-2.319427	-6.076051	-5.263852	0.000000	-10.000000	0.016667	-1.766667	-44.166668	1023.000000	1023.000000	2046.000000
5.840000	-0.033429	-19.756401	-6.060753	-2.339620	-6.291052	-5.064976	0.000000	-10.000000	0.016667	-2.100000	-44.500000	1023.000000	1023.000000	2046.000000
5.860000	-0.032614	-19.274946	-5.765861	-2.638705	-6.289407	-4.580975	0.000000	-10.000000	0.008333	-1.816667	-44.833332	1023.000000	1023.000000	2046.000000
5.880000	-0.032685	-19.317095	-5.807815	-2.732509	-5.951870	-4.824901	0.000000	-10.000000	0.000000	-1.400000	-45.000000	1023.000000	1023.000000	2046.000000
5.900000	-0.033524	-19.812788	-5.988654	-2.879916	-5.857546	-5.086673	0.000000	-10.000000	0.000000	-0.800000	-45.000000	1023.000000	1023.000000	2046.000000
5.920000	-0.034185	-20.203081	-5.921016	-3.003488	-6.149081	-5.129496	0.000000	-10.000000	0.000000	-0.366667	-45.000000	1023.000000	1023.000000	2046.000000
5.940000	-0.033883	-20.024904	-5.603371	-3.468559	-6.309852	-4.643123	0.000000	-10.000000	0.000000	0.000000	-45.000000	1023.000000	1023.000000	2046.000000
5.960000	-0.034228	-20.228949	-5.733856	-3.585061	-5.965587	-4.944446	0.000000	-10.000000	0.000000	0.316667	-45.000000	1023.000000	1023.000000	2046.000000
5.980000	-0.035283	-20.852533	-5.927784	-3.661581	-5.992810	-5.270358	0.000000	-10.000000	0.000000	1.200000	-45.000000	1023.000000	1023.000000	2046.000000
6.000000	-0.035436	-20.942490	-5.740501	-3.870082	-6.377576	-4.954330	0.000000	-10.000000	0.000000	2.600000	-45.000000	1023.000000	1023.000000	2046.000000
6.020000	-0.034946	-20.653265	-5.711471	-4.004045	-6.112145	-4.825604	0.000000	-10.000000	0.000000	4.100000	-45.000000	1023.000000	1023.000000	2046.000000
6.040000	-0.035307	-20.866226	-5.803906	-4.014813	-5.959338	-5.088169	0.000000	-10.000000	-0.016667	5.366667	-45.000000	1023.000000	1023.000000	2046.000000
6.060000	-0.035507	-20.984856	-5.964801	-3.951912	-5.969151	-5.098991	0.000000	-10.000000	-0.025000	6.333333	-45.000000	1023.000000	1023.000000	2046.000000
6.080000	-0.034158	-20.187281	-5.566367	-4.120356	-6.011164	-4.489394	0.000000	-10.000000	-0.025000	7.066667	-45.000000	1023.000000	1023.000000	2046.000000
6.100000	-0.033479	-19.786043	-5.539831	-3.992522	-5.582691	-4.671000	0.000000	-10.000000	-0.025000	7.750000	-45.000000	1023.000000	1023.000000	2046.000000
6.120000	-0.033325	-19.694836	-5.609841	-3.830704	-5.494244	-4.760047	0.000000	-10.000000	-0.025000	8.400000	-45.000000	1023.000000	1023.000000	2046.000000
6.140000	-0.032392	-19.143627	-5.328050	-3.825535	-5.667106	-4.322937	0.000000	-10.000000	-0.041667	9.066667	-45.000000	1023.000000	1023.000000	2046.000000
6.160000	-0.030832	-18.221930	-5.095412	-3.792090	-5.304174	-4.030252	0.000000	-10.000000	-0.041667	9.633333	-45.000000	1023.000000	1023.000000	2046.000000
6.180000	-0.030452	-17.996922	-5.102840	-3.687014	-5.047252	-4.159814	0.000000	-10.000000	-0.066667	10.533334	-22.333334	1023.000000	1023.000000	2046.000000
6.200000	-0.030101	-17.789923	-5.078570	-3.477230	-5.108137	-4.125986	0.000000	-10.000000	-0.133333	13.100000	8.833333	1023.000000	1023.000000	2046.000000
6.220000	-0.028396	-16.782238	-4.736729	-3.603892	-5.008090	-3.433527	0.000000	-10.000000	-0.200000	15.483334	40.000000	1023.000000	1023.000000	2046.000000
6.240000	-0.027285	-16.125204	-4.631194	-3.453066	-4.597013	-3.443932	0.000000	-10.000000	-0.250000	17.350000	48.500000	1023.000000	1023.000000	2046.000000
6.260000	-0.026905	-15.900675	-4.596053	-3.379731	-4.457337	-3.467554	0.000000	-10.000000	-0.250000	17.350000	48.500000	1023.000000	1023.000000	2046.000000
6.280000	-0.026422	-15.615492	-4.443840	-3.279007	-4.618344	-3.274301	0.000000	-10.000000	-0.250000	17.350000	48.500000	1023.000000	1023.000000	2046.000000
6.300000	-0.024550	-14.508830	-4.180308	-3.310761	-4.273374	-2.744387	0.000000	-10.000000	-0.250000	17.350000	48.500000	1023.000000	1023.000000	2046.000000
6.320000	-0.023710	-14.012838	-4.079580	-3.161870	-3.940842	-2.830546	0.000000	-10.000000	-0.250000	17.783333	50.500000	1023.000000	1023.000000	2046.000000
6.340000	-0.023543	-13.913863	-4.125034	-3.071298	-3.834010	-2.883521	0.000000	-10.000000	-0.258333	18.366667	54.500000	1023.000000	1023.000000	2046.000000
6.360000	-0.022633	-13.376349	-3.911167	-3.053941	-3.889234	-2.522007	0.000000	-10.000000	-0.275000	19.366667	60.500000	1023.000000	1023.000000	2046.000000
6.380000	-0.020756	-12.266578	-3.686882	-2.990181	-3.469142	-2.120372	0.000000	-10.000000	-0.300000	20.050001	66.833336	1023.000000	1023.000000	2046.000000
6.400000	-0.020031	-11.838481	-3.557866	-2.867744	-3.185733	-2.227138	0.000000	-10.000000	-0.300000	20.933334	73.500000	1023.000000	1023.000000	2046.000000
6.420000	-0.019854	-11.733479	-3.606018	-2.743586	-3.151527	-2.232347	0.000000	-10.000000	-0.325000	21.516666	80.500000	1023.000000	1023.000000	2046.000000
6.440000	-0.018466	-10.913671	-3.283186	-2.768815	-3.139614	-1.722055	0.000000	-10.000000	-0.341667	22.316668	87.666664	1023.000000	1023.000000	2046.000000
6.460000	-0.016856	-9.961974	-3.041574	-2.626764	-2.792536	-1.501101	0.000000	-10.000000	-0.366667	22.850000	94.833336	1023.000000	1023.000000	2046.000000
6.480000	-0.016036	-9.477350	-2.844706	-2.536090	-2.581093	-1.515461	0.000000	-10.000000	-0.375000	23.533333	102.333336	1023.000000	1023.000000	2046.000000
6.500000	-0.016188	-9.567142	-2.931669	-2.429183	-2.599998	-1.606291	0.000000	-10.000000	-0.383333	23.983334	110.000000	1023.000000	1023.000000	2046.000000
6.520000	-0.015370	-9.083747	-2.718390	-2.487158	-2.669621	-1.208578	0.000000	-10.000000	-0.416667	24.566668	118.000000	1023.000000	1023.000000	2046.000000
6.540000	-0.014487	-8.561622	-2.551530	-2.511667	-2.490730	-1.007694	0.000000	-10.000000	-0.433333	25.083334	126.000000	1023.000000	1023.000000	2046.000000
6.560000	-0.014085	-8.324297	-2.499902	-2.409251	-2.242913	-1.172231	0.000000	-10.000000	-0.458333	25.616667	134.333328	1023.000000	1023.000000	2046.000000
6.580000	-0.014183	-8.381911	-2.436618	-2.341981	-2.348148	-1.255164	0.000000	-10.000000	-0.483333	26.150002	142.833328	1023.000000	1023.000000	2046.000000
6.600000	-0.013028	-7.699829	-2.166329	-2.357252	-2.343235	-0.833013	0.000000	-10.000000	-0.491667	26.750000	151.500000	1023.000000	1023.000000	2046.000000
6.620000	-0.010619	-6.275818	-1.925441	-2.122113	-1.791052	-0.437212	0.000000	-10.000000	-0.500000	27.283333	160.333328	1023.000000	1023.000000	2046.000000
6.640000	-0.008928	-5.276573	-1.639133	-1.609254	-1.413435	-0.614750	0.000000	-10.000000	-0.491667	27.683332	169.333328	1023.000000	1023.000000	2046.000000
6.660000	-0.008575	-5.067810	-1.635635	-1.693352	-1.344692	-0.394131	0.000000	-10.000000	-0.500000	27.750000	178.500000	1023.000000	1023.000000	2046.000000
6.680000	-0.007041	-4.161453	-1.404722	-1.525809	-1.341539	0.110618	0.000000	-10.000000	-0.516667	28.016666	187.666672	1023.000000	1023.000000	2046.000000
6.700000	-0.005434	-3.211442	-1.352289	-1.306220	-0.890538	0.337606	0.000000	-10.000000	-0.541667	28.333334	197.000000	1023.000000	1023.000000	2046.000000
6.720000	-0.004890	-2.890103	-1.151695	-1.232699	-0.835838	0.330130	0.000000	-10.000000	-0.575000	29.216667	206.500000	1023.000000	1023.000000	2046.000000
6.740000	-0.005679	-3.356442	-1.313785	-1.244078	-0.991079	0.192500	0.000000	-10.000000	-0.591667	29.983334	216.000000	1023.000000	1023.000000	2046.000000
6.760000	-0.006621	-3.913270	-1.405661	-1.279590	-1.348252	0.120233	0.000000	-10.000000	-0.616667	30.383333	225.833328	1023.000000	1023.000000	2046.000000
6.780000	-0.007180	-4.243319	-1.648065	-1.137767	-1.443928	-0.013559	0.000000	-10.000000	-0.625000	30.600000	236.000000	1023.000000	1023.000000	2046.000000
6.800000	-0.007719	-4.561936	-1.677050	-0.949414	-1.648107	-0.287366	0.000000	-10.000000	-0.633333	30.883333	246.333328	1023.000000	1023.000000	2046.000000
6.820000	-0.007975	-4.713214	-1.866048	-0.777206	-1.701790	-0.368171	0.000000	-10.000000	-0.616667	31.033333	256.500000	1023.000000	1023.000000	2046.000000
6.840000	-0.007415	-4.382138	-1.642165	-0.619705	-1.965354	-0.154914	0.000000	-10.000000	-0.633333	31.150000	266.833344	1023.000000	1023.000000	2046.000000
6.860000	-0.005127	-3.029954	-1.562218	-0.286881	-1.403345	0.222489	0.000000	-10.000000	-0.641667	31.200001	277.166656	1023.000000	1023.000000	2046.000000
6.880000	-0.003611	-2.134023	-1.222420	0.076161	-1.196604	0.208841	0.000000	-10.000000	-0.675000	31.666666	287.666656	1023.000000	1023.000000	2046.000000
6.900000	-0.003128	-1.848421	-1.143833	0.373693	-1.284185	0.205903	0.000000	-10.000000	-0.700000	32.216667	298.000000	1023.000000	1023.000000	2046.000000
6.920000	-0.001795	-1.060912	-0.928839	0.416571	-1.269561	0.720916	0.000000	-10.000000	-0.725000	32.583336	308.666656	1023.000000	1023.000000	2046.000000
6.940000	0.000570	0.336872	-0.815304	0.850481	-0.650737	0.952432	0.000000	-10.000000	-0.733333	32.983334	319.500000	1023.000000	1023.000000	2046.000000
6.960000	0.002123	1.254653	-0.392302	1.104436	-0.502125	1.044644	0.000000	-10.000000	-0.725000	32.816669	330.500000	1023.000000	1023.000000	2046.000000
6.980000	0.002439	1.441704	-0.218959	1.274097	-0.658923	1.045488	0.000000	-10.000000	-0.716667	32.733334	341.500000	1023.000000	1023.000000	2046.000000
7.000000	0.004588	2.711219	0.043988	1.300196	-0.269194	1.636228	0.000000	-10.000000	-0.691667	32.383335	352.500000	1023.000000	1023.000000	2046.000000
7.020000	0.007083	4.186110	0.417835	1.737828	0.355779	1.674668	0.000000	-10.000000	-0.666667	32.200001	363.333344	1023.000000	1023.000000	2046.000000
7.040000	0.008576	5.068197	1.000606	1.954406	0.332789	1.780397	0.000000	-10.000000	-0.650000	31.799999	374.000000	1023.000000	1023.000000	2046.000000
7.060000	0.009719	5.744129	1.325623	1.932660	0.332259	2.153587	0.000000	-10.000000	-0.658333	31.483334	384.666656	1023.000000	1023.000000	2046.000000
7.080000	0.012625	7.461178	1.606913	2.233661	1.109481	2.511123	0.000000	-10.000000	-0.658333	31.316668	395.166656	1023.000000	1023.000000	2046.000000
7.100000	0.014518	8.580330	2.232399	2.389353	1.410658	2.547920	0.000000	-10.000000	-0.650000	31.300001	405.833344	1023.000000	1023.000000	2046.000000
7.120000	0.014660	8.664289	2.578817	2.347092	1.226569	2.511811	0.000000	-10.000000	-0.625000	31.116667	416.166656	1023.000000	1023.000000	2046.000000
7.140000	0.016159	9.549853	2.876845	2.246245	1.509386	2.917377	0.000000	-10.000000	-0.600000	30.850000	426.666656	1023.000000	1023.000000	2046.000000
7.160000	0.018016	10.647569	3.208158	2.488376	2.102895	2.848140	0.000000	-10.000000	-0.600000	30.466667	437.000000	1023.000000	1023.000000	2046.000000
7.180000	0.018743	11.076840	3.755846	2.438751	2.030527	2.851717	0.000000	-10.000000	-0.600000	30.350000	447.333344	1023.000000	1023.000000	2046.000000
7.200000	0.018171	10.738847	4.057855	2.163313	1.604120	2.913559	0.000000	-10.000000	-0.616667	30.050001	457.500000	1023.000000	1023.000000	2046.000000
7.220000	0.019694	11.638916	4.139054	2.183218	2.145839	3.170805	0.000000	-10.000000	-0.625000	29.983334	467.500000	1023.000000	1023.000000	2046.000000
7.240000	0.021293	12.584394	4.544592	2.413299	2.510599	3.115904	0.000000	-10.000000	-0.641667	30.033333	477.500000	1023.000000	1023.000000	2046.000000
7.260000	0.022238	13.142738	5.022856	2.466812	2.465867	3.187204	0.000000	-10.000000	-0.641667	30.216667	487.500000	1023.000000	1023.000000	2046.000000
7.280000	0.022731	13.433867	5.318641	2.413819	2.271175	3.430232	0.000000	-10.000000	-0.625000	29.933334	497.500000	1023.000000	1023.000000	2046.000000
7.300000	0.025695	15.185511	5.431206	2.734503	3.214225	3.805576	0.000000	-10.000000	-0.608333	29.700001	507.500000	1023.000000	1023.000000	2046.000000
7.320000	0.028170	16.648479	6.124691	3.075145	3.512996	3.935649	0.000000	-10.000000	-0.600000	29.450001	517.500000	1023.000000	1023.000000	2046.000000
7.340000	0.028782	17.010303	6.580257	3.170931	3.256122	4.002994	0.000000	-10.000000	-0.583333	29.466667	527.500000	1023.000000	1023.000000	2046.000000
7.360000	0.031568	18.656591	6.798562	3.362886	3.926033	4.569110	0.000000	-10.000000	-0.566667	29.133333	537.333313	1023.000000	1023.000000	2046.000000
7.380000	0.034190	20.206039	7.275456	3.860883	4.486251	4.583449	0.000000	-10.000000	-0.550000	28.883333	547.000000	1023.000000	1023.000000	2046.000000
7.400000	0.035410	20.927546	7.782536	4.049473	4.423618	4.671919	0.000000	-10.000000	-0.550000	28.900000	556.666687	1023.000000	1023.000000	2046.000000
7.420000	0.036205	21.397434	8.027944	3.969634	4.367485	5.032372	0.000000	-10.000000	-0.541667	28.816668	566.333313	1023.000000	1023.000000	2046.000000
7.440000	0.038612	22.819979	8.184095	4.379759	5.004730	5.251395	0.000000	-10.000000	-0.533333	28.700001	576.000000	1023.000000	1023.000000	2046.000000
7.460000	0.040860	24.148396	8.730358	4.818156	5.363728	5.236153	0.000000	-10.000000	-0.516667	28.450001	585.500000	1023.000000	1023.000000	2046.000000
7.480000	0.041952	24.793459	9.166928	5.000975	5.352114	5.273442	0.000000	-10.000000	-0.508333	28.550001	595.000000	1023.000000	1023.000000	2046.000000
7.500000	0.042270	24.981712	9.520741	4.844561	5.018550	5.597859	0.000000	-10.000000	-0.483333	28.250000	604.666687	1023.000000	1023.000000	2046.000000
7.520000	0.044362	26.218063	9.508774	5.236480	5.792568	5.680242	0.000000	-10.000000	-0.483333	27.883333	614.166687	1023.000000	1023.000000	2046.000000
7.540000	0.045394	26.828012	10.037331	5.492550	5.751980	5.546152	0.000000	-10.000000	-0.466667	27.216667	623.500000	1023.000000	1023.000000	2046.000000
7.560000	0.044740	26.441271	10.282887	5.407725	5.260692	5.489969	0.000000	-10.000000	-0.466667	27.150000	632.666687	1023.000000	1023.000000	2046.000000
7.580000	0.045930	27.144476	10.276086	5.322508	5.649227	5.896656	0.000000	-10.000000	-0.441667	26.966667	641.666687	1023.000000	1023.000000	2046.000000
7.600000	0.048219	28.497477	10.624626	5.825895	6.234282	5.812675	0.000000	-10.000000	-0.433333	26.700001	650.833313	1023.000000	1023.000000	2046.000000
7.620000	0.049297	29.134642	11.299474	6.045973	5.940183	5.849013	0.000000	-10.000000	-0.416667	26.116667	659.666687	1023.000000	1023.000000	2046.000000
7.640000	0.050099	29.608635	11.457044	5.897988	5.880034	6.373569	0.000000	-10.000000	-0.400000	25.233334	668.500000	1023.000000	1023.000000	2046.000000
7.660000	0.051870	30.655462	11.397197	6.481974	6.594878	6.181412	0.000000	-10.000000	-0.383333	24.616667	677.166687	1023.000000	1023.000000	2046.000000
7.680000	0.052700	31.145924	11.793833	6.747586	6.514470	6.090035	0.000000	-10.000000	-0.366667	24.050001	685.666687	1023.000000	1023.000000	2046.000000
7.700000	0.051858	30.648251	11.962049	6.697391	5.904253	6.084558	0.000000	-10.000000	-0.358333	23.633333	694.000000	1023.000000	1023.000000	2046.000000
7.720000	0.052680	31.134033	11.750686	6.692409	6.335551	6.355388	0.000000	-10.000000	-0.350000	23.400000	701.833313	1023.000000	1023.000000	2046.000000
7.740000	0.053824	31.809748	12.093072	7.038814	6.585646	6.092216	0.000000	-10.000000	-0.333333	23.216667	709.500000	1023.000000	1023.000000	2046.000000
7.760000	0.052893	31.259789	12.394971	7.033046	6.074079	5.757694	0.000000	-10.000000	-0.300000	22.983334	717.166687	1023.000000	1023.000000	2046.000000
7.780000	0.051081	30.189016	12.152173	6.676104	5.584288	5.776452	0.000000	-10.000000	-0.250000	22.016666	724.833313	1023.000000	1023.000000	2046.000000
7.800000	0.050785	30.013763	11.799901	7.096441	5.858629	5.258793	0.000000	-10.000000	-0.233333	20.766666	732.333313	1023.000000	1023.000000	2046.000000
7.820000	0.050711	29.970072	11.997239	7.380561	5.614976	4.977295	0.000000	-10.000000	-0.216667	19.600000	739.500000	1023.000000	1023.000000	2046.000000
7.840000	0.049425	29.209980	12.094450	7.249590	4.999158	4.866782	0.000000	-10.000000	-0.216667	18.783333	746.166687	1023.000000	1023.000000	2046.000000
7.860000	0.049534	29.274891	11.994022	7.110657	5.061253	5.108957	0.000000	-10.000000	-0.183333	18.066668	752.500000	1023.000000	1023.000000	2046.000000
7.880000	0.050963	30.118948	11.927940	7.593498	5.698119	4.899390	0.000000	-10.000000	-0.183333	17.650000	758.500000	1023.000000	1023.000000	2046.000000
7.900000	0.051838	30.636427	12.434431	7.882812	5.544492	4.774691	0.000000	-10.000000	-0.166667	17.200001	764.500000	1023.000000	1023.000000	2046.000000
7.920000	0.051303	30.319925	12.621364	7.717839	5.078962	4.901760	0.000000	-10.000000	-0.166667	16.866667	770.500000	1023.000000	1023.000000	2046.000000
7.940000	0.052222	30.863283	12.431871	7.806055	5.481091	5.144265	0.000000	-10.000000	-0.133333	16.216667	776.333313	1023.000000	1023.000000	2046.000000
7.960000	0.053878	31.841908	12.611307	8.305927	5.922753	5.001920	0.000000	-10.000000	-0.125000	15.416667	782.000000	1023.000000	1023.000000	2046.000000
7.980000	0.054438	32.173069	13.139495	8.480127	5.550619	5.002828	0.000000	-10.000000	-0.108333	14.216667	787.166687	1023.000000	1023.000000	2046.000000
8.000000	0.054252	32.062889	13.112066	8.158392	5.412539	5.379893	0.000000	-10.000000	-0.091667	12.666667	792.166687	1023.000000	1023.000000	2046.000000
8.020000	0.055679	32.906429	12.974978	8.526183	6.091067	5.314199	0.000000	-10.000000	-0.050000	10.950001	796.666687	1023.000000	1023.000000	2046.000000
8.040000	0.057438	33.946117	13.539739	8.863467	6.194263	5.348650	0.000000	-10.000000	-0.016667	8.983334	800.666687	1023.000000	1023.000000	2046.000000
8.060000	0.057080	33.734108	13.807813	8.805194	5.684241	5.436859	0.000000	-10.000000	0.000000	6.783334	803.833313	1023.000000	1023.000000	2046.000000
8.080000	0.057938	34.241234	13.626286	8.807685	6.084048	5.723215	0.000000	-10.000000	0.008333	4.466667	806.333313	1023.000000	1023.000000	2046.000000
8.100000	0.059665	35.262135	13.829831	9.289659	6.585918	5.556727	0.000000	-10.000000	0.025000	1.600000	808.333313	1023.000000	1023.000000	2046.000000
8.120000	0.059280	35.034584	14.342485	9.203695	6.020556	5.467846	0.000000	-10.000000	0.041667	-0.850000	809.500000	1023.000000	1023.000000	2046.000000
8.140000	0.058665	34.670757	13.893663	8.808860	6.226811	5.741425	0.000000	-10.000000	0.050000	-3.366667	810.000000	1023.000000	1023.000000	2046.000000
8.160000	0.059298	35.045357	13.890425	9.006289	6.651132	5.497511	0.000000	-10.000000	0.050000	-5.416667	810.000000	1023.000000	1023.000000	2046.000000
8.180000	0.058323	34.469158	14.347916	8.870704	5.984360	5.266179	0.000000	-10.000000	0.050000	-7.100000	810.000000	1023.000000	1023.000000	2046.000000
8.200000	0.057024	33.701115	14.018867	8.174990	5.887128	5.620131	0.000000	-10.000000	0.050000	-7.983334	810.000000	1023.000000	1023.000000	2046.000000
8.220000	0.057119	33.757156	13.806657	8.320024	6.390275	5.240202	0.000000	-10.000000	0.050000	-7.883334	810.000000	1023.000000	1023.000000	2046.000000
8.240000	0.056583	33.440578	14.204971	8.251752	5.907411	5.076444	0.000000	-10.000000	0.050000	-7.533333	810.000000	1023.000000	1023.000000	2046.000000
8.260000	0.055253	32.654781	14.065782	7.655788	5.504915	5.428298	0.000000	-10.000000	0.050000	-7.216667	810.000000	1023.000000	1023.000000	2046.000000
8.280000	0.055548	32.829041	13.544850	7.808650	6.149108	5.326431	0.000000	-10.000000	0.050000	-7.183333	810.000000	1023.000000	1023.000000	2046.000000
8.300000	0.056820	33.580582	13.933039	8.085543	6.274937	5.287064	0.000000	-10.000000	0.050000	-7.350000	802.833313	1023.000000	1023.000000	2046.000000
8.320000	0.056802	33.570068	14.323369	8.087584	5.846279	5.312836	0.000000	-10.000000	0.041667	-7.566667	794.833313	1023.000000	1023.000000	2046.000000
8.340000	0.056778	33.556061	14.098761	7.755969	5.948241	5.753089	0.000000	-10.000000	0.041667	-7.616667	786.000000	1023.000000	1023.000000	2046.000000
8.360000	0.057745	34.127354	13.861408	8.227185	6.548587	5.490173	0.000000	-10.000000	0.041667	-7.583333	783.333313	1023.000000	1023.000000	2046.000000
8.380000	0.058578	34.619793	14.396805	8.435686	6.294157	5.493144	0.000000	-10.000000	0.050000	-7.466667	780.833313	1023.000000	1023.000000	2046.000000
8.400000	0.057904	34.221550	14.413248	8.008096	5.916975	5.883233	0.000000	-10.000000	0.050000	-7.383334	778.166687	1023.000000	1023.000000	2046.000000
8.420000	0.058989	34.862236	13.965322	8.383425	6.787273	5.726215	0.000000	-10.000000	0.050000	-7.200000	775.833313	1023.000000	1023.000000	2046.000000
8.440000	0.060308	35.642231	14.444299	8.646819	6.751581	5.799531	0.000000	-10.000000	0.050000	-6.800000	773.500000	1023.000000	1023.000000	2046.000000
8.460000	0.059295	35.043331	14.596928	8.348394	6.132833	5.965178	0.000000	-10.000000	0.050000	-6.183333	771.500000	1023.000000	1023.000000	2046.000000
8.480000	0.059208	34.992077	14.036659	8.346216	6.563676	6.045524	0.000000	-10.000000	0.050000	-5.466667	769.500000	1023.000000	1023.000000	2046.000000
8.500000	0.060366	35.676311	14.184450	8.642637	6.846455	6.002770	0.000000	-10.000000	0.050000	-4.933333	767.500000	1023.000000	1023.000000	2046.000000
8.520000	0.060000	35.460255	14.600036	8.682557	6.273366	5.904295	0.000000	-10.000000	0.050000	-4.833333	765.666687	1023.000000	1023.000000	2046.000000
8.540000	0.059373	35.089283	14.196313	8.275292	6.248925	6.368752	0.000000	-10.000000	0.050000	-5.216667	764.000000	1023.000000	1023.000000	2046.000000
8.560000	0.060181	35.567039	13.757970	8.889360	6.885076	6.034633	0.000000	-10.000000	0.050000	-5.883333	762.333313	1023.000000	1023.000000	2046.000000
8.580000	0.059330	35.063843	14.089098	8.901454	6.177999	5.895293	0.000000	-10.000000	0.050000	-6.466667	760.500000	1023.000000	1023.000000	2046.000000
8.600000	0.057748	34.128830	13.602897	8.476834	5.850844	6.198255	0.000000	-10.000000	0.050000	-6.816667	758.166687	1023.000000	1023.000000	2046.000000
8.620000	0.057115	33.755108	12.968497	8.661148	6.274911	5.850552	0.000000	-10.000000	0.050000	-6.716667	755.833313	1023.000000	1023.000000	2046.000000
8.640000	0.057212	33.812351	13.262350	8.773499	6.006752	5.769751	0.000000	-10.000000	0.050000	-6.333333	753.500000	1023.000000	1023.000000	2046.000000
8.660000	0.054987	32.497105	13.231676	8.239872	5.259450	5.766107	0.000000	-10.000000	0.050000	-6.016667	751.500000	1023.000000	1023.000000	2046.000000
8.680000	0.052717	31.155655	12.319677	8.158167	5.353535	5.324276	0.000000	-10.000000	0.050000	-6.166667	749.500000	1023.000000	1023.000000	2046.000000
8.700000	0.050860	30.058306	11.956348	8.291020	5.025008	4.785929	0.000000	-10.000000	0.050000	-6.816667	747.500000	1023.000000	1023.000000	2046.000000
8.720000	0.048963	28.937208	11.949328	8.288766	4.238668	4.460446	0.000000	-10.000000	0.050000	-7.416667	745.166687	1023.000000	1023.000000	2046.000000
8.740000	0.046692	27.595131	11.433550	7.787730	3.789022	4.584830	0.000000	-10.000000	0.050000	-7.716667	742.666687	1023.000000	1023.000000	2046.000000
8.760000	0.045690	27.002785	10.649632	8.021008	4.200166	4.131979	0.000000	-10.000000	0.050000	-7.616667	740.000000	1023.000000	1023.000000	2046.000000
8.780000	0.046222	27.317156	10.923562	8.270013	4.065897	4.057684	0.000000	-10.000000	0.050000	-7.400000	737.500000	1023.000000	1023.000000	2046.000000
8.800000	0.045044	26.620739	11.093969	8.030560	3.371536	4.124674	0.000000	-10.000000	0.050000	-7.133333	735.000000	1023.000000	1023.000000	2046.000000
8.820000	0.044265	26.160435	10.424445	7.943010	3.659331	4.133649	0.000000	-10.000000	0.050000	-7.050000	732.666687	1023.000000	1023.000000	2046.000000
8.840000	0.044730	26.435535	10.260533	8.291987	3.948943	3.934072	0.000000	-10.000000	0.066667	-7.166667	730.166687	1023.000000	1023.000000	2046.000000
8.860000	0.044998	26.593716	10.593040	8.469007	3.675691	3.855978	0.000000	-10.000000	0.066667	-7.650000	727.833313	1023.000000	1023.000000	2046.000000
8.880000	0.044415	26.249006	10.694390	8.054302	3.235458	4.264855	0.000000	-10.000000	0.075000	-8.250000	725.166687	1023.000000	1023.000000	2046.000000
8.900000	0.044015	26.012899	10.026726	8.152432	3.779387	4.054354	0.000000	-10.000000	0.075000	-8.900000	722.500000	1023.000000	1023.000000	2046.000000
8.920000	0.044925	26.550579	10.242234	8.446582	3.918226	3.943537	0.000000	-10.000000	0.091667	-9.450000	719.500000	1023.000000	1023.000000	2046.000000
8.940000	0.045102	26.655342	10.804496	8.419789	3.470519	3.960539	0.000000	-10.000000	0.100000	-10.016666	716.333313	1023.000000	1023.000000	2046.000000
8.960000	0.045059	26.629614	10.685589	8.049083	3.505682	4.389260	0.000000	-10.000000	0.100000	-10.650001	713.000000	1023.000000	1023.000000	2046.000000
8.980000	0.045243	26.738533	10.283410	8.354284	4.015875	4.084963	0.000000	-10.000000	0.100000	-11.233334	709.500000	1023.000000	1023.000000	2046.000000
9.000000	0.046626	27.555788	10.751785	8.539590	4.038459	4.225955	0.000000	-10.000000	0.100000	-11.600000	705.833313	1023.000000	1023.000000	2046.000000
9.020000	0.046109	27.250130	11.114182	8.222013	3.545286	4.368648	0.000000	-10.000000	0.100000	-11.683333	702.000000	1023.000000	1023.000000	2046.000000
9.040000	0.045104	26.656424	10.543552	7.988471	3.860967	4.263433	0.000000	-10.000000	0.100000	-11.800000	698.000000	1023.000000	1023.000000	2046.000000
9.060000	0.044641	26.382584	10.289389	8.063981	4.153901	3.875313	0.000000	-10.000000	0.100000	-11.983334	694.000000	1023.000000	1023.000000	2046.000000
9.080000	0.044657	26.392475	10.753913	7.969393	3.826280	3.842889	0.000000	-10.000000	0.100000	-12.266666	690.000000	1023.000000	1023.000000	2046.000000
9.100000	0.043292	25.585703	10.930514	7.340921	3.272039	4.042230	0.000000	-10.000000	0.100000	-12.250000	686.000000	1023.000000	1023.000000	2046.000000
9.120000	0.041798	24.702415	10.209984	7.051283	3.679462	3.761686	0.000000	-10.000000	0.100000	-12.083333	682.000000	1023.000000	1023.000000	2046.000000
9.140000	0.041774	24.688429	10.230986	7.039398	3.771435	3.646611	0.000000	-10.000000	0.100000	-11.616667	678.000000	1023.000000	1023.000000	2046.000000
9.160000	0.041220	24.361189	10.689214	6.791031	3.187288	3.693657	0.000000	-10.000000	0.091667	-11.083334	674.000000	1023.000000	1023.000000	2046.000000
9.180000	0.040427	23.892536	10.444178	6.349623	3.161242	3.937494	0.000000	-10.000000	0.075000	-10.466667	670.166687	1023.000000	1023.000000	2046.000000
9.200000	0.039954	23.612864	9.800845	6.500420	3.739527	3.572072	0.000000	-10.000000	0.066667	-10.050000	666.500000	1023.000000	1023.000000	2046.000000
9.220000	0.041130	24.307911	10.188842	6.683514	3.769129	3.666426	0.000000	-10.000000	0.075000	-9.900000	663.166687	1023.000000	1023.000000	2046.000000
9.240000	0.041458	24.501579	10.742461	6.584414	3.310781	3.863922	0.000000	-10.000000	0.075000	-9.800000	659.833313	1023.000000	1023.000000	2046.000000
9.260000	0.041183	24.338936	10.296457	6.342469	3.632399	4.067612	0.000000	-10.000000	0.075000	-9.683333	656.666687	1023.000000	1023.000000	2046.000000
9.280000	0.041400	24.467136	9.968893	6.694678	4.035545	3.768020	0.000000	-10.000000	0.066667	-9.566667	653.333313	1023.000000	1023.000000	2046.000000
9.300000	0.042464	25.096128	10.483145	6.864369	3.821939	3.926676	0.000000	-10.000000	0.075000	-9.633333	650.166687	1023.000000	1023.000000	2046.000000
9.320000	0.042488	25.110544	10.827724	6.681495	3.426860	4.174465	0.000000	-10.000000	0.083333	-9.916667	646.833313	1023.000000	1023.000000	2046.000000
9.340000	0.041870	24.744951	10.268728	6.577089	3.745712	4.153421	0.000000	-10.000000	0.091667	-10.300000	643.500000	1023.000000	1023.000000	2046.000000
9.360000	0.041841	24.728218	9.976154	6.854786	4.066877	3.830399	0.000000	-10.000000	0.100000	-10.700000	640.000000	1023.000000	1023.000000	2046.000000
9.380000	0.042664	25.214571	10.546576	6.982267	3.725386	3.960344	0.000000	-10.000000	0.100000	-11.183333	636.500000	1023.000000	1023.000000	2046.000000
9.400000	0.042095	24.878174	10.580302	6.553718	3.390586	4.353569	0.000000	-10.000000	0.100000	-11.800000	632.833313	1023.000000	1023.000000	2046.000000
9.420000	0.040775	24.098001	9.695542	6.757067	3.814892	3.830500	0.000000	-10.000000	0.116667	-12.433333	629.000000	1023.000000	1023.000000	2046.000000
9.440000	0.041066	24.269999	9.871492	6.911593	3.612194	3.874719	0.000000	-10.000000	0.133333	-13.250000	624.833313	1023.000000	1023.000000	2046.000000
9.460000	0.040408	23.881124	10.322870	6.670458	2.881497	4.006299	0.000000	-10.000000	0.166667	-14.033333	620.333313	1023.000000	1023.000000	2046.000000
9.480000	0.039405	23.288633	9.765449	6.397902	3.051109	4.074175	0.000000	-10.000000	0.183333	-14.900000	615.500000	1023.000000	1023.000000	2046.000000
9.500000	0.038617	22.822943	9.249688	6.581664	3.295495	3.696096	0.000000	-10.000000	0.208333	-15.550000	610.500000	1023.000000	1023.000000	2046.000000
9.520000	0.039244	23.193079	9.355210	7.003856	3.310138	3.523875	0.000000	-10.000000	0.216667	-16.166668	605.333313	1023.000000	1023.000000	2046.000000
9.540000	0.038359	22.670036	9.761429	6.689418	2.435789	3.783399	0.000000	-10.000000	0.225000	-16.766666	600.000000	1023.000000	1023.000000	2046.000000
9.560000	0.036667	21.670158	9.112226	6.418968	2.313357	3.825608	0.000000	-10.000000	0.233333	-17.283335	594.333313	1023.000000	1023.000000	2046.000000
9.580000	0.034452	20.360910	8.144986	6.534421	2.531007	3.150496	0.000000	-10.000000	0.241667	-17.683334	588.500000	1023.000000	1023.000000	2046.000000
9.600000	0.033381	19.728388	8.104660	6.470498	2.197334	2.955896	0.000000	-10.000000	0.250000	-18.050001	582.500000	1023.000000	1023.000000	2046.000000
9.620000	0.031667	18.715422	8.398002	6.084883	1.342039	2.890499	0.000000	-10.000000	0.250000	-18.350000	576.500000	1023.000000	1023.000000	2046.000000
9.640000	0.028989	17.132662	7.815012	5.621626	0.980777	2.715246	0.000000	-10.000000	0.266667	-18.916668	570.500000	1023.000000	1023.000000	2046.000000
9.660000	0.025271	14.935145	6.560216	5.708401	0.927187	1.739341	0.000000	-10.000000	0.300000	-19.183334	564.166687	1023.000000	1023.000000	2046.000000
9.680000	0.023287	13.762500	6.147581	5.794538	0.502982	1.317398	0.000000	-10.000000	0.333333	-19.666668	557.833313	1023.000000	1023.000000	2046.000000
9.700000	0.021911	12.949677	6.466226	5.622592	-0.434400	1.295259	0.000000	-10.000000	0.350000	-19.783335	551.166687	1023.000000	1023.000000	2046.000000
9.720000	0.020474	12.100157	6.018404	5.255933	-0.567696	1.393516	0.000000	-10.000000	0.350000	-20.066668	544.666687	1023.000000	1023.000000	2046.000000
9.740000	0.018619	11.003733	5.143960	5.573235	-0.298590	0.585128	0.000000	-10.000000	0.350000	-20.433334	538.000000	1023.000000	1023.000000	2046.000000
9.760000	0.018605	10.995421	5.200240	5.832071	-0.484580	0.447690	0.000000	-10.000000	0.350000	-20.766666	531.166687	1023.000000	1023.000000	2046.000000
9.780000	0.018154	10.728882	5.696957	5.654937	-1.247110	0.624099	0.000000	-10.000000	0.350000	-21.100000	524.166687	1023.000000	1023.000000	2046.000000
9.800000	0.017230	10.183042	5.208031	5.468622	-1.123966	0.630356	0.000000	-10.000000	0.350000	-21.300001	517.000000	1023.000000	1023.000000	2046.000000
9.820000	0.015921	9.409376	4.390031	5.754008	-0.750376	0.015713	0.000000	-10.000000	0.358333	-21.483334	510.000000	1023.000000	1023.000000	2046.000000
9.840000	0.016162	9.551908	4.598616	5.918057	-0.940698	-0.024066	0.000000	-10.000000	0.358333	-21.766666	502.833344	1023.000000	1023.000000	2046.000000
9.860000	0.016134	9.535479	5.150420	5.668345	-1.538705	0.255419	0.000000	-10.000000	0.358333	-21.766666	495.500000	1023.000000	1023.000000	2046.000000
9.880000	0.015529	9.177555	4.783618	5.331484	-1.329311	0.391763	0.000000	-10.000000	0.366667	-21.833334	488.166656	1023.000000	1023.000000	2046.000000
9.900000	0.014697	8.686066	4.203899	5.539189	-0.891374	-0.165649	0.000000	-10.000000	0.375000	-22.050001	481.000000	1023.000000	1023.000000	2046.000000
9.920000	0.015602	9.221014	4.669626	5.711816	-1.076449	-0.083979	0.000000	-10.000000	0.375000	-22.216667	473.666656	1023.000000	1023.000000	2046.000000
9.940000	0.016042	9.480798	5.256292	5.326264	-1.507850	0.406092	0.000000	-10.000000	0.366667	-22.366667	466.333344	1023.000000	1023.000000	2046.000000
9.960000	0.015094	8.920605	4.462803	5.333489	-0.956942	0.081254	0.000000	-10.000000	0.366667	-22.183334	458.666656	1023.000000	1023.000000	2046.000000
9.980000	0.014283	8.441201	4.101520	5.479774	-0.825094	-0.314999	0.000000	-10.000000	0.375000	-22.116667	451.333344	1023.000000	1023.000000	2046.000000
10.000000	0.014309	8.456440	4.680526	5.259921	-1.381912	-0.102095	0.000000	-10.000000	0.350000	-21.650002	443.833344	1023.000000	1023.000000	2046.000000
10.020000	0.013193	7.796917	4.529099	4.629385	-1.501666	0.140098	0.000000	-10.000000	0.333333	-20.866667	436.666656	1023.000000	1023.000000	2046.000000
10.040000	0.011095	6.556883	3.706085	4.693439	-1.163275	-0.679367	0.000000	-10.000000	0.341667	-20.883333	429.666656	1023.000000	1023.000000	2046.000000
10.060000	0.010603	6.266436	3.746233	4.551073	-1.273096	-0.757774	0.000000	-10.000000	0.366667	-21.716667	422.833344	1023.000000	1023.000000	2046.000000
10.080000	0.009884	5.841438	4.385101	3.871870	-2.018426	-0.397107	0.000000	-10.000000	0.391667	-22.566668	415.666656	1023.000000	1023.000000	2046.000000
10.100000	0.008326	4.920810	3.862753	3.425025	-1.887042	-0.479927	0.000000	-10.000000	0.391667	-22.750000	408.166656	1023.000000	1023.000000	2046.000000
10.120000	0.006429	3.799627	3.001043	3.478417	-1.558436	-1.121397	0.000000	-10.000000	0.391667	-22.200001	400.500000	1023.000000	1023.000000	2046.000000
10.140000	0.006050	3.575778	3.013979	3.419320	-1.743439	-1.114082	0.000000	-10.000000	0.383333	-22.166666	393.000000	1023.000000	1023.000000	2046.000000
10.160000	0.006136	3.626375	3.541624	2.975543	-2.256634	-0.634158	0.000000	-10.000000	0.375000	-21.950001	385.500000	1023.000000	1023.000000	2046.000000
10.180000	0.005471	3.233197	3.158281	2.650238	-2.033711	-0.541611	0.000000	-10.000000	0.366667	-21.966667	378.166656	1023.000000	1023.000000	2046.000000
10.200000	0.004323	2.554939	2.525643	2.832764	-1.668056	-1.135412	0.000000	-10.000000	0.358333	-21.750000	370.833344	1023.000000	1023.000000	2046.000000
10.220000	0.004392	2.595832	2.480842	2.997695	-1.632879	-1.249826	0.000000	-10.000000	0.350000	-21.566668	363.666656	1023.000000	1023.000000	2046.000000
10.240000	0.004792	2.832067	3.090080	2.803482	-2.152890	-0.908605	0.000000	-10.000000	0.350000	-21.333334	356.500000	1023.000000	1023.000000	2046.000000
10.260000	0.004901	2.896661	3.096966	2.357485	-2.117126	-0.440664	0.000000	-10.000000	0.350000	-21.133333	349.500000	1023.000000	1023.000000	2046.000000
10.280000	0.003679	2.174443	2.346303	2.578644	-1.692771	-1.057733	0.000000	-10.000000	0.350000	-20.950001	342.500000	1023.000000	1023.000000	2046.000000
10.300000	0.003521	2.081154	2.140530	2.734505	-1.552603	-1.241278	0.000000	-10.000000	0.350000	-20.900000	335.500000	1023.000000	1023.000000	2046.000000
10.320000	0.003899	2.304594	2.564356	2.660672	-1.928943	-0.991491	0.000000	-10.000000	0.341667	-20.733334	328.500000	1023.000000	1023.000000	2046.000000
10.340000	0.004196	2.479806	2.888132	2.194947	-2.173275	-0.429998	0.000000	-10.000000	0.341667	-20.616667	321.500000	1023.000000	1023.000000	2046.000000
10.360000	0.003388	2.002079	2.410826	2.196749	-1.910296	-0.695200	0.000000	-10.000000	0.325000	-20.283333	314.500000	1023.000000	1023.000000	2046.000000
10.380000	0.002267	1.340081	1.790197	2.343486	-1.595652	-1.197950	0.000000	-10.000000	0.316667	-20.133333	307.666656	1023.000000	1023.000000	2046.000000
10.400000	0.002286	1.350979	1.769501	2.421178	-1.651389	-1.188310	0.000000	-10.000000	0.300000	-19.883333	301.000000	1023.000000	1023.000000	2046.000000
10.420000	0.002676	1.581718	2.399157	2.150845	-2.185350	-0.782933	0.000000	-10.000000	0.300000	-19.766668	294.333344	1023.000000	1023.000000	2046.000000
10.440000	0.002497	1.475454	2.264526	1.749699	-2.097116	-0.441654	0.000000	-10.000000	0.300000	-19.633335	287.833344	1023.000000	1023.000000	2046.000000
10.460000	0.001109	0.655229	1.454246	1.926831	-1.656168	-1.069680	0.000000	-10.000000	0.300000	-19.483334	281.166656	1023.000000	1023.000000	2046.000000
10.480000	0.000668	0.394839	1.225009	2.098543	-1.606809	-1.321904	0.000000	-10.000000	0.283333	-19.283335	274.833344	1023.000000	1023.000000	2046.000000
10.500000	0.000901	0.532651	1.696351	1.962303	-2.041345	-1.084658	0.000000	-10.000000	0.266667	-19.000000	268.166656	1023.000000	1023.000000	2046.000000
10.520000	0.000610	0.360645	1.881495	1.403973	-2.331948	-0.592876	0.000000	-10.000000	0.241667	-18.783335	261.833344	1023.000000	1023.000000	2046.000000
10.540000	-0.001218	-0.719740	1.159287	1.323125	-2.139708	-1.062444	0.000000	-10.000000	0.241667	-18.483334	255.500000	1023.000000	1023.000000	2046.000000
10.560000	-0.003209	-1.896323	0.467564	1.431108	-2.103124	-1.691871	0.000000	-10.000000	0.233333	-18.350000	249.500000	1023.000000	1023.000000	2046.000000
10.580000	-0.004294	-2.537711	0.294057	1.361885	-2.336566	-1.857086	0.000000	-10.000000	0.241667	-18.066668	243.500000	1023.000000	1023.000000	2046.000000
10.600000	-0.004636	-2.740118	0.660773	1.009266	-2.884978	-1.525179	0.000000	-10.000000	0.225000	-17.900002	237.500000	1023.000000	1023.000000	2046.000000
10.620000	-0.004854	-2.868433	0.698186	0.595077	-2.977571	-1.184124	0.000000	-10.000000	0.225000	-17.566668	231.500000	1023.000000	1023.000000	2046.000000
10.640000	-0.005450	-3.220989	0.208261	0.860115	-2.591299	-1.698066	0.000000	-10.000000	0.225000	-17.550001	225.500000	1023.000000	1023.000000	2046.000000
10.660000	-0.006442	-3.807209	-0.198155	0.799419	-2.446578	-1.961895	0.000000	-10.000000	0.225000	-17.433334	219.500000	1023.000000	1023.000000	2046.000000
10.680000	-0.006364	-3.760976	-0.284277	1.030680	-2.482924	-2.024455	0.000000	-10.000000	0.225000	-17.483334	213.500000	1023.000000	1023.000000	2046.000000
10.700000	-0.006453	-3.813686	0.165386	0.712290	-3.042289	-1.649074	0.000000	-10.000000	0.216667	-17.316668	207.833328	1023.000000	1023.000000	2046.000000
10.720000	-0.007356	-4.347529	-0.004083	0.232478	-3.143070	-1.432855	0.000000	-10.000000	0.216667	-17.033335	202.166672	1023.000000	1023.000000	2046.000000
10.740000	-0.009619	-5.684672	-0.789485	0.226984	-2.981726	-2.140445	0.000000	-10.000000	0.216667	-16.650002	196.666672	1023.000000	1023.000000	2046.000000
10.760000	-0.011688	-6.907787	-1.342087	0.316902	-3.163617	-2.718985	0.000000	-10.000000	0.208333	-16.033333	191.000000	1023.000000	1023.000000	2046.000000
10.780000	-0.013326	-7.875420	-1.263107	0.145270	-3.963522	-2.794061	0.000000	-10.000000	0.200000	-15.500000	185.666672	1023.000000	1023.000000	2046.000000
10.800000	-0.015140	-8.947786	-1.610437	-0.366494	-4.401876	-2.568979	0.000000	-10.000000	0.183333	-14.733334	180.500000	1023.000000	1023.000000	2046.000000
10.820000	-0.017853	-10.551306	-2.666821	-0.180029	-4.327041	-3.377415	0.000000	-10.000000	0.183333	-14.116667	175.666672	1023.000000	1023.000000	2046.000000
10.840000	-0.018917	-11.179852	-2.980573	0.109258	-4.534337	-3.774199	0.000000	-10.000000	0.183333	-13.650001	170.833328	1023.000000	1023.000000	2046.000000
10.860000	-0.018740	-11.075232	-2.518795	0.037823	-5.066881	-3.527379	0.000000	-10.000000	0.175000	-13.450001	166.333328	1023.000000	1023.000000	2046.000000
10.880000	-0.018555	-10.966169	-2.495843	-0.184902	-5.088445	-3.196978	0.000000	-10.000000	0.158333	-13.250000	161.666672	1023.000000	1023.000000	2046.000000
10.900000	-0.019771	-11.684735	-3.211909	0.138011	-4.788050	-3.822788	0.000000	-10.000000	0.150000	-13.150001	157.333328	1023.000000	1023.000000	2046.000000
10.920000	-0.020111	-11.885783	-3.472274	0.481188	-4.775311	-4.119386	0.000000	-10.000000	0.133333	-12.850000	152.833328	1023.000000	1023.000000	2046.000000
10.940000	-0.019415	-11.474013	-2.860543	0.272109	-5.273807	-3.611772	0.000000	-10.000000	0.116667	-12.666667	148.500000	1023.000000	1023.000000	2046.000000
10.960000	-0.019479	-11.511849	-3.142152	0.090468	-4.950669	-3.509496	0.000000	-10.000000	0.100000	-12.316667	144.166672	1023.000000	1023.000000	2046.000000
10.980000	-0.020336	-12.018343	-3.660850	0.463461	-4.748235	-4.072720	0.000000	-10.000000	0.100000	-12.133333	140.000000	1023.000000	1023.000000	2046.000000
11.000000	-0.019594	-11.580145	-2.965861	0.339009	-5.232899	-3.720393	0.000000	-10.000000	0.091667	-11.883333	136.000000	1023.000000	1023.000000	2046.000000
11.020000	-0.019097	-11.286377	-2.941514	-0.027745	-4.952901	-3.364217	0.000000	-10.000000	0.100000	-11.733334	132.000000	1023.000000	1023.000000	2046.000000
11.040000	-0.019648	-11.612016	-3.406259	0.210995	-4.541986	-3.874766	0.000000	-10.000000	0.091667	-11.766666	128.000000	1023.000000	1023.000000	2046.000000
11.060000	-0.018934	-11.189973	-3.028039	0.370962	-4.708588	-3.824308	0.000000	-10.000000	0.091667	-11.633333	124.000000	1023.000000	1023.000000	2046.000000
11.080000	-0.017929	-10.596189	-2.488407	-0.085220	-4.899445	-3.123118	0.000000	-10.000000	0.083333	-11.533334	120.166664	1023.000000	1023.000000	2046.000000
11.100000	-0.018387	-10.866810	-2.871325	-0.201102	-4.501952	-3.292431	0.000000	-10.000000	0.083333	-11.083333	116.500000	1023.000000	1023.000000	2046.000000
11.120000	-0.019650	-11.613062	-3.426282	-0.108146	-4.278461	-3.800174	0.000000	-10.000000	0.091667	-10.816667	112.833336	1023.000000	1023.000000	2046.000000
11.140000	-0.020394	-12.053049	-3.336580	-0.239134	-4.546979	-3.930356	0.000000	-10.000000	0.091667	-10.550000	109.333336	1023.000000	1023.000000	2046.000000
11.160000	-0.020255	-11.970545	-2.849783	-0.847437	-4.850469	-3.422855	0.000000	-10.000000	0.091667	-10.333333	105.666664	1023.000000	1023.000000	2046.000000
11.180000	-0.020716	-12.243260	-2.851602	-1.352630	-4.780289	-3.258738	0.000000	-10.000000	0.091667	-10.200000	102.333336	1023.000000	1023.000000	2046.000000
11.200000	-0.022296	-13.176803	-3.311902	-1.389880	-4.607130	-3.867890	0.000000	-10.000000	0.075000	-9.866667	98.833336	1023.000000	1023.000000	2046.000000
11.220000	-0.023503	-13.890164	-3.627730	-1.458388	-4.609643	-4.194402	0.000000	-10.000000	0.075000	-9.616667	95.500000	1023.000000	1023.000000	2046.000000
11.240000	-0.023861	-14.101770	-3.388038	-1.691597	-4.948388	-4.073748	0.000000	-10.000000	0.058333	-9.150000	92.166664	1023.000000	1023.000000	2046.000000
11.260000	-0.023702	-14.007759	-3.115263	-2.202339	-5.121645	-3.568512	0.000000	-10.000000	0.058333	-8.816667	89.000000	1023.000000	1023.000000	2046.000000
11.280000	-0.024233	-14.321913	-3.450066	-2.380488	-4.864685	-3.626674	0.000000	-10.000000	0.058333	-8.500000	86.166664	1023.000000	1023.000000	2046.000000
11.300000	-0.025222	-14.906035	-3.882519	-2.230539	-4.696639	-4.096339	0.000000	-10.000000	0.058333	-8.333333	83.333336	1023.000000	1023.000000	2046.000000
11.320000	-0.025225	-14.908132	-3.891128	-2.152907	-4.695337	-4.168760	0.000000	-10.000000	0.058333	-8.216667	80.666664	1023.000000	1023.000000	2046.000000
11.340000	-0.024433	-14.439613	-3.433846	-2.338614	-4.893332	-3.773822	0.000000	-10.000000	0.050000	-7.900000	77.833336	1023.000000	1023.000000	2046.000000
11.360000	-0.023653	-13.978795	-3.162680	-2.592906	-4.860335	-3.362874	0.000000	-10.000000	0.058333	-7.500000	75.166664	1023.000000	1023.000000	2046.000000
11.380000	-0.023536	-13.909681	-3.311504	-2.594951	-4.576272	-3.426955	0.000000	-10.000000	0.058333	-7.083333	72.666664	1023.000000	1023.000000	2046.000000
11.400000	-0.023924	-14.139190	-3.666390	-2.312905	-4.326495	-3.833400	0.000000	-10.000000	0.058333	-6.833333	70.333336	1023.000000	1023.000000	2046.000000
11.420000	-0.023823	-14.079487	-3.618026	-2.200102	-4.402722	-3.858637	0.000000	-10.000000	0.041667	-6.650000	68.000000	1023.000000	1023.000000	2046.000000
11.440000	-0.022963	-13.570969	-3.138730	-2.340765	-4.616731	-3.474743	0.000000	-10.000000	0.041667	-6.366667	65.666664	1023.000000	1023.000000	2046.000000
11.460000	-0.022219	-13.131581	-3.040622	-2.632981	-4.408877	-3.049101	0.000000	-10.000000	0.033333	-6.066667	63.500000	1023.000000	1023.000000	2046.000000
11.480000	-0.022826	-13.490233	-3.465633	-2.366153	-4.109710	-3.548738	0.000000	-10.000000	0.033333	-5.716667	61.500000	1023.000000	1023.000000	2046.000000
11.500000	-0.022972	-13.576654	-3.578704	-2.162905	-4.143236	-3.691808	0.000000	-10.000000	0.016667	-5.416667	59.500000	1023.000000	1023.000000	2046.000000
11.520000	-0.022008	-13.006916	-2.977085	-2.397761	-4.465965	-3.166105	0.000000	-10.000000	0.016667	-5.066667	57.833332	1023.000000	1023.000000	2046.000000
11.540000	-0.021633	-12.785115	-3.137773	-2.587068	-4.100668	-2.959607	0.000000	-10.000000	0.008333	-4.783333	56.166668	1023.000000	1023.000000	2046.000000
11.560000	-0.022377	-13.224579	-3.517991	-2.311980	-3.933972	-3.460636	0.000000	-10.000000	0.016667	-4.450000	54.666668	1023.000000	1023.000000	2046.000000
11.580000	-0.022381	-13.227089	-3.495089	-2.201652	-4.065377	-3.464970	0.000000	-10.000000	0.008333	-4.100000	53.000000	1023.000000	1023.000000	2046.000000
11.600000	-0.021501	-12.707024	-2.959790	-2.481078	-4.337596	-2.928560	0.000000	-10.000000	0.008333	-3.600000	51.666668	1023.000000	1023.000000	2046.000000
11.620000	-0.021491	-12.701056	-3.250823	-2.510020	-3.920869	-3.019343	0.000000	-10.000000	0.000000	-2.916667	50.500000	1023.000000	1023.000000	2046.000000
11.640000	-0.022093	-13.057212	-3.575613	-2.261986	-3.827942	-3.391671	0.000000	-10.000000	0.000000	-1.950000	49.666668	1023.000000	1023.000000	2046.000000
11.660000	-0.021851	-12.914186	-3.285347	-2.233876	-4.119562	-3.275400	0.000000	-10.000000	0.000000	-0.933333	49.166668	1023.000000	1023.000000	2046.000000
11.680000	-0.020748	-12.262332	-2.861040	-2.564104	-4.127314	-2.709874	0.000000	-10.000000	0.000000	-0.250000	49.000000	1023.000000	1023.000000	2046.000000
11.700000	-0.021509	-12.711537	-3.311825	-2.446203	-3.801641	-3.151869	0.000000	-10.000000	0.000000	0.350000	49.000000	1023.000000	1023.000000	2046.000000
11.720000	-0.022539	-13.320573	-3.661851	-2.307428	-3.915164	-3.436129	0.000000	-10.000000	0.000000	1.383333	49.000000	1023.000000	1023.000000	2046.000000
11.740000	-0.022746	-13.443090	-3.200082	-2.527240	-4.517800	-3.197969	0.000000	-10.000000	-0.008333	2.816667	49.000000	1023.000000	1023.000000	2046.000000
11.760000	-0.022886	-13.525661	-3.339425	-2.817462	-4.359658	-3.009115	0.000000	-10.000000	-0.025000	4.200000	49.000000	1023.000000	1023.000000	2046.000000
11.780000	-0.024077	-14.229292	-3.795077	-2.639541	-4.244411	-3.550262	0.000000	-10.000000	-0.041667	5.100000	49.000000	1023.000000	1023.000000	2046.000000
11.800000	-0.024125	-14.257773	-3.547885	-2.546573	-4.627218	-3.536097	0.000000	-10.000000	-0.050000	5.700000	49.000000	1023.000000	1023.000000	2046.000000
11.820000	-0.023140	-13.675553	-3.170202	-2.972782	-4.648504	-2.884065	0.000000	-10.000000	-0.050000	6.033333	49.000000	1023.000000	1023.000000	2046.000000
11.840000	-0.022766	-13.454783	-3.536456	-2.482751	-3.999954	-3.435622	0.000000	-10.000000	-0.050000	6.366667	49.000000	1023.000000	1023.000000	2046.000000
11.860000	-0.022907	-13.537865	-3.596568	-2.428448	-4.128714	-3.384134	0.000000	-10.000000	-0.050000	6.816667	49.000000	1023.000000	1023.000000	2046.000000
11.880000	-0.022270	-13.161406	-3.168131	-2.502967	-4.511558	-2.978750	0.000000	-10.000000	-0.041667	7.633334	49.000000	1023.000000	1023.000000	2046.000000
11.900000	-0.022003	-13.003879	-3.441248	-2.692541	-4.082145	-2.787946	0.000000	-10.000000	-0.041667	8.666667	49.000000	1023.000000	1023.000000	2046.000000
11.920000	-0.023184	-13.702036	-3.880463	-2.496053	-4.088811	-3.236710	0.000000	-10.000000	-0.058333	9.950001	44.500000	1023.000000	1023.000000	2046.000000
11.940000	-0.023695	-14.003724	-3.604811	-2.617553	-4.629958	-3.151402	0.000000	-10.000000	-0.116667	12.116667	37.166668	1023.000000	1023.000000	2046.000000
11.960000	-0.024099	-14.242368	-3.788902	-2.914735	-4.522136	-3.016596	0.000000	-10.000000	-0.166667	13.866667	29.833334	1023.000000	1023.000000	2046.000000
11.980000	-0.026298	-15.542266	-4.483919	-2.611118	-4.669165	-3.778064	0.000000	-10.000000	-0.216667	15.516667	28.666666	1023.000000	1023.000000	2046.000000
12.000000	-0.027253	-16.106659	-4.475561	-2.533036	-5.291873	-3.806189	0.000000	-10.000000	-0.225000	16.366667	32.000000	1023.000000	1023.000000	2046.000000
12.020000	-0.026494	-15.658029	-4.339957	-2.745535	-5.257736	-3.314800	0.000000	-10.000000	-0.241667	17.416668	37.166668	1023.000000	1023.000000	2046.000000
12.040000	-0.026620	-15.732298	-4.701382	-2.453621	-4.847651	-3.729644	0.000000	-10.000000	-0.250000	18.366667	42.666668	1023.000000	1023.000000	2046.000000
12.060000	-0.026250	-15.513949	-4.699402	-2.090197	-4.947543	-3.776808	0.000000	-10.000000	-0.266667	19.050001	48.666668	1023.000000	1023.000000	2046.000000
12.080000	-0.024700	-14.597735	-4.109209	-2.107808	-5.099575	-3.281144	0.000000	-10.000000	-0.283333	19.766666	55.000000	1023.000000	1023.000000	2046.000000
12.100000	-0.023588	-13.940399	-4.292503	-1.994378	-4.463756	-3.189762	0.000000	-10.000000	-0.308333	20.450001	61.666668	1023.000000	1023.000000	2046.000000
12.120000	-0.023136	-13.673586	-4.408126	-1.546599	-4.320307	-3.398555	0.000000	-10.000000	-0.333333	21.350000	68.333336	1023.000000	1023.000000	2046.000000
12.140000	-0.021698	-12.823265	-3.815367	-1.442229	-4.570988	-2.994682	0.000000	-10.000000	-0.358333	22.083334	75.333336	1023.000000	1023.000000	2046.000000
12.160000	-0.019849	-11.730704	-3.672125	-1.583591	-3.991021	-2.483967	0.000000	-10.000000	-0.358333	22.816668	82.500000	1023.000000	1023.000000	2046.000000
12.180000	-0.019183	-11.337074	-3.769146	-1.221178	-3.576246	-2.770504	0.000000	-10.000000	-0.375000	23.366667	90.166664	1023.000000	1023.000000	2046.000000
12.200000	-0.017971	-10.621033	-3.421561	-0.981543	-3.624859	-2.593069	0.000000	-10.000000	-0.383333	23.950001	98.000000	1023.000000	1023.000000	2046.000000
12.220000	-0.015757	-9.312241	-2.697503	-1.185850	-3.543588	-1.885299	0.000000	-10.000000	-0.400000	24.433334	106.000000	1023.000000	1023.000000	2046.000000
12.240000	-0.013834	-8.175997	-2.495527	-1.151861	-2.867116	-1.661493	0.000000	-10.000000	-0.416667	24.633333	114.000000	1023.000000	1023.000000	2046.000000
12.260000	-0.012769	-7.546529	-2.386315	-0.810625	-2.496166	-1.853424	0.000000	-10.000000	-0.425000	24.766668	122.000000	1023.000000	1023.000000	2046.000000
12.280000	-0.011399	-6.736967	-1.963368	-0.682675	-2.532353	-1.558572	0.000000	-10.000000	-0.441667	24.816668	130.166672	1023.000000	1023.000000	2046.000000
12.300000	-0.009455	-5.588096	-1.296242	-0.961230	-2.376483	-0.954141	0.000000	-10.000000	-0.441667	24.900002	135.666672	1023.000000	1023.000000	2046.000000
12.320000	-0.008357	-4.938894	-1.225115	-1.005396	-1.718696	-0.989687	0.000000	-10.000000	-0.450000	24.966667	141.333328	1023.000000	1023.000000	2046.000000
12.340000	-0.008016	-4.737719	-1.248015	-0.923239	-1.363934	-1.202531	0.000000	-10.000000	-0.450000	25.200001	149.833328	1023.000000	1023.000000	2046.000000
12.360000	-0.007360	-4.349866	-0.717954	-0.969207	-1.637321	-1.025384	0.000000	-10.000000	-0.466667	25.533333	161.000000	1023.000000	1023.000000	2046.000000
12.380000	-0.005953	-3.518139	-0.104943	-1.345191	-1.559026	-0.508981	0.000000	-10.000000	-0.475000	26.150000	172.333328	1023.000000	1023.000000	2046.000000
12.400000	-0.005322	-3.145117	-0.032211	-1.437383	-1.107258	-0.568265	0.000000	-10.000000	-0.475000	26.533335	180.833328	1023.000000	1023.000000	2046.000000
12.420000	-0.004997	-2.953157	-0.027174	-1.337894	-0.788952	-0.799137	0.000000	-10.000000	-0.491667	26.900002	189.666672	1023.000000	1023.000000	2046.000000
12.440000	-0.004461	-2.636539	0.096584	-1.261280	-0.766447	-0.705396	0.000000	-10.000000	-0.516667	27.200001	198.500000	1023.000000	1023.000000	2046.000000
12.460000	-0.003293	-1.945922	0.728098	-1.366087	-1.035721	-0.272212	0.000000	-10.000000	-0.541667	27.733334	207.500000	1023.000000	1023.000000	2046.000000
12.480000	-0.001415	-0.836350	1.003853	-1.507079	-0.539371	0.206247	0.000000	-10.000000	-0.533333	28.233334	216.833328	1023.000000	1023.000000	2046.000000
12.500000	-0.000310	-0.183072	1.037543	-1.176499	-0.003728	-0.040388	0.000000	-10.000000	-0.525000	28.566668	226.166672	1023.000000	1023.000000	2046.000000
12.520000	0.001283	0.757967	1.316839	-0.856411	0.119959	0.177579	0.000000	-10.000000	-0.533333	28.583334	235.833328	1023.000000	1023.000000	2046.000000
12.540000	0.003431	2.027663	2.029630	-0.780579	0.052809	0.725803	0.000000	-10.000000	-0.541667	28.666668	245.166672	1023.000000	1023.000000	2046.000000
12.560000	0.005746	3.396159	2.371395	-0.700220	0.616708	1.108276	0.000000	-10.000000	-0.550000	28.716667	254.833328	1023.000000	1023.000000	2046.000000
12.580000	0.007203	4.257114	2.485512	-0.314218	1.126837	0.958982	0.000000	-10.000000	-0.550000	29.116667	264.333344	1023.000000	1023.000000	2046.000000
12.600000	0.008658	5.116891	2.652204	0.063390	1.279363	1.121935	0.000000	-10.000000	-0.550000	29.216667	274.000000	1023.000000	1023.000000	2046.000000
12.620000	0.010851	6.413194	3.423906	0.069019	1.180703	1.739566	0.000000	-10.000000	-0.550000	29.250000	283.666656	1023.000000	1023.000000	2046.000000
12.640000	0.012773	7.549069	3.562892	0.235348	1.835407	1.915423	0.000000	-10.000000	-0.558333	28.966667	293.500000	1023.000000	1023.000000	2046.000000
12.660000	0.013765	8.135031	3.626504	0.623875	2.165030	1.719622	0.000000	-10.000000	-0.575000	29.100000	303.166656	1023.000000	1023.000000	2046.000000
12.680000	0.015004	8.867534	3.974326	0.862564	2.031805	1.998839	0.000000	-10.000000	-0.583333	29.183334	312.833344	1023.000000	1023.000000	2046.000000
12.700000	0.016856	9.961928	4.628975	0.856736	1.956196	2.520021	0.000000	-10.000000	-0.591667	29.383333	322.500000	1023.000000	1023.000000	2046.000000
12.720000	0.018515	10.942289	4.748061	0.993162	2.531629	2.669437	0.000000	-10.000000	-0.591667	29.350000	329.166656	1023.000000	1023.000000	2046.000000
12.740000	0.019218	11.357791	4.717575	1.352151	2.898422	2.389643	0.000000	-10.000000	-0.600000	29.200001	339.166656	1023.000000	1023.000000	2046.000000
12.760000	0.020158	11.913304	4.982774	1.618671	2.734028	2.577832	0.000000	-10.000000	-0.600000	29.250000	348.833344	1023.000000	1023.000000	2046.000000
12.780000	0.021552	12.736971	5.585706	1.565796	2.521266	3.064203	0.000000	-10.000000	-0.591667	29.333334	361.833344	1023.000000	1023.000000	2046.000000
12.800000	0.022253	13.151680	5.568962	1.544383	2.957093	3.081242	0.000000	-10.000000	-0.591667	29.566668	371.500000	1023.000000	1023.000000	2046.000000
12.820000	0.022375	13.223903	5.472744	1.858342	3.231489	2.661328	0.000000	-10.000000	-0.600000	29.666666	381.500000	1023.000000	1023.000000	2046.000000
12.840000	0.023133	13.671593	5.712355	2.068502	3.104815	2.785922	0.000000	-10.000000	-0.616667	29.833334	391.500000	1023.000000	1023.000000	2046.000000
12.860000	0.024883	14.705757	6.400201	2.039253	2.955500	3.310803	0.000000	-10.000000	-0.625000	30.049999	398.166656	1023.000000	1023.000000	2046.000000
12.880000	0.027087	16.008686	6.737952	2.123603	3.476085	3.671047	0.000000	-10.000000	-0.616667	29.883333	408.166656	1023.000000	1023.000000	2046.000000
12.900000	0.028269	16.707127	6.721622	2.748848	3.956553	3.280104	0.000000	-10.000000	-0.600000	29.766666	417.833344	1023.000000	1023.000000	2046.000000
12.920000	0.029409	17.380442	6.873646	2.888507	4.020477	3.597811	0.000000	-10.000000	-0.583333	29.316668	430.833344	1023.000000	1023.000000	2046.000000
12.940000	0.030551	18.055424	7.428403	3.047709	3.646161	3.933151	0.000000	-10.000000	-0.575000	29.133335	437.166656	1023.000000	1023.000000	2046.000000
12.960000	0.031867	18.833508	7.676057	3.079028	3.873321	4.205101	0.000000	-10.000000	-0.583333	28.900002	443.833344	1023.000000	1023.000000	2046.000000
12.980000	0.032019	18.923456	7.547158	3.378421	4.214547	3.783330	0.000000	-10.000000	-0.600000	29.133333	453.666656	1023.000000	1023.000000	2046.000000
13.000000	0.032101	18.971659	7.538863	3.504463	4.236321	3.692012	0.000000	-10.000000	-0.600000	29.116667	466.666656	1023.000000	1023.000000	2046.000000
13.020000	0.031754	18.766682	7.798776	3.476446	3.739735	3.751726	0.000000	-10.000000	-0.583333	29.150000	479.666656	1023.000000	1023.000000	2046.000000
13.040000	0.031317	18.508610	7.929843	3.403777	3.381394	3.793596	0.000000	-10.000000	-0.541667	28.583334	489.500000	1023.000000	1023.000000	2046.000000
13.060000	0.030239	17.871243	7.587714	3.611211	3.436672	3.235646	0.000000	-10.000000	-0.508333	28.083334	499.166656	1023.000000	1023.000000	2046.000000
13.080000	0.029639	17.516478	7.282666	3.903874	3.457277	2.872659	0.000000	-10.000000	-0.475000	27.216667	508.666656	1023.000000	1023.000000	2046.000000
13.100000	0.030043	17.755672	7.590605	4.102854	3.046137	3.016077	0.000000	-10.000000	-0.450000	26.800001	517.833313	1023.000000	1023.000000	2046.000000
13.120000	0.031396	18.555115	7.961352	4.001130	3.120726	3.471906	0.000000	-10.000000	-0.433333	26.566668	524.000000	1023.000000	1023.000000	2046.000000
13.140000	0.032019	18.923361	7.845283	4.340719	3.653336	3.084024	0.000000	-10.000000	-0.425000	26.250000	532.833313	1023.000000	1023.000000	2046.000000
13.160000	0.032660	19.302290	7.887652	4.665431	3.726052	3.023156	0.000000	-10.000000	-0.425000	25.683334	541.500000	1023.000000	1023.000000	2046.000000
13.180000	0.033933	20.054655	8.398603	4.866786	3.391482	3.397783	0.000000	-10.000000	-0.416667	24.950001	553.000000	1023.000000	1023.000000	2046.000000
13.200000	0.035677	21.085052	8.702969	4.903064	3.664952	3.814067	0.000000	-10.000000	-0.408333	24.516666	558.666687	1023.000000	1023.000000	2046.000000
13.220000	0.036676	21.675678	8.799320	5.226850	4.049586	3.599922	0.000000	-10.000000	-0.400000	24.266666	564.333313	1023.000000	1023.000000	2046.000000
13.240000	0.037701	22.281279	8.899513	5.528368	4.310799	3.542599	0.000000	-10.000000	-0.383333	24.033333	569.833313	1023.000000	1023.000000	2046.000000
13.260000	0.038856	22.963760	9.210453	5.809791	4.205688	3.737827	0.000000	-10.000000	-0.358333	23.783333	580.666687	1023.000000	1023.000000	2046.000000
13.280000	0.040910	24.177874	9.872899	5.712478	4.215426	4.377071	0.000000	-10.000000	-0.316667	23.083334	591.166687	1023.000000	1023.000000	2046.000000
13.300000	0.042601	25.177280	10.111552	5.923727	4.749060	4.392941	0.000000	-10.000000	-0.291667	22.533333	599.000000	1023.000000	1023.000000	2046.000000
13.320000	0.043794	25.882179	10.252311	6.339477	5.111262	4.179131	0.000000	-10.000000	-0.283333	22.000000	604.000000	1023.000000	1023.000000	2046.000000
13.340000	0.045299	26.771418	10.603286	6.656887	5.129015	4.382230	0.000000	-10.000000	-0.300000	21.799999	609.000000	1023.000000	1023.000000	2046.000000
13.360000	0.047143	27.861385	11.290034	6.690813	5.027097	4.853442	0.000000	-10.000000	-0.308333	21.433332	616.333313	1023.000000	1023.000000	2046.000000
13.380000	0.048727	28.797611	11.679133	6.663536	5.371224	5.083717	0.000000	-10.000000	-0.275000	20.333334	625.833313	1023.000000	1023.000000	2046.000000
13.400000	0.049173	29.060984	11.755227	6.775682	5.800445	4.729630	0.000000	-10.000000	-0.233333	19.433334	632.833313	1023.000000	1023.000000	2046.000000
13.420000	0.049399	29.194933	11.791093	6.863159	5.968097	4.572584	0.000000	-10.000000	-0.191667	18.183334	641.833313	1023.000000	1023.000000	2046.000000
13.440000	0.049840	29.455343	12.302815	6.811498	5.543830	4.797201	0.000000	-10.000000	-0.175000	17.633333	647.833313	1023.000000	1023.000000	2046.000000
13.460000	0.050555	29.878227	12.722430	6.445024	5.536950	5.173825	0.000000	-10.000000	-0.158333	17.083334	653.833313	1023.000000	1023.000000	2046.000000
13.480000	0.050569	29.886251	12.720555	6.392039	5.872599	4.901059	0.000000	-10.000000	-0.150000	16.900002	657.500000	1023.000000	1023.000000	2046.000000
13.500000	0.050413	29.794336	12.639265	6.448741	6.065309	4.641021	0.000000	-10.000000	-0.150000	16.300001	663.166687	1023.000000	1023.000000	2046.000000
13.520000	0.050933	30.101364	12.724198	6.594385	6.044759	4.738021	0.000000	-10.000000	-0.150000	15.566667	670.666687	1023.000000	1023.000000	2046.000000
13.540000	0.052279	30.897097	13.257595	6.571738	5.820918	5.246845	0.000000	-10.000000	-0.150000	14.983334	676.166687	1023.000000	1023.000000	2046.000000
13.560000	0.053932	31.873905	13.592566	6.596995	6.096537	5.587807	0.000000	-10.000000	-0.133333	14.700001	679.666687	1023.000000	1023.000000	2046.000000
13.580000	0.055246	32.650612	13.770391	6.872881	6.476721	5.530619	0.000000	-10.000000	-0.125000	14.450001	683.000000	1023.000000	1023.000000	2046.000000
13.600000	0.056177	33.200371	13.795010	7.189915	6.846484	5.368962	0.000000	-10.000000	-0.108333	13.816667	688.000000	1023.000000	1023.000000	2046.000000
13.620000	0.057258	33.839767	13.931228	7.453273	6.945823	5.509443	0.000000	-10.000000	-0.108333	13.183333	692.666687	1023.000000	1023.000000	2046.000000
13.640000	0.058626	34.647770	14.426368	7.588908	6.717873	5.914620	0.000000	-10.000000	-0.083333	12.133333	698.500000	1023.000000	1023.000000	2046.000000
13.660000	0.060366	35.676060	14.825981	7.610888	6.914389	6.324802	0.000000	-10.000000	-0.066667	11.466666	702.666687	1023.000000	1023.000000	2046.000000
13.680000	0.061212	36.176384	14.891522	7.864122	7.281009	6.139731	0.000000	-10.000000	-0.041667	10.750000	706.666687	1023.000000	1023.000000	2046.000000
13.700000	0.061473	36.330437	14.770698	8.100392	7.514557	5.944788	0.000000	-10.000000	-0.033333	10.200000	709.166687	1023.000000	1023.000000	2046.000000
13.720000	0.061513	36.354359	14.807783	8.302258	7.298552	5.945766	0.000000	-10.000000	-0.016667	9.500000	712.666687	1023.000000	1023.000000	2046.000000
13.740000	0.062289	36.812992	15.178321	8.257253	7.029454	6.347964	0.000000	-10.000000	-0.008333	8.466667	716.000000	1023.000000	1023.000000	2046.000000
13.760000	0.063263	37.388454	15.365129	8.253416	7.187755	6.582153	0.000000	-10.000000	0.000000	7.366667	718.833313	1023.000000	1023.000000	2046.000000
13.780000	0.063461	37.505314	15.272564	8.449898	7.453429	6.329423	0.000000	-10.000000	0.008333	5.683333	721.666687	1023.000000	1023.000000	2046.000000
13.800000	0.063151	37.322155	14.974174	8.938720	7.484792	5.924470	0.000000	-10.000000	0.025000	3.566667	723.833313	1023.000000	1023.000000	2046.000000
13.820000	0.062476	36.923244	14.992164	8.745611	7.025805	6.159664	0.000000	-10.000000	0.041667	1.200000	725.333313	1023.000000	1023.000000	2046.000000
13.840000	0.062733	37.075108	15.117112	8.737860	6.722893	6.497242	0.000000	-10.000000	0.041667	-0.866667	725.833313	1023.000000	1023.000000	2046.000000
13.860000	0.062418	36.888939	14.953512	8.716998	6.832084	6.386346	0.000000	-10.000000	0.033333	-2.266667	726.000000	1023.000000	1023.000000	2046.000000
13.880000	0.061604	36.408154	14.685636	8.727099	6.936996	6.058424	0.000000	-10.000000	0.033333	-3.083333	726.000000	1023.000000	1023.000000	2046.000000
13.900000	0.060427	35.712605	14.346956	8.767220	6.850243	5.748184	0.000000	-10.000000	0.033333	-3.233333	726.000000	1023.000000	1023.000000	2046.000000
13.920000	0.058932	34.828785	14.417876	8.594337	6.121765	5.694810	0.000000	-10.000000	0.041667	-3.383333	726.000000	1023.000000	1023.000000	2046.000000
13.940000	0.057032	33.706196	14.044451	8.447529	5.788786	5.425429	0.000000	-10.000000	0.041667	-3.950000	726.000000	1023.000000	1023.000000	2046.000000
13.960000	0.054243	32.057407	13.402769	8.441703	5.512395	4.700539	0.000000	-10.000000	0.050000	-5.183333	726.000000	1023.000000	1023.000000	2046.000000
13.980000	0.052169	30.831656	12.824682	8.506831	5.188234	4.311909	0.000000	-10.000000	0.050000	-6.333333	726.000000	1023.000000	1023.000000	2046.000000
14.000000	0.051415	30.386265	12.877980	8.430015	4.570366	4.507904	0.000000	-10.000000	0.050000	-7.050000	726.000000	1023.000000	1023.000000	2046.000000
14.020000	0.051388	30.370028	12.722269	8.325299	4.680581	4.641879	0.000000	-10.000000	0.058333	-7.166667	726.000000	1023.000000	1023.000000	2046.000000
14.040000	0.050612	29.911558	12.455560	8.409851	4.780938	4.265210	0.000000	-10.000000	0.058333	-6.866667	726.000000	1023.000000	1023.000000	2046.000000
14.060000	0.049956	29.524015	12.088926	8.564409	4.796454	4.074225	0.000000	-10.000000	0.058333	-6.316667	726.000000	1023.000000	1023.000000	2046.000000
14.080000	0.050010	29.555737	12.227839	8.674494	4.389481	4.263923	0.000000	-10.000000	0.050000	-5.983334	718.500000	1023.000000	1023.000000	2046.000000
14.100000	0.050604	29.906986	12.305127	8.617743	4.407719	4.576397	0.000000	-10.000000	0.050000	-5.850000	711.000000	1023.000000	1023.000000	2046.000000
14.120000	0.050552	29.876497	12.144622	8.721185	4.672819	4.337873	0.000000	-10.000000	0.050000	-6.100000	702.833313	1023.000000	1023.000000	2046.000000
14.140000	0.050014	29.558393	11.916717	8.852318	4.706963	4.082397	0.000000	-10.000000	0.050000	-6.550000	701.500000	1023.000000	1023.000000	2046.000000
14.160000	0.049947	29.518602	12.001451	8.887433	4.429080	4.200639	0.000000	-10.000000	0.058333	-7.183333	699.166687	1023.000000	1023.000000	2046.000000
14.180000	0.051122	30.213158	12.289215	8.739490	4.507049	4.677402	0.000000	-10.000000	0.058333	-7.683333	696.666687	1023.000000	1023.000000	2046.000000
14.200000	0.051600	30.495884	12.338480	8.831985	4.797029	4.528389	0.000000	-10.000000	0.066667	-7.883333	694.000000	1023.000000	1023.000000	2046.000000
14.220000	0.051629	30.513023	12.160134	9.049974	4.962619	4.340296	0.000000	-10.000000	0.058333	-7.916667	691.333313	1023.000000	1023.000000	2046.000000
14.240000	0.052150	30.820589	12.441646	9.070621	4.670735	4.637588	0.000000	-10.000000	0.058333	-7.750000	688.666687	1023.000000	1023.000000	2046.000000
14.260000	0.053115	31.390966	12.621597	8.981752	4.840639	4.946979	0.000000	-10.000000	0.050000	-7.533333	686.000000	1023.000000	1023.000000	2046.000000
14.280000	0.052966	31.302811	12.566239	8.908607	5.062085	4.765879	0.000000	-10.000000	0.050000	-7.350000	683.666687	1023.000000	1023.000000	2046.000000
14.300000	0.052040	30.755892	12.278794	8.867144	5.210557	4.399398	0.000000	-10.000000	0.058333	-7.533333	681.166687	1023.000000	1023.000000	2046.000000
14.320000	0.051262	30.295738	12.358715	8.713587	4.803198	4.420238	0.000000	-10.000000	0.058333	-8.066667	676.666687	1023.000000	1023.000000	2046.000000
14.340000	0.051466	30.416250	12.495742	8.363300	4.811532	4.745676	0.000000	-10.000000	0.058333	-8.550000	672.833313	1023.000000	1023.000000	2046.000000
14.360000	0.050588	29.897764	12.424036	8.154267	4.922467	4.396993	0.000000	-10.000000	0.050000	-8.633333	669.000000	1023.000000	1023.000000	2046.000000
14.380000	0.049117	29.028406	12.114811	7.975259	4.829186	4.109150	0.000000	-10.000000	0.050000	-8.466667	668.000000	1023.000000	1023.000000	2046.000000
14.400000	0.048812	28.847826	12.323831	7.702346	4.413071	4.408578	0.000000	-10.000000	0.050000	-8.150000	666.166687	1023.000000	1023.000000	2046.000000
14.420000	0.049112	29.025391	12.258962	7.577371	4.688153	4.500906	0.000000	-10.000000	0.050000	-7.883333	664.333313	1023.000000	1023.000000	2046.000000
14.440000	0.048644	28.748627	12.192805	7.498943	4.776714	4.280165	0.000000	-10.000000	0.050000	-7.683333	661.666687	1023.000000	1023.000000	2046.000000
14.460000	0.048313	28.552914	12.048793	7.613876	4.741342	4.148901	0.000000	-10.000000	0.050000	-7.766667	659.000000	1023.000000	1023.000000	2046.000000
14.480000	0.049393	29.191095	12.358695	7.518800	4.670676	4.642924	0.000000	-10.000000	0.050000	-8.100000	656.500000	1023.000000	1023.000000	2046.000000
14.500000	0.050338	29.749956	12.458073	7.675820	5.001649	4.614413	0.000000	-10.000000	0.066667	-8.416667	653.833313	1023.000000	1023.000000	2046.000000
14.520000	0.049952	29.521341	12.378836	7.783154	5.024455	4.334897	0.000000	-10.000000	0.075000	-8.750000	651.000000	1023.000000	1023.000000	2046.000000
14.540000	0.050313	29.735130	12.506397	7.828102	4.887175	4.513456	0.000000	-10.000000	0.091667	-9.033334	648.000000	1023.000000	1023.000000	2046.000000
14.560000	0.051421	30.389652	12.638156	7.848629	5.081760	4.821106	0.000000	-10.000000	0.083333	-9.466667	645.000000	1023.000000	1023.000000	2046.000000
14.580000	0.051540	30.460037	12.622629	7.940128	5.258403	4.638877	0.000000	-10.000000	0.083333	-9.750000	641.833313	1023.000000	1023.000000	2046.000000
14.600000	0.050797	30.020826	12.386547	8.027399	5.178657	4.428223	0.000000	-10.000000	0.091667	-10.166667	638.500000	1023.000000	1023.000000	2046.000000
14.620000	0.051038	30.163443	12.535286	7.927247	4.947021	4.753888	0.000000	-10.000000	0.100000	-10.416667	635.166687	1023.000000	1023.000000	2046.000000
14.640000	0.051621	30.507900	12.588930	7.991349	5.097856	4.829765	0.000000	-10.000000	0.108333	-10.850000	631.666687	1023.000000	1023.000000	2046.000000
14.660000	0.051008	30.145643	12.505978	7.930185	4.991435	4.718047	0.000000	-10.000000	0.100000	-11.416667	628.000000	1023.000000	1023.000000	2046.000000
14.680000	0.049872	29.474401	12.037704	8.234297	4.947845	4.254554	0.000000	-10.000000	0.116667	-12.183333	624.000000	1023.000000	1023.000000	2046.000000
14.700000	0.048613	28.730114	11.986483	7.973071	4.356436	4.414125	0.000000	-10.000000	0.116667	-12.983334	620.000000	1023.000000	1023.000000	2046.000000
14.720000	0.048471	28.646639	11.797919	7.990432	4.384388	4.473899	0.000000	-10.000000	0.133333	-13.450000	615.666687	1023.000000	1023.000000	2046.000000
14.740000	0.047205	27.898407	11.500204	7.877486	4.365542	4.155175	0.000000	-10.000000	0.133333	-13.700000	611.333313	1023.000000	1023.000000	2046.000000
14.760000	0.045048	26.623451	11.064516	7.709901	4.067949	3.781085	0.000000	-10.000000	0.158333	-13.783334	606.666687	1023.000000	1023.000000	2046.000000
14.780000	0.043860	25.921556	11.042905	7.436690	3.574920	3.867042	0.000000	-10.000000	0.158333	-13.983334	602.166687	1023.000000	1023.000000	2046.000000
14.800000	0.042359	25.034079	10.605774	7.413418	3.574656	3.440229	0.000000	-10.000000	0.183333	-14.466667	597.333313	1023.000000	1023.000000	2046.000000
14.820000	0.039074	23.092541	10.083579	7.284776	2.961248	2.762939	0.000000	-10.000000	0.200000	-15.333333	592.500000	1023.000000	1023.000000	2046.000000
14.840000	0.035997	21.274076	9.595730	7.173288	2.115716	2.389342	0.000000	-10.000000	0.233333	-16.216667	587.333313	1023.000000	1023.000000	2046.000000
14.860000	0.035095	20.740896	9.228065	7.071093	2.006412	2.435326	0.000000	-10.000000	0.233333	-16.700001	582.000000	1023.000000	1023.000000	2046.000000
14.880000	0.033973	20.077963	9.017443	7.114142	1.905217	2.041162	0.000000	-10.000000	0.241667	-17.000000	576.333313	1023.000000	1023.000000	2046.000000
14.900000	0.032184	19.020752	8.610452	7.113737	1.598234	1.698329	0.000000	-10.000000	0.241667	-17.116667	570.833313	1023.000000	1023.000000	2046.000000
14.920000	0.031500	18.616236	8.571429	7.006319	1.169589	1.868899	0.000000	-10.000000	0.250000	-17.583334	565.166687	1023.000000	1023.000000	2046.000000
14.940000	0.031665	18.714006	8.392419	7.188231	1.325417	1.807939	0.000000	-10.000000	0.250000	-17.816668	559.500000	1023.000000	1023.000000	2046.000000
14.960000	0.031054	18.352839	8.303505	7.206866	1.259738	1.582729	0.000000	-10.000000	0.250000	-18.116667	553.500000	1023.000000	1023.000000	2046.000000
14.980000	0.029615	17.502335	7.923496	7.230340	1.027628	1.320872	0.000000	-10.000000	0.250000	-18.483334	547.500000	1023.000000	1023.000000	2046.000000
15.000000	0.029484	17.425198	7.965258	7.135550	0.746309	1.578081	0.000000	-10.000000	0.266667	-18.816668	541.166687	1023.000000	1023.000000	2046.000000
15.020000	0.029723	17.566236	7.874140	7.266409	0.969078	1.456610	0.000000	-10.000000	0.283333	-19.366667	534.833313	1023.000000	1023.000000	2046.000000
15.040000	0.029234	17.277477	7.827856	7.184687	0.947410	1.317526	0.000000	-10.000000	0.316667	-19.683334	528.166687	1023.000000	1023.000000	2046.000000
15.060000	0.028213	16.674093	7.742050	7.049131	0.657712	1.225200	0.000000	-10.000000	0.333333	-20.250000	521.666687	1023.000000	1023.000000	2046.000000
15.080000	0.028775	17.005877	7.873756	7.010063	0.632156	1.489901	0.000000	-10.000000	0.350000	-20.650002	514.833313	1023.000000	1023.000000	2046.000000
15.100000	0.029498	17.433115	7.898284	7.205707	0.940539	1.388585	0.000000	-10.000000	0.350000	-20.950001	508.000000	1023.000000	1023.000000	2046.000000
15.120000	0.028883	17.069742	7.803884	7.172229	0.862335	1.231295	0.000000	-10.000000	0.358333	-21.216667	501.000000	1023.000000	1023.000000	2046.000000
15.140000	0.027530	16.269970	7.648026	7.019130	0.469922	1.132892	0.000000	-10.000000	0.375000	-21.450001	494.000000	1023.000000	1023.000000	2046.000000
15.160000	0.027511	16.259041	7.500380	6.903729	0.590177	1.264755	0.000000	-10.000000	0.383333	-21.800001	486.833344	1023.000000	1023.000000	2046.000000
15.180000	0.026736	15.801122	7.398225	6.844085	0.633277	0.925536	0.000000	-10.000000	0.366667	-21.833334	479.500000	1023.000000	1023.000000	2046.000000
15.200000	0.025137	14.855753	7.166910	6.520700	0.470833	0.697310	0.000000	-10.000000	0.375000	-21.683334	472.166656	1023.000000	1023.000000	2046.000000
15.220000	0.023119	13.663076	7.006357	6.072992	-0.021812	0.605540	0.000000	-10.000000	0.400000	-22.633333	465.000000	1023.000000	1023.000000	2046.000000
15.240000	0.022515	13.306229	6.907722	5.770998	-0.063856	0.691363	0.000000	-10.000000	0.441667	-23.350000	457.333344	1023.000000	1023.000000	2046.000000
15.260000	0.021589	12.759379	6.761889	5.589723	-0.006786	0.414554	0.000000	-10.000000	0.450000	-24.350000	449.500000	1023.000000	1023.000000	2046.000000
15.280000	0.019778	11.689065	6.432655	5.323111	-0.261588	0.194888	0.000000	-10.000000	0.458333	-24.000000	441.166656	1023.000000	1023.000000	2046.000000
15.300000	0.018301	10.815727	6.198575	4.951717	-0.645525	0.310960	0.000000	-10.000000	0.458333	-23.966667	433.166656	1023.000000	1023.000000	2046.000000
15.320000	0.018299	10.814912	5.957723	4.975497	-0.402909	0.284601	0.000000	-10.000000	0.458333	-23.716667	425.166656	1023.000000	1023.000000	2046.000000
15.340000	0.017849	10.548872	5.902126	4.887602	-0.361935	0.121078	0.000000	-10.000000	0.450000	-23.516666	417.500000	1023.000000	1023.000000	2046.000000
15.360000	0.016321	9.645969	5.669948	4.707119	-0.709125	-0.021971	0.000000	-10.000000	0.458333	-23.466667	409.833344	1023.000000	1023.000000	2046.000000
15.380000	0.016459	9.727160	5.539803	4.560859	-0.649353	0.275851	0.000000	-10.000000	0.466667	-23.450001	402.000000	1023.000000	1023.000000	2046.000000
15.400000	0.016801	9.929181	5.468100	4.750749	-0.372885	0.083218	0.000000	-10.000000	0.466667	-23.500000	394.000000	1023.000000	1023.000000	2046.000000
15.420000	0.015929	9.413975	5.325735	4.656528	-0.512291	-0.055997	0.000000	-10.000000	0.433333	-23.333334	386.000000	1023.000000	1023.000000	2046.000000
15.440000	0.014761	8.723508	5.232241	4.369608	-0.950395	0.072054	0.000000	-10.000000	0.408333	-23.100000	378.333344	1023.000000	1023.000000	2046.000000
15.460000	0.015338	9.064720	5.036674	4.469408	-0.616986	0.175624	0.000000	-10.000000	0.391667	-23.066668	370.666656	1023.000000	1023.000000	2046.000000
15.480000	0.015453	9.132433	5.050564	4.517242	-0.483821	0.048448	0.000000	-10.000000	0.400000	-22.900002	363.000000	1023.000000	1023.000000	2046.000000
15.500000	0.013994	8.270738	4.821696	4.388607	-0.799828	-0.139738	0.000000	-10.000000	0.400000	-22.900002	355.333344	1023.000000	1023.000000	2046.000000
15.520000	0.013580	8.025558	4.678630	4.148441	-0.951634	0.150121	0.000000	-10.000000	0.391667	-22.700001	347.666656	1023.000000	1023.000000	2046.000000
15.540000	0.013882	8.204221	4.492276	4.347674	-0.599883	-0.035846	0.000000	-10.000000	0.391667	-22.683334	340.166656	1023.000000	1023.000000	2046.000000
15.560000	0.013653	8.068790	4.580808	4.288069	-0.680107	-0.119979	0.000000	-10.000000	0.383333	-22.600000	332.500000	1023.000000	1023.000000	2046.000000
15.580000	0.012069	7.132743	4.279716	4.042067	-1.025398	-0.163642	0.000000	-10.000000	0.375000	-22.633335	324.833344	1023.000000	1023.000000	2046.000000
15.600000	0.011425	6.752431	4.027482	3.880054	-1.128478	-0.026626	0.000000	-10.000000	0.375000	-22.550001	317.333344	1023.000000	1023.000000	2046.000000
15.620000	0.011115	6.568967	3.849913	4.012930	-1.022411	-0.271466	0.000000	-10.000000	0.375000	-22.483334	309.666656	1023.000000	1023.000000	2046.000000
15.640000	0.010155	6.001891	3.714544	3.858431	-1.151800	-0.419284	0.000000	-10.000000	0.375000	-22.233334	302.333344	1023.000000	1023.000000	2046.000000
15.660000	0.007918	4.679811	3.437915	3.505560	-1.725057	-0.538607	0.000000	-10.000000	0.366667	-22.116667	294.833344	1023.000000	1023.000000	2046.000000
15.680000	0.007562	4.469385	3.195134	3.322404	-1.695870	-0.352283	0.000000	-10.000000	0.375000	-21.983334	287.500000	1023.000000	1023.000000	2046.000000
15.700000	0.008224	4.860350	3.147648	3.795089	-1.331260	-0.751127	0.000000	-10.000000	0.383333	-21.950001	280.166656	1023.000000	1023.000000	2046.000000
15.720000	0.007503	4.434479	3.080540	3.481285	-1.456156	-0.671189	0.000000	-10.000000	0.383333	-21.800001	272.833344	1023.000000	1023.000000	2046.000000
15.740000	0.005993	3.541634	2.872919	3.257902	-1.988250	-0.600936	0.000000	-10.000000	0.375000	-21.616667	265.666656	1023.000000	1023.000000	2046.000000
15.760000	0.005584	3.300039	2.423348	3.283923	-1.767002	-0.640230	0.000000	-10.000000	0.366667	-21.299999	258.333344	1023.000000	1023.000000	2046.000000
15.780000	0.004668	2.758576	2.366635	3.160717	-1.895589	-0.873187	0.000000	-10.000000	0.358333	-21.116667	251.166672	1023.000000	1023.000000	2046.000000
15.800000	0.002436	1.439793	2.008157	2.802539	-2.194846	-1.176057	0.000000	-10.000000	0.350000	-20.833334	244.000000	1023.000000	1023.000000	2046.000000
15.820000	-0.000595	-0.351666	1.617353	2.282727	-2.916957	-1.334789	0.000000	-10.000000	0.350000	-20.600000	237.166672	1023.000000	1023.000000	2046.000000
15.840000	-0.002466	-1.457657	0.949231	2.357464	-2.983305	-1.781047	0.000000	-10.000000	0.350000	-20.150002	230.333328	1023.000000	1023.000000	2046.000000
15.860000	-0.004402	-2.601604	0.591033	2.346728	-3.334002	-2.205362	0.000000	-10.000000	0.325000	-19.666668	223.666672	1023.000000	1023.000000	2046.000000
15.880000	-0.006759	-3.994323	0.035266	2.207674	-3.705697	-2.531566	0.000000	-10.000000	0.291667	-19.083334	217.000000	1023.000000	1023.000000	2046.000000
15.900000	-0.008599	-5.082280	-0.229421	1.907243	-4.298325	-2.461776	0.000000	-10.000000	0.258333	-18.733334	210.666672	1023.000000	1023.000000	2046.000000
15.920000	-0.008466	-5.003594	-0.532086	2.189555	-4.012654	-2.648409	0.000000	-10.000000	0.266667	-18.516668	204.500000	1023.000000	1023.000000	2046.000000
15.940000	-0.008328	-4.922058	-0.445624	2.371651	-4.055209	-2.792876	0.000000	-10.000000	0.258333	-18.300001	198.333328	1023.000000	1023.000000	2046.000000
15.960000	-0.009642	-5.698549	-0.697312	2.301687	-4.370168	-2.932755	0.000000	-10.000000	0.258333	-18.200001	192.166672	1023.000000	1023.000000	2046.000000
15.980000	-0.010125	-5.984018	-0.861913	2.155742	-4.546571	-2.731277	0.000000	-10.000000	0.241667	-17.933332	185.833328	1023.000000	1023.000000	2046.000000
16.000000	-0.009685	-5.723885	-1.011850	2.449672	-4.258823	-2.902884	0.000000	-10.000000	0.241667	-17.783333	179.833328	1023.000000	1023.000000	2046.000000
16.020000	-0.009342	-5.521389	-0.936147	2.558172	-4.143727	-2.999686	0.000000	-10.000000	0.241667	-17.400000	174.000000	1023.000000	1023.000000	2046.000000
16.040001	-0.010397	-6.144909	-1.043600	2.369072	-4.447842	-3.022539	0.000000	-10.000000	0.233333	-17.133333	168.333328	1023.000000	1023.000000	2046.000000
16.059999	-0.010910	-6.447946	-1.171013	2.099177	-4.579208	-2.796902	0.000000	-10.000000	0.241667	-16.816668	162.500000	1023.000000	1023.000000	2046.000000
16.080000	-0.010107	-5.973207	-1.213742	2.278739	-4.184522	-2.853681	0.000000	-10.000000	0.225000	-16.616667	156.833328	1023.000000	1023.000000	2046.000000
16.100000	-0.009019	-5.329943	-0.866661	2.423548	-3.989450	-2.897380	0.000000	-10.000000	0.225000	-16.516666	151.166672	1023.000000	1023.000000	2046.000000
16.120001	-0.009726	-5.748291	-0.812862	2.204402	-4.248251	-2.891579	0.000000	-10.000000	0.208333	-16.466667	145.833328	1023.000000	1023.000000	2046.000000
16.139999	-0.010000	-5.909914	-0.974829	1.839195	-4.247829	-2.526451	0.000000	-10.000000	0.216667	-16.266666	140.166672	1023.000000	1023.000000	2046.000000
16.160000	-0.009585	-5.664982	-1.087616	2.078512	-3.908271	-2.747606	0.000000	-10.000000	0.208333	-15.883334	134.833328	1023.000000	1023.000000	2046.000000
16.180000	-0.009650	-5.703045	-0.994077	1.973723	-3.841259	-2.841432	0.000000	-10.000000	0.208333	-15.550000	129.500000	1023.000000	1023.000000	2046.000000
16.200001	-0.011494	-6.792872	-1.203727	1.536498	-4.181849	-2.943794	0.000000	-10.000000	0.200000	-15.200001	124.333336	1023.000000	1023.000000	2046.000000
16.219999	-0.012658	-7.480788	-1.475312	1.048567	-4.276266	-2.777777	0.000000	-10.000000	0.200000	-15.050000	119.333336	1023.000000	1023.000000	2046.000000
16.240000	-0.012760	-7.541163	-1.492514	1.028470	-4.031207	-3.045913	0.000000	-10.000000	0.200000	-14.750000	114.333336	1023.000000	1023.000000	2046.000000
16.260000	-0.013465	-7.957938	-1.436147	0.792137	-4.082219	-3.231710	0.000000	-10.000000	0.191667	-14.600000	109.500000	1023.000000	1023.000000	2046.000000
16.280001	-0.015595	-9.216734	-1.504589	0.073425	-4.703133	-3.082437	0.000000	-10.000000	0.191667	-14.233334	104.500000	1023.000000	1023.000000	2046.000000
16.299999	-0.016076	-9.500781	-1.906949	-0.027500	-4.421305	-3.145028	0.000000	-10.000000	0.183333	-13.950001	99.666664	1023.000000	1023.000000	2046.000000
16.320000	-0.015866	-9.376683	-1.788831	0.017715	-4.331981	-3.273587	0.000000	-10.000000	0.191667	-13.500000	95.000000	1023.000000	1023.000000	2046.000000
16.340000	-0.017155	-10.138661	-1.887876	-0.252821	-4.638855	-3.359108	0.000000	-10.000000	0.175000	-13.266667	90.500000	1023.000000	1023.000000	2046.000000
16.360001	-0.017952	-10.609452	-2.197519	-0.717344	-4.678641	-3.015947	0.000000	-10.000000	0.158333	-13.000000	86.166664	1023.000000	1023.000000	2046.000000
16.379999	-0.017047	-10.074929	-2.192954	-0.432563	-4.209762	-3.239650	0.000000	-10.000000	0.125000	-12.766667	81.666664	1023.000000	1023.000000	2046.000000
16.400000	-0.017298	-10.222853	-1.967823	-0.482772	-4.436166	-3.336092	0.000000	-10.000000	0.108333	-12.450000	77.333336	1023.000000	1023.000000	2046.000000
16.420000	-0.018089	-10.690520	-2.126281	-0.908345	-4.624092	-3.031803	0.000000	-10.000000	0.100000	-12.133333	73.000000	1023.000000	1023.000000	2046.000000
16.440001	-0.017254	-10.197248	-2.316192	-0.652127	-4.108743	-3.120187	0.000000	-10.000000	0.100000	-11.900001	69.000000	1023.000000	1023.000000	2046.000000
16.459999	-0.016476	-9.737096	-2.030471	-0.511737	-4.031475	-3.163413	0.000000	-10.000000	0.100000	-11.550000	65.000000	1023.000000	1023.000000	2046.000000
16.480000	-0.017368	-10.264413	-1.956766	-0.806044	-4.438117	-3.063487	0.000000	-10.000000	0.091667	-11.233334	61.333332	1023.000000	1023.000000	2046.000000
16.500000	-0.017218	-10.175814	-2.349989	-0.827097	-4.042955	-2.955772	0.000000	-10.000000	0.091667	-10.950001	57.666668	1023.000000	1023.000000	2046.000000
16.520000	-0.016089	-9.508563	-2.024140	-0.544228	-3.875599	-3.064596	0.000000	-10.000000	0.091667	-10.800000	54.000000	1023.000000	1023.000000	2046.000000
16.540001	-0.017164	-10.144213	-1.956784	-0.866616	-4.361881	-2.958932	0.000000	-10.000000	0.100000	-10.583333	50.333332	1023.000000	1023.000000	2046.000000
16.559999	-0.017033	-10.066490	-2.351002	-0.843916	-3.973568	-2.898004	0.000000	-10.000000	0.091667	-10.300000	46.833332	1023.000000	1023.000000	2046.000000
16.580000	-0.015953	-9.427996	-2.042595	-0.588677	-3.838027	-2.958697	0.000000	-10.000000	0.083333	-9.900000	43.500000	1023.000000	1023.000000	2046.000000
16.600000	-0.016878	-9.974942	-1.995598	-0.808706	-4.217124	-2.953515	0.000000	-10.000000	0.075000	-9.600000	40.166668	1023.000000	1023.000000	2046.000000
16.620001	-0.017276	-10.210007	-2.352036	-1.064700	-4.084146	-2.709125	0.000000	-10.000000	0.066667	-9.350000	36.833332	1023.000000	1023.000000	2046.000000
16.639999	-0.016310	-9.639114	-2.306758	-0.714907	-3.710777	-2.906673	0.000000	-10.000000	0.058333	-9.166667	33.666668	1023.000000	1023.000000	2046.000000
16.660000	-0.016772	-9.912416	-2.097976	-0.750375	-4.049528	-3.014536	0.000000	-10.000000	0.050000	-8.933333	30.500000	1023.000000	1023.000000	2046.000000
16.680000	-0.017513	-10.349893	-2.433942	-1.219125	-4.093781	-2.603045	0.000000	-10.000000	0.050000	-8.600000	27.500000	1023.000000	1023.000000	2046.000000
16.700001	-0.016516	-9.760980	-2.410307	-0.831408	-3.699163	-2.820102	0.000000	-10.000000	0.050000	-8.266666	24.666666	1023.000000	1023.000000	2046.000000
16.719999	-0.017096	-10.103499	-2.179956	-0.931115	-4.092601	-2.899828	0.000000	-10.000000	0.058333	-7.883333	22.000000	1023.000000	1023.000000	2046.000000
16.740000	-0.017666	-10.440464	-2.497388	-1.280097	-4.052506	-2.610473	0.000000	-10.000000	0.058333	-7.533333	19.333334	1023.000000	1023.000000	2046.000000
16.760000	-0.016883	-9.977667	-2.495184	-0.925829	-3.692009	-2.864644	0.000000	-10.000000	0.058333	-7.216667	16.833334	1023.000000	1023.000000	2046.000000
16.780001	-0.017015	-10.055851	-2.291005	-0.902753	-3.865006	-2.997087	0.000000	-10.000000	0.050000	-6.966667	14.500000	1023.000000	1023.000000	2046.000000
16.799999	-0.018107	-10.701047	-2.425776	-1.401401	-4.226479	-2.647393	0.000000	-10.000000	0.050000	-6.716667	12.166667	1023.000000	1023.000000	2046.000000
16.820000	-0.018690	-11.045923	-2.888622	-1.331929	-3.994534	-2.830837	0.000000	-10.000000	0.050000	-6.400000	9.833333	1023.000000	1023.000000	2046.000000
16.840000	-0.018802	-11.111961	-2.746718	-1.187040	-4.074886	-3.103317	0.000000	-10.000000	0.050000	-6.100000	7.500000	1023.000000	1023.000000	2046.000000
16.860001	-0.020662	-12.211452	-2.764280	-1.499648	-4.694783	-3.252742	0.000000	-10.000000	0.050000	-5.900000	5.500000	1023.000000	1023.000000	2046.000000
16.879999	-0.021850	-12.913443	-3.401499	-1.807919	-4.527672	-3.176353	0.000000	-10.000000	0.041667	-5.750000	3.500000	1023.000000	1023.000000	2046.000000
16.900000	-0.021364	-12.626042	-3.159452	-1.586616	-4.496659	-3.383315	0.000000	-10.000000	0.041667	-5.633333	1.666667	1023.000000	1023.000000	2046.000000
16.920000	-0.022148	-13.089634	-3.064541	-1.770996	-4.863218	-3.390879	0.000000	-10.000000	0.041667	-5.600000	0.166667	1023.000000	1023.000000	2046.000000
16.940001	-0.022239	-13.143087	-3.378924	-1.818524	-4.671371	-3.274268	0.000000	-10.000000	0.050000	-5.766667	-1.166667	1023.000000	1023.000000	2046.000000
16.959999	-0.021602	-12.766575	-3.353832	-1.754431	-4.369014	-3.289297	0.000000	-10.000000	0.050000	-6.050000	-2.833333	1023.000000	1023.000000	2046.000000
16.980000	-0.021256	-12.562549	-3.175718	-1.461739	-4.461925	-3.463167	0.000000	-10.000000	0.041667	-6.233333	-5.000000	1023.000000	1023.000000	2046.000000
17.000000	-0.022551	-13.327888	-3.332796	-1.898811	-4.893506	-3.202775	0.000000	-10.000000	0.041667	-6.233333	-7.333333	1023.000000	1023.000000	2046.000000
17.020000	-0.023472	-13.871981	-3.897101	-1.927198	-4.680795	-3.366886	0.000000	-10.000000	0.041667	-6.000000	-9.500000	1023.000000	1023.000000	2046.000000
17.040001	-0.023526	-13.904101	-3.854584	-1.827099	-4.637810	-3.584608	0.000000	-10.000000	0.050000	-5.633333	-11.500000	1023.000000	1023.000000	2046.000000
17.059999	-0.025298	-14.951200	-3.830293	-1.970138	-5.238279	-3.912490	0.000000	-10.000000	0.050000	-5.133333	-13.166667	1023.000000	1023.000000	2046.000000
17.080000	-0.028189	-16.659498	-4.590421	-2.436749	-5.630956	-4.001372	0.000000	-10.000000	0.033333	-4.483334	-14.833333	1023.000000	1023.000000	2046.000000
17.100000	-0.029520	-17.446541	-5.003455	-2.042224	-5.768154	-4.632708	0.000000	-10.000000	0.025000	-3.616667	-16.166666	1023.000000	1023.000000	2046.000000
17.120001	-0.030509	-18.030708	-4.917889	-1.981557	-6.329079	-4.802184	0.000000	-10.000000	0.008333	-2.583333	-17.333334	1023.000000	1023.000000	2046.000000
17.139999	-0.031901	-18.853498	-5.439788	-2.329430	-6.499811	-4.584470	0.000000	-10.000000	0.016667	-1.350000	-17.833334	1023.000000	1023.000000	2046.000000
17.160000	-0.031509	-18.622049	-5.613739	-1.814582	-6.219138	-4.974590	0.000000	-10.000000	0.016667	-0.816667	-18.000000	1023.000000	1023.000000	2046.000000
17.180000	-0.031033	-18.340418	-5.219983	-1.517769	-6.520080	-5.082587	0.000000	-10.000000	0.033333	-1.083333	-18.000000	1023.000000	1023.000000	2046.000000
17.200001	-0.031750	-18.764233	-5.553697	-1.838409	-6.642962	-4.729165	0.000000	-10.000000	0.033333	-1.966667	-18.333334	1023.000000	1023.000000	2046.000000
17.219999	-0.031036	-18.342541	-5.744064	-1.346174	-6.240495	-5.011806	0.000000	-10.000000	0.033333	-2.583333	-19.000000	1023.000000	1023.000000	2046.000000
17.240000	-0.030419	-17.977688	-5.303882	-1.156860	-6.499051	-5.017895	0.000000	-10.000000	0.025000	-2.650000	-20.000000	1023.000000	1023.000000	2046.000000
17.260000	-0.031052	-18.351669	-5.452733	-1.541299	-6.693077	-4.664559	0.000000	-10.000000	0.025000	-2.450000	-21.000000	1023.000000	1023.000000	2046.000000
17.280001	-0.030656	-18.117556	-5.761075	-1.194759	-6.258228	-4.903493	0.000000	-10.000000	0.016667	-2.116667	-21.666666	1023.000000	1023.000000	2046.000000
17.299999	-0.029428	-17.392076	-5.286796	-0.950834	-6.224127	-4.930320	0.000000	-10.000000	0.016667	-1.933333	-22.000000	1023.000000	1023.000000	2046.000000
17.320000	-0.029883	-17.661104	-5.053057	-1.340680	-6.611284	-4.656084	0.000000	-10.000000	0.016667	-1.966667	-22.000000	1023.000000	1023.000000	2046.000000
17.340000	-0.029577	-17.480234	-5.483703	-1.283536	-6.029999	-4.682996	0.000000	-10.000000	0.025000	-2.250000	-22.500000	1023.000000	1023.000000	2046.000000
17.360001	-0.027804	-16.431965	-4.994913	-0.978979	-5.809284	-4.648788	0.000000	-10.000000	0.033333	-2.683333	-23.333334	1023.000000	1023.000000	2046.000000
17.379999	-0.027983	-16.538195	-4.594341	-1.258266	-6.254922	-4.430665	0.000000	-10.000000	0.025000	-2.966667	-24.500000	1023.000000	1023.000000	2046.000000
17.400000	-0.028213	-16.673742	-5.175245	-1.393062	-5.716364	-4.389071	0.000000	-10.000000	0.025000	-2.933333	-25.500000	1023.000000	1023.000000	2046.000000
17.420000	-0.027334	-16.154322	-4.883620	-1.239061	-5.549078	-4.482563	0.000000	-10.000000	0.016667	-2.600000	-26.333334	1023.000000	1023.000000	2046.000000
17.440001	-0.027956	-16.522041	-4.525316	-1.561838	-5.985724	-4.449162	0.000000	-10.000000	0.033333	-2.366667	-27.166666	1023.000000	1023.000000	2046.000000
17.459999	-0.029120	-17.209774	-5.086652	-2.085497	-5.711231	-4.326395	0.000000	-10.000000	0.041667	-2.383333	-28.000000	1023.000000	1023.000000	2046.000000
17.480000	-0.028828	-17.037365	-4.871037	-1.978319	-5.592458	-4.595551	0.000000	-10.000000	0.041667	-2.533333	-28.833334	1023.000000	1023.000000	2046.000000
17.500000	-0.029244	-17.283018	-4.445292	-2.266309	-5.965404	-4.606014	0.000000	-10.000000	0.033333	-2.616667	-29.666666	1023.000000	1023.000000	2046.000000
17.520000	-0.030523	-18.038952	-4.928279	-2.846716	-5.811632	-4.452326	0.000000	-10.000000	0.025000	-2.266667	-30.333334	1023.000000	1023.000000	2046.000000
17.540001	-0.030715	-18.152756	-4.973437	-2.721408	-5.721745	-4.736165	0.000000	-10.000000	0.016667	-1.366667	-30.833334	1023.000000	1023.000000	2046.000000
17.559999	-0.030434	-17.986326	-4.652841	-2.705552	-5.851269	-4.776663	0.000000	-10.000000	0.008333	-0.516667	-31.000000	1023.000000	1023.000000	2046.000000
17.580000	-0.031214	-18.447216	-4.708320	-3.279629	-6.101993	-4.357274	0.000000	-10.000000	0.000000	0.700000	-31.000000	1023.000000	1023.000000	2046.000000
17.600000	-0.031440	-18.581297	-5.212778	-3.142017	-5.622729	-4.603774	0.000000	-10.000000	0.000000	1.783333	-31.000000	1023.000000	1023.000000	2046.000000
17.620001	-0.030023	-17.743500	-4.801744	-2.939725	-5.479157	-4.522874	0.000000	-10.000000	0.000000	3.066667	-31.000000	1023.000000	1023.000000	2046.000000
17.639999	-0.029975	-17.714933	-4.333730	-3.193612	-5.913855	-4.273736	0.000000	-10.000000	0.000000	3.800000	-31.000000	1023.000000	1023.000000	2046.000000
17.660000	-0.030035	-17.750929	-4.871959	-3.248535	-5.386008	-4.244428	0.000000	-10.000000	0.000000	4.416667	-31.000000	1023.000000	1023.000000	2046.000000
17.680000	-0.028702	-16.962837	-4.677110	-2.947000	-5.095865	-4.242862	0.000000	-10.000000	0.000000	5.066667	-31.000000	1023.000000	1023.000000	2046.000000
17.700001	-0.027668	-16.351870	-4.128978	-2.779111	-5.275221	-4.168560	0.000000	-10.000000	-0.008333	5.683333	-31.000000	1023.000000	1023.000000	2046.000000
17.719999	-0.027497	-16.250662	-4.060217	-3.177793	-5.338307	-3.674344	0.000000	-10.000000	-0.016667	6.200000	-31.000000	1023.000000	1023.000000	2046.000000
17.740000	-0.027155	-16.048744	-4.487654	-2.872982	-4.766571	-3.921538	0.000000	-10.000000	-0.016667	6.716667	-31.000000	1023.000000	1023.000000	2046.000000
17.760000	-0.025439	-15.034680	-3.992230	-2.585718	-4.671690	-3.785043	0.000000	-10.000000	-0.008333	7.416667	-31.000000	1023.000000	1023.000000	2046.000000
17.780001	-0.024938	-14.738405	-3.509960	-2.851653	-5.038869	-3.337924	0.000000	-10.000000	-0.008333	8.116667	-31.000000	1023.000000	1023.000000	2046.000000
17.799999	-0.024789	-14.650048	-4.040602	-2.851975	-4.476472	-3.280998	0.000000	-10.000000	-0.016667	9.016666	-31.000000	1023.000000	1023.000000	2046.000000
17.820000	-0.023591	-13.942253	-3.924768	-2.516138	-4.182025	-3.319322	0.000000	-10.000000	-0.033333	9.983334	-13.333333	1023.000000	1023.000000	2046.000000
17.840000	-0.022129	-13.078326	-3.200132	-2.394128	-4.388161	-3.095904	0.000000	-10.000000	-0.058333	11.066667	5.333333	1023.000000	1023.000000	2046.000000
17.860001	-0.021941	-12.967209	-3.328732	-2.779647	-4.223598	-2.635232	0.000000	-10.000000	-0.091667	12.283334	25.333334	1023.000000	1023.000000	2046.000000
17.879999	-0.021448	-12.675630	-3.595536	-2.488387	-3.724384	-2.867322	0.000000	-10.000000	-0.125000	13.250000	29.166666	1023.000000	1023.000000	2046.000000
17.900000	-0.019607	-11.587517	-3.129312	-2.241841	-3.513775	-2.702590	0.000000	-10.000000	-0.150000	14.450000	33.500000	1023.000000	1023.000000	2046.000000
17.920000	-0.018848	-11.139188	-2.551210	-2.463306	-3.831237	-2.293435	0.000000	-10.000000	-0.158333	15.450001	38.166668	1023.000000	1023.000000	2046.000000
17.940001	-0.018648	-11.021261	-3.021502	-2.577026	-3.256088	-2.166644	0.000000	-10.000000	-0.175000	16.733334	43.166668	1023.000000	1023.000000	2046.000000
17.959999	-0.017357	-10.257902	-2.872549	-2.265797	-2.887981	-2.231576	0.000000	-10.000000	-0.191667	17.716667	48.666668	1023.000000	1023.000000	2046.000000
17.980000	-0.015978	-9.443036	-2.299256	-2.116065	-2.951680	-2.076035	0.000000	-10.000000	-0.233333	18.883333	54.500000	1023.000000	1023.000000	2046.000000
18.000000	-0.015644	-9.245481	-2.091681	-2.520108	-3.062186	-1.571506	0.000000	-10.000000	-0.266667	19.950001	60.500000	1023.000000	1023.000000	2046.000000
18.020000	-0.015522	-9.173444	-2.673882	-2.267285	-2.359452	-1.872824	0.000000	-10.000000	-0.316667	21.383333	66.833336	1023.000000	1023.000000	2046.000000
18.040001	-0.014368	-8.491292	-1.999483	-2.103393	-2.555025	-1.833390	0.000000	-10.000000	-0.341667	22.666668	73.666664	1023.000000	1023.000000	2046.000000
18.059999	-0.014327	-8.467164	-1.740781	-2.611482	-2.781173	-1.333727	0.000000	-10.000000	-0.375000	23.883333	81.166664	1023.000000	1023.000000	2046.000000
18.080000	-0.014272	-8.434733	-2.219102	-2.408042	-2.154197	-1.653393	0.000000	-10.000000	-0.400000	24.800001	89.000000	1023.000000	1023.000000	2046.000000
18.100000	-0.012383	-7.318609	-1.535644	-2.122659	-2.165029	-1.495276	0.000000	-10.000000	-0.441667	25.566668	97.000000	1023.000000	1023.000000	2046.000000
18.120001	-0.011422	-6.750273	-1.029697	-2.451975	-2.360331	-0.908270	0.000000	-10.000000	-0.458333	26.133333	105.333336	1023.000000	1023.000000	2046.000000
18.139999	-0.010389	-6.139743	-1.501721	-1.909227	-1.498492	-1.230304	0.000000	-10.000000	-0.441667	26.300001	114.000000	1023.000000	1023.000000	2046.000000
18.160000	-0.008368	-4.945590	-0.963031	-1.820834	-1.315400	-0.846325	0.000000	-10.000000	-0.441667	26.550001	122.833336	1023.000000	1023.000000	2046.000000
18.180000	-0.007009	-4.142187	-0.234605	-1.890517	-1.659092	-0.357972	0.000000	-10.000000	-0.441667	26.800001	131.666672	1023.000000	1023.000000	2046.000000
18.200001	-0.006913	-4.085827	-0.960290	-1.699125	-0.889190	-0.537221	0.000000	-10.000000	-0.458333	27.216667	140.500000	1023.000000	1023.000000	2046.000000
18.219999	-0.005715	-3.377436	-0.743662	-1.378398	-0.710464	-0.544912	0.000000	-10.000000	-0.466667	27.583334	149.500000	1023.000000	1023.000000	2046.000000
18.240000	-0.004914	-2.904248	0.024403	-1.472672	-1.192973	-0.263006	0.000000	-10.000000	-0.491667	28.200001	158.666672	1023.000000	1023.000000	2046.000000
18.260000	-0.005712	-3.375886	-0.383095	-1.707875	-1.003315	-0.281601	0.000000	-10.000000	-0.525000	28.650002	168.000000	1023.000000	1023.000000	2046.000000
18.280001	-0.007364	-4.351954	-0.926670	-1.374604	-1.042635	-1.008044	0.000000	-10.000000	-0.541667	28.850000	177.666672	1023.000000	1023.000000	2046.000000
18.299999	-0.007730	-4.568346	-0.735776	-1.190374	-1.514414	-1.127781	0.000000	-10.000000	-0.541667	28.783335	187.166672	1023.000000	1023.000000	2046.000000
18.320000	-0.007913	-4.676316	-0.323347	-1.397267	-2.147353	-0.808348	0.000000	-10.000000	-0.525000	28.566668	196.833328	1023.000000	1023.000000	2046.000000
18.340000	-0.008255	-4.878634	-1.103287	-1.153882	-1.533731	-1.087735	0.000000	-10.000000	-0.516667	28.550001	206.166672	1023.000000	1023.000000	2046.000000
18.360001	-0.006662	-3.937443	-0.872314	-0.669501	-1.291615	-1.104012	0.000000	-10.000000	-0.508333	28.233334	215.833328	1023.000000	1023.000000	2046.000000
18.379999	-0.005184	-3.063799	-0.093445	-0.509590	-1.670157	-0.790606	0.000000	-10.000000	-0.533333	28.500000	225.166672	1023.000000	1023.000000	2046.000000
18.400000	-0.004190	-2.476234	0.008394	-0.564074	-1.555232	-0.365322	0.000000	-10.000000	-0.541667	28.666666	234.833328	1023.000000	1023.000000	2046.000000
18.420000	-0.003675	-2.172130	-0.414323	-0.076339	-1.012398	-0.669071	0.000000	-10.000000	-0.558333	29.000000	244.333328	1023.000000	1023.000000	2046.000000
18.440001	-0.001807	-1.067809	-0.190317	0.359408	-0.693757	-0.543143	0.000000	-10.000000	-0.550000	29.233334	254.000000	1023.000000	1023.000000	2046.000000
18.459999	-0.000012	-0.006905	0.535879	0.510155	-0.928208	-0.124732	0.000000	-10.000000	-0.550000	29.183334	263.666656	1023.000000	1023.000000	2046.000000
18.480000	0.001327	0.784015	0.922443	0.378849	-0.948637	0.431361	0.000000	-10.000000	-0.533333	28.983334	273.500000	1023.000000	1023.000000	2046.000000
18.500000	0.002013	1.189881	0.559821	0.752794	-0.291234	0.168499	0.000000	-10.000000	-0.516667	28.600000	283.166656	1023.000000	1023.000000	2046.000000
18.520000	0.003853	2.277357	0.831850	1.147175	0.089902	0.208431	0.000000	-10.000000	-0.500000	28.266666	292.833344	1023.000000	1023.000000	2046.000000
18.540001	0.006198	3.663184	1.747988	1.223626	-0.043908	0.735479	0.000000	-10.000000	-0.500000	28.299999	302.166656	1023.000000	1023.000000	2046.000000
18.559999	0.008031	4.746209	2.297055	1.138104	0.017522	1.293529	0.000000	-10.000000	-0.483333	28.016666	311.833344	1023.000000	1023.000000	2046.000000
18.580000	0.008937	5.281868	2.046064	1.526842	0.683718	1.025244	0.000000	-10.000000	-0.466667	27.783333	321.166656	1023.000000	1023.000000	2046.000000
18.600000	0.010888	6.434743	2.325362	1.887513	1.132511	1.089356	0.000000	-10.000000	-0.433333	27.150000	330.500000	1023.000000	1023.000000	2046.000000
18.620001	0.012838	7.587387	3.316170	1.847997	0.885145	1.538076	0.000000	-10.000000	-0.416667	26.650000	339.500000	1023.000000	1023.000000	2046.000000
18.639999	0.013760	8.131904	3.673085	1.574148	0.995777	1.888894	0.000000	-10.000000	-0.400000	25.916668	348.500000	1023.000000	1023.000000	2046.000000
18.660000	0.013708	8.101335	3.222905	1.858570	1.644889	1.374970	0.000000	-10.000000	-0.400000	25.366667	357.333344	1023.000000	1023.000000	2046.000000
18.680000	0.015110	8.930251	3.756534	1.975804	1.695488	1.502426	0.000000	-10.000000	-0.391667	24.733334	365.833344	1023.000000	1023.000000	2046.000000
18.700001	0.016014	9.464499	4.726064	1.561620	1.121956	2.054860	0.000000	-10.000000	-0.358333	24.066668	374.166656	1023.000000	1023.000000	2046.000000
18.719999	0.015417	9.111187	4.174688	1.575390	1.677946	1.683163	0.000000	-10.000000	-0.333333	23.433334	382.333344	1023.000000	1023.000000	2046.000000
18.740000	0.015967	9.436347	4.159057	1.767235	1.984324	1.525731	0.000000	-10.000000	-0.308333	22.966667	390.333344	1023.000000	1023.000000	2046.000000
18.760000	0.017181	10.153770	4.953469	1.728070	1.636445	1.835786	0.000000	-10.000000	-0.291667	22.716667	398.166656	1023.000000	1023.000000	2046.000000
18.780001	0.018309	10.820682	5.386366	1.471521	1.603313	2.359482	0.000000	-10.000000	-0.250000	21.950001	405.666656	1023.000000	1023.000000	2046.000000
18.799999	0.018490	10.927512	4.860156	1.826113	2.288352	1.952891	0.000000	-10.000000	-0.225000	20.850000	413.166656	1023.000000	1023.000000	2046.000000
18.820000	0.020219	11.949641	5.214485	2.256535	2.493574	1.985048	0.000000	-10.000000	-0.208333	19.750000	420.333344	1023.000000	1023.000000	2046.000000
18.840000	0.022256	13.153025	6.204123	2.260485	2.163067	2.525350	0.000000	-10.000000	-0.191667	18.683334	427.166656	1023.000000	1023.000000	2046.000000
18.860001	0.023151	13.682528	6.156153	2.272225	2.562436	2.691714	0.000000	-10.000000	-0.150000	17.533333	433.500000	1023.000000	1023.000000	2046.000000
18.879999	0.023703	14.008391	5.923121	2.727321	3.023709	2.334240	0.000000	-10.000000	-0.108333	16.233334	439.500000	1023.000000	1023.000000	2046.000000
18.900000	0.025425	15.026332	6.477102	3.004194	3.016398	2.528638	0.000000	-10.000000	-0.091667	14.850000	445.166656	1023.000000	1023.000000	2046.000000
18.920000	0.026815	15.847503	7.225276	2.780076	2.694363	3.147788	0.000000	-10.000000	-0.083333	13.633333	450.333344	1023.000000	1023.000000	2046.000000
18.940001	0.026800	15.838933	6.851990	3.014183	3.136811	2.835949	0.000000	-10.000000	-0.075000	12.266667	455.166656	1023.000000	1023.000000	2046.000000
18.959999	0.027246	16.102423	6.649278	3.331087	3.494935	2.627123	0.000000	-10.000000	-0.041667	10.966667	459.666656	1023.000000	1023.000000	2046.000000
18.980000	0.028644	16.928783	7.275390	3.506228	3.292776	2.854389	0.000000	-10.000000	-0.016667	9.500000	463.666656	1023.000000	1023.000000	2046.000000
19.000000	0.029696	17.550539	7.907219	3.220316	2.995862	3.427141	0.000000	-10.000000	0.000000	7.816667	467.000000	1023.000000	1023.000000	2046.000000
19.020000	0.029193	17.252949	7.327421	3.514713	3.492823	2.917992	0.000000	-10.000000	0.000000	6.233334	469.833344	1023.000000	1023.000000	2046.000000
19.040001	0.029677	17.539185	7.249128	3.870277	3.656396	2.763383	0.000000	-10.000000	0.008333	4.333333	472.166656	1023.000000	1023.000000	2046.000000
19.059999	0.030390	17.960348	8.083654	3.690182	2.954925	3.231585	0.000000	-10.000000	0.025000	2.300000	473.833344	1023.000000	1023.000000	2046.000000
19.080000	0.029755	17.584951	7.650653	3.582248	3.186885	3.165164	0.000000	-10.000000	0.041667	0.400000	474.666656	1023.000000	1023.000000	2046.000000
19.100000	0.029153	17.229677	7.145231	3.890558	3.525998	2.667892	0.000000	-10.000000	0.050000	-1.233333	475.000000	1023.000000	1023.000000	2046.000000
19.120001	0.030142	17.814171	7.817317	3.955162	3.094625	2.947067	0.000000	-10.000000	0.058333	-2.666667	475.000000	1023.000000	1023.000000	2046.000000
19.139999	0.030426	17.981611	8.084206	3.624372	2.775214	3.497818	0.000000	-10.000000	0.058333	-4.366667	475.000000	1023.000000	1023.000000	2046.000000
19.160000	0.029034	17.158867	7.029693	4.109735	3.357810	2.661630	0.000000	-10.000000	0.058333	-5.850000	475.000000	1023.000000	1023.000000	2046.000000
19.180000	0.028553	16.874672	7.064131	4.151131	3.026813	2.632598	0.000000	-10.000000	0.050000	-6.933333	475.000000	1023.000000	1023.000000	2046.000000
19.200001	0.028447	16.811905	7.606127	3.739549	2.342884	3.123345	0.000000	-10.000000	0.050000	-7.450000	475.000000	1023.000000	1023.000000	2046.000000
19.219999	0.026704	15.782005	6.738715	3.813578	2.667324	2.562387	0.000000	-10.000000	0.050000	-7.533333	475.000000	1023.000000	1023.000000	2046.000000
19.240000	0.025839	15.270825	6.338491	4.007764	2.739525	2.185046	0.000000	-10.000000	0.050000	-7.316667	475.000000	1023.000000	1023.000000	2046.000000
19.260000	0.025410	15.017377	7.103989	3.549207	1.815029	2.549152	0.000000	-10.000000	0.066667	-7.400000	475.000000	1023.000000	1023.000000	2046.000000
19.280001	0.022484	13.288010	6.203604	3.439387	1.768293	1.876726	0.000000	-10.000000	0.083333	-8.233334	471.666656	1023.000000	1023.000000	2046.000000
19.299999	0.019486	11.516240	5.315876	3.656246	1.502650	1.041469	0.000000	-10.000000	0.100000	-9.716667	464.000000	1023.000000	1023.000000	2046.000000
19.320000	0.017981	10.626920	5.567062	3.516255	0.514454	1.029148	0.000000	-10.000000	0.100000	-11.083334	455.000000	1023.000000	1023.000000	2046.000000
19.340000	0.016579	9.798004	5.286498	3.212361	0.173603	1.125542	0.000000	-10.000000	0.100000	-11.966667	448.000000	1023.000000	1023.000000	2046.000000
19.360001	0.014460	8.546119	4.213758	3.555634	0.462133	0.314594	0.000000	-10.000000	0.108333	-12.500000	444.000000	1023.000000	1023.000000	2046.000000
19.379999	0.014281	8.439954	4.497008	3.660528	-0.046912	0.329330	0.000000	-10.000000	0.116667	-13.050000	440.000000	1023.000000	1023.000000	2046.000000
19.400000	0.014128	8.349854	4.684622	3.244066	-0.385139	0.806306	0.000000	-10.000000	0.133333	-13.533333	435.666656	1023.000000	1023.000000	2046.000000
19.420000	0.012307	7.273429	3.635932	3.656400	-0.002317	-0.016587	0.000000	-10.000000	0.141667	-14.016666	431.166656	1023.000000	1023.000000	2046.000000
19.440001	0.012496	7.384877	3.921602	3.811962	-0.409160	0.060472	0.000000	-10.000000	0.166667	-14.383333	426.333344	1023.000000	1023.000000	2046.000000
19.459999	0.012842	7.589497	4.374855	3.383335	-0.839242	0.670549	0.000000	-10.000000	0.183333	-14.883333	421.500000	1023.000000	1023.000000	2046.000000
19.480000	0.011363	6.715361	3.497945	3.673909	-0.451267	-0.005225	0.000000	-10.000000	0.200000	-15.333333	416.500000	1023.000000	1023.000000	2046.000000
19.500000	0.011176	6.605091	3.343886	3.899988	-0.447678	-0.191105	0.000000	-10.000000	0.200000	-15.816667	411.500000	1023.000000	1023.000000	2046.000000
19.520000	0.011676	6.900383	4.044209	3.506428	-1.050828	0.400573	0.000000	-10.000000	0.208333	-16.183334	406.166656	1023.000000	1023.000000	2046.000000
19.540001	0.011475	6.781739	3.819773	3.379037	-0.810178	0.393107	0.000000	-10.000000	0.225000	-16.616667	400.833344	1023.000000	1023.000000	2046.000000
19.559999	0.010533	6.224779	3.189662	3.708111	-0.475964	-0.197030	0.000000	-10.000000	0.241667	-17.016668	395.166656	1023.000000	1023.000000	2046.000000
19.580000	0.011298	6.676999	3.703053	3.753758	-0.838988	0.059176	0.000000	-10.000000	0.250000	-17.516668	389.500000	1023.000000	1023.000000	2046.000000
19.600000	0.011717	6.924604	4.038872	3.310442	-1.053771	0.629061	0.000000	-10.000000	0.258333	-17.866667	383.500000	1023.000000	1023.000000	2046.000000
19.620001	0.010145	5.995405	3.166602	3.611515	-0.614217	-0.168494	0.000000	-10.000000	0.258333	-18.050001	377.500000	1023.000000	1023.000000	2046.000000
19.639999	0.009761	5.768860	3.028497	3.691831	-0.613436	-0.338032	0.000000	-10.000000	0.266667	-18.200001	371.500000	1023.000000	1023.000000	2046.000000
19.660000	0.009682	5.722114	3.722533	3.097566	-1.291308	0.193323	0.000000	-10.000000	0.283333	-18.600000	365.500000	1023.000000	1023.000000	2046.000000
19.680000	0.008018	4.738909	3.103677	2.894522	-1.068753	-0.190537	0.000000	-10.000000	0.300000	-19.016666	359.333344	1023.000000	1023.000000	2046.000000
19.700001	0.006408	3.786887	2.551571	2.967930	-0.942928	-0.789686	0.000000	-10.000000	0.308333	-19.366667	353.000000	1023.000000	1023.000000	2046.000000
19.719999	0.005817	3.437951	2.769757	2.672144	-1.301243	-0.702706	0.000000	-10.000000	0.316667	-19.533335	346.500000	1023.000000	1023.000000	2046.000000
19.740000	0.005300	3.132541	3.174748	2.043242	-1.812929	-0.272520	0.000000	-10.000000	0.341667	-19.633335	340.000000	1023.000000	1023.000000	2046.000000
19.760000	0.003865	2.284154	2.570750	1.894369	-1.596311	-0.584655	0.000000	-10.000000	0.341667	-19.600000	333.500000	1023.000000	1023.000000	2046.000000
19.780001	0.002164	1.278793	2.002356	2.028897	-1.586103	-1.166358	0.000000	-10.000000	0.341667	-19.550001	327.000000	1023.000000	1023.000000	2046.000000
19.799999	0.001976	1.168098	2.020953	1.989907	-1.725350	-1.117413	0.000000	-10.000000	0.316667	-19.433334	320.500000	1023.000000	1023.000000	2046.000000
19.820000	0.002400	1.418118	2.508466	1.402039	-2.058455	-0.433932	0.000000	-10.000000	0.300000	-19.366667	314.000000	1023.000000	1023.000000	2046.000000
19.840000	0.001137	0.672044	1.829447	1.657877	-1.740196	-1.075084	0.000000	-10.000000	0.300000	-19.216667	307.500000	1023.000000	1023.000000	2046.000000
19.860001	0.000787	0.465218	1.496807	1.838521	-1.579378	-1.290732	0.000000	-10.000000	0.316667	-19.283333	301.000000	1023.000000	1023.000000	2046.000000
19.879999	0.001306	0.771667	2.017971	1.668496	-2.012558	-0.902242	0.000000	-10.000000	0.333333	-19.250000	294.666656	1023.000000	1023.000000	2046.000000
19.900000	0.001683	0.994426	2.157380	1.342195	-2.027458	-0.477691	0.000000	-10.000000	0.316667	-19.283333	288.166656	1023.000000	1023.000000	2046.000000
19.920000	0.000537	0.317178	1.561388	1.624964	-1.778002	-1.091172	0.000000	-10.000000	0.283333	-19.100000	281.833344	1023.000000	1023.000000	2046.000000
19.940001	0.000174	0.102656	1.196964	1.819457	-1.624965	-1.288800	0.000000	-10.000000	0.266667	-18.950001	275.333344	1023.000000	1023.000000	2046.000000
19.959999	0.000744	0.439602	1.838783	1.546560	-2.143960	-0.801781	0.000000	-10.000000	0.266667	-18.833334	269.000000	1023.000000	1023.000000	2046.000000
19.980000	0.000732	0.432722	1.720834	1.342929	-1.996886	-0.634155	0.000000	-10.000000	0.283333	-18.833334	262.666656	1023.000000	1023.000000	2046.000000
20.000000	-0.000590	-0.348456	1.079719	1.616287	-1.764305	-1.280156	0.000000	-10.000000	0.283333	-18.800001	256.500000	1023.000000	1023.000000	2046.000000
20.020000	-0.000446	-0.263722	1.233552	1.678808	-1.944164	-1.231918	0.000000	-10.000000	0.266667	-18.683334	250.166672	1023.000000	1023.000000	2046.000000
20.040001	0.000371	0.219175	1.750322	1.177736	-2.209700	-0.499184	0.000000	-10.000000	0.266667	-18.466667	243.833328	1023.000000	1023.000000	2046.000000
20.059999	-0.000987	-0.583141	1.011429	1.376417	-1.862170	-1.108818	0.000000	-10.000000	0.266667	-18.300001	237.500000	1023.000000	1023.000000	2046.000000
20.080000	-0.001991	-1.176763	0.661116	1.515294	-1.936358	-1.416815	0.000000	-10.000000	0.275000	-17.966667	231.500000	1023.000000	1023.000000	2046.000000
20.100000	-0.001831	-1.081914	1.159760	1.174819	-2.431420	-0.985074	0.000000	-10.000000	0.258333	-17.883333	225.500000	1023.000000	1023.000000	2046.000000
20.120001	-0.002255	-1.332867	0.971581	0.937918	-2.321670	-0.920697	0.000000	-10.000000	0.258333	-17.600000	219.500000	1023.000000	1023.000000	2046.000000
20.139999	-0.003589	-2.120967	0.399885	1.176587	-2.187972	-1.509468	0.000000	-10.000000	0.250000	-17.350000	213.666672	1023.000000	1023.000000	2046.000000
20.160000	-0.003217	-1.901003	0.444856	1.507347	-2.199408	-1.653798	0.000000	-10.000000	0.241667	-16.950001	208.000000	1023.000000	1023.000000	2046.000000
20.180000	-0.003008	-1.777880	0.919981	0.698803	-2.607090	-0.789574	0.000000	-10.000000	0.233333	-16.750000	202.333328	1023.000000	1023.000000	2046.000000
20.200001	-0.004559	-2.694335	0.124189	1.061448	-2.360507	-1.519465	0.000000	-10.000000	0.225000	-16.433334	196.833328	1023.000000	1023.000000	2046.000000
20.219999	-0.005842	-3.452342	-0.300693	1.170677	-2.497463	-1.824862	0.000000	-10.000000	0.216667	-16.133333	191.166672	1023.000000	1023.000000	2046.000000
20.240000	-0.006404	-3.784724	0.061142	0.689188	-3.091363	-1.443691	0.000000	-10.000000	0.208333	-15.616667	185.833328	1023.000000	1023.000000	2046.000000
20.260000	-0.007495	-4.429522	-0.219171	0.329951	-3.061535	-1.478768	0.000000	-10.000000	0.200000	-15.183333	180.500000	1023.000000	1023.000000	2046.000000
20.280001	-0.009865	-5.830174	-0.829453	0.434904	-3.157089	-2.278537	0.000000	-10.000000	0.200000	-14.600000	175.500000	1023.000000	1023.000000	2046.000000
20.299999	-0.012043	-7.117635	-1.344216	0.481259	-3.497936	-2.756742	0.000000	-10.000000	0.191667	-14.216667	170.666672	1023.000000	1023.000000	2046.000000
20.320000	-0.013581	-8.026583	-1.259665	0.132034	-4.283596	-2.615357	0.000000	-10.000000	0.183333	-13.616667	164.500000	1023.000000	1023.000000	2046.000000
20.340000	-0.015007	-8.869099	-1.608813	-0.116613	-4.517959	-2.625714	0.000000	-10.000000	0.150000	-13.083333	158.500000	1023.000000	1023.000000	2046.000000
20.360001	-0.017135	-10.126782	-2.396087	0.157997	-4.523606	-3.365087	0.000000	-10.000000	0.125000	-12.600000	154.000000	1023.000000	1023.000000	2046.000000
20.379999	-0.017940	-10.602286	-2.673979	0.394486	-4.679851	-3.642942	0.000000	-10.000000	0.108333	-12.466667	151.000000	1023.000000	1023.000000	2046.000000
20.400000	-0.017545	-10.368935	-2.206325	0.130324	-5.130463	-3.162471	0.000000	-10.000000	0.108333	-12.366667	148.166672	1023.000000	1023.000000	2046.000000
20.420000	-0.017691	-10.455605	-2.416712	0.084617	-4.980683	-3.142828	0.000000	-10.000000	0.116667	-12.233334	144.000000	1023.000000	1023.000000	2046.000000
20.440001	-0.018782	-11.100005	-2.892249	0.390904	-4.931343	-3.667318	0.000000	-10.000000	0.108333	-12.066667	140.000000	1023.000000	1023.000000	2046.000000
20.459999	-0.019083	-11.278224	-3.073135	0.625508	-4.974222	-3.856374	0.000000	-10.000000	0.108333	-11.883334	136.000000	1023.000000	1023.000000	2046.000000
20.480000	-0.018473	-10.917741	-2.634914	0.352097	-5.307814	-3.327110	0.000000	-10.000000	0.100000	-11.733334	132.000000	1023.000000	1023.000000	2046.000000
20.500000	-0.018053	-10.669493	-2.726948	0.248924	-5.040094	-3.151374	0.000000	-10.000000	0.100000	-11.500000	128.000000	1023.000000	1023.000000	2046.000000
20.520000	-0.018950	-11.199286	-3.046652	0.504280	-4.971446	-3.685467	0.000000	-10.000000	0.100000	-11.400001	124.166664	1023.000000	1023.000000	2046.000000
20.540001	-0.018912	-11.177164	-3.126281	0.630798	-4.911668	-3.770013	0.000000	-10.000000	0.100000	-11.216667	120.500000	1023.000000	1023.000000	2046.000000
20.559999	-0.017954	-10.610863	-2.566423	0.343015	-5.126388	-3.261066	0.000000	-10.000000	0.100000	-11.266667	116.833336	1023.000000	1023.000000	2046.000000
20.580000	-0.016975	-10.032226	-2.377037	0.173378	-4.885762	-2.942805	0.000000	-10.000000	0.100000	-11.266667	113.000000	1023.000000	1023.000000	2046.000000
20.600000	-0.017354	-10.256279	-2.642132	0.344518	-4.613439	-3.345226	0.000000	-10.000000	0.091667	-11.250000	109.000000	1023.000000	1023.000000	2046.000000
20.620001	-0.017780	-10.507911	-2.930450	0.464887	-4.521838	-3.520510	0.000000	-10.000000	0.091667	-11.066667	105.333336	1023.000000	1023.000000	2046.000000
20.639999	-0.017569	-10.383008	-2.576757	0.217771	-4.780094	-3.243928	0.000000	-10.000000	0.083333	-10.933333	101.666664	1023.000000	1023.000000	2046.000000
20.660000	-0.017386	-10.275000	-2.448717	-0.311812	-4.669365	-2.845105	0.000000	-10.000000	0.091667	-10.800000	98.166664	1023.000000	1023.000000	2046.000000
20.680000	-0.018869	-11.151725	-2.934894	-0.277212	-4.509237	-3.430382	0.000000	-10.000000	0.091667	-10.766666	94.500000	1023.000000	1023.000000	2046.000000
20.700001	-0.020016	-11.829549	-3.148133	-0.364300	-4.612840	-3.704276	0.000000	-10.000000	0.100000	-10.633333	90.833336	1023.000000	1023.000000	2046.000000
20.719999	-0.020213	-11.946154	-2.671035	-0.847087	-5.027257	-3.400775	0.000000	-10.000000	0.100000	-10.600000	87.333336	1023.000000	1023.000000	2046.000000
20.740000	-0.020408	-12.061302	-2.738679	-1.329407	-4.785121	-3.208095	0.000000	-10.000000	0.100000	-10.450000	83.666664	1023.000000	1023.000000	2046.000000
20.760000	-0.022168	-13.101487	-3.231008	-1.278463	-4.767155	-3.824862	0.000000	-10.000000	0.100000	-10.216667	80.333336	1023.000000	1023.000000	2046.000000
20.780001	-0.022766	-13.454491	-3.192307	-1.364209	-5.064542	-3.833433	0.000000	-10.000000	0.091667	-9.833334	76.833336	1023.000000	1023.000000	2046.000000
20.799999	-0.022294	-13.175869	-2.913484	-1.922085	-5.139482	-3.200818	0.000000	-10.000000	0.091667	-9.516667	73.666664	1023.000000	1023.000000	2046.000000
20.820000	-0.022947	-13.561543	-3.326512	-1.856614	-4.801800	-3.576618	0.000000	-10.000000	0.083333	-9.250000	70.333336	1023.000000	1023.000000	2046.000000
20.840000	-0.023607	-13.951826	-3.604007	-1.734510	-4.756312	-3.856997	0.000000	-10.000000	0.091667	-9.033334	67.166664	1023.000000	1023.000000	2046.000000
20.860001	-0.023271	-13.752968	-3.281888	-1.773259	-5.015902	-3.681918	0.000000	-10.000000	0.083333	-8.850000	64.166664	1023.000000	1023.000000	2046.000000
20.879999	-0.022243	-13.145588	-3.012291	-2.121488	-4.855331	-3.156478	0.000000	-10.000000	0.083333	-8.700000	61.333332	1023.000000	1023.000000	2046.000000
20.900000	-0.022611	-13.362988	-3.332234	-1.849848	-4.548232	-3.632674	0.000000	-10.000000	0.075000	-8.450000	58.500000	1023.000000	1023.000000	2046.000000
20.920000	-0.022744	-13.441936	-3.439980	-1.685059	-4.610964	-3.705932	0.000000	-10.000000	0.066667	-8.183333	55.500000	1023.000000	1023.000000	2046.000000
20.940001	-0.021661	-12.801615	-2.852200	-2.087206	-4.836658	-3.025550	0.000000	-10.000000	0.066667	-7.933333	52.666668	1023.000000	1023.000000	2046.000000
20.959999	-0.021441	-12.671912	-3.149991	-1.990961	-4.309453	-3.221508	0.000000	-10.000000	0.066667	-7.816667	50.000000	1023.000000	1023.000000	2046.000000
20.980000	-0.021858	-12.918353	-3.356127	-1.723228	-4.326205	-3.512793	0.000000	-10.000000	0.075000	-7.666667	47.500000	1023.000000	1023.000000	2046.000000
21.000000	-0.021682	-12.813895	-3.043696	-1.781436	-4.653536	-3.335227	0.000000	-10.000000	0.066667	-7.450000	45.000000	1023.000000	1023.000000	2046.000000
21.020000	-0.020655	-12.207199	-2.796263	-2.020657	-4.499861	-2.890419	0.000000	-10.000000	0.058333	-7.250000	42.500000	1023.000000	1023.000000	2046.000000
21.040001	-0.020867	-12.332404	-3.095290	-1.890636	-4.167873	-3.178604	0.000000	-10.000000	0.058333	-7.050000	40.000000	1023.000000	1023.000000	2046.000000
21.059999	-0.021380	-12.635366	-3.276641	-1.741032	-4.209509	-3.408184	0.000000	-10.000000	0.066667	-6.900000	37.666668	1023.000000	1023.000000	2046.000000
21.080000	-0.021260	-12.564789	-3.159152	-1.711922	-4.409305	-3.284410	0.000000	-10.000000	0.066667	-6.750000	35.333332	1023.000000	1023.000000	2046.000000
21.100000	-0.020436	-12.077696	-2.780508	-2.048496	-4.491299	-2.757394	0.000000	-10.000000	0.066667	-6.583333	33.000000	1023.000000	1023.000000	2046.000000
21.120001	-0.020583	-12.164783	-3.149040	-1.952122	-4.053957	-3.009664	0.000000	-10.000000	0.058333	-6.416667	30.666666	1023.000000	1023.000000	2046.000000
21.139999	-0.021065	-12.449211	-3.299614	-1.722445	-4.120917	-3.306234	0.000000	-10.000000	0.058333	-6.200000	28.500000	1023.000000	1023.000000	2046.000000
21.160000	-0.021145	-12.496809	-3.179464	-1.791130	-4.371237	-3.154978	0.000000	-10.000000	0.041667	-5.983334	26.500000	1023.000000	1023.000000	2046.000000
21.180000	-0.020255	-11.970741	-2.894912	-2.063584	-4.290728	-2.721518	0.000000	-10.000000	0.041667	-5.766667	24.500000	1023.000000	1023.000000	2046.000000
21.200001	-0.020552	-12.146416	-3.158272	-1.979512	-4.006966	-3.001665	0.000000	-10.000000	0.041667	-5.500000	22.500000	1023.000000	1023.000000	2046.000000
21.219999	-0.021570	-12.747960	-3.413187	-1.874367	-4.157957	-3.302449	0.000000	-10.000000	0.050000	-5.250000	20.666666	1023.000000	1023.000000	2046.000000
21.240000	-0.022557	-13.331331	-3.511822	-1.943596	-4.511007	-3.364907	0.000000	-10.000000	0.050000	-5.033333	19.000000	1023.000000	1023.000000	2046.000000
21.260000	-0.022550	-13.326962	-3.207494	-2.348709	-4.799328	-2.971431	0.000000	-10.000000	0.050000	-4.900000	17.333334	1023.000000	1023.000000	2046.000000
21.280001	-0.023211	-13.717577	-3.574472	-2.335960	-4.492943	-3.314202	0.000000	-10.000000	0.041667	-4.750000	15.666667	1023.000000	1023.000000	2046.000000
21.299999	-0.023963	-14.161961	-3.767066	-2.247236	-4.545253	-3.602406	0.000000	-10.000000	0.041667	-4.666667	14.000000	1023.000000	1023.000000	2046.000000
21.320000	-0.024303	-14.362956	-3.845050	-2.163612	-4.699929	-3.654365	0.000000	-10.000000	0.033333	-4.733334	12.500000	1023.000000	1023.000000	2046.000000
21.340000	-0.023329	-13.787195	-3.460737	-2.112278	-4.788393	-3.425787	0.000000	-10.000000	0.050000	-4.983334	11.000000	1023.000000	1023.000000	2046.000000
21.360001	-0.023106	-13.655617	-3.426883	-2.541529	-4.620602	-3.066603	0.000000	-10.000000	0.041667	-5.216667	9.333333	1023.000000	1023.000000	2046.000000
21.379999	-0.023515	-13.897371	-3.779661	-2.244540	-4.407959	-3.465212	0.000000	-10.000000	0.041667	-5.300000	7.500000	1023.000000	1023.000000	2046.000000
21.400000	-0.024442	-14.445047	-4.084406	-2.110753	-4.539300	-3.710588	0.000000	-10.000000	0.025000	-5.066667	5.666667	1023.000000	1023.000000	2046.000000
21.420000	-0.025425	-15.026177	-4.294261	-2.179179	-4.805299	-3.747437	0.000000	-10.000000	0.033333	-4.566667	4.000000	1023.000000	1023.000000	2046.000000
21.440001	-0.025944	-15.332623	-4.073205	-2.578666	-5.199791	-3.480960	0.000000	-10.000000	0.033333	-3.983333	2.500000	1023.000000	1023.000000	2046.000000
21.459999	-0.027029	-15.973869	-4.298404	-2.742939	-5.237005	-3.695522	0.000000	-10.000000	0.041667	-3.433333	1.166667	1023.000000	1023.000000	2046.000000
21.480000	-0.029689	-17.546270	-4.964785	-2.584175	-5.482159	-4.515151	0.000000	-10.000000	0.033333	-2.850000	0.333333	1023.000000	1023.000000	2046.000000
21.500000	-0.031863	-18.831161	-5.412786	-2.476680	-6.105932	-4.835763	0.000000	-10.000000	0.033333	-1.700000	0.000000	1023.000000	1023.000000	2046.000000
21.520000	-0.032418	-19.158941	-5.271893	-2.729460	-6.637414	-4.520175	0.000000	-10.000000	0.033333	-0.716667	0.000000	1023.000000	1023.000000	2046.000000
21.540001	-0.032675	-19.310890	-5.667984	-2.587766	-6.285341	-4.769799	0.000000	-10.000000	0.033333	0.000000	0.000000	1023.000000	1023.000000	2046.000000
21.559999	-0.033233	-19.640924	-5.945532	-2.269908	-6.309851	-5.115635	0.000000	-10.000000	0.033333	0.000000	0.000000	1023.000000	1023.000000	2046.000000
21.580000	-0.033400	-19.739586	-5.881086	-2.088536	-6.686900	-5.083064	0.000000	-10.000000	0.033333	0.000000	0.000000	1023.000000	1023.000000	2046.000000
21.600000	-0.032537	-19.229107	-5.536173	-2.245456	-6.823051	-4.624425	0.000000	-10.000000	0.033333	0.000000	0.000000	1023.000000	1023.000000	2046.000000
21.620001	-0.032389	-19.142042	-5.828315	-2.042787	-6.399057	-4.871883	0.000000	-10.000000	0.033333	0.000000	0.000000	1023.000000	1023.000000	2046.000000
21.639999	-0.032622	-19.279703	-6.011970	-1.767824	-6.401214	-5.098696	0.000000	-10.000000	0.016667	0.000000	0.000000	1023.000000	1023.000000	2046.000000
21.660000	-0.032409	-19.153736	-5.800483	-1.708907	-6.747303	-4.897043	0.000000	-10.000000	0.008333	0.000000	0.000000	1023.000000	1023.000000	2046.000000
21.680000	-0.031277	-18.484793	-5.474287	-1.917856	-6.654109	-4.438542	0.000000	-10.000000	0.008333	0.700000	0.000000	1023.000000	1023.000000	2046.000000
21.700001	-0.031155	-18.412443	-5.760732	-1.704659	-6.136659	-4.810392	0.000000	-10.000000	0.016667	1.566667	0.000000	1023.000000	1023.000000	2046.000000
21.719999	-0.030974	-18.305895	-5.715871	-1.526821	-6.186914	-4.876287	0.000000	-10.000000	0.016667	2.583333	0.000000	1023.000000	1023.000000	2046.000000
21.740000	-0.030283	-17.897291	-5.258668	-1.619333	-6.482998	-4.536293	0.000000	-10.000000	0.016667	2.833333	0.000000	1023.000000	1023.000000	2046.000000
21.760000	-0.028828	-17.037325	-5.001296	-1.804707	-6.077709	-4.153612	0.000000	-10.000000	0.008333	2.983333	0.000000	1023.000000	1023.000000	2046.000000
21.780001	-0.028596	-16.900225	-5.182366	-1.628032	-5.647674	-4.442153	0.000000	-10.000000	0.008333	3.350000	0.000000	1023.000000	1023.000000	2046.000000
21.799999	-0.028375	-16.769569	-5.146767	-1.547223	-5.694241	-4.381339	0.000000	-10.000000	-0.008333	4.166667	0.000000	1023.000000	1023.000000	2046.000000
21.820000	-0.027840	-16.453726	-4.734265	-1.847313	-5.907464	-3.964685	0.000000	-10.000000	-0.016667	5.116667	0.000000	1023.000000	1023.000000	2046.000000
21.840000	-0.027482	-16.241922	-4.793355	-2.070419	-5.424289	-3.953860	0.000000	-10.000000	-0.025000	5.866667	0.000000	1023.000000	1023.000000	2046.000000
21.860001	-0.028046	-16.575325	-4.871808	-2.112987	-5.316470	-4.274060	0.000000	-10.000000	-0.025000	6.266667	0.000000	1023.000000	1023.000000	2046.000000
21.879999	-0.028410	-16.790409	-4.844048	-2.222239	-5.503767	-4.220356	0.000000	-10.000000	-0.025000	6.716667	0.000000	1023.000000	1023.000000	2046.000000
21.900000	-0.027999	-16.547230	-4.337304	-2.746903	-5.759263	-3.703761	0.000000	-10.000000	-0.016667	7.316667	0.000000	1023.000000	1023.000000	2046.000000
21.920000	-0.027992	-16.543129	-4.523004	-2.887322	-5.240638	-3.892164	0.000000	-10.000000	-0.008333	8.283334	0.000000	1023.000000	1023.000000	2046.000000
21.940001	-0.028446	-16.811834	-4.674307	-2.847207	-5.183177	-4.107143	0.000000	-10.000000	-0.016667	9.316667	7.000000	1023.000000	1023.000000	2046.000000
21.959999	-0.028380	-16.772793	-4.478248	-2.933100	-5.462632	-3.898814	0.000000	-10.000000	-0.050000	10.866667	16.000000	1023.000000	1023.000000	2046.000000
21.980000	-0.027350	-16.163567	-4.153070	-3.279819	-5.380050	-3.350628	0.000000	-10.000000	-0.083333	12.016667	25.000000	1023.000000	1023.000000	2046.000000
22.000000	-0.026755	-15.812016	-4.317651	-3.218864	-4.779458	-3.496044	0.000000	-10.000000	-0.108333	13.066667	28.333334	1023.000000	1023.000000	2046.000000
22.020000	-0.026328	-15.559751	-4.353299	-3.075306	-4.527639	-3.603505	0.000000	-10.000000	-0.116667	13.700000	31.333334	1023.000000	1023.000000	2046.000000
22.040001	-0.025375	-14.996684	-4.136200	-2.951109	-4.510489	-3.398886	0.000000	-10.000000	-0.141667	14.516666	35.833332	1023.000000	1023.000000	2046.000000
22.059999	-0.023789	-14.059486	-3.563021	-3.091564	-4.586695	-2.818207	0.000000	-10.000000	-0.166667	15.500000	40.666668	1023.000000	1023.000000	2046.000000
22.080000	-0.022142	-13.085653	-3.373889	-3.115985	-4.048432	-2.547347	0.000000	-10.000000	-0.175000	16.283333	45.500000	1023.000000	1023.000000	2046.000000
22.100000	-0.021178	-12.516204	-3.414976	-2.857404	-3.541411	-2.702412	0.000000	-10.000000	-0.183333	17.216667	50.833332	1023.000000	1023.000000	2046.000000
22.120001	-0.020129	-11.896081	-3.319241	-2.566532	-3.365446	-2.644862	0.000000	-10.000000	-0.183333	17.916668	56.500000	1023.000000	1023.000000	2046.000000
22.139999	-0.018816	-11.120207	-2.886326	-2.529107	-3.505847	-2.198927	0.000000	-10.000000	-0.216667	18.716667	62.500000	1023.000000	1023.000000	2046.000000
22.160000	-0.016850	-9.958293	-2.451540	-2.657691	-3.196509	-1.652553	0.000000	-10.000000	-0.233333	19.400000	68.500000	1023.000000	1023.000000	2046.000000
22.180000	-0.015947	-9.424664	-2.491861	-2.447375	-2.660453	-1.824975	0.000000	-10.000000	-0.266667	20.000000	74.833336	1023.000000	1023.000000	2046.000000
22.200001	-0.014923	-8.819422	-2.440916	-2.223110	-2.367216	-1.788179	0.000000	-10.000000	-0.275000	20.733334	81.500000	1023.000000	1023.000000	2046.000000
22.219999	-0.013943	-8.240586	-2.141541	-2.102419	-2.487383	-1.509244	0.000000	-10.000000	-0.291667	21.266666	88.333336	1023.000000	1023.000000	2046.000000
22.240000	-0.012271	-7.252285	-1.621171	-2.259822	-2.471411	-0.899881	0.000000	-10.000000	-0.291667	21.816668	95.333336	1023.000000	1023.000000	2046.000000
22.260000	-0.011143	-6.585221	-1.585325	-2.142457	-1.906340	-0.951099	0.000000	-10.000000	-0.300000	22.216667	102.500000	1023.000000	1023.000000	2046.000000
22.280001	-0.010532	-6.224504	-1.632169	-1.909083	-1.595584	-1.087669	0.000000	-10.000000	-0.300000	22.566668	109.833336	1023.000000	1023.000000	2046.000000
22.299999	-0.009586	-5.665577	-1.363680	-1.719361	-1.706506	-0.876030	0.000000	-10.000000	-0.316667	23.150000	117.333336	1023.000000	1023.000000	2046.000000
22.320000	-0.007797	-4.607811	-0.786228	-1.897745	-1.699876	-0.223963	0.000000	-10.000000	-0.341667	23.700001	125.000000	1023.000000	1023.000000	2046.000000
22.340000	-0.006878	-4.064766	-0.809656	-1.749854	-1.117131	-0.388125	0.000000	-10.000000	-0.366667	24.283335	130.333328	1023.000000	1023.000000	2046.000000
22.360001	-0.006160	-3.640348	-0.829853	-1.458843	-0.815538	-0.536114	0.000000	-10.000000	-0.391667	24.900002	138.333328	1023.000000	1023.000000	2046.000000
22.379999	-0.005025	-2.970036	-0.439998	-1.289924	-1.016645	-0.223469	0.000000	-10.000000	-0.416667	25.450001	146.333328	1023.000000	1023.000000	2046.000000
22.400000	-0.003593	-2.123580	0.027314	-1.532353	-0.969297	0.350756	0.000000	-10.000000	-0.441667	26.100000	157.333328	1023.000000	1023.000000	2046.000000
22.420000	-0.003243	-1.916532	-0.082412	-1.331466	-0.489224	-0.013430	0.000000	-10.000000	-0.441667	26.483334	166.000000	1023.000000	1023.000000	2046.000000
22.440001	-0.003341	-1.974618	-0.115763	-1.181451	-0.509894	-0.167510	0.000000	-10.000000	-0.441667	26.833334	174.833328	1023.000000	1023.000000	2046.000000
22.459999	-0.002780	-1.642952	0.351916	-1.307206	-0.924592	0.236930	0.000000	-10.000000	-0.450000	27.183334	183.666672	1023.000000	1023.000000	2046.000000
22.480000	-0.001541	-0.910792	0.556073	-1.377028	-0.492081	0.402245	0.000000	-10.000000	-0.475000	27.583334	192.666672	1023.000000	1023.000000	2046.000000
22.500000	-0.000889	-0.525578	0.592113	-1.127262	-0.123908	0.133479	0.000000	-10.000000	-0.491667	27.766668	201.833328	1023.000000	1023.000000	2046.000000
22.520000	0.000340	0.201172	0.831135	-0.862849	-0.130656	0.363542	0.000000	-10.000000	-0.491667	27.933334	211.166672	1023.000000	1023.000000	2046.000000
22.540001	0.002854	1.686817	1.483023	-0.659523	-0.087374	0.950690	0.000000	-10.000000	-0.475000	28.000000	220.333328	1023.000000	1023.000000	2046.000000
22.559999	0.004147	2.450937	1.594758	-0.721133	0.435964	1.141348	0.000000	-10.000000	-0.458333	27.916668	229.666672	1023.000000	1023.000000	2046.000000
22.580000	0.005445	3.218210	1.628968	-0.238391	0.830701	0.996932	0.000000	-10.000000	-0.466667	27.833334	239.000000	1023.000000	1023.000000	2046.000000
22.600000	0.006018	3.556519	1.627770	0.053105	0.843251	1.032393	0.000000	-10.000000	-0.491667	27.983334	248.333328	1023.000000	1023.000000	2046.000000
22.620001	0.007078	4.183239	2.123044	-0.000717	0.517753	1.543158	0.000000	-10.000000	-0.525000	28.466667	257.666656	1023.000000	1023.000000	2046.000000
22.639999	0.007850	4.639331	2.250793	-0.086442	0.825180	1.649801	0.000000	-10.000000	-0.541667	28.866667	267.000000	1023.000000	1023.000000	2046.000000
22.660000	0.006961	4.113983	1.978119	0.090567	0.967192	1.078105	0.000000	-10.000000	-0.541667	29.150000	276.666656	1023.000000	1023.000000	2046.000000
22.680000	0.005317	3.142634	1.701005	0.285902	0.425443	0.730284	0.000000	-10.000000	-0.533333	29.083334	286.500000	1023.000000	1023.000000	2046.000000
22.700001	0.004610	2.724793	1.775468	0.260866	-0.215457	0.903916	0.000000	-10.000000	-0.516667	28.833334	296.166656	1023.000000	1023.000000	2046.000000
22.719999	0.004852	2.867366	1.762167	0.310614	-0.148777	0.943362	0.000000	-10.000000	-0.516667	28.783335	305.833344	1023.000000	1023.000000	2046.000000
22.740000	0.005074	2.998739	1.582424	0.659420	0.191646	0.565249	0.000000	-10.000000	-0.508333	28.666668	315.333344	1023.000000	1023.000000	2046.000000
22.760000	0.005638	3.331872	1.544782	0.927460	0.323223	0.536407	0.000000	-10.000000	-0.516667	28.883333	325.000000	1023.000000	1023.000000	2046.000000
22.780001	0.006527	3.857249	1.743035	1.236101	0.169740	0.708374	0.000000	-10.000000	-0.516667	28.700001	334.666656	1023.000000	1023.000000	2046.000000
22.799999	0.008187	4.838283	2.210828	1.260813	0.063292	1.303350	0.000000	-10.000000	-0.516667	28.683332	344.166656	1023.000000	1023.000000	2046.000000
22.820000	0.009645	5.699946	2.386659	1.446003	0.352464	1.514819	0.000000	-10.000000	-0.516667	28.616667	353.833344	1023.000000	1023.000000	2046.000000
22.840000	0.010438	6.168581	2.332279	1.802102	0.704413	1.329787	0.000000	-10.000000	-0.500000	28.466667	363.166656	1023.000000	1023.000000	2046.000000
22.860001	0.011462	6.774282	2.344223	2.185417	0.850838	1.393804	0.000000	-10.000000	-0.483333	28.233334	372.833344	1023.000000	1023.000000	2046.000000
22.879999	0.012914	7.632194	2.811971	2.308780	0.601134	1.910308	0.000000	-10.000000	-0.458333	27.600000	382.166656	1023.000000	1023.000000	2046.000000
22.900000	0.014730	8.705653	3.213203	2.359051	0.854260	2.279139	0.000000	-10.000000	-0.441667	27.066668	391.666656	1023.000000	1023.000000	2046.000000
22.920000	0.015666	9.258333	3.166636	2.723103	1.422342	1.946252	0.000000	-10.000000	-0.416667	26.733334	400.833344	1023.000000	1023.000000	2046.000000
22.940001	0.017109	10.111670	3.469967	3.077591	1.455593	2.108519	0.000000	-10.000000	-0.391667	26.083334	410.000000	1023.000000	1023.000000	2046.000000
22.959999	0.019285	11.397550	4.211667	3.118598	1.309124	2.758161	0.000000	-10.000000	-0.366667	25.183334	418.666656	1023.000000	1023.000000	2046.000000
22.980000	0.021208	12.534158	4.455956	3.361474	1.932014	2.784714	0.000000	-10.000000	-0.341667	23.916666	427.166656	1023.000000	1023.000000	2046.000000
23.000000	0.022276	13.165125	4.624010	3.593994	2.272299	2.674822	0.000000	-10.000000	-0.300000	23.033333	435.166656	1023.000000	1023.000000	2046.000000
23.020000	0.023239	13.734167	4.933525	3.763352	2.258979	2.778311	0.000000	-10.000000	-0.258333	22.133333	443.166656	1023.000000	1023.000000	2046.000000
23.040001	0.024511	14.485775	5.538971	3.601609	2.118615	3.226580	0.000000	-10.000000	-0.233333	21.166668	450.666656	1023.000000	1023.000000	2046.000000
23.059999	0.025538	15.092999	5.846814	3.517523	2.475222	3.253439	0.000000	-10.000000	-0.216667	20.083334	458.000000	1023.000000	1023.000000	2046.000000
23.080000	0.025488	15.063542	5.868005	3.533821	2.765049	2.896667	0.000000	-10.000000	-0.208333	18.983334	464.833344	1023.000000	1023.000000	2046.000000
23.100000	0.025557	15.104409	6.010604	3.578959	2.667483	2.847364	0.000000	-10.000000	-0.191667	18.250000	471.333344	1023.000000	1023.000000	2046.000000
23.120001	0.026333	15.563097	6.575305	3.251146	2.404308	3.332339	0.000000	-10.000000	-0.175000	17.783335	477.500000	1023.000000	1023.000000	2046.000000
23.139999	0.026936	15.918918	6.669582	3.196788	2.801375	3.251172	0.000000	-10.000000	-0.166667	17.800001	483.500000	1023.000000	1023.000000	2046.000000
23.160000	0.026936	15.918942	6.665296	3.320014	3.031974	2.901659	0.000000	-10.000000	-0.150000	17.650002	489.500000	1023.000000	1023.000000	2046.000000
23.180000	0.027463	16.230610	6.748286	3.504792	3.040406	2.937125	0.000000	-10.000000	-0.150000	17.316668	495.500000	1023.000000	1023.000000	2046.000000
23.200001	0.029008	17.143713	7.274889	3.463458	2.935207	3.470160	0.000000	-10.000000	-0.116667	16.550001	501.500000	1023.000000	1023.000000	2046.000000
23.219999	0.030790	18.197002	7.669087	3.522369	3.225088	3.780459	0.000000	-10.000000	-0.108333	15.583334	507.166656	1023.000000	1023.000000	2046.000000
23.240000	0.032044	18.938274	7.857411	3.772625	3.660333	3.647906	0.000000	-10.000000	-0.075000	14.666667	512.500000	1023.000000	1023.000000	2046.000000
23.260000	0.032901	19.444775	7.910477	4.047885	3.926877	3.559536	0.000000	-10.000000	-0.075000	13.816667	517.333313	1023.000000	1023.000000	2046.000000
23.280001	0.033916	20.044119	8.213495	4.312210	3.790528	3.727887	0.000000	-10.000000	-0.058333	12.916667	522.166687	1023.000000	1023.000000	2046.000000
23.299999	0.035487	20.972733	8.718809	4.277058	3.760812	4.216054	0.000000	-10.000000	-0.050000	11.783334	526.666687	1023.000000	1023.000000	2046.000000
23.320000	0.036332	21.471962	8.777774	4.493732	4.146880	4.053576	0.000000	-10.000000	-0.025000	10.250000	531.000000	1023.000000	1023.000000	2046.000000
23.340000	0.036664	21.668396	8.821239	4.658645	4.304528	3.883983	0.000000	-10.000000	-0.008333	8.666667	534.666687	1023.000000	1023.000000	2046.000000
23.360001	0.036802	21.749870	8.775403	4.910645	4.283755	3.780067	0.000000	-10.000000	0.008333	6.533333	537.833313	1023.000000	1023.000000	2046.000000
23.379999	0.037585	22.212538	9.148150	4.894309	3.991072	4.179006	0.000000	-10.000000	0.025000	3.766667	540.333313	1023.000000	1023.000000	2046.000000
23.400000	0.038524	22.767477	9.328265	4.894085	4.159047	4.386080	0.000000	-10.000000	0.041667	0.566667	542.000000	1023.000000	1023.000000	2046.000000
23.420000	0.038528	22.769917	9.321716	5.018399	4.346101	4.083702	0.000000	-10.000000	0.050000	-2.150000	542.833313	1023.000000	1023.000000	2046.000000
23.440001	0.038058	22.491989	9.139303	5.148540	4.376019	3.828129	0.000000	-10.000000	0.050000	-4.566667	543.000000	1023.000000	1023.000000	2046.000000
23.459999	0.037405	22.106333	9.156897	5.208511	3.921250	3.819676	0.000000	-10.000000	0.066667	-6.566667	543.000000	1023.000000	1023.000000	2046.000000
23.480000	0.037755	22.313494	9.318371	5.035597	3.788855	4.170671	0.000000	-10.000000	0.083333	-8.366667	543.000000	1023.000000	1023.000000	2046.000000
23.500000	0.037454	22.135105	9.255288	5.071254	3.949087	3.859476	0.000000	-10.000000	0.100000	-9.516667	543.000000	1023.000000	1023.000000	2046.000000
23.520000	0.036850	21.778305	9.061153	5.103479	4.011865	3.601808	0.000000	-10.000000	0.108333	-10.416667	543.000000	1023.000000	1023.000000	2046.000000
23.540001	0.036312	21.460644	8.845317	5.269957	3.868734	3.476636	0.000000	-10.000000	0.116667	-11.300000	543.000000	1023.000000	1023.000000	2046.000000
23.559999	0.036497	21.569500	8.989269	5.459519	3.504866	3.615845	0.000000	-10.000000	0.133333	-12.216667	535.666687	1023.000000	1023.000000	2046.000000
23.580000	0.035282	20.851698	8.746953	5.022049	3.343654	3.739041	0.000000	-10.000000	0.141667	-13.050000	526.666687	1023.000000	1023.000000	2046.000000
23.600000	0.033883	20.024601	8.403769	5.121004	3.249984	3.249844	0.000000	-10.000000	0.150000	-13.650001	516.166687	1023.000000	1023.000000	2046.000000
23.620001	0.032038	18.934723	7.956506	5.151986	3.001344	2.824886	0.000000	-10.000000	0.141667	-14.033334	511.500000	1023.000000	1023.000000	2046.000000
23.639999	0.030940	18.285402	7.880184	4.940181	2.491336	2.973702	0.000000	-10.000000	0.150000	-14.266666	506.833344	1023.000000	1023.000000	2046.000000
23.660000	0.030380	17.954313	7.859744	4.637499	2.362923	3.094147	0.000000	-10.000000	0.175000	-14.550000	502.166656	1023.000000	1023.000000	2046.000000
23.680000	0.027965	16.527567	7.399500	4.614682	2.174193	2.339192	0.000000	-10.000000	0.208333	-15.183333	497.333344	1023.000000	1023.000000	2046.000000
23.700001	0.024690	14.592021	6.734175	4.568041	1.612018	1.677788	0.000000	-10.000000	0.233333	-15.950001	492.166656	1023.000000	1023.000000	2046.000000
23.719999	0.021787	12.876057	6.233824	4.531190	0.781818	1.329226	0.000000	-10.000000	0.241667	-16.866667	486.833344	1023.000000	1023.000000	2046.000000
23.740000	0.020667	12.214476	6.025289	4.373879	0.359254	1.456053	0.000000	-10.000000	0.250000	-17.600000	481.166656	1023.000000	1023.000000	2046.000000
23.760000	0.019141	11.312231	5.637664	4.450389	0.246257	0.977921	0.000000	-10.000000	0.250000	-18.116667	475.500000	1023.000000	1023.000000	2046.000000
23.780001	0.017577	10.387974	5.230568	4.492956	0.060750	0.603700	0.000000	-10.000000	0.258333	-18.516666	469.500000	1023.000000	1023.000000	2046.000000
23.799999	0.016114	9.523174	4.917793	4.576052	-0.351106	0.380436	0.000000	-10.000000	0.266667	-18.800001	463.166656	1023.000000	1023.000000	2046.000000
23.820000	0.016316	9.642736	4.949574	4.439594	-0.536501	0.790069	0.000000	-10.000000	0.283333	-19.200001	456.833344	1023.000000	1023.000000	2046.000000
23.840000	0.015677	9.265326	4.683082	4.550732	-0.410304	0.441816	0.000000	-10.000000	0.291667	-19.533335	450.166656	1023.000000	1023.000000	2046.000000
23.860001	0.014528	8.585755	4.377451	4.561078	-0.535887	0.183114	0.000000	-10.000000	0.316667	-19.816668	443.833344	1023.000000	1023.000000	2046.000000
23.879999	0.013511	7.984751	4.171663	4.593293	-0.882487	0.102282	0.000000	-10.000000	0.341667	-20.150002	437.166656	1023.000000	1023.000000	2046.000000
23.900000	0.013936	8.236072	4.256615	4.472866	-0.953592	0.460183	0.000000	-10.000000	0.358333	-20.400002	430.500000	1023.000000	1023.000000	2046.000000
23.920000	0.013585	8.028510	4.148446	4.475266	-0.777710	0.182508	0.000000	-10.000000	0.366667	-20.733334	423.666656	1023.000000	1023.000000	2046.000000
23.940001	0.012750	7.535096	3.982939	4.415085	-0.818459	-0.044470	0.000000	-10.000000	0.366667	-20.866667	416.833344	1023.000000	1023.000000	2046.000000
23.959999	0.012271	7.252293	4.035512	4.352261	-1.145480	0.010000	0.000000	-10.000000	0.366667	-21.150000	409.833344	1023.000000	1023.000000	2046.000000
23.980000	0.013319	7.871278	4.177182	4.290161	-0.982361	0.386297	0.000000	-10.000000	0.358333	-21.166666	402.666656	1023.000000	1023.000000	2046.000000
24.000000	0.013248	7.829329	4.085730	4.385859	-0.760119	0.117859	0.000000	-10.000000	0.350000	-21.116667	395.500000	1023.000000	1023.000000	2046.000000
24.020000	0.012167	7.190497	3.889249	4.381529	-0.916402	-0.163879	0.000000	-10.000000	0.358333	-20.933334	388.500000	1023.000000	1023.000000	2046.000000
24.040001	0.011405	6.740534	3.748183	4.263256	-1.142523	-0.128382	0.000000	-10.000000	0.366667	-20.850000	381.500000	1023.000000	1023.000000	2046.000000
24.059999	0.011408	6.741846	3.799646	4.010885	-1.127642	0.058956	0.000000	-10.000000	0.375000	-20.966667	374.500000	1023.000000	1023.000000	2046.000000
24.080000	0.010398	6.145156	3.677534	3.872203	-1.084014	-0.320567	0.000000	-10.000000	0.375000	-21.266666	367.500000	1023.000000	1023.000000	2046.000000
24.100000	0.008925	5.274377	3.480194	3.615511	-1.229231	-0.592097	0.000000	-10.000000	0.375000	-21.566668	360.333344	1023.000000	1023.000000	2046.000000
24.120001	0.007340	4.337780	3.284264	3.329684	-1.537981	-0.738186	0.000000	-10.000000	0.366667	-21.433334	353.166656	1023.000000	1023.000000	2046.000000
24.139999	0.007007	4.141276	3.306520	2.968649	-1.670101	-0.463792	0.000000	-10.000000	0.383333	-21.333334	346.000000	1023.000000	1023.000000	2046.000000
24.160000	0.006171	3.647288	3.172244	2.747677	-1.643523	-0.629109	0.000000	-10.000000	0.383333	-21.866667	339.000000	1023.000000	1023.000000	2046.000000
24.180000	0.004829	2.853693	2.870598	2.529666	-1.671126	-0.875445	0.000000	-10.000000	0.400000	-22.233334	331.666656	1023.000000	1023.000000	2046.000000
24.200001	0.003287	1.942812	2.485483	2.397824	-1.854103	-1.086392	0.000000	-10.000000	0.383333	-22.450001	324.333344	1023.000000	1023.000000	2046.000000
24.219999	0.002926	1.729187	2.479888	2.178021	-2.087903	-0.840819	0.000000	-10.000000	0.391667	-22.016666	316.833344	1023.000000	1023.000000	2046.000000
24.240000	0.003237	1.913210	2.408447	2.087607	-1.848505	-0.734339	0.000000	-10.000000	0.383333	-22.000000	309.500000	1023.000000	1023.000000	2046.000000
24.260000	0.002863	1.691949	2.363583	2.087654	-1.792481	-0.966807	0.000000	-10.000000	0.383333	-21.950001	302.166656	1023.000000	1023.000000	2046.000000
24.280001	0.001914	1.130885	2.129384	2.048348	-1.897365	-1.149482	0.000000	-10.000000	0.375000	-21.633333	294.833344	1023.000000	1023.000000	2046.000000
24.299999	0.001777	1.050468	2.125602	1.911867	-2.128268	-0.858734	0.000000	-10.000000	0.358333	-21.233334	287.666656	1023.000000	1023.000000	2046.000000
24.320000	0.002460	1.453971	2.048920	1.928715	-1.843083	-0.680580	0.000000	-10.000000	0.358333	-20.450001	280.500000	1023.000000	1023.000000	2046.000000
24.340000	0.002108	1.245766	2.063769	1.950847	-1.848843	-0.920008	0.000000	-10.000000	0.358333	-19.933334	275.833344	1023.000000	1023.000000	2046.000000
24.360001	0.001071	0.633206	1.826319	1.937822	-2.004776	-1.126159	0.000000	-10.000000	0.366667	-19.733334	269.000000	1023.000000	1023.000000	2046.000000
24.379999	0.001009	0.596528	1.789049	1.758753	-2.153054	-0.798219	0.000000	-10.000000	0.358333	-19.983334	262.333344	1023.000000	1023.000000	2046.000000
24.400000	0.001577	0.931712	1.712305	1.807111	-1.862104	-0.725600	0.000000	-10.000000	0.350000	-20.100000	253.333328	1023.000000	1023.000000	2046.000000
24.420000	0.001013	0.598864	1.677530	1.761210	-1.907519	-0.932357	0.000000	-10.000000	0.341667	-20.050001	246.500000	1023.000000	1023.000000	2046.000000
24.440001	-0.000112	-0.066475	1.370278	1.736437	-2.017807	-1.155384	0.000000	-10.000000	0.333333	-19.766666	239.666672	1023.000000	1023.000000	2046.000000
24.459999	-0.000407	-0.240469	1.402048	1.524135	-2.283294	-0.883359	0.000000	-10.000000	0.316667	-19.566668	233.000000	1023.000000	1023.000000	2046.000000
24.480000	0.000130	0.076826	1.321082	1.571310	-1.991125	-0.824441	0.000000	-10.000000	0.291667	-19.300001	226.666672	1023.000000	1023.000000	2046.000000
24.500000	-0.000295	-0.174398	1.241982	1.499000	-1.933419	-0.981961	0.000000	-10.000000	0.266667	-18.750000	220.166672	1023.000000	1023.000000	2046.000000
24.520000	-0.002027	-1.198166	0.959214	1.379136	-2.314894	-1.221622	0.000000	-10.000000	0.241667	-17.833334	213.833328	1023.000000	1023.000000	2046.000000
24.540001	-0.002270	-1.341676	0.830116	1.148867	-2.430629	-0.890030	0.000000	-10.000000	0.258333	-17.433334	207.833328	1023.000000	1023.000000	2046.000000
24.559999	-0.002764	-1.633291	0.595464	1.181352	-2.242369	-1.167738	0.000000	-10.000000	0.258333	-17.733334	202.166672	1023.000000	1023.000000	2046.000000
24.580000	-0.004060	-2.399625	0.496393	1.016103	-2.534171	-1.377951	0.000000	-10.000000	0.266667	-18.133333	196.500000	1023.000000	1023.000000	2046.000000
24.600000	-0.005229	-3.090353	0.349413	0.930754	-2.891387	-1.479133	0.000000	-10.000000	0.241667	-18.083334	190.500000	1023.000000	1023.000000	2046.000000
24.620001	-0.004236	-2.503417	0.280956	1.047082	-2.515949	-1.315506	0.000000	-10.000000	0.241667	-17.750000	184.500000	1023.000000	1023.000000	2046.000000
24.639999	-0.004669	-2.759209	0.213090	0.865284	-2.425360	-1.412223	0.000000	-10.000000	0.233333	-17.683334	178.500000	1023.000000	1023.000000	2046.000000
24.660000	-0.005791	-3.422634	0.070849	0.914887	-2.813210	-1.595160	0.000000	-10.000000	0.241667	-17.550001	172.500000	1023.000000	1023.000000	2046.000000
24.680000	-0.006695	-3.956660	-0.198519	0.663615	-3.043664	-1.378092	0.000000	-10.000000	0.233333	-17.366667	166.500000	1023.000000	1023.000000	2046.000000
24.700001	-0.007095	-4.193003	-0.480203	0.629430	-2.800030	-1.542200	0.000000	-10.000000	0.233333	-16.983334	160.500000	1023.000000	1023.000000	2046.000000
24.719999	-0.008900	-5.260167	-0.575825	0.392821	-3.201411	-1.875753	0.000000	-10.000000	0.216667	-16.633333	154.833328	1023.000000	1023.000000	2046.000000
24.740000	-0.011472	-6.779782	-0.958439	0.110836	-3.743512	-2.188668	0.000000	-10.000000	0.208333	-16.100000	149.333328	1023.000000	1023.000000	2046.000000
24.760000	-0.012788	-7.557435	-1.407277	-0.027496	-3.875543	-2.247118	0.000000	-10.000000	0.200000	-15.716667	144.000000	1023.000000	1023.000000	2046.000000
24.780001	-0.014872	-8.789545	-1.842521	0.010645	-4.127401	-2.830269	0.000000	-10.000000	0.200000	-15.166667	138.666672	1023.000000	1023.000000	2046.000000
24.799999	-0.017353	-10.255856	-2.321870	-0.125202	-4.647495	-3.161288	0.000000	-10.000000	0.200000	-14.716667	133.500000	1023.000000	1023.000000	2046.000000
24.820000	-0.018735	-11.072586	-2.601500	-0.290136	-5.088640	-3.092310	0.000000	-10.000000	0.200000	-14.300000	128.666672	1023.000000	1023.000000	2046.000000
24.840000	-0.018599	-10.992202	-2.831787	-0.035142	-4.801860	-3.323413	0.000000	-10.000000	0.200000	-14.066667	123.833336	1023.000000	1023.000000	2046.000000
24.860001	-0.019351	-11.436644	-2.846415	-0.028026	-5.064019	-3.498184	0.000000	-10.000000	0.200000	-13.816667	119.166664	1023.000000	1023.000000	2046.000000
24.879999	-0.020560	-12.151252	-3.012957	-0.052541	-5.510213	-3.575540	0.000000	-10.000000	0.200000	-13.583334	114.500000	1023.000000	1023.000000	2046.000000
24.900000	-0.019490	-11.518436	-3.218788	0.164607	-5.003586	-3.460669	0.000000	-10.000000	0.191667	-13.350000	110.000000	1023.000000	1023.000000	2046.000000
24.920000	-0.019921	-11.773304	-3.087282	0.137598	-5.233715	-3.589905	0.000000	-10.000000	0.175000	-13.200000	105.500000	1023.000000	1023.000000	2046.000000
24.940001	-0.021124	-12.484359	-3.243374	0.084538	-5.640697	-3.684825	0.000000	-10.000000	0.158333	-12.966667	101.166664	1023.000000	1023.000000	2046.000000
24.959999	-0.020132	-11.897840	-3.383929	0.032220	-5.244916	-3.301214	0.000000	-10.000000	0.150000	-12.783334	96.833336	1023.000000	1023.000000	2046.000000
24.980000	-0.019827	-11.717523	-3.356788	0.211750	-5.045517	-3.526967	0.000000	-10.000000	0.133333	-12.550000	92.500000	1023.000000	1023.000000	2046.000000
25.000000	-0.020564	-12.153168	-3.279881	0.116110	-5.359737	-3.629660	0.000000	-10.000000	0.116667	-12.450001	88.166664	1023.000000	1023.000000	2046.000000
25.020000	-0.020430	-12.073981	-3.219195	-0.105794	-5.426249	-3.322744	0.000000	-10.000000	0.108333	-12.366667	84.000000	1023.000000	1023.000000	2046.000000
25.040001	-0.019054	-11.261138	-3.177220	0.027014	-4.934737	-3.176195	0.000000	-10.000000	0.116667	-12.300000	80.000000	1023.000000	1023.000000	2046.000000
25.059999	-0.018522	-10.946731	-2.966997	0.106872	-4.786114	-3.300491	0.000000	-10.000000	0.116667	-12.183333	76.000000	1023.000000	1023.000000	2046.000000
25.080000	-0.019506	-11.528274	-3.028883	-0.059216	-5.064563	-3.375611	0.000000	-10.000000	0.108333	-11.866667	72.000000	1023.000000	1023.000000	2046.000000
25.100000	-0.019618	-11.594121	-3.191312	-0.387351	-4.962418	-3.053040	0.000000	-10.000000	0.100000	-11.550000	68.000000	1023.000000	1023.000000	2046.000000
25.120001	-0.019419	-11.476766	-3.291586	-0.325382	-4.586931	-3.272868	0.000000	-10.000000	0.100000	-11.166667	64.000000	1023.000000	1023.000000	2046.000000
25.139999	-0.020266	-11.976985	-3.198146	-0.660314	-4.774348	-3.344178	0.000000	-10.000000	0.100000	-11.066667	60.166668	1023.000000	1023.000000	2046.000000
25.160000	-0.022330	-13.196951	-3.321886	-1.049911	-5.268715	-3.556439	0.000000	-10.000000	0.100000	-10.883334	56.500000	1023.000000	1023.000000	2046.000000
25.180000	-0.022305	-13.181994	-3.434255	-1.397124	-5.062874	-3.287741	0.000000	-10.000000	0.100000	-10.833334	52.833332	1023.000000	1023.000000	2046.000000
25.200001	-0.022494	-13.293783	-3.471775	-1.463641	-4.790335	-3.568033	0.000000	-10.000000	0.091667	-10.533334	49.333332	1023.000000	1023.000000	2046.000000
25.219999	-0.024280	-14.349422	-3.488866	-1.785705	-5.271565	-3.803286	0.000000	-10.000000	0.083333	-10.216666	45.666668	1023.000000	1023.000000	2046.000000
25.240000	-0.025131	-14.852449	-3.680479	-2.183889	-5.447790	-3.540291	0.000000	-10.000000	0.075000	-9.883333	42.333332	1023.000000	1023.000000	2046.000000
25.260000	-0.024635	-14.559490	-3.932834	-2.077294	-4.912733	-3.636630	0.000000	-10.000000	0.083333	-9.450000	39.000000	1023.000000	1023.000000	2046.000000
25.280001	-0.024862	-14.693517	-3.769644	-2.150545	-5.047491	-3.725837	0.000000	-10.000000	0.083333	-9.233334	36.000000	1023.000000	1023.000000	2046.000000
25.299999	-0.026216	-15.493808	-3.819149	-2.414718	-5.465406	-3.794535	0.000000	-10.000000	0.083333	-8.983334	32.833332	1023.000000	1023.000000	2046.000000
25.320000	-0.025297	-14.950390	-3.989650	-2.472497	-5.024405	-3.463837	0.000000	-10.000000	0.075000	-8.933333	29.666666	1023.000000	1023.000000	2046.000000
25.340000	-0.024477	-14.466024	-3.837611	-2.280239	-4.731424	-3.616750	0.000000	-10.000000	0.075000	-8.850000	27.500000	1023.000000	1023.000000	2046.000000
25.360001	-0.025316	-14.961509	-3.688933	-2.368765	-5.194099	-3.709711	0.000000	-10.000000	0.066667	-8.500000	24.666666	1023.000000	1023.000000	2046.000000
25.379999	-0.024773	-14.640826	-3.849504	-2.543761	-4.936112	-3.311448	0.000000	-10.000000	0.058333	-8.150000	22.000000	1023.000000	1023.000000	2046.000000
25.400000	-0.023596	-13.945133	-3.825943	-2.238744	-4.421979	-3.458466	0.000000	-10.000000	0.058333	-7.733334	18.333334	1023.000000	1023.000000	2046.000000
25.420000	-0.024574	-14.523141	-3.547174	-2.337139	-5.066183	-3.572645	0.000000	-10.000000	0.066667	-7.583333	15.833333	1023.000000	1023.000000	2046.000000
25.440001	-0.023904	-14.127529	-3.755203	-2.516565	-4.723427	-3.132334	0.000000	-10.000000	0.066667	-7.416667	13.166667	1023.000000	1023.000000	2046.000000
25.459999	-0.022940	-13.557345	-3.654852	-2.200156	-4.359650	-3.342687	0.000000	-10.000000	0.058333	-7.283333	10.833333	1023.000000	1023.000000	2046.000000
25.480000	-0.023754	-14.038358	-3.506075	-2.293946	-4.803627	-3.434709	0.000000	-10.000000	0.058333	-7.083333	8.333333	1023.000000	1023.000000	2046.000000
25.500000	-0.023752	-14.037255	-3.622794	-2.549835	-4.805313	-3.059314	0.000000	-10.000000	0.058333	-6.833333	6.000000	1023.000000	1023.000000	2046.000000
25.520000	-0.022695	-13.412740	-3.771321	-2.208872	-4.189015	-3.243531	0.000000	-10.000000	0.058333	-6.516667	3.666667	1023.000000	1023.000000	2046.000000
25.540001	-0.023177	-13.697719	-3.479470	-2.272124	-4.648859	-3.297265	0.000000	-10.000000	0.050000	-6.233334	1.666667	1023.000000	1023.000000	2046.000000
25.559999	-0.023678	-13.993446	-3.586239	-2.550601	-4.841377	-3.015229	0.000000	-10.000000	0.050000	-6.016667	0.000000	1023.000000	1023.000000	2046.000000
25.580000	-0.022405	-13.241121	-3.792991	-2.194669	-4.106647	-3.146813	0.000000	-10.000000	0.050000	-5.816667	-1.666667	1023.000000	1023.000000	2046.000000
25.600000	-0.022575	-13.341811	-3.479746	-2.225729	-4.429649	-3.206687	0.000000	-10.000000	0.050000	-5.400000	-3.500000	1023.000000	1023.000000	2046.000000
25.620001	-0.023614	-13.955906	-3.537074	-2.514247	-4.824116	-3.080469	0.000000	-10.000000	0.041667	-4.900000	-5.333333	1023.000000	1023.000000	2046.000000
25.639999	-0.022663	-13.393730	-3.849801	-2.385437	-4.195996	-2.962496	0.000000	-10.000000	0.025000	-4.300000	-7.000000	1023.000000	1023.000000	2046.000000
25.660000	-0.022061	-13.038145	-3.591956	-2.249907	-4.122164	-3.074118	0.000000	-10.000000	0.008333	-3.800000	-8.500000	1023.000000	1023.000000	2046.000000
25.680000	-0.023381	-13.818350	-3.495962	-2.376555	-4.702606	-3.243227	0.000000	-10.000000	0.008333	-3.233333	-9.833333	1023.000000	1023.000000	2046.000000
25.700001	-0.023704	-14.009083	-3.818286	-2.643429	-4.611468	-2.935899	0.000000	-10.000000	0.016667	-2.400000	-11.000000	1023.000000	1023.000000	2046.000000
25.719999	-0.023566	-13.927667	-4.006843	-2.419277	-4.275421	-3.226126	0.000000	-10.000000	0.025000	-1.316667	-11.666667	1023.000000	1023.000000	2046.000000
25.740000	-0.024210	-14.308346	-3.770021	-2.520224	-4.700505	-3.317597	0.000000	-10.000000	0.016667	-0.116667	-12.000000	1023.000000	1023.000000	2046.000000
25.760000	-0.026011	-15.372687	-3.867684	-2.803349	-5.241770	-3.459885	0.000000	-10.000000	0.008333	1.233333	-12.000000	1023.000000	1023.000000	2046.000000
25.780001	-0.025650	-15.158913	-4.067087	-2.928250	-4.988423	-3.175153	0.000000	-10.000000	0.000000	2.566667	-12.000000	1023.000000	1023.000000	2046.000000
25.799999	-0.024583	-14.528496	-4.064453	-2.613871	-4.505005	-3.345167	0.000000	-10.000000	0.000000	3.900000	-12.000000	1023.000000	1023.000000	2046.000000
25.820000	-0.024315	-14.370020	-3.776426	-2.386305	-4.656257	-3.551032	0.000000	-10.000000	0.000000	4.783333	-12.000000	1023.000000	1023.000000	2046.000000
25.840000	-0.025270	-14.934362	-3.808107	-2.926286	-5.046926	-3.153044	0.000000	-10.000000	-0.008333	5.466667	-12.000000	1023.000000	1023.000000	2046.000000
25.860001	-0.023904	-14.127504	-4.090684	-2.559352	-4.397645	-3.079821	0.000000	-10.000000	-0.016667	6.216667	-12.000000	1023.000000	1023.000000	2046.000000
25.879999	-0.023578	-13.934837	-3.927762	-2.401285	-4.452052	-3.153739	0.000000	-10.000000	-0.033333	7.316667	-12.000000	1023.000000	1023.000000	2046.000000
25.900000	-0.025409	-15.016663	-3.957681	-2.714615	-5.137981	-3.206386	0.000000	-10.000000	-0.041667	8.600000	-12.000000	1023.000000	1023.000000	2046.000000
25.920000	-0.025398	-15.009976	-4.302495	-2.892676	-4.835927	-2.978878	0.000000	-10.000000	-0.050000	9.983334	-12.000000	1023.000000	1023.000000	2046.000000
25.940001	-0.025565	-15.108899	-4.432293	-2.651483	-4.662985	-3.362138	0.000000	-10.000000	-0.066667	11.400001	-12.000000	1023.000000	1023.000000	2046.000000
25.959999	-0.027387	-16.185608	-4.450652	-2.705363	-5.333447	-3.696145	0.000000	-10.000000	-0.100000	12.933333	-0.333333	1023.000000	1023.000000	2046.000000
25.980000	-0.029718	-17.563128	-4.843403	-3.007198	-5.999385	-3.713141	0.000000	-10.000000	-0.175000	15.816667	21.833334	1023.000000	1023.000000	2046.000000
26.000000	-0.029386	-17.367107	-5.328662	-2.782472	-5.531321	-3.724653	0.000000	-10.000000	-0.233333	18.166666	44.000000	1023.000000	1023.000000	2046.000000
26.020000	-0.028601	-16.903330	-5.040903	-2.441932	-5.560570	-3.859924	0.000000	-10.000000	-0.275000	20.000000	54.500000	1023.000000	1023.000000	2046.000000
26.040001	-0.029422	-17.388624	-4.906060	-2.531967	-6.100088	-3.850509	0.000000	-10.000000	-0.275000	20.000000	54.500000	1023.000000	1023.000000	2046.000000
26.059999	-0.028278	-16.712147	-5.181002	-2.409613	-5.583778	-3.537753	0.000000	-10.000000	-0.275000	20.000000	54.500000	1023.000000	1023.000000	2046.000000
26.080000	-0.026519	-15.672882	-4.954103	-1.940421	-5.162591	-3.615767	0.000000	-10.000000	-0.275000	20.000000	54.500000	1023.000000	1023.000000	2046.000000
26.100000	-0.025995	-15.363184	-4.644180	-1.798361	-5.364186	-3.556457	0.000000	-10.000000	-0.275000	20.216667	56.833332	1023.000000	1023.000000	2046.000000
26.120001	-0.025755	-15.220919	-4.677125	-2.059129	-5.432506	-3.052158	0.000000	-10.000000	-0.300000	20.916666	61.333332	1023.000000	1023.000000	2046.000000
26.139999	-0.024045	-14.210507	-4.772310	-1.666096	-4.768259	-3.003843	0.000000	-10.000000	-0.308333	21.700001	68.166664	1023.000000	1023.000000	2046.000000
26.160000	-0.022118	-13.071780	-4.370162	-1.351925	-4.417306	-2.932386	0.000000	-10.000000	-0.333333	22.400000	75.333336	1023.000000	1023.000000	2046.000000
26.180000	-0.021847	-12.911713	-4.020457	-1.374029	-4.651389	-2.865837	0.000000	-10.000000	-0.350000	22.700001	82.666664	1023.000000	1023.000000	2046.000000
26.200001	-0.020779	-12.280154	-3.836981	-1.611100	-4.517040	-2.315033	0.000000	-10.000000	-0.358333	23.033333	90.333336	1023.000000	1023.000000	2046.000000
26.219999	-0.018602	-10.994052	-3.746149	-1.278769	-3.754197	-2.214937	0.000000	-10.000000	-0.350000	23.250000	98.000000	1023.000000	1023.000000	2046.000000
26.240000	-0.016073	-9.499103	-3.198418	-1.019344	-3.285494	-1.995847	0.000000	-10.000000	-0.341667	23.583334	105.833336	1023.000000	1023.000000	2046.000000
26.260000	-0.015174	-8.967611	-2.700054	-0.991040	-3.401192	-1.875325	0.000000	-10.000000	-0.358333	23.799999	111.000000	1023.000000	1023.000000	2046.000000
26.280001	-0.014273	-8.435410	-2.561701	-1.376928	-3.236783	-1.259998	0.000000	-10.000000	-0.400000	24.483334	118.833336	1023.000000	1023.000000	2046.000000
26.299999	-0.012356	-7.302460	-2.575450	-1.123926	-2.353871	-1.249212	0.000000	-10.000000	-0.416667	24.916668	127.000000	1023.000000	1023.000000	2046.000000
26.320000	-0.010764	-6.361718	-1.992596	-1.038980	-2.130768	-1.199374	0.000000	-10.000000	-0.433333	25.450001	138.000000	1023.000000	1023.000000	2046.000000
26.340000	-0.011353	-6.709802	-1.596511	-1.355855	-2.581471	-1.175965	0.000000	-10.000000	-0.441667	25.566668	146.500000	1023.000000	1023.000000	2046.000000
26.360001	-0.010511	-6.211872	-1.693024	-1.602755	-2.062406	-0.853686	0.000000	-10.000000	-0.441667	25.866667	155.000000	1023.000000	1023.000000	2046.000000
26.379999	-0.008917	-5.269758	-1.351147	-1.339369	-1.579955	-0.999287	0.000000	-10.000000	-0.441667	26.066668	160.666672	1023.000000	1023.000000	2046.000000
26.400000	-0.008492	-5.018898	-0.791310	-1.416364	-1.793252	-1.017972	0.000000	-10.000000	-0.441667	26.466667	166.333328	1023.000000	1023.000000	2046.000000
26.420000	-0.008739	-5.164688	-0.719326	-1.916384	-1.912095	-0.616883	0.000000	-10.000000	-0.483333	26.816668	172.166672	1023.000000	1023.000000	2046.000000
26.440001	-0.007127	-4.211792	-0.817618	-1.654067	-1.150129	-0.589977	0.000000	-10.000000	-0.533333	27.383333	181.000000	1023.000000	1023.000000	2046.000000
26.459999	-0.005130	-3.031942	-0.193831	-1.455119	-0.951783	-0.431209	0.000000	-10.000000	-0.566667	28.083334	193.166672	1023.000000	1023.000000	2046.000000
26.480000	-0.004975	-2.940212	0.222985	-1.535608	-1.334162	-0.293427	0.000000	-10.000000	-0.575000	28.933334	205.666672	1023.000000	1023.000000	2046.000000
26.500000	-0.003080	-1.820110	0.234284	-1.571220	-0.746629	0.263455	0.000000	-10.000000	-0.575000	29.650002	218.500000	1023.000000	1023.000000	2046.000000
26.520000	-0.000354	-0.209382	0.481939	-1.012712	0.048632	0.272759	0.000000	-10.000000	-0.575000	29.966667	225.166672	1023.000000	1023.000000	2046.000000
26.540001	0.001915	1.131628	1.147379	-0.701728	0.187572	0.498405	0.000000	-10.000000	-0.583333	30.133335	231.833328	1023.000000	1023.000000	2046.000000
26.559999	0.002619	1.548069	1.580214	-0.803557	-0.092048	0.863460	0.000000	-10.000000	-0.591667	29.950001	241.833328	1023.000000	1023.000000	2046.000000
26.580000	0.004805	2.839825	1.561580	-0.591488	0.654513	1.215220	0.000000	-10.000000	-0.600000	29.933334	255.166672	1023.000000	1023.000000	2046.000000
26.600000	0.007640	4.515301	1.994801	-0.058890	1.276234	1.303157	0.000000	-10.000000	-0.600000	29.833334	265.166656	1023.000000	1023.000000	2046.000000
26.620001	0.009077	5.364726	2.612444	0.215469	1.167341	1.369472	0.000000	-10.000000	-0.608333	30.066668	271.833344	1023.000000	1023.000000	2046.000000
26.639999	0.009583	5.663797	2.857311	-0.011220	0.975922	1.841784	0.000000	-10.000000	-0.616667	30.066668	281.833344	1023.000000	1023.000000	2046.000000
26.660000	0.011572	6.838904	2.765726	0.323918	1.754798	1.994462	0.000000	-10.000000	-0.616667	30.100000	295.166656	1023.000000	1023.000000	2046.000000
26.680000	0.013867	8.195409	3.241926	0.785263	2.119589	2.048631	0.000000	-10.000000	-0.616667	29.983334	308.500000	1023.000000	1023.000000	2046.000000
26.700001	0.014770	8.728974	3.768529	0.948192	1.894227	2.118026	0.000000	-10.000000	-0.616667	29.933334	315.166656	1023.000000	1023.000000	2046.000000
26.719999	0.015238	9.005698	3.910117	0.772122	1.790220	2.533239	0.000000	-10.000000	-0.625000	29.816668	325.166656	1023.000000	1023.000000	2046.000000
26.740000	0.016869	9.969320	3.817647	1.045426	2.410258	2.695988	0.000000	-10.000000	-0.608333	30.083334	335.166656	1023.000000	1023.000000	2046.000000
26.760000	0.019033	11.248748	4.359540	1.546634	2.697459	2.645114	0.000000	-10.000000	-0.600000	30.183332	348.500000	1023.000000	1023.000000	2046.000000
26.780001	0.019712	11.649998	4.814841	1.660445	2.443109	2.731603	0.000000	-10.000000	-0.591667	30.316666	355.166656	1023.000000	1023.000000	2046.000000
26.799999	0.020342	12.021907	4.821467	1.412225	2.535508	3.252707	0.000000	-10.000000	-0.600000	30.133333	361.833344	1023.000000	1023.000000	2046.000000
26.820000	0.022392	13.233587	4.910623	1.987661	3.228094	3.107209	0.000000	-10.000000	-0.616667	30.033333	371.833344	1023.000000	1023.000000	2046.000000
26.840000	0.023301	13.771076	5.524137	2.199874	2.950912	3.096154	0.000000	-10.000000	-0.616667	30.233334	385.166656	1023.000000	1023.000000	2046.000000
26.860001	0.022817	13.485114	5.682114	1.821427	2.548442	3.433131	0.000000	-10.000000	-0.616667	30.450001	395.166656	1023.000000	1023.000000	2046.000000
26.879999	0.024090	14.237136	5.478861	2.140819	3.254032	3.363424	0.000000	-10.000000	-0.600000	30.416666	401.833344	1023.000000	1023.000000	2046.000000
26.900000	0.026308	15.548127	6.101324	2.470456	3.520801	3.455547	0.000000	-10.000000	-0.608333	30.216667	408.833344	1023.000000	1023.000000	2046.000000
26.920000	0.027132	16.035000	6.713649	2.604472	3.220398	3.496481	0.000000	-10.000000	-0.600000	30.066668	419.000000	1023.000000	1023.000000	2046.000000
26.940001	0.028575	16.887554	6.851779	2.436484	3.438146	4.161145	0.000000	-10.000000	-0.583333	30.150000	432.666656	1023.000000	1023.000000	2046.000000
26.959999	0.030824	18.217072	6.834807	3.279309	4.252053	3.850904	0.000000	-10.000000	-0.575000	30.050001	446.000000	1023.000000	1023.000000	2046.000000
26.980000	0.032119	18.982454	7.383334	3.424920	4.151996	4.022204	0.000000	-10.000000	-0.575000	29.900000	459.500000	1023.000000	1023.000000	2046.000000
27.000000	0.032363	19.126389	7.743696	3.529178	3.726263	4.127251	0.000000	-10.000000	-0.583333	29.850000	466.166656	1023.000000	1023.000000	2046.000000
27.020000	0.032658	19.300924	7.519947	3.348694	3.949563	4.482720	0.000000	-10.000000	-0.566667	29.883333	472.833344	1023.000000	1023.000000	2046.000000
27.040001	0.033955	20.067501	7.508137	3.778242	4.488265	4.292857	0.000000	-10.000000	-0.566667	29.750000	479.500000	1023.000000	1023.000000	2046.000000
27.059999	0.034565	20.427811	7.995350	3.999733	4.332069	4.100658	0.000000	-10.000000	-0.558333	29.600000	489.166656	1023.000000	1023.000000	2046.000000
27.080000	0.032976	19.488537	8.033407	3.701774	3.700446	4.052911	0.000000	-10.000000	-0.558333	29.400000	498.833344	1023.000000	1023.000000	2046.000000
27.100000	0.032015	18.921078	7.514439	3.699767	3.754014	3.952858	0.000000	-10.000000	-0.541667	29.166666	508.500000	1023.000000	1023.000000	2046.000000
27.120001	0.032373	19.132236	7.548403	4.159526	3.829712	3.594595	0.000000	-10.000000	-0.533333	28.650000	518.500000	1023.000000	1023.000000	2046.000000
27.139999	0.032434	19.168653	7.872540	4.376622	3.461559	3.457933	0.000000	-10.000000	-0.500000	27.966667	531.333313	1023.000000	1023.000000	2046.000000
27.160000	0.032193	19.025780	7.904777	4.116891	3.205992	3.798119	0.000000	-10.000000	-0.466667	27.283335	543.833313	1023.000000	1023.000000	2046.000000
27.180000	0.033349	19.709517	7.652000	4.578718	3.896004	3.582794	0.000000	-10.000000	-0.425000	26.833334	556.000000	1023.000000	1023.000000	2046.000000
27.200001	0.035370	20.903543	8.259802	4.959625	3.991237	3.692878	0.000000	-10.000000	-0.408333	26.566668	562.000000	1023.000000	1023.000000	2046.000000
27.219999	0.035592	21.034594	8.698062	4.959388	3.563734	3.813409	0.000000	-10.000000	-0.408333	26.500000	568.000000	1023.000000	1023.000000	2046.000000
27.240000	0.036347	21.480797	8.494622	4.949941	3.919440	4.116793	0.000000	-10.000000	-0.400000	26.383333	574.000000	1023.000000	1023.000000	2046.000000
27.260000	0.038387	22.686708	8.585077	5.505713	4.556385	4.039533	0.000000	-10.000000	-0.400000	26.033333	583.000000	1023.000000	1023.000000	2046.000000
27.280001	0.040063	23.677217	9.338023	5.852558	4.376793	4.109844	0.000000	-10.000000	-0.391667	25.466667	591.666687	1023.000000	1023.000000	2046.000000
27.299999	0.040527	23.951223	9.706366	5.692631	4.087676	4.464551	0.000000	-10.000000	-0.391667	24.950001	600.333313	1023.000000	1023.000000	2046.000000
27.320000	0.041606	24.589285	9.469395	5.828456	4.698051	4.593382	0.000000	-10.000000	-0.366667	24.683334	608.666687	1023.000000	1023.000000	2046.000000
27.340000	0.043928	25.961594	9.963945	6.307938	5.092770	4.596940	0.000000	-10.000000	-0.333333	24.299999	617.000000	1023.000000	1023.000000	2046.000000
27.360001	0.045897	27.125141	10.719682	6.672551	5.033356	4.699553	0.000000	-10.000000	-0.308333	23.833334	625.000000	1023.000000	1023.000000	2046.000000
27.379999	0.046573	27.524851	11.077527	6.491237	4.821620	5.134467	0.000000	-10.000000	-0.291667	22.966667	633.000000	1023.000000	1023.000000	2046.000000
27.400000	0.048339	28.568289	10.875457	6.814598	5.685081	5.193153	0.000000	-10.000000	-0.283333	22.483334	640.833313	1023.000000	1023.000000	2046.000000
27.420000	0.050733	29.983223	11.570723	7.249616	5.927001	5.235884	0.000000	-10.000000	-0.258333	21.716667	648.500000	1023.000000	1023.000000	2046.000000
27.440001	0.051286	30.309792	12.219024	7.224103	5.603671	5.262994	0.000000	-10.000000	-0.233333	21.200001	655.833313	1023.000000	1023.000000	2046.000000
27.459999	0.051494	30.432669	12.143171	6.863676	5.826029	5.599792	0.000000	-10.000000	-0.200000	20.100000	663.000000	1023.000000	1023.000000	2046.000000
27.480000	0.052814	31.213104	12.315495	7.179765	6.363797	5.354048	0.000000	-10.000000	-0.183333	19.216667	669.833313	1023.000000	1023.000000	2046.000000
27.500000	0.053172	31.424921	13.055449	7.199581	5.904769	5.265122	0.000000	-10.000000	-0.175000	18.283333	676.333313	1023.000000	1023.000000	2046.000000
27.520000	0.052529	31.044510	12.897649	6.638331	5.927411	5.581120	0.000000	-10.000000	-0.166667	17.933334	682.500000	1023.000000	1023.000000	2046.000000
27.540001	0.053544	31.644588	12.922493	6.913091	6.459145	5.349859	0.000000	-10.000000	-0.166667	17.716667	688.500000	1023.000000	1023.000000	2046.000000
27.559999	0.054169	32.014000	13.588474	6.938559	6.132360	5.354608	0.000000	-10.000000	-0.166667	17.650000	694.500000	1023.000000	1023.000000	2046.000000
27.580000	0.054132	31.992104	13.664085	6.552570	5.963802	5.811646	0.000000	-10.000000	-0.166667	17.300001	700.500000	1023.000000	1023.000000	2046.000000
27.600000	0.055432	32.760307	13.397024	6.965726	6.746609	5.650949	0.000000	-10.000000	-0.150000	17.033335	706.500000	1023.000000	1023.000000	2046.000000
27.620001	0.057793	34.155449	14.137088	7.374939	6.844376	5.799045	0.000000	-10.000000	-0.125000	16.600000	712.333313	1023.000000	1023.000000	2046.000000
27.639999	0.058544	34.599449	14.703634	7.337071	6.491070	6.067673	0.000000	-10.000000	-0.108333	16.300001	718.000000	1023.000000	1023.000000	2046.000000
27.660000	0.059713	35.290630	14.467284	7.434868	7.096704	6.291774	0.000000	-10.000000	-0.091667	15.800000	723.500000	1023.000000	1023.000000	2046.000000
27.680000	0.061921	36.595222	14.820468	7.933993	7.525830	6.314932	0.000000	-10.000000	-0.091667	15.283334	728.833313	1023.000000	1023.000000	2046.000000
27.700001	0.063003	37.234524	15.447698	8.161934	7.250518	6.374375	0.000000	-10.000000	-0.075000	14.716667	734.000000	1023.000000	1023.000000	2046.000000
27.719999	0.063409	37.474964	15.519867	7.925887	7.223488	6.805723	0.000000	-10.000000	-0.075000	14.266666	739.000000	1023.000000	1023.000000	2046.000000
27.740000	0.064378	38.047371	15.209193	8.382695	7.903152	6.552329	0.000000	-10.000000	-0.066667	13.716666	743.833313	1023.000000	1023.000000	2046.000000
27.760000	0.066563	39.338810	15.911412	8.773766	7.976324	6.677308	0.000000	-10.000000	-0.075000	13.200000	748.500000	1023.000000	1023.000000	2046.000000
27.780001	0.067043	39.622345	16.300827	8.807531	7.718368	6.795620	0.000000	-10.000000	-0.066667	12.600000	753.000000	1023.000000	1023.000000	2046.000000
27.799999	0.066736	39.441059	16.226889	8.566439	7.576162	7.071569	0.000000	-10.000000	-0.050000	11.816668	757.500000	1023.000000	1023.000000	2046.000000
27.820000	0.066671	39.402340	15.802529	8.844295	7.999310	6.756207	0.000000	-10.000000	-0.033333	10.916667	761.666687	1023.000000	1023.000000	2046.000000
27.840000	0.067823	40.083584	16.145037	9.114742	8.025147	6.798658	0.000000	-10.000000	-0.016667	9.583334	765.500000	1023.000000	1023.000000	2046.000000
27.860001	0.067914	40.137199	16.636063	9.119333	7.549760	6.832044	0.000000	-10.000000	0.000000	8.066667	768.833313	1023.000000	1023.000000	2046.000000
27.879999	0.068037	40.210014	16.468557	8.910082	7.632793	7.198582	0.000000	-10.000000	0.016667	5.966667	771.833313	1023.000000	1023.000000	2046.000000
27.900000	0.068416	40.433777	16.079893	9.427687	8.105575	6.820625	0.000000	-10.000000	0.025000	3.333333	774.166687	1023.000000	1023.000000	2046.000000
27.920000	0.068784	40.651279	16.325935	9.383669	7.927474	7.014199	0.000000	-10.000000	0.033333	0.500000	775.500000	1023.000000	1023.000000	2046.000000
27.940001	0.068076	40.232708	16.600214	9.443831	7.250035	6.938627	0.000000	-10.000000	0.041667	-1.850000	776.000000	1023.000000	1023.000000	2046.000000
27.959999	0.066803	39.480530	15.797610	9.245831	7.484841	6.952248	0.000000	-10.000000	0.050000	-3.766667	776.000000	1023.000000	1023.000000	2046.000000
27.980000	0.066678	39.406635	15.565072	9.481996	7.691213	6.668354	0.000000	-10.000000	0.050000	-5.116667	776.000000	1023.000000	1023.000000	2046.000000
28.000000	0.066314	39.191654	15.974676	9.533646	7.145047	6.538286	0.000000	-10.000000	0.058333	-6.116667	776.000000	1023.000000	1023.000000	2046.000000
28.020000	0.064003	37.825848	15.648049	8.936496	6.673427	6.567876	0.000000	-10.000000	0.066667	-6.783333	776.000000	1023.000000	1023.000000	2046.000000
28.040001	0.060967	36.031471	14.551558	8.988164	6.697951	5.793797	0.000000	-10.000000	0.083333	-7.783333	776.000000	1023.000000	1023.000000	2046.000000
28.059999	0.059386	35.096836	14.388706	9.138019	6.209428	5.360684	0.000000	-10.000000	0.100000	-9.433333	776.000000	1023.000000	1023.000000	2046.000000
28.080000	0.056988	33.680061	14.424788	8.992222	5.213335	5.049719	0.000000	-10.000000	0.125000	-11.050000	776.000000	1023.000000	1023.000000	2046.000000
28.100000	0.054837	32.408821	13.612732	8.607047	5.126990	5.062054	0.000000	-10.000000	0.141667	-12.166667	768.833313	1023.000000	1023.000000	2046.000000
28.120001	0.053784	31.786272	12.918518	8.811913	5.426113	4.629728	0.000000	-10.000000	0.141667	-12.800000	760.166687	1023.000000	1023.000000	2046.000000
28.139999	0.053968	31.895372	13.139964	9.029012	5.220016	4.506381	0.000000	-10.000000	0.141667	-13.083333	750.166687	1023.000000	1023.000000	2046.000000
28.160000	0.053066	31.362120	13.343470	8.808600	4.586595	4.623454	0.000000	-10.000000	0.125000	-13.233334	745.666687	1023.000000	1023.000000	2046.000000
28.180000	0.051976	30.718111	12.757236	8.610302	4.663586	4.686986	0.000000	-10.000000	0.133333	-13.283334	741.333313	1023.000000	1023.000000	2046.000000
28.200001	0.051590	30.489477	12.286909	8.902368	4.995389	4.304812	0.000000	-10.000000	0.133333	-13.583334	736.833313	1023.000000	1023.000000	2046.000000
28.219999	0.052054	30.763968	12.622107	9.092566	4.719192	4.330102	0.000000	-10.000000	0.158333	-14.116667	732.500000	1023.000000	1023.000000	2046.000000
28.240000	0.051161	30.236055	12.790544	8.725715	4.146269	4.573529	0.000000	-10.000000	0.183333	-14.783334	727.666687	1023.000000	1023.000000	2046.000000
28.260000	0.050453	29.817432	12.080434	8.729061	4.593523	4.414415	0.000000	-10.000000	0.208333	-15.500000	722.666687	1023.000000	1023.000000	2046.000000
28.280001	0.051045	30.167500	12.035954	9.000190	4.851758	4.279597	0.000000	-10.000000	0.225000	-16.116667	717.500000	1023.000000	1023.000000	2046.000000
28.299999	0.051415	30.386181	12.693355	9.048614	4.322262	4.321950	0.000000	-10.000000	0.233333	-16.783333	712.166687	1023.000000	1023.000000	2046.000000
28.320000	0.051085	30.191366	12.488900	8.693829	4.302971	4.705666	0.000000	-10.000000	0.241667	-17.216667	706.500000	1023.000000	1023.000000	2046.000000
28.340000	0.051135	30.220659	11.950581	9.027873	4.882934	4.359271	0.000000	-10.000000	0.250000	-17.700001	700.500000	1023.000000	1023.000000	2046.000000
28.360001	0.052056	30.765051	12.445717	9.235938	4.673387	4.410010	0.000000	-10.000000	0.250000	-17.766666	694.500000	1023.000000	1023.000000	2046.000000
28.379999	0.051404	30.379509	12.676767	8.800108	4.197196	4.705438	0.000000	-10.000000	0.250000	-17.883333	688.500000	1023.000000	1023.000000	2046.000000
28.400000	0.050053	29.581530	11.762607	8.736127	4.763002	4.319794	0.000000	-10.000000	0.250000	-17.650000	682.833313	1023.000000	1023.000000	2046.000000
28.420000	0.049983	29.539747	11.972322	8.726207	4.631287	4.209932	0.000000	-10.000000	0.250000	-17.800001	677.166687	1023.000000	1023.000000	2046.000000
28.440001	0.048929	28.916861	12.323565	8.363849	3.963137	4.266310	0.000000	-10.000000	0.250000	-18.033335	671.500000	1023.000000	1023.000000	2046.000000
28.459999	0.047155	27.868803	11.667150	7.881137	4.112557	4.207958	0.000000	-10.000000	0.258333	-18.533335	665.333313	1023.000000	1023.000000	2046.000000
28.480000	0.045977	27.172234	11.287895	7.833366	4.261272	3.789701	0.000000	-10.000000	0.275000	-18.833334	659.000000	1023.000000	1023.000000	2046.000000
28.500000	0.045482	26.879700	11.593270	7.712137	3.849814	3.724478	0.000000	-10.000000	0.308333	-19.116667	652.666687	1023.000000	1023.000000	2046.000000
28.520000	0.044151	26.093225	11.684120	7.165177	3.286385	3.957543	0.000000	-10.000000	0.300000	-19.316668	646.166687	1023.000000	1023.000000	2046.000000
28.540001	0.042766	25.274796	10.923423	7.012474	3.583793	3.755107	0.000000	-10.000000	0.316667	-19.616667	639.833313	1023.000000	1023.000000	2046.000000
28.559999	0.042531	25.135725	10.577853	7.128811	3.876182	3.552880	0.000000	-10.000000	0.316667	-19.800001	633.166687	1023.000000	1023.000000	2046.000000
28.580000	0.042987	25.405476	11.011271	7.271302	3.541627	3.581275	0.000000	-10.000000	0.350000	-20.133333	626.666687	1023.000000	1023.000000	2046.000000
28.600000	0.042654	25.208395	11.305696	6.984585	3.047879	3.870235	0.000000	-10.000000	0.358333	-20.516666	619.833313	1023.000000	1023.000000	2046.000000
28.620001	0.041817	24.713766	10.561994	6.932540	3.455933	3.763299	0.000000	-10.000000	0.375000	-20.883333	613.000000	1023.000000	1023.000000	2046.000000
28.639999	0.041800	24.703949	10.335896	7.220019	3.661312	3.486722	0.000000	-10.000000	0.383333	-21.366667	606.000000	1023.000000	1023.000000	2046.000000
28.660000	0.042060	24.857519	10.843022	7.301427	3.197520	3.515550	0.000000	-10.000000	0.391667	-21.833334	599.000000	1023.000000	1023.000000	2046.000000
28.680000	0.041690	24.638842	10.941524	6.901155	2.888981	3.907182	0.000000	-10.000000	0.391667	-22.466667	591.666687	1023.000000	1023.000000	2046.000000
28.700001	0.040704	24.056200	10.178638	6.976258	3.307750	3.593553	0.000000	-10.000000	0.400000	-22.900000	584.166687	1023.000000	1023.000000	2046.000000
28.719999	0.040431	23.894594	9.961591	7.152246	3.368689	3.412068	0.000000	-10.000000	0.400000	-23.466667	576.500000	1023.000000	1023.000000	2046.000000
28.740000	0.040476	23.921104	10.214709	7.257265	3.057715	3.391414	0.000000	-10.000000	0.408333	-23.800001	568.833313	1023.000000	1023.000000	2046.000000
28.760000	0.039624	23.417500	10.444009	6.848884	2.475288	3.649321	0.000000	-10.000000	0.433333	-24.166666	561.000000	1023.000000	1023.000000	2046.000000
28.780001	0.038026	22.473211	9.540974	6.801596	2.800470	3.330172	0.000000	-10.000000	0.483333	-24.483334	552.833313	1023.000000	1023.000000	2046.000000
28.799999	0.037656	22.254488	9.323835	7.071665	2.767550	3.091439	0.000000	-10.000000	0.508333	-24.866667	544.500000	1023.000000	1023.000000	2046.000000
28.820000	0.036700	21.689423	9.583678	6.777822	2.148437	3.179487	0.000000	-10.000000	0.525000	-25.433334	536.166687	1023.000000	1023.000000	2046.000000
28.840000	0.035127	20.760227	9.329325	6.549980	1.683107	3.197815	0.000000	-10.000000	0.508333	-25.666666	527.666687	1023.000000	1023.000000	2046.000000
28.860001	0.032368	19.129725	8.219425	6.538532	1.843428	2.528340	0.000000	-10.000000	0.516667	-25.566668	519.166687	1023.000000	1023.000000	2046.000000
28.879999	0.031176	18.425156	7.908805	6.579768	1.759470	2.177113	0.000000	-10.000000	0.533333	-26.083334	510.500000	1023.000000	1023.000000	2046.000000
28.900000	0.029802	17.612865	8.311986	6.202630	0.911261	2.186989	0.000000	-10.000000	0.566667	-26.516666	501.833344	1023.000000	1023.000000	2046.000000
28.920000	0.027662	16.348009	7.789570	5.646026	0.744407	2.168006	0.000000	-10.000000	0.591667	-27.333334	493.000000	1023.000000	1023.000000	2046.000000
28.940001	0.024816	14.666370	6.765931	5.736226	0.852234	1.311979	0.000000	-10.000000	0.583333	-27.166668	483.833344	1023.000000	1023.000000	2046.000000
28.959999	0.022670	13.398223	6.415391	5.758075	0.356613	0.868143	0.000000	-10.000000	0.566667	-27.150000	474.666656	1023.000000	1023.000000	2046.000000
28.980000	0.020435	12.076995	6.450440	5.605929	-0.598235	0.618860	0.000000	-10.000000	0.541667	-26.933332	465.500000	1023.000000	1023.000000	2046.000000
29.000000	0.018266	10.795055	6.039806	5.175876	-1.070150	0.649524	0.000000	-10.000000	0.533333	-26.716667	456.666656	1023.000000	1023.000000	2046.000000
29.020000	0.016230	9.591926	5.145700	5.201969	-0.887285	0.131541	0.000000	-10.000000	0.533333	-26.400000	447.833344	1023.000000	1023.000000	2046.000000
29.040001	0.015041	8.889006	4.756543	5.351881	-0.936094	-0.283324	0.000000	-10.000000	0.533333	-26.133333	439.000000	1023.000000	1023.000000	2046.000000
29.059999	0.014998	8.863628	4.841913	5.524687	-1.137924	-0.365048	0.000000	-10.000000	0.541667	-25.783335	430.166656	1023.000000	1023.000000	2046.000000
29.080000	0.014417	8.520476	5.132069	5.375616	-1.738983	-0.248226	0.000000	-10.000000	0.533333	-25.633333	421.500000	1023.000000	1023.000000	2046.000000
29.100000	0.013535	7.998914	4.887386	5.071225	-1.880078	-0.079620	0.000000	-10.000000	0.533333	-25.500000	413.000000	1023.000000	1023.000000	2046.000000
29.120001	0.012158	7.185481	4.150120	5.130417	-1.592790	-0.502266	0.000000	-10.000000	0.516667	-25.400000	404.500000	1023.000000	1023.000000	2046.000000
29.139999	0.011602	6.857067	3.838534	5.246879	-1.467139	-0.761207	0.000000	-10.000000	0.508333	-25.233334	396.166656	1023.000000	1023.000000	2046.000000
29.160000	0.011792	6.968859	3.871721	5.336434	-1.489067	-0.750228	0.000000	-10.000000	0.500000	-25.200001	387.666656	1023.000000	1023.000000	2046.000000
29.180000	0.011668	6.895690	4.256174	5.179362	-1.914696	-0.625150	0.000000	-10.000000	0.500000	-25.250000	379.333344	1023.000000	1023.000000	2046.000000
29.200001	0.011639	6.878584	4.513517	4.869087	-2.171747	-0.332274	0.000000	-10.000000	0.500000	-25.283335	370.666656	1023.000000	1023.000000	2046.000000
29.219999	0.011345	6.704964	4.202825	4.734465	-1.917484	-0.314843	0.000000	-10.000000	0.500000	-25.316668	362.333344	1023.000000	1023.000000	2046.000000
29.240000	0.010765	6.362104	3.675944	4.940765	-1.513879	-0.740726	0.000000	-10.000000	0.500000	-25.433334	353.833344	1023.000000	1023.000000	2046.000000
29.260000	0.010681	6.312632	3.490436	4.953064	-1.353200	-0.777668	0.000000	-10.000000	0.500000	-25.466667	345.500000	1023.000000	1023.000000	2046.000000
29.280001	0.010630	6.282515	3.549064	4.920056	-1.470612	-0.715994	0.000000	-10.000000	0.500000	-25.433334	337.000000	1023.000000	1023.000000	2046.000000
29.299999	0.009818	5.802519	3.800867	4.550328	-1.953204	-0.595471	0.000000	-10.000000	0.500000	-25.266666	328.500000	1023.000000	1023.000000	2046.000000
29.320000	0.008654	5.114636	3.727313	4.119450	-2.220801	-0.511325	0.000000	-10.000000	0.500000	-25.183334	320.166656	1023.000000	1023.000000	2046.000000
29.340000	0.007139	4.219370	3.240582	3.759340	-2.140652	-0.639900	0.000000	-10.000000	0.508333	-25.083334	311.666656	1023.000000	1023.000000	2046.000000
29.360001	0.005002	2.956395	2.532010	3.582822	-1.957160	-1.201277	0.000000	-10.000000	0.508333	-25.033335	303.333344	1023.000000	1023.000000	2046.000000
29.379999	0.003694	2.183064	2.325876	3.341541	-2.042956	-1.441397	0.000000	-10.000000	0.508333	-24.933334	294.833344	1023.000000	1023.000000	2046.000000
29.400000	0.002811	1.661030	2.333782	3.079472	-2.274048	-1.478176	0.000000	-10.000000	0.500000	-24.516666	286.500000	1023.000000	1023.000000	2046.000000
29.420000	0.001976	1.167640	2.576439	2.642767	-2.778024	-1.273541	0.000000	-10.000000	0.491667	-24.333334	278.166656	1023.000000	1023.000000	2046.000000
29.440001	0.001000	0.591170	2.425067	2.115010	-2.973629	-0.975278	0.000000	-10.000000	0.483333	-23.883333	270.000000	1023.000000	1023.000000	2046.000000
29.459999	-0.000463	-0.273473	1.651615	2.091177	-2.655161	-1.361104	0.000000	-10.000000	0.466667	-23.816668	262.000000	1023.000000	1023.000000	2046.000000
29.480000	-0.001329	-0.785238	1.165776	2.081218	-2.384868	-1.647364	0.000000	-10.000000	0.441667	-23.283333	254.166672	1023.000000	1023.000000	2046.000000
29.500000	-0.001067	-0.630865	1.349123	2.137473	-2.515686	-1.601775	0.000000	-10.000000	0.416667	-23.233334	246.500000	1023.000000	1023.000000	2046.000000
29.520000	-0.000840	-0.496444	1.907780	1.793104	-3.010468	-1.186859	0.000000	-10.000000	0.400000	-22.900000	238.833328	1023.000000	1023.000000	2046.000000
29.540001	-0.001451	-0.857359	1.406880	1.585627	-2.695317	-1.154549	0.000000	-10.000000	0.391667	-22.783333	231.166672	1023.000000	1023.000000	2046.000000
29.559999	-0.002305	-1.362353	0.824124	1.758019	-2.321113	-1.623382	0.000000	-10.000000	0.391667	-22.200001	223.500000	1023.000000	1023.000000	2046.000000
29.580000	-0.002007	-1.185877	0.842028	1.850613	-2.297861	-1.580656	0.000000	-10.000000	0.375000	-21.866667	216.166672	1023.000000	1023.000000	2046.000000
29.600000	-0.001737	-1.026552	1.386807	1.676273	-2.784120	-1.305512	0.000000	-10.000000	0.366667	-21.533333	208.833328	1023.000000	1023.000000	2046.000000
29.620001	-0.001930	-1.140854	1.387912	1.288876	-2.856785	-0.960857	0.000000	-10.000000	0.350000	-21.333334	201.666672	1023.000000	1023.000000	2046.000000
29.639999	-0.003084	-1.822428	0.622426	1.355958	-2.416757	-1.384055	0.000000	-10.000000	0.350000	-20.983334	194.500000	1023.000000	1023.000000	2046.000000
29.660000	-0.003484	-2.059238	0.351180	1.491115	-2.277221	-1.624312	0.000000	-10.000000	0.350000	-20.550001	187.500000	1023.000000	1023.000000	2046.000000
29.680000	-0.003089	-1.825669	0.689212	1.517812	-2.536391	-1.496302	0.000000	-10.000000	0.358333	-20.233334	180.666672	1023.000000	1023.000000	2046.000000
29.700001	-0.003093	-1.828038	1.099263	1.076492	-2.982704	-1.021088	0.000000	-10.000000	0.350000	-19.900002	174.000000	1023.000000	1023.000000	2046.000000
29.719999	-0.003920	-2.316532	0.509577	0.942917	-2.648330	-1.120695	0.000000	-10.000000	0.316667	-19.533335	167.333328	1023.000000	1023.000000	2046.000000
29.740000	-0.005002	-2.955914	-0.030242	1.153934	-2.415320	-1.664287	0.000000	-10.000000	0.275000	-19.183334	160.833328	1023.000000	1023.000000	2046.000000
29.760000	-0.004780	-2.825182	0.002915	1.196199	-2.417219	-1.607077	0.000000	-10.000000	0.250000	-18.733334	154.333328	1023.000000	1023.000000	2046.000000
29.780001	-0.004684	-2.768457	0.507714	0.965243	-2.922639	-1.318776	0.000000	-10.000000	0.250000	-18.450001	148.000000	1023.000000	1023.000000	2046.000000
29.799999	-0.005215	-3.082353	0.419640	0.568016	-3.019191	-1.050818	0.000000	-10.000000	0.241667	-17.966667	141.666672	1023.000000	1023.000000	2046.000000
29.820000	-0.007283	-4.304336	-0.393302	0.567660	-2.826783	-1.651912	0.000000	-10.000000	0.233333	-17.650000	135.666672	1023.000000	1023.000000	2046.000000
29.840000	-0.008361	-4.941607	-0.832754	0.708599	-2.786876	-2.030576	0.000000	-10.000000	0.225000	-17.166668	130.000000	1023.000000	1023.000000	2046.000000
29.860001	-0.008975	-5.303932	-0.301903	0.454546	-3.586657	-1.869919	0.000000	-10.000000	0.225000	-16.966667	124.333336	1023.000000	1023.000000	2046.000000
29.879999	-0.009791	-5.786464	-0.350799	-0.107480	-3.829457	-1.498729	0.000000	-10.000000	0.225000	-16.633333	118.666664	1023.000000	1023.000000	2046.000000
29.900000	-0.011285	-6.669656	-1.230394	0.012558	-3.366925	-2.084896	0.000000	-10.000000	0.216667	-16.416666	113.000000	1023.000000	1023.000000	2046.000000
29.920000	-0.011502	-6.797804	-1.464739	0.349637	-3.168501	-2.514201	0.000000	-10.000000	0.216667	-16.133333	107.500000	1023.000000	1023.000000	2046.000000
29.940001	-0.011178	-6.606194	-0.995933	0.042203	-3.544800	-2.107664	0.000000	-10.000000	0.216667	-16.033333	102.000000	1023.000000	1023.000000	2046.000000
29.959999	-0.010858	-6.417289	-0.620696	-0.268830	-3.918112	-1.609651	0.000000	-10.000000	0.216667	-15.833333	96.666664	1023.000000	1023.000000	2046.000000
29.980000	-0.012469	-7.369132	-1.585903	-0.170567	-3.469651	-2.143011	0.000000	-10.000000	0.208333	-15.750000	91.500000	1023.000000	1023.000000	2046.000000
30.000000	-0.013688	-8.089656	-2.033785	-0.119004	-3.457053	-2.479815	0.000000	-10.000000	0.200000	-15.416667	86.333336	1023.000000	1023.000000	2046.000000
30.020000	-0.014331	-8.469618	-1.855281	-0.270484	-3.860920	-2.482933	0.000000	-10.000000	0.200000	-15.083333	81.166664	1023.000000	1023.000000	2046.000000
30.040001	-0.015376	-9.087441	-1.604066	-0.788791	-4.476926	-2.217659	0.000000	-10.000000	0.191667	-14.450000	76.000000	1023.000000	1023.000000	2046.000000
30.059999	-0.017865	-10.558045	-2.350891	-0.980163	-4.596326	-2.630665	0.000000	-10.000000	0.175000	-13.816667	71.166664	1023.000000	1023.000000	2046.000000
30.080000	-0.021284	-12.578719	-3.479232	-0.798581	-4.686970	-3.613937	0.000000	-10.000000	0.141667	-13.033334	66.500000	1023.000000	1023.000000	2046.000000
30.100000	-0.022671	-13.398455	-3.711858	-0.692396	-5.161089	-3.833111	0.000000	-10.000000	0.125000	-12.300000	62.166668	1023.000000	1023.000000	2046.000000
30.120001	-0.023091	-13.646744	-3.299405	-1.025998	-5.883876	-3.437464	0.000000	-10.000000	0.108333	-11.633333	58.000000	1023.000000	1023.000000	2046.000000
30.139999	-0.023851	-14.096085	-3.680579	-1.152069	-5.812800	-3.450636	0.000000	-10.000000	0.108333	-11.200001	54.166668	1023.000000	1023.000000	2046.000000
30.160000	-0.025053	-14.806360	-4.394763	-0.763829	-5.509831	-4.137936	0.000000	-10.000000	0.100000	-10.916667	50.500000	1023.000000	1023.000000	2046.000000
30.180000	-0.024951	-14.745798	-4.479429	-0.487985	-5.533457	-4.244926	0.000000	-10.000000	0.091667	-10.683333	46.833332	1023.000000	1023.000000	2046.000000
30.200001	-0.024533	-14.499080	-4.000899	-0.548500	-5.992309	-3.957372	0.000000	-10.000000	0.091667	-10.383333	43.333332	1023.000000	1023.000000	2046.000000
30.219999	-0.024189	-14.295415	-3.738033	-0.809639	-6.225941	-3.521802	0.000000	-10.000000	0.083333	-10.000000	39.833332	1023.000000	1023.000000	2046.000000
30.240000	-0.024911	-14.722272	-4.312909	-0.728357	-5.863452	-3.817554	0.000000	-10.000000	0.091667	-9.616667	36.500000	1023.000000	1023.000000	2046.000000
30.260000	-0.025379	-14.999287	-4.770036	-0.417542	-5.576115	-4.235594	0.000000	-10.000000	0.083333	-9.266666	33.166668	1023.000000	1023.000000	2046.000000
30.280001	-0.024614	-14.546844	-4.295794	-0.313422	-5.851799	-4.085830	0.000000	-10.000000	0.083333	-8.900000	30.000000	1023.000000	1023.000000	2046.000000
30.299999	-0.023717	-14.016521	-3.714313	-0.766954	-6.118949	-3.416304	0.000000	-10.000000	0.066667	-8.683333	27.000000	1023.000000	1023.000000	2046.000000
30.320000	-0.023785	-14.057012	-4.101216	-0.779357	-5.628027	-3.548412	0.000000	-10.000000	0.058333	-8.466667	24.166666	1023.000000	1023.000000	2046.000000
30.340000	-0.023969	-14.165641	-4.417202	-0.480446	-5.292382	-3.975611	0.000000	-10.000000	0.050000	-8.433333	21.333334	1023.000000	1023.000000	2046.000000
30.360001	-0.023008	-13.597753	-4.038490	-0.425798	-5.353536	-3.779928	0.000000	-10.000000	0.058333	-8.350000	18.500000	1023.000000	1023.000000	2046.000000
30.379999	-0.022347	-13.206945	-3.419378	-0.916852	-5.738966	-3.131749	0.000000	-10.000000	0.058333	-8.200000	15.666667	1023.000000	1023.000000	2046.000000
30.400000	-0.022988	-13.585707	-3.956526	-1.078313	-5.272711	-3.278157	0.000000	-10.000000	0.058333	-7.833333	13.000000	1023.000000	1023.000000	2046.000000
30.420000	-0.024386	-14.412127	-4.476797	-1.025405	-5.065942	-3.843982	0.000000	-10.000000	0.050000	-7.450000	10.333333	1023.000000	1023.000000	2046.000000
30.440001	-0.024741	-14.622002	-4.297702	-1.236767	-5.255201	-3.832331	0.000000	-10.000000	0.050000	-7.216667	7.833333	1023.000000	1023.000000	2046.000000
30.459999	-0.024671	-14.580279	-3.590722	-1.888730	-5.835486	-3.265341	0.000000	-10.000000	0.050000	-7.200000	5.333333	1023.000000	1023.000000	2046.000000
30.480000	-0.026065	-15.404650	-4.188223	-2.183745	-5.426682	-3.605999	0.000000	-10.000000	0.050000	-7.233334	3.000000	1023.000000	1023.000000	2046.000000
30.500000	-0.027443	-16.218779	-4.620650	-2.203835	-5.279584	-4.114708	0.000000	-10.000000	0.050000	-7.100000	1.000000	1023.000000	1023.000000	2046.000000
30.520000	-0.027737	-16.392345	-4.431567	-2.282527	-5.556038	-4.122213	0.000000	-10.000000	0.050000	-6.733334	-1.166667	1023.000000	1023.000000	2046.000000
30.540001	-0.027603	-16.313637	-3.909894	-2.788179	-6.019737	-3.595827	0.000000	-10.000000	0.050000	-6.150000	-3.166667	1023.000000	1023.000000	2046.000000
30.559999	-0.028042	-16.572599	-4.221820	-3.077151	-5.801064	-3.472563	0.000000	-10.000000	0.041667	-5.583333	-5.333333	1023.000000	1023.000000	2046.000000
30.580000	-0.029137	-17.220251	-4.879827	-2.908854	-5.401683	-4.029886	0.000000	-10.000000	0.041667	-5.000000	-7.000000	1023.000000	1023.000000	2046.000000
30.600000	-0.028993	-17.134752	-4.880916	-2.773307	-5.360367	-4.120162	0.000000	-10.000000	0.041667	-4.633334	-8.666667	1023.000000	1023.000000	2046.000000
30.620001	-0.028086	-16.598932	-4.331704	-2.847725	-5.609917	-3.809586	0.000000	-10.000000	0.050000	-4.383334	-10.166667	1023.000000	1023.000000	2046.000000
30.639999	-0.027120	-16.027992	-3.877259	-3.244430	-5.717854	-3.188448	0.000000	-10.000000	0.041667	-4.300000	-11.833333	1023.000000	1023.000000	2046.000000
30.660000	-0.027317	-16.144341	-4.253360	-3.201309	-5.323790	-3.365882	0.000000	-10.000000	0.025000	-4.150000	-13.166667	1023.000000	1023.000000	2046.000000
30.680000	-0.027693	-16.366507	-4.672366	-2.872906	-4.991055	-3.830179	0.000000	-10.000000	0.025000	-3.983333	-14.666667	1023.000000	1023.000000	2046.000000
30.700001	-0.027100	-16.016119	-4.604217	-2.723057	-4.908176	-3.780670	0.000000	-10.000000	0.025000	-3.900000	-16.000000	1023.000000	1023.000000	2046.000000
30.719999	-0.026078	-15.412161	-4.062424	-2.803390	-5.145190	-3.401157	0.000000	-10.000000	0.033333	-3.950000	-17.333334	1023.000000	1023.000000	2046.000000
30.740000	-0.025205	-14.896291	-3.624769	-3.114807	-5.299818	-2.856896	0.000000	-10.000000	0.016667	-4.133333	-18.666666	1023.000000	1023.000000	2046.000000
30.760000	-0.025349	-14.981107	-3.926705	-3.062397	-5.004722	-2.987282	0.000000	-10.000000	0.016667	-4.233333	-20.000000	1023.000000	1023.000000	2046.000000
30.780001	-0.025847	-15.275529	-4.358920	-2.749238	-4.685206	-3.482164	0.000000	-10.000000	0.016667	-4.233333	-21.333334	1023.000000	1023.000000	2046.000000
30.799999	-0.025531	-15.088753	-4.397536	-2.620490	-4.612510	-3.458216	0.000000	-10.000000	0.025000	-4.116667	-22.666666	1023.000000	1023.000000	2046.000000
30.820000	-0.024812	-14.664113	-3.865507	-2.671592	-4.938220	-3.188793	0.000000	-10.000000	0.033333	-4.066667	-24.000000	1023.000000	1023.000000	2046.000000
30.840000	-0.024021	-14.196583	-3.476673	-3.027671	-5.092297	-2.599943	0.000000	-10.000000	0.033333	-4.083333	-25.500000	1023.000000	1023.000000	2046.000000
30.860001	-0.024190	-14.296266	-3.791422	-2.974823	-4.788420	-2.741600	0.000000	-10.000000	0.025000	-4.100000	-27.000000	1023.000000	1023.000000	2046.000000
30.879999	-0.024820	-14.668839	-4.158692	-2.724232	-4.573573	-3.212342	0.000000	-10.000000	0.025000	-4.016667	-28.333334	1023.000000	1023.000000	2046.000000
30.900000	-0.024879	-14.703457	-4.370910	-2.544304	-4.413742	-3.374501	0.000000	-10.000000	0.033333	-3.800000	-29.666666	1023.000000	1023.000000	2046.000000
30.920000	-0.024294	-14.357697	-4.024367	-2.556170	-4.636516	-3.140643	0.000000	-10.000000	0.041667	-3.550000	-30.833334	1023.000000	1023.000000	2046.000000
30.940001	-0.023554	-13.920515	-3.534978	-2.873046	-4.897655	-2.614836	0.000000	-10.000000	0.033333	-3.300000	-32.166668	1023.000000	1023.000000	2046.000000
30.959999	-0.023528	-13.905203	-3.698411	-3.001640	-4.666219	-2.538933	0.000000	-10.000000	0.033333	-3.116667	-33.333332	1023.000000	1023.000000	2046.000000
30.980000	-0.024437	-14.442077	-4.149878	-2.715664	-4.452493	-3.124042	0.000000	-10.000000	0.025000	-2.933333	-34.500000	1023.000000	1023.000000	2046.000000
31.000000	-0.024418	-14.431042	-4.298458	-2.542974	-4.315060	-3.274549	0.000000	-10.000000	0.033333	-2.800000	-35.333332	1023.000000	1023.000000	2046.000000
31.020000	-0.023856	-14.098755	-3.924576	-2.599938	-4.545798	-3.028442	0.000000	-10.000000	0.033333	-2.666667	-36.166668	1023.000000	1023.000000	2046.000000
31.040001	-0.023298	-13.769025	-3.479570	-2.979909	-4.830027	-2.479518	0.000000	-10.000000	0.050000	-2.583333	-37.000000	1023.000000	1023.000000	2046.000000
31.059999	-0.023939	-14.147972	-3.692291	-3.091527	-4.839446	-2.524708	0.000000	-10.000000	0.033333	-2.433333	-38.000000	1023.000000	1023.000000	2046.000000
31.080000	-0.025810	-15.253485	-4.300313	-2.964440	-4.761268	-3.227463	0.000000	-10.000000	0.025000	-2.350000	-38.833332	1023.000000	1023.000000	2046.000000
31.100000	-0.027058	-15.991522	-4.710841	-2.888963	-4.799433	-3.592285	0.000000	-10.000000	0.025000	-2.266667	-39.666668	1023.000000	1023.000000	2046.000000
31.120001	-0.027365	-16.172905	-4.493278	-2.945785	-5.178776	-3.555065	0.000000	-10.000000	0.025000	-2.250000	-40.333332	1023.000000	1023.000000	2046.000000
31.139999	-0.027108	-16.020981	-4.064946	-3.332558	-5.537737	-3.085741	0.000000	-10.000000	0.033333	-2.250000	-41.166668	1023.000000	1023.000000	2046.000000
31.160000	-0.026917	-15.907987	-4.078777	-3.469191	-5.421402	-2.938617	0.000000	-10.000000	0.025000	-2.366667	-41.833332	1023.000000	1023.000000	2046.000000
31.180000	-0.027434	-16.213337	-4.631883	-3.058268	-4.945136	-3.578050	0.000000	-10.000000	0.033333	-2.683333	-42.666668	1023.000000	1023.000000	2046.000000
31.200001	-0.027813	-16.437252	-4.854981	-3.039923	-4.862574	-3.679775	0.000000	-10.000000	0.033333	-3.116667	-43.500000	1023.000000	1023.000000	2046.000000
31.219999	-0.027053	-15.988073	-4.346457	-2.932992	-5.287506	-3.421119	0.000000	-10.000000	0.041667	-3.416667	-44.666668	1023.000000	1023.000000	2046.000000
31.240000	-0.026896	-15.895253	-4.235355	-3.364724	-5.399895	-2.895280	0.000000	-10.000000	0.050000	-3.383333	-45.833332	1023.000000	1023.000000	2046.000000
31.260000	-0.028350	-16.754595	-4.917051	-3.194645	-5.158747	-3.484150	0.000000	-10.000000	0.041667	-2.866667	-47.000000	1023.000000	1023.000000	2046.000000
31.280001	-0.029579	-17.480955	-5.333210	-3.117952	-5.152260	-3.877531	0.000000	-10.000000	0.025000	-2.150000	-47.666668	1023.000000	1023.000000	2046.000000
31.299999	-0.030387	-17.958954	-5.146813	-3.215478	-5.672912	-3.923751	0.000000	-10.000000	0.008333	-1.133333	-48.000000	1023.000000	1023.000000	2046.000000
31.320000	-0.031525	-18.631334	-5.035331	-3.601580	-6.266205	-3.728219	0.000000	-10.000000	-0.008333	-0.450000	-48.000000	1023.000000	1023.000000	2046.000000
31.340000	-0.033767	-19.956030	-5.751334	-3.629464	-6.390445	-4.184788	0.000000	-10.000000	-0.008333	0.300000	-48.000000	1023.000000	1023.000000	2046.000000
31.360001	-0.035724	-21.113153	-6.488007	-3.278830	-6.468738	-4.877579	0.000000	-10.000000	-0.008333	1.050000	-48.000000	1023.000000	1023.000000	2046.000000
31.379999	-0.036028	-21.292622	-6.501276	-3.058867	-6.751434	-4.981043	0.000000	-10.000000	0.000000	2.016667	-48.000000	1023.000000	1023.000000	2046.000000
31.400000	-0.035218	-20.813852	-5.931759	-3.271881	-7.162982	-4.447229	0.000000	-10.000000	0.000000	2.550000	-48.000000	1023.000000	1023.000000	2046.000000
31.420000	-0.035024	-20.699476	-6.078113	-3.243996	-7.015701	-4.361668	0.000000	-10.000000	0.000000	2.366667	-48.000000	1023.000000	1023.000000	2046.000000
31.440001	-0.035675	-21.084188	-6.588288	-2.804805	-6.743662	-4.947433	0.000000	-10.000000	0.000000	1.916667	-48.000000	1023.000000	1023.000000	2046.000000
31.459999	-0.035617	-21.049635	-6.818410	-2.464743	-6.669597	-5.096885	0.000000	-10.000000	0.000000	1.700000	-48.000000	1023.000000	1023.000000	2046.000000
31.480000	-0.034640	-20.472065	-6.238317	-2.456833	-7.043853	-4.733062	0.000000	-10.000000	0.000000	1.983333	-48.000000	1023.000000	1023.000000	2046.000000
31.500000	-0.033704	-19.918871	-6.029146	-2.712991	-6.964083	-4.212652	0.000000	-10.000000	0.000000	2.583333	-48.000000	1023.000000	1023.000000	2046.000000
31.520000	-0.034013	-20.101469	-6.456741	-2.430564	-6.604508	-4.609655	0.000000	-10.000000	0.000000	3.350000	-48.000000	1023.000000	1023.000000	2046.000000
31.540001	-0.033984	-20.084705	-6.650550	-2.103278	-6.449875	-4.881003	0.000000	-10.000000	0.000000	4.083333	-48.000000	1023.000000	1023.000000	2046.000000
31.559999	-0.032866	-19.423630	-6.040186	-2.183757	-6.715266	-4.484421	0.000000	-10.000000	-0.008333	4.850000	-48.000000	1023.000000	1023.000000	2046.000000
31.580000	-0.031268	-18.479244	-5.480257	-2.508437	-6.657393	-3.833157	0.000000	-10.000000	-0.016667	5.566667	-48.000000	1023.000000	1023.000000	2046.000000
31.600000	-0.030802	-18.204084	-5.710183	-2.366255	-6.131550	-3.996097	0.000000	-10.000000	-0.033333	6.233334	-48.000000	1023.000000	1023.000000	2046.000000
31.620001	-0.030450	-17.996155	-5.898433	-2.079108	-5.784786	-4.233828	0.000000	-10.000000	-0.058333	6.983334	-48.000000	1023.000000	1023.000000	2046.000000
31.639999	-0.029373	-17.359291	-5.421444	-2.092072	-5.910724	-3.935049	0.000000	-10.000000	-0.066667	8.000000	-48.000000	1023.000000	1023.000000	2046.000000
31.660000	-0.027866	-16.469070	-4.829185	-2.608133	-5.881558	-3.150194	0.000000	-10.000000	-0.066667	9.383333	-48.000000	1023.000000	1023.000000	2046.000000
31.680000	-0.028173	-16.650349	-5.131018	-2.678779	-5.413320	-3.427231	0.000000	-10.000000	-0.066667	10.766667	-36.333332	1023.000000	1023.000000	2046.000000
31.700001	-0.028653	-16.934185	-5.305784	-2.627885	-5.205288	-3.795227	0.000000	-10.000000	-0.108333	12.616667	-9.833333	1023.000000	1023.000000	2046.000000
31.719999	-0.028390	-16.778353	-5.066546	-2.776973	-5.200788	-3.734044	0.000000	-10.000000	-0.150000	13.950001	16.666666	1023.000000	1023.000000	2046.000000
31.740000	-0.027291	-16.129009	-4.286208	-3.299692	-5.431500	-3.111608	0.000000	-10.000000	-0.175000	14.900001	31.500000	1023.000000	1023.000000	2046.000000
31.760000	-0.026936	-15.919150	-4.265510	-3.614854	-5.071702	-2.967084	0.000000	-10.000000	-0.183333	15.366668	33.000000	1023.000000	1023.000000	2046.000000
31.780001	-0.027415	-16.202518	-4.596454	-3.495593	-4.673832	-3.436638	0.000000	-10.000000	-0.200000	16.333334	36.333332	1023.000000	1023.000000	2046.000000
31.799999	-0.027127	-16.032169	-4.598403	-3.402705	-4.548792	-3.482270	0.000000	-10.000000	-0.225000	17.800001	41.666668	1023.000000	1023.000000	2046.000000
31.820000	-0.025664	-15.167178	-3.883095	-3.632616	-4.719592	-2.931876	0.000000	-10.000000	-0.258333	19.233334	47.500000	1023.000000	1023.000000	2046.000000
31.840000	-0.024210	-14.307843	-3.548092	-3.967689	-4.452526	-2.339537	0.000000	-10.000000	-0.291667	20.383333	53.666668	1023.000000	1023.000000	2046.000000
31.860001	-0.023599	-13.947258	-3.837728	-3.702920	-3.778214	-2.628395	0.000000	-10.000000	-0.325000	21.283333	60.166668	1023.000000	1023.000000	2046.000000
31.879999	-0.022610	-13.362755	-3.777348	-3.391102	-3.468759	-2.725545	0.000000	-10.000000	-0.350000	22.066668	67.000000	1023.000000	1023.000000	2046.000000
31.900000	-0.020434	-12.076382	-2.997146	-3.340670	-3.490542	-2.248024	0.000000	-10.000000	-0.358333	22.816668	74.333336	1023.000000	1023.000000	2046.000000
31.920000	-0.017961	-10.615095	-2.364076	-3.580034	-3.191720	-1.479266	0.000000	-10.000000	-0.383333	23.516666	81.833336	1023.000000	1023.000000	2046.000000
31.940001	-0.016786	-9.920627	-2.448334	-3.277061	-2.576700	-1.618531	0.000000	-10.000000	-0.408333	24.366667	89.500000	1023.000000	1023.000000	2046.000000
31.959999	-0.015767	-9.318134	-2.486521	-2.866951	-2.167331	-1.797332	0.000000	-10.000000	-0.433333	25.033333	97.500000	1023.000000	1023.000000	2046.000000
31.980000	-0.014045	-8.300568	-1.991366	-2.727574	-2.102218	-1.479409	0.000000	-10.000000	-0.450000	25.733334	105.666664	1023.000000	1023.000000	2046.000000
32.000000	-0.011679	-6.902040	-1.208927	-2.854313	-2.044151	-0.794649	0.000000	-10.000000	-0.466667	25.850000	114.333336	1023.000000	1023.000000	2046.000000
32.020000	-0.010016	-5.919277	-1.062209	-2.874765	-1.524307	-0.457996	0.000000	-10.000000	-0.491667	26.283335	122.833336	1023.000000	1023.000000	2046.000000
32.040001	-0.009407	-5.559649	-1.196699	-2.449774	-1.107398	-0.805779	0.000000	-10.000000	-0.525000	26.750000	131.666672	1023.000000	1023.000000	2046.000000
32.060001	-0.008152	-4.817923	-0.923363	-2.134223	-1.021331	-0.739005	0.000000	-10.000000	-0.525000	27.533335	140.500000	1023.000000	1023.000000	2046.000000
32.080002	-0.006063	-3.583223	-0.098787	-2.266833	-1.141354	-0.076248	0.000000	-10.000000	-0.541667	28.083334	149.500000	1023.000000	1023.000000	2046.000000
32.099998	-0.004543	-2.685138	0.062069	-2.300354	-0.696384	0.249532	0.000000	-10.000000	-0.533333	28.500000	158.833328	1023.000000	1023.000000	2046.000000
32.119999	-0.004137	-2.445113	-0.052987	-1.937113	-0.342842	-0.112172	0.000000	-10.000000	-0.550000	28.816668	168.166672	1023.000000	1023.000000	2046.000000
32.139999	-0.003223	-1.904831	0.030839	-1.642518	-0.189782	-0.103370	0.000000	-10.000000	-0.566667	29.166666	177.833328	1023.000000	1023.000000	2046.000000
32.160000	-0.001329	-0.785336	0.846751	-1.679381	-0.390555	0.437849	0.000000	-10.000000	-0.583333	29.466667	187.500000	1023.000000	1023.000000	2046.000000
32.180000	0.000386	0.228236	1.102703	-1.814862	0.010545	0.929850	0.000000	-10.000000	-0.600000	29.750000	197.500000	1023.000000	1023.000000	2046.000000
32.200001	0.000760	0.448892	0.896125	-1.407085	0.417229	0.542622	0.000000	-10.000000	-0.608333	29.916666	207.500000	1023.000000	1023.000000	2046.000000
32.220001	0.001423	0.841263	1.052202	-1.087725	0.377013	0.499773	0.000000	-10.000000	-0.600000	30.216667	217.500000	1023.000000	1023.000000	2046.000000
32.240002	0.002772	1.638167	1.665320	-1.122365	0.174392	0.920820	0.000000	-10.000000	-0.600000	30.416666	227.500000	1023.000000	1023.000000	2046.000000
32.259998	0.003776	2.231380	1.929218	-1.368463	0.314027	1.356599	0.000000	-10.000000	-0.591667	30.683334	237.500000	1023.000000	1023.000000	2046.000000
32.279999	0.003877	2.291394	1.791505	-1.115730	0.590936	1.024683	0.000000	-10.000000	-0.600000	30.683334	247.500000	1023.000000	1023.000000	2046.000000
32.299999	0.004153	2.454300	1.726462	-0.797633	0.735904	0.789568	0.000000	-10.000000	-0.600000	30.800001	257.666656	1023.000000	1023.000000	2046.000000
32.320000	0.005409	3.196770	2.112272	-0.665555	0.706270	1.043783	0.000000	-10.000000	-0.600000	30.966667	271.333344	1023.000000	1023.000000	2046.000000
32.340000	0.007830	4.627272	2.860667	-0.703827	0.729464	1.740969	0.000000	-10.000000	-0.600000	31.183334	281.666656	1023.000000	1023.000000	2046.000000
32.360001	0.009840	5.815622	3.055770	-0.395903	1.175621	1.980134	0.000000	-10.000000	-0.608333	30.900002	295.500000	1023.000000	1023.000000	2046.000000
32.380001	0.010778	6.369672	2.966601	-0.137817	1.608109	1.932778	0.000000	-10.000000	-0.616667	30.500000	302.500000	1023.000000	1023.000000	2046.000000
32.400002	0.011908	7.037545	2.988296	0.421799	1.801775	1.825675	0.000000	-10.000000	-0.616667	30.183334	312.833344	1023.000000	1023.000000	2046.000000
32.419998	0.013165	7.780780	3.426285	0.595774	1.617650	2.141071	0.000000	-10.000000	-0.608333	30.466667	319.500000	1023.000000	1023.000000	2046.000000
32.439999	0.014576	8.614568	3.891942	0.501112	1.589416	2.632097	0.000000	-10.000000	-0.600000	30.733334	329.500000	1023.000000	1023.000000	2046.000000
32.459999	0.015473	9.144611	4.065516	0.413101	1.784955	2.881040	0.000000	-10.000000	-0.608333	30.883333	339.666656	1023.000000	1023.000000	2046.000000
32.480000	0.014787	8.738972	3.816065	0.631026	1.919472	2.372409	0.000000	-10.000000	-0.608333	30.916668	350.000000	1023.000000	1023.000000	2046.000000
32.500000	0.013056	7.716287	3.343473	0.914678	1.687868	1.770268	0.000000	-10.000000	-0.591667	30.750000	360.333344	1023.000000	1023.000000	2046.000000
32.520000	0.011927	7.049104	3.386962	1.064971	1.004182	1.592989	0.000000	-10.000000	-0.583333	30.400000	370.500000	1023.000000	1023.000000	2046.000000
32.540001	0.012313	7.276871	3.664074	0.954355	0.721834	1.936608	0.000000	-10.000000	-0.575000	29.933332	380.500000	1023.000000	1023.000000	2046.000000
32.560001	0.012980	7.671371	3.651399	0.964810	0.973697	2.081465	0.000000	-10.000000	-0.575000	29.466667	390.500000	1023.000000	1023.000000	2046.000000
32.580002	0.013134	7.762031	3.442752	1.398033	1.258779	1.662467	0.000000	-10.000000	-0.558333	29.283333	400.500000	1023.000000	1023.000000	2046.000000
32.599998	0.013737	8.118605	3.456271	1.779639	1.361240	1.521455	0.000000	-10.000000	-0.558333	29.266666	410.500000	1023.000000	1023.000000	2046.000000
32.619999	0.015120	8.936042	3.898114	1.990714	1.246807	1.800406	0.000000	-10.000000	-0.558333	29.316668	420.500000	1023.000000	1023.000000	2046.000000
32.639999	0.016957	10.021722	4.463603	2.047935	1.240080	2.270105	0.000000	-10.000000	-0.566667	29.233334	430.333344	1023.000000	1023.000000	2046.000000
32.660000	0.018708	11.056273	4.710922	2.149529	1.578026	2.617795	0.000000	-10.000000	-0.558333	28.950001	440.000000	1023.000000	1023.000000	2046.000000
32.680000	0.019554	11.556648	4.731623	2.535408	1.866362	2.423255	0.000000	-10.000000	-0.541667	28.666668	449.666656	1023.000000	1023.000000	2046.000000
32.700001	0.020440	12.080183	4.728763	2.921294	2.106617	2.323509	0.000000	-10.000000	-0.500000	28.266666	459.166656	1023.000000	1023.000000	2046.000000
32.720001	0.021719	12.836075	5.080151	3.214813	2.099290	2.441820	0.000000	-10.000000	-0.450000	27.450001	468.666656	1023.000000	1023.000000	2046.000000
32.740002	0.023914	14.133177	5.901148	3.107740	2.040482	3.083808	0.000000	-10.000000	-0.408333	26.266666	477.833344	1023.000000	1023.000000	2046.000000
32.759998	0.025814	15.256108	6.231822	3.235207	2.511749	3.277330	0.000000	-10.000000	-0.375000	24.983334	487.000000	1023.000000	1023.000000	2046.000000
32.779999	0.026975	15.942410	6.366821	3.647549	2.852817	3.075223	0.000000	-10.000000	-0.333333	23.900000	495.666656	1023.000000	1023.000000	2046.000000
32.799999	0.028196	16.663792	6.583069	4.071642	3.012856	2.996226	0.000000	-10.000000	-0.283333	22.700001	504.000000	1023.000000	1023.000000	2046.000000
32.820000	0.029762	17.589264	7.218041	4.292644	2.927379	3.151199	0.000000	-10.000000	-0.241667	21.450001	511.666656	1023.000000	1023.000000	2046.000000
32.840000	0.031512	18.623535	7.903426	4.066942	2.961881	3.691285	0.000000	-10.000000	-0.191667	19.566666	519.000000	1023.000000	1023.000000	2046.000000
32.860001	0.032323	19.102654	8.023969	4.044938	3.403537	3.630210	0.000000	-10.000000	-0.141667	17.866667	525.833313	1023.000000	1023.000000	2046.000000
32.880001	0.032042	18.936758	7.921218	4.188248	3.622593	3.204697	0.000000	-10.000000	-0.083333	15.816667	532.000000	1023.000000	1023.000000	2046.000000
32.900002	0.031949	18.881577	8.043354	4.257091	3.526854	3.054278	0.000000	-10.000000	-0.058333	13.783334	537.666687	1023.000000	1023.000000	2046.000000
32.919998	0.032097	18.969036	8.484913	4.072120	3.244675	3.167328	0.000000	-10.000000	-0.041667	11.783334	542.500000	1023.000000	1023.000000	2046.000000
32.939999	0.032584	19.256939	8.871660	3.684148	3.207423	3.493708	0.000000	-10.000000	-0.025000	9.783334	547.000000	1023.000000	1023.000000	2046.000000
32.959999	0.032049	18.941092	8.664772	3.611783	3.464524	3.200011	0.000000	-10.000000	-0.008333	8.350000	550.500000	1023.000000	1023.000000	2046.000000
32.980000	0.031327	18.514290	8.453041	3.754211	3.452240	2.854797	0.000000	-10.000000	0.000000	6.566667	553.666687	1023.000000	1023.000000	2046.000000
33.000000	0.031442	18.581991	8.662082	3.805138	3.182305	2.932467	0.000000	-10.000000	0.008333	4.650000	556.166687	1023.000000	1023.000000	2046.000000
33.020000	0.032563	19.244534	9.088595	3.593601	3.116574	3.445764	0.000000	-10.000000	0.025000	1.650000	558.000000	1023.000000	1023.000000	2046.000000
33.040001	0.033172	19.604837	8.999415	3.687451	3.511440	3.406531	0.000000	-10.000000	0.041667	-0.966667	558.833313	1023.000000	1023.000000	2046.000000
33.060001	0.033099	19.561651	8.803353	4.020321	3.694455	3.043523	0.000000	-10.000000	0.050000	-3.450000	559.000000	1023.000000	1023.000000	2046.000000
33.080002	0.033321	19.692844	8.861295	4.207750	3.575429	3.048371	0.000000	-10.000000	0.050000	-5.150000	559.000000	1023.000000	1023.000000	2046.000000
33.099998	0.034135	20.173820	9.318230	4.122066	3.320468	3.413057	0.000000	-10.000000	0.066667	-6.800000	559.000000	1023.000000	1023.000000	2046.000000
33.119999	0.034790	20.560680	9.392974	4.001751	3.527260	3.638695	0.000000	-10.000000	0.066667	-8.083334	559.000000	1023.000000	1023.000000	2046.000000
33.139999	0.034610	20.454756	9.119812	4.232174	3.812051	3.290718	0.000000	-10.000000	0.083333	-8.966667	559.000000	1023.000000	1023.000000	2046.000000
33.160000	0.033992	20.089338	8.917433	4.415901	3.722320	3.033685	0.000000	-10.000000	0.075000	-9.750000	559.000000	1023.000000	1023.000000	2046.000000
33.180000	0.034053	20.125103	9.168424	4.435964	3.397215	3.123501	0.000000	-10.000000	0.091667	-10.300000	559.000000	1023.000000	1023.000000	2046.000000
33.200001	0.035098	20.742992	9.509673	4.210200	3.453643	3.569476	0.000000	-10.000000	0.091667	-10.933333	551.666687	1023.000000	1023.000000	2046.000000
33.220001	0.035152	20.774998	9.292124	4.293769	3.788844	3.400261	0.000000	-10.000000	0.108333	-11.550000	543.000000	1023.000000	1023.000000	2046.000000
33.240002	0.034387	20.322979	8.960846	4.588933	3.778966	2.994233	0.000000	-10.000000	0.125000	-12.216667	533.000000	1023.000000	1023.000000	2046.000000
33.259998	0.033921	20.047373	9.077213	4.637695	3.338938	2.993527	0.000000	-10.000000	0.125000	-12.816667	529.000000	1023.000000	1023.000000	2046.000000
33.279999	0.034166	20.192162	9.333119	4.313811	3.143078	3.402153	0.000000	-10.000000	0.141667	-13.566667	524.833313	1023.000000	1023.000000	2046.000000
33.299999	0.034067	20.133451	9.112811	4.244206	3.403557	3.372876	0.000000	-10.000000	0.166667	-14.483334	520.333313	1023.000000	1023.000000	2046.000000
33.320000	0.032635	19.287256	8.635584	4.550053	3.245943	2.855676	0.000000	-10.000000	0.216667	-15.500000	515.500000	1023.000000	1023.000000	2046.000000
33.340000	0.031224	18.453249	8.247207	4.462486	2.953088	2.790468	0.000000	-10.000000	0.233333	-16.233334	510.333344	1023.000000	1023.000000	2046.000000
33.360001	0.029959	17.705591	8.223477	4.361836	2.356818	2.763459	0.000000	-10.000000	0.241667	-17.033333	505.000000	1023.000000	1023.000000	2046.000000
33.380001	0.029252	17.287897	8.078568	4.085824	2.208294	2.915210	0.000000	-10.000000	0.233333	-17.566668	499.333344	1023.000000	1023.000000	2046.000000
33.400002	0.027516	16.261805	7.457118	4.076765	2.345227	2.382696	0.000000	-10.000000	0.241667	-18.050001	493.500000	1023.000000	1023.000000	2046.000000
33.419998	0.025518	15.081061	7.019065	4.100638	1.985175	1.976182	0.000000	-10.000000	0.250000	-18.350000	487.500000	1023.000000	1023.000000	2046.000000
33.439999	0.024251	14.332325	7.173115	3.798016	1.331611	2.029583	0.000000	-10.000000	0.291667	-18.866667	481.333344	1023.000000	1023.000000	2046.000000
33.459999	0.022377	13.224664	6.833119	3.432803	1.047262	1.911479	0.000000	-10.000000	0.325000	-19.549999	475.000000	1023.000000	1023.000000	2046.000000
33.480000	0.019262	11.383883	6.028577	3.529936	0.795718	1.029652	0.000000	-10.000000	0.350000	-20.200001	468.333344	1023.000000	1023.000000	2046.000000
33.500000	0.016150	9.544600	5.286124	3.663624	0.166004	0.428847	0.000000	-10.000000	0.350000	-20.550001	461.666656	1023.000000	1023.000000	2046.000000
33.520000	0.014692	8.682724	5.384526	3.478695	-0.667503	0.487006	0.000000	-10.000000	0.350000	-20.866667	454.833344	1023.000000	1023.000000	2046.000000
33.540001	0.013796	8.153459	4.911377	3.276046	-0.468058	0.434094	0.000000	-10.000000	0.358333	-21.183334	448.000000	1023.000000	1023.000000	2046.000000
33.560001	0.012062	7.128381	4.385909	3.493825	-0.575381	-0.175972	0.000000	-10.000000	0.366667	-21.466667	440.833344	1023.000000	1023.000000	2046.000000
33.580002	0.010999	6.500327	4.210199	3.612182	-1.056234	-0.265821	0.000000	-10.000000	0.375000	-21.616667	433.666656	1023.000000	1023.000000	2046.000000
33.599998	0.011046	6.528272	4.361570	3.364053	-1.294797	0.097446	0.000000	-10.000000	0.375000	-21.683334	426.333344	1023.000000	1023.000000	2046.000000
33.619999	0.010174	6.012674	3.871975	3.451059	-1.026023	-0.284337	0.000000	-10.000000	0.383333	-21.916666	419.166656	1023.000000	1023.000000	2046.000000
33.639999	0.009033	5.338620	3.405303	3.713192	-1.140780	-0.639095	0.000000	-10.000000	0.375000	-22.216667	411.833344	1023.000000	1023.000000	2046.000000
33.660000	0.008637	5.104277	3.567695	3.708809	-1.643965	-0.528262	0.000000	-10.000000	0.375000	-22.500000	404.500000	1023.000000	1023.000000	2046.000000
33.680000	0.008942	5.284835	3.643846	3.430230	-1.613187	-0.176054	0.000000	-10.000000	0.375000	-22.683334	396.833344	1023.000000	1023.000000	2046.000000
33.700001	0.008084	4.777748	3.320737	3.514076	-1.421811	-0.635254	0.000000	-10.000000	0.391667	-22.733334	389.333344	1023.000000	1023.000000	2046.000000
33.720001	0.007531	4.450565	3.025868	3.656581	-1.372095	-0.859789	0.000000	-10.000000	0.400000	-22.716667	381.666656	1023.000000	1023.000000	2046.000000
33.740002	0.007492	4.427573	3.191010	3.592057	-1.674990	-0.680504	0.000000	-10.000000	0.400000	-22.666666	374.166656	1023.000000	1023.000000	2046.000000
33.759998	0.008134	4.807221	3.601245	3.363954	-1.908470	-0.249509	0.000000	-10.000000	0.408333	-22.933332	366.500000	1023.000000	1023.000000	2046.000000
33.779999	0.007962	4.705653	3.219499	3.339140	-1.469951	-0.383035	0.000000	-10.000000	0.425000	-23.350000	358.833344	1023.000000	1023.000000	2046.000000
33.799999	0.006901	4.078402	2.718538	3.480468	-1.365730	-0.754874	0.000000	-10.000000	0.425000	-23.450001	351.000000	1023.000000	1023.000000	2046.000000
33.820000	0.006083	3.595269	2.899761	3.348324	-1.941582	-0.711235	0.000000	-10.000000	0.416667	-23.150000	343.166656	1023.000000	1023.000000	2046.000000
33.840000	0.005710	3.374851	2.881691	2.814413	-1.905141	-0.416114	0.000000	-10.000000	0.408333	-22.700001	335.500000	1023.000000	1023.000000	2046.000000
33.860001	0.004096	2.420699	2.358007	2.712765	-1.701502	-0.948571	0.000000	-10.000000	0.408333	-22.483334	328.000000	1023.000000	1023.000000	2046.000000
33.880001	0.002537	1.499236	2.135623	2.579887	-2.021706	-1.194568	0.000000	-10.000000	0.400000	-22.350000	320.500000	1023.000000	1023.000000	2046.000000
33.900002	0.001582	0.935187	2.368845	2.095039	-2.537367	-0.991330	0.000000	-10.000000	0.383333	-22.083334	313.000000	1023.000000	1023.000000	2046.000000
33.919998	0.000899	0.531549	2.200290	1.629573	-2.452076	-0.846238	0.000000	-10.000000	0.366667	-21.950001	305.500000	1023.000000	1023.000000	2046.000000
33.939999	-0.000664	-0.392347	1.692466	1.565391	-2.288990	-1.361214	0.000000	-10.000000	0.366667	-21.716667	298.166656	1023.000000	1023.000000	2046.000000
33.959999	-0.001866	-1.103019	1.304670	1.560997	-2.415397	-1.553289	0.000000	-10.000000	0.358333	-21.733334	291.000000	1023.000000	1023.000000	2046.000000
33.980000	-0.002503	-1.479091	1.489784	1.294481	-2.959657	-1.303699	0.000000	-10.000000	0.358333	-21.300001	283.833344	1023.000000	1023.000000	2046.000000
34.000000	-0.002296	-1.357129	1.433066	0.922338	-2.746651	-0.965882	0.000000	-10.000000	0.350000	-21.116667	276.666656	1023.000000	1023.000000	2046.000000
34.020000	-0.002884	-1.704232	1.136749	0.993466	-2.479636	-1.354810	0.000000	-10.000000	0.333333	-20.533335	269.500000	1023.000000	1023.000000	2046.000000
34.040001	-0.003402	-2.010396	0.809618	1.127023	-2.391845	-1.555193	0.000000	-10.000000	0.316667	-20.400002	262.666656	1023.000000	1023.000000	2046.000000
34.060001	-0.003691	-2.181249	0.887022	1.076157	-2.754429	-1.390000	0.000000	-10.000000	0.300000	-20.033335	256.000000	1023.000000	1023.000000	2046.000000
34.080002	-0.003242	-1.916006	1.161908	0.820083	-2.901306	-0.996691	0.000000	-10.000000	0.308333	-19.833334	249.333328	1023.000000	1023.000000	2046.000000
34.099998	-0.003328	-1.966557	0.894413	0.764922	-2.506742	-1.119150	0.000000	-10.000000	0.308333	-19.583334	242.666672	1023.000000	1023.000000	2046.000000
34.119999	-0.003903	-2.306673	0.539120	0.920969	-2.361253	-1.405508	0.000000	-10.000000	0.300000	-19.366667	236.000000	1023.000000	1023.000000	2046.000000
34.139999	-0.004138	-2.445647	0.635899	0.950648	-2.703532	-1.328662	0.000000	-10.000000	0.275000	-19.133333	229.666672	1023.000000	1023.000000	2046.000000
34.160000	-0.003741	-2.210921	0.953211	0.606073	-2.884312	-0.885893	0.000000	-10.000000	0.258333	-18.766666	223.333328	1023.000000	1023.000000	2046.000000
34.180000	-0.003858	-2.279925	0.569849	0.600224	-2.374794	-1.075204	0.000000	-10.000000	0.250000	-18.316668	217.000000	1023.000000	1023.000000	2046.000000
34.200001	-0.004799	-2.836294	0.228027	0.749959	-2.428476	-1.385804	0.000000	-10.000000	0.250000	-18.000000	210.666672	1023.000000	1023.000000	2046.000000
34.220001	-0.005365	-3.170602	0.416185	0.619376	-2.992776	-1.213387	0.000000	-10.000000	0.241667	-17.783335	204.500000	1023.000000	1023.000000	2046.000000
34.240002	-0.005408	-3.196135	0.344709	0.292587	-2.828071	-1.005359	0.000000	-10.000000	0.241667	-17.650002	198.666672	1023.000000	1023.000000	2046.000000
34.259998	-0.006577	-3.887042	-0.025341	0.337449	-2.723360	-1.475791	0.000000	-10.000000	0.241667	-17.366667	193.000000	1023.000000	1023.000000	2046.000000
34.279999	-0.007291	-4.308787	-0.266777	0.427518	-2.821361	-1.648167	0.000000	-10.000000	0.233333	-17.116667	187.333328	1023.000000	1023.000000	2046.000000
34.299999	-0.007276	-4.300098	-0.154938	0.517462	-3.076770	-1.585852	0.000000	-10.000000	0.225000	-16.766666	181.500000	1023.000000	1023.000000	2046.000000
34.320000	-0.007084	-4.186549	0.025683	-0.037607	-3.178949	-0.995676	0.000000	-10.000000	0.208333	-16.650000	175.833328	1023.000000	1023.000000	2046.000000
34.340000	-0.007590	-4.485936	-0.321856	0.117785	-2.936117	-1.345748	0.000000	-10.000000	0.208333	-16.316666	170.166672	1023.000000	1023.000000	2046.000000
34.360001	-0.009066	-5.357909	-0.819951	0.205146	-3.000652	-1.742452	0.000000	-10.000000	0.200000	-16.100000	164.833328	1023.000000	1023.000000	2046.000000
34.380001	-0.010440	-6.169985	-0.938652	0.108049	-3.560589	-1.778793	0.000000	-10.000000	0.200000	-15.500000	159.500000	1023.000000	1023.000000	2046.000000
34.400002	-0.011229	-6.636253	-0.864725	-0.351480	-3.866244	-1.553805	0.000000	-10.000000	0.183333	-15.033334	154.333328	1023.000000	1023.000000	2046.000000
34.419998	-0.012549	-7.416523	-1.250355	-0.533700	-3.687283	-1.945184	0.000000	-10.000000	0.166667	-14.483334	149.333328	1023.000000	1023.000000	2046.000000
34.439999	-0.014879	-8.793634	-1.856874	-0.523339	-3.847271	-2.566151	0.000000	-10.000000	0.133333	-14.133333	144.500000	1023.000000	1023.000000	2046.000000
34.459999	-0.017310	-10.230292	-2.165400	-0.555492	-4.726120	-2.783282	0.000000	-10.000000	0.125000	-13.566667	139.833328	1023.000000	1023.000000	2046.000000
34.480000	-0.018684	-11.042130	-2.316231	-0.874498	-5.180759	-2.670642	0.000000	-10.000000	0.108333	-12.916667	135.333328	1023.000000	1023.000000	2046.000000
34.500000	-0.019940	-11.784391	-2.847679	-0.896480	-5.069474	-2.970759	0.000000	-10.000000	0.100000	-12.200001	131.000000	1023.000000	1023.000000	2046.000000
34.520000	-0.021060	-12.446445	-3.178458	-0.699144	-5.138050	-3.430793	0.000000	-10.000000	0.091667	-11.816667	127.000000	1023.000000	1023.000000	2046.000000
34.540001	-0.021764	-12.862340	-3.428302	-0.486008	-5.327850	-3.620180	0.000000	-10.000000	0.091667	-11.666667	123.000000	1023.000000	1023.000000	2046.000000
34.560001	-0.021907	-12.947067	-3.210274	-0.606713	-5.810059	-3.320021	0.000000	-10.000000	0.100000	-11.616667	119.000000	1023.000000	1023.000000	2046.000000
34.580002	-0.021501	-12.706918	-3.234075	-0.697420	-5.651661	-3.123762	0.000000	-10.000000	0.100000	-11.383333	115.000000	1023.000000	1023.000000	2046.000000
34.599998	-0.021948	-12.971310	-3.532495	-0.522556	-5.401291	-3.514968	0.000000	-10.000000	0.091667	-11.033334	111.166664	1023.000000	1023.000000	2046.000000
34.619999	-0.022220	-13.131906	-3.783235	-0.320573	-5.314762	-3.713336	0.000000	-10.000000	0.091667	-10.633333	107.500000	1023.000000	1023.000000	2046.000000
34.639999	-0.022337	-13.200968	-3.664477	-0.296576	-5.699023	-3.540892	0.000000	-10.000000	0.083333	-10.350000	104.000000	1023.000000	1023.000000	2046.000000
34.660000	-0.021675	-12.809643	-3.347404	-0.504218	-5.811863	-3.146157	0.000000	-10.000000	0.083333	-10.050000	100.500000	1023.000000	1023.000000	2046.000000
34.680000	-0.021459	-12.682328	-3.523288	-0.456225	-5.368154	-3.334661	0.000000	-10.000000	0.066667	-9.916667	97.166664	1023.000000	1023.000000	2046.000000
34.700001	-0.021439	-12.670618	-3.636465	-0.337671	-5.133795	-3.562688	0.000000	-10.000000	0.075000	-9.833334	93.833336	1023.000000	1023.000000	2046.000000
34.720001	-0.021194	-12.525375	-3.492838	-0.273507	-5.344207	-3.414823	0.000000	-10.000000	0.075000	-9.950001	90.500000	1023.000000	1023.000000	2046.000000
34.740002	-0.020230	-11.955661	-2.974302	-0.557198	-5.529406	-2.894755	0.000000	-10.000000	0.091667	-9.816667	87.166664	1023.000000	1023.000000	2046.000000
34.759998	-0.019815	-11.710447	-3.134512	-0.662529	-5.028360	-2.885046	0.000000	-10.000000	0.075000	-9.550000	83.833336	1023.000000	1023.000000	2046.000000
34.779999	-0.020424	-12.070464	-3.419867	-0.651656	-4.778383	-3.220558	0.000000	-10.000000	0.066667	-9.150001	80.666664	1023.000000	1023.000000	2046.000000
34.799999	-0.021161	-12.506300	-3.513754	-0.717910	-4.976006	-3.298630	0.000000	-10.000000	0.050000	-8.916667	77.500000	1023.000000	1023.000000	2046.000000
34.820000	-0.021498	-12.705506	-3.203499	-1.139166	-5.348903	-3.013939	0.000000	-10.000000	0.050000	-8.800000	74.500000	1023.000000	1023.000000	2046.000000
34.840000	-0.021973	-12.986041	-3.293150	-1.541255	-5.146400	-3.005236	0.000000	-10.000000	0.058333	-8.816667	71.500000	1023.000000	1023.000000	2046.000000
34.860001	-0.023321	-13.782564	-3.608582	-1.669941	-4.965305	-3.538736	0.000000	-10.000000	0.058333	-8.816667	68.666664	1023.000000	1023.000000	2046.000000
34.880001	-0.024281	-14.349998	-3.720423	-1.814408	-5.180041	-3.635125	0.000000	-10.000000	0.066667	-8.733334	65.833336	1023.000000	1023.000000	2046.000000
34.900002	-0.024673	-14.581872	-3.378467	-2.270749	-5.677899	-3.254756	0.000000	-10.000000	0.058333	-8.450000	63.000000	1023.000000	1023.000000	2046.000000
34.919998	-0.024979	-14.762334	-3.577201	-2.493223	-5.373501	-3.318408	0.000000	-10.000000	0.058333	-8.116667	60.166668	1023.000000	1023.000000	2046.000000
34.939999	-0.025970	-15.348291	-3.949482	-2.498070	-5.188519	-3.712220	0.000000	-10.000000	0.050000	-7.700000	57.333332	1023.000000	1023.000000	2046.000000
34.959999	-0.026374	-15.586789	-4.066026	-2.482253	-5.364623	-3.673887	0.000000	-10.000000	0.041667	-7.283333	54.833332	1023.000000	1023.000000	2046.000000
34.980000	-0.025963	-15.343856	-3.656291	-2.727619	-5.699889	-3.260056	0.000000	-10.000000	0.041667	-6.916667	52.166668	1023.000000	1023.000000	2046.000000
35.000000	-0.025466	-15.050369	-3.746766	-2.798753	-5.238546	-3.266304	0.000000	-10.000000	0.041667	-6.716667	49.833332	1023.000000	1023.000000	2046.000000
35.020000	-0.025688	-15.181905	-3.953405	-2.671072	-4.936637	-3.620791	0.000000	-10.000000	0.050000	-6.550000	47.500000	1023.000000	1023.000000	2046.000000
35.040001	-0.025582	-15.118829	-3.992392	-2.556456	-5.023788	-3.546193	0.000000	-10.000000	0.041667	-6.300000	45.500000	1023.000000	1023.000000	2046.000000
35.060001	-0.025035	-14.795465	-3.614787	-2.667316	-5.354169	-3.159192	0.000000	-10.000000	0.041667	-6.083333	43.500000	1023.000000	1023.000000	2046.000000
35.080002	-0.024283	-14.351407	-3.559883	-2.782248	-5.049753	-2.959523	0.000000	-10.000000	0.041667	-5.916667	41.500000	1023.000000	1023.000000	2046.000000
35.099998	-0.024228	-14.318573	-3.711659	-2.675572	-4.708035	-3.223307	0.000000	-10.000000	0.050000	-5.866667	39.500000	1023.000000	1023.000000	2046.000000
35.119999	-0.024338	-14.383500	-3.849600	-2.504618	-4.660357	-3.368924	0.000000	-10.000000	0.050000	-5.733333	37.500000	1023.000000	1023.000000	2046.000000
35.139999	-0.024011	-14.190324	-3.578196	-2.493874	-5.010421	-3.107833	0.000000	-10.000000	0.050000	-5.600000	35.500000	1023.000000	1023.000000	2046.000000
35.160000	-0.023269	-13.752034	-3.308988	-2.729769	-5.025242	-2.688035	0.000000	-10.000000	0.041667	-5.450000	33.500000	1023.000000	1023.000000	2046.000000
35.180000	-0.023175	-13.696185	-3.498906	-2.662142	-4.617912	-2.917225	0.000000	-10.000000	0.033333	-5.300000	31.500000	1023.000000	1023.000000	2046.000000
35.200001	-0.023403	-13.831010	-3.680533	-2.466105	-4.471407	-3.212964	0.000000	-10.000000	0.033333	-5.200000	29.833334	1023.000000	1023.000000	2046.000000
35.220001	-0.023310	-13.776059	-3.631661	-2.438915	-4.699154	-3.006328	0.000000	-10.000000	0.025000	-5.066667	28.166666	1023.000000	1023.000000	2046.000000
35.240002	-0.022866	-13.514065	-3.295378	-2.548973	-4.966422	-2.703292	0.000000	-10.000000	0.033333	-4.966667	26.500000	1023.000000	1023.000000	2046.000000
35.259998	-0.022482	-13.287127	-3.326662	-2.654926	-4.697605	-2.607934	0.000000	-10.000000	0.025000	-4.766667	24.833334	1023.000000	1023.000000	2046.000000
35.279999	-0.022674	-13.400422	-3.503084	-2.562347	-4.423274	-2.911717	0.000000	-10.000000	0.033333	-4.600000	23.166666	1023.000000	1023.000000	2046.000000
35.299999	-0.022990	-13.586984	-3.720690	-2.440207	-4.371870	-3.054217	0.000000	-10.000000	0.025000	-4.383334	21.666666	1023.000000	1023.000000	2046.000000
35.320000	-0.022956	-13.567028	-3.486806	-2.471503	-4.773922	-2.834796	0.000000	-10.000000	0.033333	-4.200000	20.000000	1023.000000	1023.000000	2046.000000
35.340000	-0.022185	-13.111269	-3.276135	-2.689736	-4.742645	-2.402752	0.000000	-10.000000	0.041667	-4.000000	18.666666	1023.000000	1023.000000	2046.000000
35.360001	-0.022256	-13.153446	-3.505316	-2.592458	-4.327413	-2.728261	0.000000	-10.000000	0.033333	-3.816667	17.333334	1023.000000	1023.000000	2046.000000
35.380001	-0.022548	-13.326051	-3.644296	-2.474245	-4.238022	-2.969488	0.000000	-10.000000	0.016667	-3.633333	16.166666	1023.000000	1023.000000	2046.000000
35.400002	-0.022754	-13.447592	-3.622924	-2.391177	-4.508182	-2.925309	0.000000	-10.000000	0.008333	-3.500000	14.833333	1023.000000	1023.000000	2046.000000
35.419998	-0.022450	-13.267689	-3.301229	-2.682672	-4.824248	-2.459539	0.000000	-10.000000	0.016667	-3.400000	13.666667	1023.000000	1023.000000	2046.000000
35.439999	-0.022985	-13.584196	-3.494375	-2.804784	-4.678701	-2.606336	0.000000	-10.000000	0.025000	-3.350000	12.500000	1023.000000	1023.000000	2046.000000
35.459999	-0.024473	-14.463430	-3.867544	-2.815041	-4.655102	-3.125744	0.000000	-10.000000	0.033333	-3.316667	11.500000	1023.000000	1023.000000	2046.000000
35.480000	-0.025652	-15.160465	-4.136973	-2.782587	-4.838286	-3.402619	0.000000	-10.000000	0.033333	-3.316667	10.333333	1023.000000	1023.000000	2046.000000
35.500000	-0.026318	-15.554174	-4.153363	-2.865695	-5.188417	-3.346700	0.000000	-10.000000	0.041667	-3.350000	9.166667	1023.000000	1023.000000	2046.000000
35.520000	-0.026145	-15.451549	-3.871490	-3.072585	-5.478079	-3.029395	0.000000	-10.000000	0.041667	-3.433333	8.000000	1023.000000	1023.000000	2046.000000
35.540001	-0.025758	-15.222898	-3.821666	-3.201759	-5.307518	-2.891954	0.000000	-10.000000	0.041667	-3.616667	6.833333	1023.000000	1023.000000	2046.000000
35.560001	-0.025724	-15.203080	-4.056248	-2.820383	-4.850883	-3.475565	0.000000	-10.000000	0.033333	-3.916667	5.666667	1023.000000	1023.000000	2046.000000
35.580002	-0.025974	-15.350718	-4.242984	-2.849180	-4.751316	-3.507237	0.000000	-10.000000	0.025000	-4.150000	4.333333	1023.000000	1023.000000	2046.000000
35.599998	-0.026092	-15.420330	-4.348719	-2.774917	-4.968345	-3.328349	0.000000	-10.000000	0.033333	-4.200000	3.000000	1023.000000	1023.000000	2046.000000
35.619999	-0.026533	-15.681106	-4.257411	-2.912456	-5.377043	-3.134196	0.000000	-10.000000	0.033333	-3.916667	1.500000	1023.000000	1023.000000	2046.000000
35.639999	-0.026624	-15.734876	-4.222916	-3.187351	-5.452289	-2.872321	0.000000	-10.000000	0.033333	-3.450000	0.500000	1023.000000	1023.000000	2046.000000
35.660000	-0.027620	-16.323296	-4.475159	-3.292268	-5.357002	-3.198866	0.000000	-10.000000	0.016667	-2.916667	-0.333333	1023.000000	1023.000000	2046.000000
35.680000	-0.029584	-17.484173	-4.932923	-3.219132	-5.439652	-3.892466	0.000000	-10.000000	0.016667	-2.383333	-1.000000	1023.000000	1023.000000	2046.000000
35.700001	-0.031903	-18.854582	-5.524127	-3.150419	-5.840749	-4.339287	0.000000	-10.000000	0.008333	-1.616667	-1.666667	1023.000000	1023.000000	2046.000000
35.720001	-0.033651	-19.887669	-5.672079	-3.163421	-6.599707	-4.452461	0.000000	-10.000000	0.016667	-0.800000	-2.000000	1023.000000	1023.000000	2046.000000
35.740002	-0.034213	-20.219757	-5.658082	-3.329123	-7.034614	-4.197937	0.000000	-10.000000	0.008333	-0.183333	-2.000000	1023.000000	1023.000000	2046.000000
35.759998	-0.034316	-20.280521	-5.836190	-3.199530	-6.882576	-4.362225	0.000000	-10.000000	0.008333	0.000000	-2.000000	1023.000000	1023.000000	2046.000000
35.779999	-0.034713	-20.515263	-6.028951	-3.022172	-6.780968	-4.683172	0.000000	-10.000000	0.008333	0.000000	-2.000000	1023.000000	1023.000000	2046.000000
35.799999	-0.034921	-20.638420	-6.267017	-2.743520	-6.708565	-4.919318	0.000000	-10.000000	0.008333	0.000000	-2.000000	1023.000000	1023.000000	2046.000000
35.820000	-0.034868	-20.606739	-6.313017	-2.486835	-6.901471	-4.905416	0.000000	-10.000000	0.008333	0.000000	-2.000000	1023.000000	1023.000000	2046.000000
35.840000	-0.034316	-20.280468	-5.956220	-2.567465	-7.263184	-4.493599	0.000000	-10.000000	0.008333	0.000000	-2.000000	1023.000000	1023.000000	2046.000000
35.860001	-0.033622	-19.870890	-5.958072	-2.558209	-7.012779	-4.341829	0.000000	-10.000000	0.008333	0.000000	-2.000000	1023.000000	1023.000000	2046.000000
35.880001	-0.033679	-19.904169	-6.161271	-2.370626	-6.694664	-4.677609	0.000000	-10.000000	0.016667	0.000000	-2.000000	1023.000000	1023.000000	2046.000000
35.900002	-0.033611	-19.863821	-6.293964	-2.192850	-6.553670	-4.823338	0.000000	-10.000000	0.008333	0.000000	-2.000000	1023.000000	1023.000000	2046.000000
35.919998	-0.033310	-19.686178	-6.231834	-2.109158	-6.632605	-4.712580	0.000000	-10.000000	0.008333	0.000000	-2.000000	1023.000000	1023.000000	2046.000000
35.939999	-0.032398	-19.147396	-5.796434	-2.238225	-6.852352	-4.260385	0.000000	-10.000000	0.008333	0.000000	-2.000000	1023.000000	1023.000000	2046.000000
35.959999	-0.031166	-18.419130	-5.531132	-2.313182	-6.586469	-3.988348	0.000000	-10.000000	0.008333	0.000000	-2.000000	1023.000000	1023.000000	2046.000000
35.980000	-0.030938	-18.284504	-5.550632	-2.215419	-6.216558	-4.301896	0.000000	-10.000000	0.008333	0.000000	-2.000000	1023.000000	1023.000000	2046.000000
36.000000	-0.030676	-18.129679	-5.658265	-2.133264	-6.008766	-4.329385	0.000000	-10.000000	0.000000	0.716667	-2.000000	1023.000000	1023.000000	2046.000000
36.020000	-0.030123	-17.802771	-5.303726	-2.236301	-6.301041	-3.961703	0.000000	-10.000000	0.000000	1.716667	-2.000000	1023.000000	1023.000000	2046.000000
36.040001	-0.029519	-17.445517	-5.087744	-2.536584	-6.190869	-3.630319	0.000000	-10.000000	0.000000	2.950000	-2.000000	1023.000000	1023.000000	2046.000000
36.060001	-0.029889	-17.664532	-5.226310	-2.644859	-5.827313	-3.966049	0.000000	-10.000000	0.000000	3.566667	-2.000000	1023.000000	1023.000000	2046.000000
36.080002	-0.030582	-18.073938	-5.430366	-2.733203	-5.670276	-4.240095	0.000000	-10.000000	0.000000	3.883333	-2.000000	1023.000000	1023.000000	2046.000000
36.099998	-0.030996	-18.318430	-5.165682	-2.938331	-6.110212	-4.104205	0.000000	-10.000000	0.000000	4.116667	-2.000000	1023.000000	1023.000000	2046.000000
36.119999	-0.030659	-18.119547	-4.855360	-3.319110	-6.214823	-3.730254	0.000000	-10.000000	0.000000	4.466667	-2.000000	1023.000000	1023.000000	2046.000000
36.139999	-0.030780	-18.191029	-4.907426	-3.528980	-5.920263	-3.834358	0.000000	-10.000000	-0.008333	5.216667	-2.000000	1023.000000	1023.000000	2046.000000
36.160000	-0.031337	-18.520155	-5.096617	-3.566971	-5.704306	-4.152262	0.000000	-10.000000	-0.008333	6.216667	-2.000000	1023.000000	1023.000000	2046.000000
36.180000	-0.031652	-18.706251	-5.187977	-3.581653	-5.812299	-4.124321	0.000000	-10.000000	-0.025000	7.300000	-2.000000	1023.000000	1023.000000	2046.000000
36.200001	-0.031100	-18.380095	-4.827728	-3.789997	-6.121045	-3.641325	0.000000	-10.000000	-0.033333	8.350000	-2.000000	1023.000000	1023.000000	2046.000000
36.220001	-0.030175	-17.833193	-4.813941	-3.867546	-5.672895	-3.478811	0.000000	-10.000000	-0.050000	9.316667	-2.000000	1023.000000	1023.000000	2046.000000
36.240002	-0.030049	-17.758862	-4.910381	-3.716812	-5.339681	-3.791987	0.000000	-10.000000	-0.058333	10.333334	2.166667	1023.000000	1023.000000	2046.000000
36.259998	-0.029272	-17.299562	-4.718200	-3.579741	-5.431421	-3.570200	0.000000	-10.000000	-0.091667	12.050000	13.500000	1023.000000	1023.000000	2046.000000
36.279999	-0.027491	-16.247007	-4.290115	-3.754262	-5.306415	-2.896214	0.000000	-10.000000	-0.125000	13.450000	24.833334	1023.000000	1023.000000	2046.000000
36.299999	-0.026671	-15.762789	-4.305948	-3.570909	-4.770896	-3.115036	0.000000	-10.000000	-0.150000	14.500000	32.000000	1023.000000	1023.000000	2046.000000
36.320000	-0.025832	-15.266565	-4.315071	-3.325309	-4.568131	-3.058055	0.000000	-10.000000	-0.158333	14.783334	33.666668	1023.000000	1023.000000	2046.000000
36.340000	-0.024108	-14.247837	-3.766019	-3.392151	-4.693240	-2.396427	0.000000	-10.000000	-0.191667	15.500000	37.000000	1023.000000	1023.000000	2046.000000
36.360001	-0.022371	-13.220983	-3.592378	-3.329601	-4.132803	-2.166200	0.000000	-10.000000	-0.216667	16.783333	42.166668	1023.000000	1023.000000	2046.000000
36.380001	-0.021630	-12.783476	-3.693681	-3.125989	-3.639336	-2.324470	0.000000	-10.000000	-0.241667	18.016666	47.666668	1023.000000	1023.000000	2046.000000
36.400002	-0.020554	-12.147324	-3.380780	-2.944930	-3.752402	-2.069212	0.000000	-10.000000	-0.258333	19.250000	53.500000	1023.000000	1023.000000	2046.000000
36.419998	-0.018578	-10.979342	-2.918804	-3.040612	-3.605984	-1.413944	0.000000	-10.000000	-0.291667	20.116667	59.666668	1023.000000	1023.000000	2046.000000
36.439999	-0.017463	-10.320703	-2.862675	-2.933392	-3.037112	-1.487524	0.000000	-10.000000	-0.316667	21.200001	66.166664	1023.000000	1023.000000	2046.000000
36.459999	-0.016858	-9.963103	-2.877098	-2.714809	-2.821842	-1.549354	0.000000	-10.000000	-0.341667	22.100000	73.000000	1023.000000	1023.000000	2046.000000
36.480000	-0.015364	-9.080111	-2.358531	-2.694994	-3.008245	-1.018341	0.000000	-10.000000	-0.358333	23.083334	80.333336	1023.000000	1023.000000	2046.000000
36.500000	-0.013734	-8.116684	-2.155369	-2.703466	-2.514024	-0.743824	0.000000	-10.000000	-0.383333	23.966667	87.666664	1023.000000	1023.000000	2046.000000
36.520000	-0.013166	-7.780862	-2.168669	-2.546822	-2.120655	-0.944717	0.000000	-10.000000	-0.408333	24.833334	95.666664	1023.000000	1023.000000	2046.000000
36.540001	-0.012249	-7.239363	-2.036501	-2.288924	-2.067227	-0.846711	0.000000	-10.000000	-0.458333	25.616667	103.666664	1023.000000	1023.000000	2046.000000
36.560001	-0.010461	-6.182424	-1.510011	-2.381091	-2.073399	-0.217923	0.000000	-10.000000	-0.508333	26.350000	112.333336	1023.000000	1023.000000	2046.000000
36.580002	-0.009127	-5.394108	-1.359540	-2.284943	-1.587738	-0.161888	0.000000	-10.000000	-0.525000	27.049999	120.833336	1023.000000	1023.000000	2046.000000
36.599998	-0.008427	-4.980338	-1.292854	-2.066807	-1.289670	-0.331007	0.000000	-10.000000	-0.541667	27.900000	129.666672	1023.000000	1023.000000	2046.000000
36.619999	-0.007715	-4.559455	-1.179042	-1.929333	-1.289241	-0.161840	0.000000	-10.000000	-0.550000	28.466667	138.833328	1023.000000	1023.000000	2046.000000
36.639999	-0.006209	-3.669747	-0.711131	-1.981637	-1.360008	0.383029	0.000000	-10.000000	-0.583333	29.350000	148.166672	1023.000000	1023.000000	2046.000000
36.660000	-0.005163	-3.051316	-0.468753	-1.943773	-1.143070	0.504281	0.000000	-10.000000	-0.608333	29.733334	157.833328	1023.000000	1023.000000	2046.000000
36.680000	-0.005088	-3.007052	-0.435362	-1.904664	-0.886113	0.219087	0.000000	-10.000000	-0.625000	30.450001	167.500000	1023.000000	1023.000000	2046.000000
36.700001	-0.005049	-2.983932	-0.549367	-1.746747	-0.735039	0.047221	0.000000	-10.000000	-0.633333	30.650000	177.666672	1023.000000	1023.000000	2046.000000
36.720001	-0.003921	-2.317422	-0.021297	-1.717215	-1.017854	0.438943	0.000000	-10.000000	-0.633333	30.966667	188.000000	1023.000000	1023.000000	2046.000000
36.740002	-0.002050	-1.211532	0.407186	-1.767235	-0.745873	0.894390	0.000000	-10.000000	-0.641667	31.116667	198.333328	1023.000000	1023.000000	2046.000000
36.759998	-0.000623	-0.368411	0.645792	-1.531060	-0.342936	0.859792	0.000000	-10.000000	-0.658333	31.366667	208.666672	1023.000000	1023.000000	2046.000000
36.779999	0.001100	0.649884	0.732309	-0.962392	0.170290	0.709676	0.000000	-10.000000	-0.675000	31.816668	219.000000	1023.000000	1023.000000	2046.000000
36.799999	0.002435	1.439111	1.028135	-0.864423	0.172983	1.102416	0.000000	-10.000000	-0.683333	31.799999	229.666672	1023.000000	1023.000000	2046.000000
36.820000	0.004879	2.883226	1.633954	-0.766278	0.206244	1.809306	0.000000	-10.000000	-0.691667	32.099998	240.333328	1023.000000	1023.000000	2046.000000
36.840000	0.006254	3.696290	1.730575	-0.534828	0.694475	1.806067	0.000000	-10.000000	-0.700000	32.116669	251.000000	1023.000000	1023.000000	2046.000000
36.860001	0.006478	3.828219	1.675674	-0.309702	0.872824	1.589422	0.000000	-10.000000	-0.725000	32.633335	261.666656	1023.000000	1023.000000	2046.000000
36.880001	0.006844	4.044709	1.853283	-0.193504	0.686879	1.698052	0.000000	-10.000000	-0.741667	32.700001	272.500000	1023.000000	1023.000000	2046.000000
36.900002	0.007335	4.335281	2.148906	-0.290779	0.503338	1.973816	0.000000	-10.000000	-0.733333	32.850002	283.500000	1023.000000	1023.000000	2046.000000
36.919998	0.006178	3.651057	1.914817	-0.185303	0.406298	1.515246	0.000000	-10.000000	-0.716667	32.766666	294.500000	1023.000000	1023.000000	2046.000000
36.939999	0.004529	2.676438	1.409272	0.049067	0.230417	0.987683	0.000000	-10.000000	-0.700000	32.733334	305.333344	1023.000000	1023.000000	2046.000000
36.959999	0.004595	2.715631	1.580566	0.162892	-0.249991	1.222163	0.000000	-10.000000	-0.700000	32.616669	316.166656	1023.000000	1023.000000	2046.000000
36.980000	0.006215	3.672905	1.833560	0.294854	-0.014328	1.558819	0.000000	-10.000000	-0.700000	32.616669	327.000000	1023.000000	1023.000000	2046.000000
37.000000	0.006735	3.980664	1.767069	0.565539	0.380600	1.267456	0.000000	-10.000000	-0.708333	32.716667	338.000000	1023.000000	1023.000000	2046.000000
37.020000	0.007530	4.450407	1.866788	0.872499	0.459928	1.251191	0.000000	-10.000000	-0.725000	33.000000	348.833344	1023.000000	1023.000000	2046.000000
37.040001	0.009111	5.384827	2.360535	1.108315	0.266545	1.649431	0.000000	-10.000000	-0.741667	33.200001	359.833344	1023.000000	1023.000000	2046.000000
37.060001	0.011301	6.678820	2.719002	1.257178	0.586231	2.116408	0.000000	-10.000000	-0.750000	33.200001	370.833344	1023.000000	1023.000000	2046.000000
37.080002	0.012654	7.478695	2.911190	1.519966	0.985378	2.062161	0.000000	-10.000000	-0.758333	33.233334	382.000000	1023.000000	1023.000000	2046.000000
37.099998	0.013666	8.076755	2.942940	1.911557	1.245957	1.976301	0.000000	-10.000000	-0.750000	33.416668	393.000000	1023.000000	1023.000000	2046.000000
37.119999	0.015428	9.117961	3.369464	2.206632	1.212629	2.329235	0.000000	-10.000000	-0.750000	33.716667	404.166656	1023.000000	1023.000000	2046.000000
37.139999	0.017708	10.465397	3.979948	2.323138	1.333717	2.828594	0.000000	-10.000000	-0.725000	33.750000	415.333344	1023.000000	1023.000000	2046.000000
37.160000	0.019650	11.613165	4.328462	2.547047	1.799696	2.937960	0.000000	-10.000000	-0.733333	33.533333	426.666656	1023.000000	1023.000000	2046.000000
37.180000	0.021378	12.634282	4.685715	2.820805	2.202670	2.925093	0.000000	-10.000000	-0.716667	33.150002	437.833344	1023.000000	1023.000000	2046.000000
37.200001	0.023101	13.652408	4.968389	3.186447	2.517331	2.980240	0.000000	-10.000000	-0.725000	32.883335	449.000000	1023.000000	1023.000000	2046.000000
37.220001	0.025303	14.954370	5.573513	3.429011	2.571709	3.380137	0.000000	-10.000000	-0.700000	32.633335	460.000000	1023.000000	1023.000000	2046.000000
37.240002	0.027978	16.534908	6.211495	3.514666	2.850909	3.957838	0.000000	-10.000000	-0.691667	32.300003	471.000000	1023.000000	1023.000000	2046.000000
37.259998	0.029924	17.684946	6.651099	3.662424	3.330610	4.040814	0.000000	-10.000000	-0.650000	31.883333	481.833344	1023.000000	1023.000000	2046.000000
37.279999	0.030797	18.201159	6.933969	3.741253	3.659514	3.866421	0.000000	-10.000000	-0.633333	31.483334	492.500000	1023.000000	1023.000000	2046.000000
37.299999	0.031455	18.589794	7.161778	3.819007	3.722916	3.886093	0.000000	-10.000000	-0.608333	31.066668	503.000000	1023.000000	1023.000000	2046.000000
37.320000	0.032782	19.374266	7.803107	3.765012	3.546772	4.259376	0.000000	-10.000000	-0.600000	30.783335	513.333313	1023.000000	1023.000000	2046.000000
37.340000	0.034128	20.169773	8.195006	3.717098	3.778390	4.479280	0.000000	-10.000000	-0.600000	30.416668	523.666687	1023.000000	1023.000000	2046.000000
37.360001	0.034611	20.455053	8.416842	3.710489	4.060383	4.267339	0.000000	-10.000000	-0.625000	30.450001	534.000000	1023.000000	1023.000000	2046.000000
37.380001	0.035013	20.692570	8.449223	3.752260	4.278348	4.212739	0.000000	-10.000000	-0.633333	30.666666	544.333313	1023.000000	1023.000000	2046.000000
37.400002	0.035988	21.268986	8.778710	3.856085	4.264752	4.369439	0.000000	-10.000000	-0.641667	30.950001	554.500000	1023.000000	1023.000000	2046.000000
37.419998	0.037983	22.447783	9.368770	3.933647	4.279643	4.865722	0.000000	-10.000000	-0.616667	31.150000	564.666687	1023.000000	1023.000000	2046.000000
37.439999	0.040469	23.917297	9.832965	4.142075	4.700395	5.241863	0.000000	-10.000000	-0.616667	30.966667	575.000000	1023.000000	1023.000000	2046.000000
37.459999	0.042510	25.123119	10.222358	4.446535	5.134708	5.319519	0.000000	-10.000000	-0.591667	30.833334	585.333313	1023.000000	1023.000000	2046.000000
37.480000	0.044150	26.092819	10.466215	4.823419	5.525433	5.277753	0.000000	-10.000000	-0.591667	30.383333	595.666687	1023.000000	1023.000000	2046.000000
37.500000	0.045892	27.122446	10.871225	5.111778	5.603794	5.535649	0.000000	-10.000000	-0.591667	30.133333	606.000000	1023.000000	1023.000000	2046.000000
37.520000	0.048413	28.612001	11.519905	5.279509	5.722690	6.089897	0.000000	-10.000000	-0.608333	29.733334	616.333313	1023.000000	1023.000000	2046.000000
37.540001	0.050705	29.966677	11.924289	5.563414	6.189988	6.288987	0.000000	-10.000000	-0.608333	29.900000	626.166687	1023.000000	1023.000000	2046.000000
37.560001	0.051984	30.722637	12.221576	5.885790	6.486736	6.128535	0.000000	-10.000000	-0.608333	29.850000	635.833313	1023.000000	1023.000000	2046.000000
37.580002	0.053347	31.528078	12.499409	6.210342	6.597588	6.220739	0.000000	-10.000000	-0.608333	30.049999	645.500000	1023.000000	1023.000000	2046.000000
37.599998	0.055648	32.888191	13.145085	6.354478	6.629176	6.759450	0.000000	-10.000000	-0.608333	30.016666	655.500000	1023.000000	1023.000000	2046.000000
37.619999	0.057660	34.076786	13.535357	6.629770	7.016729	6.894931	0.000000	-10.000000	-0.608333	29.900000	665.666687	1023.000000	1023.000000	2046.000000
37.639999	0.058421	34.526554	13.745914	6.808798	7.218759	6.753085	0.000000	-10.000000	-0.591667	29.600000	675.666687	1023.000000	1023.000000	2046.000000
37.660000	0.058690	34.685696	13.838644	7.065248	7.110126	6.671676	0.000000	-10.000000	-0.575000	29.200001	685.666687	1023.000000	1023.000000	2046.000000
37.680000	0.059911	35.407223	14.282458	7.111346	6.977749	7.035668	0.000000	-10.000000	-0.566667	29.033333	695.500000	1023.000000	1023.000000	2046.000000
37.700001	0.061213	36.176994	14.555983	7.291507	7.294724	7.034781	0.000000	-10.000000	-0.550000	28.966667	705.333313	1023.000000	1023.000000	2046.000000
37.720001	0.062245	36.786770	14.711349	7.456519	7.636253	6.982649	0.000000	-10.000000	-0.533333	28.650000	715.000000	1023.000000	1023.000000	2046.000000
37.740002	0.063210	37.356956	14.959511	7.797542	7.634703	6.965200	0.000000	-10.000000	-0.500000	28.200001	724.666687	1023.000000	1023.000000	2046.000000
37.759998	0.065143	38.499340	15.493019	7.795764	7.573937	7.636621	0.000000	-10.000000	-0.475000	27.533333	734.166687	1023.000000	1023.000000	2046.000000
37.779999	0.066395	39.239292	15.618766	8.339353	7.887569	7.393605	0.000000	-10.000000	-0.458333	27.083334	743.500000	1023.000000	1023.000000	2046.000000
37.799999	0.066180	39.112438	15.577384	8.340057	7.931479	7.263519	0.000000	-10.000000	-0.433333	26.650000	752.500000	1023.000000	1023.000000	2046.000000
37.820000	0.066082	39.054703	15.541268	8.579922	7.810952	7.122562	0.000000	-10.000000	-0.441667	26.350000	761.500000	1023.000000	1023.000000	2046.000000
37.840000	0.066766	39.458870	15.836154	8.672096	7.591062	7.359556	0.000000	-10.000000	-0.450000	26.150000	770.333313	1023.000000	1023.000000	2046.000000
37.860001	0.068304	40.367920	16.179022	8.821451	7.760788	7.606658	0.000000	-10.000000	-0.450000	26.050001	779.166687	1023.000000	1023.000000	2046.000000
37.880001	0.068317	40.375202	16.307013	8.915868	7.804839	7.347484	0.000000	-10.000000	-0.425000	25.700001	787.833313	1023.000000	1023.000000	2046.000000
37.900002	0.067107	39.660137	16.051920	9.004054	7.718892	6.885271	0.000000	-10.000000	-0.375000	25.116667	796.500000	1023.000000	1023.000000	2046.000000
37.919998	0.065701	38.829506	15.833728	9.103884	7.311121	6.580773	0.000000	-10.000000	-0.333333	24.083334	804.833313	1023.000000	1023.000000	2046.000000
37.939999	0.065203	38.535049	15.909538	9.145509	6.845825	6.634176	0.000000	-10.000000	-0.283333	23.016666	813.000000	1023.000000	1023.000000	2046.000000
37.959999	0.065596	38.767029	15.905902	9.259272	6.939197	6.662660	0.000000	-10.000000	-0.275000	21.916666	821.000000	1023.000000	1023.000000	2046.000000
37.980000	0.065508	38.715466	15.905022	9.410057	7.021143	6.379244	0.000000	-10.000000	-0.266667	21.066668	828.666687	1023.000000	1023.000000	2046.000000
38.000000	0.065183	38.522915	15.710249	9.534286	7.093259	6.185120	0.000000	-10.000000	-0.266667	20.400000	835.833313	1023.000000	1023.000000	2046.000000
38.020000	0.065791	38.882362	15.998149	9.585369	6.856515	6.442328	0.000000	-10.000000	-0.233333	19.566668	842.666687	1023.000000	1023.000000	2046.000000
38.040001	0.067327	39.790482	16.278757	9.829866	7.074943	6.606916	0.000000	-10.000000	-0.208333	18.700001	849.166687	1023.000000	1023.000000	2046.000000
38.060001	0.068020	40.199619	16.381308	10.024555	7.298477	6.495279	0.000000	-10.000000	-0.166667	17.566668	855.500000	1023.000000	1023.000000	2046.000000
38.080002	0.068044	40.213978	16.270359	10.200062	7.380276	6.363280	0.000000	-10.000000	-0.125000	16.283333	861.500000	1023.000000	1023.000000	2046.000000
38.099998	0.068702	40.602871	16.558329	10.399459	7.105322	6.539760	0.000000	-10.000000	-0.091667	14.716667	867.333313	1023.000000	1023.000000	2046.000000
38.119999	0.070124	41.443104	16.798046	10.514974	7.233688	6.896394	0.000000	-10.000000	-0.050000	12.650001	872.666687	1023.000000	1023.000000	2046.000000
38.139999	0.070971	41.943687	16.873442	10.707550	7.564126	6.798568	0.000000	-10.000000	-0.025000	10.216667	877.333313	1023.000000	1023.000000	2046.000000
38.160000	0.070894	41.898548	16.884516	10.870838	7.495985	6.647211	0.000000	-10.000000	0.008333	7.233334	881.166687	1023.000000	1023.000000	2046.000000
38.180000	0.071748	42.402897	17.151573	10.960375	7.298409	6.992541	0.000000	-10.000000	0.025000	3.216667	884.166687	1023.000000	1023.000000	2046.000000
38.200001	0.073444	43.405628	17.261292	11.193392	7.705561	7.245386	0.000000	-10.000000	0.041667	-0.300000	886.000000	1023.000000	1023.000000	2046.000000
38.220001	0.073641	43.521751	17.381418	11.285967	7.799283	7.055082	0.000000	-10.000000	0.058333	-3.316667	886.833313	1023.000000	1023.000000	2046.000000
38.240002	0.073226	43.276852	17.359493	11.308553	7.640115	6.968691	0.000000	-10.000000	0.058333	-5.233334	887.000000	1023.000000	1023.000000	2046.000000
38.259998	0.073921	43.687298	17.526096	11.153126	7.689038	7.319039	0.000000	-10.000000	0.075000	-7.333333	887.000000	1023.000000	1023.000000	2046.000000
38.279999	0.073613	43.505211	17.522289	11.104692	7.856987	7.021243	0.000000	-10.000000	0.083333	-9.300000	887.000000	1023.000000	1023.000000	2046.000000
38.299999	0.072312	42.736347	17.385447	10.868370	7.724292	6.758237	0.000000	-10.000000	0.100000	-10.600000	887.000000	1023.000000	1023.000000	2046.000000
38.320000	0.071121	42.032402	17.427778	10.557590	7.265995	6.781038	0.000000	-10.000000	0.100000	-10.900001	883.500000	1023.000000	1023.000000	2046.000000
38.340000	0.071064	41.998550	17.410915	10.313126	7.382561	6.891950	0.000000	-10.000000	0.083333	-10.383333	875.500000	1023.000000	1023.000000	2046.000000
38.360001	0.070337	41.569458	17.388376	10.058603	7.432914	6.689563	0.000000	-10.000000	0.066667	-9.650001	867.500000	1023.000000	1023.000000	2046.000000
38.380001	0.069051	40.808949	17.109472	9.939629	7.303125	6.456725	0.000000	-10.000000	0.050000	-9.166667	862.000000	1023.000000	1023.000000	2046.000000
38.400002	0.069236	40.918652	17.263248	9.787987	7.061544	6.805872	0.000000	-10.000000	0.050000	-9.000000	860.000000	1023.000000	1023.000000	2046.000000
38.419998	0.070191	41.482826	17.249943	9.926235	7.429244	6.877404	0.000000	-10.000000	0.050000	-8.800000	857.000000	1023.000000	1023.000000	2046.000000
38.439999	0.070753	41.815048	17.351530	9.974126	7.624835	6.864554	0.000000	-10.000000	0.050000	-8.816667	854.000000	1023.000000	1023.000000	2046.000000
38.459999	0.070487	41.657913	17.309486	10.016898	7.478984	6.852543	0.000000	-10.000000	0.050000	-8.666667	851.000000	1023.000000	1023.000000	2046.000000
38.480000	0.071623	42.329380	17.537739	10.002604	7.510281	7.278758	0.000000	-10.000000	0.050000	-8.500000	848.166687	1023.000000	1023.000000	2046.000000
38.500000	0.073053	43.174225	17.657127	10.250483	7.964969	7.301647	0.000000	-10.000000	0.050000	-8.150001	845.333313	1023.000000	1023.000000	2046.000000
38.520000	0.073102	43.203102	17.666529	10.350304	8.012999	7.173270	0.000000	-10.000000	0.041667	-7.733334	842.666687	1023.000000	1023.000000	2046.000000
38.540001	0.072913	43.091465	17.688921	10.361808	7.728146	7.312589	0.000000	-10.000000	0.041667	-7.116667	840.000000	1023.000000	1023.000000	2046.000000
38.560001	0.073998	43.732555	17.749445	10.399636	7.923888	7.659585	0.000000	-10.000000	0.041667	-6.583333	837.666687	1023.000000	1023.000000	2046.000000
38.580002	0.074382	43.959793	17.836935	10.554850	8.117043	7.450966	0.000000	-10.000000	0.050000	-6.450000	835.500000	1023.000000	1023.000000	2046.000000
38.599998	0.073865	43.654434	17.707870	10.550513	8.029280	7.366769	0.000000	-10.000000	0.050000	-6.750000	833.333313	1023.000000	1023.000000	2046.000000
38.619999	0.073496	43.436031	17.774569	10.511300	7.542502	7.607660	0.000000	-10.000000	0.050000	-7.333333	831.000000	1023.000000	1023.000000	2046.000000
38.639999	0.074081	43.781933	17.581484	10.658694	7.887723	7.654029	0.000000	-10.000000	0.050000	-7.650000	828.500000	1023.000000	1023.000000	2046.000000
38.660000	0.073095	43.199146	17.417295	10.590706	7.804969	7.386177	0.000000	-10.000000	0.050000	-7.683333	826.000000	1023.000000	1023.000000	2046.000000
38.680000	0.071592	42.310947	17.057886	10.588459	7.507754	7.156847	0.000000	-10.000000	0.041667	-7.300000	823.500000	1023.000000	1023.000000	2046.000000
38.700001	0.071464	42.235321	17.074076	10.432275	7.291131	7.437839	0.000000	-10.000000	0.033333	-6.566667	821.000000	1023.000000	1023.000000	2046.000000
38.720001	0.071298	42.137386	16.981438	10.444578	7.461936	7.249432	0.000000	-10.000000	0.033333	-5.766667	818.666687	1023.000000	1023.000000	2046.000000
38.740002	0.069988	41.363102	16.750860	10.322914	7.398818	6.890507	0.000000	-10.000000	0.041667	-5.266667	816.833313	1023.000000	1023.000000	2046.000000
38.759998	0.067106	39.659721	16.336723	10.121073	6.696584	6.505340	0.000000	-10.000000	0.050000	-5.583333	815.166687	1023.000000	1023.000000	2046.000000
38.779999	0.065330	38.610130	15.965148	9.966657	6.272070	6.406253	0.000000	-10.000000	0.050000	-6.383334	813.500000	1023.000000	1023.000000	2046.000000
38.799999	0.063567	37.567841	15.571421	10.006578	6.037447	5.952395	0.000000	-10.000000	0.050000	-7.133334	811.166687	1023.000000	1023.000000	2046.000000
38.820000	0.061764	36.502419	15.186465	9.858958	5.823309	5.633687	0.000000	-10.000000	0.050000	-7.466667	808.833313	1023.000000	1023.000000	2046.000000
38.840000	0.059894	35.397488	14.889311	9.732471	5.317405	5.458301	0.000000	-10.000000	0.050000	-7.400000	806.166687	1023.000000	1023.000000	2046.000000
38.860001	0.060127	35.534943	14.690307	9.695992	5.483493	5.665151	0.000000	-10.000000	0.050000	-7.066667	803.833313	1023.000000	1023.000000	2046.000000
38.880001	0.060128	35.535793	14.735723	9.817222	5.520226	5.462624	0.000000	-10.000000	0.050000	-6.666667	801.500000	1023.000000	1023.000000	2046.000000
38.900002	0.059117	34.938232	14.504523	9.776523	5.342062	5.315125	0.000000	-10.000000	0.050000	-6.300000	799.333313	1023.000000	1023.000000	2046.000000
38.919998	0.059122	34.941338	14.460943	9.714823	5.219332	5.546238	0.000000	-10.000000	0.050000	-6.166667	797.000000	1023.000000	1023.000000	2046.000000
38.939999	0.059981	35.448547	14.491259	9.949042	5.529828	5.478417	0.000000	-10.000000	0.041667	-6.183333	794.666687	1023.000000	1023.000000	2046.000000
38.959999	0.059618	35.233971	14.432659	9.944834	5.488249	5.368227	0.000000	-10.000000	0.041667	-6.366667	792.500000	1023.000000	1023.000000	2046.000000
38.980000	0.059071	34.910843	14.442078	9.862829	5.157802	5.448133	0.000000	-10.000000	0.041667	-6.733334	790.500000	1023.000000	1023.000000	2046.000000
39.000000	0.060323	35.650608	14.507374	9.997180	5.489578	5.656475	0.000000	-10.000000	0.050000	-7.233334	788.333313	1023.000000	1023.000000	2046.000000
39.020000	0.061025	36.065617	14.744378	10.062168	5.627769	5.631301	0.000000	-10.000000	0.058333	-7.850000	786.000000	1023.000000	1023.000000	2046.000000
39.040001	0.060885	35.983273	14.642276	10.091715	5.680635	5.568647	0.000000	-10.000000	0.066667	-8.616667	783.333313	1023.000000	1023.000000	2046.000000
39.060001	0.061214	36.177563	14.820677	10.028100	5.476775	5.852010	0.000000	-10.000000	0.075000	-9.200000	780.500000	1023.000000	1023.000000	2046.000000
39.080002	0.062536	36.959064	14.900034	10.197361	5.861366	6.000304	0.000000	-10.000000	0.066667	-9.683333	777.333313	1023.000000	1023.000000	2046.000000
39.099998	0.062898	37.172581	14.978708	10.163466	6.074420	5.955987	0.000000	-10.000000	0.075000	-10.000000	774.166687	1023.000000	1023.000000	2046.000000
39.119999	0.061453	36.318523	14.846201	9.960920	5.784199	5.727202	0.000000	-10.000000	0.083333	-10.583333	770.666687	1023.000000	1023.000000	2046.000000
39.139999	0.060650	35.844078	14.813427	9.677440	5.553930	5.799281	0.000000	-10.000000	0.108333	-11.416667	767.333313	1023.000000	1023.000000	2046.000000
39.160000	0.060472	35.739098	14.724989	9.616176	5.760710	5.637223	0.000000	-10.000000	0.116667	-12.383333	763.333313	1023.000000	1023.000000	2046.000000
39.180000	0.059400	35.105576	14.704671	9.370209	5.644152	5.386543	0.000000	-10.000000	0.133333	-13.166667	759.333313	1023.000000	1023.000000	2046.000000
39.200001	0.057338	33.886559	14.437470	9.024720	5.306441	5.117925	0.000000	-10.000000	0.141667	-13.600000	754.833313	1023.000000	1023.000000	2046.000000
39.220001	0.056178	33.201210	14.357458	8.603147	4.990162	5.250443	0.000000	-10.000000	0.133333	-13.733334	750.500000	1023.000000	1023.000000	2046.000000
39.240002	0.056290	33.267387	14.241970	8.602531	5.223186	5.199700	0.000000	-10.000000	0.133333	-13.733334	745.833313	1023.000000	1023.000000	2046.000000
39.259998	0.055911	33.043232	14.265240	8.495613	5.209066	5.073315	0.000000	-10.000000	0.116667	-13.883333	741.166687	1023.000000	1023.000000	2046.000000
39.279999	0.054751	32.357899	14.048325	8.411722	5.023494	4.874356	0.000000	-10.000000	0.116667	-14.016666	738.000000	1023.000000	1023.000000	2046.000000
39.299999	0.054880	32.434044	14.100936	8.258418	4.891977	5.182713	0.000000	-10.000000	0.133333	-14.666667	733.333313	1023.000000	1023.000000	2046.000000
39.320000	0.055867	33.017151	14.116386	8.519562	5.251292	5.129908	0.000000	-10.000000	0.175000	-15.316667	728.333313	1023.000000	1023.000000	2046.000000
39.340000	0.056126	33.170250	14.215399	8.569942	5.341732	5.043177	0.000000	-10.000000	0.216667	-16.116667	721.666687	1023.000000	1023.000000	2046.000000
39.360001	0.055036	32.526119	14.087320	8.472435	4.979408	4.986958	0.000000	-10.000000	0.225000	-16.450001	718.166687	1023.000000	1023.000000	2046.000000
39.380001	0.055580	32.847927	14.037767	8.492482	5.104480	5.213198	0.000000	-10.000000	0.216667	-16.650000	714.500000	1023.000000	1023.000000	2046.000000
39.400002	0.056259	33.249306	14.136568	8.668090	5.353190	5.091459	0.000000	-10.000000	0.225000	-17.133333	708.833313	1023.000000	1023.000000	2046.000000
39.419998	0.055949	33.066021	14.081970	8.686568	5.313612	4.983872	0.000000	-10.000000	0.233333	-17.783335	701.166687	1023.000000	1023.000000	2046.000000
39.439999	0.054887	32.438049	14.020945	8.513217	4.801924	5.101962	0.000000	-10.000000	0.258333	-18.533335	693.500000	1023.000000	1023.000000	2046.000000
39.459999	0.055271	32.665279	13.820226	8.667679	5.042585	5.134790	0.000000	-10.000000	0.258333	-19.133333	687.166687	1023.000000	1023.000000	2046.000000
39.480000	0.054939	32.468685	13.802110	8.693086	5.043091	4.930397	0.000000	-10.000000	0.291667	-19.883333	680.666687	1023.000000	1023.000000	2046.000000
39.500000	0.053330	31.517792	13.600905	8.538424	4.603870	4.774594	0.000000	-10.000000	0.325000	-20.700001	673.833313	1023.000000	1023.000000	2046.000000
39.520000	0.052708	31.150324	13.424960	8.278339	4.349921	5.097103	0.000000	-10.000000	0.375000	-21.466667	667.000000	1023.000000	1023.000000	2046.000000
39.540001	0.052885	31.254831	13.155805	8.799832	4.658124	4.641070	0.000000	-10.000000	0.391667	-22.033333	660.000000	1023.000000	1023.000000	2046.000000
39.560001	0.051058	30.175236	12.905044	8.546686	4.247777	4.475729	0.000000	-10.000000	0.400000	-22.516666	652.666687	1023.000000	1023.000000	2046.000000
39.580002	0.048480	28.651382	12.483306	8.297386	3.569765	4.300924	0.000000	-10.000000	0.400000	-23.000000	645.166687	1023.000000	1023.000000	2046.000000
39.599998	0.047425	28.027954	12.081116	8.175158	3.530969	4.240713	0.000000	-10.000000	0.400000	-23.383333	637.500000	1023.000000	1023.000000	2046.000000
39.619999	0.046223	27.317926	11.896467	8.073020	3.447027	3.901412	0.000000	-10.000000	0.400000	-23.666666	629.833313	1023.000000	1023.000000	2046.000000
39.639999	0.044165	26.101732	11.527662	7.861478	3.197109	3.515482	0.000000	-10.000000	0.433333	-23.950001	622.000000	1023.000000	1023.000000	2046.000000
39.660000	0.041095	24.287130	11.140044	7.441112	2.393424	3.312551	0.000000	-10.000000	0.466667	-24.200001	614.000000	1023.000000	1023.000000	2046.000000
39.680000	0.039170	23.149525	10.528914	7.468577	2.231036	2.920997	0.000000	-10.000000	0.500000	-24.500000	605.666687	1023.000000	1023.000000	2046.000000
39.700001	0.036867	21.788557	10.149147	7.419332	1.841953	2.378125	0.000000	-10.000000	0.466667	-24.466667	597.333313	1023.000000	1023.000000	2046.000000
39.720001	0.033691	19.911303	9.545738	7.215177	1.212021	1.938367	0.000000	-10.000000	0.466667	-24.250000	589.000000	1023.000000	1023.000000	2046.000000
39.740002	0.031780	18.781796	9.240146	6.934062	0.645538	1.962050	0.000000	-10.000000	0.475000	-25.416666	581.000000	1023.000000	1023.000000	2046.000000
39.759998	0.031489	18.610155	8.910326	7.203028	0.856075	1.640726	0.000000	-10.000000	0.516667	-26.016666	572.666687	1023.000000	1023.000000	2046.000000
39.779999	0.030703	18.145203	8.781052	7.200098	0.705471	1.458582	0.000000	-10.000000	0.525000	-26.816666	567.000000	1023.000000	1023.000000	2046.000000
39.799999	0.028469	16.825155	8.560810	6.965989	-0.035340	1.333696	0.000000	-10.000000	0.533333	-26.483334	558.000000	1023.000000	1023.000000	2046.000000
39.820000	0.028428	16.800982	8.128576	7.047137	0.257337	1.367931	0.000000	-10.000000	0.541667	-26.633333	549.000000	1023.000000	1023.000000	2046.000000
39.840000	0.028264	16.703796	8.113901	7.222893	0.223412	1.143590	0.000000	-10.000000	0.550000	-27.200001	537.000000	1023.000000	1023.000000	2046.000000
39.860001	0.026835	15.859339	7.867954	7.157373	-0.090234	0.924245	0.000000	-10.000000	0.550000	-27.433334	531.000000	1023.000000	1023.000000	2046.000000
39.880001	0.025705	15.191772	7.678988	6.913101	-0.447948	1.047632	0.000000	-10.000000	0.566667	-27.833334	521.833313	1023.000000	1023.000000	2046.000000
39.900002	0.025894	15.303626	7.492691	7.023486	-0.211011	0.998460	0.000000	-10.000000	0.591667	-28.000000	512.500000	1023.000000	1023.000000	2046.000000
39.919998	0.026099	15.424321	7.620740	7.036308	-0.117379	0.884652	0.000000	-10.000000	0.616667	-28.250000	500.000000	1023.000000	1023.000000	2046.000000
39.939999	0.025499	15.070059	7.576663	6.914880	-0.259529	0.838045	0.000000	-10.000000	0.625000	-28.516666	493.666656	1023.000000	1023.000000	2046.000000
39.959999	0.024816	14.666078	7.459667	6.696874	-0.490871	1.000408	0.000000	-10.000000	0.633333	-28.716667	484.166656	1023.000000	1023.000000	2046.000000
39.980000	0.025266	14.932342	7.278357	6.769563	-0.199613	1.084036	0.000000	-10.000000	0.641667	-28.883333	474.500000	1023.000000	1023.000000	2046.000000
40.000000	0.025113	14.842006	7.278727	6.822628	-0.145553	0.886204	0.000000	-10.000000	0.658333	-29.233334	461.833344	1023.000000	1023.000000	2046.000000
40.020000	0.023405	13.832256	6.991173	6.537226	-0.370336	0.674193	0.000000	-10.000000	0.675000	-29.500000	452.166656	1023.000000	1023.000000	2046.000000
40.040001	0.021067	12.450814	6.663756	6.010302	-0.835853	0.612610	0.000000	-10.000000	0.691667	-29.850000	442.500000	1023.000000	1023.000000	2046.000000
40.060001	0.020109	11.884279	6.336526	5.838407	-0.734049	0.443396	0.000000	-10.000000	0.700000	-30.016666	435.833344	1023.000000	1023.000000	2046.000000
40.080002	0.019235	11.367989	6.315743	5.585580	-0.745492	0.212158	0.000000	-10.000000	0.700000	-30.316666	429.166656	1023.000000	1023.000000	2046.000000
40.099998	0.017080	10.094387	6.040977	5.125494	-1.033553	-0.038531	0.000000	-10.000000	0.708333	-30.583334	418.833344	1023.000000	1023.000000	2046.000000
40.119999	0.014758	8.722128	5.756637	4.501441	-1.512965	-0.022985	0.000000	-10.000000	0.716667	-30.583334	405.166656	1023.000000	1023.000000	2046.000000
40.139999	0.013649	8.066280	5.443165	4.221663	-1.566042	-0.032506	0.000000	-10.000000	0.725000	-30.416666	394.833344	1023.000000	1023.000000	2046.000000
40.160000	0.012864	7.602390	5.132594	4.152791	-1.490379	-0.192615	0.000000	-10.000000	0.716667	-30.200001	388.166656	1023.000000	1023.000000	2046.000000
40.180000	0.012301	7.270036	5.014629	4.020735	-1.475993	-0.289334	0.000000	-10.000000	0.691667	-30.033333	381.500000	1023.000000	1023.000000	2046.000000
40.200001	0.010790	6.376947	4.715729	3.702889	-1.664266	-0.377405	0.000000	-10.000000	0.666667	-29.666668	368.166656	1023.000000	1023.000000	2046.000000
40.220001	0.009511	5.621061	4.490297	3.303117	-1.987532	-0.184821	0.000000	-10.000000	0.650000	-29.283333	354.833344	1023.000000	1023.000000	2046.000000
40.240002	0.009690	5.726979	4.194740	3.396002	-1.637934	-0.225829	0.000000	-10.000000	0.650000	-29.116667	344.833344	1023.000000	1023.000000	2046.000000
40.259998	0.009813	5.799252	4.229328	3.468641	-1.555575	-0.343142	0.000000	-10.000000	0.650000	-28.833334	338.500000	1023.000000	1023.000000	2046.000000
40.279999	0.009024	5.333269	4.055273	3.366815	-1.669330	-0.419490	0.000000	-10.000000	0.650000	-28.400000	329.166656	1023.000000	1023.000000	2046.000000
40.299999	0.007677	4.536820	3.817638	3.030469	-1.997800	-0.313487	0.000000	-10.000000	0.633333	-27.850000	316.666656	1023.000000	1023.000000	2046.000000
40.320000	0.007722	4.563546	3.505395	3.029622	-1.751754	-0.219717	0.000000	-10.000000	0.616667	-27.616667	307.166656	1023.000000	1023.000000	2046.000000
40.340000	0.008009	4.733315	3.587107	3.172271	-1.656776	-0.369288	0.000000	-10.000000	0.600000	-27.450001	301.000000	1023.000000	1023.000000	2046.000000
40.360001	0.007015	4.145954	3.391891	3.024262	-1.822107	-0.448092	0.000000	-10.000000	0.583333	-27.216667	294.833344	1023.000000	1023.000000	2046.000000
40.380001	0.005753	3.399818	3.189780	2.612588	-2.179127	-0.223424	0.000000	-10.000000	0.558333	-26.800001	282.833344	1023.000000	1023.000000	2046.000000
40.400002	0.005915	3.495614	2.886870	2.753576	-1.848943	-0.295889	0.000000	-10.000000	0.533333	-26.433334	273.833344	1023.000000	1023.000000	2046.000000
40.419998	0.006058	3.580125	2.924663	2.783988	-1.750190	-0.378336	0.000000	-10.000000	0.525000	-26.233334	265.000000	1023.000000	1023.000000	2046.000000
40.439999	0.004516	2.668878	2.682439	2.593090	-2.085747	-0.520903	0.000000	-10.000000	0.508333	-26.133333	259.166656	1023.000000	1023.000000	2046.000000
40.459999	0.003425	2.024441	2.491752	2.218149	-2.386968	-0.298492	0.000000	-10.000000	0.500000	-25.850000	247.500000	1023.000000	1023.000000	2046.000000
40.480000	0.003591	2.122415	2.244970	2.429121	-2.056485	-0.495190	0.000000	-10.000000	0.491667	-25.583334	238.833328	1023.000000	1023.000000	2046.000000
40.500000	0.003525	2.083476	2.246630	2.400515	-1.997155	-0.566514	0.000000	-10.000000	0.500000	-25.150000	230.333328	1023.000000	1023.000000	2046.000000
40.520000	0.002437	1.440137	2.017710	2.265907	-2.141590	-0.701890	0.000000	-10.000000	0.500000	-24.900000	225.000000	1023.000000	1023.000000	2046.000000
40.540001	0.001021	0.603563	1.753138	1.836275	-2.443073	-0.542778	0.000000	-10.000000	0.483333	-24.466667	214.000000	1023.000000	1023.000000	2046.000000
40.560001	0.000220	0.130216	1.508861	1.615847	-2.543441	-0.451051	0.000000	-10.000000	0.466667	-24.100000	203.000000	1023.000000	1023.000000	2046.000000
40.580002	-0.000671	-0.396579	1.193394	1.688681	-2.534901	-0.743753	0.000000	-10.000000	0.450000	-23.733334	194.666672	1023.000000	1023.000000	2046.000000
40.599998	-0.001785	-1.054645	1.005869	1.643776	-2.665669	-1.038621	0.000000	-10.000000	0.450000	-23.516668	189.333328	1023.000000	1023.000000	2046.000000
40.619999	-0.004105	-2.426036	0.660733	1.350488	-3.117377	-1.319880	0.000000	-10.000000	0.433333	-23.216667	184.333328	1023.000000	1023.000000	2046.000000
40.639999	-0.006282	-3.712824	0.313108	0.805789	-3.634813	-1.196908	0.000000	-10.000000	0.416667	-22.633333	174.333328	1023.000000	1023.000000	2046.000000
40.660000	-0.006732	-3.978890	-0.033328	0.829033	-3.456780	-1.317815	0.000000	-10.000000	0.400000	-22.083334	167.000000	1023.000000	1023.000000	2046.000000
40.680000	-0.006395	-3.779541	0.004462	1.166312	-3.276702	-1.673613	0.000000	-10.000000	0.391667	-21.866667	159.500000	1023.000000	1023.000000	2046.000000
40.700001	-0.006569	-3.882338	-0.016226	0.868422	-3.202857	-1.531677	0.000000	-10.000000	0.383333	-21.800001	154.500000	1023.000000	1023.000000	2046.000000
40.720001	-0.007793	-4.605659	-0.192848	0.655065	-3.565839	-1.502037	0.000000	-10.000000	0.366667	-21.533333	144.666672	1023.000000	1023.000000	2046.000000
40.740002	-0.008745	-5.168084	-0.513919	0.412708	-3.713674	-1.353199	0.000000	-10.000000	0.350000	-21.183334	135.000000	1023.000000	1023.000000	2046.000000
40.759998	-0.009222	-5.450288	-0.814094	0.569909	-3.544103	-1.661999	0.000000	-10.000000	0.333333	-20.966667	127.833336	1023.000000	1023.000000	2046.000000
40.779999	-0.009805	-5.794685	-0.824824	0.396918	-3.561531	-1.805248	0.000000	-10.000000	0.333333	-20.733334	123.166664	1023.000000	1023.000000	2046.000000
40.799999	-0.012256	-7.243058	-1.215884	0.065871	-3.994121	-2.098924	0.000000	-10.000000	0.308333	-19.966667	116.500000	1023.000000	1023.000000	2046.000000
40.820000	-0.014894	-8.802297	-1.644758	-0.333860	-4.614616	-2.209062	0.000000	-10.000000	0.283333	-19.200001	109.833336	1023.000000	1023.000000	2046.000000
40.840000	-0.017017	-10.057194	-2.394182	-0.221180	-4.695166	-2.746665	0.000000	-10.000000	0.241667	-18.283333	103.500000	1023.000000	1023.000000	2046.000000
40.860001	-0.018355	-10.847725	-2.636958	-0.165528	-4.976477	-3.068762	0.000000	-10.000000	0.233333	-17.616667	99.500000	1023.000000	1023.000000	2046.000000
40.880001	-0.020636	-12.195910	-2.925189	-0.329544	-5.600145	-3.341032	0.000000	-10.000000	0.216667	-16.666668	93.500000	1023.000000	1023.000000	2046.000000
40.900002	-0.021687	-12.817298	-3.309473	-0.529607	-5.763553	-3.214666	0.000000	-10.000000	0.208333	-16.049999	87.833336	1023.000000	1023.000000	2046.000000
40.919998	-0.021215	-12.538297	-3.472771	-0.156590	-5.440574	-3.468362	0.000000	-10.000000	0.200000	-15.550000	82.500000	1023.000000	1023.000000	2046.000000
40.939999	-0.021477	-12.692682	-3.364642	-0.032556	-5.667948	-3.627537	0.000000	-10.000000	0.183333	-15.300000	77.333336	1023.000000	1023.000000	2046.000000
40.959999	-0.022840	-13.498176	-3.545568	-0.382840	-6.143961	-3.425807	0.000000	-10.000000	0.183333	-14.900001	72.166664	1023.000000	1023.000000	2046.000000
40.980000	-0.022490	-13.291613	-3.871784	-0.187047	-5.768814	-3.463968	0.000000	-10.000000	0.166667	-14.566667	67.166664	1023.000000	1023.000000	2046.000000
41.000000	-0.021739	-12.847992	-3.697216	0.113084	-5.599642	-3.664218	0.000000	-10.000000	0.175000	-13.983334	62.333332	1023.000000	1023.000000	2046.000000
41.020000	-0.023023	-13.606703	-3.726369	-0.168021	-6.092045	-3.620268	0.000000	-10.000000	0.158333	-13.450001	57.666668	1023.000000	1023.000000	2046.000000
41.040001	-0.022805	-13.477720	-4.022190	-0.185101	-5.797505	-3.472925	0.000000	-10.000000	0.158333	-12.966667	53.166668	1023.000000	1023.000000	2046.000000
41.060001	-0.021638	-12.788035	-3.700009	0.023044	-5.535697	-3.575373	0.000000	-10.000000	0.141667	-12.583334	49.000000	1023.000000	1023.000000	2046.000000
41.080002	-0.021707	-12.829073	-3.521035	-0.098192	-5.676272	-3.533574	0.000000	-10.000000	0.125000	-12.366667	44.833332	1023.000000	1023.000000	2046.000000
41.099998	-0.021874	-12.927520	-3.526889	-0.471190	-5.776743	-3.152699	0.000000	-10.000000	0.108333	-12.283334	40.500000	1023.000000	1023.000000	2046.000000
41.119999	-0.020871	-12.334512	-3.643666	-0.158751	-5.222447	-3.309648	0.000000	-10.000000	0.100000	-12.283334	36.166668	1023.000000	1023.000000	2046.000000
41.139999	-0.020358	-12.031612	-3.445783	-0.139157	-5.119020	-3.327652	0.000000	-10.000000	0.100000	-12.066667	32.000000	1023.000000	1023.000000	2046.000000
41.160000	-0.022128	-13.077880	-3.512613	-0.739716	-5.665798	-3.159753	0.000000	-10.000000	0.083333	-11.516667	28.000000	1023.000000	1023.000000	2046.000000
41.180000	-0.022512	-13.304410	-3.895996	-0.821807	-5.293785	-3.292822	0.000000	-10.000000	0.083333	-11.066667	24.333334	1023.000000	1023.000000	2046.000000
41.200001	-0.022679	-13.403323	-3.743783	-0.904845	-5.231575	-3.523121	0.000000	-10.000000	0.083333	-10.750000	20.666666	1023.000000	1023.000000	2046.000000
41.220001	-0.024496	-14.477369	-3.775241	-1.381386	-5.654374	-3.666369	0.000000	-10.000000	0.091667	-10.633333	17.166666	1023.000000	1023.000000	2046.000000
41.240002	-0.025804	-15.250303	-4.017853	-1.990890	-5.766026	-3.475534	0.000000	-10.000000	0.091667	-10.600000	13.500000	1023.000000	1023.000000	2046.000000
41.259998	-0.025528	-15.086931	-3.979689	-1.874226	-5.466131	-3.766885	0.000000	-10.000000	0.083333	-10.383333	10.000000	1023.000000	1023.000000	2046.000000
41.279999	-0.026703	-15.781330	-3.885422	-2.137659	-5.867209	-3.891040	0.000000	-10.000000	0.083333	-10.083333	6.500000	1023.000000	1023.000000	2046.000000
41.299999	-0.028018	-16.558924	-4.330073	-2.631655	-5.922597	-3.674598	0.000000	-10.000000	0.066667	-9.516666	3.333333	1023.000000	1023.000000	2046.000000
41.320000	-0.027360	-16.169895	-4.331573	-2.420288	-5.594008	-3.824026	0.000000	-10.000000	0.058333	-9.016666	0.500000	1023.000000	1023.000000	2046.000000
41.340000	-0.028261	-16.702200	-4.158478	-2.657326	-6.053427	-3.832969	0.000000	-10.000000	0.050000	-8.500000	-2.166667	1023.000000	1023.000000	2046.000000
41.360001	-0.028752	-16.992231	-4.588806	-2.997122	-5.829513	-3.576791	0.000000	-10.000000	0.050000	-8.116667	-4.833333	1023.000000	1023.000000	2046.000000
41.380001	-0.027404	-16.195656	-4.340584	-2.640909	-5.469075	-3.745088	0.000000	-10.000000	0.050000	-7.900000	-7.666667	1023.000000	1023.000000	2046.000000
41.400002	-0.027889	-16.482145	-4.191182	-2.748981	-5.766282	-3.775702	0.000000	-10.000000	0.050000	-7.766666	-10.333333	1023.000000	1023.000000	2046.000000
41.419998	-0.028011	-16.554518	-4.414804	-3.027341	-5.669515	-3.442858	0.000000	-10.000000	0.050000	-7.516666	-13.000000	1023.000000	1023.000000	2046.000000
41.439999	-0.026850	-15.868306	-4.290222	-2.652313	-5.293925	-3.631846	0.000000	-10.000000	0.050000	-7.166667	-15.333333	1023.000000	1023.000000	2046.000000
41.459999	-0.026340	-15.566835	-4.001112	-2.592875	-5.373661	-3.599187	0.000000	-10.000000	0.050000	-6.850000	-17.833334	1023.000000	1023.000000	2046.000000
41.480000	-0.027131	-16.034256	-4.126327	-3.053990	-5.623495	-3.230445	0.000000	-10.000000	0.041667	-6.633334	-20.166666	1023.000000	1023.000000	2046.000000
41.500000	-0.026200	-15.483935	-4.232063	-2.680946	-5.148685	-3.422241	0.000000	-10.000000	0.041667	-6.383334	-22.500000	1023.000000	1023.000000	2046.000000
41.520000	-0.025392	-15.006726	-3.989874	-2.500792	-5.054950	-3.461109	0.000000	-10.000000	0.041667	-6.100000	-24.500000	1023.000000	1023.000000	2046.000000
41.540001	-0.026169	-15.465899	-3.934347	-2.883491	-5.449162	-3.198898	0.000000	-10.000000	0.050000	-5.766667	-26.500000	1023.000000	1023.000000	2046.000000
41.560001	-0.025986	-15.357843	-4.244449	-2.857512	-5.125206	-3.130675	0.000000	-10.000000	0.041667	-5.433333	-28.500000	1023.000000	1023.000000	2046.000000
41.580002	-0.024969	-14.756489	-4.045829	-2.552393	-4.917020	-3.241246	0.000000	-10.000000	0.033333	-5.150000	-30.333334	1023.000000	1023.000000	2046.000000
41.599998	-0.024805	-14.659657	-3.881147	-2.493254	-4.958734	-3.326522	0.000000	-10.000000	0.025000	-4.933333	-32.000000	1023.000000	1023.000000	2046.000000
41.619999	-0.025616	-15.139028	-3.943300	-2.944447	-5.294327	-2.956953	0.000000	-10.000000	0.025000	-4.766667	-33.666668	1023.000000	1023.000000	2046.000000
41.639999	-0.025473	-15.054740	-4.245002	-2.874938	-4.987551	-2.947249	0.000000	-10.000000	0.033333	-4.600000	-35.333332	1023.000000	1023.000000	2046.000000
41.660000	-0.024664	-14.576668	-4.014438	-2.624379	-4.861568	-3.076283	0.000000	-10.000000	0.033333	-4.366667	-37.000000	1023.000000	1023.000000	2046.000000
41.680000	-0.024167	-14.282734	-3.875583	-2.481578	-4.763182	-3.162391	0.000000	-10.000000	0.025000	-4.133333	-38.333332	1023.000000	1023.000000	2046.000000
41.700001	-0.024998	-14.773603	-3.864358	-2.772832	-5.105175	-3.031239	0.000000	-10.000000	0.016667	-3.850000	-39.666668	1023.000000	1023.000000	2046.000000
41.720001	-0.025296	-14.949645	-4.125800	-3.012334	-5.011061	-2.800451	0.000000	-10.000000	0.016667	-3.633333	-41.000000	1023.000000	1023.000000	2046.000000
41.740002	-0.025429	-15.028451	-4.211315	-2.720418	-4.941653	-3.155066	0.000000	-10.000000	0.025000	-3.400000	-42.333332	1023.000000	1023.000000	2046.000000
41.759998	-0.025459	-15.046084	-4.081202	-2.664491	-5.018090	-3.282302	0.000000	-10.000000	0.025000	-3.166667	-43.500000	1023.000000	1023.000000	2046.000000
41.779999	-0.026937	-15.919959	-4.213253	-2.868218	-5.421499	-3.416990	0.000000	-10.000000	0.025000	-2.933333	-44.500000	1023.000000	1023.000000	2046.000000
41.799999	-0.028290	-16.719143	-4.456600	-3.291295	-5.725170	-3.246078	0.000000	-10.000000	0.016667	-2.733333	-45.500000	1023.000000	1023.000000	2046.000000
41.820000	-0.028684	-16.952162	-4.705340	-3.192934	-5.606100	-3.447787	0.000000	-10.000000	0.016667	-2.616667	-46.333332	1023.000000	1023.000000	2046.000000
41.840000	-0.027987	-16.540577	-4.552506	-2.981518	-5.411118	-3.595434	0.000000	-10.000000	0.025000	-2.700000	-47.166668	1023.000000	1023.000000	2046.000000
41.860001	-0.027405	-16.196194	-4.398260	-2.704562	-5.325213	-3.768159	0.000000	-10.000000	0.041667	-3.083333	-48.000000	1023.000000	1023.000000	2046.000000
41.880001	-0.028311	-16.731874	-4.380651	-3.365230	-5.733209	-3.252784	0.000000	-10.000000	0.050000	-3.683333	-49.166668	1023.000000	1023.000000	2046.000000
41.900002	-0.028414	-16.792673	-4.677012	-3.314163	-5.588614	-3.212883	0.000000	-10.000000	0.033333	-4.133333	-50.333332	1023.000000	1023.000000	2046.000000
41.919998	-0.028311	-16.731750	-4.834541	-2.987806	-5.394542	-3.514861	0.000000	-10.000000	0.033333	-4.250000	-51.833332	1023.000000	1023.000000	2046.000000
41.939999	-0.028313	-16.732988	-4.741260	-2.955932	-5.452509	-3.583287	0.000000	-10.000000	0.016667	-3.966667	-53.166668	1023.000000	1023.000000	2046.000000
41.959999	-0.029571	-17.476543	-4.790623	-3.165740	-5.815286	-3.704895	0.000000	-10.000000	0.025000	-3.416667	-54.666668	1023.000000	1023.000000	2046.000000
41.980000	-0.031376	-18.543180	-5.154106	-3.638338	-6.138649	-3.612089	0.000000	-10.000000	0.008333	-2.633333	-55.833332	1023.000000	1023.000000	2046.000000
42.000000	-0.032886	-19.435905	-5.698654	-3.405355	-6.161557	-4.170338	0.000000	-10.000000	0.008333	-1.466667	-56.666668	1023.000000	1023.000000	2046.000000
42.020000	-0.033799	-19.975187	-5.762527	-3.157671	-6.466638	-4.588350	0.000000	-10.000000	0.000000	-0.266667	-57.000000	1023.000000	1023.000000	2046.000000
42.040001	-0.035738	-21.121435	-5.960507	-3.357434	-7.127472	-4.676023	0.000000	-10.000000	-0.008333	1.116667	-57.000000	1023.000000	1023.000000	2046.000000
42.060001	-0.036636	-21.651585	-6.406337	-3.521922	-7.185678	-4.537647	0.000000	-10.000000	-0.008333	2.283333	-57.000000	1023.000000	1023.000000	2046.000000
42.080002	-0.036122	-21.347919	-6.443439	-3.022401	-6.983495	-4.898584	0.000000	-10.000000	-0.008333	3.216667	-57.000000	1023.000000	1023.000000	2046.000000
42.099998	-0.035525	-20.995262	-6.206849	-2.762700	-7.064401	-4.961313	0.000000	-10.000000	0.000000	3.550000	-57.000000	1023.000000	1023.000000	2046.000000
42.119999	-0.036140	-21.358734	-6.227044	-3.039089	-7.462876	-4.629725	0.000000	-10.000000	-0.008333	3.583333	-57.000000	1023.000000	1023.000000	2046.000000
42.139999	-0.035838	-21.180372	-6.594100	-2.737761	-7.101902	-4.746609	0.000000	-10.000000	-0.008333	3.700000	-57.000000	1023.000000	1023.000000	2046.000000
42.160000	-0.034462	-20.367125	-6.270033	-2.373089	-6.926145	-4.797858	0.000000	-10.000000	-0.008333	4.233334	-57.000000	1023.000000	1023.000000	2046.000000
42.180000	-0.034365	-20.309568	-6.061634	-2.361825	-7.167833	-4.718275	0.000000	-10.000000	-0.016667	5.066667	-57.000000	1023.000000	1023.000000	2046.000000
42.200001	-0.034477	-20.376049	-6.196989	-2.641402	-7.209911	-4.327749	0.000000	-10.000000	-0.033333	5.983334	-57.000000	1023.000000	1023.000000	2046.000000
42.220001	-0.033633	-19.877254	-6.322992	-2.357862	-6.766997	-4.429404	0.000000	-10.000000	-0.041667	6.716667	-57.000000	1023.000000	1023.000000	2046.000000
42.240002	-0.031957	-18.886581	-5.888629	-2.097284	-6.501472	-4.399196	0.000000	-10.000000	-0.058333	7.450000	-57.000000	1023.000000	1023.000000	2046.000000
42.259998	-0.031235	-18.459728	-5.423776	-2.143350	-6.645956	-4.246647	0.000000	-10.000000	-0.058333	8.266666	-57.000000	1023.000000	1023.000000	2046.000000
42.279999	-0.030582	-18.073786	-5.467291	-2.491684	-6.401094	-3.713717	0.000000	-10.000000	-0.066667	9.266666	-43.833332	1023.000000	1023.000000	2046.000000
42.299999	-0.029072	-17.181343	-5.415807	-2.184808	-5.816067	-3.764661	0.000000	-10.000000	-0.083333	11.016666	-16.166666	1023.000000	1023.000000	2046.000000
42.320000	-0.027180	-16.063484	-4.855997	-2.022279	-5.556548	-3.628661	0.000000	-10.000000	-0.116667	12.450000	11.500000	1023.000000	1023.000000	2046.000000
42.340000	-0.027047	-15.984814	-4.587834	-2.336202	-5.640636	-3.420140	0.000000	-10.000000	-0.158333	13.883333	27.500000	1023.000000	1023.000000	2046.000000
42.360001	-0.027211	-16.081768	-4.730782	-2.910859	-5.409486	-3.030640	0.000000	-10.000000	-0.183333	14.650001	30.500000	1023.000000	1023.000000	2046.000000
42.380001	-0.026673	-15.763741	-4.657822	-2.782882	-4.993153	-3.329883	0.000000	-10.000000	-0.208333	15.600000	35.333332	1023.000000	1023.000000	2046.000000
42.400002	-0.025521	-15.082978	-4.106168	-2.837074	-4.842100	-3.297636	0.000000	-10.000000	-0.233333	16.716667	40.333332	1023.000000	1023.000000	2046.000000
42.419998	-0.025656	-15.162436	-3.870573	-3.210948	-4.907530	-3.173385	0.000000	-10.000000	-0.241667	17.783333	45.833332	1023.000000	1023.000000	2046.000000
42.439999	-0.025880	-15.295180	-3.902888	-3.736861	-4.830778	-2.824653	0.000000	-10.000000	-0.266667	19.033333	51.500000	1023.000000	1023.000000	2046.000000
42.459999	-0.025258	-14.927508	-3.875054	-3.563446	-4.437119	-3.051889	0.000000	-10.000000	-0.300000	20.366667	57.666668	1023.000000	1023.000000	2046.000000
42.480000	-0.023601	-13.948369	-3.416796	-3.420571	-4.161094	-2.949908	0.000000	-10.000000	-0.350000	21.583334	64.166664	1023.000000	1023.000000	2046.000000
42.500000	-0.022930	-13.551673	-3.036588	-3.609200	-4.199646	-2.706238	0.000000	-10.000000	-0.408333	22.933334	71.333336	1023.000000	1023.000000	2046.000000
42.520000	-0.022231	-13.138741	-3.010174	-3.932363	-3.947441	-2.248762	0.000000	-10.000000	-0.450000	24.200001	79.000000	1023.000000	1023.000000	2046.000000
42.540001	-0.020628	-12.191201	-2.914693	-3.709888	-3.368814	-2.197806	0.000000	-10.000000	-0.491667	25.516666	87.000000	1023.000000	1023.000000	2046.000000
42.560001	-0.018032	-10.657144	-2.342719	-3.364946	-2.927879	-2.021599	0.000000	-10.000000	-0.525000	26.683334	95.166664	1023.000000	1023.000000	2046.000000
42.580002	-0.016117	-9.525037	-1.740735	-3.148075	-2.793545	-1.842682	0.000000	-10.000000	-0.541667	27.566668	103.666664	1023.000000	1023.000000	2046.000000
42.599998	-0.015036	-8.886007	-1.484349	-3.440249	-2.731696	-1.229713	0.000000	-10.000000	-0.558333	28.316668	112.666664	1023.000000	1023.000000	2046.000000
42.619999	-0.013289	-7.853885	-1.585598	-3.103588	-1.995148	-1.169551	0.000000	-10.000000	-0.566667	28.966667	122.000000	1023.000000	1023.000000	2046.000000
42.639999	-0.010670	-6.306082	-0.913136	-2.662440	-1.699839	-1.030667	0.000000	-10.000000	-0.591667	29.433332	131.666672	1023.000000	1023.000000	2046.000000
42.660000	-0.009033	-5.338362	-0.412528	-2.501310	-1.631834	-0.792689	0.000000	-10.000000	-0.608333	29.916666	141.500000	1023.000000	1023.000000	2046.000000
42.680000	-0.008027	-4.743983	-0.276870	-2.798003	-1.480200	-0.188910	0.000000	-10.000000	-0.608333	30.166666	151.500000	1023.000000	1023.000000	2046.000000
42.700001	-0.006479	-3.829364	-0.315194	-2.324512	-0.871017	-0.318642	0.000000	-10.000000	-0.625000	30.333334	161.500000	1023.000000	1023.000000	2046.000000
42.720001	-0.004096	-2.420617	0.346189	-1.919841	-0.682492	-0.164473	0.000000	-10.000000	-0.658333	30.683332	171.500000	1023.000000	1023.000000	2046.000000
42.740002	-0.003236	-1.912468	0.741958	-1.946897	-0.824787	0.117258	0.000000	-10.000000	-0.683333	31.266666	181.500000	1023.000000	1023.000000	2046.000000
42.759998	-0.002480	-1.465963	0.659491	-2.106185	-0.535758	0.516490	0.000000	-10.000000	-0.700000	32.099998	191.833328	1023.000000	1023.000000	2046.000000
42.779999	-0.000949	-0.560943	0.788958	-1.651844	-0.090518	0.392461	0.000000	-10.000000	-0.700000	32.616669	202.500000	1023.000000	1023.000000	2046.000000
42.799999	0.001046	0.617993	1.397631	-1.312359	0.029656	0.503065	0.000000	-10.000000	-0.725000	33.100002	213.333328	1023.000000	1023.000000	2046.000000
42.820000	0.001331	0.786396	1.685505	-1.588355	-0.255084	0.944331	0.000000	-10.000000	-0.741667	33.216667	224.333328	1023.000000	1023.000000	2046.000000
42.840000	0.001786	1.055755	1.398263	-1.479522	0.166557	0.970457	0.000000	-10.000000	-0.733333	33.266670	235.333328	1023.000000	1023.000000	2046.000000
42.860001	0.002768	1.636164	1.646449	-1.169839	0.311882	0.847672	0.000000	-10.000000	-0.733333	32.983334	246.500000	1023.000000	1023.000000	2046.000000
42.880001	0.004045	2.390701	2.084796	-0.891083	0.345501	0.851487	0.000000	-10.000000	-0.733333	33.083336	257.500000	1023.000000	1023.000000	2046.000000
42.900002	0.004606	2.722064	2.519766	-1.086349	0.072264	1.216383	0.000000	-10.000000	-0.741667	33.266666	268.500000	1023.000000	1023.000000	2046.000000
42.919998	0.005469	3.232260	2.338999	-1.117991	0.542874	1.468378	0.000000	-10.000000	-0.733333	33.583336	279.666656	1023.000000	1023.000000	2046.000000
42.939999	0.007677	4.536964	2.633229	-0.619705	0.993567	1.529873	0.000000	-10.000000	-0.716667	33.666668	290.833344	1023.000000	1023.000000	2046.000000
42.959999	0.010276	6.072908	3.391702	0.020045	1.057952	1.603209	0.000000	-10.000000	-0.716667	33.616669	302.000000	1023.000000	1023.000000	2046.000000
42.980000	0.011273	6.662459	3.724135	-0.420106	0.943258	2.415173	0.000000	-10.000000	-0.733333	33.450001	313.166656	1023.000000	1023.000000	2046.000000
43.000000	0.012446	7.355749	3.406065	-0.000604	1.564814	2.385473	0.000000	-10.000000	-0.750000	33.216667	324.333344	1023.000000	1023.000000	2046.000000
43.020000	0.014334	8.471485	3.803410	0.504006	1.792043	2.372027	0.000000	-10.000000	-0.783333	33.233334	335.500000	1023.000000	1023.000000	2046.000000
43.040001	0.015439	9.124445	4.275955	0.645824	1.674477	2.528190	0.000000	-10.000000	-0.783333	33.549999	346.500000	1023.000000	1023.000000	2046.000000
43.060001	0.015630	9.237473	4.370476	0.341241	1.579509	2.946247	0.000000	-10.000000	-0.800000	34.216667	357.666656	1023.000000	1023.000000	2046.000000
43.080002	0.015088	8.916998	3.977085	0.544279	1.844071	2.551562	0.000000	-10.000000	-0.783333	34.650002	369.000000	1023.000000	1023.000000	2046.000000
43.099998	0.014856	8.780070	4.087081	0.893895	1.606312	2.192782	0.000000	-10.000000	-0.775000	34.650002	380.500000	1023.000000	1023.000000	2046.000000
43.119999	0.014042	8.298840	4.215964	1.056525	1.053544	1.972807	0.000000	-10.000000	-0.766667	34.600002	392.166656	1023.000000	1023.000000	2046.000000
43.139999	0.013480	7.966661	4.148251	0.843358	0.756207	2.218847	0.000000	-10.000000	-0.750000	34.333332	403.666656	1023.000000	1023.000000	2046.000000
43.160000	0.013710	8.102465	3.830611	1.041353	1.078735	2.151765	0.000000	-10.000000	-0.733333	34.116665	415.333344	1023.000000	1023.000000	2046.000000
43.180000	0.015146	8.951526	4.005221	1.497325	1.408197	2.040783	0.000000	-10.000000	-0.741667	33.766666	426.666656	1023.000000	1023.000000	2046.000000
43.200001	0.017047	10.074596	4.568261	1.867403	1.461514	2.177419	0.000000	-10.000000	-0.750000	33.750000	438.000000	1023.000000	1023.000000	2046.000000
43.220001	0.017877	10.565266	4.994102	1.763753	1.180340	2.627071	0.000000	-10.000000	-0.766667	34.250000	449.166656	1023.000000	1023.000000	2046.000000
43.240002	0.018945	11.196382	4.623805	2.060304	1.834871	2.677401	0.000000	-10.000000	-0.766667	34.549999	460.500000	1023.000000	1023.000000	2046.000000
43.259998	0.021424	12.661852	5.139896	2.617311	2.130090	2.774554	0.000000	-10.000000	-0.775000	34.700001	472.166656	1023.000000	1023.000000	2046.000000
43.279999	0.023221	13.723493	5.798327	2.898569	2.010135	3.016462	0.000000	-10.000000	-0.775000	34.633335	483.666656	1023.000000	1023.000000	2046.000000
43.299999	0.024362	14.397750	6.025112	2.775305	2.076549	3.520783	0.000000	-10.000000	-0.766667	34.683334	495.333344	1023.000000	1023.000000	2046.000000
43.320000	0.025829	15.264771	5.862469	3.284982	2.769116	3.348204	0.000000	-10.000000	-0.758333	34.666668	506.666656	1023.000000	1023.000000	2046.000000
43.340000	0.028647	16.930244	6.669783	3.752763	2.972333	3.535366	0.000000	-10.000000	-0.750000	34.483334	518.333313	1023.000000	1023.000000	2046.000000
43.360001	0.030764	18.181799	7.490454	3.931029	2.893577	3.866740	0.000000	-10.000000	-0.725000	34.033333	529.666687	1023.000000	1023.000000	2046.000000
43.380001	0.032399	19.147991	7.753054	3.835503	3.126106	4.433327	0.000000	-10.000000	-0.716667	33.716667	541.166687	1023.000000	1023.000000	2046.000000
43.400002	0.034231	20.230694	7.777400	4.306025	3.788843	4.358427	0.000000	-10.000000	-0.716667	33.216667	552.500000	1023.000000	1023.000000	2046.000000
43.419998	0.036987	21.859261	8.488208	4.785927	4.120543	4.464582	0.000000	-10.000000	-0.708333	32.866669	563.833313	1023.000000	1023.000000	2046.000000
43.439999	0.039014	23.057043	9.232679	4.949733	4.219955	4.654675	0.000000	-10.000000	-0.691667	32.250000	574.833313	1023.000000	1023.000000	2046.000000
43.459999	0.040061	23.675823	9.878744	4.719780	4.059760	5.017540	0.000000	-10.000000	-0.650000	31.616667	585.666687	1023.000000	1023.000000	2046.000000
43.480000	0.040420	23.888302	9.735569	4.684885	4.483132	4.984715	0.000000	-10.000000	-0.608333	30.966667	596.166687	1023.000000	1023.000000	2046.000000
43.500000	0.041326	24.423647	9.953634	4.901958	4.761211	4.806843	0.000000	-10.000000	-0.583333	30.550001	606.666687	1023.000000	1023.000000	2046.000000
43.520000	0.042991	25.407791	10.608746	5.118088	4.834024	4.846934	0.000000	-10.000000	-0.583333	30.166668	617.000000	1023.000000	1023.000000	2046.000000
43.540001	0.043523	25.722256	11.167101	4.938023	4.612925	5.004207	0.000000	-10.000000	-0.600000	29.933334	627.333313	1023.000000	1023.000000	2046.000000
43.560001	0.044042	26.028591	11.410724	4.652784	4.609182	5.355901	0.000000	-10.000000	-0.591667	29.583334	637.500000	1023.000000	1023.000000	2046.000000
43.580002	0.044699	26.417141	11.201692	4.938809	5.150002	5.126638	0.000000	-10.000000	-0.575000	29.233334	647.333313	1023.000000	1023.000000	2046.000000
43.599998	0.046896	27.715492	11.682664	5.334607	5.447333	5.250889	0.000000	-10.000000	-0.558333	28.800001	657.000000	1023.000000	1023.000000	2046.000000
43.619999	0.049097	29.016159	12.489530	5.647815	5.423270	5.455544	0.000000	-10.000000	-0.533333	28.283333	666.666687	1023.000000	1023.000000	2046.000000
43.639999	0.050850	30.052137	13.107819	5.553848	5.323212	6.067259	0.000000	-10.000000	-0.508333	27.850000	676.166687	1023.000000	1023.000000	2046.000000
43.660000	0.052197	30.848417	12.899776	5.845667	6.014845	6.088130	0.000000	-10.000000	-0.458333	26.950001	685.666687	1023.000000	1023.000000	2046.000000
43.680000	0.054169	32.013588	13.226270	6.326241	6.377385	6.083693	0.000000	-10.000000	-0.416667	26.183334	694.666687	1023.000000	1023.000000	2046.000000
43.700001	0.056348	33.301933	13.968616	6.753713	6.379368	6.200235	0.000000	-10.000000	-0.383333	25.066668	703.500000	1023.000000	1023.000000	2046.000000
43.720001	0.057523	33.996273	14.566706	6.589056	6.146163	6.694349	0.000000	-10.000000	-0.350000	23.866667	711.833313	1023.000000	1023.000000	2046.000000
43.740002	0.058392	34.509602	14.225548	6.910335	6.823463	6.550256	0.000000	-10.000000	-0.333333	22.650000	720.000000	1023.000000	1023.000000	2046.000000
43.759998	0.059590	35.217648	14.448880	7.306755	6.995349	6.466661	0.000000	-10.000000	-0.300000	21.383333	727.833313	1023.000000	1023.000000	2046.000000
43.779999	0.060698	35.872604	15.120665	7.549627	6.663907	6.538404	0.000000	-10.000000	-0.275000	20.300001	735.333313	1023.000000	1023.000000	2046.000000
43.799999	0.060655	35.847191	15.150836	7.229965	6.560182	6.906207	0.000000	-10.000000	-0.225000	18.683334	742.333313	1023.000000	1023.000000	2046.000000
43.820000	0.060653	35.845688	14.710553	7.608545	7.076192	6.450399	0.000000	-10.000000	-0.166667	16.883333	748.833313	1023.000000	1023.000000	2046.000000
43.840000	0.062576	36.982227	15.364569	7.927813	7.022399	6.667446	0.000000	-10.000000	-0.100000	14.583334	754.833313	1023.000000	1023.000000	2046.000000
43.860001	0.062864	37.152527	15.796737	7.653632	6.525188	7.176969	0.000000	-10.000000	-0.041667	12.166667	760.166687	1023.000000	1023.000000	2046.000000
43.880001	0.062477	36.923759	14.917915	8.186919	7.196671	6.622253	0.000000	-10.000000	-0.008333	9.416667	764.666687	1023.000000	1023.000000	2046.000000
43.900002	0.062853	37.145962	15.221635	8.348710	6.985905	6.589711	0.000000	-10.000000	0.000000	6.550000	768.333313	1023.000000	1023.000000	2046.000000
43.919998	0.062557	36.971256	15.651502	8.081027	6.330536	6.908191	0.000000	-10.000000	0.008333	3.316667	771.000000	1023.000000	1023.000000	2046.000000
43.939999	0.061334	36.248409	14.705730	8.206980	6.857953	6.477746	0.000000	-10.000000	0.008333	1.133333	772.500000	1023.000000	1023.000000	2046.000000
43.959999	0.061860	36.559315	14.925027	8.414958	6.790583	6.428749	0.000000	-10.000000	0.025000	0.000000	773.000000	1023.000000	1023.000000	2046.000000
43.980000	0.060972	36.034309	15.414557	8.069493	6.020285	6.529974	0.000000	-10.000000	0.033333	-0.850000	773.000000	1023.000000	1023.000000	2046.000000
44.000000	0.058015	34.286831	14.248670	7.919292	6.213075	5.905797	0.000000	-10.000000	0.050000	-2.483333	773.000000	1023.000000	1023.000000	2046.000000
44.020000	0.055916	33.046207	13.928845	8.079428	5.733689	5.304245	0.000000	-10.000000	0.050000	-5.100000	773.000000	1023.000000	1023.000000	2046.000000
44.040001	0.054261	32.068123	14.092053	7.997776	4.853437	5.124857	0.000000	-10.000000	0.058333	-7.466667	773.000000	1023.000000	1023.000000	2046.000000
44.060001	0.052413	30.976208	13.549303	7.612278	4.652942	5.161685	0.000000	-10.000000	0.066667	-9.233334	773.000000	1023.000000	1023.000000	2046.000000
44.080002	0.050745	29.990530	12.763842	7.780977	4.828667	4.617046	0.000000	-10.000000	0.083333	-10.066667	773.000000	1023.000000	1023.000000	2046.000000
44.099998	0.051011	30.147680	13.000391	7.968497	4.618428	4.560364	0.000000	-10.000000	0.091667	-10.200000	773.000000	1023.000000	1023.000000	2046.000000
44.119999	0.050423	29.799833	13.285238	7.559899	4.055878	4.898818	0.000000	-10.000000	0.091667	-10.083334	773.000000	1023.000000	1023.000000	2046.000000
44.139999	0.049091	29.012882	12.368175	7.722270	4.493030	4.429409	0.000000	-10.000000	0.083333	-10.033334	765.666687	1023.000000	1023.000000	2046.000000
44.160000	0.049568	29.294811	12.367258	8.001858	4.567352	4.358344	0.000000	-10.000000	0.083333	-10.200000	757.333313	1023.000000	1023.000000	2046.000000
44.180000	0.049629	29.330465	12.968094	7.890377	3.899435	4.572559	0.000000	-10.000000	0.091667	-10.750000	747.666687	1023.000000	1023.000000	2046.000000
44.200001	0.048774	28.825670	12.463937	7.640083	4.062324	4.659327	0.000000	-10.000000	0.108333	-11.583333	744.000000	1023.000000	1023.000000	2046.000000
44.220001	0.048627	28.738340	12.057520	8.036407	4.408859	4.235554	0.000000	-10.000000	0.125000	-12.566667	740.000000	1023.000000	1023.000000	2046.000000
44.240002	0.049118	29.028736	12.782415	7.985966	3.845469	4.414885	0.000000	-10.000000	0.150000	-13.583333	736.000000	1023.000000	1023.000000	2046.000000
44.259998	0.048609	28.727722	12.474428	7.660706	3.983335	4.609253	0.000000	-10.000000	0.183333	-14.400001	731.666687	1023.000000	1023.000000	2046.000000
44.279999	0.048440	28.628260	12.004529	7.979232	4.421762	4.222735	0.000000	-10.000000	0.216667	-15.550000	726.833313	1023.000000	1023.000000	2046.000000
44.299999	0.049506	29.257929	12.609161	8.217753	4.134840	4.296174	0.000000	-10.000000	0.241667	-16.466667	721.666687	1023.000000	1023.000000	2046.000000
44.320000	0.049278	29.123241	12.881166	7.769008	3.755552	4.717516	0.000000	-10.000000	0.250000	-17.516668	714.166687	1023.000000	1023.000000	2046.000000
44.340000	0.048118	28.437479	11.927135	7.969990	4.381495	4.158860	0.000000	-10.000000	0.250000	-17.966667	708.500000	1023.000000	1023.000000	2046.000000
44.360001	0.048321	28.557804	12.232973	8.067760	4.190936	4.066134	0.000000	-10.000000	0.266667	-18.566668	702.500000	1023.000000	1023.000000	2046.000000
44.380001	0.047560	28.107878	12.699106	7.457200	3.549672	4.401901	0.000000	-10.000000	0.283333	-19.033335	698.333313	1023.000000	1023.000000	2046.000000
44.400002	0.045446	26.858387	11.720047	7.421563	3.972598	3.744179	0.000000	-10.000000	0.325000	-19.816668	692.000000	1023.000000	1023.000000	2046.000000
44.419998	0.045005	26.598230	11.805971	7.368606	3.828028	3.595626	0.000000	-10.000000	0.341667	-20.516666	685.333313	1023.000000	1023.000000	2046.000000
44.439999	0.044069	26.044613	12.355808	6.740910	3.052947	3.894948	0.000000	-10.000000	0.358333	-20.950001	678.500000	1023.000000	1023.000000	2046.000000
44.459999	0.041887	24.755419	11.388071	6.507984	3.426795	3.432569	0.000000	-10.000000	0.358333	-21.016666	671.500000	1023.000000	1023.000000	2046.000000
44.480000	0.041441	24.491337	11.283128	6.577891	3.358156	3.272163	0.000000	-10.000000	0.358333	-21.000000	664.500000	1023.000000	1023.000000	2046.000000
44.500000	0.040913	24.179831	11.824432	6.212904	2.595032	3.547461	0.000000	-10.000000	0.375000	-21.183334	657.500000	1023.000000	1023.000000	2046.000000
44.520000	0.039557	23.378323	10.990275	6.053553	2.991735	3.342760	0.000000	-10.000000	0.383333	-21.550001	650.333313	1023.000000	1023.000000	2046.000000
44.540001	0.039222	23.180311	10.661057	6.274030	3.182807	3.062418	0.000000	-10.000000	0.400000	-22.166668	643.166687	1023.000000	1023.000000	2046.000000
44.560001	0.039546	23.371895	11.328175	6.193621	2.531656	3.318444	0.000000	-10.000000	0.400000	-22.866667	635.666687	1023.000000	1023.000000	2046.000000
44.580002	0.038715	22.880283	10.791118	5.935843	2.777241	3.376084	0.000000	-10.000000	0.400000	-23.483334	628.000000	1023.000000	1023.000000	2046.000000
44.599998	0.038277	22.621937	10.318954	6.233366	3.075707	2.993910	0.000000	-10.000000	0.416667	-23.900000	620.000000	1023.000000	1023.000000	2046.000000
44.619999	0.038993	23.044920	10.885392	6.298653	2.653110	3.207764	0.000000	-10.000000	0.450000	-24.250000	612.000000	1023.000000	1023.000000	2046.000000
44.639999	0.038771	22.913759	10.832822	5.913373	2.521831	3.645732	0.000000	-10.000000	0.483333	-24.566668	604.000000	1023.000000	1023.000000	2046.000000
44.660000	0.037384	22.094135	9.915029	6.198832	2.957337	3.022938	0.000000	-10.000000	0.508333	-24.816668	596.000000	1023.000000	1023.000000	2046.000000
44.680000	0.037439	22.126575	10.319260	6.284621	2.471670	3.051025	0.000000	-10.000000	0.508333	-25.083334	587.666687	1023.000000	1023.000000	2046.000000
44.700001	0.036937	21.829779	10.499429	5.786471	2.032371	3.511508	0.000000	-10.000000	0.525000	-25.650000	579.333313	1023.000000	1023.000000	2046.000000
44.720001	0.034972	20.668631	9.431588	5.942195	2.386319	2.908529	0.000000	-10.000000	0.533333	-26.116667	570.666687	1023.000000	1023.000000	2046.000000
44.740002	0.034794	20.563074	9.388467	6.404207	2.158687	2.611712	0.000000	-10.000000	0.550000	-26.600000	562.000000	1023.000000	1023.000000	2046.000000
44.759998	0.033287	19.672588	9.722502	5.670472	1.175715	3.103900	0.000000	-10.000000	0.541667	-26.966667	553.166687	1023.000000	1023.000000	2046.000000
44.779999	0.030543	18.050678	8.373003	5.824849	1.525504	2.327322	0.000000	-10.000000	0.558333	-27.383333	544.166687	1023.000000	1023.000000	2046.000000
44.799999	0.029365	17.354639	8.166246	5.875082	1.255742	2.057569	0.000000	-10.000000	0.575000	-27.783333	535.000000	1023.000000	1023.000000	2046.000000
44.820000	0.027951	16.519302	8.545113	5.182201	0.384427	2.407561	0.000000	-10.000000	0.583333	-27.916666	525.666687	1023.000000	1023.000000	2046.000000
44.840000	0.025130	14.851950	7.382498	5.084144	0.707913	1.677395	0.000000	-10.000000	0.583333	-27.850000	516.333313	1023.000000	1023.000000	2046.000000
44.860001	0.023717	14.016681	6.988852	5.200841	0.572587	1.254400	0.000000	-10.000000	0.591667	-27.816668	507.166656	1023.000000	1023.000000	2046.000000
44.880001	0.021748	12.853352	7.300648	4.776662	-0.568264	1.344305	0.000000	-10.000000	0.608333	-27.733334	497.833344	1023.000000	1023.000000	2046.000000
44.900002	0.018269	10.797268	6.147148	4.592651	-0.690338	0.747806	0.000000	-10.000000	0.600000	-27.683334	488.666656	1023.000000	1023.000000	2046.000000
44.919998	0.015927	9.413130	5.273002	4.821912	-0.792567	0.110783	0.000000	-10.000000	0.566667	-27.516668	479.333344	1023.000000	1023.000000	2046.000000
44.939999	0.015121	8.936323	5.776215	4.611454	-1.718013	0.266667	0.000000	-10.000000	0.550000	-27.333334	470.166656	1023.000000	1023.000000	2046.000000
44.959999	0.013520	7.990511	5.114442	4.386332	-1.655422	0.145159	0.000000	-10.000000	0.541667	-27.166668	461.000000	1023.000000	1023.000000	2046.000000
44.980000	0.012025	7.107066	4.358432	4.647564	-1.500870	-0.398060	0.000000	-10.000000	0.541667	-26.850000	452.000000	1023.000000	1023.000000	2046.000000
45.000000	0.011873	7.016873	4.765003	4.718269	-2.105829	-0.360570	0.000000	-10.000000	0.525000	-26.583334	443.000000	1023.000000	1023.000000	2046.000000
45.020000	0.011412	6.744330	4.787231	4.316020	-2.374320	0.015399	0.000000	-10.000000	0.516667	-26.466667	434.000000	1023.000000	1023.000000	2046.000000
45.040001	0.009565	5.652912	3.718940	4.590056	-1.953164	-0.702920	0.000000	-10.000000	0.516667	-26.366667	425.166656	1023.000000	1023.000000	2046.000000
45.060001	0.009720	5.744492	3.973354	4.763967	-2.288245	-0.704585	0.000000	-10.000000	0.533333	-26.483334	416.333344	1023.000000	1023.000000	2046.000000
45.080002	0.009633	5.692925	4.244528	4.210029	-2.649134	-0.112497	0.000000	-10.000000	0.541667	-26.633333	407.500000	1023.000000	1023.000000	2046.000000
45.099998	0.007954	4.701046	3.268719	4.460486	-2.168488	-0.859672	0.000000	-10.000000	0.533333	-26.516666	398.666656	1023.000000	1023.000000	2046.000000
45.119999	0.008539	5.046647	3.560490	4.532860	-2.278599	-0.768105	0.000000	-10.000000	0.516667	-26.350000	389.833344	1023.000000	1023.000000	2046.000000
45.139999	0.009245	5.464058	4.206954	4.071793	-2.713414	-0.101274	0.000000	-10.000000	0.500000	-26.100000	381.166656	1023.000000	1023.000000	2046.000000
45.160000	0.008586	5.074427	3.648145	4.085704	-2.295091	-0.364331	0.000000	-10.000000	0.500000	-26.200001	372.333344	1023.000000	1023.000000	2046.000000
45.180000	0.007862	4.646172	3.134219	4.277507	-2.005215	-0.760339	0.000000	-10.000000	0.500000	-25.916666	363.666656	1023.000000	1023.000000	2046.000000
45.200001	0.007942	4.693772	3.298534	4.194001	-2.191039	-0.607725	0.000000	-10.000000	0.500000	-25.750000	354.833344	1023.000000	1023.000000	2046.000000
45.220001	0.007555	4.465131	3.668090	3.595132	-2.698241	-0.099849	0.000000	-10.000000	0.491667	-25.299999	346.333344	1023.000000	1023.000000	2046.000000
45.240002	0.005353	3.163345	2.741883	3.516850	-2.373446	-0.721943	0.000000	-10.000000	0.491667	-25.033333	337.833344	1023.000000	1023.000000	2046.000000
45.259998	0.003871	2.287714	2.240161	3.372817	-2.268342	-1.056921	0.000000	-10.000000	0.475000	-24.483334	329.500000	1023.000000	1023.000000	2046.000000
45.279999	0.003134	1.852294	2.517164	3.035280	-2.712045	-0.988105	0.000000	-10.000000	0.475000	-24.316668	321.166656	1023.000000	1023.000000	2046.000000
45.299999	0.002276	1.344846	2.836046	2.252501	-3.196679	-0.547023	0.000000	-10.000000	0.458333	-23.966667	313.000000	1023.000000	1023.000000	2046.000000
45.320000	-0.000103	-0.060907	1.882687	2.107717	-2.846287	-1.205024	0.000000	-10.000000	0.458333	-23.816668	305.000000	1023.000000	1023.000000	2046.000000
45.340000	-0.001320	-0.780079	1.455092	2.022531	-2.826125	-1.431577	0.000000	-10.000000	0.425000	-23.216667	297.166656	1023.000000	1023.000000	2046.000000
45.360001	-0.001539	-0.909822	1.988649	1.653391	-3.490110	-1.061752	0.000000	-10.000000	0.408333	-22.883333	289.500000	1023.000000	1023.000000	2046.000000
45.380001	-0.002322	-1.372328	1.574528	1.235375	-3.317731	-0.864500	0.000000	-10.000000	0.383333	-22.550001	281.833344	1023.000000	1023.000000	2046.000000
45.400002	-0.003877	-2.291276	0.780977	1.409897	-2.971988	-1.510162	0.000000	-10.000000	0.375000	-22.200001	274.333344	1023.000000	1023.000000	2046.000000
45.419998	-0.003443	-2.034534	1.116385	1.355546	-3.205477	-1.300988	0.000000	-10.000000	0.358333	-21.966667	266.833344	1023.000000	1023.000000	2046.000000
45.439999	-0.003180	-1.879258	1.470674	0.846851	-3.479438	-0.717345	0.000000	-10.000000	0.350000	-21.550001	259.666656	1023.000000	1023.000000	2046.000000
45.459999	-0.004693	-2.773582	0.567662	1.108618	-3.012918	-1.436943	0.000000	-10.000000	0.341667	-21.233334	252.333328	1023.000000	1023.000000	2046.000000
45.480000	-0.004285	-2.532403	0.641779	1.207134	-3.036582	-1.344735	0.000000	-10.000000	0.341667	-20.783335	245.333328	1023.000000	1023.000000	2046.000000
45.500000	-0.003660	-2.163292	1.288658	0.681410	-3.507736	-0.625624	0.000000	-10.000000	0.325000	-20.266666	238.333328	1023.000000	1023.000000	2046.000000
45.520000	-0.004825	-2.851854	0.527826	0.806878	-3.040993	-1.145566	0.000000	-10.000000	0.316667	-20.000000	231.666672	1023.000000	1023.000000	2046.000000
45.540001	-0.005030	-2.972705	0.177709	1.001594	-2.803697	-1.348311	0.000000	-10.000000	0.283333	-19.600000	225.000000	1023.000000	1023.000000	2046.000000
45.560001	-0.004553	-2.690905	0.685414	0.787140	-3.232134	-0.931325	0.000000	-10.000000	0.266667	-19.383333	218.333328	1023.000000	1023.000000	2046.000000
45.580002	-0.004561	-2.695711	0.745051	0.442587	-3.334380	-0.548969	0.000000	-10.000000	0.250000	-18.883333	211.833328	1023.000000	1023.000000	2046.000000
45.599998	-0.006461	-3.818513	-0.132113	0.648615	-3.035291	-1.299725	0.000000	-10.000000	0.241667	-18.433334	205.500000	1023.000000	1023.000000	2046.000000
45.619999	-0.007136	-4.217389	-0.347652	0.707391	-3.129695	-1.447434	0.000000	-10.000000	0.225000	-17.983334	199.500000	1023.000000	1023.000000	2046.000000
45.639999	-0.007065	-4.175303	0.254139	0.272162	-3.777012	-0.924591	0.000000	-10.000000	0.216667	-17.683332	193.500000	1023.000000	1023.000000	2046.000000
45.660000	-0.007695	-4.547990	-0.054342	-0.021312	-3.628797	-0.843540	0.000000	-10.000000	0.216667	-17.483334	187.500000	1023.000000	1023.000000	2046.000000
45.680000	-0.008562	-5.060165	-0.772111	0.541592	-3.182148	-1.647498	0.000000	-10.000000	0.233333	-17.233334	181.500000	1023.000000	1023.000000	2046.000000
45.700001	-0.008399	-4.963679	-0.483131	0.385932	-3.455396	-1.411084	0.000000	-10.000000	0.225000	-16.966667	175.833328	1023.000000	1023.000000	2046.000000
45.720001	-0.008053	-4.759108	-0.103391	0.054628	-3.864991	-0.845353	0.000000	-10.000000	0.216667	-16.550001	170.166672	1023.000000	1023.000000	2046.000000
45.740002	-0.009729	-5.750084	-0.823151	0.006221	-3.687831	-1.245324	0.000000	-10.000000	0.200000	-16.150002	164.833328	1023.000000	1023.000000	2046.000000
45.759998	-0.011532	-6.815235	-1.532994	0.097841	-3.557824	-1.822258	0.000000	-10.000000	0.191667	-15.716667	159.333328	1023.000000	1023.000000	2046.000000
45.779999	-0.012433	-7.347629	-1.463711	-0.035685	-3.934806	-1.913426	0.000000	-10.000000	0.183333	-15.200000	154.166672	1023.000000	1023.000000	2046.000000
45.799999	-0.013381	-7.908213	-1.123144	-0.614754	-4.596749	-1.573566	0.000000	-10.000000	0.166667	-14.533334	149.000000	1023.000000	1023.000000	2046.000000
45.820000	-0.016130	-9.532785	-2.014334	-0.664541	-4.635595	-2.218316	0.000000	-10.000000	0.150000	-13.650001	144.166672	1023.000000	1023.000000	2046.000000
45.840000	-0.018986	-11.220649	-2.851238	-0.499533	-4.926829	-2.943049	0.000000	-10.000000	0.116667	-12.883333	139.500000	1023.000000	1023.000000	2046.000000
45.860001	-0.020078	-11.865901	-3.112619	-0.444235	-5.223108	-3.085938	0.000000	-10.000000	0.100000	-12.133333	135.166672	1023.000000	1023.000000	2046.000000
45.880001	-0.020175	-11.923544	-2.608416	-0.854312	-5.926089	-2.534727	0.000000	-10.000000	0.083333	-11.750000	131.000000	1023.000000	1023.000000	2046.000000
45.900002	-0.021431	-12.666002	-3.311783	-0.656138	-5.641618	-3.056464	0.000000	-10.000000	0.091667	-11.416667	127.000000	1023.000000	1023.000000	2046.000000
45.919998	-0.022234	-13.140214	-3.857722	-0.292267	-5.464647	-3.525578	0.000000	-10.000000	0.075000	-11.366667	123.333336	1023.000000	1023.000000	2046.000000
45.939999	-0.021556	-12.739367	-3.178822	-0.402542	-6.082057	-3.075945	0.000000	-10.000000	0.083333	-11.200000	119.666664	1023.000000	1023.000000	2046.000000
45.959999	-0.021471	-12.689582	-3.335916	-0.579298	-5.907012	-2.867356	0.000000	-10.000000	0.075000	-11.016667	116.000000	1023.000000	1023.000000	2046.000000
45.980000	-0.022575	-13.341897	-4.034385	-0.158940	-5.614251	-3.534321	0.000000	-10.000000	0.091667	-10.750000	112.166664	1023.000000	1023.000000	2046.000000
46.000000	-0.022059	-13.036922	-3.613003	-0.108924	-5.987586	-3.327410	0.000000	-10.000000	0.083333	-10.550000	108.500000	1023.000000	1023.000000	2046.000000
46.020000	-0.021374	-12.632123	-3.338288	-0.483455	-6.023478	-2.786903	0.000000	-10.000000	0.091667	-10.300000	105.000000	1023.000000	1023.000000	2046.000000
46.040001	-0.022420	-13.250485	-4.034257	-0.194267	-5.576351	-3.445610	0.000000	-10.000000	0.083333	-10.083334	101.500000	1023.000000	1023.000000	2046.000000
46.060001	-0.021573	-12.749846	-3.602102	-0.106051	-5.748014	-3.293679	0.000000	-10.000000	0.083333	-9.950000	98.166664	1023.000000	1023.000000	2046.000000
46.080002	-0.020127	-11.895194	-2.946947	-0.601556	-5.854644	-2.492048	0.000000	-10.000000	0.075000	-9.983334	94.833336	1023.000000	1023.000000	2046.000000
46.099998	-0.020717	-12.243987	-3.476732	-0.355506	-5.374387	-3.037362	0.000000	-10.000000	0.066667	-9.950000	91.500000	1023.000000	1023.000000	2046.000000
46.119999	-0.020645	-12.201362	-3.658719	-0.165143	-5.186058	-3.191441	0.000000	-10.000000	0.066667	-9.800000	88.166664	1023.000000	1023.000000	2046.000000
46.139999	-0.019977	-11.806423	-3.012471	-0.653807	-5.607356	-2.532790	0.000000	-10.000000	0.066667	-9.516667	84.833336	1023.000000	1023.000000	2046.000000
46.160000	-0.020766	-12.272428	-3.387061	-0.928091	-5.304826	-2.652450	0.000000	-10.000000	0.083333	-9.216667	81.666664	1023.000000	1023.000000	2046.000000
46.180000	-0.022475	-13.282794	-3.902513	-0.833614	-5.236702	-3.309964	0.000000	-10.000000	0.091667	-9.016666	78.500000	1023.000000	1023.000000	2046.000000
46.200001	-0.022702	-13.416986	-3.511891	-1.185481	-5.601366	-3.118247	0.000000	-10.000000	0.091667	-9.050000	75.500000	1023.000000	1023.000000	2046.000000
46.220001	-0.022784	-13.465627	-3.190523	-1.834889	-5.749349	-2.690866	0.000000	-10.000000	0.075000	-9.050000	72.500000	1023.000000	1023.000000	2046.000000
46.240002	-0.024594	-14.535264	-3.797222	-1.836037	-5.497909	-3.404096	0.000000	-10.000000	0.058333	-9.066667	69.500000	1023.000000	1023.000000	2046.000000
46.259998	-0.025585	-15.120549	-4.087427	-1.895489	-5.529935	-3.607698	0.000000	-10.000000	0.050000	-8.916667	66.500000	1023.000000	1023.000000	2046.000000
46.279999	-0.025180	-14.881460	-3.398198	-2.444997	-6.058656	-2.979610	0.000000	-10.000000	0.041667	-8.733334	63.500000	1023.000000	1023.000000	2046.000000
46.299999	-0.026227	-15.500082	-3.992107	-2.544743	-5.718940	-3.244292	0.000000	-10.000000	0.050000	-8.366667	60.500000	1023.000000	1023.000000	2046.000000
46.320000	-0.027000	-15.956735	-4.431119	-2.334824	-5.547651	-3.643140	0.000000	-10.000000	0.050000	-8.016666	57.666668	1023.000000	1023.000000	2046.000000
46.340000	-0.026396	-15.600116	-3.937635	-2.528690	-5.869747	-3.264044	0.000000	-10.000000	0.058333	-7.716667	55.000000	1023.000000	1023.000000	2046.000000
46.360001	-0.025574	-15.114206	-3.633036	-2.864465	-5.806573	-2.810133	0.000000	-10.000000	0.050000	-7.583333	52.500000	1023.000000	1023.000000	2046.000000
46.380001	-0.026429	-15.619275	-4.272100	-2.551215	-5.369984	-3.425976	0.000000	-10.000000	0.050000	-7.316667	50.000000	1023.000000	1023.000000	2046.000000
46.400002	-0.026132	-15.443898	-4.163675	-2.405901	-5.427341	-3.446982	0.000000	-10.000000	0.050000	-7.066667	47.666668	1023.000000	1023.000000	2046.000000
46.419998	-0.024825	-14.671426	-3.487784	-2.827908	-5.707379	-2.648355	0.000000	-10.000000	0.050000	-6.783333	45.166668	1023.000000	1023.000000	2046.000000
46.439999	-0.024876	-14.701572	-3.873606	-2.724504	-5.233563	-2.869899	0.000000	-10.000000	0.041667	-6.566667	42.833332	1023.000000	1023.000000	2046.000000
46.459999	-0.025387	-15.003461	-4.170423	-2.428514	-5.139397	-3.265127	0.000000	-10.000000	0.041667	-6.400000	40.500000	1023.000000	1023.000000	2046.000000
46.480000	-0.024371	-14.402978	-3.630351	-2.482684	-5.407158	-2.882785	0.000000	-10.000000	0.041667	-6.133333	38.500000	1023.000000	1023.000000	2046.000000
46.500000	-0.023537	-13.910525	-3.459975	-2.803316	-5.234957	-2.412277	0.000000	-10.000000	0.050000	-5.900000	36.500000	1023.000000	1023.000000	2046.000000
46.520000	-0.024316	-14.370673	-3.937483	-2.527108	-4.982222	-2.923860	0.000000	-10.000000	0.041667	-5.516666	34.500000	1023.000000	1023.000000	2046.000000
46.540001	-0.024211	-14.308730	-4.001156	-2.310832	-4.951823	-3.044919	0.000000	-10.000000	0.033333	-5.150000	32.666668	1023.000000	1023.000000	2046.000000
46.560001	-0.023119	-13.663082	-3.375387	-2.721266	-5.220341	-2.346088	0.000000	-10.000000	0.016667	-4.750000	31.000000	1023.000000	1023.000000	2046.000000
46.580002	-0.023667	-13.987135	-3.700199	-2.756191	-4.992755	-2.537989	0.000000	-10.000000	0.008333	-4.316667	29.500000	1023.000000	1023.000000	2046.000000
46.599998	-0.024744	-14.623924	-4.183953	-2.512903	-4.916551	-3.010517	0.000000	-10.000000	0.000000	-3.783333	28.000000	1023.000000	1023.000000	2046.000000
46.619999	-0.024773	-14.640986	-3.797792	-2.657288	-5.398121	-2.787785	0.000000	-10.000000	0.000000	-3.066667	26.666666	1023.000000	1023.000000	2046.000000
46.639999	-0.024383	-14.410443	-3.616675	-3.015526	-5.406299	-2.371944	0.000000	-10.000000	0.000000	-2.250000	25.666666	1023.000000	1023.000000	2046.000000
46.660000	-0.025261	-14.928976	-4.096451	-2.744256	-5.150840	-2.937428	0.000000	-10.000000	0.000000	-1.200000	25.166666	1023.000000	1023.000000	2046.000000
46.680000	-0.025264	-14.931304	-4.207332	-2.605868	-5.150175	-2.967930	0.000000	-10.000000	0.000000	-0.450000	25.000000	1023.000000	1023.000000	2046.000000
46.700001	-0.023642	-13.972512	-3.534462	-2.648191	-5.285124	-2.504736	0.000000	-10.000000	0.000000	0.266667	25.000000	1023.000000	1023.000000	2046.000000
46.720001	-0.023808	-14.070683	-3.817753	-2.778536	-4.957086	-2.517308	0.000000	-10.000000	-0.008333	1.066667	25.000000	1023.000000	1023.000000	2046.000000
46.740002	-0.024536	-14.500758	-4.219183	-2.463239	-4.920191	-2.898146	0.000000	-10.000000	-0.016667	2.350000	25.000000	1023.000000	1023.000000	2046.000000
46.759998	-0.024545	-14.506076	-4.072382	-2.464569	-5.201063	-2.768063	0.000000	-10.000000	-0.016667	3.883333	25.000000	1023.000000	1023.000000	2046.000000
46.779999	-0.024209	-14.307360	-3.787211	-3.029809	-5.329332	-2.161007	0.000000	-10.000000	-0.016667	5.450000	25.000000	1023.000000	1023.000000	2046.000000
46.799999	-0.025852	-15.278362	-4.372778	-2.818696	-5.187749	-2.899139	0.000000	-10.000000	-0.008333	6.916667	25.000000	1023.000000	1023.000000	2046.000000
46.820000	-0.027072	-15.999439	-4.546260	-2.671870	-5.565547	-3.215762	0.000000	-10.000000	-0.025000	8.200000	25.000000	1023.000000	1023.000000	2046.000000
46.840000	-0.027672	-16.353987	-4.338319	-3.133300	-6.077489	-2.804879	0.000000	-10.000000	-0.041667	9.433333	25.000000	1023.000000	1023.000000	2046.000000
46.860001	-0.029416	-17.384918	-5.024007	-2.935750	-6.034891	-3.390270	0.000000	-10.000000	-0.075000	10.750000	25.000000	1023.000000	1023.000000	2046.000000
46.880001	-0.030380	-17.954687	-5.512480	-2.567749	-6.093879	-3.780580	0.000000	-10.000000	-0.091667	12.150000	25.000000	1023.000000	1023.000000	2046.000000
46.900002	-0.029743	-17.577938	-5.026460	-2.651760	-6.508161	-3.391557	0.000000	-10.000000	-0.116667	13.233334	24.333334	1023.000000	1023.000000	2046.000000
46.919998	-0.028574	-16.887245	-4.905195	-2.709130	-6.217836	-3.055084	0.000000	-10.000000	-0.133333	14.016666	24.833334	1023.000000	1023.000000	2046.000000
46.939999	-0.028786	-17.012615	-5.235607	-2.282405	-5.971715	-3.522889	0.000000	-10.000000	-0.158333	14.633333	26.833334	1023.000000	1023.000000	2046.000000
46.959999	-0.028207	-16.670544	-5.264549	-1.967592	-5.922926	-3.515477	0.000000	-10.000000	-0.175000	15.350000	31.166666	1023.000000	1023.000000	2046.000000
46.980000	-0.026429	-15.619817	-4.553300	-2.138590	-6.107458	-2.820468	0.000000	-10.000000	-0.191667	16.083334	36.166668	1023.000000	1023.000000	2046.000000
47.000000	-0.025687	-15.181007	-4.758980	-2.007093	-5.573553	-2.841382	0.000000	-10.000000	-0.208333	16.950001	41.333332	1023.000000	1023.000000	2046.000000
47.020000	-0.025122	-14.847183	-4.896667	-1.648696	-5.305196	-2.996625	0.000000	-10.000000	-0.225000	17.766666	46.833332	1023.000000	1023.000000	2046.000000
47.040001	-0.023735	-14.027353	-4.329867	-1.584361	-5.456805	-2.656321	0.000000	-10.000000	-0.241667	18.883333	52.500000	1023.000000	1023.000000	2046.000000
47.060001	-0.021617	-12.775569	-3.813842	-1.837857	-5.114016	-2.009854	0.000000	-10.000000	-0.258333	19.700001	58.833332	1023.000000	1023.000000	2046.000000
47.080002	-0.020818	-12.303178	-3.903641	-1.551182	-4.532273	-2.316082	0.000000	-10.000000	-0.275000	20.200001	65.333336	1023.000000	1023.000000	2046.000000
47.099998	-0.019544	-11.550770	-3.646805	-1.307085	-4.335325	-2.261555	0.000000	-10.000000	-0.291667	20.549999	72.000000	1023.000000	1023.000000	2046.000000
47.119999	-0.017114	-10.114550	-2.828820	-1.615072	-4.247146	-1.423512	0.000000	-10.000000	-0.300000	21.000000	78.666664	1023.000000	1023.000000	2046.000000
47.139999	-0.015462	-9.137906	-2.708387	-1.623093	-3.531889	-1.274537	0.000000	-10.000000	-0.316667	21.683334	85.666664	1023.000000	1023.000000	2046.000000
47.160000	-0.015131	-8.942598	-2.779694	-1.394655	-3.240356	-1.527894	0.000000	-10.000000	-0.333333	22.250000	92.833336	1023.000000	1023.000000	2046.000000
47.180000	-0.013909	-8.220387	-2.098479	-1.571467	-3.381172	-1.169270	0.000000	-10.000000	-0.341667	22.850000	100.333336	1023.000000	1023.000000	2046.000000
47.200001	-0.012397	-7.326440	-1.716920	-1.967221	-2.922482	-0.719817	0.000000	-10.000000	-0.341667	23.250000	107.666664	1023.000000	1023.000000	2046.000000
47.220001	-0.012488	-7.380260	-1.770231	-1.853757	-2.633227	-1.123044	0.000000	-10.000000	-0.375000	23.616667	115.333336	1023.000000	1023.000000	2046.000000
47.240002	-0.012116	-7.160397	-1.628807	-1.783342	-2.584109	-1.164138	0.000000	-10.000000	-0.400000	24.150000	123.000000	1023.000000	1023.000000	2046.000000
47.259998	-0.011083	-6.550106	-0.915606	-2.167534	-2.782176	-0.684789	0.000000	-10.000000	-0.425000	24.650000	131.000000	1023.000000	1023.000000	2046.000000
47.279999	-0.010100	-5.969074	-0.848113	-2.377304	-2.277081	-0.466575	0.000000	-10.000000	-0.441667	25.433334	139.333328	1023.000000	1023.000000	2046.000000
47.299999	-0.010104	-5.971311	-0.951940	-2.140759	-2.061294	-0.817318	0.000000	-10.000000	-0.475000	25.850000	147.666672	1023.000000	1023.000000	2046.000000
47.320000	-0.009281	-5.484886	-0.662469	-2.065589	-2.148905	-0.607924	0.000000	-10.000000	-0.500000	26.550001	156.333328	1023.000000	1023.000000	2046.000000
47.340000	-0.007255	-4.287952	-0.044973	-2.342785	-2.006329	0.106135	0.000000	-10.000000	-0.483333	26.983334	165.000000	1023.000000	1023.000000	2046.000000
47.360001	-0.005976	-3.531748	-0.068515	-2.092246	-1.377758	0.006772	0.000000	-10.000000	-0.475000	27.216667	174.000000	1023.000000	1023.000000	2046.000000
47.380001	-0.004763	-2.815128	0.036763	-1.729364	-1.099472	-0.023056	0.000000	-10.000000	-0.466667	27.350000	183.000000	1023.000000	1023.000000	2046.000000
47.400002	-0.003110	-1.838065	0.511199	-1.507978	-1.080526	0.239240	0.000000	-10.000000	-0.483333	27.233334	192.166672	1023.000000	1023.000000	2046.000000
47.419998	-0.000399	-0.235567	1.215341	-1.655635	-0.828143	1.032871	0.000000	-10.000000	-0.491667	27.383333	201.333328	1023.000000	1023.000000	2046.000000
47.439999	0.001264	0.747188	1.247185	-1.293607	-0.171251	0.964861	0.000000	-10.000000	-0.516667	27.516666	210.500000	1023.000000	1023.000000	2046.000000
47.459999	0.002483	1.467283	1.366704	-0.901969	0.060237	0.942310	0.000000	-10.000000	-0.533333	27.733334	219.500000	1023.000000	1023.000000	2046.000000
47.480000	0.004274	2.525726	1.896678	-0.678790	0.024807	1.283031	0.000000	-10.000000	-0.541667	28.100000	228.666672	1023.000000	1023.000000	2046.000000
47.500000	0.006709	3.965148	2.462616	-0.824437	0.375533	1.951435	0.000000	-10.000000	-0.541667	28.416666	238.000000	1023.000000	1023.000000	2046.000000
47.520000	0.007638	4.514027	2.389460	-0.409009	0.853894	1.679682	0.000000	-10.000000	-0.550000	28.900000	247.500000	1023.000000	1023.000000	2046.000000
47.540001	0.008720	5.153326	2.609400	-0.039751	0.843133	1.740545	0.000000	-10.000000	-0.566667	29.033333	257.000000	1023.000000	1023.000000	2046.000000
47.560001	0.010333	6.106802	3.214818	-0.251766	0.762263	2.381487	0.000000	-10.000000	-0.575000	29.216667	266.666656	1023.000000	1023.000000	2046.000000
47.580002	0.011227	6.635360	3.267647	-0.130348	1.162794	2.335267	0.000000	-10.000000	-0.566667	29.433334	276.500000	1023.000000	1023.000000	2046.000000
47.599998	0.011458	6.771420	3.258990	0.188058	1.238607	2.085764	0.000000	-10.000000	-0.575000	29.666668	286.500000	1023.000000	1023.000000	2046.000000
47.619999	0.012195	7.207150	3.473133	0.390965	1.168518	2.174534	0.000000	-10.000000	-0.566667	29.950001	296.500000	1023.000000	1023.000000	2046.000000
47.639999	0.014071	8.315744	4.174355	0.195078	1.133452	2.812860	0.000000	-10.000000	-0.583333	29.833334	306.500000	1023.000000	1023.000000	2046.000000
47.660000	0.015977	9.442682	4.355500	0.407553	1.695239	2.984390	0.000000	-10.000000	-0.575000	29.700001	316.500000	1023.000000	1023.000000	2046.000000
47.680000	0.017307	10.228306	4.450085	0.955036	1.991069	2.832115	0.000000	-10.000000	-0.566667	29.250000	326.166656	1023.000000	1023.000000	2046.000000
47.700001	0.018610	10.998229	4.569181	1.211838	2.202686	3.014524	0.000000	-10.000000	-0.558333	28.900002	335.833344	1023.000000	1023.000000	2046.000000
47.720001	0.019999	11.819396	5.075438	1.352074	1.991788	3.400095	0.000000	-10.000000	-0.550000	28.750000	345.333344	1023.000000	1023.000000	2046.000000
47.740002	0.021720	12.836656	5.449018	1.295026	2.238926	3.853686	0.000000	-10.000000	-0.575000	28.933334	355.000000	1023.000000	1023.000000	2046.000000
47.759998	0.021984	12.992720	5.170835	1.624912	2.685620	3.511353	0.000000	-10.000000	-0.583333	29.433334	364.666656	1023.000000	1023.000000	2046.000000
47.779999	0.021952	12.973470	5.158359	1.915848	2.594448	3.304815	0.000000	-10.000000	-0.600000	29.766666	374.500000	1023.000000	1023.000000	2046.000000
47.799999	0.021932	12.961884	5.648277	1.720220	2.058595	3.534792	0.000000	-10.000000	-0.600000	29.816668	384.500000	1023.000000	1023.000000	2046.000000
47.820000	0.021285	12.579329	5.521167	1.631308	2.042901	3.383952	0.000000	-10.000000	-0.583333	29.366667	394.500000	1023.000000	1023.000000	2046.000000
47.840000	0.019754	11.674421	5.094762	1.919225	1.889358	2.771077	0.000000	-10.000000	-0.558333	28.933334	404.333344	1023.000000	1023.000000	2046.000000
47.860001	0.019187	11.339223	4.900908	2.257015	1.682663	2.498639	0.000000	-10.000000	-0.525000	28.366667	414.000000	1023.000000	1023.000000	2046.000000
47.880001	0.019717	11.652516	5.198390	2.301045	1.383159	2.769922	0.000000	-10.000000	-0.516667	27.933334	423.500000	1023.000000	1023.000000	2046.000000
47.900002	0.021180	12.517291	5.522439	2.212364	1.609819	3.172670	0.000000	-10.000000	-0.491667	27.450001	432.833344	1023.000000	1023.000000	2046.000000
47.919998	0.021659	12.800194	5.385536	2.624666	2.015237	2.774756	0.000000	-10.000000	-0.475000	27.050001	442.166656	1023.000000	1023.000000	2046.000000
47.939999	0.022463	13.275548	5.443725	3.036121	2.086968	2.708734	0.000000	-10.000000	-0.433333	26.566668	451.333344	1023.000000	1023.000000	2046.000000
47.959999	0.023380	13.817685	5.833046	3.178911	1.810154	2.995573	0.000000	-10.000000	-0.425000	26.066668	460.333344	1023.000000	1023.000000	2046.000000
47.980000	0.025350	14.981901	6.382467	3.121791	1.906098	3.571545	0.000000	-10.000000	-0.408333	25.533333	469.166656	1023.000000	1023.000000	2046.000000
48.000000	0.026380	15.590463	6.357451	3.401489	2.395700	3.435822	0.000000	-10.000000	-0.400000	24.916666	477.666656	1023.000000	1023.000000	2046.000000
48.020000	0.027143	16.041256	6.403702	3.769440	2.557616	3.310497	0.000000	-10.000000	-0.358333	23.950001	486.000000	1023.000000	1023.000000	2046.000000
48.040001	0.028231	16.684572	6.714942	4.035368	2.496330	3.437933	0.000000	-10.000000	-0.300000	22.800001	494.000000	1023.000000	1023.000000	2046.000000
48.060001	0.029885	17.662037	7.389639	3.962476	2.402091	3.907831	0.000000	-10.000000	-0.241667	21.466667	501.833344	1023.000000	1023.000000	2046.000000
48.080002	0.031617	18.685829	7.676633	4.096745	2.861472	4.050978	0.000000	-10.000000	-0.208333	20.066668	509.333344	1023.000000	1023.000000	2046.000000
48.099998	0.032671	19.308720	7.765568	4.483815	3.227738	3.831598	0.000000	-10.000000	-0.175000	18.450001	516.333313	1023.000000	1023.000000	2046.000000
48.119999	0.033621	19.869856	8.003452	4.841531	3.182388	3.842486	0.000000	-10.000000	-0.141667	16.883333	522.666687	1023.000000	1023.000000	2046.000000
48.139999	0.034861	20.602982	8.645712	4.775989	2.930594	4.250687	0.000000	-10.000000	-0.091667	15.183333	528.500000	1023.000000	1023.000000	2046.000000
48.160000	0.036094	21.331760	8.781155	4.668374	3.510497	4.371734	0.000000	-10.000000	-0.058333	13.166667	533.833313	1023.000000	1023.000000	2046.000000
48.180000	0.035715	21.107504	8.695434	4.866961	3.679189	3.865921	0.000000	-10.000000	-0.025000	10.433333	538.666687	1023.000000	1023.000000	2046.000000
48.200001	0.035509	20.985716	8.889537	4.931439	3.375036	3.789703	0.000000	-10.000000	-0.008333	7.466667	542.666687	1023.000000	1023.000000	2046.000000
48.220001	0.035913	21.224768	9.439700	4.452550	3.064274	4.268243	0.000000	-10.000000	0.008333	4.050000	545.666687	1023.000000	1023.000000	2046.000000
48.240002	0.035514	20.988882	9.205319	4.347029	3.527495	3.909039	0.000000	-10.000000	0.025000	1.083333	547.333313	1023.000000	1023.000000	2046.000000
48.259998	0.034408	20.334972	9.038001	4.328047	3.436430	3.532494	0.000000	-10.000000	0.041667	-1.133333	548.000000	1023.000000	1023.000000	2046.000000
48.279999	0.033811	19.982224	9.195251	4.189204	2.945409	3.652358	0.000000	-10.000000	0.050000	-2.333333	548.000000	1023.000000	1023.000000	2046.000000
48.299999	0.034257	20.245829	9.378897	3.816485	3.034923	4.015525	0.000000	-10.000000	0.050000	-3.400000	548.000000	1023.000000	1023.000000	2046.000000
48.320000	0.033679	19.904198	8.985361	3.990811	3.409413	3.518613	0.000000	-10.000000	0.050000	-4.750000	548.000000	1023.000000	1023.000000	2046.000000
48.340000	0.033737	19.938717	9.062946	4.189409	3.142128	3.544234	0.000000	-10.000000	0.050000	-6.050000	548.000000	1023.000000	1023.000000	2046.000000
48.360001	0.034857	20.600243	9.548281	3.960057	3.009525	4.082379	0.000000	-10.000000	0.058333	-6.966667	548.000000	1023.000000	1023.000000	2046.000000
48.380001	0.035158	20.778578	9.338088	4.117357	3.553056	3.770077	0.000000	-10.000000	0.066667	-7.433333	548.000000	1023.000000	1023.000000	2046.000000
48.400002	0.035201	20.803968	9.171217	4.342926	3.617769	3.672057	0.000000	-10.000000	0.075000	-7.800000	548.000000	1023.000000	1023.000000	2046.000000
48.419998	0.035509	20.986048	9.525446	4.371268	3.164198	3.925136	0.000000	-10.000000	0.075000	-8.100000	548.000000	1023.000000	1023.000000	2046.000000
48.439999	0.036272	21.436693	9.734774	4.158098	3.277704	4.266117	0.000000	-10.000000	0.083333	-8.533334	548.000000	1023.000000	1023.000000	2046.000000
48.459999	0.036272	21.436491	9.410512	4.378015	3.778035	3.869930	0.000000	-10.000000	0.083333	-8.933333	541.000000	1023.000000	1023.000000	2046.000000
48.480000	0.036311	21.459557	9.397996	4.667168	3.638598	3.755795	0.000000	-10.000000	0.083333	-9.333334	533.000000	1023.000000	1023.000000	2046.000000
48.500000	0.036556	21.604879	9.765638	4.518064	3.160591	4.160587	0.000000	-10.000000	0.066667	-9.716667	523.833313	1023.000000	1023.000000	2046.000000
48.520000	0.036666	21.669476	9.606292	4.475101	3.470950	4.117134	0.000000	-10.000000	0.066667	-10.150000	520.500000	1023.000000	1023.000000	2046.000000
48.540001	0.035863	21.194952	9.334816	4.580750	3.532700	3.746687	0.000000	-10.000000	0.075000	-10.783334	517.000000	1023.000000	1023.000000	2046.000000
48.560001	0.035564	21.018196	9.380497	4.668231	3.134431	3.835038	0.000000	-10.000000	0.091667	-11.600000	513.500000	1023.000000	1023.000000	2046.000000
48.580002	0.035943	21.242245	9.575481	4.468181	2.958045	4.240537	0.000000	-10.000000	0.108333	-12.466667	509.666656	1023.000000	1023.000000	2046.000000
48.599998	0.035168	20.784502	9.040952	4.809383	3.283617	3.650550	0.000000	-10.000000	0.125000	-13.266666	505.500000	1023.000000	1023.000000	2046.000000
48.619999	0.033072	19.545483	8.566721	4.579272	2.944539	3.454950	0.000000	-10.000000	0.141667	-13.783334	501.000000	1023.000000	1023.000000	2046.000000
48.639999	0.032145	18.997458	8.430754	4.662066	2.453161	3.451478	0.000000	-10.000000	0.141667	-14.083333	496.333344	1023.000000	1023.000000	2046.000000
48.660000	0.031457	18.591385	8.418694	4.292063	2.193422	3.687207	0.000000	-10.000000	0.125000	-14.100000	491.666656	1023.000000	1023.000000	2046.000000
48.680000	0.030071	17.772028	7.992468	4.191709	2.376295	3.211555	0.000000	-10.000000	0.116667	-13.983334	486.833344	1023.000000	1023.000000	2046.000000
48.700001	0.028357	16.759119	7.547774	4.166628	2.233464	2.811251	0.000000	-10.000000	0.116667	-13.950000	482.166656	1023.000000	1023.000000	2046.000000
48.720001	0.026418	15.613146	7.448418	4.019124	1.458421	2.687184	0.000000	-10.000000	0.141667	-14.283334	477.500000	1023.000000	1023.000000	2046.000000
48.740002	0.024575	14.523877	7.160718	3.753317	1.078378	2.531464	0.000000	-10.000000	0.166667	-14.983334	472.833344	1023.000000	1023.000000	2046.000000
48.759998	0.021587	12.757727	6.327156	3.807359	0.941058	1.682152	0.000000	-10.000000	0.191667	-15.666667	467.833344	1023.000000	1023.000000	2046.000000
48.779999	0.019370	11.447470	5.815846	3.975555	0.353664	1.302405	0.000000	-10.000000	0.200000	-15.950000	462.666656	1023.000000	1023.000000	2046.000000
48.799999	0.018519	10.944434	5.920472	3.757973	-0.299569	1.565559	0.000000	-10.000000	0.200000	-16.116667	457.333344	1023.000000	1023.000000	2046.000000
48.820000	0.017896	10.576621	5.635026	3.731689	-0.137309	1.347215	0.000000	-10.000000	0.200000	-16.183334	452.000000	1023.000000	1023.000000	2046.000000
48.840000	0.016520	9.763361	5.131734	3.871142	-0.106459	0.866943	0.000000	-10.000000	0.191667	-16.383333	446.500000	1023.000000	1023.000000	2046.000000
48.860001	0.015771	9.320789	5.033073	3.996782	-0.597932	0.888867	0.000000	-10.000000	0.208333	-16.516666	441.000000	1023.000000	1023.000000	2046.000000
48.880001	0.015722	9.291976	5.150999	3.823431	-0.895376	1.212922	0.000000	-10.000000	0.225000	-16.766666	435.500000	1023.000000	1023.000000	2046.000000
48.900002	0.015203	8.985033	4.742145	3.887552	-0.545486	0.900822	0.000000	-10.000000	0.258333	-17.033335	430.000000	1023.000000	1023.000000	2046.000000
48.919998	0.014272	8.434556	4.373999	4.071320	-0.585644	0.574882	0.000000	-10.000000	0.250000	-17.416668	424.333344	1023.000000	1023.000000	2046.000000
48.939999	0.014012	8.281138	4.560951	4.006898	-1.129601	0.842890	0.000000	-10.000000	0.250000	-17.816668	418.500000	1023.000000	1023.000000	2046.000000
48.959999	0.014320	8.463197	4.661839	3.777984	-1.045266	1.068640	0.000000	-10.000000	0.258333	-18.350000	412.500000	1023.000000	1023.000000	2046.000000
48.980000	0.013631	8.055820	4.393432	3.840639	-0.791865	0.613614	0.000000	-10.000000	0.283333	-18.900000	406.333344	1023.000000	1023.000000	2046.000000
49.000000	0.013492	7.973989	4.257928	3.939625	-0.827162	0.603599	0.000000	-10.000000	0.316667	-19.416666	400.000000	1023.000000	1023.000000	2046.000000
49.020000	0.013801	8.156169	4.567636	3.830788	-1.200765	0.958511	0.000000	-10.000000	0.333333	-19.750000	393.500000	1023.000000	1023.000000	2046.000000
49.040001	0.014188	8.385274	4.596577	3.665203	-1.022771	1.146266	0.000000	-10.000000	0.350000	-19.799999	387.000000	1023.000000	1023.000000	2046.000000
49.060001	0.013304	7.862711	4.201882	3.730214	-0.706764	0.637379	0.000000	-10.000000	0.333333	-19.916666	380.333344	1023.000000	1023.000000	2046.000000
49.080002	0.012242	7.235196	3.921148	3.743813	-0.882349	0.452584	0.000000	-10.000000	0.333333	-19.983334	373.666656	1023.000000	1023.000000	2046.000000
49.099998	0.011674	6.899200	4.170109	3.344651	-1.406137	0.790576	0.000000	-10.000000	0.333333	-20.233334	367.000000	1023.000000	1023.000000	2046.000000
49.119999	0.011044	6.527104	4.096709	3.011990	-1.335142	0.753548	0.000000	-10.000000	0.350000	-20.100000	360.333344	1023.000000	1023.000000	2046.000000
49.139999	0.009584	5.664154	3.717236	2.821650	-1.132093	0.257361	0.000000	-10.000000	0.350000	-20.100000	353.500000	1023.000000	1023.000000	2046.000000
49.160000	0.007867	4.649371	3.443821	2.634102	-1.427262	-0.001290	0.000000	-10.000000	0.350000	-19.983334	346.666656	1023.000000	1023.000000	2046.000000
49.180000	0.007149	4.224985	3.628423	2.198178	-1.955996	0.354380	0.000000	-10.000000	0.333333	-19.866667	340.000000	1023.000000	1023.000000	2046.000000
49.200001	0.006496	3.838931	3.403678	1.897363	-1.766027	0.303916	0.000000	-10.000000	0.316667	-19.750000	333.500000	1023.000000	1023.000000	2046.000000
49.220001	0.005065	2.993446	2.922414	1.880767	-1.643110	-0.166625	0.000000	-10.000000	0.283333	-19.566668	327.000000	1023.000000	1023.000000	2046.000000
49.240002	0.004129	2.440261	2.802216	1.825481	-2.036022	-0.151415	0.000000	-10.000000	0.283333	-19.583334	320.333344	1023.000000	1023.000000	2046.000000
49.259998	0.004495	2.656680	2.978024	1.438426	-2.129876	0.370105	0.000000	-10.000000	0.266667	-19.516666	313.833344	1023.000000	1023.000000	2046.000000
49.279999	0.003976	2.349633	2.682122	1.510864	-1.762606	-0.080747	0.000000	-10.000000	0.266667	-19.600000	307.166656	1023.000000	1023.000000	2046.000000
49.299999	0.003383	1.999158	2.420517	1.619949	-1.854105	-0.187204	0.000000	-10.000000	0.250000	-19.416668	300.833344	1023.000000	1023.000000	2046.000000
49.320000	0.003806	2.249202	2.659926	1.398904	-2.140911	0.331283	0.000000	-10.000000	0.266667	-19.116667	294.166656	1023.000000	1023.000000	2046.000000
49.340000	0.003793	2.241842	2.496326	1.439149	-1.841771	0.148138	0.000000	-10.000000	0.266667	-18.950001	287.833344	1023.000000	1023.000000	2046.000000
49.360001	0.003210	1.897116	2.227282	1.509605	-1.767678	-0.072093	0.000000	-10.000000	0.300000	-18.833334	281.500000	1023.000000	1023.000000	2046.000000
49.380001	0.002942	1.738619	2.298053	1.496958	-2.162251	0.105859	0.000000	-10.000000	0.283333	-18.933334	275.333344	1023.000000	1023.000000	2046.000000
49.400002	0.003588	2.120305	2.320680	1.349652	-1.910280	0.360254	0.000000	-10.000000	0.283333	-18.700001	269.000000	1023.000000	1023.000000	2046.000000
49.419998	0.002928	1.730633	1.998502	1.364877	-1.664996	0.032250	0.000000	-10.000000	0.250000	-18.483334	262.666656	1023.000000	1023.000000	2046.000000
49.439999	0.002325	1.374294	1.876923	1.481559	-2.007480	0.023292	0.000000	-10.000000	0.241667	-18.133333	256.500000	1023.000000	1023.000000	2046.000000
49.459999	0.002782	1.643871	1.980156	1.199181	-2.047888	0.512422	0.000000	-10.000000	0.241667	-17.916666	250.500000	1023.000000	1023.000000	2046.000000
49.480000	0.001606	0.949058	1.622474	1.212480	-1.889655	0.003759	0.000000	-10.000000	0.241667	-17.866667	244.500000	1023.000000	1023.000000	2046.000000
49.500000	0.000458	0.270887	1.458130	1.279331	-2.317243	-0.149331	0.000000	-10.000000	0.241667	-17.600000	238.500000	1023.000000	1023.000000	2046.000000
49.520000	0.001038	0.613252	1.571877	1.035588	-2.339261	0.345048	0.000000	-10.000000	0.241667	-17.416668	232.500000	1023.000000	1023.000000	2046.000000
49.540001	0.000889	0.525362	1.347438	1.320125	-1.965383	-0.176819	0.000000	-10.000000	0.241667	-17.266666	226.666672	1023.000000	1023.000000	2046.000000
49.560001	-0.000540	-0.319305	1.067047	1.138181	-2.247883	-0.276650	0.000000	-10.000000	0.241667	-17.133333	221.000000	1023.000000	1023.000000	2046.000000
49.580002	-0.000415	-0.245249	1.113276	1.010580	-2.591668	0.222563	0.000000	-10.000000	0.233333	-16.883333	215.333328	1023.000000	1023.000000	2046.000000
49.599998	-0.001327	-0.784042	0.731950	1.027599	-2.416590	-0.127001	0.000000	-10.000000	0.216667	-16.333334	209.666672	1023.000000	1023.000000	2046.000000
49.619999	-0.003354	-1.982023	0.325620	0.834183	-2.632364	-0.509462	0.000000	-10.000000	0.208333	-15.950000	204.166672	1023.000000	1023.000000	2046.000000
49.639999	-0.005022	-2.967722	0.115434	0.604550	-3.099052	-0.588655	0.000000	-10.000000	0.191667	-15.333333	198.833328	1023.000000	1023.000000	2046.000000
49.660000	-0.005836	-3.449210	0.021136	0.306117	-3.262626	-0.513838	0.000000	-10.000000	0.191667	-14.950000	193.833328	1023.000000	1023.000000	2046.000000
49.680000	-0.008337	-4.927227	-0.509141	0.266727	-3.448531	-1.236283	0.000000	-10.000000	0.175000	-14.416667	188.833328	1023.000000	1023.000000	2046.000000
49.700001	-0.011266	-6.657932	-1.107387	0.294030	-4.146054	-1.698521	0.000000	-10.000000	0.166667	-14.066667	184.000000	1023.000000	1023.000000	2046.000000
49.720001	-0.011985	-7.083103	-1.309455	0.070884	-4.447929	-1.396603	0.000000	-10.000000	0.158333	-13.716666	179.333328	1023.000000	1023.000000	2046.000000
49.740002	-0.013248	-7.829314	-1.563224	0.205618	-4.534910	-1.936798	0.000000	-10.000000	0.166667	-13.700000	174.666672	1023.000000	1023.000000	2046.000000
49.759998	-0.014446	-8.537355	-1.931085	0.333237	-4.688234	-2.251273	0.000000	-10.000000	0.183333	-13.950000	170.166672	1023.000000	1023.000000	2046.000000
49.779999	-0.014880	-8.794164	-1.943393	0.398607	-5.082195	-2.167184	0.000000	-10.000000	0.191667	-14.400001	165.333328	1023.000000	1023.000000	2046.000000
49.799999	-0.014250	-8.421825	-1.908323	0.383854	-4.988570	-1.908786	0.000000	-10.000000	0.200000	-14.733334	160.500000	1023.000000	1023.000000	2046.000000
49.820000	-0.014880	-8.794003	-2.111944	0.515009	-4.911040	-2.286027	0.000000	-10.000000	0.200000	-14.883334	155.500000	1023.000000	1023.000000	2046.000000
49.840000	-0.015780	-9.325861	-2.369365	0.606655	-5.128629	-2.434522	0.000000	-10.000000	0.191667	-14.766667	150.666672	1023.000000	1023.000000	2046.000000
49.860001	-0.015283	-9.032412	-2.248405	0.543638	-5.300409	-2.027236	0.000000	-10.000000	0.191667	-14.733334	145.833328	1023.000000	1023.000000	2046.000000
49.880001	-0.014873	-8.790087	-2.337529	0.578491	-4.936240	-2.094808	0.000000	-10.000000	0.191667	-14.700000	141.000000	1023.000000	1023.000000	2046.000000
49.900002	-0.015567	-9.200355	-2.426660	0.601239	-5.027927	-2.347006	0.000000	-10.000000	0.200000	-14.833334	136.000000	1023.000000	1023.000000	2046.000000
49.919998	-0.015768	-9.319144	-2.311865	0.577251	-5.305720	-2.278810	0.000000	-10.000000	0.208333	-14.766667	131.000000	1023.000000	1023.000000	2046.000000
49.939999	-0.014371	-8.493480	-2.152847	0.505397	-4.940807	-1.905224	0.000000	-10.000000	0.208333	-14.800000	126.000000	1023.000000	1023.000000	2046.000000
49.959999	-0.014351	-8.481471	-2.118314	0.510772	-4.761617	-2.112313	0.000000	-10.000000	0.208333	-14.750000	121.000000	1023.000000	1023.000000	2046.000000
49.980000	-0.014997	-8.862963	-2.310043	0.444857	-4.807350	-2.190426	0.000000	-10.000000	0.183333	-14.650001	116.000000	1023.000000	1023.000000	2046.000000
50.000000	-0.014839	-8.770025	-2.235240	0.210243	-4.926338	-1.818691	0.000000	-10.000000	0.166667	-14.400001	111.166664	1023.000000	1023.000000	2046.000000
50.020000	-0.014684	-8.678118	-2.310037	0.118024	-4.668811	-1.817294	0.000000	-10.000000	0.158333	-14.183333	106.500000	1023.000000	1023.000000	2046.000000
50.040001	-0.015859	-9.372927	-2.388654	-0.130701	-4.722089	-2.131483	0.000000	-10.000000	0.158333	-14.033334	101.833336	1023.000000	1023.000000	2046.000000
50.060001	-0.017518	-10.353207	-2.627409	-0.333661	-4.997187	-2.394949	0.000000	-10.000000	0.175000	-14.000000	97.166664	1023.000000	1023.000000	2046.000000
50.080002	-0.017552	-10.373075	-2.520962	-0.794973	-5.056548	-2.000593	0.000000	-10.000000	0.175000	-13.816667	92.500000	1023.000000	1023.000000	2046.000000
50.099998	-0.018161	-10.733397	-2.526499	-1.000665	-4.944686	-2.261546	0.000000	-10.000000	0.175000	-13.616667	87.833336	1023.000000	1023.000000	2046.000000
50.119999	-0.019370	-11.447632	-2.596026	-1.288593	-5.105146	-2.457866	0.000000	-10.000000	0.158333	-13.250000	83.333336	1023.000000	1023.000000	2046.000000
50.139999	-0.021025	-12.425823	-2.894448	-1.500824	-5.386176	-2.644374	0.000000	-10.000000	0.150000	-12.933333	78.666664	1023.000000	1023.000000	2046.000000
50.160000	-0.020701	-12.234344	-2.940006	-1.743022	-5.318774	-2.232542	0.000000	-10.000000	0.133333	-12.650001	74.333336	1023.000000	1023.000000	2046.000000
50.180000	-0.020697	-12.231767	-3.039396	-1.785866	-5.042278	-2.364227	0.000000	-10.000000	0.116667	-12.266667	70.000000	1023.000000	1023.000000	2046.000000
50.200001	-0.021431	-12.665796	-3.150496	-1.879903	-5.110303	-2.525093	0.000000	-10.000000	0.100000	-12.000000	66.000000	1023.000000	1023.000000	2046.000000
50.220001	-0.022069	-13.042905	-3.149657	-1.987544	-5.377130	-2.528574	0.000000	-10.000000	0.100000	-11.750000	62.000000	1023.000000	1023.000000	2046.000000
50.240002	-0.020955	-12.384435	-3.089119	-2.062028	-5.100547	-2.132740	0.000000	-10.000000	0.100000	-11.516667	58.000000	1023.000000	1023.000000	2046.000000
50.259998	-0.020583	-12.164639	-3.070695	-1.935876	-4.826037	-2.332031	0.000000	-10.000000	0.100000	-11.116667	54.166668	1023.000000	1023.000000	2046.000000
50.279999	-0.021043	-12.436217	-3.097474	-1.971344	-4.940902	-2.426497	0.000000	-10.000000	0.091667	-10.783334	50.500000	1023.000000	1023.000000	2046.000000
50.299999	-0.021334	-12.608593	-3.094581	-2.015151	-5.154034	-2.344828	0.000000	-10.000000	0.083333	-10.533334	47.000000	1023.000000	1023.000000	2046.000000
50.320000	-0.020053	-11.851108	-3.080362	-2.059590	-4.787309	-1.923847	0.000000	-10.000000	0.075000	-10.200001	42.333332	1023.000000	1023.000000	2046.000000
50.340000	-0.019836	-11.723234	-3.004350	-1.920783	-4.615101	-2.183000	0.000000	-10.000000	0.075000	-9.850000	38.833332	1023.000000	1023.000000	2046.000000
50.360001	-0.020263	-11.975529	-3.014375	-1.977315	-4.735045	-2.248793	0.000000	-10.000000	0.066667	-9.566667	35.500000	1023.000000	1023.000000	2046.000000
50.380001	-0.020746	-12.260904	-3.042824	-2.075695	-4.993968	-2.148417	0.000000	-10.000000	0.066667	-9.450000	33.333332	1023.000000	1023.000000	2046.000000
50.400002	-0.019786	-11.693621	-3.091156	-2.091519	-4.667068	-1.843879	0.000000	-10.000000	0.058333	-9.300000	30.166666	1023.000000	1023.000000	2046.000000
50.419998	-0.019500	-11.524386	-2.997226	-1.969333	-4.511580	-2.046247	0.000000	-10.000000	0.058333	-9.083334	27.000000	1023.000000	1023.000000	2046.000000
50.439999	-0.019991	-11.814792	-3.023892	-2.026899	-4.607756	-2.156244	0.000000	-10.000000	0.050000	-8.833334	24.000000	1023.000000	1023.000000	2046.000000
50.459999	-0.020938	-12.374252	-3.170393	-2.169373	-4.889322	-2.145164	0.000000	-10.000000	0.050000	-8.516666	21.000000	1023.000000	1023.000000	2046.000000
50.480000	-0.020408	-12.061296	-3.255619	-2.266969	-4.684364	-1.854343	0.000000	-10.000000	0.058333	-8.283334	18.166666	1023.000000	1023.000000	2046.000000
50.500000	-0.020826	-12.308328	-3.261894	-2.192494	-4.678092	-2.175847	0.000000	-10.000000	0.058333	-8.016666	15.333333	1023.000000	1023.000000	2046.000000
50.520000	-0.021919	-12.954277	-3.403433	-2.312097	-4.891918	-2.346829	0.000000	-10.000000	0.058333	-7.700000	12.833333	1023.000000	1023.000000	2046.000000
50.540001	-0.023225	-13.726016	-3.534085	-2.544299	-5.282437	-2.365194	0.000000	-10.000000	0.050000	-7.316667	10.166667	1023.000000	1023.000000	2046.000000
50.560001	-0.022637	-13.378695	-3.574785	-2.585078	-5.118368	-2.100465	0.000000	-10.000000	0.041667	-7.033333	7.833333	1023.000000	1023.000000	2046.000000
50.580002	-0.021967	-12.982698	-3.562235	-2.364948	-4.782549	-2.272967	0.000000	-10.000000	0.041667	-6.983333	5.333333	1023.000000	1023.000000	2046.000000
50.599998	-0.021982	-12.991241	-3.499717	-2.225904	-4.716388	-2.549232	0.000000	-10.000000	0.041667	-7.000000	3.000000	1023.000000	1023.000000	2046.000000
50.619999	-0.023218	-13.721610	-3.657103	-2.498641	-5.098816	-2.467049	0.000000	-10.000000	0.050000	-7.000000	1.000000	1023.000000	1023.000000	2046.000000
50.639999	-0.022769	-13.456620	-3.784226	-2.563365	-5.000065	-2.108964	0.000000	-10.000000	0.050000	-6.766667	-1.000000	1023.000000	1023.000000	2046.000000
50.660000	-0.022995	-13.590048	-3.948799	-2.422137	-4.824529	-2.394583	0.000000	-10.000000	0.041667	-6.316667	-3.000000	1023.000000	1023.000000	2046.000000
50.680000	-0.024260	-14.337745	-3.969223	-2.591234	-5.165340	-2.611947	0.000000	-10.000000	0.025000	-5.733334	-5.333333	1023.000000	1023.000000	2046.000000
50.700001	-0.026481	-15.650520	-4.237348	-2.939536	-5.694726	-2.778910	0.000000	-10.000000	0.025000	-5.116667	-7.166667	1023.000000	1023.000000	2046.000000
50.720001	-0.027677	-16.356955	-4.607654	-3.105353	-5.826392	-2.817555	0.000000	-10.000000	0.025000	-4.433333	-8.833333	1023.000000	1023.000000	2046.000000
50.740002	-0.029131	-17.216509	-5.095171	-2.791245	-5.883512	-3.446580	0.000000	-10.000000	0.025000	-3.533334	-10.166667	1023.000000	1023.000000	2046.000000
50.759998	-0.030692	-18.138733	-5.235419	-2.838830	-6.372054	-3.692431	0.000000	-10.000000	0.008333	-2.433333	-11.333333	1023.000000	1023.000000	2046.000000
50.779999	-0.032567	-19.247028	-5.521992	-2.913554	-6.946143	-3.865340	0.000000	-10.000000	0.000000	-1.216667	-11.833333	1023.000000	1023.000000	2046.000000
50.799999	-0.032281	-19.077902	-5.744176	-2.877937	-6.808837	-3.646952	0.000000	-10.000000	0.000000	-0.716667	-12.000000	1023.000000	1023.000000	2046.000000
50.820000	-0.031702	-18.735605	-5.738739	-2.438074	-6.609745	-3.949046	0.000000	-10.000000	0.000000	-0.966667	-12.000000	1023.000000	1023.000000	2046.000000
50.840000	-0.031529	-18.633545	-5.712193	-2.317265	-6.631304	-3.972784	0.000000	-10.000000	0.000000	-1.700000	-12.166667	1023.000000	1023.000000	2046.000000
50.860001	-0.032394	-19.144608	-5.786882	-2.327135	-6.989570	-4.041020	0.000000	-10.000000	0.008333	-2.150000	-12.666667	1023.000000	1023.000000	2046.000000
50.880001	-0.032224	-19.044535	-5.844037	-2.395208	-7.056976	-3.748314	0.000000	-10.000000	0.008333	-2.133333	-13.333333	1023.000000	1023.000000	2046.000000
50.900002	-0.031290	-18.492647	-6.011344	-2.056698	-6.583957	-3.840647	0.000000	-10.000000	0.016667	-2.000000	-13.833333	1023.000000	1023.000000	2046.000000
50.919998	-0.030564	-18.063192	-5.706851	-1.929083	-6.567376	-3.859883	0.000000	-10.000000	0.008333	-1.900000	-14.000000	1023.000000	1023.000000	2046.000000
50.939999	-0.031322	-18.511198	-5.655975	-2.003877	-6.874723	-3.976623	0.000000	-10.000000	0.016667	-1.933333	-14.000000	1023.000000	1023.000000	2046.000000
50.959999	-0.031241	-18.463556	-5.636827	-2.279683	-6.907939	-3.639107	0.000000	-10.000000	0.016667	-2.183333	-14.166667	1023.000000	1023.000000	2046.000000
50.980000	-0.029690	-17.546583	-5.651590	-1.997190	-6.239398	-3.658406	0.000000	-10.000000	0.025000	-2.666667	-14.833333	1023.000000	1023.000000	2046.000000
51.000000	-0.028727	-16.977606	-5.145426	-1.959075	-6.281393	-3.591713	0.000000	-10.000000	0.016667	-3.333333	-15.833333	1023.000000	1023.000000	2046.000000
51.020000	-0.029594	-17.490267	-5.089233	-2.192542	-6.636103	-3.572387	0.000000	-10.000000	0.008333	-3.783334	-17.166666	1023.000000	1023.000000	2046.000000
51.040001	-0.028578	-16.889685	-5.299994	-2.296354	-6.060612	-3.232724	0.000000	-10.000000	0.000000	-3.883333	-18.333334	1023.000000	1023.000000	2046.000000
51.060001	-0.028062	-16.584455	-5.195565	-2.188219	-5.752689	-3.447981	0.000000	-10.000000	0.016667	-3.750000	-19.666666	1023.000000	1023.000000	2046.000000
51.080002	-0.029504	-17.436924	-5.001554	-2.482543	-6.328281	-3.624545	0.000000	-10.000000	0.025000	-3.683333	-20.833334	1023.000000	1023.000000	2046.000000
51.099998	-0.029724	-17.566591	-5.336420	-2.938299	-6.006167	-3.285707	0.000000	-10.000000	0.041667	-3.800000	-22.166666	1023.000000	1023.000000	2046.000000
51.119999	-0.029311	-17.322681	-5.133136	-2.811146	-5.780964	-3.597435	0.000000	-10.000000	0.041667	-4.016667	-23.333334	1023.000000	1023.000000	2046.000000
51.139999	-0.031116	-18.389572	-4.960536	-3.321232	-6.442833	-3.664971	0.000000	-10.000000	0.041667	-4.150000	-24.666666	1023.000000	1023.000000	2046.000000
51.160000	-0.030990	-18.314846	-5.294058	-3.584869	-5.990786	-3.445132	0.000000	-10.000000	0.025000	-3.983333	-26.000000	1023.000000	1023.000000	2046.000000
51.180000	-0.030655	-18.117373	-5.096229	-3.502585	-5.848847	-3.669710	0.000000	-10.000000	0.016667	-3.600000	-27.333334	1023.000000	1023.000000	2046.000000
51.200001	-0.032222	-19.043352	-5.005448	-3.779884	-6.445885	-3.812135	0.000000	-10.000000	0.008333	-3.150000	-28.666666	1023.000000	1023.000000	2046.000000
51.220001	-0.032294	-19.085712	-5.323837	-4.090206	-6.234104	-3.437565	0.000000	-10.000000	0.008333	-2.750000	-29.666666	1023.000000	1023.000000	2046.000000
51.240002	-0.031258	-18.473652	-5.279912	-3.813253	-5.755111	-3.625377	0.000000	-10.000000	0.000000	-2.466667	-30.666666	1023.000000	1023.000000	2046.000000
51.259998	-0.031601	-18.675934	-4.989780	-3.901675	-6.112110	-3.672369	0.000000	-10.000000	0.000000	-2.400000	-31.333334	1023.000000	1023.000000	2046.000000
51.279999	-0.032057	-18.945890	-5.061870	-4.236233	-6.293881	-3.353905	0.000000	-10.000000	0.000000	-2.466667	-32.166668	1023.000000	1023.000000	2046.000000
51.299999	-0.030757	-18.177193	-5.255622	-3.948575	-5.578247	-3.394749	0.000000	-10.000000	0.000000	-2.450000	-33.000000	1023.000000	1023.000000	2046.000000
51.320000	-0.029656	-17.526972	-4.867582	-3.764403	-5.505736	-3.389250	0.000000	-10.000000	0.008333	-2.266667	-34.000000	1023.000000	1023.000000	2046.000000
51.340000	-0.030407	-17.970737	-4.751803	-3.914947	-5.915275	-3.388713	0.000000	-10.000000	0.016667	-2.133333	-34.666668	1023.000000	1023.000000	2046.000000
51.360001	-0.030225	-17.863123	-4.882379	-4.146579	-5.824947	-3.009218	0.000000	-10.000000	0.025000	-2.166667	-35.333332	1023.000000	1023.000000	2046.000000
51.380001	-0.029021	-17.151350	-4.976136	-3.757650	-5.257204	-3.160361	0.000000	-10.000000	0.016667	-2.300000	-35.833332	1023.000000	1023.000000	2046.000000
51.400002	-0.028021	-16.560141	-4.573436	-3.622399	-5.240283	-3.124022	0.000000	-10.000000	0.008333	-2.333333	-36.666668	1023.000000	1023.000000	2046.000000
51.419998	-0.028541	-16.867714	-4.474356	-3.670693	-5.547086	-3.175580	0.000000	-10.000000	0.000000	-2.233333	-37.333332	1023.000000	1023.000000	2046.000000
51.439999	-0.028743	-16.987257	-4.566634	-4.029873	-5.630121	-2.760630	0.000000	-10.000000	0.000000	-2.016667	-38.166668	1023.000000	1023.000000	2046.000000
51.459999	-0.027902	-16.489822	-4.814373	-3.792595	-5.091694	-2.791158	0.000000	-10.000000	0.008333	-1.850000	-38.666668	1023.000000	1023.000000	2046.000000
51.480000	-0.026876	-15.883925	-4.530719	-3.526912	-4.931656	-2.894638	0.000000	-10.000000	0.008333	-1.766667	-39.000000	1023.000000	1023.000000	2046.000000
51.500000	-0.027113	-16.023659	-4.299075	-3.548131	-5.229678	-2.946774	0.000000	-10.000000	0.008333	-1.733333	-39.000000	1023.000000	1023.000000	2046.000000
51.520000	-0.027754	-16.402794	-4.418919	-3.943678	-5.452579	-2.587618	0.000000	-10.000000	0.000000	-1.616667	-39.000000	1023.000000	1023.000000	2046.000000
51.540001	-0.027396	-16.191319	-4.748887	-3.689779	-4.955306	-2.797346	0.000000	-10.000000	0.000000	-1.350000	-39.000000	1023.000000	1023.000000	2046.000000
51.560001	-0.026925	-15.912455	-4.444672	-3.571597	-5.034360	-2.861826	0.000000	-10.000000	0.000000	-0.800000	-39.000000	1023.000000	1023.000000	2046.000000
51.580002	-0.028555	-16.876278	-4.417248	-3.771124	-5.656670	-3.031236	0.000000	-10.000000	0.000000	-0.333333	-39.000000	1023.000000	1023.000000	2046.000000
51.599998	-0.028903	-17.081823	-4.784332	-4.066641	-5.492078	-2.738772	0.000000	-10.000000	0.000000	0.000000	-39.000000	1023.000000	1023.000000	2046.000000
51.619999	-0.027885	-16.480137	-4.793437	-3.745002	-5.054270	-2.887429	0.000000	-10.000000	0.000000	0.000000	-39.000000	1023.000000	1023.000000	2046.000000
51.639999	-0.027209	-16.080563	-4.390283	-3.618517	-5.190403	-2.881361	0.000000	-10.000000	0.000000	0.000000	-39.000000	1023.000000	1023.000000	2046.000000
51.660000	-0.027745	-16.397270	-4.337118	-3.631516	-5.449635	-2.979002	0.000000	-10.000000	-0.008333	0.316667	-39.000000	1023.000000	1023.000000	2046.000000
51.680000	-0.027975	-16.533491	-4.657991	-3.951155	-5.293987	-2.630357	0.000000	-10.000000	-0.016667	1.133333	-39.000000	1023.000000	1023.000000	2046.000000
51.700001	-0.026990	-15.951120	-4.715711	-3.512290	-4.910899	-2.812220	0.000000	-10.000000	-0.033333	2.366667	-39.000000	1023.000000	1023.000000	2046.000000
51.720001	-0.027235	-16.095800	-4.514745	-3.477614	-5.210079	-2.893363	0.000000	-10.000000	-0.033333	3.816667	-39.000000	1023.000000	1023.000000	2046.000000
51.740002	-0.028902	-17.081102	-4.657735	-3.992311	-5.759488	-2.671568	0.000000	-10.000000	-0.041667	5.216667	-39.000000	1023.000000	1023.000000	2046.000000
51.759998	-0.029543	-17.459948	-5.176775	-4.026265	-5.456708	-2.800200	0.000000	-10.000000	-0.041667	6.533333	-39.000000	1023.000000	1023.000000	2046.000000
51.779999	-0.030145	-17.815409	-5.285383	-3.767220	-5.492996	-3.269809	0.000000	-10.000000	-0.058333	7.716667	-39.000000	1023.000000	1023.000000	2046.000000
51.799999	-0.031756	-18.767828	-5.297616	-3.673864	-6.119582	-3.676766	0.000000	-10.000000	-0.058333	9.000000	-39.000000	1023.000000	1023.000000	2046.000000
51.820000	-0.033840	-19.999537	-5.573082	-4.005342	-6.856672	-3.564440	0.000000	-10.000000	-0.075000	10.316667	-39.000000	1023.000000	1023.000000	2046.000000
51.840000	-0.034063	-20.131443	-6.251635	-3.787037	-6.452016	-3.640754	0.000000	-10.000000	-0.091667	11.550000	-39.000000	1023.000000	1023.000000	2046.000000
[truncated: 1,193,063 more chars]
