# Supplementary material for: Effect of Electrode Belt and Body Positions on Regional Pulmonary Ventilation- and Perfusion-Related Impedance Changes Measured by Electric Impedance Tomography
Source: PLoS One. 2016 Jun 2;11(6):e0155913. doi: 10.1371/journal.pone.0155913 (PMC4890811; doi:10.1371/journal.pone.0155913)
Supplement: S1 Dataset — (ZIP) [file pone.0155913.s001.zip › Dataset/Fp13-semi-6i.txt]

Patient Name:	Fp13
Registry:	Fp13
Investigator:	 
Diagnosys:	 
Notes:	semi6i              
Sample Rate [Hz]:	50.06
Time Base 	Pixels Mean 	Pixels Sum 	UPPER RIGHT		UPPER LEFT		LOWER RIGHT		LOWER LEFT		QRS	ETCO2	Paw	Flow (L/min)	Volume	Analog1	Analog2	AnalogSum
0.000000	0.024088	14.235956	2.153711	-1.602702	7.953502	5.731446	0.000000	-10.000000	-0.558333	29.066668	673.333313	1023.000000	1023.000000	2046.000000
0.020000	0.025372	14.994668	2.504724	-1.430057	8.014357	5.905644	0.000000	-10.000000	-0.558333	29.066668	683.000000	1023.000000	1023.000000	2046.000000
0.040000	0.028313	16.732962	2.987440	-1.469615	8.614697	6.600439	0.000000	-10.000000	-0.558333	29.116667	692.666687	1023.000000	1023.000000	2046.000000
0.060000	0.029088	17.190861	3.153175	-0.942237	8.805663	6.174259	0.000000	-10.000000	-0.558333	29.033335	702.500000	1023.000000	1023.000000	2046.000000
0.080000	0.031386	18.549335	3.709137	-1.033041	9.157619	6.715620	0.000000	-10.000000	-0.558333	28.916668	712.166687	1023.000000	1023.000000	2046.000000
0.100000	0.032520	19.219446	3.924525	-0.592969	9.476436	6.411455	0.000000	-10.000000	-0.550000	28.850000	721.833313	1023.000000	1023.000000	2046.000000
0.120000	0.034168	20.193419	4.404530	-0.764749	9.644879	6.908758	0.000000	-10.000000	-0.541667	28.933334	731.500000	1023.000000	1023.000000	2046.000000
0.140000	0.035709	21.104063	4.761012	-0.448809	10.033913	6.757948	0.000000	-10.000000	-0.533333	28.766666	741.166687	1023.000000	1023.000000	2046.000000
0.160000	0.036830	21.766438	5.042191	-0.584931	10.190251	7.118927	0.000000	-10.000000	-0.525000	28.283333	750.833313	1023.000000	1023.000000	2046.000000
0.180000	0.038779	22.918419	5.414498	-0.711434	10.554521	7.660835	0.000000	-10.000000	-0.508333	27.983334	760.166687	1023.000000	1023.000000	2046.000000
0.200000	0.038260	22.611902	5.378125	-0.404377	10.328669	7.309487	0.000000	-10.000000	-0.483333	27.733334	769.666687	1023.000000	1023.000000	2046.000000
0.220000	0.039378	23.272484	5.555937	-0.743643	10.588687	7.871502	0.000000	-10.000000	-0.450000	27.316668	779.000000	1023.000000	1023.000000	2046.000000
0.240000	0.039006	23.052437	5.661205	-0.214740	10.435677	7.170296	0.000000	-10.000000	-0.433333	27.000000	788.166687	1023.000000	1023.000000	2046.000000
0.260000	0.039509	23.349684	5.822141	-0.560782	10.527884	7.560441	0.000000	-10.000000	-0.416667	26.400000	797.166687	1023.000000	1023.000000	2046.000000
0.280000	0.040137	23.720694	6.033263	-0.224511	10.652133	7.259809	0.000000	-10.000000	-0.433333	26.033335	806.000000	1023.000000	1023.000000	2046.000000
0.300000	0.040199	23.757719	6.055668	-0.517549	10.619362	7.600238	0.000000	-10.000000	-0.425000	25.583334	814.833313	1023.000000	1023.000000	2046.000000
0.320000	0.040880	24.159851	6.199703	-0.645721	10.719528	7.886340	0.000000	-10.000000	-0.400000	25.016666	823.500000	1023.000000	1023.000000	2046.000000
0.340000	0.039226	23.182417	5.852978	-0.418662	10.336468	7.411633	0.000000	-10.000000	-0.366667	24.433334	831.833313	1023.000000	1023.000000	2046.000000
0.360000	0.039986	23.631702	6.037887	-0.683497	10.343078	7.934235	0.000000	-10.000000	-0.325000	23.433334	840.000000	1023.000000	1023.000000	2046.000000
0.380000	0.038844	22.956686	5.835763	-0.118236	10.018870	7.220288	0.000000	-10.000000	-0.291667	22.583334	848.000000	1023.000000	1023.000000	2046.000000
0.400000	0.040346	23.844639	6.012499	-0.405092	10.296259	7.940973	0.000000	-10.000000	-0.250000	21.816668	855.833313	1023.000000	1023.000000	2046.000000
0.420000	0.040244	23.784052	6.177433	0.368439	10.039588	7.198590	0.000000	-10.000000	-0.233333	21.150000	863.333313	1023.000000	1023.000000	2046.000000
0.440000	0.040731	24.071966	6.140101	0.182976	10.207705	7.541185	0.000000	-10.000000	-0.233333	20.549999	870.500000	1023.000000	1023.000000	2046.000000
0.460000	0.041860	24.739489	6.376472	0.450621	10.348956	7.563438	0.000000	-10.000000	-0.233333	20.049999	877.500000	1023.000000	1023.000000	2046.000000
0.480000	0.042171	24.923012	6.405355	0.707643	10.287835	7.522178	0.000000	-10.000000	-0.216667	19.566668	884.333313	1023.000000	1023.000000	2046.000000
0.500000	0.043813	25.893446	6.494135	0.324699	10.648054	8.426556	0.000000	-10.000000	-0.175000	18.866667	891.000000	1023.000000	1023.000000	2046.000000
0.520000	0.043604	25.769836	6.641075	1.142865	10.374823	7.611075	0.000000	-10.000000	-0.141667	17.766668	897.333313	1023.000000	1023.000000	2046.000000
0.540000	0.044397	26.238474	6.569139	0.827695	10.686277	8.155362	0.000000	-10.000000	-0.108333	16.533335	903.500000	1023.000000	1023.000000	2046.000000
0.560000	0.044790	26.471083	6.846423	1.269462	10.631199	7.723999	0.000000	-10.000000	-0.100000	15.133334	909.166687	1023.000000	1023.000000	2046.000000
0.580000	0.045345	26.798677	6.735947	1.044851	10.867225	8.150655	0.000000	-10.000000	-0.075000	13.566667	914.500000	1023.000000	1023.000000	2046.000000
0.600000	0.046544	27.507614	7.142828	1.203431	10.955796	8.205559	0.000000	-10.000000	-0.058333	12.050000	919.333313	1023.000000	1023.000000	2046.000000
0.620000	0.046450	27.452230	7.009074	1.264994	10.968069	8.210093	0.000000	-10.000000	-0.025000	10.466667	923.666687	1023.000000	1023.000000	2046.000000
0.640000	0.048204	28.488293	7.368461	1.125538	11.332928	8.661366	0.000000	-10.000000	-0.008333	9.316667	927.500000	1023.000000	1023.000000	2046.000000
0.660000	0.047787	28.241823	7.153232	1.335849	11.350251	8.402491	0.000000	-10.000000	0.000000	7.800000	930.666687	1023.000000	1023.000000	2046.000000
0.680000	0.049529	29.271513	7.537407	0.851991	11.677601	9.204515	0.000000	-10.000000	0.008333	6.316667	933.666687	1023.000000	1023.000000	2046.000000
0.700000	0.048420	28.616211	7.486816	1.284601	11.342969	8.501824	0.000000	-10.000000	0.016667	3.900000	936.000000	1023.000000	1023.000000	2046.000000
0.720000	0.049525	29.269176	7.641816	0.637651	11.676198	9.313511	0.000000	-10.000000	0.033333	1.816667	937.833313	1023.000000	1023.000000	2046.000000
0.740000	0.048270	28.527514	7.778001	1.225940	11.206803	8.316771	0.000000	-10.000000	0.025000	0.050000	938.666687	1023.000000	1023.000000	2046.000000
0.760000	0.047984	28.358593	7.536646	0.628388	11.447281	8.746277	0.000000	-10.000000	0.025000	-0.950000	939.000000	1023.000000	1023.000000	2046.000000
0.780000	0.047433	28.032808	7.755735	0.906704	11.214333	8.156035	0.000000	-10.000000	0.008333	-1.666667	939.000000	1023.000000	1023.000000	2046.000000
0.800000	0.046949	27.746788	7.636006	0.698743	11.143012	8.269026	0.000000	-10.000000	0.025000	-2.150000	939.000000	1023.000000	1023.000000	2046.000000
0.820000	0.048200	28.486275	7.673671	0.119608	11.568848	9.124148	0.000000	-10.000000	0.033333	-2.333333	939.000000	1023.000000	1023.000000	2046.000000
0.840000	0.047592	28.126997	7.826818	0.844233	11.141355	8.314591	0.000000	-10.000000	0.050000	-2.400000	939.000000	1023.000000	1023.000000	2046.000000
0.860000	0.048527	28.679686	7.717658	0.429334	11.598246	8.934448	0.000000	-10.000000	0.050000	-2.333333	939.000000	1023.000000	1023.000000	2046.000000
0.880000	0.049180	29.065191	7.993884	0.829432	11.615516	8.626361	0.000000	-10.000000	0.041667	-2.200000	939.000000	1023.000000	1023.000000	2046.000000
0.900000	0.049378	29.182491	7.979278	1.068761	11.553098	8.581355	0.000000	-10.000000	0.033333	-2.183333	939.000000	1023.000000	1023.000000	2046.000000
0.920000	0.051302	30.319414	8.083487	0.609104	12.117059	9.509767	0.000000	-10.000000	0.033333	-2.316667	939.000000	1023.000000	1023.000000	2046.000000
0.940000	0.050704	29.965990	8.137492	1.353857	11.716133	8.758509	0.000000	-10.000000	0.041667	-2.333333	939.000000	1023.000000	1023.000000	2046.000000
0.960000	0.052406	30.971724	8.193561	0.791121	12.262884	9.724158	0.000000	-10.000000	0.041667	-1.783333	939.000000	1023.000000	1023.000000	2046.000000
0.980000	0.051918	30.683643	8.413733	1.612139	11.835326	8.822444	0.000000	-10.000000	0.025000	-0.933333	939.000000	1023.000000	1023.000000	2046.000000
1.000000	0.052482	31.016718	8.192528	1.221068	12.202771	9.400351	0.000000	-10.000000	0.016667	-0.216667	939.000000	1023.000000	1023.000000	2046.000000
1.020000	0.052891	31.258707	8.548366	1.442941	12.031071	9.236329	0.000000	-10.000000	0.016667	0.000000	939.000000	1023.000000	1023.000000	2046.000000
1.040000	0.051828	30.630131	8.246913	1.446328	11.691961	9.244929	0.000000	-10.000000	0.025000	0.000000	939.000000	1023.000000	1023.000000	2046.000000
1.060000	0.052882	31.253475	8.303798	1.178699	12.064723	9.706256	0.000000	-10.000000	0.025000	0.000000	939.000000	1023.000000	1023.000000	2046.000000
1.080000	0.051100	30.199863	8.065041	1.635532	11.456535	9.042756	0.000000	-10.000000	0.033333	-0.266667	939.000000	1023.000000	1023.000000	2046.000000
1.100000	0.051679	30.542402	7.940943	0.914104	11.838356	9.848999	0.000000	-10.000000	0.025000	-0.766667	939.000000	1023.000000	1023.000000	2046.000000
1.120000	0.050276	29.713034	8.014683	1.541104	11.189381	8.967866	0.000000	-10.000000	0.016667	-0.766667	939.000000	1023.000000	1023.000000	2046.000000
1.140000	0.050213	29.675627	7.642697	0.882544	11.550324	9.600063	0.000000	-10.000000	0.016667	-0.500000	939.000000	1023.000000	1023.000000	2046.000000
1.160000	0.048475	28.648998	7.673800	1.378054	10.872797	8.724348	0.000000	-10.000000	0.033333	0.000000	939.000000	1023.000000	1023.000000	2046.000000
1.180000	0.046387	27.414532	7.040009	1.041472	10.581267	8.751783	0.000000	-10.000000	0.050000	-0.316667	939.000000	1023.000000	1023.000000	2046.000000
1.200000	0.044744	26.443708	7.078187	1.297518	9.895055	8.172948	0.000000	-10.000000	0.041667	-1.183333	939.000000	1023.000000	1023.000000	2046.000000
1.220000	0.043042	25.438103	6.447769	1.243111	9.667578	8.079645	0.000000	-10.000000	0.033333	-2.266667	939.000000	1023.000000	1023.000000	2046.000000
1.240000	0.043432	25.668242	6.664528	1.314723	9.582417	8.106573	0.000000	-10.000000	0.025000	-2.900000	939.000000	1023.000000	1023.000000	2046.000000
1.260000	0.042335	25.019796	6.324240	1.558513	9.262076	7.874967	0.000000	-10.000000	0.025000	-2.450000	939.000000	1023.000000	1023.000000	2046.000000
1.280000	0.043597	25.766033	6.406700	1.109756	9.616622	8.632955	0.000000	-10.000000	0.016667	-1.366667	939.000000	1023.000000	1023.000000	2046.000000
1.300000	0.042313	25.007048	6.271284	1.787259	9.034988	7.913516	0.000000	-10.000000	0.008333	-0.416667	939.000000	1023.000000	1023.000000	2046.000000
1.320000	0.043597	25.765995	6.156125	1.287370	9.561370	8.761130	0.000000	-10.000000	0.008333	0.000000	939.000000	1023.000000	1023.000000	2046.000000
1.340000	0.042455	25.091196	6.138506	2.055787	8.987248	7.909655	0.000000	-10.000000	0.016667	-0.283333	939.000000	1023.000000	1023.000000	2046.000000
1.360000	0.043515	25.717384	5.957168	1.524055	9.499883	8.736279	0.000000	-10.000000	0.033333	-0.950000	939.000000	1023.000000	1023.000000	2046.000000
1.380000	0.043006	25.416527	6.195914	2.306321	9.053134	7.861158	0.000000	-10.000000	0.041667	-1.816667	939.000000	1023.000000	1023.000000	2046.000000
1.400000	0.043381	25.638012	6.010738	1.843589	9.357987	8.425696	0.000000	-10.000000	0.050000	-2.433333	939.000000	1023.000000	1023.000000	2046.000000
1.420000	0.043723	25.840107	6.373795	2.234010	9.273265	7.959035	0.000000	-10.000000	0.033333	-2.716667	939.000000	1023.000000	1023.000000	2046.000000
1.440000	0.043948	25.973499	6.216706	1.950041	9.415563	8.391191	0.000000	-10.000000	0.025000	-2.900000	939.000000	1023.000000	1023.000000	2046.000000
1.460000	0.045067	26.634790	6.556721	2.082793	9.688710	8.306566	0.000000	-10.000000	0.016667	-3.116667	939.000000	1023.000000	1023.000000	2046.000000
1.480000	0.044836	26.498138	6.396381	2.123186	9.597157	8.381414	0.000000	-10.000000	0.033333	-3.233333	939.000000	1023.000000	1023.000000	2046.000000
1.500000	0.046308	27.367905	6.585063	1.724287	10.174678	8.883878	0.000000	-10.000000	0.041667	-3.300000	939.000000	1023.000000	1023.000000	2046.000000
1.520000	0.045388	26.824520	6.541698	1.980567	9.731703	8.570552	0.000000	-10.000000	0.050000	-3.333333	939.000000	1023.000000	1023.000000	2046.000000
1.540000	0.046439	27.445206	6.622652	1.332898	10.260084	9.229570	0.000000	-10.000000	0.041667	-3.650000	939.000000	1023.000000	1023.000000	2046.000000
1.560000	0.045224	26.727425	6.696436	1.776026	9.683854	8.571109	0.000000	-10.000000	0.041667	-4.183333	939.000000	1023.000000	1023.000000	2046.000000
1.580000	0.045440	26.854879	6.596681	1.053940	10.039451	9.164808	0.000000	-10.000000	0.041667	-4.800000	939.000000	1023.000000	1023.000000	2046.000000
1.600000	0.044246	26.149536	6.732337	1.559410	9.576600	8.281188	0.000000	-10.000000	0.058333	-5.150000	939.000000	1023.000000	1023.000000	2046.000000
1.620000	0.043807	25.889856	6.410047	0.934514	9.763169	8.782126	0.000000	-10.000000	0.050000	-5.233334	939.000000	1023.000000	1023.000000	2046.000000
1.640000	0.043258	25.565256	6.569777	1.313039	9.588659	8.093781	0.000000	-10.000000	0.050000	-5.216667	939.000000	1023.000000	1023.000000	2046.000000
1.660000	0.042868	25.335117	6.394536	0.984682	9.528950	8.426950	0.000000	-10.000000	0.041667	-5.300000	939.000000	1023.000000	1023.000000	2046.000000
1.680000	0.043468	25.689741	6.580301	1.052143	9.835818	8.221479	0.000000	-10.000000	0.050000	-5.316667	932.000000	1023.000000	1023.000000	2046.000000
1.700000	0.043301	25.590939	6.608886	1.141469	9.508102	8.332481	0.000000	-10.000000	0.050000	-5.233334	924.500000	1023.000000	1023.000000	2046.000000
1.720000	0.044711	26.424421	6.698506	0.805699	10.111979	8.808238	0.000000	-10.000000	0.050000	-4.966667	916.333313	1023.000000	1023.000000	2046.000000
1.740000	0.044639	26.381571	6.829117	1.267604	9.741014	8.543835	0.000000	-10.000000	0.041667	-4.583333	914.666687	1023.000000	1023.000000	2046.000000
1.760000	0.045928	27.143429	6.784088	0.822821	10.298526	9.237996	0.000000	-10.000000	0.041667	-4.283333	913.000000	1023.000000	1023.000000	2046.000000
1.780000	0.045941	27.150982	7.009682	1.556400	10.046633	8.538266	0.000000	-10.000000	0.041667	-4.116667	911.666687	1023.000000	1023.000000	2046.000000
1.800000	0.046397	27.420349	6.861235	1.271543	10.240260	9.047310	0.000000	-10.000000	0.041667	-3.966667	910.166687	1023.000000	1023.000000	2046.000000
1.820000	0.046894	27.714329	7.072727	1.724558	10.416160	8.500885	0.000000	-10.000000	0.041667	-3.533333	908.833313	1023.000000	1023.000000	2046.000000
1.840000	0.046825	27.673519	7.037105	1.645491	10.151125	8.839799	0.000000	-10.000000	0.033333	-2.933333	907.500000	1023.000000	1023.000000	2046.000000
1.860000	0.047860	28.284964	7.146976	1.430440	10.630697	9.076850	0.000000	-10.000000	0.041667	-2.633333	906.666687	1023.000000	1023.000000	2046.000000
1.880000	0.047269	27.936245	7.214785	1.543214	10.047986	9.130260	0.000000	-10.000000	0.041667	-2.816667	905.833313	1023.000000	1023.000000	2046.000000
1.900000	0.048045	28.394714	7.067329	1.205467	10.489371	9.632547	0.000000	-10.000000	0.050000	-3.483333	904.833313	1023.000000	1023.000000	2046.000000
1.920000	0.047047	27.804960	7.074380	1.836246	9.977401	8.916934	0.000000	-10.000000	0.050000	-4.183333	903.666687	1023.000000	1023.000000	2046.000000
1.940000	0.046506	27.484882	6.772681	1.397664	9.971602	9.342935	0.000000	-10.000000	0.041667	-4.633333	902.166687	1023.000000	1023.000000	2046.000000
1.960000	0.045390	26.825556	6.774543	1.867302	9.700438	8.483272	0.000000	-10.000000	0.041667	-4.683333	900.666687	1023.000000	1023.000000	2046.000000
1.980000	0.044338	26.203880	6.440143	1.404236	9.532455	8.827045	0.000000	-10.000000	0.033333	-4.333333	899.000000	1023.000000	1023.000000	2046.000000
2.000000	0.043495	25.705740	6.402029	1.625872	9.539083	8.138756	0.000000	-10.000000	0.041667	-4.100000	897.666687	1023.000000	1023.000000	2046.000000
2.020000	0.041544	24.552765	6.022199	1.248069	8.942527	8.339971	0.000000	-10.000000	0.050000	-4.333333	896.333313	1023.000000	1023.000000	2046.000000
2.040000	0.039944	23.607134	5.749036	1.164980	8.847980	7.845139	0.000000	-10.000000	0.058333	-5.183333	895.000000	1023.000000	1023.000000	2046.000000
2.060000	0.037669	22.262524	5.487562	1.240921	7.917274	7.616766	0.000000	-10.000000	0.058333	-5.950000	893.333313	1023.000000	1023.000000	2046.000000
2.080000	0.037298	22.042953	5.233529	0.840891	8.096407	7.872128	0.000000	-10.000000	0.050000	-6.233334	891.166687	1023.000000	1023.000000	2046.000000
2.100000	0.036027	21.292051	5.221084	1.408028	7.446820	7.216120	0.000000	-10.000000	0.050000	-5.733334	888.833313	1023.000000	1023.000000	2046.000000
2.120000	0.036204	21.396507	4.950265	1.080758	7.660856	7.704628	0.000000	-10.000000	0.050000	-4.866667	886.833313	1023.000000	1023.000000	2046.000000
2.140000	0.035593	21.035349	5.088974	1.663643	7.246649	7.036081	0.000000	-10.000000	0.041667	-3.700000	885.333313	1023.000000	1023.000000	2046.000000
2.160000	0.035733	21.118416	4.778091	1.330752	7.402393	7.607180	0.000000	-10.000000	0.041667	-2.500000	884.166687	1023.000000	1023.000000	2046.000000
2.180000	0.035418	20.932335	4.871468	1.917681	7.246909	6.896276	0.000000	-10.000000	0.033333	-1.750000	883.333313	1023.000000	1023.000000	2046.000000
2.200000	0.035556	21.013773	4.594305	1.704727	7.324066	7.390676	0.000000	-10.000000	0.033333	-1.500000	883.000000	1023.000000	1023.000000	2046.000000
2.220000	0.035573	21.023708	4.733472	2.115878	7.366017	6.808342	0.000000	-10.000000	0.033333	-1.733333	883.000000	1023.000000	1023.000000	2046.000000
2.240000	0.035524	20.994390	4.593539	1.995490	7.238007	7.167355	0.000000	-10.000000	0.041667	-2.016667	883.000000	1023.000000	1023.000000	2046.000000
2.260000	0.036095	21.332111	4.754046	2.032813	7.609907	6.935346	0.000000	-10.000000	0.050000	-2.233333	882.666687	1023.000000	1023.000000	2046.000000
2.280000	0.036202	21.395409	4.842432	2.019195	7.312304	7.221476	0.000000	-10.000000	0.050000	-2.466667	882.000000	1023.000000	1023.000000	2046.000000
2.300000	0.037502	22.163828	4.945195	1.732920	7.920619	7.565093	0.000000	-10.000000	0.050000	-2.766667	881.166687	1023.000000	1023.000000	2046.000000
2.320000	0.037297	22.042574	5.021143	1.951957	7.575303	7.494171	0.000000	-10.000000	0.050000	-3.016667	880.333313	1023.000000	1023.000000	2046.000000
2.340000	0.038479	22.741232	5.009008	1.612291	8.242906	7.877027	0.000000	-10.000000	0.050000	-3.200000	879.333313	1023.000000	1023.000000	2046.000000
2.360000	0.038070	22.499355	5.144689	1.934311	7.842628	7.577728	0.000000	-10.000000	0.050000	-3.233333	878.166687	1023.000000	1023.000000	2046.000000
2.380000	0.038724	22.886108	5.027218	1.362908	8.292577	8.203406	0.000000	-10.000000	0.050000	-3.333333	877.000000	1023.000000	1023.000000	2046.000000
2.400000	0.038064	22.495567	5.235583	1.742398	7.946272	7.571314	0.000000	-10.000000	0.050000	-3.700000	875.833313	1023.000000	1023.000000	2046.000000
2.420000	0.038042	22.482740	5.023916	1.156142	8.165118	8.137564	0.000000	-10.000000	0.058333	-4.183333	874.666687	1023.000000	1023.000000	2046.000000
2.440000	0.037123	21.939938	5.283844	1.492957	7.853190	7.309947	0.000000	-10.000000	0.058333	-4.550000	873.166687	1023.000000	1023.000000	2046.000000
2.460000	0.036811	21.755348	4.977820	0.970247	7.986769	7.820512	0.000000	-10.000000	0.058333	-4.533333	871.833313	1023.000000	1023.000000	2046.000000
2.480000	0.035991	21.270399	5.166927	1.218676	7.782162	7.102634	0.000000	-10.000000	0.050000	-4.350000	870.166687	1023.000000	1023.000000	2046.000000
2.500000	0.035793	21.153664	4.872971	0.711908	7.888339	7.680445	0.000000	-10.000000	0.050000	-4.283333	868.833313	1023.000000	1023.000000	2046.000000
2.520000	0.035288	20.855417	5.075492	1.003277	7.817090	6.959558	0.000000	-10.000000	0.050000	-4.450000	867.166687	1023.000000	1023.000000	2046.000000
2.540000	0.035370	20.903538	4.973852	0.827871	7.741380	7.360435	0.000000	-10.000000	0.058333	-4.816667	865.833313	1023.000000	1023.000000	2046.000000
2.560000	0.035729	21.115814	5.136822	0.900935	8.049036	7.029021	0.000000	-10.000000	0.058333	-5.400000	863.500000	1023.000000	1023.000000	2046.000000
2.580000	0.035753	21.129892	5.082411	0.964035	7.834365	7.249082	0.000000	-10.000000	0.058333	-5.866667	861.833313	1023.000000	1023.000000	2046.000000
2.600000	0.036915	21.816618	5.245985	0.777903	8.262755	7.529974	0.000000	-10.000000	0.050000	-6.200000	859.833313	1023.000000	1023.000000	2046.000000
2.620000	0.036597	21.628923	5.285892	1.084983	7.906926	7.351122	0.000000	-10.000000	0.050000	-6.366667	858.500000	1023.000000	1023.000000	2046.000000
2.640000	0.037632	22.240610	5.295543	0.872078	8.431143	7.641845	0.000000	-10.000000	0.058333	-6.666667	856.500000	1023.000000	1023.000000	2046.000000
2.660000	0.037069	21.907658	5.378816	1.171802	8.012651	7.344390	0.000000	-10.000000	0.058333	-7.066667	854.166687	1023.000000	1023.000000	2046.000000
2.680000	0.038062	22.494381	5.381988	0.921437	8.506707	7.684250	0.000000	-10.000000	0.058333	-7.400000	851.833313	1023.000000	1023.000000	2046.000000
2.700000	0.037434	22.123474	5.519353	1.312618	8.050950	7.240552	0.000000	-10.000000	0.058333	-7.683333	849.166687	1023.000000	1023.000000	2046.000000
2.720000	0.037832	22.358547	5.268351	0.896241	8.407904	7.786051	0.000000	-10.000000	0.075000	-8.050000	846.666687	1023.000000	1023.000000	2046.000000
2.740000	0.036891	21.802780	5.497886	1.380207	7.947288	6.977399	0.000000	-10.000000	0.091667	-8.650000	843.833313	1023.000000	1023.000000	2046.000000
2.760000	0.036859	21.783825	5.188939	1.090148	8.101490	7.403248	0.000000	-10.000000	0.100000	-9.550000	841.000000	1023.000000	1023.000000	2046.000000
2.780000	0.036079	21.322706	5.427102	1.413636	7.886573	6.595396	0.000000	-10.000000	0.108333	-10.633333	837.833313	1023.000000	1023.000000	2046.000000
2.800000	0.035234	20.823427	5.101747	1.146080	7.654130	6.921471	0.000000	-10.000000	0.125000	-11.833334	834.333313	1023.000000	1023.000000	2046.000000
2.820000	0.035512	20.987392	4.997838	1.209469	8.030993	6.749091	0.000000	-10.000000	0.133333	-12.916667	830.333313	1023.000000	1023.000000	2046.000000
2.840000	0.033624	19.872032	5.136369	1.451816	7.047551	6.236297	0.000000	-10.000000	0.158333	-14.000000	826.000000	1023.000000	1023.000000	2046.000000
2.860000	0.032209	19.035444	4.487774	1.143806	7.095232	6.308632	0.000000	-10.000000	0.175000	-14.766667	821.333313	1023.000000	1023.000000	2046.000000
2.880000	0.029994	17.726292	4.490169	1.280924	6.689496	5.265703	0.000000	-10.000000	0.200000	-15.483334	816.500000	1023.000000	1023.000000	2046.000000
2.900000	0.028377	16.771072	4.311176	1.042420	6.210820	5.206656	0.000000	-10.000000	0.200000	-15.900001	811.333313	1023.000000	1023.000000	2046.000000
2.920000	0.026983	15.946900	3.895874	0.417331	6.231485	5.402210	0.000000	-10.000000	0.216667	-16.566668	806.000000	1023.000000	1023.000000	2046.000000
2.940000	0.023687	13.999226	3.841465	0.726659	5.172872	4.258230	0.000000	-10.000000	0.233333	-17.183334	800.333313	1023.000000	1023.000000	2046.000000
2.960000	0.021053	12.442335	3.144082	0.769273	4.741942	3.787039	0.000000	-10.000000	0.250000	-18.000000	794.500000	1023.000000	1023.000000	2046.000000
2.980000	0.019590	11.577865	2.892960	0.671143	4.569007	3.444754	0.000000	-10.000000	0.266667	-18.583334	788.500000	1023.000000	1023.000000	2046.000000
3.000000	0.017920	10.590495	3.088665	0.905863	3.574519	3.021448	0.000000	-10.000000	0.291667	-19.100000	782.500000	1023.000000	1023.000000	2046.000000
3.020000	0.017481	10.331384	2.421775	0.654550	3.890730	3.364329	0.000000	-10.000000	0.325000	-19.350000	776.166687	1023.000000	1023.000000	2046.000000
3.040000	0.015992	9.451311	2.620926	1.200408	3.303870	2.326108	0.000000	-10.000000	0.341667	-19.516666	769.666687	1023.000000	1023.000000	2046.000000
3.060000	0.015173	8.967393	2.333035	1.340075	3.064573	2.229710	0.000000	-10.000000	0.350000	-19.600000	763.000000	1023.000000	1023.000000	2046.000000
3.080000	0.015255	9.015792	2.055847	1.072494	3.377723	2.509728	0.000000	-10.000000	0.350000	-19.766666	756.500000	1023.000000	1023.000000	2046.000000
3.100000	0.013800	8.155973	2.365295	1.542043	2.494040	1.754596	0.000000	-10.000000	0.350000	-19.983334	750.000000	1023.000000	1023.000000	2046.000000
3.120000	0.013330	7.878231	1.719151	1.433113	2.810713	1.915253	0.000000	-10.000000	0.350000	-20.283335	743.333313	1023.000000	1023.000000	2046.000000
3.140000	0.012662	7.483011	1.901903	1.711524	2.665345	1.204238	0.000000	-10.000000	0.350000	-20.666668	736.500000	1023.000000	1023.000000	2046.000000
3.160000	0.012125	7.165658	2.118566	1.636935	2.152427	1.257731	0.000000	-10.000000	0.358333	-21.250000	729.500000	1023.000000	1023.000000	2046.000000
3.180000	0.012542	7.412533	1.697800	1.179590	2.812293	1.722851	0.000000	-10.000000	0.375000	-21.900000	722.333313	1023.000000	1023.000000	2046.000000
3.200000	0.011339	6.701626	2.261978	1.452585	2.008009	0.979054	0.000000	-10.000000	0.400000	-22.549999	715.166687	1023.000000	1023.000000	2046.000000
3.220000	0.011278	6.665202	1.743258	1.178432	2.433112	1.310400	0.000000	-10.000000	0.425000	-23.116667	707.666687	1023.000000	1023.000000	2046.000000
3.240000	0.010454	6.178456	2.049402	1.463534	2.138607	0.526912	0.000000	-10.000000	0.441667	-23.616667	700.000000	1023.000000	1023.000000	2046.000000
3.260000	0.009683	5.722556	1.732521	1.171857	2.053823	0.764354	0.000000	-10.000000	0.466667	-24.066668	692.000000	1023.000000	1023.000000	2046.000000
3.280000	0.009078	5.365105	1.711669	1.202103	2.191421	0.259912	0.000000	-10.000000	0.491667	-24.700001	684.000000	1023.000000	1023.000000	2046.000000
3.300000	0.007856	4.642887	1.766774	0.926090	1.592244	0.357779	0.000000	-10.000000	0.516667	-25.366667	675.666687	1023.000000	1023.000000	2046.000000
3.320000	0.007794	4.606326	1.480257	0.662758	2.122092	0.341219	0.000000	-10.000000	0.533333	-26.216667	667.166687	1023.000000	1023.000000	2046.000000
3.340000	0.006111	3.611761	1.835312	0.525556	1.184442	0.066452	0.000000	-10.000000	0.558333	-26.783335	658.333313	1023.000000	1023.000000	2046.000000
3.360000	0.006060	3.581328	1.278510	0.118857	1.882605	0.301356	0.000000	-10.000000	0.583333	-27.416668	649.500000	1023.000000	1023.000000	2046.000000
3.380000	0.004241	2.506487	1.758291	0.248896	0.807791	-0.308491	0.000000	-10.000000	0.583333	-27.583334	640.500000	1023.000000	1023.000000	2046.000000
3.400000	0.003804	2.248132	1.008235	-0.283625	1.347017	0.176505	0.000000	-10.000000	0.583333	-27.683334	631.333313	1023.000000	1023.000000	2046.000000
3.420000	0.002329	1.376224	1.379358	0.055457	0.667623	-0.726213	0.000000	-10.000000	0.566667	-27.566668	622.000000	1023.000000	1023.000000	2046.000000
3.440000	0.001768	1.044900	0.820671	-0.430872	0.922886	-0.267785	0.000000	-10.000000	0.566667	-27.533335	612.666687	1023.000000	1023.000000	2046.000000
3.460000	0.000957	0.565826	0.858719	-0.168357	0.927770	-1.052307	0.000000	-10.000000	0.550000	-27.416668	603.500000	1023.000000	1023.000000	2046.000000
3.480000	0.000086	0.050702	0.913806	-0.302972	0.390666	-0.950798	0.000000	-10.000000	0.550000	-27.316668	594.500000	1023.000000	1023.000000	2046.000000
3.500000	-0.000019	-0.011454	0.574466	-0.363769	0.934215	-1.156365	0.000000	-10.000000	0.550000	-27.116667	585.333313	1023.000000	1023.000000	2046.000000
3.520000	-0.001228	-0.725832	0.743495	-0.380738	0.109845	-1.198434	0.000000	-10.000000	0.550000	-26.883333	576.333313	1023.000000	1023.000000	2046.000000
3.540000	-0.001439	-0.850574	0.369334	-0.356144	0.614983	-1.478747	0.000000	-10.000000	0.541667	-26.666668	567.333313	1023.000000	1023.000000	2046.000000
3.560000	-0.002721	-1.608354	0.529823	-0.387834	-0.225860	-1.524484	0.000000	-10.000000	0.541667	-26.566668	558.500000	1023.000000	1023.000000	2046.000000
3.580000	-0.002922	-1.727170	0.112022	-0.455473	0.304530	-1.688250	0.000000	-10.000000	0.533333	-26.400002	549.500000	1023.000000	1023.000000	2046.000000
3.600000	-0.004112	-2.430111	0.474565	-0.445452	-0.671531	-1.787693	0.000000	-10.000000	0.541667	-26.150002	540.666687	1023.000000	1023.000000	2046.000000
3.620000	-0.004066	-2.402873	-0.358346	-0.748400	0.283675	-1.579803	0.000000	-10.000000	0.533333	-25.966667	532.000000	1023.000000	1023.000000	2046.000000
3.640000	-0.005636	-3.330942	0.249465	-0.568808	-0.996461	-2.015138	0.000000	-10.000000	0.525000	-25.933334	523.500000	1023.000000	1023.000000	2046.000000
3.660000	-0.005406	-3.194855	-0.590695	-0.947100	-0.081217	-1.575843	0.000000	-10.000000	0.525000	-25.816668	514.833313	1023.000000	1023.000000	2046.000000
3.680000	-0.007306	-4.317934	-0.090945	-0.584168	-1.339882	-2.302938	0.000000	-10.000000	0.516667	-25.600000	506.166656	1023.000000	1023.000000	2046.000000
3.700000	-0.007710	-4.556554	-1.045483	-1.118709	-0.626401	-1.765962	0.000000	-10.000000	0.516667	-25.316668	497.500000	1023.000000	1023.000000	2046.000000
3.720000	-0.009605	-5.676702	-0.614600	-0.693352	-1.768139	-2.600611	0.000000	-10.000000	0.500000	-25.300001	489.166656	1023.000000	1023.000000	2046.000000
3.740000	-0.010695	-6.320919	-1.253819	-1.022205	-1.656555	-2.388340	0.000000	-10.000000	0.500000	-25.166668	480.666656	1023.000000	1023.000000	2046.000000
3.760000	-0.012100	-7.151343	-1.462306	-0.980129	-1.823372	-2.885536	0.000000	-10.000000	0.500000	-25.300001	472.333344	1023.000000	1023.000000	2046.000000
3.780000	-0.013293	-7.856060	-1.302320	-0.820023	-2.556581	-3.177137	0.000000	-10.000000	0.508333	-25.233334	463.666656	1023.000000	1023.000000	2046.000000
3.800000	-0.013566	-8.017344	-2.154410	-1.026610	-1.892871	-2.943452	0.000000	-10.000000	0.508333	-25.450001	455.333344	1023.000000	1023.000000	2046.000000
3.820000	-0.016318	-9.643712	-1.726336	-0.789889	-3.525047	-3.602441	0.000000	-10.000000	0.525000	-25.416666	446.666656	1023.000000	1023.000000	2046.000000
3.840000	-0.017910	-10.585064	-2.903532	-1.366596	-3.105314	-3.209622	0.000000	-10.000000	0.516667	-25.566668	438.333344	1023.000000	1023.000000	2046.000000
3.860000	-0.020574	-12.159021	-2.763103	-1.196763	-4.024514	-4.174642	0.000000	-10.000000	0.525000	-25.433334	429.666656	1023.000000	1023.000000	2046.000000
3.880000	-0.022983	-13.582972	-3.271052	-1.613922	-4.541033	-4.156964	0.000000	-10.000000	0.508333	-25.366667	421.333344	1023.000000	1023.000000	2046.000000
3.900000	-0.025652	-15.160252	-3.845772	-1.553771	-4.877348	-4.883360	0.000000	-10.000000	0.508333	-25.150002	412.833344	1023.000000	1023.000000	2046.000000
3.920000	-0.028630	-16.920248	-4.039438	-1.564634	-6.213739	-5.102437	0.000000	-10.000000	0.500000	-25.183334	404.500000	1023.000000	1023.000000	2046.000000
3.940000	-0.030521	-18.038120	-5.117610	-1.488642	-5.986823	-5.445045	0.000000	-10.000000	0.500000	-25.016668	396.166656	1023.000000	1023.000000	2046.000000
3.960000	-0.032738	-19.348259	-4.692023	-1.180896	-7.692191	-5.783149	0.000000	-10.000000	0.508333	-25.100000	387.666656	1023.000000	1023.000000	2046.000000
3.980000	-0.033016	-19.512375	-5.789748	-1.340201	-6.970722	-5.411704	0.000000	-10.000000	0.508333	-25.116667	379.333344	1023.000000	1023.000000	2046.000000
4.000000	-0.034676	-20.493567	-5.142333	-0.731382	-8.622406	-5.997445	0.000000	-10.000000	0.516667	-25.366667	370.833344	1023.000000	1023.000000	2046.000000
4.020000	-0.034595	-20.445665	-6.264217	-1.001492	-7.769510	-5.410448	0.000000	-10.000000	0.508333	-25.500000	362.500000	1023.000000	1023.000000	2046.000000
4.040000	-0.036249	-21.423122	-5.798904	-0.315753	-9.041015	-6.267450	0.000000	-10.000000	0.508333	-25.533335	354.000000	1023.000000	1023.000000	2046.000000
4.060000	-0.036489	-21.564884	-6.646483	-0.587231	-8.571379	-5.759791	0.000000	-10.000000	0.500000	-25.333334	345.500000	1023.000000	1023.000000	2046.000000
4.080000	-0.037307	-22.048395	-6.595438	0.000091	-8.890817	-6.562232	0.000000	-10.000000	0.491667	-25.016666	337.166656	1023.000000	1023.000000	2046.000000
4.100000	-0.038454	-22.726269	-6.569254	-0.014031	-9.529165	-6.613819	0.000000	-10.000000	0.475000	-24.566668	328.666656	1023.000000	1023.000000	2046.000000
4.120000	-0.038463	-22.731878	-7.276973	-0.048290	-8.702399	-6.704216	0.000000	-10.000000	0.466667	-24.050001	320.333344	1023.000000	1023.000000	2046.000000
4.140000	-0.039555	-23.377066	-6.391402	-0.021195	-10.056279	-6.908190	0.000000	-10.000000	0.458333	-23.583334	312.166656	1023.000000	1023.000000	2046.000000
4.160000	-0.039063	-23.085960	-7.407151	-0.706622	-8.801709	-6.170478	0.000000	-10.000000	0.458333	-23.250000	304.500000	1023.000000	1023.000000	2046.000000
4.180000	-0.040416	-23.885960	-6.731409	-0.390593	-9.867503	-6.896454	0.000000	-10.000000	0.441667	-23.150000	296.833344	1023.000000	1023.000000	2046.000000
4.200000	-0.040376	-23.862110	-7.407861	-0.995112	-9.226325	-6.232813	0.000000	-10.000000	0.425000	-22.883333	289.000000	1023.000000	1023.000000	2046.000000
4.220000	-0.041996	-24.819632	-7.247070	-0.672723	-9.838450	-7.061389	0.000000	-10.000000	0.408333	-22.516666	281.333344	1023.000000	1023.000000	2046.000000
4.240000	-0.042960	-25.389229	-7.623899	-1.131935	-9.876796	-6.756599	0.000000	-10.000000	0.391667	-22.050001	273.833344	1023.000000	1023.000000	2046.000000
4.260000	-0.044131	-26.081196	-7.877570	-1.081655	-9.834179	-7.287793	0.000000	-10.000000	0.375000	-21.666666	266.500000	1023.000000	1023.000000	2046.000000
4.280000	-0.045559	-26.925463	-7.755525	-1.422083	-10.560144	-7.187711	0.000000	-10.000000	0.358333	-21.283333	259.166656	1023.000000	1023.000000	2046.000000
4.300000	-0.046499	-27.480862	-8.331636	-1.588711	-10.055177	-7.505338	0.000000	-10.000000	0.350000	-20.950001	252.000000	1023.000000	1023.000000	2046.000000
4.320000	-0.048105	-28.429827	-7.776368	-1.817079	-11.286610	-7.549770	0.000000	-10.000000	0.350000	-20.650000	245.000000	1023.000000	1023.000000	2046.000000
4.340000	-0.048728	-28.798243	-8.831629	-2.097518	-10.267056	-7.602040	0.000000	-10.000000	0.350000	-20.300001	238.166672	1023.000000	1023.000000	2046.000000
4.360000	-0.050525	-29.860004	-8.079120	-2.132072	-11.810235	-7.838576	0.000000	-10.000000	0.341667	-20.050001	231.333328	1023.000000	1023.000000	2046.000000
4.380000	-0.050536	-29.866547	-9.238589	-2.640828	-10.621173	-7.365956	0.000000	-10.000000	0.308333	-19.633333	224.833328	1023.000000	1023.000000	2046.000000
4.400000	-0.052036	-30.753172	-8.578228	-2.360886	-11.906914	-7.907145	0.000000	-10.000000	0.275000	-19.483334	218.166672	1023.000000	1023.000000	2046.000000
4.420000	-0.052115	-30.799721	-9.292310	-2.943215	-11.356499	-7.207697	0.000000	-10.000000	0.250000	-19.233334	211.833328	1023.000000	1023.000000	2046.000000
4.440000	-0.053134	-31.401913	-9.327415	-2.629777	-11.530508	-7.914212	0.000000	-10.000000	0.250000	-19.116667	205.166672	1023.000000	1023.000000	2046.000000
4.460000	-0.053776	-31.781786	-9.180045	-2.822066	-12.016507	-7.763169	0.000000	-10.000000	0.250000	-18.866667	198.833328	1023.000000	1023.000000	2046.000000
4.480000	-0.053824	-31.809980	-9.826350	-2.725561	-11.228730	-8.029340	0.000000	-10.000000	0.250000	-18.566668	192.500000	1023.000000	1023.000000	2046.000000
4.500000	-0.054699	-32.327347	-9.105572	-2.683171	-12.383192	-8.155413	0.000000	-10.000000	0.241667	-18.150000	186.500000	1023.000000	1023.000000	2046.000000
4.520000	-0.054013	-31.921568	-10.096871	-2.920960	-11.044507	-7.859230	0.000000	-10.000000	0.241667	-17.683334	180.500000	1023.000000	1023.000000	2046.000000
4.540000	-0.055149	-32.593090	-9.241585	-2.722710	-12.384163	-8.244632	0.000000	-10.000000	0.233333	-17.350000	174.500000	1023.000000	1023.000000	2046.000000
4.560000	-0.054265	-32.070774	-10.090424	-3.124855	-11.230767	-7.624728	0.000000	-10.000000	0.233333	-17.083334	168.500000	1023.000000	1023.000000	2046.000000
4.580000	-0.055442	-32.766373	-9.458199	-2.772941	-12.290978	-8.244256	0.000000	-10.000000	0.208333	-16.800001	162.833328	1023.000000	1023.000000	2046.000000
4.600000	-0.054825	-32.401489	-9.983841	-3.292494	-11.676823	-7.448334	0.000000	-10.000000	0.200000	-16.450001	157.166672	1023.000000	1023.000000	2046.000000
4.620000	-0.055646	-32.886860	-9.924230	-2.857497	-11.946754	-8.158378	0.000000	-10.000000	0.200000	-16.016666	151.833328	1023.000000	1023.000000	2046.000000
4.640000	-0.055990	-33.090038	-9.774740	-3.102320	-12.347961	-7.865018	0.000000	-10.000000	0.208333	-15.733334	146.500000	1023.000000	1023.000000	2046.000000
4.660000	-0.056108	-33.159595	-10.452065	-2.892157	-11.543194	-8.272179	0.000000	-10.000000	0.208333	-15.416667	141.333328	1023.000000	1023.000000	2046.000000
4.680000	-0.057008	-33.691784	-9.591551	-2.873646	-12.794690	-8.431896	0.000000	-10.000000	0.200000	-15.200000	136.166672	1023.000000	1023.000000	2046.000000
4.700000	-0.056240	-33.238121	-10.543075	-3.321231	-11.634728	-7.739089	0.000000	-10.000000	0.191667	-14.800000	131.000000	1023.000000	1023.000000	2046.000000
4.720000	-0.057130	-33.763931	-10.074080	-2.989005	-12.417657	-8.283191	0.000000	-10.000000	0.183333	-14.450001	126.000000	1023.000000	1023.000000	2046.000000
4.740000	-0.056888	-33.620770	-10.358458	-3.389340	-12.166605	-7.706366	0.000000	-10.000000	0.183333	-14.100000	121.166664	1023.000000	1023.000000	2046.000000
4.760000	-0.057455	-33.955647	-10.536815	-3.027367	-12.093902	-8.297563	0.000000	-10.000000	0.175000	-13.733334	116.500000	1023.000000	1023.000000	2046.000000
4.780000	-0.057645	-34.067928	-10.291025	-3.234233	-12.526138	-8.016534	0.000000	-10.000000	0.166667	-13.350000	112.000000	1023.000000	1023.000000	2046.000000
4.800000	-0.058096	-34.334835	-10.783689	-3.080255	-12.061704	-8.409186	0.000000	-10.000000	0.133333	-12.850000	107.500000	1023.000000	1023.000000	2046.000000
4.820000	-0.059038	-34.891354	-10.418228	-3.205560	-12.882497	-8.385069	0.000000	-10.000000	0.116667	-12.500000	103.166664	1023.000000	1023.000000	2046.000000
4.840000	-0.059419	-35.116611	-11.160449	-3.209585	-12.136858	-8.609717	0.000000	-10.000000	0.100000	-12.083334	99.000000	1023.000000	1023.000000	2046.000000
4.860000	-0.061170	-36.151676	-10.501577	-3.269773	-13.466928	-8.913396	0.000000	-10.000000	0.100000	-11.750000	95.000000	1023.000000	1023.000000	2046.000000
4.880000	-0.061029	-36.067955	-11.373116	-3.469540	-12.492990	-8.732309	0.000000	-10.000000	0.100000	-11.366667	91.000000	1023.000000	1023.000000	2046.000000
4.900000	-0.062338	-36.841736	-10.650497	-3.307966	-13.813933	-9.069339	0.000000	-10.000000	0.091667	-11.150001	87.166664	1023.000000	1023.000000	2046.000000
4.920000	-0.061908	-36.587379	-11.527368	-3.715544	-12.732721	-8.611747	0.000000	-10.000000	0.091667	-10.950000	83.500000	1023.000000	1023.000000	2046.000000
4.940000	-0.062763	-37.093178	-10.862901	-3.347090	-13.716321	-9.166865	0.000000	-10.000000	0.091667	-10.850000	79.833336	1023.000000	1023.000000	2046.000000
4.960000	-0.061478	-36.333660	-11.535062	-3.583904	-12.574389	-8.640305	0.000000	-10.000000	0.100000	-10.733334	76.333336	1023.000000	1023.000000	2046.000000
4.980000	-0.062207	-36.764481	-11.014771	-3.276917	-13.448327	-9.024465	0.000000	-10.000000	0.091667	-10.550000	72.666664	1023.000000	1023.000000	2046.000000
5.000000	-0.061988	-36.634998	-11.439395	-3.724512	-13.046833	-8.424257	0.000000	-10.000000	0.075000	-10.300000	69.166664	1023.000000	1023.000000	2046.000000
5.020000	-0.063432	-37.488163	-11.418474	-3.546994	-13.452065	-9.070631	0.000000	-10.000000	0.058333	-9.850000	65.500000	1023.000000	1023.000000	2046.000000
5.040000	-0.064282	-37.990520	-11.435095	-4.082113	-13.697319	-8.775992	0.000000	-10.000000	0.041667	-9.250000	62.166668	1023.000000	1023.000000	2046.000000
5.060000	-0.065671	-38.811485	-11.897400	-3.891279	-13.616992	-9.405814	0.000000	-10.000000	0.041667	-8.400001	59.166668	1023.000000	1023.000000	2046.000000
5.080000	-0.067509	-39.897995	-11.721605	-3.978298	-14.634865	-9.563227	0.000000	-10.000000	0.025000	-7.266667	56.333332	1023.000000	1023.000000	2046.000000
5.100000	-0.068186	-40.297825	-12.592592	-3.738805	-14.079021	-9.887407	0.000000	-10.000000	0.025000	-6.166667	53.833332	1023.000000	1023.000000	2046.000000
5.120000	-0.069378	-41.002396	-12.069343	-3.523053	-15.264927	-10.145075	0.000000	-10.000000	0.016667	-5.083333	51.833332	1023.000000	1023.000000	2046.000000
5.140000	-0.068498	-40.482388	-12.776691	-3.406597	-14.452729	-9.846372	0.000000	-10.000000	0.025000	-4.450000	50.166668	1023.000000	1023.000000	2046.000000
5.160000	-0.068669	-40.583111	-12.286904	-2.947894	-15.227356	-10.120955	0.000000	-10.000000	0.033333	-4.283333	48.833332	1023.000000	1023.000000	2046.000000
5.180000	-0.067726	-40.026119	-12.525381	-3.045970	-14.932737	-9.522030	0.000000	-10.000000	0.033333	-4.566667	47.166668	1023.000000	1023.000000	2046.000000
5.200000	-0.067776	-40.055607	-12.639109	-2.438840	-14.960896	-10.016762	0.000000	-10.000000	0.041667	-4.900000	45.833332	1023.000000	1023.000000	2046.000000
5.220000	-0.067594	-39.947762	-12.451287	-2.478564	-15.258024	-9.759885	0.000000	-10.000000	0.033333	-4.966667	44.166668	1023.000000	1023.000000	2046.000000
5.240000	-0.067359	-39.808956	-12.818795	-2.098301	-14.766266	-10.125595	0.000000	-10.000000	0.025000	-4.783333	42.500000	1023.000000	1023.000000	2046.000000
5.260000	-0.067639	-39.974640	-12.353229	-2.014272	-15.413424	-10.193714	0.000000	-10.000000	0.016667	-4.483334	40.833332	1023.000000	1023.000000	2046.000000
5.280000	-0.067167	-39.695789	-12.859148	-1.957922	-14.646667	-10.232053	0.000000	-10.000000	0.025000	-4.266667	39.166668	1023.000000	1023.000000	2046.000000
5.300000	-0.067544	-39.918476	-12.243230	-1.981383	-15.366695	-10.327168	0.000000	-10.000000	0.033333	-4.150000	37.833332	1023.000000	1023.000000	2046.000000
5.320000	-0.066516	-39.310692	-12.569755	-2.349969	-14.531612	-9.859355	0.000000	-10.000000	0.033333	-4.233334	36.333332	1023.000000	1023.000000	2046.000000
5.340000	-0.067087	-39.648258	-12.156890	-2.302779	-15.032819	-10.155769	0.000000	-10.000000	0.033333	-4.450000	35.000000	1023.000000	1023.000000	2046.000000
5.360000	-0.066300	-39.183361	-12.326089	-2.736933	-14.518622	-9.601715	0.000000	-10.000000	0.033333	-4.616667	33.500000	1023.000000	1023.000000	2046.000000
5.380000	-0.067026	-39.612537	-12.239309	-2.547392	-14.719239	-10.106596	0.000000	-10.000000	0.025000	-4.533333	32.000000	1023.000000	1023.000000	2046.000000
5.400000	-0.067186	-39.707115	-12.281073	-2.995886	-14.681942	-9.748216	0.000000	-10.000000	0.025000	-4.200000	30.500000	1023.000000	1023.000000	2046.000000
5.420000	-0.067748	-40.039230	-12.578369	-2.822024	-14.397607	-10.241230	0.000000	-10.000000	0.016667	-3.833333	29.000000	1023.000000	1023.000000	2046.000000
5.440000	-0.068688	-40.594353	-12.263784	-3.237979	-14.964070	-10.128519	0.000000	-10.000000	0.025000	-3.583333	27.666666	1023.000000	1023.000000	2046.000000
5.460000	-0.068819	-40.671749	-12.704050	-3.252085	-14.369436	-10.346177	0.000000	-10.000000	0.008333	-3.466667	26.500000	1023.000000	1023.000000	2046.000000
5.480000	-0.069688	-41.185589	-12.235506	-3.561835	-15.052899	-10.335350	0.000000	-10.000000	0.016667	-3.383333	25.500000	1023.000000	1023.000000	2046.000000
5.500000	-0.069453	-41.046696	-12.523314	-3.962426	-14.632629	-9.928328	0.000000	-10.000000	0.008333	-3.266667	24.333334	1023.000000	1023.000000	2046.000000
5.520000	-0.070052	-41.400810	-12.421734	-3.853365	-14.890663	-10.235049	0.000000	-10.000000	0.008333	-3.066667	23.166666	1023.000000	1023.000000	2046.000000
5.540000	-0.070717	-41.793552	-12.426882	-4.176882	-15.134500	-10.055289	0.000000	-10.000000	0.008333	-2.900000	22.000000	1023.000000	1023.000000	2046.000000
5.560000	-0.071064	-41.998878	-12.770483	-3.894837	-14.775106	-10.558451	0.000000	-10.000000	0.008333	-2.816667	21.000000	1023.000000	1023.000000	2046.000000
5.580000	-0.071521	-42.269196	-12.390415	-4.129862	-15.278238	-10.470677	0.000000	-10.000000	0.008333	-2.866667	20.000000	1023.000000	1023.000000	2046.000000
5.600000	-0.070938	-41.924458	-12.704150	-4.531936	-14.792966	-9.895407	0.000000	-10.000000	0.000000	-2.983333	19.000000	1023.000000	1023.000000	2046.000000
5.620000	-0.071206	-42.082779	-12.630251	-4.259626	-14.910395	-10.282506	0.000000	-10.000000	0.000000	-3.116667	18.000000	1023.000000	1023.000000	2046.000000
5.640000	-0.070846	-41.869957	-12.628942	-4.580053	-14.799300	-9.861661	0.000000	-10.000000	0.000000	-3.133333	17.000000	1023.000000	1023.000000	2046.000000
5.660000	-0.070848	-41.871300	-12.685299	-4.106490	-14.683515	-10.395997	0.000000	-10.000000	0.000000	-3.066667	16.000000	1023.000000	1023.000000	2046.000000
5.680000	-0.071066	-41.999962	-12.487109	-4.295056	-14.921040	-10.296755	0.000000	-10.000000	0.000000	-2.900000	15.000000	1023.000000	1023.000000	2046.000000
5.700000	-0.070347	-41.574944	-12.669580	-4.213818	-14.424109	-10.267434	0.000000	-10.000000	0.000000	-2.800000	14.000000	1023.000000	1023.000000	2046.000000
5.720000	-0.070248	-41.516430	-12.363588	-4.166210	-14.726656	-10.259975	0.000000	-10.000000	0.008333	-2.750000	13.000000	1023.000000	1023.000000	2046.000000
5.740000	-0.069856	-41.285007	-12.442830	-4.604234	-14.567532	-9.670411	0.000000	-10.000000	0.016667	-2.783333	12.166667	1023.000000	1023.000000	2046.000000
5.760000	-0.069848	-41.280163	-12.497383	-4.007589	-14.415796	-10.359395	0.000000	-10.000000	0.025000	-2.783333	11.333333	1023.000000	1023.000000	2046.000000
5.780000	-0.069968	-41.350822	-12.288286	-4.274635	-14.633775	-10.154128	0.000000	-10.000000	0.025000	-2.750000	10.500000	1023.000000	1023.000000	2046.000000
5.800000	-0.069336	-40.977394	-12.486211	-4.292104	-14.194789	-10.004292	0.000000	-10.000000	0.016667	-2.666667	9.500000	1023.000000	1023.000000	2046.000000
5.820000	-0.069269	-40.937878	-12.188487	-4.157293	-14.528354	-10.063745	0.000000	-10.000000	0.016667	-2.633333	8.500000	1023.000000	1023.000000	2046.000000
5.840000	-0.069141	-40.862385	-12.316370	-4.557661	-14.390299	-9.598055	0.000000	-10.000000	0.008333	-2.650000	7.500000	1023.000000	1023.000000	2046.000000
5.860000	-0.069164	-40.875931	-12.388227	-3.976724	-14.218850	-10.292128	0.000000	-10.000000	0.008333	-2.700000	6.666667	1023.000000	1023.000000	2046.000000
5.880000	-0.069172	-40.880939	-12.102079	-4.204182	-14.507430	-10.067247	0.000000	-10.000000	0.000000	-2.716667	5.833333	1023.000000	1023.000000	2046.000000
5.900000	-0.068582	-40.531925	-12.405816	-4.600703	-14.050591	-9.474815	0.000000	-10.000000	0.008333	-2.616667	5.000000	1023.000000	1023.000000	2046.000000
5.920000	-0.068923	-40.733570	-12.255981	-4.089953	-14.334805	-10.052832	0.000000	-10.000000	0.008333	-2.400000	4.000000	1023.000000	1023.000000	2046.000000
5.940000	-0.069553	-41.105789	-12.352597	-4.547390	-14.445823	-9.759978	0.000000	-10.000000	0.008333	-2.083333	3.333333	1023.000000	1023.000000	2046.000000
5.960000	-0.069751	-41.223026	-12.482631	-4.085727	-14.301873	-10.352794	0.000000	-10.000000	0.000000	-1.816667	3.000000	1023.000000	1023.000000	2046.000000
5.980000	-0.069806	-41.255318	-12.166389	-4.231960	-14.677791	-10.179178	0.000000	-10.000000	0.008333	-1.583333	3.000000	1023.000000	1023.000000	2046.000000
6.000000	-0.069358	-40.990662	-12.436829	-4.698925	-14.353868	-9.501039	0.000000	-10.000000	0.008333	-1.566667	3.000000	1023.000000	1023.000000	2046.000000
6.020000	-0.069729	-41.210018	-12.293832	-4.202334	-14.608850	-10.105001	0.000000	-10.000000	0.008333	-1.766667	3.000000	1023.000000	1023.000000	2046.000000
6.040000	-0.069523	-41.087837	-12.270365	-4.317968	-14.483931	-10.015574	0.000000	-10.000000	0.000000	-2.100000	2.500000	1023.000000	1023.000000	2046.000000
6.060000	-0.069068	-40.819115	-12.537412	-4.400666	-14.133593	-9.747445	0.000000	-10.000000	0.000000	-2.333333	1.833333	1023.000000	1023.000000	2046.000000
6.080000	-0.069380	-41.003422	-12.313274	-3.976877	-14.538369	-10.174901	0.000000	-10.000000	0.008333	-2.300000	0.833333	1023.000000	1023.000000	2046.000000
6.100000	-0.070487	-41.657745	-12.516188	-4.466119	-14.643036	-10.032403	0.000000	-10.000000	0.008333	-1.950000	0.333333	1023.000000	1023.000000	2046.000000
6.120000	-0.071109	-42.025688	-12.704630	-4.582461	-14.525889	-10.212708	0.000000	-10.000000	0.000000	-1.150000	0.000000	1023.000000	1023.000000	2046.000000
6.140000	-0.072015	-42.560917	-12.476826	-4.543087	-15.116222	-10.424784	0.000000	-10.000000	-0.008333	-0.450000	0.000000	1023.000000	1023.000000	2046.000000
6.160000	-0.073328	-43.336601	-13.025526	-5.131145	-15.116644	-10.063286	0.000000	-10.000000	-0.008333	0.700000	0.000000	1023.000000	1023.000000	2046.000000
6.180000	-0.074642	-44.113689	-13.184879	-4.398065	-15.509585	-11.021158	0.000000	-10.000000	0.000000	1.700000	0.000000	1023.000000	1023.000000	2046.000000
6.200000	-0.074950	-44.295189	-13.120251	-4.413416	-15.897809	-10.863713	0.000000	-10.000000	0.000000	3.000000	0.000000	1023.000000	1023.000000	2046.000000
6.220000	-0.074650	-44.117905	-13.559189	-4.643151	-15.614957	-10.300607	0.000000	-10.000000	0.000000	3.600000	0.000000	1023.000000	1023.000000	2046.000000
6.240000	-0.074438	-43.992786	-13.282297	-3.594201	-16.017769	-11.098519	0.000000	-10.000000	-0.008333	3.666667	0.000000	1023.000000	1023.000000	2046.000000
6.260000	-0.074145	-43.819508	-13.297136	-3.618685	-15.991890	-10.911797	0.000000	-10.000000	-0.008333	3.133333	0.000000	1023.000000	1023.000000	2046.000000
6.280000	-0.073521	-43.450840	-13.579637	-3.685467	-15.686108	-10.499627	0.000000	-10.000000	-0.008333	2.450000	0.000000	1023.000000	1023.000000	2046.000000
6.300000	-0.073247	-43.289139	-13.259896	-2.844765	-16.075439	-11.109037	0.000000	-10.000000	0.008333	1.883333	0.000000	1023.000000	1023.000000	2046.000000
6.320000	-0.073204	-43.263733	-13.350395	-3.014612	-16.000547	-10.898178	0.000000	-10.000000	0.008333	1.583333	0.000000	1023.000000	1023.000000	2046.000000
6.340000	-0.072546	-42.874535	-13.561983	-3.152604	-15.614706	-10.545241	0.000000	-10.000000	0.008333	1.383333	0.000000	1023.000000	1023.000000	2046.000000
6.360000	-0.072325	-42.744198	-13.148995	-2.587240	-16.028301	-10.979660	0.000000	-10.000000	0.008333	0.883333	0.000000	1023.000000	1023.000000	2046.000000
6.380000	-0.072346	-42.756508	-13.307684	-3.005260	-15.795218	-10.648343	0.000000	-10.000000	0.008333	0.416667	0.000000	1023.000000	1023.000000	2046.000000
6.400000	-0.071990	-42.546024	-13.351955	-2.824168	-15.465445	-10.904455	0.000000	-10.000000	0.008333	0.000000	0.000000	1023.000000	1023.000000	2046.000000
6.420000	-0.071692	-42.369762	-12.815088	-2.712980	-15.859249	-10.982446	0.000000	-10.000000	0.000000	-0.266667	0.000000	1023.000000	1023.000000	2046.000000
6.440000	-0.071423	-42.211189	-13.083566	-3.514636	-15.402128	-10.210857	0.000000	-10.000000	0.008333	-0.750000	0.000000	1023.000000	1023.000000	2046.000000
6.460000	-0.071845	-42.460480	-12.955994	-2.805487	-15.491935	-11.207065	0.000000	-10.000000	0.008333	-1.233333	0.000000	1023.000000	1023.000000	2046.000000
6.480000	-0.071848	-42.462090	-12.843231	-3.265479	-15.514141	-10.839237	0.000000	-10.000000	0.008333	-1.433333	0.000000	1023.000000	1023.000000	2046.000000
6.500000	-0.071770	-42.415840	-13.155013	-3.794325	-15.076163	-10.390337	0.000000	-10.000000	0.000000	-1.383333	0.000000	1023.000000	1023.000000	2046.000000
6.520000	-0.072041	-42.575985	-12.838077	-3.340201	-15.478200	-10.919508	0.000000	-10.000000	0.000000	-1.366667	0.000000	1023.000000	1023.000000	2046.000000
6.540000	-0.072649	-42.935535	-12.994139	-3.904910	-15.384175	-10.652312	0.000000	-10.000000	0.000000	-1.333333	0.000000	1023.000000	1023.000000	2046.000000
6.560000	-0.072674	-42.950165	-13.181694	-4.202173	-15.041674	-10.524625	0.000000	-10.000000	0.000000	-1.283333	0.000000	1023.000000	1023.000000	2046.000000
6.580000	-0.073057	-43.176849	-12.735761	-3.845829	-15.608994	-10.986266	0.000000	-10.000000	0.008333	-0.816667	0.000000	1023.000000	1023.000000	2046.000000
6.600000	-0.073615	-43.506516	-13.069921	-4.446526	-15.365818	-10.624250	0.000000	-10.000000	0.016667	-0.383333	0.000000	1023.000000	1023.000000	2046.000000
6.620000	-0.073967	-43.714695	-13.222793	-4.432727	-15.210455	-10.848721	0.000000	-10.000000	0.016667	0.000000	0.000000	1023.000000	1023.000000	2046.000000
6.640000	-0.074030	-43.751579	-12.866755	-4.246023	-15.661114	-10.977688	0.000000	-10.000000	0.000000	0.000000	0.000000	1023.000000	1023.000000	2046.000000
6.660000	-0.074043	-43.759644	-13.249369	-5.030311	-15.274042	-10.205921	0.000000	-10.000000	-0.008333	0.000000	0.000000	1023.000000	1023.000000	2046.000000
6.680000	-0.074559	-44.064518	-13.176418	-4.299332	-15.385616	-11.203151	0.000000	-10.000000	-0.008333	0.000000	0.000000	1023.000000	1023.000000	2046.000000
6.700000	-0.074415	-43.979259	-12.944095	-4.519722	-15.530643	-10.984799	0.000000	-10.000000	0.000000	0.000000	0.000000	1023.000000	1023.000000	2046.000000
6.720000	-0.073783	-43.605709	-13.229403	-5.105186	-15.003278	-10.267844	0.000000	-10.000000	0.000000	0.000000	0.000000	1023.000000	1023.000000	2046.000000
6.740000	-0.073869	-43.656750	-12.915800	-4.324070	-15.391826	-11.025054	0.000000	-10.000000	0.000000	0.000000	0.000000	1023.000000	1023.000000	2046.000000
6.760000	-0.073607	-43.502029	-12.993902	-4.776252	-15.183028	-10.548844	0.000000	-10.000000	0.000000	0.000000	0.000000	1023.000000	1023.000000	2046.000000
6.780000	-0.073197	-43.259449	-13.106933	-4.634753	-14.810695	-10.707069	0.000000	-10.000000	0.000000	0.000000	0.000000	1023.000000	1023.000000	2046.000000
6.800000	-0.072953	-43.115211	-12.692414	-4.317057	-15.260359	-10.845381	0.000000	-10.000000	0.000000	0.000000	0.000000	1023.000000	1023.000000	2046.000000
6.820000	-0.072322	-42.742466	-12.990945	-5.099353	-14.708768	-9.943398	0.000000	-10.000000	0.000000	-0.266667	0.000000	1023.000000	1023.000000	2046.000000
6.840000	-0.072621	-42.918880	-12.802809	-4.211511	-14.971631	-10.932930	0.000000	-10.000000	-0.008333	-0.816667	0.000000	1023.000000	1023.000000	2046.000000
6.860000	-0.072365	-42.767746	-12.667100	-4.399203	-14.987869	-10.713573	0.000000	-10.000000	-0.008333	-1.400000	0.000000	1023.000000	1023.000000	2046.000000
6.880000	-0.071703	-42.376736	-12.847834	-4.940193	-14.530892	-10.057817	0.000000	-10.000000	-0.008333	-1.650000	0.000000	1023.000000	1023.000000	2046.000000
6.900000	-0.071744	-42.400593	-12.566289	-4.229805	-14.902267	-10.702231	0.000000	-10.000000	0.000000	-1.650000	0.000000	1023.000000	1023.000000	2046.000000
6.920000	-0.071679	-42.362377	-12.668215	-4.622087	-14.728596	-10.343479	0.000000	-10.000000	0.000000	-1.533333	0.000000	1023.000000	1023.000000	2046.000000
6.940000	-0.071530	-42.274097	-12.806572	-4.609322	-14.410778	-10.447425	0.000000	-10.000000	0.000000	-1.466667	0.000000	1023.000000	1023.000000	2046.000000
6.960000	-0.071286	-42.130032	-12.307449	-4.263347	-14.986216	-10.573022	0.000000	-10.000000	0.000000	-1.383333	0.000000	1023.000000	1023.000000	2046.000000
6.980000	-0.071169	-42.061100	-12.718451	-4.886847	-14.510297	-9.945505	0.000000	-10.000000	0.008333	-1.300000	0.000000	1023.000000	1023.000000	2046.000000
7.000000	-0.071354	-42.170235	-12.470689	-4.127676	-14.826280	-10.745590	0.000000	-10.000000	0.008333	-1.283333	0.000000	1023.000000	1023.000000	2046.000000
7.020000	-0.071396	-42.194939	-12.559162	-4.801660	-14.812182	-10.021935	0.000000	-10.000000	0.008333	-1.283333	0.000000	1023.000000	1023.000000	2046.000000
7.040000	-0.071368	-42.178699	-12.555906	-4.258748	-14.667235	-10.696810	0.000000	-10.000000	0.000000	-1.433333	0.000000	1023.000000	1023.000000	2046.000000
7.060000	-0.071241	-42.103317	-12.666815	-4.385048	-14.650756	-10.400699	0.000000	-10.000000	0.000000	-1.550000	0.000000	1023.000000	1023.000000	2046.000000
7.080000	-0.071444	-42.223507	-12.671702	-4.246035	-14.644889	-10.660881	0.000000	-10.000000	0.000000	-1.566667	0.000000	1023.000000	1023.000000	2046.000000
7.100000	-0.072173	-42.654400	-12.787711	-4.433486	-14.910160	-10.523042	0.000000	-10.000000	0.000000	-1.033333	0.000000	1023.000000	1023.000000	2046.000000
7.120000	-0.072477	-42.834126	-12.871766	-4.661671	-14.703074	-10.597615	0.000000	-10.000000	0.000000	-0.483333	0.000000	1023.000000	1023.000000	2046.000000
7.140000	-0.073642	-43.522713	-12.785347	-4.668239	-15.268128	-10.801001	0.000000	-10.000000	-0.008333	0.000000	0.000000	1023.000000	1023.000000	2046.000000
7.160000	-0.074106	-43.796360	-13.106597	-5.327664	-15.002593	-10.359506	0.000000	-10.000000	-0.025000	0.633333	0.000000	1023.000000	1023.000000	2046.000000
7.180000	-0.075682	-44.727898	-13.109841	-4.696582	-15.823782	-11.097693	0.000000	-10.000000	-0.025000	1.683333	0.000000	1023.000000	1023.000000	2046.000000
7.200000	-0.075882	-44.846165	-13.505827	-5.239163	-15.630986	-10.470188	0.000000	-10.000000	-0.016667	2.983333	0.000000	1023.000000	1023.000000	2046.000000
7.220000	-0.076463	-45.189484	-13.462317	-4.178746	-16.150070	-11.398350	0.000000	-10.000000	0.000000	3.766667	0.000000	1023.000000	1023.000000	2046.000000
7.240000	-0.076094	-44.971794	-13.683757	-4.391524	-15.991292	-10.905223	0.000000	-10.000000	0.000000	3.983333	0.000000	1023.000000	1023.000000	2046.000000
7.260000	-0.075945	-44.883446	-13.611427	-3.654766	-16.035480	-11.581771	0.000000	-10.000000	0.000000	3.633333	0.000000	1023.000000	1023.000000	2046.000000
7.280000	-0.075465	-44.599625	-13.450129	-3.496625	-16.291634	-11.361237	0.000000	-10.000000	0.000000	2.966667	0.000000	1023.000000	1023.000000	2046.000000
7.300000	-0.074563	-44.066986	-13.649765	-3.726468	-15.802566	-10.888186	0.000000	-10.000000	0.000000	2.366667	0.000000	1023.000000	1023.000000	2046.000000
7.320000	-0.074628	-44.105309	-13.396711	-3.058331	-16.348766	-11.301500	0.000000	-10.000000	0.000000	2.033333	0.000000	1023.000000	1023.000000	2046.000000
7.340000	-0.074003	-43.735519	-13.641608	-3.637257	-15.907962	-10.548693	0.000000	-10.000000	0.000000	1.866667	0.000000	1023.000000	1023.000000	2046.000000
7.360000	-0.074157	-43.826595	-13.509710	-2.766147	-16.166639	-11.384101	0.000000	-10.000000	0.000000	1.733333	0.000000	1023.000000	1023.000000	2046.000000
7.380000	-0.073860	-43.650990	-13.598228	-3.177291	-15.966631	-10.908841	0.000000	-10.000000	0.000000	1.550000	0.000000	1023.000000	1023.000000	2046.000000
7.400000	-0.073802	-43.616840	-13.582396	-2.813747	-15.734941	-11.485756	0.000000	-10.000000	0.000000	0.966667	0.000000	1023.000000	1023.000000	2046.000000
7.420000	-0.073362	-43.356697	-13.083578	-2.901663	-16.078667	-11.292789	0.000000	-10.000000	-0.008333	0.433333	0.000000	1023.000000	1023.000000	2046.000000
7.440000	-0.072760	-43.000877	-13.258482	-3.662020	-15.522396	-10.557981	0.000000	-10.000000	-0.008333	0.000000	0.000000	1023.000000	1023.000000	2046.000000
7.460000	-0.073042	-43.167976	-13.020603	-3.075418	-15.866583	-11.205373	0.000000	-10.000000	0.000000	0.000000	0.000000	1023.000000	1023.000000	2046.000000
7.480000	-0.073030	-43.160721	-13.224194	-3.800393	-15.541757	-10.594377	0.000000	-10.000000	0.008333	0.000000	0.000000	1023.000000	1023.000000	2046.000000
7.500000	-0.073462	-43.415855	-13.224533	-3.311445	-15.472373	-11.407506	0.000000	-10.000000	0.000000	0.000000	0.000000	1023.000000	1023.000000	2046.000000
7.520000	-0.073604	-43.499794	-13.151870	-3.672430	-15.621092	-11.054402	0.000000	-10.000000	-0.008333	0.000000	0.000000	1023.000000	1023.000000	2046.000000
7.540000	-0.073512	-43.445549	-13.334764	-4.058803	-15.156446	-10.895535	0.000000	-10.000000	-0.016667	0.000000	0.000000	1023.000000	1023.000000	2046.000000
7.560000	-0.073736	-43.577911	-12.964110	-3.788774	-15.716317	-11.108711	0.000000	-10.000000	-0.008333	0.000000	0.000000	1023.000000	1023.000000	2046.000000
7.580000	-0.073851	-43.646011	-13.193142	-4.557348	-15.412941	-10.482581	0.000000	-10.000000	-0.016667	0.000000	0.000000	1023.000000	1023.000000	2046.000000
7.600000	-0.074594	-44.085300	-13.078576	-3.975098	-15.651870	-11.379758	0.000000	-10.000000	-0.008333	0.000000	0.000000	1023.000000	1023.000000	2046.000000
7.620000	-0.074913	-44.273548	-13.196149	-4.539454	-15.669870	-10.868076	0.000000	-10.000000	-0.008333	0.000000	0.000000	1023.000000	1023.000000	2046.000000
7.640000	-0.075324	-44.516613	-13.292254	-4.296680	-15.494393	-11.433285	0.000000	-10.000000	0.000000	0.000000	0.000000	1023.000000	1023.000000	2046.000000
7.660000	-0.075466	-44.600258	-13.199415	-4.474285	-15.773903	-11.152654	0.000000	-10.000000	0.000000	0.000000	0.000000	1023.000000	1023.000000	2046.000000
7.680000	-0.075297	-44.500656	-13.287653	-4.744289	-15.370162	-11.098553	0.000000	-10.000000	0.000000	0.000000	0.000000	1023.000000	1023.000000	2046.000000
7.700000	-0.075433	-44.581173	-13.119851	-4.528453	-15.743242	-11.189626	0.000000	-10.000000	0.000000	0.000000	0.000000	1023.000000	1023.000000	2046.000000
7.720000	-0.074826	-44.222038	-13.272851	-5.221931	-15.295952	-10.431304	0.000000	-10.000000	0.000000	0.000000	0.000000	1023.000000	1023.000000	2046.000000
7.740000	-0.075070	-44.366165	-13.193362	-4.466309	-15.479599	-11.226893	0.000000	-10.000000	0.000000	0.000000	0.000000	1023.000000	1023.000000	2046.000000
7.760000	-0.074702	-44.149158	-13.270634	-4.916864	-15.295025	-10.666636	0.000000	-10.000000	0.000000	0.000000	0.000000	1023.000000	1023.000000	2046.000000
7.780000	-0.074671	-44.130611	-13.190656	-4.397413	-15.204699	-11.337843	0.000000	-10.000000	0.000000	0.000000	0.000000	1023.000000	1023.000000	2046.000000
7.800000	-0.074233	-43.871471	-13.045163	-4.592905	-15.337230	-10.896174	0.000000	-10.000000	0.000000	0.000000	0.000000	1023.000000	1023.000000	2046.000000
7.820000	-0.073897	-43.672981	-13.061072	-4.583182	-14.952614	-11.076114	0.000000	-10.000000	0.000000	-0.266667	0.000000	1023.000000	1023.000000	2046.000000
7.840000	-0.073582	-43.487041	-12.862211	-4.485416	-15.259365	-10.880049	0.000000	-10.000000	0.000000	-0.766667	0.000000	1023.000000	1023.000000	2046.000000
7.860000	-0.072882	-43.073318	-12.956481	-4.962727	-14.756245	-10.397867	0.000000	-10.000000	-0.008333	-1.266667	0.000000	1023.000000	1023.000000	2046.000000
7.880000	-0.073013	-43.150455	-12.760756	-4.381473	-15.077775	-10.930452	0.000000	-10.000000	-0.025000	-1.366667	0.000000	1023.000000	1023.000000	2046.000000
7.900000	-0.072686	-42.957611	-12.834970	-4.738864	-14.910437	-10.473340	0.000000	-10.000000	-0.033333	-0.866667	0.000000	1023.000000	1023.000000	2046.000000
7.920000	-0.072773	-43.008862	-12.832100	-4.453888	-14.700195	-11.022679	0.000000	-10.000000	-0.025000	-0.366667	0.000000	1023.000000	1023.000000	2046.000000
7.940000	-0.072338	-42.751499	-12.627593	-4.421759	-14.981131	-10.721015	0.000000	-10.000000	-0.008333	0.000000	0.000000	1023.000000	1023.000000	2046.000000
7.960000	-0.071668	-42.355961	-12.768727	-4.853690	-14.476376	-10.257170	0.000000	-10.000000	0.000000	0.000000	0.000000	1023.000000	1023.000000	2046.000000
7.980000	-0.071796	-42.431408	-12.522100	-4.343532	-14.919891	-10.645884	0.000000	-10.000000	0.000000	0.000000	0.000000	1023.000000	1023.000000	2046.000000
8.000000	-0.071755	-42.407116	-12.633431	-4.735173	-14.848367	-10.190145	0.000000	-10.000000	0.000000	-0.300000	0.000000	1023.000000	1023.000000	2046.000000
8.020000	-0.072206	-42.673679	-12.856786	-4.299578	-14.518851	-10.998465	0.000000	-10.000000	0.000000	-0.900000	0.000000	1023.000000	1023.000000	2046.000000
8.040000	-0.071842	-42.458347	-12.546679	-4.286566	-15.027969	-10.597135	0.000000	-10.000000	0.000000	-1.500000	0.000000	1023.000000	1023.000000	2046.000000
8.060000	-0.072092	-42.606155	-12.864233	-4.975935	-14.764855	-10.001133	0.000000	-10.000000	0.000000	-1.600000	0.000000	1023.000000	1023.000000	2046.000000
8.080000	-0.073329	-43.337254	-12.981238	-4.397762	-15.026776	-10.931477	0.000000	-10.000000	0.000000	-1.000000	0.000000	1023.000000	1023.000000	2046.000000
8.100000	-0.073614	-43.506016	-12.956916	-4.681894	-15.157369	-10.709837	0.000000	-10.000000	0.000000	-0.400000	0.000000	1023.000000	1023.000000	2046.000000
8.120000	-0.074562	-44.065899	-13.164639	-5.005041	-14.985436	-10.910783	0.000000	-10.000000	0.000000	0.000000	0.000000	1023.000000	1023.000000	2046.000000
8.140000	-0.075731	-44.756817	-13.112195	-4.850858	-15.708100	-11.085665	0.000000	-10.000000	-0.016667	0.716667	0.000000	1023.000000	1023.000000	2046.000000
8.160000	-0.076482	-45.200706	-13.492624	-5.273036	-15.725509	-10.709538	0.000000	-10.000000	-0.025000	1.783333	0.000000	1023.000000	1023.000000	2046.000000
8.180000	-0.077558	-45.836769	-13.617154	-4.510885	-16.086739	-11.621994	0.000000	-10.000000	-0.041667	3.033333	0.000000	1023.000000	1023.000000	2046.000000
8.200000	-0.077350	-45.714138	-13.711145	-4.472669	-16.251711	-11.278611	0.000000	-10.000000	-0.033333	3.583333	0.000000	1023.000000	1023.000000	2046.000000
8.220000	-0.077077	-45.552326	-13.754511	-4.161429	-16.033009	-11.603375	0.000000	-10.000000	-0.025000	3.550000	0.000000	1023.000000	1023.000000	2046.000000
8.240000	-0.076555	-45.244240	-13.586737	-3.880108	-16.411903	-11.365492	0.000000	-10.000000	-0.016667	3.050000	0.000000	1023.000000	1023.000000	2046.000000
8.260000	-0.075841	-44.822304	-13.751943	-4.002235	-16.006268	-11.061859	0.000000	-10.000000	-0.008333	2.366667	0.000000	1023.000000	1023.000000	2046.000000
8.280000	-0.075785	-44.789131	-13.630469	-3.328675	-16.355333	-11.474653	0.000000	-10.000000	-0.008333	1.883333	0.000000	1023.000000	1023.000000	2046.000000
8.300000	-0.075273	-44.486168	-13.814775	-3.570264	-16.109442	-10.991690	0.000000	-10.000000	0.000000	1.700000	0.000000	1023.000000	1023.000000	2046.000000
8.320000	-0.075660	-44.714931	-13.778830	-3.080839	-16.151007	-11.704257	0.000000	-10.000000	0.000000	1.700000	0.000000	1023.000000	1023.000000	2046.000000
8.340000	-0.074968	-44.305832	-13.613562	-3.095000	-16.276968	-11.320302	0.000000	-10.000000	0.000000	1.733333	0.000000	1023.000000	1023.000000	2046.000000
8.360000	-0.074413	-43.978310	-13.666915	-3.544909	-15.916095	-10.850391	0.000000	-10.000000	0.000000	1.666667	0.000000	1023.000000	1023.000000	2046.000000
8.380000	-0.074468	-44.010849	-13.437372	-3.085066	-16.124971	-11.363441	0.000000	-10.000000	0.000000	1.083333	0.000000	1023.000000	1023.000000	2046.000000
8.400000	-0.074108	-43.797657	-13.494435	-3.434071	-15.903153	-10.965998	0.000000	-10.000000	0.000000	0.500000	0.000000	1023.000000	1023.000000	2046.000000
8.420000	-0.074273	-43.895496	-13.438539	-3.387753	-15.657020	-11.412184	0.000000	-10.000000	0.000000	0.000000	0.000000	1023.000000	1023.000000	2046.000000
8.440000	-0.074024	-43.748272	-13.088111	-3.430238	-16.019766	-11.210156	0.000000	-10.000000	0.000000	0.000000	0.000000	1023.000000	1023.000000	2046.000000
8.460000	-0.073867	-43.655666	-13.411550	-3.972553	-15.597228	-10.674335	0.000000	-10.000000	0.000000	0.000000	0.000000	1023.000000	1023.000000	2046.000000
8.480000	-0.074581	-44.077282	-13.399137	-3.578758	-15.559053	-11.540333	0.000000	-10.000000	0.000000	0.000000	0.000000	1023.000000	1023.000000	2046.000000
8.500000	-0.074197	-43.850716	-13.254817	-3.796813	-15.654016	-11.145069	0.000000	-10.000000	0.000000	0.000000	0.000000	1023.000000	1023.000000	2046.000000
8.520000	-0.074048	-43.762375	-13.449861	-4.395050	-15.272292	-10.645174	0.000000	-10.000000	0.000000	0.000000	0.000000	1023.000000	1023.000000	2046.000000
8.540000	-0.074756	-44.180553	-13.222905	-4.057309	-15.734051	-11.166290	0.000000	-10.000000	0.000000	0.000000	0.000000	1023.000000	1023.000000	2046.000000
8.560000	-0.074709	-44.153267	-13.329412	-4.329672	-15.566485	-10.927700	0.000000	-10.000000	-0.008333	0.533333	0.000000	1023.000000	1023.000000	2046.000000
8.580000	-0.075017	-44.334873	-13.437123	-4.665464	-15.386784	-10.845503	0.000000	-10.000000	-0.016667	1.066667	0.000000	1023.000000	1023.000000	2046.000000
8.600000	-0.075263	-44.480492	-13.210011	-4.486201	-15.757420	-11.026860	0.000000	-10.000000	-0.025000	1.600000	0.000000	1023.000000	1023.000000	2046.000000
8.620000	-0.074901	-44.266777	-13.443476	-4.703618	-15.412436	-10.707250	0.000000	-10.000000	-0.033333	2.333333	0.000000	1023.000000	1023.000000	2046.000000
8.640000	-0.074910	-44.271881	-13.507154	-4.749371	-15.115030	-10.900326	0.000000	-10.000000	-0.041667	3.683333	0.000000	1023.000000	1023.000000	2046.000000
8.660000	-0.074036	-43.755207	-13.221420	-4.705770	-15.198943	-10.629075	0.000000	-10.000000	-0.066667	5.566667	0.000000	1023.000000	1023.000000	2046.000000
8.680000	-0.072868	-43.065155	-13.410403	-5.093321	-14.580407	-9.981023	0.000000	-10.000000	-0.050000	7.116667	0.000000	1023.000000	1023.000000	2046.000000
8.700000	-0.072524	-42.861649	-13.185720	-4.637588	-14.377257	-10.661082	0.000000	-10.000000	-0.066667	8.566667	0.000000	1023.000000	1023.000000	2046.000000
8.720000	-0.070868	-41.883236	-13.073680	-4.722722	-14.006223	-10.080613	0.000000	-10.000000	-0.075000	10.233334	0.000000	1023.000000	1023.000000	2046.000000
8.740000	-0.069804	-41.254406	-12.980510	-4.611094	-13.365329	-10.297473	0.000000	-10.000000	-0.133333	12.083333	0.000000	1023.000000	1023.000000	2046.000000
8.760000	-0.067977	-40.174168	-12.633374	-4.555694	-13.249927	-9.735174	0.000000	-10.000000	-0.166667	13.933333	3.666667	1023.000000	1023.000000	2046.000000
8.780000	-0.066129	-39.082066	-12.725384	-4.912797	-12.385023	-9.058861	0.000000	-10.000000	-0.216667	16.166668	15.166667	1023.000000	1023.000000	2046.000000
8.800000	-0.064926	-38.371502	-12.328538	-4.488034	-12.367734	-9.187196	0.000000	-10.000000	-0.250000	17.816668	26.666666	1023.000000	1023.000000	2046.000000
8.820000	-0.063218	-37.362122	-12.441110	-4.752686	-11.676176	-8.492149	0.000000	-10.000000	-0.275000	18.950001	34.500000	1023.000000	1023.000000	2046.000000
8.840000	-0.062222	-36.773098	-12.222795	-4.294260	-11.242929	-9.013114	0.000000	-10.000000	-0.283333	19.383333	36.500000	1023.000000	1023.000000	2046.000000
8.860000	-0.060395	-35.693306	-11.977335	-4.361995	-10.988578	-8.365396	0.000000	-10.000000	-0.308333	20.050001	40.833332	1023.000000	1023.000000	2046.000000
8.880000	-0.058879	-34.797745	-11.924404	-4.545431	-10.297728	-8.030181	0.000000	-10.000000	-0.341667	21.116667	47.500000	1023.000000	1023.000000	2046.000000
8.900000	-0.057686	-34.092396	-11.559369	-4.322496	-10.359927	-7.850603	0.000000	-10.000000	-0.383333	22.066668	54.500000	1023.000000	1023.000000	2046.000000
8.920000	-0.055923	-33.050247	-11.665768	-4.711411	-9.616912	-7.056156	0.000000	-10.000000	-0.391667	23.083334	61.666668	1023.000000	1023.000000	2046.000000
8.940000	-0.055427	-32.757534	-11.345482	-4.264004	-9.532316	-7.615730	0.000000	-10.000000	-0.400000	23.733334	69.166664	1023.000000	1023.000000	2046.000000
8.960000	-0.053532	-31.637632	-11.103152	-4.204036	-9.205154	-7.125290	0.000000	-10.000000	-0.416667	24.583334	77.000000	1023.000000	1023.000000	2046.000000
8.980000	-0.051761	-30.590839	-11.056709	-4.497667	-8.502988	-6.533474	0.000000	-10.000000	-0.441667	25.133333	85.000000	1023.000000	1023.000000	2046.000000
9.000000	-0.050503	-29.847307	-10.455308	-4.327555	-8.767891	-6.296552	0.000000	-10.000000	-0.475000	26.100000	93.333336	1023.000000	1023.000000	2046.000000
9.020000	-0.048745	-28.808226	-10.750108	-4.477657	-7.872485	-5.707976	0.000000	-10.000000	-0.491667	26.400000	101.833336	1023.000000	1023.000000	2046.000000
9.040000	-0.047625	-28.146116	-10.484451	-4.040621	-7.523854	-6.097190	0.000000	-10.000000	-0.508333	26.850000	110.666664	1023.000000	1023.000000	2046.000000
9.060000	-0.046083	-27.234774	-10.089905	-4.072215	-7.579725	-5.492929	0.000000	-10.000000	-0.525000	27.083334	119.500000	1023.000000	1023.000000	2046.000000
9.080000	-0.044705	-26.420664	-10.347430	-4.548145	-6.802169	-4.722920	0.000000	-10.000000	-0.516667	27.650000	128.500000	1023.000000	1023.000000	2046.000000
9.100000	-0.044895	-26.532928	-9.982840	-4.134853	-7.106135	-5.309101	0.000000	-10.000000	-0.541667	28.250000	137.666672	1023.000000	1023.000000	2046.000000
9.120000	-0.044383	-26.230610	-9.973831	-4.296274	-7.027325	-4.933178	0.000000	-10.000000	-0.550000	28.550001	147.000000	1023.000000	1023.000000	2046.000000
9.140000	-0.044572	-26.342216	-10.155194	-4.499867	-6.777027	-4.910129	0.000000	-10.000000	-0.566667	28.633333	156.500000	1023.000000	1023.000000	2046.000000
9.160000	-0.044867	-26.516262	-9.899477	-4.313067	-7.434838	-4.868879	0.000000	-10.000000	-0.558333	28.583334	166.000000	1023.000000	1023.000000	2046.000000
9.180000	-0.043918	-25.955536	-10.382702	-4.512169	-6.786767	-4.273898	0.000000	-10.000000	-0.550000	28.533333	175.666672	1023.000000	1023.000000	2046.000000
9.200000	-0.043560	-25.743704	-9.943924	-3.859244	-7.134039	-4.806497	0.000000	-10.000000	-0.550000	28.600000	185.166672	1023.000000	1023.000000	2046.000000
9.220000	-0.041880	-24.751074	-10.012218	-3.680182	-6.694339	-4.364335	0.000000	-10.000000	-0.558333	28.666668	194.833328	1023.000000	1023.000000	2046.000000
9.240000	-0.040420	-23.888102	-9.974919	-3.574371	-6.172465	-4.166345	0.000000	-10.000000	-0.575000	28.933334	204.166672	1023.000000	1023.000000	2046.000000
9.260000	-0.039174	-23.151566	-9.410089	-3.248983	-6.476578	-4.015916	0.000000	-10.000000	-0.591667	29.300001	213.833328	1023.000000	1023.000000	2046.000000
9.280000	-0.037262	-22.021830	-9.709499	-3.335513	-5.655947	-3.320870	0.000000	-10.000000	-0.600000	29.566668	223.500000	1023.000000	1023.000000	2046.000000
9.300000	-0.036623	-21.644382	-9.346872	-2.803135	-5.640255	-3.854120	0.000000	-10.000000	-0.608333	29.783333	233.500000	1023.000000	1023.000000	2046.000000
9.320000	-0.034995	-20.682056	-9.150055	-2.704200	-5.434409	-3.393394	0.000000	-10.000000	-0.608333	30.016666	243.500000	1023.000000	1023.000000	2046.000000
9.340000	-0.033231	-19.639441	-9.300305	-2.870818	-4.581429	-2.886888	0.000000	-10.000000	-0.608333	30.016666	253.500000	1023.000000	1023.000000	2046.000000
9.360000	-0.032153	-19.002399	-8.637708	-2.597635	-4.959346	-2.807712	0.000000	-10.000000	-0.608333	30.000000	263.500000	1023.000000	1023.000000	2046.000000
9.380000	-0.030244	-17.873920	-8.904471	-2.797335	-3.987558	-2.184556	0.000000	-10.000000	-0.608333	29.733334	273.500000	1023.000000	1023.000000	2046.000000
9.400000	-0.029310	-17.322241	-8.486137	-2.498377	-3.724340	-2.613386	0.000000	-10.000000	-0.616667	29.716667	283.500000	1023.000000	1023.000000	2046.000000
9.420000	-0.027599	-16.311010	-7.790437	-2.449212	-3.864081	-2.207280	0.000000	-10.000000	-0.608333	29.650000	293.500000	1023.000000	1023.000000	2046.000000
9.440000	-0.025750	-15.218432	-7.951832	-2.617978	-2.961302	-1.687320	0.000000	-10.000000	-0.625000	29.850000	303.333344	1023.000000	1023.000000	2046.000000
9.460000	-0.024139	-14.266214	-7.796349	-2.669173	-2.303699	-1.496992	0.000000	-10.000000	-0.616667	30.166668	313.000000	1023.000000	1023.000000	2046.000000
9.480000	-0.022900	-13.533875	-7.037734	-2.534931	-2.563039	-1.398172	0.000000	-10.000000	-0.600000	30.533335	323.000000	1023.000000	1023.000000	2046.000000
9.500000	-0.021274	-12.572952	-7.053720	-2.630796	-1.867005	-1.021432	0.000000	-10.000000	-0.591667	30.250000	333.166656	1023.000000	1023.000000	2046.000000
9.520000	-0.019931	-11.779241	-6.931119	-2.947026	-1.197361	-0.703734	0.000000	-10.000000	-0.591667	29.816668	343.500000	1023.000000	1023.000000	2046.000000
9.540000	-0.019138	-11.310627	-6.085649	-2.850183	-1.651424	-0.723370	0.000000	-10.000000	-0.583333	29.466667	353.500000	1023.000000	1023.000000	2046.000000
9.560000	-0.018163	-10.734207	-6.244076	-3.044879	-0.989015	-0.456238	0.000000	-10.000000	-0.575000	29.366667	363.500000	1023.000000	1023.000000	2046.000000
9.580000	-0.017224	-10.179195	-6.175089	-3.199902	-0.432141	-0.372064	0.000000	-10.000000	-0.583333	29.700001	373.166656	1023.000000	1023.000000	2046.000000
9.600000	-0.016944	-10.013878	-5.424002	-3.185075	-0.988983	-0.415817	0.000000	-10.000000	-0.616667	29.883333	379.500000	1023.000000	1023.000000	2046.000000
9.620000	-0.015825	-9.352445	-5.509142	-3.342023	-0.382520	-0.118760	0.000000	-10.000000	-0.616667	30.233334	389.166656	1023.000000	1023.000000	2046.000000
9.640000	-0.014379	-8.497763	-5.496514	-3.540643	0.335908	0.203487	0.000000	-10.000000	-0.608333	29.983334	399.166656	1023.000000	1023.000000	2046.000000
9.660000	-0.013368	-7.900749	-4.700774	-3.287784	-0.059753	0.147562	0.000000	-10.000000	-0.600000	29.783333	412.500000	1023.000000	1023.000000	2046.000000
9.680000	-0.011354	-6.710027	-4.720424	-3.313411	0.725305	0.598501	0.000000	-10.000000	-0.600000	29.549999	422.500000	1023.000000	1023.000000	2046.000000
9.700000	-0.009650	-5.703340	-4.599320	-3.144637	1.384799	0.655818	0.000000	-10.000000	-0.608333	29.516666	432.500000	1023.000000	1023.000000	2046.000000
9.720000	-0.007965	-4.707120	-3.691130	-2.872161	1.022542	0.833630	0.000000	-10.000000	-0.616667	29.483334	442.500000	1023.000000	1023.000000	2046.000000
9.740000	-0.005990	-3.540278	-3.813427	-2.875281	1.828919	1.319512	0.000000	-10.000000	-0.625000	29.550001	452.500000	1023.000000	1023.000000	2046.000000
9.760000	-0.004145	-2.449934	-3.685899	-2.723798	2.548165	1.411598	0.000000	-10.000000	-0.608333	29.633333	462.500000	1023.000000	1023.000000	2046.000000
9.780000	-0.002780	-1.643177	-2.761028	-2.545661	2.048551	1.614961	0.000000	-10.000000	-0.600000	29.550001	472.500000	1023.000000	1023.000000	2046.000000
9.800000	-0.000763	-0.451010	-3.080149	-2.805490	3.113505	2.321125	0.000000	-10.000000	-0.583333	29.483334	482.166656	1023.000000	1023.000000	2046.000000
9.820000	0.000030	0.017433	-2.650946	-2.270733	3.232931	1.706180	0.000000	-10.000000	-0.575000	29.166668	491.833344	1023.000000	1023.000000	2046.000000
9.840000	0.001176	0.694822	-1.829894	-2.256811	2.775347	2.006181	0.000000	-10.000000	-0.558333	28.850000	501.500000	1023.000000	1023.000000	2046.000000
9.860000	0.003132	1.851296	-2.260211	-2.622288	3.912089	2.821705	0.000000	-10.000000	-0.541667	28.316668	511.333344	1023.000000	1023.000000	2046.000000
9.880000	0.003475	2.053832	-1.798290	-2.042513	3.802851	2.091784	0.000000	-10.000000	-0.533333	27.950001	521.000000	1023.000000	1023.000000	2046.000000
9.900000	0.004902	2.897031	-0.926740	-2.018249	3.381283	2.460736	0.000000	-10.000000	-0.500000	27.450001	530.333313	1023.000000	1023.000000	2046.000000
9.920000	0.006954	4.109941	-1.350174	-2.509273	4.462587	3.506802	0.000000	-10.000000	-0.483333	26.950001	539.500000	1023.000000	1023.000000	2046.000000
9.940000	0.006687	3.952114	-1.207844	-1.868469	4.389876	2.638551	0.000000	-10.000000	-0.458333	26.416666	548.500000	1023.000000	1023.000000	2046.000000
9.960000	0.006985	4.127984	-0.527342	-1.826371	3.687664	2.794034	0.000000	-10.000000	-0.458333	26.083334	557.333313	1023.000000	1023.000000	2046.000000
9.980000	0.008166	4.826210	-1.114277	-2.309242	4.647857	3.601871	0.000000	-10.000000	-0.466667	26.000000	566.166687	1023.000000	1023.000000	2046.000000
10.000000	0.007739	4.574004	-0.759985	-1.843859	4.381751	2.796097	0.000000	-10.000000	-0.483333	26.100000	574.833313	1023.000000	1023.000000	2046.000000
10.020000	0.008100	4.786993	-0.136334	-1.855767	3.869691	2.909404	0.000000	-10.000000	-0.500000	26.316668	583.666687	1023.000000	1023.000000	2046.000000
10.040000	0.009152	5.408770	-0.846993	-2.452445	4.929443	3.778765	0.000000	-10.000000	-0.475000	26.300001	592.333313	1023.000000	1023.000000	2046.000000
10.060000	0.008077	4.773487	-0.526578	-1.862716	4.352615	2.810166	0.000000	-10.000000	-0.441667	25.750000	601.166687	1023.000000	1023.000000	2046.000000
10.080000	0.007561	4.468307	-0.051786	-1.831213	3.562989	2.788316	0.000000	-10.000000	-0.400000	25.000000	609.833313	1023.000000	1023.000000	2046.000000
10.100000	0.008367	4.945072	-0.856838	-2.237529	4.532918	3.506520	0.000000	-10.000000	-0.383333	23.916666	618.500000	1023.000000	1023.000000	2046.000000
10.120000	0.007794	4.606343	-0.372340	-1.510033	3.788870	2.699846	0.000000	-10.000000	-0.366667	23.383333	626.666687	1023.000000	1023.000000	2046.000000
10.140000	0.008525	5.038318	-0.192303	-1.464590	3.761986	2.933225	0.000000	-10.000000	-0.358333	22.950001	634.500000	1023.000000	1023.000000	2046.000000
10.160000	0.009840	5.815161	-0.611549	-1.473148	4.698710	3.201148	0.000000	-10.000000	-0.333333	22.866667	642.166687	1023.000000	1023.000000	2046.000000
10.180000	0.010295	6.084271	0.333641	-1.024926	3.807640	2.967917	0.000000	-10.000000	-0.333333	22.600000	649.833313	1023.000000	1023.000000	2046.000000
10.200000	0.011514	6.805016	0.052560	-1.120696	4.410061	3.463091	0.000000	-10.000000	-0.325000	22.166666	657.500000	1023.000000	1023.000000	2046.000000
10.220000	0.011986	7.083453	0.012814	-0.734271	4.785964	3.018945	0.000000	-10.000000	-0.325000	21.616667	665.000000	1023.000000	1023.000000	2046.000000
10.240000	0.012861	7.600657	0.827714	-0.554364	4.134468	3.192838	0.000000	-10.000000	-0.300000	20.900000	672.333313	1023.000000	1023.000000	2046.000000
10.260000	0.014681	8.676647	0.135144	-1.003969	5.433148	4.112324	0.000000	-10.000000	-0.266667	20.116667	679.500000	1023.000000	1023.000000	2046.000000
10.280000	0.014660	8.663893	0.864284	-0.413142	4.759736	3.453015	0.000000	-10.000000	-0.241667	19.283335	686.333313	1023.000000	1023.000000	2046.000000
10.300000	0.016010	9.462138	0.874676	-0.595157	5.254103	3.928517	0.000000	-10.000000	-0.200000	18.266668	693.000000	1023.000000	1023.000000	2046.000000
10.320000	0.016412	9.699564	0.815422	-0.421698	5.744532	3.561308	0.000000	-10.000000	-0.175000	17.300001	699.333313	1023.000000	1023.000000	2046.000000
10.340000	0.017356	10.257158	1.791819	-0.310490	5.027204	3.748626	0.000000	-10.000000	-0.141667	16.516666	705.166687	1023.000000	1023.000000	2046.000000
10.360000	0.019402	11.466416	1.200377	-0.725885	6.452578	4.539346	0.000000	-10.000000	-0.133333	16.049999	710.833313	1023.000000	1023.000000	2046.000000
10.380000	0.019732	11.661365	1.997344	-0.258875	5.833073	4.089823	0.000000	-10.000000	-0.125000	15.533334	716.166687	1023.000000	1023.000000	2046.000000
10.400000	0.021135	12.490573	1.972985	-0.516295	6.376389	4.657495	0.000000	-10.000000	-0.133333	15.016667	721.500000	1023.000000	1023.000000	2046.000000
10.420000	0.021760	12.860204	1.896817	-0.316059	7.005718	4.273727	0.000000	-10.000000	-0.133333	14.150001	726.500000	1023.000000	1023.000000	2046.000000
10.440000	0.022099	13.060273	2.882007	-0.322135	6.187481	4.312920	0.000000	-10.000000	-0.125000	13.266666	731.333313	1023.000000	1023.000000	2046.000000
10.460000	0.023608	13.952284	2.281698	-0.991851	7.513614	5.148823	0.000000	-10.000000	-0.108333	12.550000	735.833313	1023.000000	1023.000000	2046.000000
10.480000	0.022966	13.572859	3.135882	-0.644636	6.561088	4.520526	0.000000	-10.000000	-0.100000	12.050000	740.000000	1023.000000	1023.000000	2046.000000
10.500000	0.023907	14.129101	2.844550	-1.176785	7.283034	5.178301	0.000000	-10.000000	-0.091667	11.816667	744.000000	1023.000000	1023.000000	2046.000000
10.520000	0.023254	13.743400	3.005630	-0.896300	7.126786	4.507284	0.000000	-10.000000	-0.075000	11.300000	748.000000	1023.000000	1023.000000	2046.000000
10.540000	0.023610	13.953448	3.512622	-0.987305	6.761738	4.666394	0.000000	-10.000000	-0.058333	11.000000	752.000000	1023.000000	1023.000000	2046.000000
10.560000	0.024536	14.501031	2.876573	-1.190417	7.919155	4.895720	0.000000	-10.000000	-0.050000	10.450001	755.833313	1023.000000	1023.000000	2046.000000
10.580000	0.024700	14.597893	3.857423	-0.927510	6.951034	4.716946	0.000000	-10.000000	-0.050000	9.983334	759.500000	1023.000000	1023.000000	2046.000000
10.600000	0.026871	15.880479	3.390673	-1.365450	8.136920	5.718336	0.000000	-10.000000	-0.050000	9.583333	761.833313	1023.000000	1023.000000	2046.000000
10.620000	0.026879	15.885741	3.913534	-0.748534	7.657380	5.063361	0.000000	-10.000000	-0.041667	9.116667	765.166687	1023.000000	1023.000000	2046.000000
10.640000	0.028665	16.941046	4.036150	-0.865437	8.109736	5.660597	0.000000	-10.000000	-0.025000	8.616667	768.166687	1023.000000	1023.000000	2046.000000
10.660000	0.028919	17.091053	4.027875	-0.465107	8.294703	5.233582	0.000000	-10.000000	-0.016667	7.933333	772.166687	1023.000000	1023.000000	2046.000000
10.680000	0.030329	17.924250	4.511941	-0.416795	8.187907	5.641196	0.000000	-10.000000	-0.008333	7.366667	774.833313	1023.000000	1023.000000	2046.000000
10.700000	0.030747	18.171753	4.083773	-0.320105	8.913769	5.494317	0.000000	-10.000000	-0.008333	6.733334	777.333313	1023.000000	1023.000000	2046.000000
10.720000	0.031026	18.336262	5.017214	-0.106622	7.977410	5.448258	0.000000	-10.000000	0.000000	6.083333	779.833313	1023.000000	1023.000000	2046.000000
10.740000	0.032482	19.196774	4.288336	-0.532428	9.236735	6.204130	0.000000	-10.000000	0.000000	5.650000	781.500000	1023.000000	1023.000000	2046.000000
10.760000	0.032094	18.967688	4.903187	-0.036558	8.420190	5.680869	0.000000	-10.000000	0.008333	4.433333	783.500000	1023.000000	1023.000000	2046.000000
10.780000	0.032959	19.478928	4.832326	-0.254815	8.659302	6.242114	0.000000	-10.000000	0.008333	2.283334	785.000000	1023.000000	1023.000000	2046.000000
10.800000	0.031874	18.837484	4.526276	-0.129193	8.592802	5.847600	0.000000	-10.000000	0.008333	-0.300000	786.500000	1023.000000	1023.000000	2046.000000
10.820000	0.031292	18.493633	5.025170	0.085936	7.763268	5.619258	0.000000	-10.000000	0.000000	-2.100000	787.000000	1023.000000	1023.000000	2046.000000
10.840000	0.031423	18.571209	4.064012	-0.267623	8.756471	6.018349	0.000000	-10.000000	0.000000	-3.066667	787.000000	1023.000000	1023.000000	2046.000000
10.860000	0.029874	17.655529	4.658472	-0.000534	7.526292	5.471299	0.000000	-10.000000	0.000000	-3.616667	787.000000	1023.000000	1023.000000	2046.000000
10.880000	0.030398	17.964924	4.113814	-0.527071	8.211497	6.166683	0.000000	-10.000000	0.000000	-3.816667	787.000000	1023.000000	1023.000000	2046.000000
10.900000	0.028783	17.010860	4.033794	-0.208737	7.771581	5.414222	0.000000	-10.000000	0.008333	-3.966667	787.000000	1023.000000	1023.000000	2046.000000
10.920000	0.027507	16.256802	4.244631	-0.338860	7.098951	5.252080	0.000000	-10.000000	0.016667	-4.100000	787.000000	1023.000000	1023.000000	2046.000000
10.940000	0.025620	15.141686	3.261830	-0.475684	7.453043	4.902497	0.000000	-10.000000	0.033333	-5.316667	787.000000	1023.000000	1023.000000	2046.000000
10.960000	0.023038	13.615214	3.750998	-0.322031	5.850115	4.336133	0.000000	-10.000000	0.041667	-6.283333	787.000000	1023.000000	1023.000000	2046.000000
10.980000	0.023002	13.594294	2.883901	-0.759958	6.517169	4.953182	0.000000	-10.000000	0.050000	-7.083333	787.000000	1023.000000	1023.000000	2046.000000
11.000000	0.021392	12.642792	2.926400	-0.237179	5.792178	4.161392	0.000000	-10.000000	0.041667	-6.433333	787.000000	1023.000000	1023.000000	2046.000000
11.020000	0.021188	12.521965	3.114855	-0.151009	5.396295	4.161825	0.000000	-10.000000	0.025000	-5.400000	787.000000	1023.000000	1023.000000	2046.000000
11.040000	0.021062	12.447345	2.429424	-0.077941	6.067307	4.028555	0.000000	-10.000000	0.008333	-4.533333	787.000000	1023.000000	1023.000000	2046.000000
11.060000	0.020421	12.068741	3.164792	0.151103	4.932823	3.820023	0.000000	-10.000000	-0.008333	-3.583333	779.833313	1023.000000	1023.000000	2046.000000
11.080000	0.021694	12.820941	2.422055	-0.224933	5.987324	4.636495	0.000000	-10.000000	0.000000	-2.866667	772.500000	1023.000000	1023.000000	2046.000000
11.100000	0.020671	12.216372	2.662565	0.270773	5.274040	4.008994	0.000000	-10.000000	0.000000	-2.350000	765.000000	1023.000000	1023.000000	2046.000000
11.120000	0.021474	12.690839	2.633644	0.079890	5.492287	4.485018	0.000000	-10.000000	0.008333	-2.600000	764.333313	1023.000000	1023.000000	2046.000000
11.140000	0.021106	12.473499	2.275050	0.422977	5.814965	3.960508	0.000000	-10.000000	0.000000	-3.000000	763.833313	1023.000000	1023.000000	2046.000000
11.160000	0.021151	12.500242	3.029944	0.475239	5.028416	3.966644	0.000000	-10.000000	0.008333	-3.483333	762.833313	1023.000000	1023.000000	2046.000000
11.180000	0.021727	12.840713	2.375393	0.214867	6.088390	4.162063	0.000000	-10.000000	0.016667	-3.766667	762.166687	1023.000000	1023.000000	2046.000000
11.200000	0.021434	12.667742	3.233693	0.354134	5.142244	3.937671	0.000000	-10.000000	0.025000	-4.600000	760.500000	1023.000000	1023.000000	2046.000000
11.220000	0.022831	13.493041	2.789491	-0.100534	6.052789	4.751295	0.000000	-10.000000	0.033333	-5.200000	758.833313	1023.000000	1023.000000	2046.000000
11.240000	0.022379	13.226260	2.810794	0.250482	5.987642	4.177342	0.000000	-10.000000	0.041667	-5.883333	756.500000	1023.000000	1023.000000	2046.000000
11.260000	0.022714	13.423916	3.235159	0.231615	5.708014	4.249127	0.000000	-10.000000	0.050000	-6.133333	754.500000	1023.000000	1023.000000	2046.000000
11.280000	0.022601	13.356952	2.653324	0.196313	6.433122	4.074193	0.000000	-10.000000	0.050000	-6.466667	752.500000	1023.000000	1023.000000	2046.000000
11.300000	0.022073	13.045174	3.403705	0.164333	5.536748	3.940387	0.000000	-10.000000	0.050000	-6.716667	751.166687	1023.000000	1023.000000	2046.000000
11.320000	0.022777	13.461371	2.867481	-0.303745	6.473233	4.424403	0.000000	-10.000000	0.041667	-7.200000	748.833313	1023.000000	1023.000000	2046.000000
11.340000	0.021565	12.744960	3.322336	-0.247920	5.661600	4.008944	0.000000	-10.000000	0.033333	-7.500000	746.166687	1023.000000	1023.000000	2046.000000
11.360000	0.021818	12.894558	3.161622	-0.730475	5.974659	4.488752	0.000000	-10.000000	0.025000	-7.816667	742.833313	1023.000000	1023.000000	2046.000000
11.380000	0.020334	12.017124	2.889906	-0.571144	5.864044	3.834318	0.000000	-10.000000	0.025000	-7.783333	741.166687	1023.000000	1023.000000	2046.000000
11.400000	0.019765	11.680905	3.263388	-0.696701	5.335368	3.778852	0.000000	-10.000000	0.025000	-7.866667	739.500000	1023.000000	1023.000000	2046.000000
11.420000	0.019387	11.457668	2.630201	-0.824932	6.028137	3.624262	0.000000	-10.000000	0.033333	-8.000000	736.833313	1023.000000	1023.000000	2046.000000
11.440000	0.018718	11.062120	3.344244	-0.796429	5.077765	3.436541	0.000000	-10.000000	0.050000	-8.250000	733.166687	1023.000000	1023.000000	2046.000000
11.460000	0.019673	11.626589	2.718910	-1.159614	6.076334	3.990958	0.000000	-10.000000	0.058333	-8.450000	729.500000	1023.000000	1023.000000	2046.000000
11.480000	0.018936	11.191258	2.970700	-0.858617	5.558228	3.520947	0.000000	-10.000000	0.058333	-8.583334	727.500000	1023.000000	1023.000000	2046.000000
11.500000	0.020094	11.875587	3.027920	-1.055703	5.891439	4.011930	0.000000	-10.000000	0.050000	-8.750000	724.666687	1023.000000	1023.000000	2046.000000
11.520000	0.019443	11.490921	2.841966	-0.696447	5.845860	3.499542	0.000000	-10.000000	0.050000	-8.900001	722.833313	1023.000000	1023.000000	2046.000000
11.540000	0.019926	11.776298	3.235470	-0.698261	5.606953	3.632136	0.000000	-10.000000	0.050000	-9.450000	718.833313	1023.000000	1023.000000	2046.000000
11.560000	0.019386	11.457324	2.775875	-0.520838	5.969687	3.232600	0.000000	-10.000000	0.050000	-9.850000	716.666687	1023.000000	1023.000000	2046.000000
11.580000	0.019616	11.593093	3.367110	-0.495988	5.422122	3.299848	0.000000	-10.000000	0.058333	-10.516666	712.166687	1023.000000	1023.000000	2046.000000
11.600000	0.019444	11.491310	2.800693	-0.435764	6.000430	3.125950	0.000000	-10.000000	0.066667	-10.783334	709.833313	1023.000000	1023.000000	2046.000000
11.620000	0.019051	11.259259	3.418406	-0.377453	5.189775	3.028531	0.000000	-10.000000	0.075000	-11.150001	706.333313	1023.000000	1023.000000	2046.000000
11.640000	0.019223	11.360647	2.834787	-0.421403	5.900167	3.047096	0.000000	-10.000000	0.083333	-11.500000	702.500000	1023.000000	1023.000000	2046.000000
11.660000	0.018191	10.750909	3.177532	-0.418267	5.116365	2.875279	0.000000	-10.000000	0.100000	-12.033334	697.333313	1023.000000	1023.000000	2046.000000
11.680000	0.019117	11.298060	2.974391	-0.644630	5.588189	3.380111	0.000000	-10.000000	0.116667	-12.466667	693.333313	1023.000000	1023.000000	2046.000000
11.700000	0.016971	10.029833	2.762623	-0.640115	4.932765	2.974560	0.000000	-10.000000	0.116667	-13.266667	689.166687	1023.000000	1023.000000	2046.000000
11.720000	0.017174	10.150114	2.749305	-0.560830	4.952506	3.009133	0.000000	-10.000000	0.133333	-13.916667	684.666687	1023.000000	1023.000000	2046.000000
11.740000	0.015182	8.972790	2.270596	-0.255488	4.670112	2.287571	0.000000	-10.000000	0.150000	-14.683333	678.500000	1023.000000	1023.000000	2046.000000
11.760000	0.013625	8.052131	2.486995	-0.377063	3.905054	2.037144	0.000000	-10.000000	0.175000	-14.833333	675.166687	1023.000000	1023.000000	2046.000000
11.780000	0.012357	7.302794	1.854263	-0.495658	4.215413	1.728777	0.000000	-10.000000	0.175000	-14.950000	671.833313	1023.000000	1023.000000	2046.000000
11.800000	0.010257	6.062131	1.977239	-0.692362	3.318007	1.459247	0.000000	-10.000000	0.166667	-14.866667	668.500000	1023.000000	1023.000000	2046.000000
11.820000	0.009766	5.771540	1.552069	-1.064922	3.597306	1.687087	0.000000	-10.000000	0.166667	-15.266666	661.833313	1023.000000	1023.000000	2046.000000
11.840000	0.006601	3.901394	1.184330	-0.962958	2.728230	0.951791	0.000000	-10.000000	0.166667	-15.666666	656.833313	1023.000000	1023.000000	2046.000000
11.860000	0.005275	3.117284	0.901973	-1.157757	2.340112	1.032956	0.000000	-10.000000	0.183333	-16.166666	651.833313	1023.000000	1023.000000	2046.000000
11.880000	0.002783	1.644515	0.406865	-0.701694	1.819958	0.119386	0.000000	-10.000000	0.191667	-16.116667	648.333313	1023.000000	1023.000000	2046.000000
11.900000	0.001675	0.990106	0.492062	-0.646118	1.134337	0.009826	0.000000	-10.000000	0.200000	-16.116667	641.166687	1023.000000	1023.000000	2046.000000
11.920000	0.000745	0.440329	-0.002459	-0.364388	1.205234	-0.398059	0.000000	-10.000000	0.200000	-16.100000	635.666687	1023.000000	1023.000000	2046.000000
11.940000	-0.000202	-0.119086	0.115967	-0.356845	0.568881	-0.447089	0.000000	-10.000000	0.200000	-16.216667	630.166687	1023.000000	1023.000000	2046.000000
11.960000	-0.000090	-0.053184	-0.239122	-0.230804	0.881239	-0.464498	0.000000	-10.000000	0.200000	-16.299999	624.666687	1023.000000	1023.000000	2046.000000
11.980000	-0.001250	-0.738676	-0.288667	-0.152737	0.327711	-0.624982	0.000000	-10.000000	0.200000	-16.383333	619.166687	1023.000000	1023.000000	2046.000000
12.000000	-0.000806	-0.476469	-0.425147	-0.244268	0.482447	-0.289501	0.000000	-10.000000	0.200000	-16.333334	613.833313	1023.000000	1023.000000	2046.000000
12.020000	-0.002160	-1.276432	-0.757445	0.168335	0.271598	-0.958919	0.000000	-10.000000	0.200000	-16.383333	610.333313	1023.000000	1023.000000	2046.000000
12.040000	-0.002266	-1.339344	-0.551105	0.070649	-0.044216	-0.814671	0.000000	-10.000000	0.200000	-16.733334	603.000000	1023.000000	1023.000000	2046.000000
12.060000	-0.002884	-1.704233	-0.896745	0.367772	0.161965	-1.337225	0.000000	-10.000000	0.200000	-17.150002	597.333313	1023.000000	1023.000000	2046.000000
12.080000	-0.003522	-2.081535	-0.634232	0.095569	-0.340145	-1.202727	0.000000	-10.000000	0.216667	-17.683334	591.500000	1023.000000	1023.000000	2046.000000
12.100000	-0.002865	-1.693046	-0.679391	-0.189551	-0.002191	-0.821913	0.000000	-10.000000	0.250000	-18.350000	587.500000	1023.000000	1023.000000	2046.000000
12.120000	-0.004031	-2.382314	-0.864266	-0.018742	-0.230337	-1.268968	0.000000	-10.000000	0.283333	-19.200001	581.500000	1023.000000	1023.000000	2046.000000
12.140000	-0.003856	-2.278681	-0.778513	-0.298404	-0.232992	-0.968772	0.000000	-10.000000	0.316667	-19.900000	575.166687	1023.000000	1023.000000	2046.000000
12.160000	-0.004744	-2.803965	-0.999449	0.120234	-0.181161	-1.743589	0.000000	-10.000000	0.316667	-20.216667	568.666687	1023.000000	1023.000000	2046.000000
12.180000	-0.005606	-3.312919	-0.807901	-0.210926	-0.638954	-1.655138	0.000000	-10.000000	0.333333	-20.516666	561.833313	1023.000000	1023.000000	2046.000000
12.200000	-0.005346	-3.159710	-1.084038	-0.669505	-0.290846	-1.115320	0.000000	-10.000000	0.333333	-20.883333	555.000000	1023.000000	1023.000000	2046.000000
12.220000	-0.006967	-4.117266	-1.180126	-0.447428	-0.682500	-1.807212	0.000000	-10.000000	0.350000	-21.283333	548.000000	1023.000000	1023.000000	2046.000000
12.240000	-0.007625	-4.506353	-1.095421	-0.813148	-0.897563	-1.700221	0.000000	-10.000000	0.358333	-21.666668	541.000000	1023.000000	1023.000000	2046.000000
12.260000	-0.008605	-5.085503	-1.256936	-0.734573	-0.859146	-2.234848	0.000000	-10.000000	0.358333	-21.966667	533.833313	1023.000000	1023.000000	2046.000000
12.280000	-0.010000	-5.909819	-1.292923	-1.027198	-1.314870	-2.274827	0.000000	-10.000000	0.366667	-22.133333	526.500000	1023.000000	1023.000000	2046.000000
12.300000	-0.010072	-5.952385	-1.458347	-1.555535	-1.171690	-1.766812	0.000000	-10.000000	0.358333	-22.200001	519.000000	1023.000000	1023.000000	2046.000000
12.320000	-0.011380	-6.725840	-1.511148	-1.085843	-1.465510	-2.663339	0.000000	-10.000000	0.375000	-22.216667	511.500000	1023.000000	1023.000000	2046.000000
12.340000	-0.012362	-7.306100	-1.546810	-1.460375	-1.703753	-2.595162	0.000000	-10.000000	0.366667	-22.083334	504.166656	1023.000000	1023.000000	2046.000000
12.360000	-0.012256	-7.243073	-1.622436	-1.623267	-1.467513	-2.529856	0.000000	-10.000000	0.366667	-21.983334	496.833344	1023.000000	1023.000000	2046.000000
12.380000	-0.013322	-7.873586	-1.685032	-1.604544	-1.769977	-2.814033	0.000000	-10.000000	0.350000	-21.950001	489.500000	1023.000000	1023.000000	2046.000000
12.400000	-0.012423	-7.342162	-1.700888	-1.917280	-1.457082	-2.266911	0.000000	-10.000000	0.350000	-21.950001	482.166656	1023.000000	1023.000000	2046.000000
12.420000	-0.013588	-8.030288	-1.836736	-1.426884	-1.690784	-3.075884	0.000000	-10.000000	0.350000	-21.666668	472.500000	1023.000000	1023.000000	2046.000000
12.440000	-0.013752	-8.127392	-1.881069	-1.690580	-1.682270	-2.873472	0.000000	-10.000000	0.350000	-21.300001	465.333344	1023.000000	1023.000000	2046.000000
12.460000	-0.014104	-8.335441	-1.858381	-1.418710	-1.711216	-3.347134	0.000000	-10.000000	0.350000	-21.133333	458.166656	1023.000000	1023.000000	2046.000000
12.480000	-0.014822	-8.759830	-1.931419	-1.557250	-1.939040	-3.332122	0.000000	-10.000000	0.341667	-21.000000	453.333344	1023.000000	1023.000000	2046.000000
12.500000	-0.014101	-8.333651	-1.929849	-1.947102	-1.693584	-2.763116	0.000000	-10.000000	0.333333	-20.783335	446.333344	1023.000000	1023.000000	2046.000000
12.520000	-0.015602	-9.220878	-2.128125	-1.520364	-2.073465	-3.498924	0.000000	-10.000000	0.333333	-20.433334	439.333344	1023.000000	1023.000000	2046.000000
12.540000	-0.015727	-9.294691	-2.215523	-1.952915	-2.083038	-3.043216	0.000000	-10.000000	0.333333	-20.133333	432.500000	1023.000000	1023.000000	2046.000000
12.560000	-0.016873	-9.971993	-2.220157	-1.398742	-2.431274	-3.921820	0.000000	-10.000000	0.325000	-19.950001	425.666656	1023.000000	1023.000000	2046.000000
12.580000	-0.017713	-10.468310	-2.465121	-1.767363	-2.501374	-3.734453	0.000000	-10.000000	0.308333	-19.766666	419.000000	1023.000000	1023.000000	2046.000000
12.600000	-0.018085	-10.688141	-2.383565	-1.711350	-2.615696	-3.977530	0.000000	-10.000000	0.308333	-19.716667	412.500000	1023.000000	1023.000000	2046.000000
12.620000	-0.019312	-11.413296	-2.592094	-1.762231	-2.890474	-4.168498	0.000000	-10.000000	0.316667	-19.716667	406.000000	1023.000000	1023.000000	2046.000000
12.640000	-0.018971	-11.211807	-2.671007	-2.289540	-2.716084	-3.535176	0.000000	-10.000000	0.316667	-19.700001	399.333344	1023.000000	1023.000000	2046.000000
12.660000	-0.020783	-12.282649	-2.819974	-1.706026	-3.224029	-4.532620	0.000000	-10.000000	0.308333	-19.716667	392.833344	1023.000000	1023.000000	2046.000000
12.680000	-0.022046	-13.029422	-3.068355	-2.051016	-3.406687	-4.503363	0.000000	-10.000000	0.308333	-19.566668	386.166656	1023.000000	1023.000000	2046.000000
12.700000	-0.022735	-13.436380	-3.194673	-2.064797	-3.536590	-4.640320	0.000000	-10.000000	0.316667	-19.583334	379.666656	1023.000000	1023.000000	2046.000000
12.720000	-0.024224	-14.316373	-3.392732	-1.884515	-4.018907	-5.020220	0.000000	-10.000000	0.325000	-19.583334	373.000000	1023.000000	1023.000000	2046.000000
12.740000	-0.024523	-14.493158	-3.596058	-2.462283	-4.004619	-4.430200	0.000000	-10.000000	0.325000	-19.750000	366.500000	1023.000000	1023.000000	2046.000000
12.760000	-0.026360	-15.578991	-3.684528	-1.869689	-4.556633	-5.468141	0.000000	-10.000000	0.333333	-19.883333	360.000000	1023.000000	1023.000000	2046.000000
12.780000	-0.026909	-15.903269	-3.957065	-2.006143	-4.528621	-5.411439	0.000000	-10.000000	0.341667	-20.066668	353.333344	1023.000000	1023.000000	2046.000000
12.800000	-0.027147	-16.043993	-4.109279	-2.228666	-4.624277	-5.081770	0.000000	-10.000000	0.341667	-20.166666	346.666656	1023.000000	1023.000000	2046.000000
12.820000	-0.029736	-17.573715	-4.550622	-2.022332	-5.323429	-5.677332	0.000000	-10.000000	0.341667	-20.266666	339.833344	1023.000000	1023.000000	2046.000000
12.840000	-0.030337	-17.929182	-4.749217	-2.706579	-5.403722	-5.069665	0.000000	-10.000000	0.333333	-20.300001	333.166656	1023.000000	1023.000000	2046.000000
12.860000	-0.033304	-19.682861	-4.962598	-2.252589	-6.206399	-6.261275	0.000000	-10.000000	0.341667	-20.250000	326.333344	1023.000000	1023.000000	2046.000000
12.880000	-0.035494	-20.976904	-5.464484	-2.896989	-6.534571	-6.080859	0.000000	-10.000000	0.333333	-20.366667	319.500000	1023.000000	1023.000000	2046.000000
12.900000	-0.037641	-22.245842	-5.734327	-2.788853	-7.073394	-6.649267	0.000000	-10.000000	0.325000	-20.216667	312.666656	1023.000000	1023.000000	2046.000000
12.920000	-0.040276	-23.803026	-6.321359	-2.753697	-7.765957	-6.962012	0.000000	-10.000000	0.308333	-20.016666	306.000000	1023.000000	1023.000000	2046.000000
12.940000	-0.040544	-23.961622	-6.514702	-2.967777	-7.919702	-6.559442	0.000000	-10.000000	0.283333	-19.516666	299.333344	1023.000000	1023.000000	2046.000000
12.960000	-0.042119	-24.892263	-6.694320	-2.250398	-8.638302	-7.309244	0.000000	-10.000000	0.283333	-19.183332	292.833344	1023.000000	1023.000000	2046.000000
12.980000	-0.042216	-24.949825	-7.064994	-2.483140	-8.569518	-6.832174	0.000000	-10.000000	0.258333	-18.883333	286.333344	1023.000000	1023.000000	2046.000000
13.000000	-0.043057	-25.446583	-7.031117	-1.696654	-9.017105	-7.701706	0.000000	-10.000000	0.258333	-18.750000	280.000000	1023.000000	1023.000000	2046.000000
13.020000	-0.043872	-25.928417	-7.405452	-1.689250	-9.193262	-7.640453	0.000000	-10.000000	0.241667	-18.583334	273.666656	1023.000000	1023.000000	2046.000000
13.040000	-0.043293	-25.585989	-7.402391	-1.847285	-9.114170	-7.222144	0.000000	-10.000000	0.250000	-18.466667	267.500000	1023.000000	1023.000000	2046.000000
13.060000	-0.044683	-26.407515	-7.579345	-1.314820	-9.683334	-7.830016	0.000000	-10.000000	0.250000	-18.166666	261.500000	1023.000000	1023.000000	2046.000000
13.080000	-0.044573	-26.342407	-7.927402	-1.774047	-9.443626	-7.197331	0.000000	-10.000000	0.250000	-18.000000	255.500000	1023.000000	1023.000000	2046.000000
13.100000	-0.045298	-26.771355	-7.812933	-1.130931	-9.835317	-7.992175	0.000000	-10.000000	0.241667	-17.750000	249.500000	1023.000000	1023.000000	2046.000000
13.120000	-0.045983	-27.175810	-8.020695	-1.323533	-9.940319	-7.891264	0.000000	-10.000000	0.233333	-17.666666	243.500000	1023.000000	1023.000000	2046.000000
13.140000	-0.045348	-26.800438	-8.009476	-1.796712	-9.663472	-7.330777	0.000000	-10.000000	0.233333	-17.516666	237.500000	1023.000000	1023.000000	2046.000000
13.160000	-0.046598	-27.539200	-7.924119	-1.363418	-10.211272	-8.040390	0.000000	-10.000000	0.241667	-17.666668	231.500000	1023.000000	1023.000000	2046.000000
13.180000	-0.046291	-27.357723	-8.183566	-2.094412	-9.797663	-7.282082	0.000000	-10.000000	0.250000	-17.716667	225.500000	1023.000000	1023.000000	2046.000000
13.200000	-0.047640	-28.155359	-8.050369	-1.491246	-10.348429	-8.265317	0.000000	-10.000000	0.241667	-17.850000	219.500000	1023.000000	1023.000000	2046.000000
13.220000	-0.048579	-28.710220	-8.449008	-1.939674	-10.302372	-8.019166	0.000000	-10.000000	0.241667	-17.733334	213.500000	1023.000000	1023.000000	2046.000000
13.240000	-0.048696	-28.779516	-8.565361	-2.350085	-10.155209	-7.708862	0.000000	-10.000000	0.233333	-17.533333	207.833328	1023.000000	1023.000000	2046.000000
13.260000	-0.050497	-29.844002	-8.663121	-2.135211	-10.804413	-8.241256	0.000000	-10.000000	0.233333	-17.233334	202.166672	1023.000000	1023.000000	2046.000000
13.280000	-0.050974	-30.125561	-9.051433	-3.014083	-10.573677	-7.486369	0.000000	-10.000000	0.225000	-16.933334	196.500000	1023.000000	1023.000000	2046.000000
13.300000	-0.052743	-31.170923	-8.995625	-2.494601	-11.158350	-8.522347	0.000000	-10.000000	0.225000	-16.766666	190.666672	1023.000000	1023.000000	2046.000000
13.320000	-0.054048	-31.942202	-9.379616	-2.948062	-11.255699	-8.358824	0.000000	-10.000000	0.216667	-16.650000	185.000000	1023.000000	1023.000000	2046.000000
13.340000	-0.054165	-32.011475	-9.411701	-3.388844	-11.221392	-7.989537	0.000000	-10.000000	0.208333	-16.500000	179.500000	1023.000000	1023.000000	2046.000000
13.360000	-0.056033	-33.115490	-9.502448	-3.073206	-11.958385	-8.581451	0.000000	-10.000000	0.200000	-16.316668	174.000000	1023.000000	1023.000000	2046.000000
13.380000	-0.056369	-33.314327	-10.024277	-3.809960	-11.613337	-7.866752	0.000000	-10.000000	0.200000	-16.066668	168.500000	1023.000000	1023.000000	2046.000000
13.400000	-0.057551	-34.012878	-9.917459	-3.255952	-12.071458	-8.768009	0.000000	-10.000000	0.200000	-15.783334	163.166672	1023.000000	1023.000000	2046.000000
13.420000	-0.058531	-34.591934	-10.209836	-3.472648	-12.222928	-8.686522	0.000000	-10.000000	0.200000	-15.666667	157.833328	1023.000000	1023.000000	2046.000000
13.440000	-0.057815	-34.168800	-10.351594	-4.079154	-11.792296	-7.945755	0.000000	-10.000000	0.191667	-15.466667	152.666672	1023.000000	1023.000000	2046.000000
13.460000	-0.059021	-34.881477	-10.189360	-3.417080	-12.483006	-8.792030	0.000000	-10.000000	0.183333	-15.400000	147.500000	1023.000000	1023.000000	2046.000000
13.480000	-0.058649	-34.661503	-10.490261	-3.956999	-12.075998	-8.138245	0.000000	-10.000000	0.183333	-15.016666	142.500000	1023.000000	1023.000000	2046.000000
13.500000	-0.059102	-34.929321	-10.305906	-3.350746	-12.358330	-8.914338	0.000000	-10.000000	0.191667	-14.650001	137.500000	1023.000000	1023.000000	2046.000000
13.520000	-0.059528	-35.181267	-10.519128	-3.594947	-12.365013	-8.702177	0.000000	-10.000000	0.183333	-14.250000	132.500000	1023.000000	1023.000000	2046.000000
13.540000	-0.058815	-34.759750	-10.499666	-3.835501	-12.048783	-8.375800	0.000000	-10.000000	0.166667	-13.933333	127.666664	1023.000000	1023.000000	2046.000000
13.560000	-0.059429	-35.122318	-10.311095	-3.417130	-12.612674	-8.781420	0.000000	-10.000000	0.150000	-13.750000	123.000000	1023.000000	1023.000000	2046.000000
13.580000	-0.059288	-35.039295	-10.645306	-3.978298	-12.250125	-8.165566	0.000000	-10.000000	0.150000	-13.450001	118.500000	1023.000000	1023.000000	2046.000000
13.600000	-0.059476	-35.150311	-10.546025	-3.591280	-12.251824	-8.761179	0.000000	-10.000000	0.150000	-13.266667	114.000000	1023.000000	1023.000000	2046.000000
13.620000	-0.060053	-35.491474	-10.527746	-3.508413	-12.622119	-8.833197	0.000000	-10.000000	0.150000	-13.000000	109.500000	1023.000000	1023.000000	2046.000000
13.640000	-0.059261	-35.023251	-10.707853	-4.187713	-12.142840	-7.984844	0.000000	-10.000000	0.133333	-12.800000	105.166664	1023.000000	1023.000000	2046.000000
13.660000	-0.060202	-35.579430	-10.498103	-3.452910	-12.761158	-8.867257	0.000000	-10.000000	0.116667	-12.500000	101.000000	1023.000000	1023.000000	2046.000000
13.680000	-0.060589	-35.808163	-10.836163	-3.801633	-12.570087	-8.600279	0.000000	-10.000000	0.091667	-12.150000	97.000000	1023.000000	1023.000000	2046.000000
13.700000	-0.060166	-35.558243	-10.766175	-3.757510	-12.352730	-8.681827	0.000000	-10.000000	0.091667	-11.883333	93.000000	1023.000000	1023.000000	2046.000000
13.720000	-0.060961	-36.027912	-10.768812	-3.613589	-12.823645	-8.821866	0.000000	-10.000000	0.091667	-11.600000	89.000000	1023.000000	1023.000000	2046.000000
13.740000	-0.059950	-35.430195	-10.923903	-4.181598	-12.263049	-8.061643	0.000000	-10.000000	0.091667	-11.333333	85.000000	1023.000000	1023.000000	2046.000000
13.760000	-0.061080	-36.098164	-10.740830	-3.529480	-12.922885	-8.904967	0.000000	-10.000000	0.100000	-11.033334	81.000000	1023.000000	1023.000000	2046.000000
13.780000	-0.061093	-36.105953	-11.124096	-3.976749	-12.543619	-8.461490	0.000000	-10.000000	0.083333	-10.750000	77.333336	1023.000000	1023.000000	2046.000000
13.800000	-0.061145	-36.136616	-10.921908	-3.624967	-12.609488	-8.980254	0.000000	-10.000000	0.083333	-10.433333	73.666664	1023.000000	1023.000000	2046.000000
13.820000	-0.061695	-36.462021	-10.988437	-3.629565	-12.864142	-8.979877	0.000000	-10.000000	0.066667	-10.133333	70.333336	1023.000000	1023.000000	2046.000000
13.840000	-0.060703	-35.875755	-10.998433	-4.213184	-12.411079	-8.253057	0.000000	-10.000000	0.075000	-9.816667	66.833336	1023.000000	1023.000000	2046.000000
13.860000	-0.062005	-36.645145	-10.969565	-3.606657	-13.047229	-9.021696	0.000000	-10.000000	0.066667	-9.633333	63.500000	1023.000000	1023.000000	2046.000000
13.880000	-0.062391	-36.873280	-11.355352	-4.199033	-12.809879	-8.509013	0.000000	-10.000000	0.066667	-9.366667	60.166668	1023.000000	1023.000000	2046.000000
13.900000	-0.063316	-37.420033	-11.239846	-3.773572	-13.090619	-9.315995	0.000000	-10.000000	0.058333	-9.116667	57.000000	1023.000000	1023.000000	2046.000000
13.920000	-0.064546	-38.146702	-11.439371	-3.851429	-13.515521	-9.340381	0.000000	-10.000000	0.058333	-8.833334	54.000000	1023.000000	1023.000000	2046.000000
13.940000	-0.064144	-37.909176	-11.478734	-4.283086	-13.198116	-8.949240	0.000000	-10.000000	0.050000	-8.583334	51.000000	1023.000000	1023.000000	2046.000000
13.960000	-0.065212	-38.540108	-11.400593	-3.811496	-13.872542	-9.455477	0.000000	-10.000000	0.050000	-8.433333	48.166668	1023.000000	1023.000000	2046.000000
13.980000	-0.065056	-38.448112	-11.600191	-4.642842	-13.586138	-8.618942	0.000000	-10.000000	0.050000	-8.366667	45.333332	1023.000000	1023.000000	2046.000000
14.000000	-0.065355	-38.624561	-11.595470	-3.729483	-13.586864	-9.712744	0.000000	-10.000000	0.050000	-8.400001	42.500000	1023.000000	1023.000000	2046.000000
14.020000	-0.065284	-38.582867	-11.678337	-3.851364	-13.578247	-9.474917	0.000000	-10.000000	0.050000	-8.433333	39.666668	1023.000000	1023.000000	2046.000000
14.040000	-0.064663	-38.215710	-11.638924	-4.078424	-13.265830	-9.232533	0.000000	-10.000000	0.041667	-8.300000	36.833332	1023.000000	1023.000000	2046.000000
14.060000	-0.065808	-38.892624	-11.610807	-3.795284	-13.920588	-9.565946	0.000000	-10.000000	0.041667	-8.083333	34.166668	1023.000000	1023.000000	2046.000000
14.080000	-0.066026	-39.021267	-11.890813	-4.554221	-13.625503	-8.950730	0.000000	-10.000000	0.033333	-7.700000	31.333334	1023.000000	1023.000000	2046.000000
14.100000	-0.067671	-39.993580	-11.808872	-4.119556	-14.108912	-9.956240	0.000000	-10.000000	0.041667	-7.266667	28.833334	1023.000000	1023.000000	2046.000000
14.120000	-0.069191	-40.892071	-12.134168	-4.495286	-14.421022	-9.841595	0.000000	-10.000000	0.033333	-6.633334	26.500000	1023.000000	1023.000000	2046.000000
14.140000	-0.070019	-41.381489	-12.424783	-4.656427	-14.332509	-9.967771	0.000000	-10.000000	0.025000	-5.816667	24.500000	1023.000000	1023.000000	2046.000000
14.160000	-0.071484	-42.247276	-12.474201	-4.270096	-15.196389	-10.306590	0.000000	-10.000000	0.008333	-4.850000	22.500000	1023.000000	1023.000000	2046.000000
14.180000	-0.071333	-42.157825	-12.810624	-4.657441	-14.987455	-9.702307	0.000000	-10.000000	0.000000	-3.833333	20.833334	1023.000000	1023.000000	2046.000000
14.200000	-0.072063	-42.589344	-12.773079	-3.725891	-15.362582	-10.727791	0.000000	-10.000000	0.016667	-3.100000	19.333334	1023.000000	1023.000000	2046.000000
14.220000	-0.071913	-42.500412	-12.832999	-3.598163	-15.551650	-10.517598	0.000000	-10.000000	0.016667	-2.833333	18.333334	1023.000000	1023.000000	2046.000000
14.240000	-0.070864	-41.880417	-12.922603	-3.774512	-15.137933	-10.045371	0.000000	-10.000000	0.025000	-3.000000	17.333334	1023.000000	1023.000000	2046.000000
14.260000	-0.071054	-41.993195	-12.746264	-3.008355	-15.611608	-10.626966	0.000000	-10.000000	0.008333	-3.333333	16.333334	1023.000000	1023.000000	2046.000000
14.280000	-0.070885	-41.892765	-12.895889	-3.046305	-15.551676	-10.398895	0.000000	-10.000000	0.016667	-3.550000	15.166667	1023.000000	1023.000000	2046.000000
14.300000	-0.070040	-41.393703	-12.956560	-3.172068	-15.117596	-10.147481	0.000000	-10.000000	0.008333	-3.516667	13.833333	1023.000000	1023.000000	2046.000000
14.320000	-0.070264	-41.525848	-12.720699	-2.574852	-15.595133	-10.635163	0.000000	-10.000000	0.008333	-3.266667	12.666667	1023.000000	1023.000000	2046.000000
14.340000	-0.070100	-41.429150	-12.947938	-2.960379	-15.370879	-10.149954	0.000000	-10.000000	0.000000	-2.950000	11.500000	1023.000000	1023.000000	2046.000000
14.360000	-0.069936	-41.332283	-12.779732	-2.599194	-15.153248	-10.800109	0.000000	-10.000000	0.000000	-2.733333	10.666667	1023.000000	1023.000000	2046.000000
14.380000	-0.070039	-41.392979	-12.738235	-2.736136	-15.367320	-10.551289	0.000000	-10.000000	0.000000	-2.716667	9.833333	1023.000000	1023.000000	2046.000000
14.400000	-0.069081	-40.826935	-12.602589	-3.146516	-14.818370	-10.259459	0.000000	-10.000000	0.000000	-2.966667	9.000000	1023.000000	1023.000000	2046.000000
14.420000	-0.069519	-41.085896	-12.404626	-2.935279	-15.254893	-10.491096	0.000000	-10.000000	0.000000	-3.383333	7.833333	1023.000000	1023.000000	2046.000000
14.440000	-0.069120	-40.849991	-12.537185	-3.537096	-14.879585	-9.896125	0.000000	-10.000000	0.000000	-3.616667	6.666667	1023.000000	1023.000000	2046.000000
14.460000	-0.069945	-41.337460	-12.537876	-3.077389	-14.925189	-10.797006	0.000000	-10.000000	0.000000	-3.516667	5.500000	1023.000000	1023.000000	2046.000000
14.480000	-0.070352	-41.578033	-12.583604	-3.369884	-15.072724	-10.551821	0.000000	-10.000000	0.000000	-3.183333	4.333333	1023.000000	1023.000000	2046.000000
14.500000	-0.070213	-41.495842	-12.722608	-4.098215	-14.670810	-10.004211	0.000000	-10.000000	0.008333	-2.916667	3.166667	1023.000000	1023.000000	2046.000000
14.520000	-0.071152	-42.050793	-12.561389	-3.754043	-15.129930	-10.605430	0.000000	-10.000000	0.016667	-2.800000	2.000000	1023.000000	1023.000000	2046.000000
14.540000	-0.071794	-42.430359	-12.784793	-4.255818	-15.109550	-10.280197	0.000000	-10.000000	0.025000	-2.833333	1.166667	1023.000000	1023.000000	2046.000000
14.560000	-0.072126	-42.626526	-12.634139	-4.130967	-15.006209	-10.855211	0.000000	-10.000000	0.025000	-2.750000	0.333333	1023.000000	1023.000000	2046.000000
14.580000	-0.072858	-43.059120	-12.758566	-4.297308	-15.343123	-10.660124	0.000000	-10.000000	0.025000	-2.650000	-0.166667	1023.000000	1023.000000	2046.000000
14.600000	-0.072491	-42.842373	-12.815074	-4.760437	-14.914282	-10.352580	0.000000	-10.000000	0.016667	-2.433333	-0.833333	1023.000000	1023.000000	2046.000000
14.620000	-0.073270	-43.302422	-12.736600	-4.505288	-15.419235	-10.641300	0.000000	-10.000000	0.008333	-2.350000	-1.333333	1023.000000	1023.000000	2046.000000
14.640000	-0.073219	-43.272610	-12.926184	-5.106717	-15.191690	-10.048020	0.000000	-10.000000	0.000000	-2.266667	-2.166667	1023.000000	1023.000000	2046.000000
14.660000	-0.073798	-43.614708	-12.887687	-4.540032	-15.221167	-10.965820	0.000000	-10.000000	0.008333	-2.316667	-3.000000	1023.000000	1023.000000	2046.000000
14.680000	-0.073726	-43.572308	-12.915296	-4.714316	-15.311767	-10.630930	0.000000	-10.000000	0.008333	-2.400000	-3.833333	1023.000000	1023.000000	2046.000000
14.700000	-0.072782	-43.014076	-12.917764	-5.042216	-14.733977	-10.320118	0.000000	-10.000000	0.008333	-2.433333	-4.666667	1023.000000	1023.000000	2046.000000
14.720000	-0.072988	-43.135838	-12.629326	-4.674676	-15.244697	-10.587137	0.000000	-10.000000	0.000000	-2.283333	-5.333333	1023.000000	1023.000000	2046.000000
14.740000	-0.072410	-42.794106	-12.856401	-5.048201	-14.846605	-10.042898	0.000000	-10.000000	0.000000	-1.983333	-5.833333	1023.000000	1023.000000	2046.000000
14.760000	-0.072570	-42.888615	-12.657150	-4.472416	-14.905036	-10.854011	0.000000	-10.000000	0.000000	-1.733333	-6.000000	1023.000000	1023.000000	2046.000000
14.780000	-0.072297	-42.727612	-12.692416	-4.639697	-14.944049	-10.451450	0.000000	-10.000000	0.008333	-1.683333	-6.000000	1023.000000	1023.000000	2046.000000
14.800000	-0.071511	-42.262794	-12.633110	-4.842865	-14.489493	-10.297325	0.000000	-10.000000	0.016667	-1.816667	-6.000000	1023.000000	1023.000000	2046.000000
14.820000	-0.071606	-42.319332	-12.364531	-4.560863	-14.925301	-10.468637	0.000000	-10.000000	0.025000	-1.983333	-6.166667	1023.000000	1023.000000	2046.000000
14.840000	-0.071242	-42.104240	-12.618195	-4.845421	-14.629490	-10.011134	0.000000	-10.000000	0.016667	-2.033333	-6.833333	1023.000000	1023.000000	2046.000000
14.860000	-0.071262	-42.115997	-12.486599	-4.527406	-14.472584	-10.629408	0.000000	-10.000000	0.008333	-2.016667	-7.500000	1023.000000	1023.000000	2046.000000
14.880000	-0.070848	-41.871048	-12.306527	-4.495502	-14.729174	-10.339843	0.000000	-10.000000	0.000000	-1.966667	-8.166667	1023.000000	1023.000000	2046.000000
14.900000	-0.070453	-41.637928	-12.476782	-4.972621	-14.457162	-9.731364	0.000000	-10.000000	0.000000	-1.950000	-8.500000	1023.000000	1023.000000	2046.000000
14.920000	-0.070879	-41.889202	-12.331256	-4.430452	-14.532454	-10.595041	0.000000	-10.000000	0.000000	-1.983333	-9.000000	1023.000000	1023.000000	2046.000000
14.940000	-0.070664	-41.762314	-12.343019	-4.500173	-14.645822	-10.273300	0.000000	-10.000000	0.000000	-1.966667	-9.500000	1023.000000	1023.000000	2046.000000
14.960000	-0.069930	-41.328548	-12.374767	-4.951984	-14.256508	-9.745288	0.000000	-10.000000	0.000000	-1.866667	-9.833333	1023.000000	1023.000000	2046.000000
14.980000	-0.070471	-41.648579	-12.239093	-4.479366	-14.566920	-10.363198	0.000000	-10.000000	0.000000	-1.700000	-10.000000	1023.000000	1023.000000	2046.000000
15.000000	-0.070280	-41.535629	-12.337950	-4.520848	-14.537614	-10.139218	0.000000	-10.000000	0.000000	-1.550000	-10.000000	1023.000000	1023.000000	2046.000000
15.020000	-0.069626	-41.148796	-12.318747	-4.715503	-14.100219	-10.014326	0.000000	-10.000000	0.000000	-1.366667	-10.000000	1023.000000	1023.000000	2046.000000
15.040000	-0.069970	-41.352337	-12.134546	-4.424920	-14.523295	-10.269577	0.000000	-10.000000	0.000000	-0.850000	-10.000000	1023.000000	1023.000000	2046.000000
15.060000	-0.070264	-41.525970	-12.408349	-4.674683	-14.480710	-9.962229	0.000000	-10.000000	0.000000	-0.366667	-10.000000	1023.000000	1023.000000	2046.000000
15.080000	-0.070687	-41.776073	-12.449754	-4.563222	-14.279439	-10.483657	0.000000	-10.000000	0.000000	0.000000	-10.000000	1023.000000	1023.000000	2046.000000
15.100000	-0.071011	-41.967678	-12.189610	-4.571465	-14.880704	-10.325897	0.000000	-10.000000	0.000000	0.000000	-10.000000	1023.000000	1023.000000	2046.000000
15.120000	-0.071357	-42.172100	-12.533297	-4.871402	-14.749744	-10.017656	0.000000	-10.000000	0.000000	0.000000	-10.000000	1023.000000	1023.000000	2046.000000
15.140000	-0.071493	-42.252071	-12.488423	-4.637603	-14.556583	-10.569463	0.000000	-10.000000	0.008333	0.000000	-10.000000	1023.000000	1023.000000	2046.000000
15.160000	-0.071395	-42.194447	-12.183127	-4.673203	-15.040579	-10.297539	0.000000	-10.000000	0.008333	0.000000	-10.000000	1023.000000	1023.000000	2046.000000
15.180000	-0.071378	-42.184303	-12.544902	-5.042051	-14.762995	-9.834354	0.000000	-10.000000	0.016667	-0.333333	-10.000000	1023.000000	1023.000000	2046.000000
15.200000	-0.070992	-41.956104	-12.541486	-4.521587	-14.305361	-10.587673	0.000000	-10.000000	0.016667	-1.050000	-10.000000	1023.000000	1023.000000	2046.000000
15.220000	-0.070928	-41.918266	-12.153930	-4.475263	-14.924294	-10.364780	0.000000	-10.000000	0.016667	-1.800000	-10.333333	1023.000000	1023.000000	2046.000000
15.240000	-0.071347	-42.166069	-12.601231	-4.721923	-14.739245	-10.103669	0.000000	-10.000000	0.016667	-2.116667	-11.000000	1023.000000	1023.000000	2046.000000
15.260000	-0.071972	-42.535343	-12.637298	-4.715156	-14.643056	-10.539833	0.000000	-10.000000	0.008333	-1.833333	-11.666667	1023.000000	1023.000000	2046.000000
15.280000	-0.072845	-43.051304	-12.485817	-4.792984	-15.202176	-10.570327	0.000000	-10.000000	0.008333	-1.083333	-12.000000	1023.000000	1023.000000	2046.000000
15.300000	-0.073682	-43.545872	-12.989294	-5.349698	-15.063920	-10.142959	0.000000	-10.000000	-0.008333	-0.433333	-12.000000	1023.000000	1023.000000	2046.000000
15.320000	-0.075263	-44.480686	-13.082257	-5.052775	-15.302770	-11.042885	0.000000	-10.000000	-0.016667	0.266667	-12.000000	1023.000000	1023.000000	2046.000000
15.340000	-0.076258	-45.068352	-13.033266	-5.007445	-16.034235	-10.993407	0.000000	-10.000000	-0.016667	1.133333	-12.000000	1023.000000	1023.000000	2046.000000
15.360000	-0.076453	-45.183563	-13.531279	-5.184721	-15.885924	-10.581640	0.000000	-10.000000	-0.008333	2.300000	-12.000000	1023.000000	1023.000000	2046.000000
15.380000	-0.076891	-45.442394	-13.487811	-4.541699	-16.002867	-11.410016	0.000000	-10.000000	0.000000	3.333333	-12.000000	1023.000000	1023.000000	2046.000000
15.400000	-0.076394	-45.148613	-13.311803	-4.301128	-16.371445	-11.164237	0.000000	-10.000000	0.000000	3.583333	-12.000000	1023.000000	1023.000000	2046.000000
15.420000	-0.075542	-44.645229	-13.526133	-4.531295	-16.057524	-10.530276	0.000000	-10.000000	0.000000	3.183333	-12.000000	1023.000000	1023.000000	2046.000000
15.440000	-0.075840	-44.821415	-13.415617	-3.804326	-16.208427	-11.393045	0.000000	-10.000000	0.000000	2.416667	-12.000000	1023.000000	1023.000000	2046.000000
15.460000	-0.075290	-44.496101	-13.335180	-3.568115	-16.377420	-11.215385	0.000000	-10.000000	0.000000	1.733333	-12.000000	1023.000000	1023.000000	2046.000000
15.480000	-0.074410	-43.976425	-13.574107	-3.909801	-15.954371	-10.538145	0.000000	-10.000000	0.008333	1.183333	-12.000000	1023.000000	1023.000000	2046.000000
15.500000	-0.074801	-44.207344	-13.403008	-3.284832	-16.083958	-11.435549	0.000000	-10.000000	0.008333	0.650000	-12.000000	1023.000000	1023.000000	2046.000000
15.520000	-0.074433	-43.990150	-13.298079	-3.239571	-16.254396	-11.198103	0.000000	-10.000000	0.008333	0.216667	-12.000000	1023.000000	1023.000000	2046.000000
15.540000	-0.073445	-43.405975	-13.487295	-3.670990	-15.725362	-10.522328	0.000000	-10.000000	0.000000	0.000000	-12.000000	1023.000000	1023.000000	2046.000000
15.560000	-0.073979	-43.721554	-13.160394	-3.247026	-16.014053	-11.300080	0.000000	-10.000000	0.000000	0.000000	-12.000000	1023.000000	1023.000000	2046.000000
15.580000	-0.073564	-43.476097	-13.101688	-3.318676	-15.932462	-11.123272	0.000000	-10.000000	0.008333	-0.283333	-12.000000	1023.000000	1023.000000	2046.000000
15.600000	-0.072646	-42.933636	-13.161206	-3.815309	-15.405032	-10.552088	0.000000	-10.000000	0.000000	-0.833333	-12.000000	1023.000000	1023.000000	2046.000000
15.620000	-0.073416	-43.388584	-12.744630	-3.562788	-15.918280	-11.162887	0.000000	-10.000000	0.008333	-1.400000	-12.000000	1023.000000	1023.000000	2046.000000
15.640000	-0.073372	-43.363102	-13.084844	-3.656325	-15.600859	-11.021074	0.000000	-10.000000	0.000000	-1.583333	-12.000000	1023.000000	1023.000000	2046.000000
15.660000	-0.073134	-43.221905	-13.174595	-4.045815	-15.212005	-10.789492	0.000000	-10.000000	0.008333	-1.366667	-12.000000	1023.000000	1023.000000	2046.000000
15.680000	-0.073936	-43.696449	-12.808982	-4.000657	-15.830288	-11.056522	0.000000	-10.000000	0.000000	-0.800000	-12.000000	1023.000000	1023.000000	2046.000000
15.700000	-0.074103	-43.794807	-13.330796	-4.390507	-15.393658	-10.679846	0.000000	-10.000000	0.008333	-0.333333	-12.000000	1023.000000	1023.000000	2046.000000
15.720000	-0.074445	-43.997215	-13.099813	-4.384527	-15.375115	-11.137759	0.000000	-10.000000	0.008333	0.000000	-12.000000	1023.000000	1023.000000	2046.000000
15.740000	-0.074918	-44.276505	-12.825377	-4.462980	-15.883245	-11.104902	0.000000	-10.000000	0.008333	0.000000	-12.000000	1023.000000	1023.000000	2046.000000
15.760000	-0.074881	-44.254566	-13.352251	-5.018937	-15.389374	-10.494004	0.000000	-10.000000	-0.008333	0.000000	-12.000000	1023.000000	1023.000000	2046.000000
15.780000	-0.075802	-44.799110	-13.123381	-4.700185	-15.636060	-11.339486	0.000000	-10.000000	-0.008333	0.000000	-12.000000	1023.000000	1023.000000	2046.000000
15.800000	-0.075910	-44.862946	-12.983459	-4.811817	-15.971338	-11.096330	0.000000	-10.000000	-0.008333	0.000000	-12.000000	1023.000000	1023.000000	2046.000000
15.820000	-0.075491	-44.615295	-13.447206	-5.314209	-15.381760	-10.472121	0.000000	-10.000000	0.000000	0.000000	-12.000000	1023.000000	1023.000000	2046.000000
15.840000	-0.076188	-45.026932	-13.090385	-4.946503	-15.743255	-11.246788	0.000000	-10.000000	0.000000	0.000000	-12.000000	1023.000000	1023.000000	2046.000000
15.860000	-0.076022	-44.929104	-13.212737	-5.005036	-15.684941	-11.026390	0.000000	-10.000000	0.000000	0.000000	-12.000000	1023.000000	1023.000000	2046.000000
15.880000	-0.075150	-44.413940	-13.432147	-5.313879	-15.079418	-10.588497	0.000000	-10.000000	0.000000	0.000000	-12.000000	1023.000000	1023.000000	2046.000000
15.900000	-0.075552	-44.651138	-12.839788	-5.011860	-15.765011	-11.034479	0.000000	-10.000000	0.000000	0.000000	-12.000000	1023.000000	1023.000000	2046.000000
15.920000	-0.075181	-44.432209	-13.235056	-4.972230	-15.320080	-10.904844	0.000000	-10.000000	0.000000	0.000000	-12.000000	1023.000000	1023.000000	2046.000000
15.940000	-0.074174	-43.836590	-13.222307	-5.130431	-14.895571	-10.588280	0.000000	-10.000000	0.000000	0.000000	-12.000000	1023.000000	1023.000000	2046.000000
15.960000	-0.074517	-44.039314	-12.723056	-4.901428	-15.474063	-10.940769	0.000000	-10.000000	0.016667	0.000000	-12.000000	1023.000000	1023.000000	2046.000000
15.980000	-0.074321	-43.923450	-12.984799	-4.837841	-15.205314	-10.895496	0.000000	-10.000000	0.025000	0.000000	-12.000000	1023.000000	1023.000000	2046.000000
16.000000	-0.073201	-43.261578	-13.140474	-5.154135	-14.636256	-10.330711	0.000000	-10.000000	0.025000	0.000000	-12.000000	1023.000000	1023.000000	2046.000000
16.020000	-0.073680	-43.544865	-12.646050	-4.783586	-15.218178	-10.897049	0.000000	-10.000000	0.008333	0.000000	-12.000000	1023.000000	1023.000000	2046.000000
16.040001	-0.073403	-43.381138	-12.667874	-4.734717	-15.165832	-10.812716	0.000000	-10.000000	0.000000	0.000000	-12.000000	1023.000000	1023.000000	2046.000000
16.059999	-0.072486	-42.839291	-13.058987	-5.194575	-14.493729	-10.092000	0.000000	-10.000000	0.000000	0.000000	-12.000000	1023.000000	1023.000000	2046.000000
16.080000	-0.072915	-43.092644	-12.593390	-4.713387	-14.938482	-10.847384	0.000000	-10.000000	0.000000	0.000000	-12.000000	1023.000000	1023.000000	2046.000000
16.100000	-0.072785	-43.016045	-12.414941	-4.731299	-15.202544	-10.667261	0.000000	-10.000000	0.000000	0.000000	-12.000000	1023.000000	1023.000000	2046.000000
16.120001	-0.071810	-42.439739	-12.931652	-5.169558	-14.407285	-9.931245	0.000000	-10.000000	0.000000	0.000000	-12.000000	1023.000000	1023.000000	2046.000000
16.139999	-0.072324	-42.743671	-12.509782	-4.662453	-14.834626	-10.736810	0.000000	-10.000000	0.008333	0.000000	-12.000000	1023.000000	1023.000000	2046.000000
16.160000	-0.072307	-42.733734	-12.283694	-4.702127	-15.119823	-10.628093	0.000000	-10.000000	0.008333	0.000000	-12.000000	1023.000000	1023.000000	2046.000000
16.180000	-0.071867	-42.473640	-12.883978	-5.107064	-14.495671	-9.986926	0.000000	-10.000000	0.008333	0.000000	-12.000000	1023.000000	1023.000000	2046.000000
16.200001	-0.072289	-42.722614	-12.783763	-4.665276	-14.481639	-10.791939	0.000000	-10.000000	0.000000	0.000000	-12.000000	1023.000000	1023.000000	2046.000000
16.219999	-0.072747	-42.993511	-12.206037	-4.699139	-15.359319	-10.729017	0.000000	-10.000000	0.000000	0.000000	-12.000000	1023.000000	1023.000000	2046.000000
16.240000	-0.072309	-42.734707	-12.896877	-5.046054	-14.645092	-10.146685	0.000000	-10.000000	0.000000	0.000000	-12.000000	1023.000000	1023.000000	2046.000000
16.260000	-0.072356	-42.762413	-12.709657	-4.659290	-14.615242	-10.778226	0.000000	-10.000000	0.000000	0.000000	-12.000000	1023.000000	1023.000000	2046.000000
16.280001	-0.072869	-43.065804	-12.130833	-4.964328	-15.531990	-10.438654	0.000000	-10.000000	0.000000	0.000000	-12.000000	1023.000000	1023.000000	2046.000000
16.299999	-0.071816	-42.443272	-12.933857	-5.021238	-14.467710	-10.020467	0.000000	-10.000000	0.000000	0.000000	-12.000000	1023.000000	1023.000000	2046.000000
16.320000	-0.071943	-42.518421	-12.453032	-4.496938	-14.767194	-10.801258	0.000000	-10.000000	0.000000	0.000000	-12.000000	1023.000000	1023.000000	2046.000000
16.340000	-0.072130	-42.628746	-12.531942	-4.637655	-14.973179	-10.485970	0.000000	-10.000000	0.000000	0.000000	-12.000000	1023.000000	1023.000000	2046.000000
16.360001	-0.072350	-42.758705	-12.927383	-4.712363	-14.485262	-10.633697	0.000000	-10.000000	0.000000	0.000000	-12.000000	1023.000000	1023.000000	2046.000000
16.379999	-0.073432	-43.398384	-12.243277	-4.814550	-15.645152	-10.695406	0.000000	-10.000000	-0.008333	0.000000	-12.000000	1023.000000	1023.000000	2046.000000
16.400000	-0.073880	-43.662807	-13.142958	-5.403450	-14.930350	-10.186049	0.000000	-10.000000	-0.016667	0.000000	-12.000000	1023.000000	1023.000000	2046.000000
16.420000	-0.075142	-44.408672	-12.997890	-5.031309	-15.284768	-11.094707	0.000000	-10.000000	-0.025000	0.000000	-12.000000	1023.000000	1023.000000	2046.000000
16.440001	-0.076757	-45.363178	-12.874763	-5.156402	-16.176109	-11.155904	0.000000	-10.000000	-0.016667	0.783333	-12.000000	1023.000000	1023.000000	2046.000000
16.459999	-0.076605	-45.273495	-13.758774	-5.420056	-15.476732	-10.617931	0.000000	-10.000000	-0.008333	1.916667	-12.000000	1023.000000	1023.000000	2046.000000
16.480000	-0.077669	-45.902351	-13.247459	-4.778439	-16.461020	-11.415432	0.000000	-10.000000	-0.008333	3.300000	-12.000000	1023.000000	1023.000000	2046.000000
16.500000	-0.077580	-45.849590	-13.569806	-4.677381	-16.408924	-11.193480	0.000000	-10.000000	-0.008333	3.966667	-12.000000	1023.000000	1023.000000	2046.000000
16.520000	-0.076742	-45.354305	-13.861935	-4.395987	-15.791135	-11.305248	0.000000	-10.000000	-0.008333	4.050000	-12.000000	1023.000000	1023.000000	2046.000000
16.540001	-0.076932	-45.467094	-13.036207	-4.043710	-16.939428	-11.447750	0.000000	-10.000000	-0.008333	3.683333	-12.000000	1023.000000	1023.000000	2046.000000
16.559999	-0.075907	-44.861332	-13.908297	-4.323309	-15.964427	-10.665300	0.000000	-10.000000	-0.008333	3.166667	-12.000000	1023.000000	1023.000000	2046.000000
16.580000	-0.075922	-44.869698	-13.484275	-3.652665	-16.326271	-11.406487	0.000000	-10.000000	-0.008333	2.816667	-12.000000	1023.000000	1023.000000	2046.000000
16.600000	-0.075956	-44.890102	-13.334782	-3.541610	-16.668388	-11.345323	0.000000	-10.000000	0.000000	2.600000	-12.000000	1023.000000	1023.000000	2046.000000
16.620001	-0.074847	-44.234814	-13.892160	-3.564847	-15.619769	-11.158039	0.000000	-10.000000	0.000000	2.366667	-12.000000	1023.000000	1023.000000	2046.000000
16.639999	-0.075252	-44.473904	-13.037653	-3.348430	-16.707996	-11.379826	0.000000	-10.000000	0.000000	2.150000	-12.000000	1023.000000	1023.000000	2046.000000
16.660000	-0.074181	-43.841015	-13.775475	-3.781200	-15.686147	-10.598195	0.000000	-10.000000	0.000000	1.933333	-12.000000	1023.000000	1023.000000	2046.000000
16.680000	-0.074400	-43.970177	-13.081161	-3.334265	-16.213076	-11.341676	0.000000	-10.000000	0.000000	1.466667	-12.000000	1023.000000	1023.000000	2046.000000
16.700001	-0.074096	-43.790516	-13.227878	-3.645032	-15.986460	-10.931146	0.000000	-10.000000	0.000000	0.816667	-12.000000	1023.000000	1023.000000	2046.000000
16.719999	-0.073607	-43.501766	-13.307451	-3.524935	-15.430303	-11.239078	0.000000	-10.000000	0.000000	0.233333	-12.000000	1023.000000	1023.000000	2046.000000
16.740000	-0.073943	-43.700359	-12.650514	-3.626793	-16.264441	-11.158614	0.000000	-10.000000	-0.008333	0.000000	-12.000000	1023.000000	1023.000000	2046.000000
16.760000	-0.072823	-43.038574	-13.463364	-4.100704	-14.955923	-10.518585	0.000000	-10.000000	-0.008333	0.616667	-12.000000	1023.000000	1023.000000	2046.000000
16.780001	-0.073533	-43.458271	-12.577210	-3.858950	-16.032639	-10.989475	0.000000	-10.000000	-0.016667	1.500000	-12.000000	1023.000000	1023.000000	2046.000000
16.799999	-0.073294	-43.316910	-13.317969	-4.554809	-15.261262	-10.182871	0.000000	-10.000000	-0.016667	2.483333	-12.000000	1023.000000	1023.000000	2046.000000
16.820000	-0.073573	-43.481419	-13.135992	-4.193470	-15.273235	-10.878721	0.000000	-10.000000	-0.025000	2.900000	-12.000000	1023.000000	1023.000000	2046.000000
16.840000	-0.073978	-43.720768	-12.791702	-4.428412	-15.770264	-10.730389	0.000000	-10.000000	-0.016667	3.166667	-12.000000	1023.000000	1023.000000	2046.000000
16.860001	-0.073065	-43.181435	-13.494769	-4.822963	-14.571025	-10.292680	0.000000	-10.000000	-0.016667	3.516667	-12.000000	1023.000000	1023.000000	2046.000000
16.879999	-0.073774	-43.600666	-12.690974	-4.627264	-15.596575	-10.685852	0.000000	-10.000000	-0.025000	4.050000	-12.000000	1023.000000	1023.000000	2046.000000
16.900000	-0.073541	-43.462925	-13.157699	-5.062777	-15.101440	-10.141007	0.000000	-10.000000	-0.041667	4.666667	-12.000000	1023.000000	1023.000000	2046.000000
16.920000	-0.073030	-43.160892	-13.458409	-4.852322	-14.343788	-10.506372	0.000000	-10.000000	-0.050000	5.333333	-12.000000	1023.000000	1023.000000	2046.000000
16.940001	-0.073203	-43.262959	-12.537637	-4.869888	-15.356409	-10.499024	0.000000	-10.000000	-0.050000	6.016667	-12.000000	1023.000000	1023.000000	2046.000000
16.959999	-0.071779	-42.421665	-13.387131	-5.451526	-14.045729	-9.537282	0.000000	-10.000000	-0.066667	6.750000	-12.000000	1023.000000	1023.000000	2046.000000
16.980000	-0.071573	-42.299580	-13.003455	-4.924629	-14.150730	-10.220766	0.000000	-10.000000	-0.083333	7.516667	-12.000000	1023.000000	1023.000000	2046.000000
17.000000	-0.071123	-42.033760	-12.590551	-4.921398	-14.425554	-10.096255	0.000000	-10.000000	-0.091667	8.333333	-12.000000	1023.000000	1023.000000	2046.000000
17.020000	-0.068939	-40.743195	-13.260998	-5.120738	-12.842050	-9.519411	0.000000	-10.000000	-0.075000	9.233334	-6.333333	1023.000000	1023.000000	2046.000000
17.040001	-0.068523	-40.497128	-12.148884	-4.756536	-13.797257	-9.794452	0.000000	-10.000000	-0.091667	10.833333	8.000000	1023.000000	1023.000000	2046.000000
17.059999	-0.067419	-39.844658	-12.488729	-5.036040	-13.102969	-9.216921	0.000000	-10.000000	-0.116667	12.133333	22.333334	1023.000000	1023.000000	2046.000000
17.080000	-0.065751	-38.859005	-12.859014	-4.791567	-11.908604	-9.299821	0.000000	-10.000000	-0.150000	13.100000	31.000000	1023.000000	1023.000000	2046.000000
17.100000	-0.065164	-38.511925	-11.695239	-4.584651	-12.895418	-9.336618	0.000000	-10.000000	-0.150000	13.216667	32.333332	1023.000000	1023.000000	2046.000000
17.120001	-0.063249	-37.380028	-12.261599	-5.118048	-11.739280	-8.261100	0.000000	-10.000000	-0.158333	13.866667	35.000000	1023.000000	1023.000000	2046.000000
17.139999	-0.061823	-36.537605	-12.176991	-4.571387	-11.077037	-8.712189	0.000000	-10.000000	-0.183333	14.983334	39.333332	1023.000000	1023.000000	2046.000000
17.160000	-0.061239	-36.192371	-11.206178	-4.490180	-11.872398	-8.623615	0.000000	-10.000000	-0.208333	16.350000	44.166668	1023.000000	1023.000000	2046.000000
17.180000	-0.058788	-34.743423	-11.991431	-4.977646	-10.200802	-7.573545	0.000000	-10.000000	-0.241667	17.633333	49.666668	1023.000000	1023.000000	2046.000000
17.200001	-0.057930	-34.236473	-11.318385	-4.451039	-10.440565	-8.026482	0.000000	-10.000000	-0.266667	18.866667	55.500000	1023.000000	1023.000000	2046.000000
17.219999	-0.057335	-33.884838	-10.982755	-4.486139	-10.537238	-7.878706	0.000000	-10.000000	-0.300000	19.933332	61.500000	1023.000000	1023.000000	2046.000000
17.240000	-0.055269	-32.664066	-11.653866	-4.746380	-9.008837	-7.254983	0.000000	-10.000000	-0.333333	21.083334	67.833336	1023.000000	1023.000000	2046.000000
17.260000	-0.054748	-32.355824	-10.772624	-4.435862	-9.621024	-7.526314	0.000000	-10.000000	-0.375000	22.133333	74.666664	1023.000000	1023.000000	2046.000000
17.280001	-0.053970	-31.896214	-10.568765	-4.545009	-9.591212	-7.191228	0.000000	-10.000000	-0.400000	23.283335	81.833336	1023.000000	1023.000000	2046.000000
17.299999	-0.051744	-30.580698	-11.120070	-4.522603	-8.104850	-6.833177	0.000000	-10.000000	-0.425000	24.116667	89.333336	1023.000000	1023.000000	2046.000000
17.320000	-0.050957	-30.115379	-9.996423	-4.273071	-8.997547	-6.848338	0.000000	-10.000000	-0.433333	24.966667	97.000000	1023.000000	1023.000000	2046.000000
17.340000	-0.049417	-29.205658	-10.445178	-4.865395	-8.165440	-5.729644	0.000000	-10.000000	-0.466667	25.583334	105.333336	1023.000000	1023.000000	2046.000000
17.360001	-0.047377	-27.999640	-10.554069	-4.123410	-7.067450	-6.254711	0.000000	-10.000000	-0.483333	26.100000	113.833336	1023.000000	1023.000000	2046.000000
17.379999	-0.046490	-27.475508	-9.411042	-4.000434	-7.960900	-6.103130	0.000000	-10.000000	-0.508333	26.566668	122.666664	1023.000000	1023.000000	2046.000000
17.400000	-0.044763	-26.454777	-10.059705	-4.615506	-6.813923	-4.965643	0.000000	-10.000000	-0.508333	27.100000	131.500000	1023.000000	1023.000000	2046.000000
17.420000	-0.043978	-25.991047	-10.189202	-4.169051	-6.186151	-5.446642	0.000000	-10.000000	-0.533333	27.549999	140.500000	1023.000000	1023.000000	2046.000000
17.440001	-0.043999	-26.003305	-9.127414	-4.142511	-7.249938	-5.483442	0.000000	-10.000000	-0.533333	28.150000	149.500000	1023.000000	1023.000000	2046.000000
17.459999	-0.043299	-25.589722	-9.774716	-4.778788	-6.470711	-4.565507	0.000000	-10.000000	-0.550000	28.550001	158.833328	1023.000000	1023.000000	2046.000000
17.480000	-0.043353	-25.621418	-10.202930	-4.332504	-5.916173	-5.169810	0.000000	-10.000000	-0.550000	28.966667	168.166672	1023.000000	1023.000000	2046.000000
17.500000	-0.044254	-26.154171	-9.286781	-4.166767	-7.337853	-5.362771	0.000000	-10.000000	-0.575000	29.033333	177.833328	1023.000000	1023.000000	2046.000000
17.520000	-0.042961	-25.389875	-9.897655	-4.622562	-6.519634	-4.350026	0.000000	-10.000000	-0.583333	29.216667	187.500000	1023.000000	1023.000000	2046.000000
17.540001	-0.041851	-24.734051	-10.066063	-3.865760	-5.907269	-4.894959	0.000000	-10.000000	-0.600000	29.583334	197.333328	1023.000000	1023.000000	2046.000000
17.559999	-0.041196	-24.346907	-8.917618	-3.637502	-6.885166	-4.906621	0.000000	-10.000000	-0.616667	29.866667	207.000000	1023.000000	1023.000000	2046.000000
17.580000	-0.038959	-23.025036	-9.572158	-4.018339	-5.637213	-3.797326	0.000000	-10.000000	-0.625000	30.200001	216.833328	1023.000000	1023.000000	2046.000000
17.600000	-0.037715	-22.289619	-9.391409	-3.389757	-5.346741	-4.161711	0.000000	-10.000000	-0.616667	30.466667	227.000000	1023.000000	1023.000000	2046.000000
17.620001	-0.037259	-22.019899	-8.625154	-3.126797	-5.999904	-4.268045	0.000000	-10.000000	-0.608333	30.816666	237.333328	1023.000000	1023.000000	2046.000000
17.639999	-0.034889	-20.619629	-9.384786	-3.393822	-4.542554	-3.298466	0.000000	-10.000000	-0.608333	30.950001	247.500000	1023.000000	1023.000000	2046.000000
17.660000	-0.033940	-20.058685	-8.850524	-2.932505	-4.766270	-3.509387	0.000000	-10.000000	-0.625000	31.150000	257.666656	1023.000000	1023.000000	2046.000000
17.680000	-0.033300	-19.680288	-8.400045	-2.867478	-5.022848	-3.389916	0.000000	-10.000000	-0.625000	31.333334	268.000000	1023.000000	1023.000000	2046.000000
17.700001	-0.030932	-18.280554	-9.020152	-3.044694	-3.536227	-2.679482	0.000000	-10.000000	-0.633333	31.450001	278.500000	1023.000000	1023.000000	2046.000000
17.719999	-0.029886	-17.662701	-8.161419	-2.732052	-3.943422	-2.825809	0.000000	-10.000000	-0.625000	31.433334	289.000000	1023.000000	1023.000000	2046.000000
17.740000	-0.028816	-17.030025	-7.759230	-2.862071	-3.886474	-2.522251	0.000000	-10.000000	-0.616667	31.083334	299.500000	1023.000000	1023.000000	2046.000000
17.760000	-0.026317	-15.553529	-8.134734	-2.924141	-2.461638	-2.033015	0.000000	-10.000000	-0.608333	31.050001	310.000000	1023.000000	1023.000000	2046.000000
17.780001	-0.025054	-14.806966	-7.240449	-2.701085	-2.827954	-2.037477	0.000000	-10.000000	-0.616667	31.000000	320.333344	1023.000000	1023.000000	2046.000000
17.799999	-0.023525	-13.903191	-7.052445	-3.015069	-2.467739	-1.367937	0.000000	-10.000000	-0.625000	31.200001	330.666656	1023.000000	1023.000000	2046.000000
17.820000	-0.021662	-12.802166	-7.356472	-2.724352	-1.219797	-1.501544	0.000000	-10.000000	-0.616667	31.100000	341.000000	1023.000000	1023.000000	2046.000000
17.840000	-0.020978	-12.397833	-6.168698	-2.793863	-2.047719	-1.387554	0.000000	-10.000000	-0.583333	30.750000	351.333344	1023.000000	1023.000000	2046.000000
17.860001	-0.018789	-11.104515	-6.631774	-3.310619	-0.677735	-0.484387	0.000000	-10.000000	-0.583333	30.383333	361.500000	1023.000000	1023.000000	2046.000000
17.879999	-0.018383	-10.864559	-5.931190	-3.119640	-1.051108	-0.762621	0.000000	-10.000000	-0.591667	30.150000	371.833344	1023.000000	1023.000000	2046.000000
17.900000	-0.017194	-10.161734	-5.797582	-3.499553	-0.724737	-0.139861	0.000000	-10.000000	-0.608333	30.016666	382.166656	1023.000000	1023.000000	2046.000000
17.920000	-0.016578	-9.797452	-5.784625	-3.277586	-0.263821	-0.471420	0.000000	-10.000000	-0.600000	30.083334	392.500000	1023.000000	1023.000000	2046.000000
17.940001	-0.016300	-9.633104	-5.104881	-3.465426	-0.749843	-0.312954	0.000000	-10.000000	-0.600000	30.100000	402.500000	1023.000000	1023.000000	2046.000000
17.959999	-0.014549	-8.598709	-5.563963	-3.537769	0.554961	-0.051937	0.000000	-10.000000	-0.600000	30.316668	412.500000	1023.000000	1023.000000	2046.000000
17.980000	-0.013750	-8.126446	-4.606120	-3.462455	-0.054252	-0.003619	0.000000	-10.000000	-0.583333	30.316668	422.500000	1023.000000	1023.000000	2046.000000
18.000000	-0.011750	-6.944448	-4.630416	-3.798923	0.610541	0.874351	0.000000	-10.000000	-0.583333	30.433334	432.500000	1023.000000	1023.000000	2046.000000
18.020000	-0.009684	-5.723271	-4.656406	-3.262957	1.550431	0.645661	0.000000	-10.000000	-0.566667	30.500000	442.500000	1023.000000	1023.000000	2046.000000
18.040001	-0.008506	-5.027098	-3.615451	-3.080560	0.950756	0.718157	0.000000	-10.000000	-0.583333	30.483334	452.500000	1023.000000	1023.000000	2046.000000
18.059999	-0.005735	-3.389220	-3.804452	-3.324357	2.011163	1.728426	0.000000	-10.000000	-0.575000	30.433334	462.666656	1023.000000	1023.000000	2046.000000
18.080000	-0.004239	-2.505302	-3.523243	-2.833238	2.369977	1.481203	0.000000	-10.000000	-0.600000	30.283335	473.000000	1023.000000	1023.000000	2046.000000
18.100000	-0.003106	-1.835579	-2.807941	-2.742311	2.077667	1.637007	0.000000	-10.000000	-0.608333	30.183334	483.333344	1023.000000	1023.000000	2046.000000
18.120001	-0.000911	-0.538229	-3.066954	-2.661005	3.248796	1.940935	0.000000	-10.000000	-0.600000	30.183334	493.500000	1023.000000	1023.000000	2046.000000
18.139999	0.000285	0.168268	-2.168003	-2.481266	2.815835	2.001702	0.000000	-10.000000	-0.591667	30.050001	503.500000	1023.000000	1023.000000	2046.000000
18.160000	0.002102	1.242525	-2.258696	-2.890410	3.456878	2.934753	0.000000	-10.000000	-0.583333	30.116667	513.500000	1023.000000	1023.000000	2046.000000
18.180000	0.003310	1.956221	-2.245935	-2.294989	4.055358	2.441786	0.000000	-10.000000	-0.608333	30.050001	523.500000	1023.000000	1023.000000	2046.000000
18.200001	0.003865	2.284225	-1.299099	-2.274898	3.393778	2.464445	0.000000	-10.000000	-0.591667	29.900000	533.500000	1023.000000	1023.000000	2046.000000
18.219999	0.006007	3.549906	-1.487095	-2.580865	4.286657	3.331209	0.000000	-10.000000	-0.583333	29.583334	543.500000	1023.000000	1023.000000	2046.000000
18.240000	0.007380	4.361778	-1.151530	-2.071291	4.539390	3.045209	0.000000	-10.000000	-0.550000	29.000000	553.500000	1023.000000	1023.000000	2046.000000
18.260000	0.007293	4.310300	-0.531189	-2.354752	3.845200	3.351040	0.000000	-10.000000	-0.533333	28.583334	563.166687	1023.000000	1023.000000	2046.000000
18.280001	0.009043	5.344659	-0.974492	-2.305315	4.882914	3.741553	0.000000	-10.000000	-0.508333	28.000000	572.833313	1023.000000	1023.000000	2046.000000
18.299999	0.009504	5.616939	-0.719594	-1.939502	4.780177	3.495859	0.000000	-10.000000	-0.500000	27.799999	582.166687	1023.000000	1023.000000	2046.000000
18.320000	0.009256	5.470330	-0.293246	-2.108091	4.304050	3.567617	0.000000	-10.000000	-0.491667	27.500000	591.500000	1023.000000	1023.000000	2046.000000
18.340000	0.010205	6.031068	-0.738040	-1.988836	5.243307	3.514638	0.000000	-10.000000	-0.491667	27.516666	600.666687	1023.000000	1023.000000	2046.000000
18.360001	0.010533	6.224714	-0.089425	-1.984550	4.706491	3.592198	0.000000	-10.000000	-0.491667	27.683334	609.833313	1023.000000	1023.000000	2046.000000
18.379999	0.010844	6.408774	-0.150642	-2.345021	4.826905	4.077532	0.000000	-10.000000	-0.491667	27.583334	619.166687	1023.000000	1023.000000	2046.000000
18.400000	0.010750	6.352987	-0.359727	-1.916120	5.103373	3.525461	0.000000	-10.000000	-0.466667	27.266666	628.333313	1023.000000	1023.000000	2046.000000
18.420000	0.009861	5.827844	0.123157	-1.958817	4.277766	3.385738	0.000000	-10.000000	-0.433333	26.550001	637.500000	1023.000000	1023.000000	2046.000000
18.440001	0.010622	6.277688	-0.236233	-2.195931	4.731760	3.978093	0.000000	-10.000000	-0.425000	25.950001	646.500000	1023.000000	1023.000000	2046.000000
18.459999	0.011013	6.508745	-0.112756	-1.672097	4.711379	3.582218	0.000000	-10.000000	-0.433333	25.583334	655.333313	1023.000000	1023.000000	2046.000000
18.480000	0.011169	6.600652	0.229379	-1.651044	4.378999	3.643317	0.000000	-10.000000	-0.441667	25.333334	663.833313	1023.000000	1023.000000	2046.000000
18.500000	0.012501	7.388074	0.039604	-1.335316	5.081695	3.602091	0.000000	-10.000000	-0.425000	25.316668	672.333313	1023.000000	1023.000000	2046.000000
18.520000	0.013158	7.776233	0.502708	-1.224722	4.766677	3.731570	0.000000	-10.000000	-0.408333	24.916668	680.666687	1023.000000	1023.000000	2046.000000
18.540001	0.014752	8.718638	0.437928	-1.382174	5.272695	4.390190	0.000000	-10.000000	-0.391667	24.450001	689.000000	1023.000000	1023.000000	2046.000000
18.559999	0.015478	9.147261	0.672067	-0.800413	5.258053	4.017553	0.000000	-10.000000	-0.375000	23.616667	697.000000	1023.000000	1023.000000	2046.000000
18.580000	0.015929	9.414006	0.933001	-0.857103	5.143320	4.194789	0.000000	-10.000000	-0.350000	23.083334	705.000000	1023.000000	1023.000000	2046.000000
18.600000	0.017336	10.245490	0.755177	-0.594066	5.845582	4.238797	0.000000	-10.000000	-0.308333	22.200001	713.000000	1023.000000	1023.000000	2046.000000
18.620001	0.018416	10.884139	1.296524	-0.476087	5.632602	4.431100	0.000000	-10.000000	-0.275000	21.633333	720.666687	1023.000000	1023.000000	2046.000000
18.639999	0.019389	11.458841	1.405791	-0.751717	5.849865	4.954902	0.000000	-10.000000	-0.250000	20.500000	728.000000	1023.000000	1023.000000	2046.000000
18.660000	0.020518	12.126276	1.440276	-0.204482	6.378660	4.511822	0.000000	-10.000000	-0.250000	19.666668	735.000000	1023.000000	1023.000000	2046.000000
18.680000	0.021386	12.639219	2.092582	-0.337573	6.077417	4.806794	0.000000	-10.000000	-0.233333	18.766668	741.833313	1023.000000	1023.000000	2046.000000
18.700001	0.023123	13.665734	1.953055	-0.613812	6.767177	5.559315	0.000000	-10.000000	-0.208333	17.833334	748.333313	1023.000000	1023.000000	2046.000000
18.719999	0.024031	14.202409	2.246659	-0.109765	6.865768	5.199747	0.000000	-10.000000	-0.183333	16.900000	754.500000	1023.000000	1023.000000	2046.000000
18.740000	0.024477	14.465998	2.583930	-0.297646	6.819103	5.360610	0.000000	-10.000000	-0.158333	15.883333	760.166687	1023.000000	1023.000000	2046.000000
18.760000	0.025777	15.234027	2.451297	-0.360595	7.514342	5.628982	0.000000	-10.000000	-0.141667	15.100000	765.666687	1023.000000	1023.000000	2046.000000
18.780001	0.026313	15.550801	2.944014	-0.253970	7.318617	5.542140	0.000000	-10.000000	-0.125000	14.066668	770.833313	1023.000000	1023.000000	2046.000000
18.799999	0.026644	15.746716	3.117919	-0.753521	7.356956	6.025362	0.000000	-10.000000	-0.116667	12.933333	775.666687	1023.000000	1023.000000	2046.000000
18.820000	0.026727	15.795473	3.124179	-0.305200	7.619790	5.356704	0.000000	-10.000000	-0.100000	11.833334	780.166687	1023.000000	1023.000000	2046.000000
18.840000	0.026723	15.793494	3.540615	-0.641720	7.341442	5.553158	0.000000	-10.000000	-0.083333	11.183333	784.166687	1023.000000	1023.000000	2046.000000
18.860001	0.027354	16.166451	3.412991	-1.256562	7.661344	6.348677	0.000000	-10.000000	-0.066667	10.833333	788.166687	1023.000000	1023.000000	2046.000000
18.879999	0.027697	16.368711	3.438292	-0.567282	7.922200	5.575503	0.000000	-10.000000	-0.050000	10.750000	791.833313	1023.000000	1023.000000	2046.000000
18.900000	0.028404	16.786713	3.966456	-0.740164	7.670485	5.889936	0.000000	-10.000000	-0.050000	10.483334	795.500000	1023.000000	1023.000000	2046.000000
18.920000	0.029343	17.341574	3.772572	-1.165136	8.092175	6.641963	0.000000	-10.000000	-0.050000	10.250000	799.000000	1023.000000	1023.000000	2046.000000
18.940001	0.030312	17.914427	3.814474	-0.304896	8.483503	5.921345	0.000000	-10.000000	-0.050000	9.833334	802.500000	1023.000000	1023.000000	2046.000000
18.959999	0.031311	18.504559	4.314409	-0.368543	8.265891	6.292803	0.000000	-10.000000	-0.041667	9.433333	805.833313	1023.000000	1023.000000	2046.000000
18.980000	0.032684	19.316113	4.266486	-0.720868	8.662364	7.108130	0.000000	-10.000000	-0.033333	8.966667	809.000000	1023.000000	1023.000000	2046.000000
19.000000	0.033675	19.901648	4.416058	0.155121	8.939034	6.391436	0.000000	-10.000000	-0.025000	8.550000	812.000000	1023.000000	1023.000000	2046.000000
19.020000	0.034444	20.356539	4.785328	-0.034083	8.834516	6.770778	0.000000	-10.000000	-0.008333	8.316667	815.000000	1023.000000	1023.000000	2046.000000
19.040001	0.035784	21.148281	4.650857	-0.245403	9.387531	7.355296	0.000000	-10.000000	-0.016667	8.216667	817.833313	1023.000000	1023.000000	2046.000000
19.059999	0.036554	21.603697	5.066392	0.433948	9.189420	6.913937	0.000000	-10.000000	-0.025000	8.350000	820.666687	1023.000000	1023.000000	2046.000000
19.080000	0.036981	21.856009	5.190175	0.230405	9.296102	7.139327	0.000000	-10.000000	-0.025000	8.316667	823.500000	1023.000000	1023.000000	2046.000000
19.100000	0.037973	22.441927	5.097206	0.182096	9.698620	7.464006	0.000000	-10.000000	-0.025000	8.183333	826.333313	1023.000000	1023.000000	2046.000000
19.120001	0.038202	22.577621	5.476452	0.347457	9.241134	7.512578	0.000000	-10.000000	-0.016667	7.666667	829.000000	1023.000000	1023.000000	2046.000000
19.139999	0.038031	22.476479	5.298644	0.209442	9.350273	7.618121	0.000000	-10.000000	-0.016667	7.033333	831.666687	1023.000000	1023.000000	2046.000000
19.160000	0.038149	22.546120	5.124587	0.453428	9.564313	7.403793	0.000000	-10.000000	0.000000	6.250000	834.166687	1023.000000	1023.000000	2046.000000
19.180000	0.038022	22.470840	5.412868	0.600405	9.101864	7.355705	0.000000	-10.000000	-0.008333	5.500000	836.500000	1023.000000	1023.000000	2046.000000
19.200001	0.037604	22.223759	5.075297	0.008548	9.251674	7.888240	0.000000	-10.000000	-0.016667	4.833333	838.500000	1023.000000	1023.000000	2046.000000
19.219999	0.037089	21.919836	5.031683	0.673529	9.205453	7.009171	0.000000	-10.000000	-0.025000	4.250000	840.166687	1023.000000	1023.000000	2046.000000
19.240000	0.036452	21.543081	5.204330	0.363527	8.829739	7.145485	0.000000	-10.000000	-0.016667	3.466667	841.666687	1023.000000	1023.000000	2046.000000
19.260000	0.035301	20.863077	4.675292	-0.226254	8.819553	7.594486	0.000000	-10.000000	0.000000	2.050000	842.833313	1023.000000	1023.000000	2046.000000
19.280001	0.033080	19.550446	4.504744	0.485704	8.122148	6.437850	0.000000	-10.000000	0.008333	0.133333	843.666687	1023.000000	1023.000000	2046.000000
19.299999	0.031355	18.530794	4.433319	0.261914	7.516339	6.319222	0.000000	-10.000000	0.008333	-1.366667	844.000000	1023.000000	1023.000000	2046.000000
19.320000	0.030748	18.172224	3.911674	-0.186563	7.628445	6.818669	0.000000	-10.000000	0.000000	-2.216667	844.000000	1023.000000	1023.000000	2046.000000
19.340000	0.030036	17.751308	3.935209	0.705476	7.244326	5.866298	0.000000	-10.000000	0.000000	-2.400000	844.000000	1023.000000	1023.000000	2046.000000
19.360001	0.029829	17.628853	4.045094	0.596548	7.031351	5.955860	0.000000	-10.000000	0.008333	-2.400000	844.000000	1023.000000	1023.000000	2046.000000
19.379999	0.029871	17.653606	3.659965	0.085841	7.252400	6.655401	0.000000	-10.000000	0.008333	-2.166667	844.000000	1023.000000	1023.000000	2046.000000
19.400000	0.029521	17.447193	3.662203	1.027715	7.146989	5.610286	0.000000	-10.000000	0.008333	-1.866667	844.000000	1023.000000	1023.000000	2046.000000
19.420000	0.029847	17.639547	4.011117	0.964155	6.770880	5.893396	0.000000	-10.000000	0.008333	-1.916667	844.000000	1023.000000	1023.000000	2046.000000
19.440001	0.029802	17.612890	3.587593	0.407218	7.054155	6.563925	0.000000	-10.000000	0.008333	-2.400000	844.000000	1023.000000	1023.000000	2046.000000
19.459999	0.029532	17.453579	3.537391	1.219490	7.038136	5.658564	0.000000	-10.000000	0.016667	-3.350000	844.000000	1023.000000	1023.000000	2046.000000
19.480000	0.030011	17.736462	3.946592	1.240945	6.725812	5.823111	0.000000	-10.000000	0.008333	-4.433333	844.000000	1023.000000	1023.000000	2046.000000
19.500000	0.029961	17.707058	3.615410	0.487073	7.019246	6.585330	0.000000	-10.000000	0.016667	-5.483334	844.000000	1023.000000	1023.000000	2046.000000
19.520000	0.029947	17.698557	3.662966	1.189500	7.139029	5.707061	0.000000	-10.000000	0.025000	-6.450000	844.000000	1023.000000	1023.000000	2046.000000
19.540001	0.030328	17.923939	4.065949	1.213401	6.826923	5.817665	0.000000	-10.000000	0.041667	-7.250000	844.000000	1023.000000	1023.000000	2046.000000
19.559999	0.031078	18.367134	3.855857	0.471969	7.291083	6.748225	0.000000	-10.000000	0.050000	-7.816667	844.000000	1023.000000	1023.000000	2046.000000
19.580000	0.030778	18.189775	4.001817	1.306115	7.065578	5.816264	0.000000	-10.000000	0.050000	-8.200001	844.000000	1023.000000	1023.000000	2046.000000
19.600000	0.030687	18.136026	3.951077	0.872396	7.170970	6.141584	0.000000	-10.000000	0.050000	-8.583334	844.000000	1023.000000	1023.000000	2046.000000
19.620001	0.030770	18.185362	3.733087	0.585558	7.493759	6.372959	0.000000	-10.000000	0.050000	-8.900001	844.000000	1023.000000	1023.000000	2046.000000
19.639999	0.030371	17.949156	4.062687	1.016009	6.985632	5.884829	0.000000	-10.000000	0.066667	-9.783334	835.666687	1023.000000	1023.000000	2046.000000
19.660000	0.029583	17.483412	3.798445	0.393088	7.080690	6.211188	0.000000	-10.000000	0.083333	-10.583334	826.166687	1023.000000	1023.000000	2046.000000
19.680000	0.028738	16.983963	3.746154	0.617524	7.073837	5.546448	0.000000	-10.000000	0.100000	-11.400001	815.500000	1023.000000	1023.000000	2046.000000
19.700001	0.027935	16.509462	4.013469	0.503824	6.504177	5.487993	0.000000	-10.000000	0.091667	-11.616667	811.833313	1023.000000	1023.000000	2046.000000
19.719999	0.027371	16.176220	3.561367	-0.400973	6.809653	6.206172	0.000000	-10.000000	0.091667	-11.733334	808.000000	1023.000000	1023.000000	2046.000000
19.740000	0.026115	15.433866	3.674078	0.320708	6.334843	5.104237	0.000000	-10.000000	0.083333	-11.816667	804.000000	1023.000000	1023.000000	2046.000000
19.760000	0.025482	15.059581	3.538470	-0.149901	6.317346	5.353667	0.000000	-10.000000	0.091667	-11.866667	800.000000	1023.000000	1023.000000	2046.000000
19.780001	0.025482	15.059810	3.333040	-0.189387	6.630601	5.285555	0.000000	-10.000000	0.091667	-11.933333	796.000000	1023.000000	1023.000000	2046.000000
19.799999	0.025410	15.017060	3.749987	0.204201	6.104104	4.958769	0.000000	-10.000000	0.100000	-12.066667	792.000000	1023.000000	1023.000000	2046.000000
19.820000	0.025400	15.011207	3.461869	-0.367233	6.399183	5.517387	0.000000	-10.000000	0.091667	-12.116667	788.000000	1023.000000	1023.000000	2046.000000
19.840000	0.025265	14.931501	3.419460	0.213474	6.481899	4.816669	0.000000	-10.000000	0.083333	-12.066667	784.000000	1023.000000	1023.000000	2046.000000
19.860001	0.025354	14.983968	3.729502	0.329486	6.105058	4.819921	0.000000	-10.000000	0.083333	-11.950001	780.000000	1023.000000	1023.000000	2046.000000
19.879999	0.025794	15.244434	3.443728	-0.354588	6.566723	5.588571	0.000000	-10.000000	0.091667	-11.983334	776.000000	1023.000000	1023.000000	2046.000000
19.900000	0.025362	14.989056	3.673020	0.475643	6.132786	4.707605	0.000000	-10.000000	0.100000	-12.133333	772.000000	1023.000000	1023.000000	2046.000000
19.920000	0.025226	14.908357	3.414740	0.027788	6.339495	5.126333	0.000000	-10.000000	0.100000	-12.416667	768.000000	1023.000000	1023.000000	2046.000000
19.940001	0.024973	14.759054	3.440599	0.487748	6.297647	4.533060	0.000000	-10.000000	0.100000	-12.483334	763.833313	1023.000000	1023.000000	2046.000000
19.959999	0.024585	14.529723	3.553237	0.540758	5.919111	4.516617	0.000000	-10.000000	0.100000	-12.533334	759.500000	1023.000000	1023.000000	2046.000000
19.980000	0.024916	14.725255	3.354575	-0.030297	6.254052	5.146925	0.000000	-10.000000	0.100000	-12.500000	755.166687	1023.000000	1023.000000	2046.000000
20.000000	0.024174	14.287109	3.512600	0.683945	5.650997	4.439568	0.000000	-10.000000	0.100000	-12.616667	751.000000	1023.000000	1023.000000	2046.000000
20.020000	0.023576	13.933352	3.157567	-0.242827	5.677578	5.341035	0.000000	-10.000000	0.100000	-12.783334	747.000000	1023.000000	1023.000000	2046.000000
20.040001	0.022434	13.258658	3.048122	0.637046	5.370843	4.202647	0.000000	-10.000000	0.100000	-12.900000	742.666687	1023.000000	1023.000000	2046.000000
20.059999	0.021667	12.804932	2.894803	0.438931	5.160328	4.310869	0.000000	-10.000000	0.100000	-12.766666	738.333313	1023.000000	1023.000000	2046.000000
20.080000	0.020732	12.252772	2.488678	0.102241	5.281927	4.379928	0.000000	-10.000000	0.083333	-12.316667	734.000000	1023.000000	1023.000000	2046.000000
20.100000	0.019719	11.653842	2.695872	0.495859	4.571693	3.890419	0.000000	-10.000000	0.075000	-11.500000	730.000000	1023.000000	1023.000000	2046.000000
20.120001	0.018932	11.188871	2.282802	-0.358689	4.758709	4.506049	0.000000	-10.000000	0.058333	-10.600000	726.166687	1023.000000	1023.000000	2046.000000
20.139999	0.017295	10.221379	2.095515	0.219940	4.467429	3.438496	0.000000	-10.000000	0.058333	-9.633333	722.500000	1023.000000	1023.000000	2046.000000
20.160000	0.015747	9.306703	1.927392	-0.028296	3.938684	3.468922	0.000000	-10.000000	0.058333	-8.933333	719.333313	1023.000000	1023.000000	2046.000000
20.180000	0.014258	8.426458	1.360029	-0.554355	3.910336	3.710450	0.000000	-10.000000	0.058333	-8.500000	716.333313	1023.000000	1023.000000	2046.000000
20.200001	0.012562	7.424148	1.387318	0.162303	2.997770	2.876757	0.000000	-10.000000	0.058333	-8.266667	713.500000	1023.000000	1023.000000	2046.000000
20.219999	0.011617	6.865678	0.922985	-0.306966	2.972034	3.277626	0.000000	-10.000000	0.050000	-7.833333	710.666687	1023.000000	1023.000000	2046.000000
20.240000	0.010744	6.349903	0.780093	0.316056	2.782896	2.470858	0.000000	-10.000000	0.050000	-7.283333	708.000000	1023.000000	1023.000000	2046.000000
20.260000	0.010686	6.315488	0.961073	0.474169	2.296905	2.583340	0.000000	-10.000000	0.050000	-6.750000	705.666687	1023.000000	1023.000000	2046.000000
20.280001	0.010898	6.440562	0.566564	-0.208570	2.649181	3.433387	0.000000	-10.000000	0.041667	-6.433333	703.500000	1023.000000	1023.000000	2046.000000
20.299999	0.010138	5.991795	0.632263	0.763375	2.152151	2.444007	0.000000	-10.000000	0.041667	-6.183333	701.500000	1023.000000	1023.000000	2046.000000
20.320000	0.010079	5.956751	0.516171	0.592134	2.137427	2.711019	0.000000	-10.000000	0.041667	-6.200000	699.500000	1023.000000	1023.000000	2046.000000
20.340000	0.010162	6.005707	0.211513	0.409084	2.489191	2.895919	0.000000	-10.000000	0.050000	-6.483334	697.333313	1023.000000	1023.000000	2046.000000
20.360001	0.010105	5.972306	0.489432	1.005575	1.968165	2.509134	0.000000	-10.000000	0.050000	-6.966667	695.000000	1023.000000	1023.000000	2046.000000
20.379999	0.010122	5.981925	0.238499	0.484887	2.225483	3.033056	0.000000	-10.000000	0.050000	-7.316667	692.666687	1023.000000	1023.000000	2046.000000
20.400000	0.010011	5.916736	0.302537	0.933887	2.302810	2.377501	0.000000	-10.000000	0.050000	-7.583333	690.166687	1023.000000	1023.000000	2046.000000
20.420000	0.010294	6.083835	0.627183	0.861612	2.011208	2.583832	0.000000	-10.000000	0.050000	-8.016666	687.666687	1023.000000	1023.000000	2046.000000
20.440001	0.010993	6.497011	0.435632	0.335575	2.580585	3.145219	0.000000	-10.000000	0.050000	-8.466667	684.833313	1023.000000	1023.000000	2046.000000
20.459999	0.010915	6.450922	0.695759	0.924105	2.206486	2.624572	0.000000	-10.000000	0.050000	-8.833334	682.000000	1023.000000	1023.000000	2046.000000
20.480000	0.011061	6.537138	0.493794	0.252230	2.514183	3.276931	0.000000	-10.000000	0.041667	-8.866667	679.000000	1023.000000	1023.000000	2046.000000
20.500000	0.010583	6.254326	0.428812	0.790161	2.628150	2.407203	0.000000	-10.000000	0.041667	-8.816667	676.000000	1023.000000	1023.000000	2046.000000
20.520000	0.010517	6.215287	0.634721	0.650430	2.309516	2.620620	0.000000	-10.000000	0.050000	-8.933333	673.000000	1023.000000	1023.000000	2046.000000
20.540001	0.010521	6.217952	0.430125	-0.176524	2.681470	3.282881	0.000000	-10.000000	0.058333	-9.216667	670.000000	1023.000000	1023.000000	2046.000000
20.559999	0.009394	5.551910	0.604059	0.328730	2.085267	2.533854	0.000000	-10.000000	0.066667	-9.600000	665.833313	1023.000000	1023.000000	2046.000000
20.580000	0.008601	5.083447	0.349240	-0.300852	2.183863	2.851196	0.000000	-10.000000	0.066667	-9.816668	662.666687	1023.000000	1023.000000	2046.000000
20.600000	0.007483	4.422490	0.196709	-0.152676	2.194128	2.184329	0.000000	-10.000000	0.066667	-9.800000	659.500000	1023.000000	1023.000000	2046.000000
20.620001	0.006810	4.024872	0.389054	-0.203263	1.657914	2.181166	0.000000	-10.000000	0.058333	-9.700001	658.500000	1023.000000	1023.000000	2046.000000
20.639999	0.006469	3.823426	0.023828	-1.047428	2.005528	2.841497	0.000000	-10.000000	0.058333	-9.733334	655.333313	1023.000000	1023.000000	2046.000000
20.660000	0.005495	3.247378	0.049457	-0.322411	1.620142	1.900190	0.000000	-10.000000	0.066667	-9.866667	652.000000	1023.000000	1023.000000	2046.000000
20.680000	0.004981	2.944034	-0.078330	-0.805488	1.597072	2.230781	0.000000	-10.000000	0.083333	-10.216667	647.500000	1023.000000	1023.000000	2046.000000
20.700001	0.004470	2.642030	-0.194500	-0.530742	1.767276	1.599997	0.000000	-10.000000	0.091667	-10.533334	644.166687	1023.000000	1023.000000	2046.000000
20.719999	0.004528	2.675857	0.053614	-0.455552	1.369920	1.707874	0.000000	-10.000000	0.100000	-11.100000	640.666687	1023.000000	1023.000000	2046.000000
20.740000	0.004934	2.916085	-0.120995	-1.042381	1.771370	2.308091	0.000000	-10.000000	0.100000	-11.750000	637.000000	1023.000000	1023.000000	2046.000000
20.760000	0.004145	2.449818	0.007638	-0.310842	1.198956	1.554066	0.000000	-10.000000	0.108333	-12.700000	633.000000	1023.000000	1023.000000	2046.000000
20.780001	0.003862	2.282253	-0.290059	-0.898953	1.407501	2.063763	0.000000	-10.000000	0.150000	-13.950000	628.666687	1023.000000	1023.000000	2046.000000
20.799999	0.002579	1.523925	-0.278252	-0.127515	0.980280	0.949413	0.000000	-10.000000	0.200000	-15.616667	624.000000	1023.000000	1023.000000	2046.000000
20.820000	0.001668	0.985580	-0.348652	-0.435719	0.662686	1.107265	0.000000	-10.000000	0.266667	-17.466667	618.833313	1023.000000	1023.000000	2046.000000
20.840000	0.000380	0.224795	-0.508686	-0.314773	0.605477	0.442777	0.000000	-10.000000	0.316667	-19.483334	613.000000	1023.000000	1023.000000	2046.000000
20.860001	-0.000977	-0.577261	-0.494841	-0.280018	-0.065413	0.263011	0.000000	-10.000000	0.366667	-21.366667	606.500000	1023.000000	1023.000000	2046.000000
20.879999	-0.002215	-1.309054	-0.801870	-0.807870	0.035355	0.265331	0.000000	-10.000000	0.416667	-23.083334	599.333313	1023.000000	1023.000000	2046.000000
20.900000	-0.004189	-2.475825	-0.916463	-0.367113	-0.685312	-0.506937	0.000000	-10.000000	0.475000	-24.866667	591.666687	1023.000000	1023.000000	2046.000000
20.920000	-0.005282	-3.121575	-1.121102	-1.048183	-0.701638	-0.250651	0.000000	-10.000000	0.525000	-26.416666	583.333313	1023.000000	1023.000000	2046.000000
20.940001	-0.007349	-4.343257	-1.221019	-0.406256	-1.306522	-1.409460	0.000000	-10.000000	0.566667	-27.700001	574.500000	1023.000000	1023.000000	2046.000000
20.959999	-0.008544	-5.049407	-1.507114	-0.946737	-1.378509	-1.217047	0.000000	-10.000000	0.591667	-28.466667	565.166687	1023.000000	1023.000000	2046.000000
20.980000	-0.010149	-5.998241	-1.628894	-0.536867	-1.529453	-2.303028	0.000000	-10.000000	0.616667	-28.833334	555.833313	1023.000000	1023.000000	2046.000000
21.000000	-0.011109	-6.565671	-1.594595	-0.735801	-2.002263	-2.233012	0.000000	-10.000000	0.625000	-28.966667	546.166687	1023.000000	1023.000000	2046.000000
21.020000	-0.011863	-7.010923	-1.879053	-1.173619	-1.762398	-2.195853	0.000000	-10.000000	0.625000	-28.950001	536.500000	1023.000000	1023.000000	2046.000000
21.040001	-0.012991	-7.677908	-1.805760	-0.802041	-2.386449	-2.683658	0.000000	-10.000000	0.633333	-28.783333	526.833313	1023.000000	1023.000000	2046.000000
21.059999	-0.013810	-8.161897	-2.139089	-1.323958	-2.331513	-2.367336	0.000000	-10.000000	0.641667	-28.800001	517.166687	1023.000000	1023.000000	2046.000000
21.080000	-0.015488	-9.153260	-2.424790	-0.883390	-2.386407	-3.458672	0.000000	-10.000000	0.650000	-28.583334	507.666656	1023.000000	1023.000000	2046.000000
21.100000	-0.015950	-9.426669	-2.262222	-0.879998	-2.939223	-3.345225	0.000000	-10.000000	0.650000	-28.633333	498.000000	1023.000000	1023.000000	2046.000000
21.120001	-0.016617	-9.820694	-2.612971	-1.518388	-2.797097	-2.892237	0.000000	-10.000000	0.650000	-28.500000	488.500000	1023.000000	1023.000000	2046.000000
21.139999	-0.018254	-10.787934	-2.767207	-0.897971	-3.318478	-3.804278	0.000000	-10.000000	0.633333	-28.416666	479.000000	1023.000000	1023.000000	2046.000000
21.160000	-0.019430	-11.482870	-2.954097	-1.245610	-3.662895	-3.620268	0.000000	-10.000000	0.616667	-28.300001	469.500000	1023.000000	1023.000000	2046.000000
21.180000	-0.021013	-12.418857	-3.349185	-1.225840	-3.679220	-4.164610	0.000000	-10.000000	0.608333	-28.133333	460.000000	1023.000000	1023.000000	2046.000000
21.200001	-0.021899	-12.942261	-3.258599	-1.074696	-4.329435	-4.279531	0.000000	-10.000000	0.608333	-27.883333	450.666656	1023.000000	1023.000000	2046.000000
21.219999	-0.022846	-13.501898	-3.634150	-1.715341	-4.370414	-3.781993	0.000000	-10.000000	0.608333	-27.833334	441.333344	1023.000000	1023.000000	2046.000000
21.240000	-0.024451	-14.450760	-3.960971	-1.170088	-4.452846	-4.866856	0.000000	-10.000000	0.600000	-27.850000	432.000000	1023.000000	1023.000000	2046.000000
21.260000	-0.024625	-14.553620	-3.848629	-1.033825	-4.913713	-4.757453	0.000000	-10.000000	0.608333	-28.016666	422.666656	1023.000000	1023.000000	2046.000000
21.280001	-0.025583	-15.119716	-4.328194	-1.692129	-4.907774	-4.191618	0.000000	-10.000000	0.608333	-27.816668	413.333344	1023.000000	1023.000000	2046.000000
21.299999	-0.027848	-16.458340	-4.575146	-1.180423	-5.536583	-5.166188	0.000000	-10.000000	0.608333	-27.650002	404.166656	1023.000000	1023.000000	2046.000000
21.320000	-0.029553	-17.466076	-4.784283	-1.504520	-6.001387	-5.175886	0.000000	-10.000000	0.600000	-27.533335	394.833344	1023.000000	1023.000000	2046.000000
21.340000	-0.031760	-18.770235	-5.205459	-2.102578	-6.205644	-5.256555	0.000000	-10.000000	0.591667	-27.233334	385.666656	1023.000000	1023.000000	2046.000000
21.360001	-0.034496	-20.387011	-5.501055	-1.915568	-7.055715	-5.914673	0.000000	-10.000000	0.575000	-27.033333	376.500000	1023.000000	1023.000000	2046.000000
21.379999	-0.036701	-21.690540	-5.946823	-1.980222	-7.676604	-6.086893	0.000000	-10.000000	0.550000	-26.700001	367.500000	1023.000000	1023.000000	2046.000000
21.400000	-0.038880	-22.977983	-6.598843	-2.306499	-7.992674	-6.079967	0.000000	-10.000000	0.541667	-26.466667	358.666656	1023.000000	1023.000000	2046.000000
21.420000	-0.040638	-24.016903	-6.878097	-1.623064	-8.666633	-6.849109	0.000000	-10.000000	0.525000	-26.100000	349.833344	1023.000000	1023.000000	2046.000000
21.440001	-0.041026	-24.246481	-6.903918	-1.394988	-9.145946	-6.801630	0.000000	-10.000000	0.525000	-25.950001	341.166656	1023.000000	1023.000000	2046.000000
21.459999	-0.041383	-24.457645	-7.296513	-1.717020	-9.162826	-6.281286	0.000000	-10.000000	0.508333	-25.966667	332.500000	1023.000000	1023.000000	2046.000000
21.480000	-0.042722	-25.248487	-7.523508	-0.904997	-9.590326	-7.229658	0.000000	-10.000000	0.508333	-25.983334	323.833344	1023.000000	1023.000000	2046.000000
21.500000	-0.042675	-25.220682	-7.422099	-0.708256	-10.041016	-7.049312	0.000000	-10.000000	0.491667	-25.816668	315.166656	1023.000000	1023.000000	2046.000000
21.520000	-0.043127	-25.487852	-7.895692	-1.147923	-9.949656	-6.494581	0.000000	-10.000000	0.483333	-25.533333	306.500000	1023.000000	1023.000000	2046.000000
21.540001	-0.044455	-26.272619	-8.192143	-0.494440	-10.104054	-7.481982	0.000000	-10.000000	0.475000	-25.133333	298.000000	1023.000000	1023.000000	2046.000000
21.559999	-0.044506	-26.302992	-8.014729	-0.458173	-10.607022	-7.223067	0.000000	-10.000000	0.475000	-24.816668	289.500000	1023.000000	1023.000000	2046.000000
21.580000	-0.044932	-26.554737	-8.384292	-0.811000	-10.538861	-6.820585	0.000000	-10.000000	0.466667	-24.650000	281.166656	1023.000000	1023.000000	2046.000000
21.600000	-0.045888	-27.119545	-8.569851	-0.620195	-10.516605	-7.412893	0.000000	-10.000000	0.458333	-24.500000	273.000000	1023.000000	1023.000000	2046.000000
21.620001	-0.046002	-27.187000	-8.300347	-0.653470	-10.951615	-7.281568	0.000000	-10.000000	0.450000	-24.316666	267.666656	1023.000000	1023.000000	2046.000000
21.639999	-0.046046	-27.212929	-8.550149	-1.066230	-10.676071	-6.920478	0.000000	-10.000000	0.450000	-24.000000	259.666656	1023.000000	1023.000000	2046.000000
21.660000	-0.046865	-27.697168	-8.681099	-1.101207	-10.600416	-7.314447	0.000000	-10.000000	0.416667	-23.600000	251.666672	1023.000000	1023.000000	2046.000000
21.680000	-0.047724	-28.204836	-8.605182	-1.009555	-11.038295	-7.551805	0.000000	-10.000000	0.391667	-23.083334	241.000000	1023.000000	1023.000000	2046.000000
21.700001	-0.048328	-28.561995	-8.882735	-1.280340	-10.978871	-7.420048	0.000000	-10.000000	0.358333	-22.583334	233.333328	1023.000000	1023.000000	2046.000000
21.719999	-0.049495	-29.251303	-9.222839	-1.748809	-10.858574	-7.421080	0.000000	-10.000000	0.358333	-22.150000	225.666672	1023.000000	1023.000000	2046.000000
21.740000	-0.050830	-30.040543	-9.252033	-1.681881	-11.325645	-7.780984	0.000000	-10.000000	0.350000	-21.650000	218.333328	1023.000000	1023.000000	2046.000000
21.760000	-0.051541	-30.460880	-9.327224	-1.916755	-11.485713	-7.731189	0.000000	-10.000000	0.341667	-21.250000	211.000000	1023.000000	1023.000000	2046.000000
21.780001	-0.052420	-30.980160	-9.625368	-2.651837	-11.398031	-7.304923	0.000000	-10.000000	0.325000	-20.750000	204.000000	1023.000000	1023.000000	2046.000000
21.799999	-0.054284	-32.081863	-9.728178	-2.311859	-11.787417	-8.254409	0.000000	-10.000000	0.308333	-20.383333	197.166672	1023.000000	1023.000000	2046.000000
21.820000	-0.054787	-32.379234	-9.658520	-2.448961	-12.132683	-8.139071	0.000000	-10.000000	0.291667	-19.833334	190.333328	1023.000000	1023.000000	2046.000000
21.840000	-0.055481	-32.789188	-10.121881	-3.179510	-11.955706	-7.532094	0.000000	-10.000000	0.275000	-19.450001	183.833328	1023.000000	1023.000000	2046.000000
21.860001	-0.057185	-33.796383	-10.305054	-2.747959	-12.198565	-8.544805	0.000000	-10.000000	0.250000	-19.000000	177.166672	1023.000000	1023.000000	2046.000000
21.879999	-0.057309	-33.869484	-10.173803	-2.951802	-12.540257	-8.203621	0.000000	-10.000000	0.241667	-18.766666	170.833328	1023.000000	1023.000000	2046.000000
21.900000	-0.057580	-34.030010	-10.597970	-3.540812	-12.216836	-7.674391	0.000000	-10.000000	0.241667	-18.533333	164.500000	1023.000000	1023.000000	2046.000000
21.920000	-0.058863	-34.787815	-10.703341	-3.091865	-12.317173	-8.675435	0.000000	-10.000000	0.250000	-18.283333	158.500000	1023.000000	1023.000000	2046.000000
21.940001	-0.058673	-34.675945	-10.479163	-3.170838	-12.641531	-8.384415	0.000000	-10.000000	0.241667	-17.900000	152.500000	1023.000000	1023.000000	2046.000000
21.959999	-0.058432	-34.533375	-10.804484	-3.635041	-12.202003	-7.891846	0.000000	-10.000000	0.225000	-17.566668	146.500000	1023.000000	1023.000000	2046.000000
21.980000	-0.059384	-35.095802	-10.721619	-3.124257	-12.508442	-8.741485	0.000000	-10.000000	0.208333	-17.166668	140.500000	1023.000000	1023.000000	2046.000000
22.000000	-0.059158	-34.962330	-10.666849	-3.190340	-12.573047	-8.532095	0.000000	-10.000000	0.208333	-16.800001	134.666672	1023.000000	1023.000000	2046.000000
22.020000	-0.058931	-34.828201	-10.944036	-3.688376	-12.168646	-8.027142	0.000000	-10.000000	0.208333	-16.416666	129.000000	1023.000000	1023.000000	2046.000000
22.040001	-0.059652	-35.254269	-10.780788	-3.293325	-12.533591	-8.646564	0.000000	-10.000000	0.208333	-16.166666	123.500000	1023.000000	1023.000000	2046.000000
22.059999	-0.059376	-35.090973	-10.899282	-3.394486	-12.413739	-8.383467	0.000000	-10.000000	0.200000	-15.916667	118.000000	1023.000000	1023.000000	2046.000000
22.080000	-0.059852	-35.372768	-10.943970	-3.436012	-12.283708	-8.709080	0.000000	-10.000000	0.191667	-15.716667	112.666664	1023.000000	1023.000000	2046.000000
22.100000	-0.059826	-35.356983	-10.713489	-3.364680	-12.706249	-8.572565	0.000000	-10.000000	0.183333	-15.433333	107.500000	1023.000000	1023.000000	2046.000000
22.120001	-0.059633	-35.242840	-11.071594	-3.866034	-12.253333	-8.051879	0.000000	-10.000000	0.166667	-15.100000	102.500000	1023.000000	1023.000000	2046.000000
22.139999	-0.060606	-35.817936	-10.957715	-3.449859	-12.664313	-8.746050	0.000000	-10.000000	0.158333	-14.716667	97.500000	1023.000000	1023.000000	2046.000000
22.160000	-0.060354	-35.669151	-10.999653	-3.458330	-12.624806	-8.586360	0.000000	-10.000000	0.150000	-14.350000	92.500000	1023.000000	1023.000000	2046.000000
22.180000	-0.060514	-35.763645	-11.239694	-3.768929	-12.351269	-8.403754	0.000000	-10.000000	0.150000	-14.016667	87.666664	1023.000000	1023.000000	2046.000000
22.200001	-0.061077	-36.096313	-11.059051	-3.539301	-12.803356	-8.694604	0.000000	-10.000000	0.150000	-13.550000	82.833336	1023.000000	1023.000000	2046.000000
22.219999	-0.060907	-35.996128	-11.277728	-3.528373	-12.590374	-8.599653	0.000000	-10.000000	0.150000	-13.166667	78.333336	1023.000000	1023.000000	2046.000000
22.240000	-0.060898	-35.990524	-11.334536	-3.797695	-12.429582	-8.428710	0.000000	-10.000000	0.133333	-12.716667	74.000000	1023.000000	1023.000000	2046.000000
22.260000	-0.061617	-36.415806	-11.164437	-3.559485	-12.888228	-8.803657	0.000000	-10.000000	0.116667	-12.400001	70.000000	1023.000000	1023.000000	2046.000000
22.280001	-0.061445	-36.313721	-11.293025	-3.526493	-12.728750	-8.765454	0.000000	-10.000000	0.100000	-11.933333	66.000000	1023.000000	1023.000000	2046.000000
22.299999	-0.061531	-36.364700	-11.546342	-4.007953	-12.495503	-8.314902	0.000000	-10.000000	0.091667	-11.466667	62.000000	1023.000000	1023.000000	2046.000000
22.320000	-0.062692	-37.050751	-11.381626	-3.679571	-13.045235	-8.944320	0.000000	-10.000000	0.075000	-10.966667	58.000000	1023.000000	1023.000000	2046.000000
22.340000	-0.063169	-37.333031	-11.551360	-3.710336	-13.126013	-8.945322	0.000000	-10.000000	0.066667	-10.533334	54.166668	1023.000000	1023.000000	2046.000000
22.360001	-0.063569	-37.569042	-11.825525	-4.144424	-12.954303	-8.644789	0.000000	-10.000000	0.058333	-10.233334	50.500000	1023.000000	1023.000000	2046.000000
22.379999	-0.064982	-38.404339	-11.603453	-3.783717	-13.655822	-9.361348	0.000000	-10.000000	0.058333	-9.950000	47.166668	1023.000000	1023.000000	2046.000000
22.400000	-0.065070	-38.456234	-11.757928	-3.763854	-13.616576	-9.317877	0.000000	-10.000000	0.050000	-9.750000	43.833332	1023.000000	1023.000000	2046.000000
22.420000	-0.064604	-38.180962	-11.917959	-4.260509	-13.293838	-8.708656	0.000000	-10.000000	0.050000	-9.566667	40.666668	1023.000000	1023.000000	2046.000000
22.440001	-0.065729	-38.845856	-11.913817	-3.784416	-13.544872	-9.602749	0.000000	-10.000000	0.050000	-9.533334	37.333332	1023.000000	1023.000000	2046.000000
22.459999	-0.065269	-38.574100	-11.706955	-3.736279	-13.682644	-9.448222	0.000000	-10.000000	0.050000	-9.416667	34.166668	1023.000000	1023.000000	2046.000000
22.480000	-0.064654	-38.210789	-12.141952	-4.221012	-13.175707	-8.672116	0.000000	-10.000000	0.050000	-9.233334	31.000000	1023.000000	1023.000000	2046.000000
22.500000	-0.066039	-39.029072	-11.946328	-3.765252	-13.743616	-9.573876	0.000000	-10.000000	0.050000	-8.833334	28.000000	1023.000000	1023.000000	2046.000000
22.520000	-0.066424	-39.256695	-12.033330	-3.947572	-13.848369	-9.427425	0.000000	-10.000000	0.050000	-8.350000	25.000000	1023.000000	1023.000000	2046.000000
22.540001	-0.067060	-39.632408	-12.445030	-4.552170	-13.526942	-9.108265	0.000000	-10.000000	0.041667	-7.783334	22.166666	1023.000000	1023.000000	2046.000000
22.559999	-0.069003	-40.780556	-12.281950	-4.354074	-14.295734	-9.848799	0.000000	-10.000000	0.033333	-7.033333	19.666666	1023.000000	1023.000000	2046.000000
22.580000	-0.070175	-41.473541	-12.565772	-4.356636	-14.607096	-9.944037	0.000000	-10.000000	0.016667	-6.050000	17.500000	1023.000000	1023.000000	2046.000000
22.600000	-0.071043	-41.986469	-13.102205	-4.559459	-14.440070	-9.884736	0.000000	-10.000000	0.008333	-4.933333	15.500000	1023.000000	1023.000000	2046.000000
22.620001	-0.071998	-42.550743	-12.834972	-4.089236	-15.344728	-10.281807	0.000000	-10.000000	0.000000	-3.866667	13.666667	1023.000000	1023.000000	2046.000000
22.639999	-0.071702	-42.375809	-13.347830	-4.000719	-14.980042	-10.047216	0.000000	-10.000000	0.008333	-3.266667	12.166667	1023.000000	1023.000000	2046.000000
22.660000	-0.071881	-42.481876	-13.285064	-3.565720	-15.062946	-10.568148	0.000000	-10.000000	0.016667	-3.116667	11.000000	1023.000000	1023.000000	2046.000000
22.680000	-0.071559	-42.291279	-12.880505	-3.278104	-15.680765	-10.451905	0.000000	-10.000000	0.025000	-3.383333	10.000000	1023.000000	1023.000000	2046.000000
22.700001	-0.070717	-41.793770	-13.482320	-3.435477	-14.972639	-9.903333	0.000000	-10.000000	0.016667	-3.666667	8.833333	1023.000000	1023.000000	2046.000000
22.719999	-0.071278	-42.125519	-13.219770	-2.833107	-15.364670	-10.707972	0.000000	-10.000000	0.008333	-3.750000	7.666667	1023.000000	1023.000000	2046.000000
22.740000	-0.070861	-41.878819	-13.205986	-2.802304	-15.440064	-10.430465	0.000000	-10.000000	0.000000	-3.583333	6.333333	1023.000000	1023.000000	2046.000000
22.760000	-0.070256	-41.521183	-13.496471	-2.973275	-14.886827	-10.164609	0.000000	-10.000000	0.000000	-3.316667	5.166667	1023.000000	1023.000000	2046.000000
22.780001	-0.070599	-41.723816	-13.029628	-2.733075	-15.569368	-10.391744	0.000000	-10.000000	0.000000	-3.116667	4.000000	1023.000000	1023.000000	2046.000000
22.799999	-0.069971	-41.352627	-13.432105	-2.897200	-14.969364	-10.053959	0.000000	-10.000000	0.016667	-3.100000	3.000000	1023.000000	1023.000000	2046.000000
22.820000	-0.070336	-41.568344	-13.190868	-2.649770	-15.001045	-10.726662	0.000000	-10.000000	0.025000	-3.266667	2.000000	1023.000000	1023.000000	2046.000000
22.840000	-0.070005	-41.373001	-12.768673	-2.760728	-15.337681	-10.505918	0.000000	-10.000000	0.025000	-3.650000	1.000000	1023.000000	1023.000000	2046.000000
22.860001	-0.069434	-41.035427	-13.163413	-3.226125	-14.536342	-10.109548	0.000000	-10.000000	0.025000	-3.966667	0.166667	1023.000000	1023.000000	2046.000000
22.879999	-0.069908	-41.315445	-12.564713	-3.102450	-15.285098	-10.363184	0.000000	-10.000000	0.016667	-4.033333	-0.833333	1023.000000	1023.000000	2046.000000
22.900000	-0.069677	-41.179295	-13.065836	-3.435536	-14.682057	-9.995865	0.000000	-10.000000	0.016667	-3.766667	-2.000000	1023.000000	1023.000000	2046.000000
22.920000	-0.070634	-41.744667	-13.002055	-3.249746	-14.756886	-10.735979	0.000000	-10.000000	0.000000	-3.450000	-3.333333	1023.000000	1023.000000	2046.000000
22.940001	-0.070970	-41.943249	-12.722093	-3.506546	-15.196980	-10.517631	0.000000	-10.000000	0.000000	-3.266667	-4.500000	1023.000000	1023.000000	2046.000000
22.959999	-0.070657	-41.757999	-13.418875	-4.172680	-14.362534	-9.803912	0.000000	-10.000000	0.000000	-3.250000	-5.500000	1023.000000	1023.000000	2046.000000
22.980000	-0.072031	-42.570351	-13.045664	-3.837189	-14.943975	-10.743524	0.000000	-10.000000	0.000000	-3.300000	-6.666667	1023.000000	1023.000000	2046.000000
23.000000	-0.072486	-42.839336	-12.847552	-4.040988	-15.292891	-10.657904	0.000000	-10.000000	0.008333	-3.266667	-7.833333	1023.000000	1023.000000	2046.000000
23.020000	-0.072250	-42.699509	-13.455997	-4.581645	-14.510603	-10.151263	0.000000	-10.000000	0.016667	-3.116667	-9.000000	1023.000000	1023.000000	2046.000000
23.040001	-0.073459	-43.414238	-12.949956	-4.402975	-15.438014	-10.623295	0.000000	-10.000000	0.016667	-2.916667	-10.000000	1023.000000	1023.000000	2046.000000
23.059999	-0.073468	-43.419662	-13.265192	-4.626887	-15.157290	-10.370295	0.000000	-10.000000	0.016667	-2.766667	-11.000000	1023.000000	1023.000000	2046.000000
23.080000	-0.073751	-43.586975	-13.542959	-4.648479	-14.773958	-10.621578	0.000000	-10.000000	0.008333	-2.683333	-12.000000	1023.000000	1023.000000	2046.000000
23.100000	-0.074152	-43.823982	-12.915709	-4.631931	-15.605659	-10.670682	0.000000	-10.000000	0.008333	-2.700000	-12.833333	1023.000000	1023.000000	2046.000000
23.120001	-0.073668	-43.537750	-13.560266	-4.979255	-14.790463	-10.207766	0.000000	-10.000000	0.000000	-2.783333	-13.666667	1023.000000	1023.000000	2046.000000
23.139999	-0.073906	-43.678234	-13.549004	-4.717131	-14.678126	-10.733974	0.000000	-10.000000	0.000000	-2.800000	-14.500000	1023.000000	1023.000000	2046.000000
23.160000	-0.073850	-43.645351	-12.860200	-4.680694	-15.453398	-10.651059	0.000000	-10.000000	0.000000	-2.683333	-15.500000	1023.000000	1023.000000	2046.000000
23.180000	-0.073055	-43.175266	-13.409652	-5.001517	-14.672149	-10.091949	0.000000	-10.000000	0.008333	-2.533333	-16.500000	1023.000000	1023.000000	2046.000000
23.200001	-0.073199	-43.260342	-13.482033	-4.618197	-14.432356	-10.727755	0.000000	-10.000000	0.008333	-2.433333	-17.333334	1023.000000	1023.000000	2046.000000
23.219999	-0.072910	-43.089706	-12.688515	-4.591841	-15.268426	-10.540924	0.000000	-10.000000	0.008333	-2.433333	-18.166666	1023.000000	1023.000000	2046.000000
23.240000	-0.071865	-42.472153	-13.374878	-5.030016	-14.234710	-9.832547	0.000000	-10.000000	0.000000	-2.450000	-19.000000	1023.000000	1023.000000	2046.000000
23.260000	-0.072428	-42.804882	-12.991828	-4.500522	-14.670814	-10.641718	0.000000	-10.000000	0.000000	-2.450000	-20.000000	1023.000000	1023.000000	2046.000000
23.280001	-0.072241	-42.694637	-12.650784	-4.541388	-15.023399	-10.479066	0.000000	-10.000000	0.000000	-2.450000	-20.833334	1023.000000	1023.000000	2046.000000
23.299999	-0.071303	-42.140358	-13.304282	-4.927206	-13.967852	-9.941019	0.000000	-10.000000	0.008333	-2.383333	-21.666666	1023.000000	1023.000000	2046.000000
23.320000	-0.071735	-42.395195	-12.618882	-4.532693	-14.859319	-10.384299	0.000000	-10.000000	0.008333	-2.350000	-22.333334	1023.000000	1023.000000	2046.000000
23.340000	-0.071450	-42.226780	-12.880110	-4.639812	-14.527158	-10.179700	0.000000	-10.000000	0.008333	-2.300000	-23.166666	1023.000000	1023.000000	2046.000000
23.360001	-0.071201	-42.079517	-13.156425	-4.675708	-14.002564	-10.244820	0.000000	-10.000000	0.000000	-2.283333	-23.833334	1023.000000	1023.000000	2046.000000
23.379999	-0.071317	-42.148430	-12.400236	-4.491236	-14.921307	-10.335651	0.000000	-10.000000	0.000000	-2.200000	-24.666666	1023.000000	1023.000000	2046.000000
23.400000	-0.070605	-41.727543	-12.910140	-4.770714	-14.246004	-9.800685	0.000000	-10.000000	0.000000	-2.083333	-25.333334	1023.000000	1023.000000	2046.000000
23.420000	-0.070836	-41.864258	-13.094101	-4.497821	-13.950165	-10.322171	0.000000	-10.000000	0.000000	-1.916667	-25.833334	1023.000000	1023.000000	2046.000000
23.440001	-0.070968	-41.942310	-12.314682	-4.516490	-14.896805	-10.214335	0.000000	-10.000000	0.008333	-1.683333	-26.000000	1023.000000	1023.000000	2046.000000
23.459999	-0.070583	-41.714699	-12.873665	-4.723071	-14.204458	-9.913506	0.000000	-10.000000	0.000000	-1.383333	-26.000000	1023.000000	1023.000000	2046.000000
23.480000	-0.070665	-41.763206	-13.246176	-4.701211	-13.748398	-10.067419	0.000000	-10.000000	0.000000	-0.800000	-26.000000	1023.000000	1023.000000	2046.000000
23.500000	-0.071425	-42.212139	-12.467973	-4.550819	-14.868764	-10.324581	0.000000	-10.000000	-0.008333	-0.350000	-26.000000	1023.000000	1023.000000	2046.000000
23.520000	-0.071501	-42.256802	-12.970479	-4.789325	-14.473137	-10.023858	0.000000	-10.000000	0.000000	0.000000	-26.000000	1023.000000	1023.000000	2046.000000
23.540001	-0.071865	-42.472038	-13.224726	-4.631149	-14.152135	-10.464030	0.000000	-10.000000	0.008333	0.000000	-26.000000	1023.000000	1023.000000	2046.000000
23.559999	-0.072224	-42.684429	-12.444106	-4.519963	-15.185773	-10.534589	0.000000	-10.000000	0.016667	0.000000	-26.000000	1023.000000	1023.000000	2046.000000
23.580000	-0.071386	-42.188881	-12.959010	-4.905450	-14.458163	-9.866258	0.000000	-10.000000	0.016667	-0.266667	-26.000000	1023.000000	1023.000000	2046.000000
23.600000	-0.071792	-42.429058	-13.098059	-4.713470	-14.271893	-10.345635	0.000000	-10.000000	0.008333	-0.883333	-26.000000	1023.000000	1023.000000	2046.000000
23.620001	-0.071737	-42.396835	-12.471566	-4.514147	-14.970694	-10.440430	0.000000	-10.000000	0.000000	-1.500000	-26.000000	1023.000000	1023.000000	2046.000000
23.639999	-0.071059	-41.995983	-12.986946	-4.803006	-14.372931	-9.833100	0.000000	-10.000000	0.008333	-1.866667	-26.333334	1023.000000	1023.000000	2046.000000
23.660000	-0.071851	-42.463684	-13.364980	-4.522403	-14.113522	-10.462780	0.000000	-10.000000	0.008333	-1.683333	-26.666666	1023.000000	1023.000000	2046.000000
23.680000	-0.072753	-42.997246	-12.603493	-4.541376	-15.296676	-10.555700	0.000000	-10.000000	0.008333	-1.066667	-27.000000	1023.000000	1023.000000	2046.000000
23.700001	-0.072536	-42.869038	-13.395660	-5.243681	-14.396966	-9.832729	0.000000	-10.000000	0.000000	-0.433333	-27.000000	1023.000000	1023.000000	2046.000000
23.719999	-0.074325	-43.925888	-13.343560	-4.936084	-14.921830	-10.724413	0.000000	-10.000000	0.000000	0.000000	-27.000000	1023.000000	1023.000000	2046.000000
23.740000	-0.075798	-44.796631	-13.047572	-4.972601	-15.840962	-10.935494	0.000000	-10.000000	0.000000	0.766667	-27.000000	1023.000000	1023.000000	2046.000000
23.760000	-0.075886	-44.848537	-14.091935	-5.405231	-14.981045	-10.370326	0.000000	-10.000000	0.000000	1.900000	-27.000000	1023.000000	1023.000000	2046.000000
23.780001	-0.077026	-45.522526	-13.745140	-4.733294	-15.894772	-11.149322	0.000000	-10.000000	0.000000	3.250000	-27.000000	1023.000000	1023.000000	2046.000000
23.799999	-0.077107	-45.570335	-13.630421	-4.466402	-16.285896	-11.187617	0.000000	-10.000000	0.000000	3.783334	-27.000000	1023.000000	1023.000000	2046.000000
23.820000	-0.076357	-45.126953	-14.291530	-4.500858	-15.457561	-10.877003	0.000000	-10.000000	0.000000	3.650000	-27.000000	1023.000000	1023.000000	2046.000000
23.840000	-0.076436	-45.173389	-13.520928	-3.966540	-16.469498	-11.216422	0.000000	-10.000000	0.000000	3.000000	-27.000000	1023.000000	1023.000000	2046.000000
23.860001	-0.075364	-44.539970	-13.979259	-4.088619	-15.853171	-10.618921	0.000000	-10.000000	0.000000	2.233333	-27.000000	1023.000000	1023.000000	2046.000000
23.879999	-0.075674	-44.723228	-14.141807	-3.548297	-15.769955	-11.263171	0.000000	-10.000000	0.000000	1.666667	-27.000000	1023.000000	1023.000000	2046.000000
23.900000	-0.075750	-44.768288	-13.470519	-3.340566	-16.614183	-11.343019	0.000000	-10.000000	0.000000	1.150000	-27.000000	1023.000000	1023.000000	2046.000000
23.920000	-0.074354	-43.942936	-14.320983	-3.760517	-15.298414	-10.563021	0.000000	-10.000000	0.000000	0.616667	-27.000000	1023.000000	1023.000000	2046.000000
23.940001	-0.074947	-44.293423	-13.680686	-3.250407	-16.223083	-11.139245	0.000000	-10.000000	0.000000	0.183333	-27.000000	1023.000000	1023.000000	2046.000000
23.959999	-0.074434	-43.990479	-13.735969	-3.398427	-16.016951	-10.839135	0.000000	-10.000000	0.000000	0.000000	-27.000000	1023.000000	1023.000000	2046.000000
23.980000	-0.074172	-43.835857	-14.258549	-3.386423	-15.171028	-11.019857	0.000000	-10.000000	0.008333	0.000000	-27.000000	1023.000000	1023.000000	2046.000000
24.000000	-0.074343	-43.936890	-13.216455	-3.296366	-16.259108	-11.164961	0.000000	-10.000000	0.016667	-0.300000	-27.000000	1023.000000	1023.000000	2046.000000
24.020000	-0.073273	-43.304558	-13.732569	-3.878777	-15.323081	-10.370131	0.000000	-10.000000	0.016667	-0.950000	-27.000000	1023.000000	1023.000000	2046.000000
24.040001	-0.073869	-43.656651	-13.704014	-3.529995	-15.319738	-11.102904	0.000000	-10.000000	0.008333	-1.616667	-27.166666	1023.000000	1023.000000	2046.000000
24.059999	-0.074208	-43.856693	-13.049724	-3.585542	-16.067242	-11.154182	0.000000	-10.000000	0.000000	-1.883333	-27.500000	1023.000000	1023.000000	2046.000000
24.080000	-0.073402	-43.380375	-13.905245	-4.161112	-14.814436	-10.499581	0.000000	-10.000000	0.000000	-1.683333	-27.833334	1023.000000	1023.000000	2046.000000
24.100000	-0.074431	-43.988571	-13.388318	-3.934218	-15.626033	-11.040004	0.000000	-10.000000	0.000000	-1.466667	-28.000000	1023.000000	1023.000000	2046.000000
24.120001	-0.074633	-44.107864	-13.381078	-4.193039	-15.651494	-10.882256	0.000000	-10.000000	0.008333	-1.416667	-28.000000	1023.000000	1023.000000	2046.000000
24.139999	-0.074697	-44.146179	-14.033103	-4.432005	-14.787909	-10.893161	0.000000	-10.000000	0.008333	-1.433333	-28.000000	1023.000000	1023.000000	2046.000000
24.160000	-0.075631	-44.698189	-13.227019	-4.424658	-15.906047	-11.140465	0.000000	-10.000000	0.008333	-1.450000	-28.000000	1023.000000	1023.000000	2046.000000
24.180000	-0.075380	-44.549435	-13.607783	-4.903858	-15.442402	-10.595391	0.000000	-10.000000	0.000000	-0.933333	-28.000000	1023.000000	1023.000000	2046.000000
24.200001	-0.076112	-44.982437	-14.032448	-4.788958	-15.047359	-11.113673	0.000000	-10.000000	0.000000	-0.466667	-28.000000	1023.000000	1023.000000	2046.000000
24.219999	-0.076770	-45.371227	-13.238435	-4.768344	-16.119722	-11.244727	0.000000	-10.000000	0.000000	0.000000	-28.000000	1023.000000	1023.000000	2046.000000
24.240000	-0.075885	-44.848175	-13.972896	-5.350943	-15.110827	-10.413508	0.000000	-10.000000	0.008333	0.000000	-28.000000	1023.000000	1023.000000	2046.000000
24.260000	-0.076774	-45.373550	-13.845861	-4.968634	-15.433299	-11.125758	0.000000	-10.000000	0.008333	0.000000	-28.000000	1023.000000	1023.000000	2046.000000
24.280001	-0.076912	-45.454845	-13.308685	-4.921535	-15.996809	-11.227815	0.000000	-10.000000	0.025000	0.000000	-28.000000	1023.000000	1023.000000	2046.000000
24.299999	-0.076125	-44.989986	-14.111554	-5.276427	-14.808693	-10.793313	0.000000	-10.000000	0.016667	0.000000	-28.000000	1023.000000	1023.000000	2046.000000
24.320000	-0.076431	-45.170658	-13.376174	-5.009810	-15.706427	-11.078248	0.000000	-10.000000	0.025000	0.000000	-28.000000	1023.000000	1023.000000	2046.000000
24.340000	-0.075508	-44.625214	-13.565756	-5.242112	-15.266006	-10.551339	0.000000	-10.000000	0.008333	0.000000	-28.000000	1023.000000	1023.000000	2046.000000
24.360001	-0.075406	-44.565075	-13.991312	-4.941075	-14.654269	-10.978417	0.000000	-10.000000	0.008333	0.000000	-28.000000	1023.000000	1023.000000	2046.000000
24.379999	-0.075465	-44.599884	-13.019300	-4.791870	-15.683828	-11.104886	0.000000	-10.000000	0.008333	0.000000	-28.000000	1023.000000	1023.000000	2046.000000
24.400000	-0.074362	-43.947803	-13.452741	-5.229760	-14.952840	-10.312463	0.000000	-10.000000	0.008333	0.000000	-28.000000	1023.000000	1023.000000	2046.000000
24.420000	-0.074385	-43.961334	-13.775550	-4.871415	-14.443910	-10.870461	0.000000	-10.000000	0.008333	-0.283333	-28.000000	1023.000000	1023.000000	2046.000000
24.440001	-0.074698	-44.146664	-12.919569	-4.749400	-15.474773	-11.002923	0.000000	-10.000000	0.000000	-0.766667	-28.000000	1023.000000	1023.000000	2046.000000
24.459999	-0.073538	-43.460999	-13.390956	-5.192960	-14.689230	-10.187852	0.000000	-10.000000	0.000000	-1.250000	-28.000000	1023.000000	1023.000000	2046.000000
24.480000	-0.073741	-43.581169	-13.559766	-4.806420	-14.450727	-10.764254	0.000000	-10.000000	0.000000	-1.433333	-28.000000	1023.000000	1023.000000	2046.000000
24.500000	-0.073909	-43.680161	-12.755382	-4.724021	-15.363532	-10.837226	0.000000	-10.000000	0.008333	-1.466667	-28.000000	1023.000000	1023.000000	2046.000000
24.520000	-0.072886	-43.075821	-13.183550	-5.118594	-14.657637	-10.116040	0.000000	-10.000000	0.016667	-1.516667	-28.000000	1023.000000	1023.000000	2046.000000
24.540001	-0.073019	-43.154430	-13.513241	-4.760787	-14.236711	-10.643693	0.000000	-10.000000	0.016667	-1.500000	-28.000000	1023.000000	1023.000000	2046.000000
24.559999	-0.073464	-43.417248	-12.802294	-4.711108	-15.120845	-10.783002	0.000000	-10.000000	0.008333	-1.316667	-28.000000	1023.000000	1023.000000	2046.000000
24.580000	-0.072888	-43.076668	-13.069281	-5.014419	-14.738341	-10.254627	0.000000	-10.000000	0.000000	-0.783333	-28.000000	1023.000000	1023.000000	2046.000000
24.600000	-0.073224	-43.275166	-13.508134	-4.826346	-14.284774	-10.655910	0.000000	-10.000000	0.000000	-0.333333	-28.000000	1023.000000	1023.000000	2046.000000
24.620001	-0.073739	-43.579979	-12.772145	-4.772687	-15.255476	-10.779672	0.000000	-10.000000	0.000000	0.000000	-28.000000	1023.000000	1023.000000	2046.000000
24.639999	-0.072839	-43.047653	-13.038795	-5.096025	-14.783199	-10.129637	0.000000	-10.000000	0.008333	0.000000	-28.000000	1023.000000	1023.000000	2046.000000
24.660000	-0.072858	-43.059299	-13.373743	-4.762108	-14.328290	-10.595157	0.000000	-10.000000	0.008333	0.000000	-28.000000	1023.000000	1023.000000	2046.000000
24.680000	-0.073530	-43.456367	-12.622172	-4.733819	-15.351380	-10.748996	0.000000	-10.000000	0.008333	0.000000	-28.000000	1023.000000	1023.000000	2046.000000
24.700001	-0.072392	-42.783787	-13.104889	-4.976054	-14.562270	-10.140574	0.000000	-10.000000	0.000000	0.000000	-28.000000	1023.000000	1023.000000	2046.000000
24.719999	-0.072637	-42.928593	-13.443783	-4.667249	-14.211227	-10.606332	0.000000	-10.000000	0.000000	0.000000	-28.000000	1023.000000	1023.000000	2046.000000
24.740000	-0.073651	-43.527905	-12.830702	-4.696115	-15.274946	-10.726143	0.000000	-10.000000	0.000000	0.000000	-28.000000	1023.000000	1023.000000	2046.000000
24.760000	-0.073625	-43.512630	-13.197635	-5.121704	-14.981622	-10.211668	0.000000	-10.000000	0.000000	0.000000	-28.000000	1023.000000	1023.000000	2046.000000
24.780001	-0.074495	-44.026428	-13.756788	-5.035697	-14.516528	-10.717414	0.000000	-10.000000	0.000000	0.000000	-28.000000	1023.000000	1023.000000	2046.000000
24.799999	-0.075652	-44.710083	-13.131621	-5.177135	-15.571076	-10.830249	0.000000	-10.000000	0.008333	0.000000	-28.000000	1023.000000	1023.000000	2046.000000
24.820000	-0.076767	-45.369305	-13.485086	-5.407461	-15.705043	-10.771716	0.000000	-10.000000	0.008333	0.766667	-28.000000	1023.000000	1023.000000	2046.000000
24.840000	-0.077572	-45.845032	-14.157492	-5.238971	-15.361614	-11.086953	0.000000	-10.000000	0.008333	1.850000	-28.000000	1023.000000	1023.000000	2046.000000
24.860001	-0.078440	-46.358105	-13.818744	-4.999432	-16.245222	-11.294706	0.000000	-10.000000	-0.008333	3.150000	-28.000000	1023.000000	1023.000000	2046.000000
24.879999	-0.078495	-46.390396	-13.824079	-4.759553	-16.483114	-11.323650	0.000000	-10.000000	-0.016667	3.683333	-28.000000	1023.000000	1023.000000	2046.000000
24.900000	-0.077614	-45.869785	-14.306625	-4.635809	-15.811208	-11.116144	0.000000	-10.000000	-0.016667	3.616667	-28.000000	1023.000000	1023.000000	2046.000000
24.920000	-0.077656	-45.894726	-13.931798	-4.307981	-16.408615	-11.246333	0.000000	-10.000000	-0.008333	3.133333	-28.000000	1023.000000	1023.000000	2046.000000
24.940001	-0.077310	-45.690472	-13.880625	-4.073172	-16.506695	-11.229980	0.000000	-10.000000	0.000000	2.650000	-28.000000	1023.000000	1023.000000	2046.000000
24.959999	-0.076773	-45.372978	-14.404050	-3.875279	-15.809049	-11.284601	0.000000	-10.000000	0.000000	2.333333	-28.000000	1023.000000	1023.000000	2046.000000
24.980000	-0.076811	-45.395027	-14.000811	-3.711189	-16.375320	-11.307707	0.000000	-10.000000	0.000000	2.133333	-28.000000	1023.000000	1023.000000	2046.000000
25.000000	-0.076268	-45.074272	-13.988420	-3.746397	-16.313566	-11.025887	0.000000	-10.000000	0.000000	1.783333	-28.000000	1023.000000	1023.000000	2046.000000
25.020000	-0.076049	-44.945187	-14.353427	-3.457776	-15.774316	-11.359669	0.000000	-10.000000	0.000000	1.316667	-28.000000	1023.000000	1023.000000	2046.000000
25.040001	-0.076367	-45.133007	-13.750290	-3.456945	-16.509510	-11.416260	0.000000	-10.000000	0.000000	0.933333	-28.000000	1023.000000	1023.000000	2046.000000
25.059999	-0.074852	-44.237335	-13.990617	-3.818516	-15.717283	-10.710919	0.000000	-10.000000	0.008333	0.466667	-28.000000	1023.000000	1023.000000	2046.000000
25.080000	-0.075212	-44.450535	-13.866181	-3.581772	-15.849909	-11.152674	0.000000	-10.000000	0.008333	-0.316667	-28.000000	1023.000000	1023.000000	2046.000000
25.100000	-0.075359	-44.537086	-13.393076	-3.635860	-16.236712	-11.271441	0.000000	-10.000000	0.008333	-1.116667	-28.000000	1023.000000	1023.000000	2046.000000
25.120001	-0.074558	-44.063812	-13.815584	-3.937940	-15.409769	-10.900518	0.000000	-10.000000	0.000000	-1.683333	-28.000000	1023.000000	1023.000000	2046.000000
25.139999	-0.075030	-44.342819	-13.655165	-3.843321	-15.713371	-11.130963	0.000000	-10.000000	0.000000	-1.700000	-28.000000	1023.000000	1023.000000	2046.000000
25.160000	-0.075609	-44.684879	-13.504771	-4.016841	-15.975141	-11.188128	0.000000	-10.000000	0.000000	-1.616667	-28.000000	1023.000000	1023.000000	2046.000000
25.180000	-0.075070	-44.366421	-13.920567	-4.275497	-15.215943	-10.954413	0.000000	-10.000000	0.000000	-1.500000	-28.000000	1023.000000	1023.000000	2046.000000
25.200001	-0.075743	-44.764175	-13.709360	-4.380198	-15.654086	-11.020532	0.000000	-10.000000	0.000000	-1.383333	-28.000000	1023.000000	1023.000000	2046.000000
25.219999	-0.076097	-44.973488	-13.538061	-4.568433	-15.868824	-10.998169	0.000000	-10.000000	0.000000	-1.383333	-28.000000	1023.000000	1023.000000	2046.000000
25.240000	-0.076090	-44.969181	-13.881218	-4.631570	-15.328441	-11.127954	0.000000	-10.000000	0.000000	-1.350000	-28.000000	1023.000000	1023.000000	2046.000000
25.260000	-0.076762	-45.366627	-13.662265	-4.758231	-15.773204	-11.172927	0.000000	-10.000000	0.000000	-0.900000	-28.000000	1023.000000	1023.000000	2046.000000
25.280001	-0.076648	-45.299065	-13.689380	-5.052109	-15.723588	-10.833987	0.000000	-10.000000	0.008333	-0.416667	-28.000000	1023.000000	1023.000000	2046.000000
25.299999	-0.077250	-45.654728	-14.001598	-4.827962	-15.474064	-11.351103	0.000000	-10.000000	0.016667	0.000000	-28.000000	1023.000000	1023.000000	2046.000000
25.320000	-0.077898	-46.037746	-13.671605	-5.039211	-16.007975	-11.318955	0.000000	-10.000000	0.016667	0.000000	-28.000000	1023.000000	1023.000000	2046.000000
25.340000	-0.076844	-45.414711	-13.846281	-5.401657	-15.479078	-10.687695	0.000000	-10.000000	0.008333	0.000000	-28.000000	1023.000000	1023.000000	2046.000000
25.360001	-0.077445	-45.770237	-13.942743	-5.087143	-15.546752	-11.193597	0.000000	-10.000000	0.008333	0.000000	-28.000000	1023.000000	1023.000000	2046.000000
25.379999	-0.077742	-45.945709	-13.604798	-5.145193	-15.884173	-11.311546	0.000000	-10.000000	0.016667	0.000000	-28.000000	1023.000000	1023.000000	2046.000000
25.400000	-0.076545	-45.238075	-13.858142	-5.408257	-15.268745	-10.702929	0.000000	-10.000000	0.016667	0.000000	-28.000000	1023.000000	1023.000000	2046.000000
25.420000	-0.076627	-45.286663	-13.833012	-5.012574	-15.309758	-11.131318	0.000000	-10.000000	0.008333	0.000000	-28.000000	1023.000000	1023.000000	2046.000000
25.440001	-0.076746	-45.356739	-13.422394	-5.062470	-15.713475	-11.158401	0.000000	-10.000000	0.000000	0.000000	-28.000000	1023.000000	1023.000000	2046.000000
25.459999	-0.075604	-44.681744	-13.627503	-5.284585	-15.138940	-10.630717	0.000000	-10.000000	0.000000	0.000000	-28.000000	1023.000000	1023.000000	2046.000000
25.480000	-0.075687	-44.731152	-13.579046	-4.944937	-15.204173	-11.002995	0.000000	-10.000000	0.000000	0.000000	-28.000000	1023.000000	1023.000000	2046.000000
25.500000	-0.075855	-44.830132	-13.329324	-5.034397	-15.446241	-11.020170	0.000000	-10.000000	0.000000	0.000000	-28.000000	1023.000000	1023.000000	2046.000000
25.520000	-0.074698	-44.146297	-13.512708	-5.173439	-14.871909	-10.588243	0.000000	-10.000000	0.000000	0.000000	-28.000000	1023.000000	1023.000000	2046.000000
25.540001	-0.074815	-44.215786	-13.424489	-4.880821	-15.034464	-10.876012	0.000000	-10.000000	0.000000	0.000000	-28.000000	1023.000000	1023.000000	2046.000000
25.559999	-0.075109	-44.389530	-13.231631	-4.994969	-15.281795	-10.881135	0.000000	-10.000000	0.000000	0.000000	-28.000000	1023.000000	1023.000000	2046.000000
25.580000	-0.073896	-43.672806	-13.338462	-5.162281	-14.770030	-10.402032	0.000000	-10.000000	0.000000	0.000000	-28.000000	1023.000000	1023.000000	2046.000000
25.600000	-0.074198	-43.851231	-13.253242	-4.879786	-14.983058	-10.735144	0.000000	-10.000000	-0.008333	0.000000	-28.000000	1023.000000	1023.000000	2046.000000
25.620001	-0.074386	-43.962395	-13.153049	-4.970827	-15.096358	-10.742159	0.000000	-10.000000	-0.016667	0.000000	-28.000000	1023.000000	1023.000000	2046.000000
25.639999	-0.073695	-43.553890	-13.338392	-5.027781	-14.630940	-10.556776	0.000000	-10.000000	-0.008333	0.000000	-28.000000	1023.000000	1023.000000	2046.000000
25.660000	-0.074174	-43.836689	-13.219106	-4.926866	-14.968455	-10.722261	0.000000	-10.000000	0.000000	0.000000	-28.000000	1023.000000	1023.000000	2046.000000
25.680000	-0.074367	-43.951118	-13.209414	-5.113987	-15.043158	-10.584561	0.000000	-10.000000	0.008333	0.000000	-28.000000	1023.000000	1023.000000	2046.000000
25.700001	-0.073911	-43.681465	-13.321539	-4.923033	-14.730618	-10.706275	0.000000	-10.000000	0.000000	0.000000	-28.000000	1023.000000	1023.000000	2046.000000
25.719999	-0.073921	-43.687031	-13.157521	-4.793198	-14.981917	-10.754395	0.000000	-10.000000	0.000000	0.000000	-28.000000	1023.000000	1023.000000	2046.000000
25.740000	-0.074265	-43.890415	-13.030805	-5.187560	-15.228076	-10.443973	0.000000	-10.000000	0.000000	0.000000	-28.000000	1023.000000	1023.000000	2046.000000
25.760000	-0.073288	-43.312984	-13.275539	-5.042170	-14.571914	-10.423360	0.000000	-10.000000	0.008333	0.000000	-28.000000	1023.000000	1023.000000	2046.000000
25.780001	-0.073515	-43.447247	-13.149548	-4.710529	-14.894958	-10.692213	0.000000	-10.000000	0.008333	0.000000	-28.000000	1023.000000	1023.000000	2046.000000
25.799999	-0.074161	-43.829079	-13.220077	-4.957892	-15.068929	-10.582182	0.000000	-10.000000	0.008333	0.000000	-28.000000	1023.000000	1023.000000	2046.000000
25.820000	-0.074131	-43.811642	-13.325518	-4.888598	-14.876384	-10.721142	0.000000	-10.000000	0.000000	0.000000	-28.000000	1023.000000	1023.000000	2046.000000
25.840000	-0.075208	-44.448029	-13.323026	-5.001895	-15.299840	-10.823269	0.000000	-10.000000	0.008333	0.000000	-28.000000	1023.000000	1023.000000	2046.000000
25.860001	-0.075699	-44.737843	-13.526611	-5.436970	-15.226200	-10.548061	0.000000	-10.000000	0.016667	0.000000	-28.000000	1023.000000	1023.000000	2046.000000
25.879999	-0.076946	-45.474865	-13.626307	-5.127254	-15.433578	-11.287727	0.000000	-10.000000	0.016667	0.000000	-28.000000	1023.000000	1023.000000	2046.000000
25.900000	-0.078457	-46.368065	-13.770884	-5.351875	-15.978957	-11.266349	0.000000	-10.000000	0.000000	0.350000	-28.000000	1023.000000	1023.000000	2046.000000
25.920000	-0.078281	-46.264175	-13.986333	-5.572855	-15.940464	-10.764524	0.000000	-10.000000	-0.008333	1.333333	-28.000000	1023.000000	1023.000000	2046.000000
25.940001	-0.079247	-46.834694	-14.119348	-4.839315	-16.322828	-11.553202	0.000000	-10.000000	-0.008333	2.583333	-28.000000	1023.000000	1023.000000	2046.000000
25.959999	-0.079298	-46.865234	-14.204844	-4.838593	-16.429840	-11.391958	0.000000	-10.000000	-0.008333	3.600000	-28.000000	1023.000000	1023.000000	2046.000000
25.980000	-0.078553	-46.424622	-14.142783	-4.424466	-16.280254	-11.577117	0.000000	-10.000000	-0.008333	3.783333	-28.000000	1023.000000	1023.000000	2046.000000
26.000000	-0.078687	-46.503983	-14.144066	-4.273934	-16.535820	-11.550162	0.000000	-10.000000	-0.016667	3.400000	-28.000000	1023.000000	1023.000000	2046.000000
26.020000	-0.077280	-45.672264	-14.096375	-4.417691	-16.270245	-10.887954	0.000000	-10.000000	-0.008333	2.783333	-28.000000	1023.000000	1023.000000	2046.000000
26.040001	-0.077796	-45.977211	-14.192681	-3.730015	-16.453463	-11.601051	0.000000	-10.000000	0.000000	2.250000	-28.000000	1023.000000	1023.000000	2046.000000
26.059999	-0.077550	-45.831779	-14.232893	-3.857980	-16.373789	-11.367118	0.000000	-10.000000	0.008333	2.000000	-28.000000	1023.000000	1023.000000	2046.000000
26.080000	-0.076707	-45.333927	-14.210463	-3.867548	-16.116066	-11.139851	0.000000	-10.000000	0.008333	1.833333	-28.000000	1023.000000	1023.000000	2046.000000
26.100000	-0.076755	-45.362003	-14.070283	-3.486101	-16.345123	-11.460495	0.000000	-10.000000	0.000000	1.666667	-28.000000	1023.000000	1023.000000	2046.000000
26.120001	-0.076606	-45.273972	-14.142506	-3.800615	-16.180790	-11.150063	0.000000	-10.000000	0.000000	1.250000	-28.000000	1023.000000	1023.000000	2046.000000
26.139999	-0.076261	-45.070377	-13.988070	-3.569440	-15.979368	-11.533500	0.000000	-10.000000	0.008333	0.666667	-28.000000	1023.000000	1023.000000	2046.000000
26.160000	-0.076450	-45.181782	-13.860640	-3.708784	-16.163254	-11.449105	0.000000	-10.000000	0.016667	-0.100000	-28.000000	1023.000000	1023.000000	2046.000000
26.180000	-0.075260	-44.478374	-13.746118	-4.297706	-15.779560	-10.654992	0.000000	-10.000000	0.025000	-0.850000	-28.000000	1023.000000	1023.000000	2046.000000
26.200001	-0.076052	-44.946804	-13.733920	-3.686865	-15.982827	-11.543193	0.000000	-10.000000	0.025000	-1.316667	-28.000000	1023.000000	1023.000000	2046.000000
26.219999	-0.076257	-45.067764	-13.853275	-4.147920	-15.825215	-11.241355	0.000000	-10.000000	0.025000	-1.466667	-28.000000	1023.000000	1023.000000	2046.000000
26.240000	-0.075898	-44.856007	-13.769255	-4.247035	-15.611024	-11.228694	0.000000	-10.000000	0.016667	-1.316667	-28.000000	1023.000000	1023.000000	2046.000000
26.260000	-0.076492	-45.206722	-13.738764	-4.278058	-15.858773	-11.331126	0.000000	-10.000000	0.008333	-1.300000	-28.000000	1023.000000	1023.000000	2046.000000
26.280001	-0.076154	-45.006878	-13.854743	-4.911267	-15.592215	-10.648652	0.000000	-10.000000	0.000000	-1.300000	-28.000000	1023.000000	1023.000000	2046.000000
26.299999	-0.077047	-45.534664	-13.707746	-4.372408	-15.895814	-11.558697	0.000000	-10.000000	0.000000	-1.333333	-28.000000	1023.000000	1023.000000	2046.000000
26.320000	-0.077562	-45.839432	-13.870118	-4.832694	-15.831307	-11.305312	0.000000	-10.000000	0.000000	-1.033333	-28.000000	1023.000000	1023.000000	2046.000000
26.340000	-0.077072	-45.549316	-13.816751	-5.130566	-15.632680	-10.969319	0.000000	-10.000000	0.000000	-0.583333	-28.000000	1023.000000	1023.000000	2046.000000
26.360001	-0.077913	-46.046329	-13.756541	-4.897741	-16.032528	-11.359518	0.000000	-10.000000	0.000000	-0.150000	-28.000000	1023.000000	1023.000000	2046.000000
26.379999	-0.077730	-45.938381	-13.992350	-5.453095	-15.693777	-10.799162	0.000000	-10.000000	0.000000	0.000000	-28.000000	1023.000000	1023.000000	2046.000000
26.400000	-0.078357	-46.308994	-13.818918	-4.916698	-15.970358	-11.603018	0.000000	-10.000000	-0.008333	0.000000	-28.000000	1023.000000	1023.000000	2046.000000
26.420000	-0.078671	-46.494297	-14.041657	-5.222446	-15.813671	-11.416522	0.000000	-10.000000	-0.008333	0.000000	-28.000000	1023.000000	1023.000000	2046.000000
26.440001	-0.077658	-45.895836	-13.891116	-5.482076	-15.530471	-10.992172	0.000000	-10.000000	-0.008333	0.000000	-28.000000	1023.000000	1023.000000	2046.000000
26.459999	-0.078076	-46.142826	-13.749642	-5.137692	-15.901126	-11.354364	0.000000	-10.000000	0.008333	0.000000	-28.000000	1023.000000	1023.000000	2046.000000
26.480000	-0.077681	-45.909435	-13.940495	-5.523838	-15.528032	-10.917072	0.000000	-10.000000	0.008333	0.000000	-28.000000	1023.000000	1023.000000	2046.000000
26.500000	-0.077132	-45.584923	-13.797877	-5.251847	-15.382419	-11.152781	0.000000	-10.000000	0.008333	0.000000	-28.000000	1023.000000	1023.000000	2046.000000
26.520000	-0.076931	-45.466110	-13.537910	-4.990566	-15.674048	-11.263584	0.000000	-10.000000	0.000000	0.000000	-28.000000	1023.000000	1023.000000	2046.000000
26.540001	-0.076811	-45.395565	-13.770208	-5.264886	-15.348908	-11.011560	0.000000	-10.000000	0.000000	0.000000	-28.000000	1023.000000	1023.000000	2046.000000
26.559999	-0.075978	-44.902946	-13.579224	-5.189666	-15.157473	-10.976583	0.000000	-10.000000	0.000000	-0.516667	-28.000000	1023.000000	1023.000000	2046.000000
26.580000	-0.076293	-45.088882	-13.478871	-4.996514	-15.453868	-11.159629	0.000000	-10.000000	0.000000	-1.033333	-28.000000	1023.000000	1023.000000	2046.000000
26.600000	-0.075123	-44.397427	-13.576403	-5.566481	-14.964826	-10.289719	0.000000	-10.000000	0.000000	-1.516667	-28.000000	1023.000000	1023.000000	2046.000000
26.620001	-0.075662	-44.716019	-13.334962	-4.832485	-15.377568	-11.171003	0.000000	-10.000000	0.000000	-1.483333	-28.000000	1023.000000	1023.000000	2046.000000
26.639999	-0.075540	-44.644360	-13.525254	-5.202306	-15.122199	-10.794601	0.000000	-10.000000	0.000000	-1.433333	-28.000000	1023.000000	1023.000000	2046.000000
26.660000	-0.074731	-44.165905	-13.409654	-5.189255	-14.855465	-10.711532	0.000000	-10.000000	0.000000	-1.383333	-28.000000	1023.000000	1023.000000	2046.000000
26.680000	-0.074980	-44.313084	-13.238060	-4.909244	-15.233995	-10.931786	0.000000	-10.000000	0.000000	-1.300000	-28.000000	1023.000000	1023.000000	2046.000000
26.700001	-0.074266	-43.891220	-13.445968	-5.456070	-14.752413	-10.236768	0.000000	-10.000000	0.000000	-1.183333	-28.000000	1023.000000	1023.000000	2046.000000
26.719999	-0.075093	-44.379669	-13.236464	-4.811205	-15.173190	-11.158810	0.000000	-10.000000	0.000000	-0.750000	-28.000000	1023.000000	1023.000000	2046.000000
26.740000	-0.075174	-44.427963	-13.434116	-5.041691	-15.047077	-10.905076	0.000000	-10.000000	0.000000	-0.350000	-28.000000	1023.000000	1023.000000	2046.000000
26.760000	-0.074504	-44.031654	-13.171532	-5.053682	-14.987382	-10.819058	0.000000	-10.000000	0.000000	0.000000	-28.000000	1023.000000	1023.000000	2046.000000
26.780001	-0.074965	-44.304100	-13.237369	-4.895971	-15.207459	-10.963299	0.000000	-10.000000	0.000000	0.000000	-28.000000	1023.000000	1023.000000	2046.000000
26.799999	-0.073949	-43.703640	-13.149248	-5.771448	-14.935276	-9.847667	0.000000	-10.000000	0.000000	0.000000	-28.000000	1023.000000	1023.000000	2046.000000
26.820000	-0.074324	-43.925568	-13.089439	-4.812455	-15.176085	-10.847589	0.000000	-10.000000	0.000000	0.000000	-28.000000	1023.000000	1023.000000	2046.000000
26.840000	-0.073985	-43.725262	-13.383387	-5.188039	-14.761006	-10.392830	0.000000	-10.000000	0.008333	0.000000	-28.000000	1023.000000	1023.000000	2046.000000
26.860001	-0.074578	-44.075539	-13.180404	-4.742373	-15.113173	-11.039587	0.000000	-10.000000	0.008333	0.000000	-28.000000	1023.000000	1023.000000	2046.000000
26.879999	-0.075558	-44.654644	-13.413592	-4.902530	-15.313656	-11.024867	0.000000	-10.000000	0.016667	0.000000	-28.000000	1023.000000	1023.000000	2046.000000
26.900000	-0.075141	-44.408344	-13.536066	-5.668828	-15.000027	-10.203424	0.000000	-10.000000	0.008333	0.000000	-28.000000	1023.000000	1023.000000	2046.000000
26.920000	-0.076559	-45.246456	-13.398702	-5.015592	-15.570631	-11.261530	0.000000	-10.000000	0.008333	0.000000	-28.000000	1023.000000	1023.000000	2046.000000
26.940001	-0.077814	-45.988155	-13.757735	-5.483274	-15.635904	-11.111241	0.000000	-10.000000	0.000000	0.000000	-28.000000	1023.000000	1023.000000	2046.000000
26.959999	-0.078388	-46.327499	-13.968580	-5.595161	-15.610946	-11.152813	0.000000	-10.000000	-0.008333	0.633333	-28.000000	1023.000000	1023.000000	2046.000000
26.980000	-0.079694	-47.099148	-13.849074	-5.108978	-16.515100	-11.625996	0.000000	-10.000000	0.000000	1.600000	-28.000000	1023.000000	1023.000000	2046.000000
27.000000	-0.079735	-47.123524	-14.317225	-5.490867	-16.251276	-11.064156	0.000000	-10.000000	-0.008333	2.800000	-28.000000	1023.000000	1023.000000	2046.000000
27.020000	-0.079824	-47.176098	-14.222690	-4.706820	-16.419243	-11.827346	0.000000	-10.000000	0.000000	3.433333	-28.000000	1023.000000	1023.000000	2046.000000
27.040001	-0.079722	-47.115543	-14.090574	-4.508044	-16.779181	-11.737746	0.000000	-10.000000	-0.008333	3.550000	-28.000000	1023.000000	1023.000000	2046.000000
27.059999	-0.078418	-46.344906	-14.304852	-4.944593	-16.249557	-10.845902	0.000000	-10.000000	0.000000	3.183333	-28.000000	1023.000000	1023.000000	2046.000000
27.080000	-0.078885	-46.621216	-14.165136	-3.955296	-16.625332	-11.875450	0.000000	-10.000000	0.000000	2.616667	-28.000000	1023.000000	1023.000000	2046.000000
27.100000	-0.078656	-46.485683	-14.273066	-3.906942	-16.594135	-11.711538	0.000000	-10.000000	0.008333	2.166667	-28.000000	1023.000000	1023.000000	2046.000000
27.120001	-0.077240	-45.648903	-14.316011	-4.420134	-16.113052	-10.799705	0.000000	-10.000000	0.000000	1.950000	-28.000000	1023.000000	1023.000000	2046.000000
27.139999	-0.077710	-45.926750	-14.048186	-3.539429	-16.629612	-11.709521	0.000000	-10.000000	0.000000	1.783333	-28.000000	1023.000000	1023.000000	2046.000000
27.160000	-0.077600	-45.861301	-14.323062	-3.902948	-16.296127	-11.339163	0.000000	-10.000000	-0.008333	1.616667	-28.000000	1023.000000	1023.000000	2046.000000
27.180000	-0.077098	-45.565029	-14.107040	-3.742326	-16.159945	-11.555717	0.000000	-10.000000	0.000000	1.216667	-28.000000	1023.000000	1023.000000	2046.000000
27.200001	-0.077272	-45.667561	-13.988250	-3.653533	-16.381937	-11.643841	0.000000	-10.000000	0.000000	0.683333	-28.000000	1023.000000	1023.000000	2046.000000
27.219999	-0.075977	-44.902397	-13.947521	-4.413635	-15.830975	-10.710266	0.000000	-10.000000	0.000000	-0.066667	-28.000000	1023.000000	1023.000000	2046.000000
27.240000	-0.076670	-45.312077	-13.680940	-3.733595	-16.295723	-11.601820	0.000000	-10.000000	0.008333	-0.816667	-28.000000	1023.000000	1023.000000	2046.000000
27.260000	-0.076663	-45.307701	-13.952186	-4.192853	-15.923991	-11.238671	0.000000	-10.000000	0.008333	-1.266667	-28.000000	1023.000000	1023.000000	2046.000000
27.280001	-0.076391	-45.147057	-13.811664	-4.201780	-15.742372	-11.391240	0.000000	-10.000000	0.008333	-1.366667	-28.000000	1023.000000	1023.000000	2046.000000
27.299999	-0.076954	-45.480072	-13.709610	-4.120220	-16.131401	-11.518839	0.000000	-10.000000	0.000000	-1.216667	-28.000000	1023.000000	1023.000000	2046.000000
27.320000	-0.076459	-45.187088	-13.985686	-4.940642	-15.578695	-10.682065	0.000000	-10.000000	0.000000	-0.766667	-28.000000	1023.000000	1023.000000	2046.000000
27.340000	-0.077325	-45.699066	-13.713922	-4.359167	-16.029970	-11.596008	0.000000	-10.000000	0.008333	-0.383333	-28.000000	1023.000000	1023.000000	2046.000000
27.360001	-0.077762	-45.957176	-13.899884	-4.712022	-15.959981	-11.385286	0.000000	-10.000000	0.008333	0.000000	-28.000000	1023.000000	1023.000000	2046.000000
27.379999	-0.077089	-45.559479	-13.965652	-5.311819	-15.532788	-10.749218	0.000000	-10.000000	0.008333	0.000000	-28.000000	1023.000000	1023.000000	2046.000000
27.400000	-0.078149	-46.186356	-13.699457	-4.789149	-16.160810	-11.536939	0.000000	-10.000000	0.000000	0.000000	-28.000000	1023.000000	1023.000000	2046.000000
27.420000	-0.078598	-46.451229	-14.027972	-5.121592	-15.964385	-11.337281	0.000000	-10.000000	0.000000	0.000000	-28.000000	1023.000000	1023.000000	2046.000000
27.440001	-0.078009	-46.103390	-14.016186	-5.446355	-15.568694	-11.072156	0.000000	-10.000000	0.000000	0.000000	-28.000000	1023.000000	1023.000000	2046.000000
27.459999	-0.078688	-46.504723	-13.760181	-5.019557	-16.180817	-11.544168	0.000000	-10.000000	0.000000	0.000000	-28.000000	1023.000000	1023.000000	2046.000000
27.480000	-0.078741	-46.535950	-14.103484	-5.556129	-15.801594	-11.074741	0.000000	-10.000000	0.008333	0.000000	-28.000000	1023.000000	1023.000000	2046.000000
27.500000	-0.078462	-46.370850	-13.960768	-5.297868	-15.633560	-11.478654	0.000000	-10.000000	0.008333	0.000000	-28.000000	1023.000000	1023.000000	2046.000000
27.520000	-0.078553	-46.424999	-13.808212	-5.190876	-15.975980	-11.449931	0.000000	-10.000000	0.008333	0.000000	-28.000000	1023.000000	1023.000000	2046.000000
27.540001	-0.077661	-45.897530	-13.997396	-5.823538	-15.457701	-10.618896	0.000000	-10.000000	-0.008333	0.000000	-28.000000	1023.000000	1023.000000	2046.000000
27.559999	-0.077869	-46.020878	-13.767520	-5.034358	-15.659549	-11.559450	0.000000	-10.000000	-0.008333	0.000000	-28.000000	1023.000000	1023.000000	2046.000000
27.580000	-0.077640	-45.885170	-13.693991	-5.091876	-15.737774	-11.361531	0.000000	-10.000000	0.000000	0.000000	-28.000000	1023.000000	1023.000000	2046.000000
27.600000	-0.076472	-45.195107	-13.762630	-5.749806	-15.209755	-10.472918	0.000000	-10.000000	0.016667	0.000000	-28.000000	1023.000000	1023.000000	2046.000000
27.620001	-0.076969	-45.488613	-13.574270	-4.990942	-15.510652	-11.412749	0.000000	-10.000000	0.025000	-0.266667	-28.000000	1023.000000	1023.000000	2046.000000
27.639999	-0.076883	-45.438004	-13.595533	-5.125288	-15.519751	-11.197431	0.000000	-10.000000	0.016667	-0.800000	-28.000000	1023.000000	1023.000000	2046.000000
27.660000	-0.075646	-44.706882	-13.535199	-5.615909	-15.021222	-10.534551	0.000000	-10.000000	0.008333	-1.383333	-28.000000	1023.000000	1023.000000	2046.000000
27.680000	-0.076081	-44.963581	-13.320880	-5.025692	-15.526035	-11.090975	0.000000	-10.000000	0.000000	-1.700000	-28.000000	1023.000000	1023.000000	2046.000000
27.700001	-0.075913	-44.864605	-13.493218	-5.374413	-15.308435	-10.688538	0.000000	-10.000000	0.000000	-1.716667	-28.000000	1023.000000	1023.000000	2046.000000
27.719999	-0.075484	-44.611153	-13.513230	-5.232959	-14.898192	-10.966772	0.000000	-10.000000	0.008333	-1.633333	-28.000000	1023.000000	1023.000000	2046.000000
27.740000	-0.075448	-44.589890	-13.187802	-4.958872	-15.417077	-11.026139	0.000000	-10.000000	0.008333	-1.550000	-28.000000	1023.000000	1023.000000	2046.000000
27.760000	-0.075345	-44.528614	-13.457297	-5.483384	-15.091132	-10.496802	0.000000	-10.000000	0.008333	-1.383333	-28.000000	1023.000000	1023.000000	2046.000000
27.780001	-0.075399	-44.560890	-13.452499	-5.178899	-14.869242	-11.060249	0.000000	-10.000000	0.000000	-0.883333	-28.000000	1023.000000	1023.000000	2046.000000
27.799999	-0.075189	-44.436714	-13.070178	-4.990523	-15.412942	-10.963070	0.000000	-10.000000	0.000000	-0.383333	-28.000000	1023.000000	1023.000000	2046.000000
27.820000	-0.075299	-44.501442	-13.396465	-5.342837	-15.157241	-10.604897	0.000000	-10.000000	0.008333	0.000000	-28.000000	1023.000000	1023.000000	2046.000000
27.840000	-0.074794	-44.203140	-13.307471	-5.183764	-14.851994	-10.859912	0.000000	-10.000000	0.008333	0.000000	-28.000000	1023.000000	1023.000000	2046.000000
27.860001	-0.075321	-44.514614	-13.116787	-5.231635	-15.511517	-10.654677	0.000000	-10.000000	0.016667	0.000000	-28.000000	1023.000000	1023.000000	2046.000000
27.879999	-0.073989	-43.727718	-13.335581	-5.500846	-14.740977	-10.150315	0.000000	-10.000000	0.016667	0.000000	-28.000000	1023.000000	1023.000000	2046.000000
27.900000	-0.074941	-44.290421	-13.163504	-4.810774	-15.181309	-11.134836	0.000000	-10.000000	0.016667	0.000000	-28.000000	1023.000000	1023.000000	2046.000000
27.920000	-0.075541	-44.644455	-13.395666	-5.039427	-15.325331	-10.884031	0.000000	-10.000000	0.016667	0.000000	-28.000000	1023.000000	1023.000000	2046.000000
27.940001	-0.075370	-44.543629	-13.493463	-5.355941	-14.984816	-10.709410	0.000000	-10.000000	0.008333	0.000000	-28.000000	1023.000000	1023.000000	2046.000000
27.959999	-0.076528	-45.227955	-13.435269	-5.126143	-15.593453	-11.073089	0.000000	-10.000000	0.000000	0.000000	-28.000000	1023.000000	1023.000000	2046.000000
27.980000	-0.076847	-45.416531	-13.642718	-5.813868	-15.421968	-10.537976	0.000000	-10.000000	-0.008333	0.000000	-28.000000	1023.000000	1023.000000	2046.000000
28.000000	-0.078460	-46.369694	-13.657135	-5.312586	-15.842310	-11.557664	0.000000	-10.000000	-0.008333	0.000000	-28.000000	1023.000000	1023.000000	2046.000000
28.020000	-0.079799	-47.161098	-13.975245	-5.519539	-16.230417	-11.435899	0.000000	-10.000000	0.000000	0.616667	-28.000000	1023.000000	1023.000000	2046.000000
28.040001	-0.079923	-47.234718	-14.033682	-5.461942	-16.151926	-11.587170	0.000000	-10.000000	0.000000	1.500000	-28.000000	1023.000000	1023.000000	2046.000000
28.059999	-0.080783	-47.742718	-14.173733	-5.110229	-16.770702	-11.688055	0.000000	-10.000000	0.000000	2.600000	-28.000000	1023.000000	1023.000000	2046.000000
28.080000	-0.079558	-47.018852	-14.221717	-5.389940	-16.330408	-11.076790	0.000000	-10.000000	0.000000	3.116667	-28.000000	1023.000000	1023.000000	2046.000000
28.100000	-0.079898	-47.219955	-14.134213	-4.636096	-16.813301	-11.636346	0.000000	-10.000000	0.000000	3.100000	-28.000000	1023.000000	1023.000000	2046.000000
28.120001	-0.079089	-46.741356	-14.278308	-4.890138	-16.508623	-11.064287	0.000000	-10.000000	0.000000	2.633333	-28.000000	1023.000000	1023.000000	2046.000000
28.139999	-0.079236	-46.828217	-14.166516	-4.045399	-16.722631	-11.893669	0.000000	-10.000000	0.000000	1.983333	-28.000000	1023.000000	1023.000000	2046.000000
28.160000	-0.078779	-46.558151	-14.376248	-4.262152	-16.545776	-11.373976	0.000000	-10.000000	0.000000	1.633333	-28.000000	1023.000000	1023.000000	2046.000000
28.180000	-0.078644	-46.478664	-14.192116	-3.709744	-16.611629	-11.965175	0.000000	-10.000000	0.000000	1.500000	-28.000000	1023.000000	1023.000000	2046.000000
28.200001	-0.078378	-46.321110	-14.360396	-4.007493	-16.555460	-11.397761	0.000000	-10.000000	0.000000	1.516667	-28.000000	1023.000000	1023.000000	2046.000000
28.219999	-0.078001	-46.098831	-14.078739	-3.595489	-16.461168	-11.963434	0.000000	-10.000000	0.000000	1.233333	-28.000000	1023.000000	1023.000000	2046.000000
28.240000	-0.078005	-46.100735	-14.245729	-3.865278	-16.497475	-11.492253	0.000000	-10.000000	0.016667	0.733333	-28.000000	1023.000000	1023.000000	2046.000000
28.260000	-0.077484	-45.793022	-13.974945	-3.783026	-16.168892	-11.866161	0.000000	-10.000000	0.025000	-0.033333	-28.000000	1023.000000	1023.000000	2046.000000
28.280001	-0.077706	-45.924297	-13.944329	-3.925718	-16.421919	-11.632332	0.000000	-10.000000	0.025000	-0.883333	-28.000000	1023.000000	1023.000000	2046.000000
28.299999	-0.076762	-45.366566	-13.816885	-4.348606	-15.901068	-11.300010	0.000000	-10.000000	0.008333	-1.516667	-28.000000	1023.000000	1023.000000	2046.000000
28.320000	-0.077305	-45.687046	-13.757246	-4.122720	-16.287046	-11.520034	0.000000	-10.000000	0.000000	-1.833333	-28.000000	1023.000000	1023.000000	2046.000000
28.340000	-0.076566	-45.250580	-13.802472	-4.768470	-15.824896	-10.854742	0.000000	-10.000000	0.000000	-1.733333	-28.000000	1023.000000	1023.000000	2046.000000
28.360001	-0.077370	-45.725647	-13.781092	-4.248190	-16.105913	-11.590451	0.000000	-10.000000	0.000000	-1.583333	-28.000000	1023.000000	1023.000000	2046.000000
28.379999	-0.077439	-45.766655	-13.997175	-4.831762	-15.917588	-11.020128	0.000000	-10.000000	0.000000	-1.533333	-28.000000	1023.000000	1023.000000	2046.000000
28.400000	-0.077920	-46.050655	-13.942582	-4.602672	-15.769766	-11.735633	0.000000	-10.000000	0.008333	-1.583333	-28.000000	1023.000000	1023.000000	2046.000000
28.420000	-0.078181	-46.204876	-13.844668	-4.752000	-16.140266	-11.467940	0.000000	-10.000000	0.008333	-1.566667	-28.000000	1023.000000	1023.000000	2046.000000
28.440001	-0.077664	-45.899155	-13.860315	-5.361376	-15.721013	-10.956450	0.000000	-10.000000	0.008333	-1.033333	-28.000000	1023.000000	1023.000000	2046.000000
28.459999	-0.078721	-46.524357	-13.766323	-4.984662	-16.215431	-11.557938	0.000000	-10.000000	0.008333	-0.466667	-28.000000	1023.000000	1023.000000	2046.000000
28.480000	-0.078934	-46.650021	-14.076908	-5.438340	-16.024803	-11.109968	0.000000	-10.000000	0.016667	0.000000	-28.000000	1023.000000	1023.000000	2046.000000
28.500000	-0.079288	-46.859215	-13.970677	-5.099507	-15.933724	-11.855306	0.000000	-10.000000	0.016667	0.000000	-28.000000	1023.000000	1023.000000	2046.000000
28.520000	-0.079523	-46.998119	-14.023404	-5.284060	-16.182175	-11.508480	0.000000	-10.000000	0.008333	0.000000	-28.000000	1023.000000	1023.000000	2046.000000
28.540001	-0.078750	-46.541470	-13.989994	-5.575788	-15.645933	-11.329754	0.000000	-10.000000	0.008333	0.000000	-28.000000	1023.000000	1023.000000	2046.000000
28.559999	-0.079214	-46.815582	-13.953981	-5.350156	-16.041481	-11.469964	0.000000	-10.000000	0.008333	0.000000	-28.000000	1023.000000	1023.000000	2046.000000
28.580000	-0.078278	-46.262486	-13.964294	-5.812692	-15.604174	-10.881324	0.000000	-10.000000	0.008333	0.000000	-28.000000	1023.000000	1023.000000	2046.000000
28.600000	-0.078618	-46.463223	-13.766950	-5.250507	-15.931525	-11.514238	0.000000	-10.000000	0.000000	0.000000	-28.000000	1023.000000	1023.000000	2046.000000
28.620001	-0.078187	-46.208740	-13.942524	-5.535638	-15.716316	-11.014261	0.000000	-10.000000	0.000000	0.000000	-28.000000	1023.000000	1023.000000	2046.000000
28.639999	-0.077978	-46.084984	-13.734136	-5.108612	-15.569102	-11.673136	0.000000	-10.000000	0.000000	0.000000	-28.000000	1023.000000	1023.000000	2046.000000
28.660000	-0.077713	-45.928650	-13.763146	-5.265581	-15.694695	-11.205227	0.000000	-10.000000	0.000000	0.000000	-28.000000	1023.000000	1023.000000	2046.000000
28.680000	-0.076958	-45.482277	-13.661832	-5.326059	-15.230518	-11.263870	0.000000	-10.000000	0.000000	0.000000	-28.000000	1023.000000	1023.000000	2046.000000
28.700001	-0.077081	-45.554844	-13.525875	-5.223393	-15.646985	-11.158590	0.000000	-10.000000	0.000000	0.000000	-28.000000	1023.000000	1023.000000	2046.000000
28.719999	-0.076031	-44.934212	-13.575989	-5.634373	-15.158854	-10.564995	0.000000	-10.000000	0.000000	0.000000	-28.000000	1023.000000	1023.000000	2046.000000
28.740000	-0.076490	-45.205830	-13.373125	-5.137618	-15.529960	-11.165125	0.000000	-10.000000	0.000000	0.000000	-28.000000	1023.000000	1023.000000	2046.000000
28.760000	-0.075912	-44.863918	-13.587796	-5.485095	-15.228132	-10.562895	0.000000	-10.000000	0.000000	0.000000	-28.000000	1023.000000	1023.000000	2046.000000
28.780001	-0.076149	-45.004280	-13.384501	-5.020759	-15.349409	-11.249611	0.000000	-10.000000	0.000000	0.000000	-28.000000	1023.000000	1023.000000	2046.000000
28.799999	-0.075872	-44.840103	-13.547203	-5.276820	-15.264317	-10.751762	0.000000	-10.000000	0.000000	0.000000	-28.000000	1023.000000	1023.000000	2046.000000
28.820000	-0.075798	-44.796436	-13.379093	-5.008643	-15.075258	-11.333445	0.000000	-10.000000	0.000000	0.000000	-28.000000	1023.000000	1023.000000	2046.000000
28.840000	-0.075745	-44.765423	-13.411832	-5.143218	-15.273156	-10.937218	0.000000	-10.000000	0.000000	0.000000	-28.000000	1023.000000	1023.000000	2046.000000
28.860001	-0.075166	-44.423267	-13.414040	-5.398003	-14.854213	-10.757013	0.000000	-10.000000	0.000000	0.000000	-28.000000	1023.000000	1023.000000	2046.000000
28.879999	-0.075544	-44.646782	-13.177913	-5.112309	-15.379549	-10.977009	0.000000	-10.000000	0.000000	0.000000	-28.000000	1023.000000	1023.000000	2046.000000
28.900000	-0.075045	-44.351688	-13.384641	-5.512104	-15.079494	-10.375450	0.000000	-10.000000	0.000000	0.000000	-28.000000	1023.000000	1023.000000	2046.000000
28.920000	-0.075362	-44.538654	-13.168169	-5.003977	-15.200082	-11.166428	0.000000	-10.000000	0.000000	0.000000	-28.000000	1023.000000	1023.000000	2046.000000
28.940001	-0.075494	-44.616997	-13.352652	-5.297416	-15.346365	-10.620564	0.000000	-10.000000	0.000000	0.533333	-28.000000	1023.000000	1023.000000	2046.000000
28.959999	-0.074043	-43.759289	-13.323722	-5.253448	-14.685893	-10.496224	0.000000	-10.000000	0.000000	1.216667	-28.000000	1023.000000	1023.000000	2046.000000
28.980000	-0.074632	-44.107693	-13.167188	-4.984493	-15.226089	-10.729923	0.000000	-10.000000	0.000000	2.233333	-28.000000	1023.000000	1023.000000	2046.000000
29.000000	-0.074503	-44.031010	-13.531537	-5.376122	-14.991476	-10.131876	0.000000	-10.000000	0.000000	3.150000	-28.000000	1023.000000	1023.000000	2046.000000
29.020000	-0.075148	-44.412384	-13.544703	-5.088317	-14.943779	-10.835585	0.000000	-10.000000	-0.016667	4.516666	-28.000000	1023.000000	1023.000000	2046.000000
29.040001	-0.075114	-44.392124	-13.370046	-5.228377	-15.284184	-10.509520	0.000000	-10.000000	-0.050000	6.250000	-28.000000	1023.000000	1023.000000	2046.000000
29.059999	-0.074844	-44.232952	-13.718700	-5.795103	-14.866048	-9.853100	0.000000	-10.000000	-0.066667	8.066667	-28.000000	1023.000000	1023.000000	2046.000000
29.080000	-0.075954	-44.889008	-13.768780	-5.316893	-15.026376	-10.776960	0.000000	-10.000000	-0.083333	9.750000	-28.000000	1023.000000	1023.000000	2046.000000
29.100000	-0.076165	-45.013691	-13.896702	-5.346554	-15.324921	-10.445515	0.000000	-10.000000	-0.091667	11.316667	-28.000000	1023.000000	1023.000000	2046.000000
29.120001	-0.075362	-44.538811	-14.159476	-5.519366	-14.863991	-9.995977	0.000000	-10.000000	-0.125000	12.966666	-28.000000	1023.000000	1023.000000	2046.000000
29.139999	-0.075228	-44.459972	-13.953522	-4.935930	-15.257016	-10.313504	0.000000	-10.000000	-0.175000	15.383333	-8.166667	1023.000000	1023.000000	2046.000000
29.160000	-0.074158	-43.827179	-14.287409	-4.815434	-14.863330	-9.861005	0.000000	-10.000000	-0.216667	17.216667	11.666667	1023.000000	1023.000000	2046.000000
29.180000	-0.072826	-43.040180	-14.181260	-4.479215	-14.372600	-10.007105	0.000000	-10.000000	-0.250000	18.450001	31.500000	1023.000000	1023.000000	2046.000000
29.200001	-0.071551	-42.286606	-13.830287	-4.206474	-14.611466	-9.638378	0.000000	-10.000000	-0.266667	18.766666	33.500000	1023.000000	1023.000000	2046.000000
29.219999	-0.070116	-41.438492	-14.159900	-4.348836	-13.989111	-8.940645	0.000000	-10.000000	-0.283333	19.566668	37.666668	1023.000000	1023.000000	2046.000000
29.240000	-0.069212	-40.904125	-14.043714	-3.802390	-13.589668	-9.468353	0.000000	-10.000000	-0.325000	20.583334	44.000000	1023.000000	1023.000000	2046.000000
29.260000	-0.067753	-40.042202	-13.693417	-3.641435	-13.664371	-9.042977	0.000000	-10.000000	-0.333333	21.600000	50.833332	1023.000000	1023.000000	2046.000000
29.280001	-0.066207	-39.128578	-13.971120	-3.787302	-12.982722	-8.387435	0.000000	-10.000000	-0.375000	22.366667	57.833332	1023.000000	1023.000000	2046.000000
29.299999	-0.065095	-38.471256	-13.718217	-3.406822	-12.534971	-8.811245	0.000000	-10.000000	-0.383333	23.433334	65.333336	1023.000000	1023.000000	2046.000000
29.320000	-0.063631	-37.606033	-13.466371	-3.411086	-12.434577	-8.294000	0.000000	-10.000000	-0.425000	24.216667	73.000000	1023.000000	1023.000000	2046.000000
29.340000	-0.061571	-36.388268	-13.394947	-3.865823	-11.601130	-7.526368	0.000000	-10.000000	-0.433333	24.866667	81.000000	1023.000000	1023.000000	2046.000000
29.360001	-0.060908	-35.996483	-12.884289	-3.606407	-11.700231	-7.805557	0.000000	-10.000000	-0.450000	25.283335	89.000000	1023.000000	1023.000000	2046.000000
29.379999	-0.059403	-35.107151	-13.060885	-3.759193	-10.999468	-7.287603	0.000000	-10.000000	-0.466667	25.750000	97.333336	1023.000000	1023.000000	2046.000000
29.400000	-0.057944	-34.245117	-12.695710	-3.735239	-10.436660	-7.377509	0.000000	-10.000000	-0.483333	26.033335	105.833336	1023.000000	1023.000000	2046.000000
29.420000	-0.056521	-33.403866	-12.253302	-3.740759	-10.434226	-6.975578	0.000000	-10.000000	-0.500000	26.333334	114.500000	1023.000000	1023.000000	2046.000000
29.440001	-0.054784	-32.377186	-12.470971	-4.220656	-9.604878	-6.080681	0.000000	-10.000000	-0.483333	26.600000	123.166664	1023.000000	1023.000000	2046.000000
29.459999	-0.054137	-31.994995	-12.102033	-3.849632	-9.337775	-6.705554	0.000000	-10.000000	-0.491667	26.750000	132.000000	1023.000000	1023.000000	2046.000000
29.480000	-0.053144	-31.407917	-11.833545	-4.009933	-9.304748	-6.259692	0.000000	-10.000000	-0.491667	26.933332	141.000000	1023.000000	1023.000000	2046.000000
29.500000	-0.051437	-30.399200	-11.905593	-4.542647	-8.511041	-5.439919	0.000000	-10.000000	-0.491667	26.916666	150.000000	1023.000000	1023.000000	2046.000000
29.520000	-0.051424	-30.391584	-11.368918	-4.306656	-8.884603	-5.831409	0.000000	-10.000000	-0.500000	27.033333	159.000000	1023.000000	1023.000000	2046.000000
29.540001	-0.050686	-29.955301	-11.726454	-4.506516	-8.329432	-5.392899	0.000000	-10.000000	-0.525000	27.316668	168.000000	1023.000000	1023.000000	2046.000000
29.559999	-0.049565	-29.293091	-11.447536	-4.560732	-7.864145	-5.420676	0.000000	-10.000000	-0.558333	28.000000	177.166672	1023.000000	1023.000000	2046.000000
29.580000	-0.048935	-28.920296	-11.053657	-4.522999	-8.120096	-5.223544	0.000000	-10.000000	-0.558333	28.516666	186.333328	1023.000000	1023.000000	2046.000000
29.600000	-0.047183	-27.885035	-11.363037	-4.954484	-7.176250	-4.391264	0.000000	-10.000000	-0.550000	28.716667	195.833328	1023.000000	1023.000000	2046.000000
29.620001	-0.046456	-27.455242	-10.729616	-4.484628	-7.301498	-4.939498	0.000000	-10.000000	-0.566667	28.683334	205.166672	1023.000000	1023.000000	2046.000000
29.639999	-0.044960	-26.571131	-10.686502	-4.441785	-6.911137	-4.531705	0.000000	-10.000000	-0.566667	28.950001	214.833328	1023.000000	1023.000000	2046.000000
29.660000	-0.042498	-25.116333	-10.585431	-4.523553	-5.991970	-4.015378	0.000000	-10.000000	-0.583333	29.000000	224.500000	1023.000000	1023.000000	2046.000000
29.680000	-0.041323	-24.421713	-9.924541	-4.309285	-6.288822	-3.899065	0.000000	-10.000000	-0.583333	29.150000	234.166672	1023.000000	1023.000000	2046.000000
29.700001	-0.039286	-23.217979	-10.276672	-4.445049	-5.320858	-3.175400	0.000000	-10.000000	-0.600000	29.150000	243.833328	1023.000000	1023.000000	2046.000000
29.719999	-0.037936	-22.420259	-9.702338	-3.994082	-5.142686	-3.581153	0.000000	-10.000000	-0.600000	29.066668	253.500000	1023.000000	1023.000000	2046.000000
29.740000	-0.036487	-21.563795	-9.314029	-3.934439	-5.129847	-3.185480	0.000000	-10.000000	-0.600000	29.066668	263.333344	1023.000000	1023.000000	2046.000000
29.760000	-0.034102	-20.154202	-9.486815	-4.262387	-4.114357	-2.290641	0.000000	-10.000000	-0.600000	29.083334	273.000000	1023.000000	1023.000000	2046.000000
29.780001	-0.033360	-19.716053	-8.767583	-3.773661	-4.411222	-2.763587	0.000000	-10.000000	-0.600000	29.233334	282.666656	1023.000000	1023.000000	2046.000000
29.799999	-0.031994	-18.908197	-8.903702	-3.799989	-3.871444	-2.333062	0.000000	-10.000000	-0.591667	29.150000	292.500000	1023.000000	1023.000000	2046.000000
29.820000	-0.030023	-17.743679	-8.738147	-3.857578	-3.134504	-2.013450	0.000000	-10.000000	-0.591667	29.150000	302.333344	1023.000000	1023.000000	2046.000000
29.840000	-0.029333	-17.335798	-8.017522	-3.741803	-3.663336	-1.913137	0.000000	-10.000000	-0.591667	29.316668	312.000000	1023.000000	1023.000000	2046.000000
29.860001	-0.028095	-16.604286	-8.476515	-3.969300	-2.809978	-1.348494	0.000000	-10.000000	-0.591667	29.533333	321.666656	1023.000000	1023.000000	2046.000000
29.879999	-0.027188	-16.067965	-7.995728	-3.557469	-2.625199	-1.889569	0.000000	-10.000000	-0.591667	29.500000	331.500000	1023.000000	1023.000000	2046.000000
29.900000	-0.026041	-15.390242	-7.522048	-3.546416	-2.819329	-1.502448	0.000000	-10.000000	-0.583333	29.433334	341.500000	1023.000000	1023.000000	2046.000000
29.920000	-0.023553	-13.919611	-7.703152	-3.767050	-1.659222	-0.790188	0.000000	-10.000000	-0.583333	29.150000	351.333344	1023.000000	1023.000000	2046.000000
29.940001	-0.022855	-13.507291	-6.919281	-3.674257	-2.210510	-0.703242	0.000000	-10.000000	-0.566667	29.100000	361.000000	1023.000000	1023.000000	2046.000000
29.959999	-0.021195	-12.526237	-7.454128	-3.696521	-1.239890	-0.135698	0.000000	-10.000000	-0.558333	29.049999	370.666656	1023.000000	1023.000000	2046.000000
29.980000	-0.020330	-12.015144	-7.024566	-3.188838	-1.060189	-0.741552	0.000000	-10.000000	-0.550000	28.900000	380.500000	1023.000000	1023.000000	2046.000000
30.000000	-0.019763	-11.680167	-6.754130	-3.224557	-1.292071	-0.409408	0.000000	-10.000000	-0.550000	28.933334	390.166656	1023.000000	1023.000000	2046.000000
30.020000	-0.018259	-10.791361	-7.101370	-3.628398	-0.338830	0.277236	0.000000	-10.000000	-0.566667	28.966667	399.833344	1023.000000	1023.000000	2046.000000
30.040001	-0.018621	-11.004745	-6.384078	-3.387403	-1.070991	-0.162272	0.000000	-10.000000	-0.575000	29.383333	409.500000	1023.000000	1023.000000	2046.000000
30.059999	-0.018322	-10.828492	-6.721139	-3.506570	-0.661201	0.060419	0.000000	-10.000000	-0.575000	29.466667	419.166656	1023.000000	1023.000000	2046.000000
30.080000	-0.017796	-10.517271	-6.735693	-3.570668	-0.242113	0.031203	0.000000	-10.000000	-0.550000	29.166668	428.833344	1023.000000	1023.000000	2046.000000
30.100000	-0.018417	-10.884648	-6.165701	-3.461201	-1.163699	-0.094048	0.000000	-10.000000	-0.525000	28.500000	438.500000	1023.000000	1023.000000	2046.000000
30.120001	-0.017599	-10.401129	-6.832065	-3.773229	-0.362999	0.567164	0.000000	-10.000000	-0.500000	27.966667	448.333344	1023.000000	1023.000000	2046.000000
30.139999	-0.017661	-10.437716	-6.336731	-3.119042	-0.778960	-0.202984	0.000000	-10.000000	-0.483333	27.500000	457.833344	1023.000000	1023.000000	2046.000000
30.160000	-0.016939	-10.011210	-6.189020	-3.064454	-0.856077	0.098341	0.000000	-10.000000	-0.483333	27.183332	467.000000	1023.000000	1023.000000	2046.000000
30.180000	-0.014832	-8.765648	-6.501202	-3.154242	0.192403	0.697393	0.000000	-10.000000	-0.491667	27.150000	476.000000	1023.000000	1023.000000	2046.000000
30.200001	-0.014229	-8.409543	-5.615246	-2.721520	-0.483385	0.410607	0.000000	-10.000000	-0.491667	27.266666	485.166656	1023.000000	1023.000000	2046.000000
30.219999	-0.012959	-7.658780	-5.849757	-2.703360	0.088674	0.805663	0.000000	-10.000000	-0.491667	27.750000	494.333344	1023.000000	1023.000000	2046.000000
30.240000	-0.010885	-6.432989	-5.910589	-2.560428	0.979139	1.058889	0.000000	-10.000000	-0.491667	27.733334	503.500000	1023.000000	1023.000000	2046.000000
30.260000	-0.010022	-5.923292	-4.927490	-2.294371	0.249806	1.048763	0.000000	-10.000000	-0.508333	27.850000	512.666687	1023.000000	1023.000000	2046.000000
30.280001	-0.008690	-5.135975	-5.125579	-2.177548	0.856247	1.310905	0.000000	-10.000000	-0.500000	27.516666	522.000000	1023.000000	1023.000000	2046.000000
30.299999	-0.006467	-3.821971	-5.218303	-2.156345	1.854179	1.698498	0.000000	-10.000000	-0.500000	27.416668	531.333313	1023.000000	1023.000000	2046.000000
30.320000	-0.005606	-3.313037	-4.149745	-1.901518	1.166384	1.571841	0.000000	-10.000000	-0.483333	27.216667	540.500000	1023.000000	1023.000000	2046.000000
30.340000	-0.004096	-2.420930	-4.114991	-2.023694	1.746821	1.970934	0.000000	-10.000000	-0.475000	27.066668	549.500000	1023.000000	1023.000000	2046.000000
30.360001	-0.001707	-1.008584	-4.138192	-2.125720	2.825572	2.429755	0.000000	-10.000000	-0.466667	26.850000	558.500000	1023.000000	1023.000000	2046.000000
30.379999	-0.000503	-0.297136	-3.098429	-1.771971	2.422421	2.150843	0.000000	-10.000000	-0.450000	26.650000	567.500000	1023.000000	1023.000000	2046.000000
30.400000	0.000805	0.475526	-2.605778	-1.748743	2.525870	2.304177	0.000000	-10.000000	-0.450000	26.400000	576.500000	1023.000000	1023.000000	2046.000000
30.420000	0.003375	1.994544	-2.943449	-2.214381	3.881722	3.270653	0.000000	-10.000000	-0.433333	26.183332	585.333313	1023.000000	1023.000000	2046.000000
30.440001	0.004576	2.704131	-2.080411	-1.696565	3.806265	2.674843	0.000000	-10.000000	-0.433333	25.733334	594.166687	1023.000000	1023.000000	2046.000000
30.459999	0.005483	3.240381	-1.379700	-1.769069	3.597797	2.791353	0.000000	-10.000000	-0.408333	25.366667	602.833313	1023.000000	1023.000000	2046.000000
30.480000	0.007586	4.483431	-1.719901	-2.357204	4.858793	3.701744	0.000000	-10.000000	-0.383333	24.750000	611.500000	1023.000000	1023.000000	2046.000000
30.500000	0.007838	4.632044	-0.813751	-1.983617	4.354099	3.075314	0.000000	-10.000000	-0.358333	24.183334	619.833313	1023.000000	1023.000000	2046.000000
30.520000	0.008266	4.884960	-0.542362	-2.159616	4.367337	3.219601	0.000000	-10.000000	-0.358333	23.800001	628.000000	1023.000000	1023.000000	2046.000000
30.540001	0.009756	5.765688	-0.914919	-2.551556	5.496562	3.735601	0.000000	-10.000000	-0.366667	23.700001	636.000000	1023.000000	1023.000000	2046.000000
30.559999	0.009846	5.818879	0.130217	-2.297736	4.633529	3.352869	0.000000	-10.000000	-0.375000	23.900000	644.000000	1023.000000	1023.000000	2046.000000
30.580000	0.010691	6.318485	0.180356	-2.469003	4.981489	3.625644	0.000000	-10.000000	-0.375000	23.983334	652.000000	1023.000000	1023.000000	2046.000000
30.600000	0.012957	7.657413	-0.132205	-2.565395	6.278322	4.076691	0.000000	-10.000000	-0.366667	24.000000	660.000000	1023.000000	1023.000000	2046.000000
30.620001	0.013888	8.207772	1.021191	-2.165168	5.529329	3.822420	0.000000	-10.000000	-0.358333	23.616667	668.000000	1023.000000	1023.000000	2046.000000
30.639999	0.015513	9.168281	1.022428	-2.242696	6.064110	4.324439	0.000000	-10.000000	-0.350000	23.383335	676.000000	1023.000000	1023.000000	2046.000000
30.660000	0.017705	10.463473	0.857907	-1.980854	7.194496	4.391924	0.000000	-10.000000	-0.341667	23.083334	683.666687	1023.000000	1023.000000	2046.000000
30.680000	0.018803	11.112522	2.085256	-1.739256	6.286010	4.480512	0.000000	-10.000000	-0.358333	22.866667	691.333313	1023.000000	1023.000000	2046.000000
30.700001	0.020792	12.288114	1.604283	-2.061238	7.368426	5.376643	0.000000	-10.000000	-0.375000	22.666666	699.000000	1023.000000	1023.000000	2046.000000
30.719999	0.021894	12.939526	2.045921	-1.407510	7.551181	4.749932	0.000000	-10.000000	-0.375000	22.400000	706.666687	1023.000000	1023.000000	2046.000000
30.740000	0.022907	13.538320	2.719278	-1.367504	7.183216	5.003330	0.000000	-10.000000	-0.366667	22.116667	714.333313	1023.000000	1023.000000	2046.000000
30.760000	0.025208	14.898067	2.172946	-1.543184	8.630694	5.637609	0.000000	-10.000000	-0.350000	21.783335	721.666687	1023.000000	1023.000000	2046.000000
30.780001	0.025468	15.051719	3.251632	-1.156267	7.654547	5.301807	0.000000	-10.000000	-0.358333	21.500000	729.000000	1023.000000	1023.000000	2046.000000
30.799999	0.026968	15.938144	2.848323	-1.548633	8.519737	6.118716	0.000000	-10.000000	-0.341667	21.500000	736.166687	1023.000000	1023.000000	2046.000000
30.820000	0.027780	16.418266	3.276707	-0.993117	8.562683	5.571992	0.000000	-10.000000	-0.325000	21.200001	743.333313	1023.000000	1023.000000	2046.000000
30.840000	0.028500	16.843750	3.770273	-0.994589	8.277102	5.790964	0.000000	-10.000000	-0.308333	20.983334	750.500000	1023.000000	1023.000000	2046.000000
30.860001	0.030385	17.957630	3.233984	-1.313716	9.530579	6.506784	0.000000	-10.000000	-0.308333	20.616667	757.500000	1023.000000	1023.000000	2046.000000
30.879999	0.030313	17.915045	4.142511	-0.670121	8.461313	5.981341	0.000000	-10.000000	-0.316667	20.533335	764.500000	1023.000000	1023.000000	2046.000000
30.900000	0.031016	18.330185	3.531576	-1.146141	9.216947	6.727803	0.000000	-10.000000	-0.308333	20.300001	771.500000	1023.000000	1023.000000	2046.000000
30.920000	0.031326	18.513908	3.592763	-0.630755	9.471513	6.080387	0.000000	-10.000000	-0.291667	20.116667	778.333313	1023.000000	1023.000000	2046.000000
30.940001	0.030852	18.233688	4.481908	-0.689938	8.381507	6.060213	0.000000	-10.000000	-0.275000	19.883333	785.000000	1023.000000	1023.000000	2046.000000
30.959999	0.032475	19.192566	3.568735	-1.171414	9.854955	6.940291	0.000000	-10.000000	-0.275000	19.833334	791.666687	1023.000000	1023.000000	2046.000000
30.980000	0.031921	18.865456	4.363733	-0.740840	8.891104	6.351458	0.000000	-10.000000	-0.266667	19.533333	798.333313	1023.000000	1023.000000	2046.000000
31.000000	0.031473	18.600702	4.104288	-0.990355	8.868086	6.618683	0.000000	-10.000000	-0.250000	19.183334	805.000000	1023.000000	1023.000000	2046.000000
31.020000	0.030877	18.248575	3.548977	-0.773523	9.377673	6.095449	0.000000	-10.000000	-0.225000	18.400000	811.333313	1023.000000	1023.000000	2046.000000
31.040001	0.029442	17.400215	4.400347	-0.638651	7.843088	5.795431	0.000000	-10.000000	-0.200000	17.783333	817.500000	1023.000000	1023.000000	2046.000000
31.059999	0.030252	17.878891	3.430030	-1.085658	8.946128	6.588392	0.000000	-10.000000	-0.191667	17.000000	823.500000	1023.000000	1023.000000	2046.000000
31.080000	0.030031	17.748562	4.053195	-0.468104	8.204869	5.958602	0.000000	-10.000000	-0.175000	16.666666	829.333313	1023.000000	1023.000000	2046.000000
31.100000	0.030412	17.973742	4.055266	-0.684188	8.168308	6.434355	0.000000	-10.000000	-0.183333	16.266666	835.000000	1023.000000	1023.000000	2046.000000
31.120001	0.031339	18.521362	3.584940	-0.331895	9.128815	6.139502	0.000000	-10.000000	-0.166667	16.283333	840.500000	1023.000000	1023.000000	2046.000000
31.139999	0.031512	18.623564	4.758404	-0.084090	7.868119	6.081130	0.000000	-10.000000	-0.183333	16.049999	846.000000	1023.000000	1023.000000	2046.000000
31.160000	0.033011	19.509623	3.980225	-0.502856	8.987455	7.044799	0.000000	-10.000000	-0.183333	15.833333	851.333313	1023.000000	1023.000000	2046.000000
31.180000	0.033579	19.845217	4.104584	0.192958	9.190205	6.357471	0.000000	-10.000000	-0.183333	15.266666	856.666687	1023.000000	1023.000000	2046.000000
31.200001	0.033648	19.885843	4.952304	0.344088	8.260885	6.328565	0.000000	-10.000000	-0.166667	14.733334	861.833313	1023.000000	1023.000000	2046.000000
31.219999	0.035567	21.020393	4.111731	-0.032883	9.699371	7.242174	0.000000	-10.000000	-0.141667	14.150001	867.000000	1023.000000	1023.000000	2046.000000
31.240000	0.035848	21.186314	4.843770	0.445072	9.118460	6.779011	0.000000	-10.000000	-0.133333	13.433333	871.833313	1023.000000	1023.000000	2046.000000
31.260000	0.036485	21.562874	5.221366	0.394144	8.896142	7.051222	0.000000	-10.000000	-0.108333	12.883333	876.500000	1023.000000	1023.000000	2046.000000
31.280001	0.038321	22.647823	4.616485	0.383176	10.292904	7.355259	0.000000	-10.000000	-0.091667	12.233334	880.833313	1023.000000	1023.000000	2046.000000
31.299999	0.038774	22.915640	5.693704	0.714321	9.331465	7.176150	0.000000	-10.000000	-0.066667	11.400001	885.000000	1023.000000	1023.000000	2046.000000
31.320000	0.040198	23.757160	5.376419	0.244821	10.062600	8.073320	0.000000	-10.000000	-0.066667	10.683333	889.000000	1023.000000	1023.000000	2046.000000
31.340000	0.041113	24.297714	5.211885	0.727646	10.781133	7.577052	0.000000	-10.000000	-0.058333	9.900001	892.666687	1023.000000	1023.000000	2046.000000
31.360001	0.041198	24.348026	6.375199	0.744537	9.651850	7.576441	0.000000	-10.000000	-0.050000	9.316667	896.166687	1023.000000	1023.000000	2046.000000
31.379999	0.042613	25.184500	5.538353	0.153704	11.050985	8.441457	0.000000	-10.000000	-0.033333	8.216667	899.333313	1023.000000	1023.000000	2046.000000
31.400000	0.042436	25.079544	6.137209	0.512835	10.517314	7.912186	0.000000	-10.000000	-0.016667	7.033334	902.333313	1023.000000	1023.000000	2046.000000
31.420000	0.042174	24.925117	6.482779	0.179462	10.104007	8.158870	0.000000	-10.000000	-0.008333	5.733334	905.000000	1023.000000	1023.000000	2046.000000
31.440001	0.042420	25.070082	5.781793	0.172599	11.167171	7.948517	0.000000	-10.000000	-0.008333	4.583333	907.000000	1023.000000	1023.000000	2046.000000
31.459999	0.041646	24.612984	6.820343	0.209186	9.909116	7.674340	0.000000	-10.000000	-0.016667	3.916667	908.666687	1023.000000	1023.000000	2046.000000
31.480000	0.042047	24.849600	6.216285	-0.393798	10.559577	8.467535	0.000000	-10.000000	-0.033333	3.566667	910.000000	1023.000000	1023.000000	2046.000000
31.500000	0.042203	24.941696	6.045804	0.022749	10.967451	7.905692	0.000000	-10.000000	-0.025000	3.100000	911.333313	1023.000000	1023.000000	2046.000000
31.520000	0.041916	24.772629	6.942104	0.119280	9.934213	7.777032	0.000000	-10.000000	-0.016667	2.050000	912.333313	1023.000000	1023.000000	2046.000000
31.540001	0.043779	25.873285	6.116852	-0.169054	11.379138	8.546348	0.000000	-10.000000	0.000000	0.900000	912.833313	1023.000000	1023.000000	2046.000000
31.559999	0.044101	26.063925	6.836245	0.298369	10.721360	8.207952	0.000000	-10.000000	0.000000	0.183333	913.000000	1023.000000	1023.000000	2046.000000
31.580000	0.044839	26.499678	6.842320	0.124272	10.803879	8.729206	0.000000	-10.000000	0.000000	0.000000	913.000000	1023.000000	1023.000000	2046.000000
31.600000	0.045698	27.007563	6.444305	0.599132	11.652839	8.311286	0.000000	-10.000000	0.000000	0.000000	913.000000	1023.000000	1023.000000	2046.000000
31.620001	0.045510	26.896612	7.428435	0.712142	10.545369	8.210665	0.000000	-10.000000	0.000000	0.000000	913.000000	1023.000000	1023.000000	2046.000000
31.639999	0.047150	27.865545	6.666425	0.394136	11.890824	8.914160	0.000000	-10.000000	-0.008333	0.000000	913.000000	1023.000000	1023.000000	2046.000000
31.660000	0.046921	27.730070	7.395128	0.796081	11.017760	8.521101	0.000000	-10.000000	-0.008333	0.000000	913.000000	1023.000000	1023.000000	2046.000000
31.680000	0.048095	28.423897	7.051223	0.393936	11.647394	9.331346	0.000000	-10.000000	-0.008333	0.000000	913.000000	1023.000000	1023.000000	2046.000000
31.700001	0.047815	28.258736	7.236591	0.955849	11.404492	8.661802	0.000000	-10.000000	0.000000	0.000000	913.000000	1023.000000	1023.000000	2046.000000
31.719999	0.048112	28.434032	7.431379	0.700553	11.191907	9.110193	0.000000	-10.000000	0.008333	0.000000	913.000000	1023.000000	1023.000000	2046.000000
31.740000	0.048280	28.533548	6.866608	0.921000	11.880950	8.864991	0.000000	-10.000000	0.016667	-0.316667	913.000000	1023.000000	1023.000000	2046.000000
31.760000	0.047270	27.936802	7.649121	1.098241	10.582799	8.606641	0.000000	-10.000000	0.016667	-1.066667	913.000000	1023.000000	1023.000000	2046.000000
31.780001	0.047773	28.233971	6.576388	0.857205	11.828243	8.972134	0.000000	-10.000000	0.008333	-1.933333	913.000000	1023.000000	1023.000000	2046.000000
31.799999	0.046586	27.532427	7.258782	1.039222	10.576247	8.658175	0.000000	-10.000000	0.000000	-2.550000	913.000000	1023.000000	1023.000000	2046.000000
31.820000	0.046612	27.547466	6.697052	0.558604	11.021895	9.269917	0.000000	-10.000000	-0.008333	-2.550000	913.000000	1023.000000	1023.000000	2046.000000
31.840000	0.046038	27.208536	6.500480	0.957156	11.089797	8.661101	0.000000	-10.000000	0.000000	-1.850000	913.000000	1023.000000	1023.000000	2046.000000
31.860001	0.044705	26.420568	6.978204	0.896945	10.103976	8.441442	0.000000	-10.000000	0.000000	-1.200000	913.000000	1023.000000	1023.000000	2046.000000
31.879999	0.044073	26.046925	6.023671	0.696038	10.895181	8.432035	0.000000	-10.000000	0.008333	-1.266667	913.000000	1023.000000	1023.000000	2046.000000
31.900000	0.041232	24.368338	6.420253	0.754634	9.383112	7.810338	0.000000	-10.000000	0.000000	-2.400000	913.000000	1023.000000	1023.000000	2046.000000
31.920000	0.040093	23.695208	5.594975	0.307433	9.605464	8.187335	0.000000	-10.000000	0.008333	-3.816667	913.000000	1023.000000	1023.000000	2046.000000
31.940001	0.038179	22.563530	5.425470	0.668636	8.984074	7.485349	0.000000	-10.000000	0.016667	-4.733334	913.000000	1023.000000	1023.000000	2046.000000
31.959999	0.037039	21.889881	5.480923	0.509417	8.358030	7.541510	0.000000	-10.000000	0.016667	-5.050000	913.000000	1023.000000	1023.000000	2046.000000
31.980000	0.037012	21.874115	4.752146	0.805257	9.102406	7.214307	0.000000	-10.000000	0.008333	-4.766667	913.000000	1023.000000	1023.000000	2046.000000
32.000000	0.036097	21.333370	5.364711	0.913580	8.037560	7.017518	0.000000	-10.000000	0.000000	-4.366667	913.000000	1023.000000	1023.000000	2046.000000
32.020000	0.036793	21.744373	4.823336	0.621399	8.680199	7.619441	0.000000	-10.000000	0.008333	-4.050000	913.000000	1023.000000	1023.000000	2046.000000
32.040001	0.036017	21.286316	4.970715	1.063419	8.169780	7.082402	0.000000	-10.000000	0.016667	-4.050000	913.000000	1023.000000	1023.000000	2046.000000
32.060001	0.036419	21.523924	4.841168	0.790830	8.275364	7.616560	0.000000	-10.000000	0.016667	-4.366667	913.000000	1023.000000	1023.000000	2046.000000
32.080002	0.036151	21.365339	4.709325	1.221010	8.277647	7.157357	0.000000	-10.000000	0.025000	-5.000000	913.000000	1023.000000	1023.000000	2046.000000
32.099998	0.036384	21.503086	4.886315	1.017547	8.059977	7.539247	0.000000	-10.000000	0.033333	-5.716667	913.000000	1023.000000	1023.000000	2046.000000
32.119999	0.036298	21.452091	4.601313	1.278235	8.344227	7.228316	0.000000	-10.000000	0.041667	-6.333333	913.000000	1023.000000	1023.000000	2046.000000
32.139999	0.036696	21.687605	5.009735	1.091843	8.034129	7.551898	0.000000	-10.000000	0.041667	-6.800000	906.166687	1023.000000	1023.000000	2046.000000
32.160000	0.036874	21.792253	4.698232	1.342256	8.488184	7.263581	0.000000	-10.000000	0.041667	-7.566667	896.666687	1023.000000	1023.000000	2046.000000
32.180000	0.037395	22.100601	5.153134	1.179882	8.164350	7.603235	0.000000	-10.000000	0.050000	-8.200000	887.166687	1023.000000	1023.000000	2046.000000
32.200001	0.037411	22.109898	4.822103	1.382967	8.566482	7.338347	0.000000	-10.000000	0.050000	-8.700000	884.500000	1023.000000	1023.000000	2046.000000
32.220001	0.037351	22.074358	5.145913	1.141111	8.208408	7.578925	0.000000	-10.000000	0.050000	-8.850000	883.500000	1023.000000	1023.000000	2046.000000
32.240002	0.037309	22.049736	4.742853	1.328290	8.700387	7.278205	0.000000	-10.000000	0.050000	-9.200000	881.500000	1023.000000	1023.000000	2046.000000
32.259998	0.036683	21.679832	5.108523	1.066213	8.099832	7.405266	0.000000	-10.000000	0.058333	-9.883333	878.333313	1023.000000	1023.000000	2046.000000
32.279999	0.036110	21.340746	4.636970	1.069330	8.509953	7.124492	0.000000	-10.000000	0.075000	-10.833333	875.166687	1023.000000	1023.000000	2046.000000
32.299999	0.034933	20.645281	5.030396	0.803614	7.728303	7.082969	0.000000	-10.000000	0.091667	-11.800000	871.666687	1023.000000	1023.000000	2046.000000
32.320000	0.034053	20.125210	4.509151	0.841891	8.100662	6.673505	0.000000	-10.000000	0.108333	-12.650001	867.833313	1023.000000	1023.000000	2046.000000
32.340000	0.032390	19.142279	4.847037	0.534632	7.194707	6.565903	0.000000	-10.000000	0.133333	-13.483334	863.500000	1023.000000	1023.000000	2046.000000
32.360001	0.031636	18.696630	4.299436	0.438267	7.579619	6.379308	0.000000	-10.000000	0.166667	-14.366667	858.833313	1023.000000	1023.000000	2046.000000
32.380001	0.029898	17.669737	4.474283	0.243637	6.779788	6.172028	0.000000	-10.000000	0.191667	-15.233334	854.000000	1023.000000	1023.000000	2046.000000
32.400002	0.029768	17.593061	4.051809	0.066588	7.211742	6.262922	0.000000	-10.000000	0.200000	-16.066668	848.833313	1023.000000	1023.000000	2046.000000
32.419998	0.028359	16.760283	4.132669	0.210813	6.633607	5.783193	0.000000	-10.000000	0.216667	-16.866667	843.500000	1023.000000	1023.000000	2046.000000
32.439999	0.028496	16.841372	3.920228	0.040079	6.901521	5.979545	0.000000	-10.000000	0.233333	-17.800001	838.000000	1023.000000	1023.000000	2046.000000
32.459999	0.027539	16.275331	3.982231	0.343393	6.485245	5.464463	0.000000	-10.000000	0.250000	-18.616667	832.000000	1023.000000	1023.000000	2046.000000
32.480000	0.027291	16.128948	3.928578	0.136565	6.408132	5.655672	0.000000	-10.000000	0.266667	-19.216667	825.833313	1023.000000	1023.000000	2046.000000
32.500000	0.026369	15.583961	3.695067	0.614979	6.367256	4.906658	0.000000	-10.000000	0.266667	-19.633333	819.333313	1023.000000	1023.000000	2046.000000
32.520000	0.025082	14.823449	3.838866	0.377530	5.776386	4.830667	0.000000	-10.000000	0.300000	-19.850000	813.000000	1023.000000	1023.000000	2046.000000
32.540001	0.024592	14.533667	3.418887	0.589522	6.087934	4.437323	0.000000	-10.000000	0.316667	-20.250000	806.333313	1023.000000	1023.000000	2046.000000
32.560001	0.023359	13.805186	3.621386	0.520235	5.437060	4.226505	0.000000	-10.000000	0.350000	-20.800001	797.166687	1023.000000	1023.000000	2046.000000
32.580002	0.023129	13.668958	3.334842	0.199483	5.600919	4.533714	0.000000	-10.000000	0.350000	-21.400000	787.833313	1023.000000	1023.000000	2046.000000
32.599998	0.022025	13.016747	3.291448	0.605338	5.295853	3.824109	0.000000	-10.000000	0.350000	-21.799999	780.833313	1023.000000	1023.000000	2046.000000
32.619999	0.021073	12.454165	3.234085	0.303330	4.977574	3.939176	0.000000	-10.000000	0.350000	-21.900000	776.000000	1023.000000	1023.000000	2046.000000
32.639999	0.020156	11.912438	2.872029	0.854707	5.047707	3.137996	0.000000	-10.000000	0.350000	-21.916666	771.166687	1023.000000	1023.000000	2046.000000
32.660000	0.018721	11.064281	3.023583	0.632595	4.368667	3.039436	0.000000	-10.000000	0.358333	-22.216667	763.666687	1023.000000	1023.000000	2046.000000
32.680000	0.018447	10.902276	2.715188	0.495835	4.566732	3.124521	0.000000	-10.000000	0.375000	-22.600000	756.333313	1023.000000	1023.000000	2046.000000
32.700001	0.016877	9.974109	2.594260	0.627400	4.090408	2.662039	0.000000	-10.000000	0.391667	-23.216667	748.666687	1023.000000	1023.000000	2046.000000
32.720001	0.016014	9.464011	2.298575	0.077727	3.970038	3.117671	0.000000	-10.000000	0.400000	-23.533335	741.000000	1023.000000	1023.000000	2046.000000
32.740002	0.014265	8.430741	1.973521	0.695030	3.676016	2.086174	0.000000	-10.000000	0.400000	-23.766666	733.000000	1023.000000	1023.000000	2046.000000
32.759998	0.012724	7.519780	1.826181	0.258080	3.143802	2.291717	0.000000	-10.000000	0.416667	-23.883333	725.000000	1023.000000	1023.000000	2046.000000
32.779999	0.010577	6.251156	1.416541	0.703882	2.817473	1.313260	0.000000	-10.000000	0.433333	-24.000000	717.000000	1023.000000	1023.000000	2046.000000
32.799999	0.008247	4.874137	1.281623	0.231441	2.226116	1.134957	0.000000	-10.000000	0.458333	-24.166666	709.000000	1023.000000	1023.000000	2046.000000
32.820000	0.006733	3.979306	0.860654	0.195938	2.256891	0.665824	0.000000	-10.000000	0.458333	-24.183334	701.000000	1023.000000	1023.000000	2046.000000
32.840000	0.004733	2.797253	0.872374	-0.011404	1.545646	0.390638	0.000000	-10.000000	0.458333	-24.266666	693.000000	1023.000000	1023.000000	2046.000000
32.860001	0.002364	1.396884	0.321572	-0.629593	1.189821	0.515084	0.000000	-10.000000	0.458333	-24.366667	685.000000	1023.000000	1023.000000	2046.000000
32.880001	-0.000365	-0.215584	-0.024055	-0.002548	0.537126	-0.726107	0.000000	-10.000000	0.458333	-24.450001	677.000000	1023.000000	1023.000000	2046.000000
32.900002	-0.002800	-1.654994	-0.246408	-0.312191	-0.176796	-0.919600	0.000000	-10.000000	0.458333	-24.483334	668.833313	1023.000000	1023.000000	2046.000000
32.919998	-0.003891	-2.299297	-0.660869	-0.079085	-0.240369	-1.318974	0.000000	-10.000000	0.458333	-24.516666	660.500000	1023.000000	1023.000000	2046.000000
32.939999	-0.004897	-2.894341	-0.597534	0.068997	-0.848537	-1.517267	0.000000	-10.000000	0.458333	-24.700001	652.166687	1023.000000	1023.000000	2046.000000
32.959999	-0.005265	-3.111831	-0.870460	-0.274116	-0.870257	-1.096999	0.000000	-10.000000	0.458333	-24.716667	644.000000	1023.000000	1023.000000	2046.000000
32.980000	-0.006353	-3.754518	-0.959456	0.448295	-1.244436	-1.998921	0.000000	-10.000000	0.466667	-24.900000	635.833313	1023.000000	1023.000000	2046.000000
33.000000	-0.007385	-4.364619	-1.199139	0.206070	-1.467219	-1.904331	0.000000	-10.000000	0.475000	-24.950001	627.500000	1023.000000	1023.000000	2046.000000
33.020000	-0.008144	-4.812896	-1.293105	0.709844	-1.642823	-2.586812	0.000000	-10.000000	0.491667	-25.383333	619.166687	1023.000000	1023.000000	2046.000000
33.040001	-0.009043	-5.344564	-1.357896	0.408346	-1.929837	-2.465177	0.000000	-10.000000	0.483333	-25.600000	610.666687	1023.000000	1023.000000	2046.000000
33.060001	-0.009165	-5.416576	-1.496962	0.562052	-1.809053	-2.672613	0.000000	-10.000000	0.508333	-26.166668	602.166687	1023.000000	1023.000000	2046.000000
33.080002	-0.009916	-5.860173	-1.381623	0.569692	-2.213516	-2.834726	0.000000	-10.000000	0.516667	-26.533333	593.333313	1023.000000	1023.000000	2046.000000
33.099998	-0.009829	-5.808784	-1.513721	0.057018	-1.996980	-2.355102	0.000000	-10.000000	0.541667	-27.016666	584.500000	1023.000000	1023.000000	2046.000000
33.119999	-0.010477	-6.192081	-1.218699	0.548316	-2.438916	-3.082782	0.000000	-10.000000	0.541667	-27.316668	575.500000	1023.000000	1023.000000	2046.000000
33.139999	-0.011287	-6.670652	-1.386279	-0.077303	-2.410099	-2.796972	0.000000	-10.000000	0.541667	-27.683334	566.333313	1023.000000	1023.000000	2046.000000
33.160000	-0.011910	-7.039054	-1.504615	0.235381	-2.328871	-3.440950	0.000000	-10.000000	0.558333	-28.033333	557.000000	1023.000000	1023.000000	2046.000000
33.180000	-0.012702	-7.507122	-1.398965	0.134831	-2.730153	-3.512835	0.000000	-10.000000	0.583333	-28.100000	547.666687	1023.000000	1023.000000	2046.000000
33.200001	-0.013607	-8.041525	-1.918203	-0.644752	-2.554649	-2.923922	0.000000	-10.000000	0.608333	-28.250000	538.333313	1023.000000	1023.000000	2046.000000
33.220001	-0.015266	-9.022061	-2.023994	-0.004623	-2.914545	-4.078899	0.000000	-10.000000	0.608333	-28.283335	529.000000	1023.000000	1023.000000	2046.000000
33.240002	-0.016745	-9.896043	-2.151788	-0.575317	-3.216331	-3.952607	0.000000	-10.000000	0.600000	-28.416668	519.500000	1023.000000	1023.000000	2046.000000
33.259998	-0.017694	-10.456898	-2.496433	-1.060993	-3.132086	-3.767385	0.000000	-10.000000	0.600000	-28.333334	510.000000	1023.000000	1023.000000	2046.000000
33.279999	-0.019240	-11.370745	-2.281220	-0.774046	-3.894096	-4.421383	0.000000	-10.000000	0.608333	-28.200001	500.666656	1023.000000	1023.000000	2046.000000
33.299999	-0.020931	-12.370511	-2.706585	-1.433571	-4.022476	-4.207879	0.000000	-10.000000	0.608333	-28.066668	491.166656	1023.000000	1023.000000	2046.000000
33.320000	-0.022659	-13.391633	-3.091505	-1.133121	-4.197794	-4.969213	0.000000	-10.000000	0.608333	-27.866667	481.833344	1023.000000	1023.000000	2046.000000
33.340000	-0.023982	-14.173564	-3.019468	-1.347601	-4.844172	-4.962322	0.000000	-10.000000	0.600000	-27.800001	472.500000	1023.000000	1023.000000	2046.000000
33.360001	-0.024974	-14.759720	-3.633561	-2.033953	-4.656638	-4.435567	0.000000	-10.000000	0.583333	-27.716667	463.333344	1023.000000	1023.000000	2046.000000
33.380001	-0.026446	-15.629439	-3.600004	-1.413524	-5.299147	-5.316765	0.000000	-10.000000	0.583333	-27.700001	454.000000	1023.000000	1023.000000	2046.000000
33.400002	-0.027819	-16.440775	-3.840954	-1.852005	-5.514020	-5.233796	0.000000	-10.000000	0.583333	-27.683334	444.666656	1023.000000	1023.000000	2046.000000
33.419998	-0.028096	-16.604532	-4.183212	-2.170811	-5.345027	-4.905481	0.000000	-10.000000	0.591667	-27.533335	435.500000	1023.000000	1023.000000	2046.000000
33.439999	-0.029112	-17.205061	-4.105719	-1.633404	-5.945302	-5.520634	0.000000	-10.000000	0.575000	-27.433334	426.333344	1023.000000	1023.000000	2046.000000
33.459999	-0.030065	-17.768206	-4.506463	-2.097856	-5.916245	-5.247643	0.000000	-10.000000	0.541667	-27.083334	417.166656	1023.000000	1023.000000	2046.000000
33.480000	-0.030802	-18.204042	-4.894965	-2.001796	-5.825803	-5.481479	0.000000	-10.000000	0.516667	-26.950001	408.000000	1023.000000	1023.000000	2046.000000
33.500000	-0.031373	-18.541590	-4.620055	-1.673114	-6.517304	-5.731118	0.000000	-10.000000	0.500000	-26.700001	399.000000	1023.000000	1023.000000	2046.000000
33.520000	-0.032251	-19.060177	-5.076954	-2.311710	-6.428925	-5.242589	0.000000	-10.000000	0.500000	-26.666666	390.166656	1023.000000	1023.000000	2046.000000
33.540001	-0.033211	-19.627487	-5.390954	-1.810567	-6.459589	-5.966376	0.000000	-10.000000	0.508333	-26.383333	381.333344	1023.000000	1023.000000	2046.000000
33.560001	-0.033881	-20.023958	-5.205608	-1.842952	-7.085481	-5.889918	0.000000	-10.000000	0.508333	-26.350000	372.666656	1023.000000	1023.000000	2046.000000
33.580002	-0.034381	-20.319254	-5.773523	-2.550396	-6.846828	-5.148506	0.000000	-10.000000	0.500000	-25.850000	363.833344	1023.000000	1023.000000	2046.000000
33.599998	-0.035832	-21.176859	-5.890147	-1.692353	-7.326007	-6.268352	0.000000	-10.000000	0.491667	-25.799999	355.166656	1023.000000	1023.000000	2046.000000
33.619999	-0.036718	-21.700094	-5.975091	-1.995200	-7.684258	-6.045546	0.000000	-10.000000	0.491667	-25.516666	346.500000	1023.000000	1023.000000	2046.000000
33.639999	-0.037319	-22.055807	-6.395095	-2.329225	-7.541362	-5.790126	0.000000	-10.000000	0.500000	-25.400002	337.833344	1023.000000	1023.000000	2046.000000
33.660000	-0.038246	-22.603231	-6.227255	-1.852430	-8.282889	-6.240656	0.000000	-10.000000	0.491667	-25.133335	329.333344	1023.000000	1023.000000	2046.000000
33.680000	-0.039083	-23.098299	-6.808708	-2.587740	-8.103435	-5.598417	0.000000	-10.000000	0.475000	-24.883335	321.000000	1023.000000	1023.000000	2046.000000
33.700001	-0.040286	-23.809240	-6.968890	-1.868454	-8.422831	-6.549065	0.000000	-10.000000	0.458333	-24.733334	312.666656	1023.000000	1023.000000	2046.000000
33.720001	-0.040920	-24.183718	-6.934181	-2.044854	-8.846456	-6.358226	0.000000	-10.000000	0.450000	-24.483334	304.333344	1023.000000	1023.000000	2046.000000
33.740002	-0.041297	-24.406813	-7.494512	-2.687880	-8.510982	-5.713440	0.000000	-10.000000	0.450000	-24.300001	296.000000	1023.000000	1023.000000	2046.000000
33.759998	-0.042373	-25.042374	-7.369205	-1.881597	-9.187543	-6.604030	0.000000	-10.000000	0.450000	-24.066668	288.000000	1023.000000	1023.000000	2046.000000
33.779999	-0.043189	-25.524902	-7.730619	-2.384171	-9.139132	-6.270980	0.000000	-10.000000	0.450000	-23.883333	280.000000	1023.000000	1023.000000	2046.000000
33.799999	-0.043916	-25.954565	-8.064556	-2.348059	-9.030403	-6.511546	0.000000	-10.000000	0.416667	-23.633333	272.000000	1023.000000	1023.000000	2046.000000
33.820000	-0.044670	-26.399883	-7.841201	-2.076984	-9.766813	-6.714886	0.000000	-10.000000	0.391667	-23.316668	264.000000	1023.000000	1023.000000	2046.000000
33.840000	-0.046008	-27.190487	-8.409038	-2.781130	-9.736715	-6.263605	0.000000	-10.000000	0.366667	-23.050001	256.333344	1023.000000	1023.000000	2046.000000
33.860001	-0.047623	-28.145073	-8.701142	-2.429865	-9.968431	-7.045635	0.000000	-10.000000	0.366667	-22.700001	248.666672	1023.000000	1023.000000	2046.000000
33.880001	-0.048618	-28.733128	-8.536891	-2.307489	-10.699620	-7.189127	0.000000	-10.000000	0.366667	-22.516666	241.333328	1023.000000	1023.000000	2046.000000
33.900002	-0.049264	-29.115301	-9.063380	-3.173718	-10.489126	-6.389077	0.000000	-10.000000	0.366667	-22.250000	233.666672	1023.000000	1023.000000	2046.000000
33.919998	-0.050596	-29.902508	-9.172536	-2.407850	-10.852911	-7.469212	0.000000	-10.000000	0.366667	-22.166666	226.333328	1023.000000	1023.000000	2046.000000
33.939999	-0.051109	-30.205694	-9.172707	-2.623434	-11.066803	-7.342751	0.000000	-10.000000	0.358333	-22.016666	218.833328	1023.000000	1023.000000	2046.000000
33.959999	-0.051162	-30.236670	-9.529771	-2.823231	-10.598763	-7.284905	0.000000	-10.000000	0.350000	-22.066668	211.500000	1023.000000	1023.000000	2046.000000
33.980000	-0.051654	-30.527735	-9.278172	-2.521663	-11.279320	-7.448579	0.000000	-10.000000	0.350000	-21.966667	204.166672	1023.000000	1023.000000	2046.000000
34.000000	-0.051763	-30.591768	-9.708168	-3.220793	-10.852982	-6.809825	0.000000	-10.000000	0.341667	-22.066668	196.833328	1023.000000	1023.000000	2046.000000
34.020000	-0.053210	-31.447264	-9.558361	-2.601025	-11.555129	-7.732749	0.000000	-10.000000	0.341667	-21.750000	189.500000	1023.000000	1023.000000	2046.000000
34.040001	-0.054165	-32.011318	-9.944585	-3.485815	-11.366401	-7.214519	0.000000	-10.000000	0.333333	-21.416666	182.166672	1023.000000	1023.000000	2046.000000
34.060001	-0.055937	-33.058693	-10.014141	-2.942681	-11.797293	-8.304579	0.000000	-10.000000	0.333333	-20.700001	175.000000	1023.000000	1023.000000	2046.000000
34.080002	-0.057584	-34.031963	-10.217543	-3.248241	-12.341304	-8.224876	0.000000	-10.000000	0.300000	-19.950001	168.166672	1023.000000	1023.000000	2046.000000
34.099998	-0.058978	-34.856163	-10.746644	-3.436022	-12.350278	-8.323219	0.000000	-10.000000	0.258333	-19.166668	161.500000	1023.000000	1023.000000	2046.000000
34.119999	-0.059948	-35.429531	-10.662440	-2.846053	-13.172659	-8.748378	0.000000	-10.000000	0.225000	-18.483334	155.000000	1023.000000	1023.000000	2046.000000
34.139999	-0.060522	-35.768753	-11.134135	-3.265489	-13.115849	-8.253281	0.000000	-10.000000	0.216667	-18.050001	148.666672	1023.000000	1023.000000	2046.000000
34.160000	-0.061075	-36.095589	-11.336654	-2.505434	-13.140171	-9.113331	0.000000	-10.000000	0.225000	-17.616667	142.500000	1023.000000	1023.000000	2046.000000
34.180000	-0.061042	-36.075951	-11.122396	-2.258563	-13.675086	-9.019907	0.000000	-10.000000	0.233333	-17.483334	136.833328	1023.000000	1023.000000	2046.000000
34.200001	-0.060510	-35.761517	-11.397412	-2.648084	-13.281694	-8.434326	0.000000	-10.000000	0.233333	-17.166666	131.166672	1023.000000	1023.000000	2046.000000
34.220001	-0.060966	-36.030651	-11.258172	-1.802134	-13.850824	-9.119521	0.000000	-10.000000	0.225000	-16.950001	125.500000	1023.000000	1023.000000	2046.000000
34.240002	-0.061039	-36.073875	-11.569470	-2.389377	-13.618230	-8.496799	0.000000	-10.000000	0.208333	-16.466667	119.833336	1023.000000	1023.000000	2046.000000
34.259998	-0.061622	-36.418621	-11.693650	-1.700947	-13.610705	-9.413318	0.000000	-10.000000	0.191667	-16.133333	114.166664	1023.000000	1023.000000	2046.000000
34.279999	-0.061240	-36.192623	-11.334213	-1.707230	-13.993500	-9.157681	0.000000	-10.000000	0.191667	-15.700000	108.833336	1023.000000	1023.000000	2046.000000
34.299999	-0.060868	-35.972763	-11.631979	-2.387808	-13.517064	-8.435911	0.000000	-10.000000	0.183333	-15.433333	103.500000	1023.000000	1023.000000	2046.000000
34.320000	-0.061239	-36.192436	-11.426229	-1.682082	-13.781072	-9.303055	0.000000	-10.000000	0.183333	-15.050000	98.500000	1023.000000	1023.000000	2046.000000
34.340000	-0.061305	-36.231369	-11.352801	-2.151738	-13.757880	-8.968951	0.000000	-10.000000	0.175000	-14.900001	93.500000	1023.000000	1023.000000	2046.000000
34.360001	-0.061523	-36.359806	-11.472538	-2.105306	-13.399616	-9.382344	0.000000	-10.000000	0.183333	-14.733334	88.500000	1023.000000	1023.000000	2046.000000
34.380001	-0.061767	-36.504417	-11.207759	-2.174234	-13.858005	-9.264420	0.000000	-10.000000	0.191667	-14.550000	83.500000	1023.000000	1023.000000	2046.000000
34.400002	-0.061894	-36.579407	-11.545660	-3.026252	-13.422626	-8.584867	0.000000	-10.000000	0.183333	-14.083334	78.666664	1023.000000	1023.000000	2046.000000
34.419998	-0.063265	-37.389709	-11.609751	-2.479193	-13.773478	-9.527288	0.000000	-10.000000	0.166667	-13.583334	73.833336	1023.000000	1023.000000	2046.000000
34.439999	-0.064034	-37.844139	-11.707044	-2.957171	-13.891768	-9.288156	0.000000	-10.000000	0.133333	-13.133333	69.333336	1023.000000	1023.000000	2046.000000
34.459999	-0.064756	-38.270679	-11.966850	-3.375787	-13.611275	-9.316767	0.000000	-10.000000	0.108333	-12.766667	65.000000	1023.000000	1023.000000	2046.000000
34.480000	-0.065542	-38.735214	-11.642237	-3.244212	-14.307072	-9.541692	0.000000	-10.000000	0.083333	-12.500000	60.833332	1023.000000	1023.000000	2046.000000
34.500000	-0.066226	-39.139530	-11.945831	-4.038253	-14.149524	-9.005920	0.000000	-10.000000	0.083333	-12.216667	56.500000	1023.000000	1023.000000	2046.000000
34.520000	-0.067490	-39.886425	-12.205737	-3.730575	-14.077891	-9.872221	0.000000	-10.000000	0.083333	-11.933333	52.166668	1023.000000	1023.000000	2046.000000
34.540001	-0.067721	-40.023232	-11.916842	-3.717775	-14.631901	-9.756714	0.000000	-10.000000	0.075000	-11.466666	48.166668	1023.000000	1023.000000	2046.000000
34.560001	-0.068329	-40.382614	-12.289906	-4.396804	-14.468790	-9.227115	0.000000	-10.000000	0.058333	-11.016666	44.500000	1023.000000	1023.000000	2046.000000
34.580002	-0.069213	-40.904720	-12.514802	-4.102555	-14.323080	-9.964281	0.000000	-10.000000	0.050000	-10.600000	40.833332	1023.000000	1023.000000	2046.000000
34.599998	-0.069091	-40.832573	-12.215807	-4.020219	-14.739923	-9.856624	0.000000	-10.000000	0.050000	-10.250000	37.333332	1023.000000	1023.000000	2046.000000
34.619999	-0.069207	-40.901432	-12.476409	-4.701372	-14.465231	-9.258422	0.000000	-10.000000	0.050000	-9.900001	33.833332	1023.000000	1023.000000	2046.000000
34.639999	-0.069920	-41.322460	-12.588200	-4.136090	-14.380859	-10.217311	0.000000	-10.000000	0.058333	-9.616667	30.666666	1023.000000	1023.000000	2046.000000
34.660000	-0.069242	-40.921749	-12.153522	-4.097961	-14.728909	-9.941358	0.000000	-10.000000	0.058333	-9.316667	27.333334	1023.000000	1023.000000	2046.000000
34.680000	-0.068989	-40.772274	-12.422272	-4.727156	-14.375864	-9.246983	0.000000	-10.000000	0.058333	-9.050000	24.166666	1023.000000	1023.000000	2046.000000
34.700001	-0.069508	-41.079052	-12.592623	-4.160470	-14.161502	-10.164456	0.000000	-10.000000	0.050000	-8.783334	21.166666	1023.000000	1023.000000	2046.000000
34.720001	-0.068726	-40.616802	-12.092559	-4.157694	-14.562734	-9.803815	0.000000	-10.000000	0.058333	-8.516666	18.333334	1023.000000	1023.000000	2046.000000
34.740002	-0.068393	-40.420155	-12.314864	-4.767424	-14.196712	-9.141155	0.000000	-10.000000	0.058333	-8.316667	15.500000	1023.000000	1023.000000	2046.000000
34.759998	-0.068989	-40.772228	-12.346331	-4.123882	-14.192351	-10.109663	0.000000	-10.000000	0.058333	-8.016666	12.666667	1023.000000	1023.000000	2046.000000
34.779999	-0.068534	-40.503483	-12.057392	-4.123374	-14.475218	-9.847498	0.000000	-10.000000	0.050000	-7.766667	10.000000	1023.000000	1023.000000	2046.000000
34.799999	-0.068258	-40.340530	-12.270177	-4.800870	-14.108986	-9.160497	0.000000	-10.000000	0.041667	-7.433333	7.333333	1023.000000	1023.000000	2046.000000
34.820000	-0.068903	-40.721764	-12.261047	-4.124744	-14.266611	-10.069360	0.000000	-10.000000	0.033333	-7.233334	4.833333	1023.000000	1023.000000	2046.000000
34.840000	-0.068594	-40.538876	-12.095452	-4.184420	-14.432548	-9.826457	0.000000	-10.000000	0.033333	-7.000000	2.500000	1023.000000	1023.000000	2046.000000
34.860001	-0.068154	-40.279301	-12.271996	-4.781378	-14.038892	-9.187035	0.000000	-10.000000	0.041667	-6.833333	0.500000	1023.000000	1023.000000	2046.000000
34.880001	-0.068587	-40.534760	-12.200140	-4.170630	-14.332655	-9.831332	0.000000	-10.000000	0.058333	-6.666667	-1.500000	1023.000000	1023.000000	2046.000000
34.900002	-0.068270	-40.347500	-12.242030	-4.454871	-14.226445	-9.424152	0.000000	-10.000000	0.058333	-6.483334	-3.500000	1023.000000	1023.000000	2046.000000
34.919998	-0.068666	-40.581657	-12.395947	-4.301193	-13.963184	-9.921331	0.000000	-10.000000	0.058333	-6.266667	-5.500000	1023.000000	1023.000000	2046.000000
34.939999	-0.068425	-40.439278	-12.119874	-4.187279	-14.396624	-9.735502	0.000000	-10.000000	0.041667	-5.950000	-7.500000	1023.000000	1023.000000	2046.000000
34.959999	-0.068009	-40.193546	-12.328950	-4.744556	-14.012936	-9.107105	0.000000	-10.000000	0.033333	-5.683333	-9.500000	1023.000000	1023.000000	2046.000000
34.980000	-0.068913	-40.727299	-12.359516	-4.103992	-14.199285	-10.064507	0.000000	-10.000000	0.025000	-5.400000	-11.500000	1023.000000	1023.000000	2046.000000
35.000000	-0.068622	-40.555763	-12.260005	-4.237959	-14.343329	-9.714472	0.000000	-10.000000	0.025000	-5.116667	-13.500000	1023.000000	1023.000000	2046.000000
35.020000	-0.068849	-40.689854	-12.532405	-4.680870	-14.043810	-9.432770	0.000000	-10.000000	0.016667	-4.800000	-15.166667	1023.000000	1023.000000	2046.000000
35.040001	-0.069925	-41.325581	-12.450693	-4.210054	-14.552851	-10.111983	0.000000	-10.000000	0.008333	-4.483334	-16.833334	1023.000000	1023.000000	2046.000000
35.060001	-0.070359	-41.581974	-12.473001	-4.433490	-14.747417	-9.928068	0.000000	-10.000000	0.008333	-4.266667	-18.166666	1023.000000	1023.000000	2046.000000
35.080002	-0.070861	-41.879059	-12.638398	-4.657554	-14.575075	-10.008031	0.000000	-10.000000	0.025000	-4.200000	-19.833334	1023.000000	1023.000000	2046.000000
35.099998	-0.070935	-41.922363	-12.404862	-4.411635	-15.032224	-10.073643	0.000000	-10.000000	0.033333	-4.216667	-21.166666	1023.000000	1023.000000	2046.000000
35.119999	-0.070728	-41.800045	-12.551783	-4.880648	-14.859583	-9.508033	0.000000	-10.000000	0.033333	-4.333333	-22.666666	1023.000000	1023.000000	2046.000000
35.139999	-0.071612	-42.322983	-12.720080	-4.460360	-14.755000	-10.387543	0.000000	-10.000000	0.016667	-4.500000	-24.000000	1023.000000	1023.000000	2046.000000
35.160000	-0.070875	-41.887234	-12.589031	-4.358159	-14.818951	-10.121094	0.000000	-10.000000	0.008333	-4.616667	-25.666666	1023.000000	1023.000000	2046.000000
35.180000	-0.070680	-41.772038	-12.726472	-4.624698	-14.488022	-9.932846	0.000000	-10.000000	0.008333	-4.583333	-27.166666	1023.000000	1023.000000	2046.000000
35.200001	-0.071256	-42.112415	-12.598177	-4.359239	-14.991794	-10.163203	0.000000	-10.000000	0.008333	-4.333333	-28.833334	1023.000000	1023.000000	2046.000000
35.220001	-0.071657	-42.349270	-12.876348	-4.797318	-14.879398	-9.796206	0.000000	-10.000000	0.008333	-3.933333	-30.166666	1023.000000	1023.000000	2046.000000
35.240002	-0.073247	-43.288883	-13.009665	-4.662726	-14.937253	-10.679238	0.000000	-10.000000	0.000000	-3.350000	-31.500000	1023.000000	1023.000000	2046.000000
35.259998	-0.073828	-43.632362	-12.847532	-4.825652	-15.504197	-10.454981	0.000000	-10.000000	-0.016667	-2.516667	-32.333332	1023.000000	1023.000000	2046.000000
35.279999	-0.074711	-44.154396	-13.306532	-5.381961	-15.425342	-10.040561	0.000000	-10.000000	-0.016667	-1.383333	-32.833332	1023.000000	1023.000000	2046.000000
35.299999	-0.076438	-45.174591	-13.496666	-4.729146	-15.963244	-10.985534	0.000000	-10.000000	-0.025000	-0.500000	-33.000000	1023.000000	1023.000000	2046.000000
35.320000	-0.076547	-45.239319	-13.702098	-4.680501	-16.100348	-10.756371	0.000000	-10.000000	-0.025000	0.516667	-33.000000	1023.000000	1023.000000	2046.000000
35.340000	-0.076697	-45.327984	-13.821803	-4.407197	-15.956803	-11.142179	0.000000	-10.000000	-0.033333	0.950000	-33.000000	1023.000000	1023.000000	2046.000000
35.360001	-0.076210	-45.040035	-13.545664	-4.071352	-16.444283	-10.978738	0.000000	-10.000000	-0.033333	0.950000	-33.000000	1023.000000	1023.000000	2046.000000
35.380001	-0.075496	-44.617962	-13.791441	-4.321664	-16.049572	-10.455286	0.000000	-10.000000	-0.016667	0.433333	-33.000000	1023.000000	1023.000000	2046.000000
35.400002	-0.075663	-44.716579	-13.584073	-3.598967	-16.453709	-11.079833	0.000000	-10.000000	-0.008333	0.000000	-33.000000	1023.000000	1023.000000	2046.000000
35.419998	-0.075030	-44.342754	-13.851520	-3.696688	-16.146912	-10.647635	0.000000	-10.000000	0.000000	0.000000	-33.000000	1023.000000	1023.000000	2046.000000
35.439999	-0.075539	-44.643742	-13.820318	-3.309174	-16.181326	-11.332926	0.000000	-10.000000	0.000000	0.000000	-33.000000	1023.000000	1023.000000	2046.000000
35.459999	-0.074836	-44.228287	-13.653349	-3.286190	-16.337730	-10.951016	0.000000	-10.000000	-0.008333	0.000000	-33.000000	1023.000000	1023.000000	2046.000000
35.480000	-0.074160	-43.828426	-13.741781	-3.664971	-15.959887	-10.461789	0.000000	-10.000000	-0.008333	0.000000	-33.000000	1023.000000	1023.000000	2046.000000
35.500000	-0.074497	-44.027847	-13.522105	-3.204196	-16.277300	-11.024244	0.000000	-10.000000	-0.008333	0.000000	-33.000000	1023.000000	1023.000000	2046.000000
35.520000	-0.073912	-43.682114	-13.530821	-3.461956	-16.023947	-10.665391	0.000000	-10.000000	0.000000	-0.366667	-33.000000	1023.000000	1023.000000	2046.000000
35.540001	-0.074295	-43.908398	-13.439572	-3.371805	-15.880187	-11.216835	0.000000	-10.000000	0.000000	-1.183333	-33.166668	1023.000000	1023.000000	2046.000000
35.560001	-0.073691	-43.551167	-13.131260	-3.487336	-16.062901	-10.869670	0.000000	-10.000000	0.000000	-2.050000	-33.666668	1023.000000	1023.000000	2046.000000
35.580002	-0.073216	-43.270824	-13.347070	-4.048972	-15.542336	-10.332448	0.000000	-10.000000	0.000000	-2.466667	-34.500000	1023.000000	1023.000000	2046.000000
35.599998	-0.073962	-43.711739	-13.183091	-3.704088	-15.873753	-10.950806	0.000000	-10.000000	0.000000	-2.316667	-35.333332	1023.000000	1023.000000	2046.000000
35.619999	-0.074031	-43.752232	-13.434499	-3.953182	-15.632069	-10.732482	0.000000	-10.000000	0.000000	-2.066667	-35.833332	1023.000000	1023.000000	2046.000000
35.639999	-0.074785	-44.197796	-13.501098	-4.124512	-15.492137	-11.080050	0.000000	-10.000000	0.000000	-1.900000	-36.000000	1023.000000	1023.000000	2046.000000
35.660000	-0.075065	-44.363461	-13.273777	-4.280593	-15.923091	-10.886000	0.000000	-10.000000	0.000000	-1.900000	-36.166668	1023.000000	1023.000000	2046.000000
35.680000	-0.074941	-44.290138	-13.530327	-4.872543	-15.474536	-10.412731	0.000000	-10.000000	0.000000	-1.916667	-36.500000	1023.000000	1023.000000	2046.000000
35.700001	-0.075925	-44.871693	-13.271306	-4.658677	-16.019629	-10.922080	0.000000	-10.000000	0.000000	-1.916667	-37.000000	1023.000000	1023.000000	2046.000000
35.720001	-0.075925	-44.871571	-13.646432	-5.079859	-15.662136	-10.483142	0.000000	-10.000000	-0.008333	-1.750000	-37.500000	1023.000000	1023.000000	2046.000000
35.740002	-0.076978	-45.493835	-13.460924	-4.815721	-16.006609	-11.210582	0.000000	-10.000000	-0.016667	-1.550000	-37.833332	1023.000000	1023.000000	2046.000000
35.759998	-0.076911	-45.454144	-13.636065	-5.012436	-15.922242	-10.883403	0.000000	-10.000000	-0.016667	-1.383333	-38.000000	1023.000000	1023.000000	2046.000000
35.779999	-0.077357	-45.718002	-13.692872	-5.054255	-15.759491	-11.211384	0.000000	-10.000000	-0.008333	-1.366667	-38.000000	1023.000000	1023.000000	2046.000000
35.799999	-0.077333	-45.703960	-13.426513	-5.104027	-16.166162	-11.007258	0.000000	-10.000000	0.000000	-1.483333	-38.000000	1023.000000	1023.000000	2046.000000
35.820000	-0.076687	-45.321838	-13.774570	-5.548732	-15.556593	-10.441945	0.000000	-10.000000	0.000000	-1.600000	-38.000000	1023.000000	1023.000000	2046.000000
35.840000	-0.077277	-45.670620	-13.457130	-5.070562	-15.938195	-11.204734	0.000000	-10.000000	0.000000	-1.666667	-38.000000	1023.000000	1023.000000	2046.000000
35.860001	-0.076609	-45.275970	-13.534619	-5.054589	-15.706657	-10.980104	0.000000	-10.000000	0.008333	-1.616667	-38.000000	1023.000000	1023.000000	2046.000000
35.880001	-0.075968	-44.896812	-13.548451	-5.310761	-15.358540	-10.679061	0.000000	-10.000000	0.008333	-1.583333	-38.000000	1023.000000	1023.000000	2046.000000
35.900002	-0.075996	-44.913364	-13.209461	-5.032905	-15.821544	-10.849454	0.000000	-10.000000	0.008333	-1.566667	-38.000000	1023.000000	1023.000000	2046.000000
35.919998	-0.075054	-44.356705	-13.537453	-5.290439	-15.187492	-10.341319	0.000000	-10.000000	0.008333	-1.633333	-38.000000	1023.000000	1023.000000	2046.000000
35.939999	-0.075589	-44.672874	-13.229540	-4.837829	-15.464787	-11.140718	0.000000	-10.000000	0.008333	-1.700000	-38.000000	1023.000000	1023.000000	2046.000000
35.959999	-0.074985	-44.316082	-13.039369	-4.882961	-15.565214	-10.828540	0.000000	-10.000000	0.008333	-1.783333	-38.000000	1023.000000	1023.000000	2046.000000
35.980000	-0.074397	-43.968590	-13.349833	-5.230134	-14.974498	-10.414125	0.000000	-10.000000	0.000000	-1.833333	-38.000000	1023.000000	1023.000000	2046.000000
36.000000	-0.074576	-44.074329	-12.854733	-4.942150	-15.601906	-10.675541	0.000000	-10.000000	0.000000	-1.816667	-38.000000	1023.000000	1023.000000	2046.000000
36.020000	-0.073956	-43.708027	-13.274601	-5.122605	-15.027081	-10.283741	0.000000	-10.000000	0.000000	-1.766667	-38.000000	1023.000000	1023.000000	2046.000000
36.040001	-0.074429	-43.987656	-13.096257	-4.803931	-15.135942	-10.951526	0.000000	-10.000000	0.000000	-1.716667	-38.000000	1023.000000	1023.000000	2046.000000
36.060001	-0.073997	-43.732327	-12.798378	-4.780337	-15.459054	-10.694558	0.000000	-10.000000	0.000000	-1.683333	-38.000000	1023.000000	1023.000000	2046.000000
36.080002	-0.073216	-43.270824	-13.207549	-5.206385	-14.739490	-10.117402	0.000000	-10.000000	0.000000	-1.616667	-38.000000	1023.000000	1023.000000	2046.000000
36.099998	-0.073789	-43.609055	-12.804193	-4.836603	-15.348728	-10.619532	0.000000	-10.000000	0.000000	-1.466667	-38.000000	1023.000000	1023.000000	2046.000000
36.119999	-0.073369	-43.361366	-13.133291	-5.038854	-14.920139	-10.269081	0.000000	-10.000000	0.000000	-0.916667	-38.000000	1023.000000	1023.000000	2046.000000
36.139999	-0.073975	-43.719269	-13.194891	-4.850242	-14.871186	-10.802948	0.000000	-10.000000	0.000000	-0.416667	-38.000000	1023.000000	1023.000000	2046.000000
36.160000	-0.074192	-43.847355	-12.702222	-4.906222	-15.580340	-10.658571	0.000000	-10.000000	0.000000	0.000000	-38.000000	1023.000000	1023.000000	2046.000000
36.180000	-0.073738	-43.579258	-13.294340	-5.218053	-14.903885	-10.162979	0.000000	-10.000000	0.000000	0.000000	-38.000000	1023.000000	1023.000000	2046.000000
36.200001	-0.074590	-44.082748	-13.026243	-4.785411	-15.303315	-10.967778	0.000000	-10.000000	0.000000	0.000000	-38.000000	1023.000000	1023.000000	2046.000000
36.220001	-0.074377	-43.956959	-12.729317	-4.784426	-15.668059	-10.775156	0.000000	-10.000000	0.000000	0.000000	-38.000000	1023.000000	1023.000000	2046.000000
36.240002	-0.073657	-43.531086	-13.181774	-5.422553	-14.973389	-9.953369	0.000000	-10.000000	0.000000	0.000000	-38.000000	1023.000000	1023.000000	2046.000000
36.259998	-0.074414	-43.978943	-12.840687	-4.971754	-15.465706	-10.700797	0.000000	-10.000000	0.000000	-0.266667	-38.000000	1023.000000	1023.000000	2046.000000
36.279999	-0.073808	-43.620586	-12.843813	-4.759115	-15.352791	-10.664866	0.000000	-10.000000	0.000000	-0.750000	-38.000000	1023.000000	1023.000000	2046.000000
36.299999	-0.073506	-43.442322	-13.314757	-5.132018	-14.789886	-10.205662	0.000000	-10.000000	0.000000	-1.150000	-38.000000	1023.000000	1023.000000	2046.000000
36.320000	-0.074548	-44.057743	-12.828362	-4.870993	-15.699381	-10.659006	0.000000	-10.000000	0.000000	-0.883333	-38.000000	1023.000000	1023.000000	2046.000000
36.340000	-0.074848	-44.235176	-13.321709	-5.196855	-15.312835	-10.403779	0.000000	-10.000000	0.000000	-0.400000	-38.000000	1023.000000	1023.000000	2046.000000
36.360001	-0.076102	-44.976238	-13.450370	-5.109395	-15.342649	-11.073825	0.000000	-10.000000	0.000000	0.000000	-38.000000	1023.000000	1023.000000	2046.000000
36.380001	-0.077089	-45.559818	-12.993270	-5.258545	-16.308140	-10.999865	0.000000	-10.000000	0.000000	0.316667	-38.000000	1023.000000	1023.000000	2046.000000
36.400002	-0.077513	-45.810028	-13.923940	-5.709066	-15.674932	-10.502090	0.000000	-10.000000	-0.016667	1.250000	-38.000000	1023.000000	1023.000000	2046.000000
36.419998	-0.079143	-46.773487	-13.646983	-5.080161	-16.625401	-11.420942	0.000000	-10.000000	-0.016667	2.450000	-38.000000	1023.000000	1023.000000	2046.000000
36.439999	-0.079126	-46.763485	-13.896225	-4.923598	-16.628750	-11.314911	0.000000	-10.000000	-0.016667	3.500000	-38.000000	1023.000000	1023.000000	2046.000000
36.459999	-0.078715	-46.520557	-14.326629	-4.842586	-16.128326	-11.223016	0.000000	-10.000000	0.000000	3.783333	-38.000000	1023.000000	1023.000000	2046.000000
36.480000	-0.078693	-46.507393	-13.647544	-4.415880	-17.047964	-11.396008	0.000000	-10.000000	0.000000	3.583333	-38.000000	1023.000000	1023.000000	2046.000000
36.500000	-0.077941	-46.063065	-14.143345	-4.376757	-16.476645	-11.066318	0.000000	-10.000000	0.000000	3.083333	-38.000000	1023.000000	1023.000000	2046.000000
36.520000	-0.077914	-46.047398	-14.200111	-3.948985	-16.371618	-11.526685	0.000000	-10.000000	-0.008333	2.616667	-38.000000	1023.000000	1023.000000	2046.000000
36.540001	-0.077702	-45.922096	-13.540929	-3.795180	-17.192181	-11.393806	0.000000	-10.000000	-0.008333	2.383333	-38.000000	1023.000000	1023.000000	2046.000000
36.560001	-0.076729	-45.346542	-14.324076	-4.097548	-16.179903	-10.745016	0.000000	-10.000000	-0.008333	2.233333	-38.000000	1023.000000	1023.000000	2046.000000
36.580002	-0.077258	-45.659637	-14.106501	-3.586580	-16.460016	-11.506540	0.000000	-10.000000	0.000000	2.116667	-38.000000	1023.000000	1023.000000	2046.000000
36.599998	-0.076923	-45.461227	-13.620380	-3.536448	-16.956421	-11.347980	0.000000	-10.000000	0.000000	1.916667	-38.000000	1023.000000	1023.000000	2046.000000
36.619999	-0.075753	-44.770164	-14.249804	-3.954702	-15.846179	-10.719479	0.000000	-10.000000	0.000000	1.683333	-38.000000	1023.000000	1023.000000	2046.000000
36.639999	-0.076096	-44.972820	-13.578115	-3.567915	-16.524702	-11.302090	0.000000	-10.000000	0.000000	1.050000	-38.000000	1023.000000	1023.000000	2046.000000
36.660000	-0.075533	-44.640083	-13.536830	-3.747329	-16.285221	-11.070704	0.000000	-10.000000	0.000000	0.483333	-38.000000	1023.000000	1023.000000	2046.000000
36.680000	-0.075033	-44.344482	-13.846033	-3.882801	-15.514955	-11.100696	0.000000	-10.000000	-0.016667	0.316667	-38.000000	1023.000000	1023.000000	2046.000000
36.700001	-0.074873	-44.250153	-13.076168	-3.860595	-16.232477	-11.080914	0.000000	-10.000000	-0.025000	1.366667	-38.000000	1023.000000	1023.000000	2046.000000
36.720001	-0.073842	-43.640862	-13.725731	-4.308218	-15.182557	-10.424354	0.000000	-10.000000	-0.041667	3.066667	-38.000000	1023.000000	1023.000000	2046.000000
36.740002	-0.074177	-43.838806	-13.676121	-4.061255	-15.057014	-11.044414	0.000000	-10.000000	-0.041667	4.966667	-38.000000	1023.000000	1023.000000	2046.000000
36.759998	-0.073726	-43.572330	-13.142042	-4.171154	-15.390243	-10.868893	0.000000	-10.000000	-0.050000	6.500000	-38.000000	1023.000000	1023.000000	2046.000000
36.779999	-0.072556	-42.880463	-13.809848	-4.772193	-14.138952	-10.159469	0.000000	-10.000000	-0.041667	7.700000	-38.000000	1023.000000	1023.000000	2046.000000
36.799999	-0.072811	-43.031464	-13.000344	-4.492271	-14.945405	-10.593443	0.000000	-10.000000	-0.050000	8.766666	-38.000000	1023.000000	1023.000000	2046.000000
36.820000	-0.071938	-42.515469	-13.255126	-4.861818	-14.294683	-10.103842	0.000000	-10.000000	-0.066667	9.933333	-38.000000	1023.000000	1023.000000	2046.000000
36.840000	-0.071602	-42.317028	-13.530106	-4.800181	-13.627520	-10.359221	0.000000	-10.000000	-0.100000	11.300000	-38.000000	1023.000000	1023.000000	2046.000000
36.860001	-0.071178	-42.066456	-12.659052	-4.818204	-14.384401	-10.204800	0.000000	-10.000000	-0.125000	12.633333	-27.833334	1023.000000	1023.000000	2046.000000
36.880001	-0.069475	-41.059734	-13.416930	-5.352784	-12.990327	-9.299692	0.000000	-10.000000	-0.158333	14.050000	-5.666667	1023.000000	1023.000000	2046.000000
36.900002	-0.069373	-40.999203	-13.030357	-4.917825	-13.146158	-9.904860	0.000000	-10.000000	-0.183333	14.950000	16.500000	1023.000000	1023.000000	2046.000000
36.919998	-0.068484	-40.474277	-12.443117	-4.939484	-13.369745	-9.721931	0.000000	-10.000000	-0.200000	15.900001	30.333334	1023.000000	1023.000000	2046.000000
36.939999	-0.066404	-39.244923	-13.127976	-5.416151	-11.822021	-8.878775	0.000000	-10.000000	-0.216667	16.450001	34.000000	1023.000000	1023.000000	2046.000000
36.959999	-0.065856	-38.920872	-12.377186	-4.916487	-12.287760	-9.339439	0.000000	-10.000000	-0.233333	17.566668	39.333332	1023.000000	1023.000000	2046.000000
36.980000	-0.064455	-38.092838	-12.172659	-4.904291	-11.982567	-9.033321	0.000000	-10.000000	-0.250000	18.200001	44.833332	1023.000000	1023.000000	2046.000000
37.000000	-0.062453	-36.909714	-12.598320	-5.086707	-10.725141	-8.499544	0.000000	-10.000000	-0.250000	19.100000	50.833332	1023.000000	1023.000000	2046.000000
37.020000	-0.061328	-36.244556	-11.606150	-4.779778	-11.351954	-8.506675	0.000000	-10.000000	-0.266667	19.483334	57.166668	1023.000000	1023.000000	2046.000000
37.040001	-0.059191	-34.982052	-11.818434	-4.966090	-10.422125	-7.775402	0.000000	-10.000000	-0.283333	20.050001	63.833332	1023.000000	1023.000000	2046.000000
37.060001	-0.058086	-34.328552	-11.892567	-4.663634	-9.732489	-8.039863	0.000000	-10.000000	-0.316667	20.516666	70.333336	1023.000000	1023.000000	2046.000000
37.080002	-0.056802	-33.569969	-10.847571	-4.517001	-10.393574	-7.811824	0.000000	-10.000000	-0.341667	21.300001	77.166664	1023.000000	1023.000000	2046.000000
37.099998	-0.054395	-32.147369	-11.342421	-4.983521	-9.070572	-6.750856	0.000000	-10.000000	-0.366667	22.333334	84.000000	1023.000000	1023.000000	2046.000000
37.119999	-0.053595	-31.674486	-11.268413	-4.503016	-8.639758	-7.263299	0.000000	-10.000000	-0.366667	23.183334	91.333336	1023.000000	1023.000000	2046.000000
37.139999	-0.052683	-31.135872	-10.214755	-4.484953	-9.405339	-7.030826	0.000000	-10.000000	-0.366667	23.816668	99.000000	1023.000000	1023.000000	2046.000000
37.160000	-0.050846	-30.049858	-10.727537	-4.929897	-8.262755	-6.129669	0.000000	-10.000000	-0.375000	24.083334	107.000000	1023.000000	1023.000000	2046.000000
37.180000	-0.050274	-29.711857	-10.822248	-4.534681	-7.691369	-6.663559	0.000000	-10.000000	-0.391667	24.433334	115.000000	1023.000000	1023.000000	2046.000000
37.200001	-0.049526	-29.270121	-9.759876	-4.443096	-8.507855	-6.559291	0.000000	-10.000000	-0.408333	24.766666	123.000000	1023.000000	1023.000000	2046.000000
37.220001	-0.047421	-28.025946	-10.232054	-4.887202	-7.350970	-5.555719	0.000000	-10.000000	-0.425000	25.066668	131.000000	1023.000000	1023.000000	2046.000000
37.240002	-0.046667	-27.580196	-9.994177	-4.362845	-7.136014	-6.087160	0.000000	-10.000000	-0.425000	25.100000	139.333328	1023.000000	1023.000000	2046.000000
37.259998	-0.045925	-27.141443	-9.069560	-4.417144	-7.848264	-5.806475	0.000000	-10.000000	-0.425000	25.000000	147.666672	1023.000000	1023.000000	2046.000000
37.279999	-0.043198	-25.530031	-9.851431	-4.743575	-6.056242	-4.878784	0.000000	-10.000000	-0.416667	25.033335	156.166672	1023.000000	1023.000000	2046.000000
37.299999	-0.042452	-25.089096	-9.166538	-4.226024	-6.495603	-5.200930	0.000000	-10.000000	-0.416667	25.083334	164.500000	1023.000000	1023.000000	2046.000000
37.320000	-0.041303	-24.410065	-8.945981	-4.284524	-6.300434	-4.879127	0.000000	-10.000000	-0.433333	25.150000	172.833328	1023.000000	1023.000000	2046.000000
37.340000	-0.040319	-23.828318	-9.537547	-4.391549	-5.189800	-4.709422	0.000000	-10.000000	-0.450000	25.383333	181.333328	1023.000000	1023.000000	2046.000000
37.360001	-0.040323	-23.831093	-8.623377	-4.285682	-6.151599	-4.770434	0.000000	-10.000000	-0.466667	25.816666	189.666672	1023.000000	1023.000000	2046.000000
37.380001	-0.038995	-23.046062	-8.984419	-4.772739	-5.338744	-3.950160	0.000000	-10.000000	-0.475000	26.266666	198.333328	1023.000000	1023.000000	2046.000000
37.400002	-0.040059	-23.674629	-9.216269	-4.369221	-5.399297	-4.689842	0.000000	-10.000000	-0.466667	26.233334	207.000000	1023.000000	1023.000000	2046.000000
37.419998	-0.040732	-24.072384	-8.529383	-4.197399	-6.481977	-4.863625	0.000000	-10.000000	-0.466667	25.900000	215.833328	1023.000000	1023.000000	2046.000000
37.439999	-0.039269	-23.207788	-9.315701	-4.600377	-5.365341	-3.926369	0.000000	-10.000000	-0.441667	25.550001	224.500000	1023.000000	1023.000000	2046.000000
37.459999	-0.038992	-23.044504	-9.088216	-3.955154	-5.543606	-4.457529	0.000000	-10.000000	-0.450000	25.400000	233.000000	1023.000000	1023.000000	2046.000000
37.480000	-0.038228	-22.592709	-8.352525	-3.643795	-6.081657	-4.514731	0.000000	-10.000000	-0.450000	25.533335	241.500000	1023.000000	1023.000000	2046.000000
37.500000	-0.036014	-21.284344	-9.030822	-3.975760	-4.736317	-3.541445	0.000000	-10.000000	-0.458333	25.466667	250.000000	1023.000000	1023.000000	2046.000000
37.520000	-0.035411	-20.928015	-8.848261	-3.310843	-4.666354	-4.102557	0.000000	-10.000000	-0.441667	25.350000	258.500000	1023.000000	1023.000000	2046.000000
37.540001	-0.034878	-20.613173	-7.977770	-3.098914	-5.433831	-4.102658	0.000000	-10.000000	-0.425000	25.066668	267.000000	1023.000000	1023.000000	2046.000000
37.560001	-0.032885	-19.434874	-8.390555	-3.392120	-4.490213	-3.161984	0.000000	-10.000000	-0.408333	24.816668	275.500000	1023.000000	1023.000000	2046.000000
37.580002	-0.032015	-18.920820	-8.652363	-2.956288	-3.827291	-3.484878	0.000000	-10.000000	-0.391667	24.383333	283.833344	1023.000000	1023.000000	2046.000000
37.599998	-0.031358	-18.532764	-7.806789	-2.803938	-4.534069	-3.387968	0.000000	-10.000000	-0.375000	23.850000	292.000000	1023.000000	1023.000000	2046.000000
37.619999	-0.029837	-17.633396	-7.827296	-2.941391	-4.049440	-2.815270	0.000000	-10.000000	-0.341667	23.116667	300.000000	1023.000000	1023.000000	2046.000000
37.639999	-0.028778	-17.007761	-8.114473	-2.724658	-3.191466	-2.977165	0.000000	-10.000000	-0.316667	22.650002	305.333344	1023.000000	1023.000000	2046.000000
37.660000	-0.028045	-16.574503	-7.179121	-2.619750	-3.825655	-2.949976	0.000000	-10.000000	-0.275000	21.316668	313.000000	1023.000000	1023.000000	2046.000000
37.680000	-0.026835	-15.859731	-7.073290	-2.713477	-3.475999	-2.596965	0.000000	-10.000000	-0.250000	19.916668	320.166656	1023.000000	1023.000000	2046.000000
37.700001	-0.025807	-15.251679	-7.400653	-2.712105	-2.565885	-2.573037	0.000000	-10.000000	-0.208333	18.300001	329.500000	1023.000000	1023.000000	2046.000000
37.720001	-0.025445	-15.037898	-6.614051	-2.659256	-3.201991	-2.562600	0.000000	-10.000000	-0.175000	17.116667	335.833344	1023.000000	1023.000000	2046.000000
37.740002	-0.024544	-14.505259	-6.551998	-2.845847	-2.905550	-2.201863	0.000000	-10.000000	-0.125000	15.550000	341.833344	1023.000000	1023.000000	2046.000000
37.759998	-0.024079	-14.230947	-6.974872	-2.888634	-2.127273	-2.240168	0.000000	-10.000000	-0.083333	13.500000	347.333344	1023.000000	1023.000000	2046.000000
37.779999	-0.024282	-14.350594	-6.391939	-2.896928	-2.690861	-2.370867	0.000000	-10.000000	-0.050000	10.950001	352.166656	1023.000000	1023.000000	2046.000000
37.799999	-0.024895	-14.713173	-6.052132	-3.066084	-3.108588	-2.486369	0.000000	-10.000000	-0.025000	8.350000	356.333344	1023.000000	1023.000000	2046.000000
37.820000	-0.024718	-14.608143	-6.660101	-3.360851	-2.272654	-2.314536	0.000000	-10.000000	-0.008333	5.500000	359.666656	1023.000000	1023.000000	2046.000000
37.840000	-0.025891	-15.301873	-6.297120	-3.307535	-2.996558	-2.700661	0.000000	-10.000000	0.008333	2.200000	361.833344	1023.000000	1023.000000	2046.000000
37.860001	-0.026924	-15.911880	-6.146235	-3.457447	-3.450081	-2.858117	0.000000	-10.000000	0.025000	-0.766667	362.833344	1023.000000	1023.000000	2046.000000
37.880001	-0.026889	-15.891596	-6.736665	-3.738375	-2.737641	-2.678915	0.000000	-10.000000	0.050000	-3.550000	363.000000	1023.000000	1023.000000	2046.000000
37.900002	-0.027955	-16.521381	-6.524626	-3.639998	-3.336885	-3.019873	0.000000	-10.000000	0.058333	-5.666667	363.000000	1023.000000	1023.000000	2046.000000
37.919998	-0.028525	-16.858402	-6.295190	-3.652492	-3.746996	-3.163724	0.000000	-10.000000	0.058333	-7.600000	363.000000	1023.000000	1023.000000	2046.000000
37.939999	-0.028415	-16.793036	-6.868211	-3.679715	-3.039814	-3.205295	0.000000	-10.000000	0.066667	-9.116667	363.000000	1023.000000	1023.000000	2046.000000
37.959999	-0.029074	-17.183004	-6.400595	-3.576315	-3.827085	-3.379008	0.000000	-10.000000	0.083333	-10.050000	363.000000	1023.000000	1023.000000	2046.000000
37.980000	-0.028927	-17.095570	-6.449142	-3.581145	-3.792513	-3.272771	0.000000	-10.000000	0.100000	-10.800000	363.000000	1023.000000	1023.000000	2046.000000
38.000000	-0.029298	-17.315041	-6.904583	-3.382004	-3.365075	-3.663379	0.000000	-10.000000	0.100000	-11.200001	363.000000	1023.000000	1023.000000	2046.000000
38.020000	-0.030112	-17.796354	-6.395823	-3.412666	-4.202339	-3.785526	0.000000	-10.000000	0.100000	-11.850000	355.000000	1023.000000	1023.000000	2046.000000
38.040001	-0.029363	-17.353777	-6.656474	-3.649195	-3.704133	-3.343975	0.000000	-10.000000	0.108333	-12.683333	345.666656	1023.000000	1023.000000	2046.000000
38.060001	-0.030180	-17.836578	-6.823657	-3.275148	-3.755583	-3.982191	0.000000	-10.000000	0.116667	-13.516667	336.333344	1023.000000	1023.000000	2046.000000
38.080002	-0.030943	-18.287170	-6.312920	-3.196875	-4.522510	-4.254867	0.000000	-10.000000	0.133333	-13.983334	333.333344	1023.000000	1023.000000	2046.000000
38.099998	-0.030489	-18.019154	-6.689776	-3.511656	-4.068848	-3.748873	0.000000	-10.000000	0.150000	-14.416667	328.500000	1023.000000	1023.000000	2046.000000
38.119999	-0.031769	-18.775755	-6.730724	-3.225371	-4.535527	-4.284133	0.000000	-10.000000	0.175000	-15.083334	322.000000	1023.000000	1023.000000	2046.000000
38.139999	-0.033592	-19.852934	-6.527950	-3.542938	-5.482712	-4.299333	0.000000	-10.000000	0.191667	-15.783334	315.500000	1023.000000	1023.000000	2046.000000
38.160000	-0.034085	-20.144306	-7.268581	-3.480742	-4.882489	-4.512494	0.000000	-10.000000	0.200000	-16.316668	310.166656	1023.000000	1023.000000	2046.000000
38.180000	-0.035802	-21.158728	-7.198864	-3.354990	-5.692955	-4.911919	0.000000	-10.000000	0.208333	-16.633333	304.833344	1023.000000	1023.000000	2046.000000
38.200001	-0.036755	-21.722500	-7.334671	-3.605841	-5.993322	-4.788666	0.000000	-10.000000	0.208333	-16.766666	299.166656	1023.000000	1023.000000	2046.000000
38.220001	-0.038297	-22.633383	-7.797960	-3.346419	-5.975256	-5.513747	0.000000	-10.000000	0.208333	-16.766666	293.666656	1023.000000	1023.000000	2046.000000
38.240002	-0.040077	-23.685364	-7.566470	-3.616434	-6.790120	-5.712340	0.000000	-10.000000	0.200000	-16.600000	288.000000	1023.000000	1023.000000	2046.000000
38.259998	-0.040500	-23.935495	-7.946273	-4.029212	-6.594662	-5.365347	0.000000	-10.000000	0.200000	-16.633333	282.500000	1023.000000	1023.000000	2046.000000
38.279999	-0.042915	-25.362921	-8.260556	-3.722812	-7.135677	-6.243876	0.000000	-10.000000	0.200000	-16.633333	277.000000	1023.000000	1023.000000	2046.000000
38.299999	-0.045189	-26.706429	-8.278810	-3.804106	-8.021649	-6.601865	0.000000	-10.000000	0.200000	-16.816668	271.333344	1023.000000	1023.000000	2046.000000
38.320000	-0.046214	-27.312710	-8.761441	-3.841182	-8.063712	-6.646374	0.000000	-10.000000	0.200000	-16.683334	265.666656	1023.000000	1023.000000	2046.000000
38.340000	-0.047845	-28.276558	-8.847908	-3.593026	-8.794841	-7.040784	0.000000	-10.000000	0.200000	-16.583334	261.833344	1023.000000	1023.000000	2046.000000
38.360001	-0.047823	-28.263599	-8.918368	-3.574087	-8.933379	-6.837765	0.000000	-10.000000	0.200000	-16.416668	256.333344	1023.000000	1023.000000	2046.000000
38.380001	-0.048969	-28.940596	-9.209160	-2.994624	-9.133683	-7.603129	0.000000	-10.000000	0.200000	-16.383333	252.666672	1023.000000	1023.000000	2046.000000
38.400002	-0.049877	-29.477507	-9.078880	-2.976136	-9.737696	-7.684796	0.000000	-10.000000	0.200000	-16.350000	247.166672	1023.000000	1023.000000	2046.000000
38.419998	-0.049412	-29.202656	-9.293946	-3.089139	-9.532366	-7.287205	0.000000	-10.000000	0.200000	-16.283333	241.666672	1023.000000	1023.000000	2046.000000
38.439999	-0.050750	-29.993088	-9.514312	-2.718399	-9.922212	-7.838166	0.000000	-10.000000	0.200000	-16.216667	236.166672	1023.000000	1023.000000	2046.000000
38.459999	-0.051150	-30.229612	-9.556898	-2.761809	-10.132629	-7.778275	0.000000	-10.000000	0.200000	-16.083332	230.833328	1023.000000	1023.000000	2046.000000
38.480000	-0.051587	-30.487652	-9.779315	-2.464756	-10.024004	-8.219576	0.000000	-10.000000	0.200000	-16.133333	227.333328	1023.000000	1023.000000	2046.000000
38.500000	-0.052514	-31.035696	-9.708979	-2.554640	-10.511892	-8.260185	0.000000	-10.000000	0.200000	-16.150002	220.166672	1023.000000	1023.000000	2046.000000
38.520000	-0.051851	-30.643883	-9.766594	-2.909848	-10.260210	-7.707231	0.000000	-10.000000	0.200000	-16.166668	212.833328	1023.000000	1023.000000	2046.000000
38.540001	-0.052916	-31.273235	-9.783499	-2.572541	-10.497705	-8.419491	0.000000	-10.000000	0.200000	-16.066668	205.666672	1023.000000	1023.000000	2046.000000
38.560001	-0.053564	-31.656357	-9.607327	-2.878062	-10.759432	-8.411537	0.000000	-10.000000	0.200000	-15.933333	198.500000	1023.000000	1023.000000	2046.000000
38.580002	-0.053127	-31.398249	-9.810397	-3.222688	-10.363564	-8.001601	0.000000	-10.000000	0.200000	-15.866667	193.166672	1023.000000	1023.000000	2046.000000
38.599998	-0.053998	-31.912888	-9.802749	-2.884314	-10.652116	-8.573709	0.000000	-10.000000	0.191667	-15.583334	187.833328	1023.000000	1023.000000	2046.000000
38.619999	-0.055006	-32.508572	-9.882260	-3.207927	-10.846183	-8.572203	0.000000	-10.000000	0.175000	-15.250000	184.500000	1023.000000	1023.000000	2046.000000
38.639999	-0.054711	-32.334171	-10.152652	-3.596265	-10.502789	-8.082467	0.000000	-10.000000	0.158333	-14.916667	181.166672	1023.000000	1023.000000	2046.000000
38.660000	-0.056001	-33.096626	-10.146605	-3.228405	-10.902717	-8.818901	0.000000	-10.000000	0.150000	-14.733334	177.833328	1023.000000	1023.000000	2046.000000
38.680000	-0.057056	-33.720005	-10.025002	-3.589639	-11.324881	-8.780483	0.000000	-10.000000	0.158333	-14.683333	174.500000	1023.000000	1023.000000	2046.000000
38.700001	-0.057637	-34.063358	-10.321920	-4.206106	-11.271132	-8.264199	0.000000	-10.000000	0.158333	-14.566667	169.500000	1023.000000	1023.000000	2046.000000
38.720001	-0.058822	-34.763832	-10.475210	-3.832646	-11.399014	-9.056961	0.000000	-10.000000	0.158333	-14.250000	163.000000	1023.000000	1023.000000	2046.000000
38.740002	-0.059684	-35.273510	-10.407032	-3.999592	-11.876907	-8.989981	0.000000	-10.000000	0.150000	-13.916667	158.166672	1023.000000	1023.000000	2046.000000
38.759998	-0.060742	-35.898365	-10.707337	-4.389356	-11.932620	-8.869054	0.000000	-10.000000	0.150000	-13.600000	153.666672	1023.000000	1023.000000	2046.000000
38.779999	-0.060899	-35.991493	-10.864517	-4.461981	-11.826117	-8.838876	0.000000	-10.000000	0.150000	-13.400001	149.333328	1023.000000	1023.000000	2046.000000
38.799999	-0.061936	-36.604088	-10.880527	-4.226350	-12.219578	-9.277633	0.000000	-10.000000	0.150000	-13.200000	145.000000	1023.000000	1023.000000	2046.000000
38.820000	-0.062580	-36.984943	-10.960539	-4.450119	-12.283866	-9.290421	0.000000	-10.000000	0.125000	-12.900001	139.000000	1023.000000	1023.000000	2046.000000
38.840000	-0.062142	-36.725632	-11.124748	-4.882921	-12.005678	-8.712284	0.000000	-10.000000	0.100000	-12.750000	136.000000	1023.000000	1023.000000	2046.000000
38.860001	-0.062866	-37.153675	-11.120317	-4.215152	-12.252789	-9.565416	0.000000	-10.000000	0.083333	-12.600000	131.666672	1023.000000	1023.000000	2046.000000
38.880001	-0.062939	-37.196880	-10.925092	-4.400074	-12.484033	-9.387680	0.000000	-10.000000	0.091667	-12.483334	129.000000	1023.000000	1023.000000	2046.000000
38.900002	-0.062322	-36.832016	-11.174521	-4.898872	-12.120155	-8.638466	0.000000	-10.000000	0.083333	-12.116667	123.333336	1023.000000	1023.000000	2046.000000
38.919998	-0.062959	-37.208622	-11.125086	-4.182642	-12.288252	-9.612641	0.000000	-10.000000	0.066667	-11.750000	119.000000	1023.000000	1023.000000	2046.000000
38.939999	-0.063078	-37.279015	-10.991616	-4.328884	-12.498569	-9.459946	0.000000	-10.000000	0.050000	-11.383333	115.000000	1023.000000	1023.000000	2046.000000
38.959999	-0.062699	-37.054916	-11.198832	-4.826346	-12.210194	-8.819547	0.000000	-10.000000	0.050000	-11.083334	111.333336	1023.000000	1023.000000	2046.000000
38.980000	-0.063059	-37.267700	-11.113233	-4.159630	-12.345141	-9.649695	0.000000	-10.000000	0.050000	-10.783334	107.666664	1023.000000	1023.000000	2046.000000
39.000000	-0.063345	-37.436920	-11.130133	-4.392440	-12.498075	-9.416271	0.000000	-10.000000	0.050000	-10.450001	102.666664	1023.000000	1023.000000	2046.000000
39.020000	-0.062705	-37.058773	-11.306406	-4.897155	-12.190805	-8.664405	0.000000	-10.000000	0.050000	-10.300000	100.333336	1023.000000	1023.000000	2046.000000
39.040001	-0.063391	-37.464333	-11.156678	-4.139168	-12.561488	-9.606999	0.000000	-10.000000	0.050000	-10.050000	97.000000	1023.000000	1023.000000	2046.000000
39.060001	-0.063717	-37.656773	-11.194269	-4.387376	-12.698957	-9.376170	0.000000	-10.000000	0.050000	-9.966667	94.833336	1023.000000	1023.000000	2046.000000
39.080002	-0.063506	-37.531849	-11.390687	-5.158966	-12.574059	-8.408139	0.000000	-10.000000	0.050000	-9.816667	91.500000	1023.000000	1023.000000	2046.000000
39.099998	-0.063778	-37.692760	-11.377812	-4.075390	-12.611278	-9.628279	0.000000	-10.000000	0.050000	-9.783334	88.166664	1023.000000	1023.000000	2046.000000
39.119999	-0.064255	-37.974854	-11.280165	-4.202251	-13.005684	-9.486753	0.000000	-10.000000	0.050000	-9.700000	85.000000	1023.000000	1023.000000	2046.000000
39.139999	-0.064668	-38.218521	-11.666166	-4.885544	-12.866992	-8.799821	0.000000	-10.000000	0.050000	-9.633333	81.833336	1023.000000	1023.000000	2046.000000
39.160000	-0.065901	-38.947601	-11.710409	-4.297644	-13.137181	-9.802365	0.000000	-10.000000	0.050000	-9.400001	78.666664	1023.000000	1023.000000	2046.000000
39.180000	-0.066940	-39.561451	-11.751766	-4.543259	-13.486728	-9.779698	0.000000	-10.000000	0.050000	-8.933333	75.500000	1023.000000	1023.000000	2046.000000
39.200001	-0.067213	-39.723141	-11.988074	-5.344417	-13.313940	-9.076709	0.000000	-10.000000	0.050000	-8.333334	72.500000	1023.000000	1023.000000	2046.000000
39.220001	-0.069045	-40.805599	-12.079528	-4.714729	-13.768372	-10.242971	0.000000	-10.000000	0.050000	-7.716667	69.666664	1023.000000	1023.000000	2046.000000
39.240002	-0.070305	-41.550262	-12.096557	-4.710074	-14.386385	-10.357245	0.000000	-10.000000	0.041667	-7.066667	67.000000	1023.000000	1023.000000	2046.000000
39.259998	-0.071007	-41.965290	-12.619708	-5.231774	-14.358081	-9.755727	0.000000	-10.000000	0.025000	-6.300000	64.666664	1023.000000	1023.000000	2046.000000
39.279999	-0.071740	-42.398045	-12.758575	-4.484715	-14.556829	-10.597925	0.000000	-10.000000	0.016667	-5.433333	62.500000	1023.000000	1023.000000	2046.000000
39.299999	-0.071644	-42.341625	-12.505901	-4.165346	-15.105165	-10.565212	0.000000	-10.000000	0.016667	-4.750000	60.666668	1023.000000	1023.000000	2046.000000
39.320000	-0.071571	-42.298588	-12.813770	-4.343699	-14.916636	-10.224481	0.000000	-10.000000	0.016667	-4.416667	59.000000	1023.000000	1023.000000	2046.000000
39.340000	-0.071041	-41.985271	-12.932213	-4.194077	-14.691367	-10.167615	0.000000	-10.000000	0.008333	-4.483334	57.666668	1023.000000	1023.000000	2046.000000
39.360001	-0.071355	-42.171043	-12.658879	-3.445404	-15.304874	-10.761885	0.000000	-10.000000	0.000000	-4.616667	56.166668	1023.000000	1023.000000	2046.000000
39.380001	-0.071501	-42.256828	-12.881290	-3.517503	-15.175325	-10.682711	0.000000	-10.000000	0.000000	-4.683333	54.666668	1023.000000	1023.000000	2046.000000
39.400002	-0.070448	-41.634907	-13.060431	-3.954330	-14.736012	-9.884132	0.000000	-10.000000	0.008333	-4.483334	53.000000	1023.000000	1023.000000	2046.000000
39.419998	-0.071106	-42.023754	-12.834410	-3.027182	-15.221010	-10.941154	0.000000	-10.000000	0.016667	-4.250000	51.500000	1023.000000	1023.000000	2046.000000
39.439999	-0.071207	-42.083389	-12.958398	-3.229022	-15.125206	-10.770762	0.000000	-10.000000	0.025000	-4.016667	50.000000	1023.000000	1023.000000	2046.000000
39.459999	-0.069835	-41.272549	-12.865978	-3.798108	-14.699821	-9.908642	0.000000	-10.000000	0.025000	-3.916667	48.666668	1023.000000	1023.000000	2046.000000
39.480000	-0.070633	-41.743862	-12.596446	-3.205266	-15.180411	-10.761737	0.000000	-10.000000	0.025000	-4.033333	47.333332	1023.000000	1023.000000	2046.000000
39.500000	-0.070671	-41.766331	-12.809244	-3.713017	-14.839482	-10.404587	0.000000	-10.000000	0.016667	-4.366667	46.000000	1023.000000	1023.000000	2046.000000
39.520000	-0.070250	-41.517532	-12.750486	-3.783012	-14.555254	-10.428780	0.000000	-10.000000	0.008333	-4.650000	44.500000	1023.000000	1023.000000	2046.000000
39.540001	-0.070704	-41.786091	-12.410138	-3.511393	-15.125499	-10.739062	0.000000	-10.000000	0.000000	-4.700000	43.000000	1023.000000	1023.000000	2046.000000
39.560001	-0.070919	-41.913296	-12.781318	-4.004104	-14.725149	-10.402725	0.000000	-10.000000	0.000000	-4.450000	41.500000	1023.000000	1023.000000	2046.000000
39.580002	-0.070755	-41.816139	-12.837406	-4.299414	-14.462851	-10.216468	0.000000	-10.000000	0.000000	-4.166667	40.000000	1023.000000	1023.000000	2046.000000
39.599998	-0.071652	-42.346260	-12.620981	-3.962029	-15.038521	-10.724728	0.000000	-10.000000	0.008333	-3.966667	38.500000	1023.000000	1023.000000	2046.000000
39.619999	-0.072279	-42.717087	-12.877127	-4.407234	-14.892793	-10.539933	0.000000	-10.000000	0.008333	-3.900000	37.166668	1023.000000	1023.000000	2046.000000
39.639999	-0.071954	-42.525017	-12.908794	-4.866016	-14.579556	-10.170649	0.000000	-10.000000	0.008333	-3.933333	35.833332	1023.000000	1023.000000	2046.000000
39.660000	-0.073128	-43.218399	-12.685308	-4.416016	-15.249238	-10.867836	0.000000	-10.000000	0.008333	-3.916667	34.666668	1023.000000	1023.000000	2046.000000
39.680000	-0.073692	-43.552128	-13.023318	-4.969723	-15.055919	-10.503166	0.000000	-10.000000	0.008333	-3.783333	33.333332	1023.000000	1023.000000	2046.000000
39.700001	-0.073733	-43.576286	-13.039920	-5.046965	-14.904599	-10.584804	0.000000	-10.000000	0.008333	-3.583333	32.000000	1023.000000	1023.000000	2046.000000
39.720001	-0.074443	-43.995533	-12.797327	-4.804766	-15.528988	-10.864451	0.000000	-10.000000	0.008333	-3.433333	30.666666	1023.000000	1023.000000	2046.000000
39.740002	-0.074331	-43.929459	-13.208009	-5.413939	-15.038939	-10.268575	0.000000	-10.000000	0.016667	-3.333333	29.500000	1023.000000	1023.000000	2046.000000
39.759998	-0.074598	-44.087463	-13.137254	-5.117456	-15.006184	-10.826569	0.000000	-10.000000	0.025000	-3.316667	28.500000	1023.000000	1023.000000	2046.000000
39.779999	-0.074512	-44.036732	-12.780461	-4.962959	-15.463369	-10.829943	0.000000	-10.000000	0.016667	-3.350000	27.500000	1023.000000	1023.000000	2046.000000
39.799999	-0.074318	-43.921772	-13.132282	-5.428400	-14.994907	-10.366183	0.000000	-10.000000	0.008333	-3.416667	26.333334	1023.000000	1023.000000	2046.000000
39.820000	-0.073879	-43.662239	-13.127456	-5.323498	-14.714049	-10.497236	0.000000	-10.000000	0.000000	-3.383333	25.166666	1023.000000	1023.000000	2046.000000
39.840000	-0.073860	-43.651447	-12.741953	-4.842533	-15.205730	-10.861231	0.000000	-10.000000	0.000000	-3.283333	24.000000	1023.000000	1023.000000	2046.000000
39.860001	-0.073811	-43.622555	-12.860569	-4.969376	-15.045428	-10.747184	0.000000	-10.000000	0.000000	-3.200000	22.833334	1023.000000	1023.000000	2046.000000
39.880001	-0.072700	-42.965729	-12.914265	-5.557046	-14.547813	-9.946607	0.000000	-10.000000	0.000000	-3.200000	21.666666	1023.000000	1023.000000	2046.000000
39.900002	-0.073358	-43.354675	-12.777645	-4.823077	-14.898114	-10.855841	0.000000	-10.000000	0.000000	-3.266667	20.500000	1023.000000	1023.000000	2046.000000
39.919998	-0.072963	-43.121372	-12.543715	-4.823190	-15.050649	-10.703819	0.000000	-10.000000	0.008333	-3.350000	19.500000	1023.000000	1023.000000	2046.000000
39.939999	-0.072548	-42.875660	-12.852847	-5.469204	-14.603528	-9.950079	0.000000	-10.000000	0.008333	-3.416667	18.500000	1023.000000	1023.000000	2046.000000
39.959999	-0.072724	-42.979591	-12.765556	-4.978624	-14.568204	-10.667208	0.000000	-10.000000	0.016667	-3.450000	17.333334	1023.000000	1023.000000	2046.000000
39.980000	-0.072459	-42.823460	-12.410579	-4.788713	-15.002250	-10.621919	0.000000	-10.000000	0.008333	-3.466667	16.166666	1023.000000	1023.000000	2046.000000
40.000000	-0.072465	-42.826900	-12.677542	-5.196638	-14.738688	-10.214033	0.000000	-10.000000	0.008333	-3.483333	14.833333	1023.000000	1023.000000	2046.000000
40.020000	-0.071994	-42.548443	-12.833179	-5.303691	-14.288391	-10.123183	0.000000	-10.000000	0.000000	-3.483333	13.666667	1023.000000	1023.000000	2046.000000
40.040001	-0.072697	-42.963642	-12.578083	-4.830340	-14.884437	-10.670783	0.000000	-10.000000	0.000000	-3.450000	12.500000	1023.000000	1023.000000	2046.000000
40.060001	-0.072726	-42.980793	-12.549191	-4.885940	-14.965359	-10.580303	0.000000	-10.000000	0.000000	-3.350000	11.500000	1023.000000	1023.000000	2046.000000
40.080002	-0.072695	-42.962769	-12.788864	-5.463566	-14.738270	-9.972070	0.000000	-10.000000	0.000000	-3.216667	10.333333	1023.000000	1023.000000	2046.000000
40.099998	-0.072663	-42.944126	-12.890072	-5.133658	-14.481299	-10.439097	0.000000	-10.000000	0.000000	-3.000000	9.166667	1023.000000	1023.000000	2046.000000
40.119999	-0.072961	-43.119904	-12.508017	-5.031228	-15.143715	-10.436946	0.000000	-10.000000	-0.008333	-2.850000	8.000000	1023.000000	1023.000000	2046.000000
40.139999	-0.072883	-43.073776	-12.712011	-4.933116	-14.915207	-10.513441	0.000000	-10.000000	-0.008333	-2.733333	7.166667	1023.000000	1023.000000	2046.000000
40.160000	-0.071836	-42.454865	-12.750009	-5.351346	-14.443994	-9.909515	0.000000	-10.000000	-0.008333	-2.766667	6.333333	1023.000000	1023.000000	2046.000000
40.180000	-0.072769	-43.006283	-12.641500	-4.725805	-14.934906	-10.704072	0.000000	-10.000000	0.000000	-2.800000	5.500000	1023.000000	1023.000000	2046.000000
40.200001	-0.073251	-43.291527	-12.784637	-4.775382	-15.058563	-10.672943	0.000000	-10.000000	0.000000	-2.783334	4.500000	1023.000000	1023.000000	2046.000000
40.220001	-0.073397	-43.377853	-13.013905	-5.583908	-14.845390	-9.934649	0.000000	-10.000000	0.000000	-2.500000	3.500000	1023.000000	1023.000000	2046.000000
40.240002	-0.075099	-44.383678	-13.151191	-5.158907	-15.043410	-11.030169	0.000000	-10.000000	0.000000	-1.983333	2.666667	1023.000000	1023.000000	2046.000000
40.259998	-0.075827	-44.813511	-12.895444	-5.251159	-15.712605	-10.954303	0.000000	-10.000000	-0.008333	-1.100000	2.166667	1023.000000	1023.000000	2046.000000
40.279999	-0.077401	-45.743763	-13.432009	-5.647613	-15.834274	-10.829867	0.000000	-10.000000	-0.025000	-0.433333	2.000000	1023.000000	1023.000000	2046.000000
40.299999	-0.078182	-46.205284	-13.701723	-5.512005	-15.786082	-11.205475	0.000000	-10.000000	-0.025000	0.000000	2.000000	1023.000000	1023.000000	2046.000000
40.320000	-0.078614	-46.460781	-13.564436	-5.011344	-16.492441	-11.392559	0.000000	-10.000000	-0.016667	0.716667	2.000000	1023.000000	1023.000000	2046.000000
40.340000	-0.078626	-46.467831	-13.882730	-5.089163	-16.431551	-11.064386	0.000000	-10.000000	0.000000	1.566667	2.000000	1023.000000	1023.000000	2046.000000
40.360001	-0.078114	-46.165218	-13.932686	-4.836168	-16.179047	-11.217319	0.000000	-10.000000	0.000000	2.233333	2.000000	1023.000000	1023.000000	2046.000000
40.380001	-0.077823	-45.993229	-13.621515	-4.275812	-16.632971	-11.462931	0.000000	-10.000000	0.000000	1.716667	2.000000	1023.000000	1023.000000	2046.000000
40.400002	-0.077639	-45.884781	-13.797793	-4.129759	-16.590515	-11.366714	0.000000	-10.000000	0.000000	0.866667	2.000000	1023.000000	1023.000000	2046.000000
40.419998	-0.076618	-45.280960	-13.864750	-4.444787	-16.200525	-10.770897	0.000000	-10.000000	0.000000	0.200000	2.000000	1023.000000	1023.000000	2046.000000
40.439999	-0.077034	-45.527191	-13.872891	-3.650291	-16.335890	-11.668120	0.000000	-10.000000	0.000000	0.000000	2.000000	1023.000000	1023.000000	2046.000000
40.459999	-0.076427	-45.168278	-13.648698	-3.560566	-16.530113	-11.428902	0.000000	-10.000000	0.000000	0.000000	2.000000	1023.000000	1023.000000	2046.000000
40.480000	-0.076053	-44.947544	-13.857804	-4.100227	-16.251070	-10.738441	0.000000	-10.000000	-0.008333	0.000000	2.000000	1023.000000	1023.000000	2046.000000
40.500000	-0.076034	-44.936302	-13.826630	-3.667933	-15.979356	-11.462385	0.000000	-10.000000	0.000000	0.000000	2.000000	1023.000000	1023.000000	2046.000000
40.520000	-0.075710	-44.744526	-13.423340	-3.573406	-16.380653	-11.367128	0.000000	-10.000000	0.000000	0.000000	2.000000	1023.000000	1023.000000	2046.000000
40.540001	-0.075648	-44.707699	-13.538439	-3.950661	-16.149006	-11.069594	0.000000	-10.000000	0.008333	-0.633333	2.000000	1023.000000	1023.000000	2046.000000
40.560001	-0.075218	-44.454006	-13.472122	-4.266178	-15.801743	-10.913962	0.000000	-10.000000	0.000000	-1.400000	2.000000	1023.000000	1023.000000	2046.000000
40.580002	-0.075834	-44.817955	-13.417557	-3.896998	-15.967923	-11.535478	0.000000	-10.000000	0.000000	-2.233333	1.666667	1023.000000	1023.000000	2046.000000
40.599998	-0.075631	-44.697678	-13.300129	-4.062004	-16.070686	-11.264860	0.000000	-10.000000	0.000000	-2.383333	1.000000	1023.000000	1023.000000	2046.000000
40.619999	-0.075559	-44.655525	-13.519843	-4.822001	-15.774888	-10.538792	0.000000	-10.000000	-0.008333	-2.350000	0.333333	1023.000000	1023.000000	2046.000000
40.639999	-0.076202	-45.035503	-13.673826	-4.497041	-15.498765	-11.365871	0.000000	-10.000000	-0.008333	-2.266667	0.000000	1023.000000	1023.000000	2046.000000
40.660000	-0.076281	-45.082348	-13.300074	-4.529159	-16.004606	-11.248511	0.000000	-10.000000	-0.008333	-2.233333	-0.333333	1023.000000	1023.000000	2046.000000
40.680000	-0.076658	-45.305046	-13.380919	-4.807692	-15.997148	-11.119288	0.000000	-10.000000	0.000000	-2.233333	-1.000000	1023.000000	1023.000000	2046.000000
40.700001	-0.076726	-45.345295	-13.462055	-5.433493	-15.826320	-10.623426	0.000000	-10.000000	0.000000	-2.116667	-1.666667	1023.000000	1023.000000	2046.000000
40.720001	-0.077843	-46.005436	-13.646180	-4.956400	-15.774179	-11.628678	0.000000	-10.000000	0.000000	-1.833333	-2.000000	1023.000000	1023.000000	2046.000000
40.740002	-0.077754	-45.952660	-13.361297	-5.038212	-16.208399	-11.344754	0.000000	-10.000000	0.000000	-1.483333	-2.000000	1023.000000	1023.000000	2046.000000
40.759998	-0.078175	-46.201618	-13.652794	-5.502011	-16.094461	-10.952353	0.000000	-10.000000	0.000000	-0.850000	-2.000000	1023.000000	1023.000000	2046.000000
40.779999	-0.077962	-46.075302	-13.743435	-5.602131	-15.710252	-11.019485	0.000000	-10.000000	0.000000	-0.383333	-2.000000	1023.000000	1023.000000	2046.000000
40.799999	-0.078641	-46.476887	-13.562004	-5.313720	-16.095306	-11.505856	0.000000	-10.000000	-0.008333	0.000000	-2.000000	1023.000000	1023.000000	2046.000000
40.820000	-0.078364	-46.312897	-13.584855	-5.340858	-16.066154	-11.321031	0.000000	-10.000000	-0.008333	0.000000	-2.000000	1023.000000	1023.000000	2046.000000
40.840000	-0.077791	-45.974277	-13.661430	-5.868114	-15.736118	-10.708617	0.000000	-10.000000	-0.016667	-0.283333	-2.000000	1023.000000	1023.000000	2046.000000
40.860001	-0.078134	-46.177032	-13.514072	-5.280374	-15.838678	-11.543907	0.000000	-10.000000	-0.008333	-0.783333	-2.000000	1023.000000	1023.000000	2046.000000
40.880001	-0.077532	-45.821625	-13.412988	-5.273879	-15.884430	-11.250327	0.000000	-10.000000	-0.008333	-1.266667	-2.000000	1023.000000	1023.000000	2046.000000
40.900002	-0.076829	-45.405781	-13.495513	-5.794702	-15.560988	-10.554576	0.000000	-10.000000	0.000000	-1.483333	-2.000000	1023.000000	1023.000000	2046.000000
40.919998	-0.077099	-45.565605	-13.409540	-5.188609	-15.520408	-11.447048	0.000000	-10.000000	0.000000	-1.550000	-2.000000	1023.000000	1023.000000	2046.000000
40.939999	-0.076393	-45.148445	-13.191629	-5.205377	-15.672141	-11.079296	0.000000	-10.000000	0.000000	-1.683333	-2.000000	1023.000000	1023.000000	2046.000000
40.959999	-0.075849	-44.826797	-13.331574	-5.729842	-15.347617	-10.417763	0.000000	-10.000000	0.000000	-1.833333	-2.000000	1023.000000	1023.000000	2046.000000
40.980000	-0.076366	-45.132099	-13.239647	-5.141213	-15.374927	-11.376311	0.000000	-10.000000	0.000000	-1.900000	-2.166667	1023.000000	1023.000000	2046.000000
41.000000	-0.075850	-44.827251	-13.050783	-5.171294	-15.550720	-11.054454	0.000000	-10.000000	0.000000	-1.900000	-2.500000	1023.000000	1023.000000	2046.000000
41.020000	-0.075444	-44.587582	-13.245765	-5.668910	-15.301847	-10.371060	0.000000	-10.000000	0.000000	-1.833333	-2.833333	1023.000000	1023.000000	2046.000000
41.040001	-0.075723	-44.752071	-13.215171	-5.179809	-15.155972	-11.201119	0.000000	-10.000000	0.000000	-1.766667	-3.000000	1023.000000	1023.000000	2046.000000
41.060001	-0.075136	-44.405338	-12.943564	-5.172730	-15.440089	-10.848955	0.000000	-10.000000	0.000000	-1.650000	-3.000000	1023.000000	1023.000000	2046.000000
41.080002	-0.075002	-44.326431	-13.189279	-5.491874	-15.197142	-10.448138	0.000000	-10.000000	0.000000	-1.533333	-3.000000	1023.000000	1023.000000	2046.000000
41.099998	-0.075058	-44.359451	-13.191886	-5.249610	-14.966117	-10.951837	0.000000	-10.000000	0.000000	-1.316667	-3.000000	1023.000000	1023.000000	2046.000000
41.119999	-0.075098	-44.383171	-12.872951	-5.221540	-15.448448	-10.840231	0.000000	-10.000000	-0.008333	-0.816667	-3.000000	1023.000000	1023.000000	2046.000000
41.139999	-0.075353	-44.533554	-13.194219	-5.370465	-15.269153	-10.699719	0.000000	-10.000000	-0.008333	-0.350000	-3.000000	1023.000000	1023.000000	2046.000000
41.160000	-0.074865	-44.244934	-13.167228	-5.513843	-15.017778	-10.546084	0.000000	-10.000000	-0.008333	0.000000	-3.000000	1023.000000	1023.000000	2046.000000
41.180000	-0.075490	-44.614361	-12.975308	-5.159103	-15.451688	-11.028262	0.000000	-10.000000	-0.008333	0.000000	-3.000000	1023.000000	1023.000000	2046.000000
41.200001	-0.075073	-44.368095	-13.052336	-5.125779	-15.329669	-10.860312	0.000000	-10.000000	-0.008333	0.000000	-3.000000	1023.000000	1023.000000	2046.000000
41.220001	-0.074856	-44.240196	-13.127488	-5.806477	-15.193248	-10.112985	0.000000	-10.000000	-0.008333	0.000000	-3.000000	1023.000000	1023.000000	2046.000000
41.240002	-0.074833	-44.226433	-13.000207	-5.019080	-15.122973	-11.084174	0.000000	-10.000000	0.000000	0.000000	-3.000000	1023.000000	1023.000000	2046.000000
41.259998	-0.074661	-44.124664	-12.890240	-4.945121	-15.369290	-10.920013	0.000000	-10.000000	0.000000	0.000000	-3.000000	1023.000000	1023.000000	2046.000000
41.279999	-0.074882	-44.255024	-13.251384	-5.527337	-15.202281	-10.274022	0.000000	-10.000000	-0.008333	0.000000	-3.000000	1023.000000	1023.000000	2046.000000
41.299999	-0.075876	-44.842598	-13.315997	-5.202981	-15.204118	-11.119501	0.000000	-10.000000	-0.008333	0.000000	-3.000000	1023.000000	1023.000000	2046.000000
41.320000	-0.076432	-45.171108	-13.040370	-5.328948	-15.802227	-10.999564	0.000000	-10.000000	-0.008333	0.533333	-3.000000	1023.000000	1023.000000	2046.000000
41.340000	-0.077124	-45.580067	-13.535536	-5.718389	-15.596929	-10.729212	0.000000	-10.000000	-0.016667	1.283333	-3.000000	1023.000000	1023.000000	2046.000000
41.360001	-0.078271	-46.258190	-13.632574	-5.650500	-15.704155	-11.270963	0.000000	-10.000000	-0.016667	2.350000	-3.000000	1023.000000	1023.000000	2046.000000
41.380001	-0.079399	-46.925018	-13.514812	-5.532012	-16.536440	-11.341755	0.000000	-10.000000	-0.033333	3.350000	-3.000000	1023.000000	1023.000000	2046.000000
41.400002	-0.079416	-46.934803	-14.125482	-5.661167	-16.291603	-10.856553	0.000000	-10.000000	-0.041667	4.683333	-3.000000	1023.000000	1023.000000	2046.000000
41.419998	-0.079314	-46.874813	-14.090293	-5.100800	-16.265223	-11.418496	0.000000	-10.000000	-0.075000	6.316667	-3.000000	1023.000000	1023.000000	2046.000000
41.439999	-0.078408	-46.339207	-13.862550	-4.810493	-16.566969	-11.099195	0.000000	-10.000000	-0.083333	7.933333	-3.000000	1023.000000	1023.000000	2046.000000
41.459999	-0.076884	-45.438622	-14.246228	-4.933055	-15.924439	-10.334900	0.000000	-10.000000	-0.091667	9.383333	-3.000000	1023.000000	1023.000000	2046.000000
41.480000	-0.076384	-45.143208	-13.971563	-4.230714	-15.946001	-10.994927	0.000000	-10.000000	-0.100000	10.833333	-3.000000	1023.000000	1023.000000	2046.000000
41.500000	-0.075087	-44.376179	-13.940429	-4.018822	-15.832417	-10.584510	0.000000	-10.000000	-0.133333	12.283334	-3.000000	1023.000000	1023.000000	2046.000000
41.520000	-0.073171	-43.244179	-14.174862	-4.177566	-15.011414	-9.880338	0.000000	-10.000000	-0.191667	14.933333	8.500000	1023.000000	1023.000000	2046.000000
41.540001	-0.072622	-42.919376	-13.740128	-3.725043	-15.256192	-10.198012	0.000000	-10.000000	-0.241667	16.966667	20.000000	1023.000000	1023.000000	2046.000000
41.560001	-0.071135	-42.040794	-13.941557	-3.568885	-14.662370	-9.867981	0.000000	-10.000000	-0.275000	18.550001	31.500000	1023.000000	1023.000000	2046.000000
41.580002	-0.069277	-40.942833	-13.854753	-3.753389	-13.992743	-9.341949	0.000000	-10.000000	-0.291667	18.950001	33.500000	1023.000000	1023.000000	2046.000000
41.599998	-0.068366	-40.404282	-13.275019	-3.541409	-14.141836	-9.446019	0.000000	-10.000000	-0.316667	20.066668	37.500000	1023.000000	1023.000000	2046.000000
41.619999	-0.066800	-39.478542	-13.454113	-3.538376	-13.368808	-9.117247	0.000000	-10.000000	-0.358333	21.316668	43.833332	1023.000000	1023.000000	2046.000000
41.639999	-0.064820	-38.308540	-13.285696	-3.814585	-12.538010	-8.670249	0.000000	-10.000000	-0.375000	22.433334	50.666668	1023.000000	1023.000000	2046.000000
41.660000	-0.064092	-37.878132	-12.661952	-3.738573	-12.841897	-8.635711	0.000000	-10.000000	-0.400000	23.400002	58.000000	1023.000000	1023.000000	2046.000000
41.680000	-0.062423	-36.891888	-13.038673	-4.101194	-11.861805	-7.890216	0.000000	-10.000000	-0.416667	24.350000	65.666664	1023.000000	1023.000000	2046.000000
41.700001	-0.061486	-36.338169	-12.709286	-3.856361	-11.453894	-8.318628	0.000000	-10.000000	-0.458333	25.550001	73.666664	1023.000000	1023.000000	2046.000000
41.720001	-0.060139	-35.542133	-12.234987	-3.993653	-11.504706	-7.808785	0.000000	-10.000000	-0.500000	26.283333	82.000000	1023.000000	1023.000000	2046.000000
41.740002	-0.058316	-34.464863	-12.577346	-4.570205	-10.444932	-6.872382	0.000000	-10.000000	-0.525000	27.283333	90.666664	1023.000000	1023.000000	2046.000000
41.759998	-0.057862	-34.196392	-12.051885	-4.229795	-10.427427	-7.487284	0.000000	-10.000000	-0.558333	27.983334	99.500000	1023.000000	1023.000000	2046.000000
41.779999	-0.056969	-33.668865	-11.847681	-4.426848	-10.288103	-7.106233	0.000000	-10.000000	-0.591667	29.050001	108.833336	1023.000000	1023.000000	2046.000000
41.799999	-0.055340	-32.705994	-12.141394	-4.930760	-9.339542	-6.294295	0.000000	-10.000000	-0.658333	30.033335	118.333336	1023.000000	1023.000000	2046.000000
41.820000	-0.055294	-32.678951	-11.579592	-4.646500	-9.659985	-6.792875	0.000000	-10.000000	-0.683333	31.050001	128.333328	1023.000000	1023.000000	2046.000000
41.840000	-0.054463	-32.187412	-11.548881	-4.769557	-9.390807	-6.478169	0.000000	-10.000000	-0.716667	31.800001	138.333328	1023.000000	1023.000000	2046.000000
41.860001	-0.052633	-31.106167	-11.763268	-5.251355	-8.444621	-5.646925	0.000000	-10.000000	-0.733333	32.483334	148.833328	1023.000000	1023.000000	2046.000000
41.880001	-0.052082	-30.780462	-11.079041	-4.938440	-8.747257	-6.015723	0.000000	-10.000000	-0.758333	32.816669	159.500000	1023.000000	1023.000000	2046.000000
41.900002	-0.050596	-29.902086	-10.955116	-4.900825	-8.337225	-5.708920	0.000000	-10.000000	-0.775000	33.116669	170.500000	1023.000000	1023.000000	2046.000000
41.919998	-0.048119	-28.438272	-11.190140	-5.287174	-7.247582	-4.713377	0.000000	-10.000000	-0.758333	33.200001	181.500000	1023.000000	1023.000000	2046.000000
41.939999	-0.046977	-27.763115	-10.568959	-4.726346	-7.269904	-5.197907	0.000000	-10.000000	-0.766667	33.266666	192.666672	1023.000000	1023.000000	2046.000000
41.959999	-0.045086	-26.645870	-10.088734	-4.608077	-7.133888	-4.815173	0.000000	-10.000000	-0.766667	33.333332	203.833328	1023.000000	1023.000000	2046.000000
41.980000	-0.042463	-25.095608	-10.401275	-5.007639	-5.973888	-3.712806	0.000000	-10.000000	-0.775000	33.516666	215.000000	1023.000000	1023.000000	2046.000000
42.000000	-0.041247	-24.377272	-9.771933	-4.405854	-5.983248	-4.216237	0.000000	-10.000000	-0.758333	33.900002	226.000000	1023.000000	1023.000000	2046.000000
42.020000	-0.039614	-23.411644	-9.343469	-4.355179	-5.902114	-3.810882	0.000000	-10.000000	-0.741667	33.900002	237.166672	1023.000000	1023.000000	2046.000000
42.040001	-0.037134	-21.946043	-9.657956	-4.736012	-4.776838	-2.775236	0.000000	-10.000000	-0.741667	34.049999	248.500000	1023.000000	1023.000000	2046.000000
42.060001	-0.036175	-21.379589	-9.009105	-4.223857	-4.886735	-3.259891	0.000000	-10.000000	-0.750000	34.033333	259.833344	1023.000000	1023.000000	2046.000000
42.080002	-0.034674	-20.492199	-8.838311	-4.264642	-4.636415	-2.752831	0.000000	-10.000000	-0.758333	34.266666	271.166656	1023.000000	1023.000000	2046.000000
42.099998	-0.032400	-19.148344	-8.986485	-4.274017	-3.517405	-2.370435	0.000000	-10.000000	-0.758333	34.283333	282.500000	1023.000000	1023.000000	2046.000000
42.119999	-0.031520	-18.628208	-8.004365	-4.100210	-4.210233	-2.313399	0.000000	-10.000000	-0.766667	34.183334	294.000000	1023.000000	1023.000000	2046.000000
42.139999	-0.029609	-17.499081	-8.519317	-4.358716	-3.091704	-1.529344	0.000000	-10.000000	-0.758333	34.166668	305.500000	1023.000000	1023.000000	2046.000000
42.160000	-0.028506	-16.846935	-8.130981	-3.913626	-2.824147	-1.978182	0.000000	-10.000000	-0.766667	34.216667	316.833344	1023.000000	1023.000000	2046.000000
42.180000	-0.027754	-16.402901	-7.435730	-3.940052	-3.329381	-1.697739	0.000000	-10.000000	-0.758333	34.233334	328.333344	1023.000000	1023.000000	2046.000000
42.200001	-0.025682	-15.178057	-8.016452	-4.310296	-2.017255	-0.834054	0.000000	-10.000000	-0.775000	34.250000	339.666656	1023.000000	1023.000000	2046.000000
42.220001	-0.024766	-14.636523	-7.257255	-3.785693	-2.260834	-1.332741	0.000000	-10.000000	-0.766667	34.083336	351.166656	1023.000000	1023.000000	2046.000000
42.240002	-0.023477	-13.874740	-6.869183	-3.715374	-2.246037	-1.044145	0.000000	-10.000000	-0.775000	34.100002	362.500000	1023.000000	1023.000000	2046.000000
42.259998	-0.020667	-12.213937	-7.233365	-3.961043	-0.908921	-0.110608	0.000000	-10.000000	-0.750000	33.833336	373.833344	1023.000000	1023.000000	2046.000000
42.279999	-0.020004	-11.822655	-6.512653	-3.767579	-1.370246	-0.172175	0.000000	-10.000000	-0.741667	33.766666	385.166656	1023.000000	1023.000000	2046.000000
42.299999	-0.018677	-11.037890	-6.335456	-3.476286	-1.121557	-0.104591	0.000000	-10.000000	-0.725000	33.583336	396.500000	1023.000000	1023.000000	2046.000000
42.320000	-0.016752	-9.900648	-6.832533	-3.699578	0.076801	0.554663	0.000000	-10.000000	-0.741667	33.500000	407.833344	1023.000000	1023.000000	2046.000000
42.340000	-0.016469	-9.733294	-5.893888	-3.419653	-0.697268	0.277515	0.000000	-10.000000	-0.766667	33.350002	419.000000	1023.000000	1023.000000	2046.000000
42.360001	-0.015907	-9.400950	-5.985250	-3.523091	-0.419495	0.526885	0.000000	-10.000000	-0.808333	33.533333	430.000000	1023.000000	1023.000000	2046.000000
42.380001	-0.014246	-8.419573	-6.427662	-3.805244	0.667958	1.145376	0.000000	-10.000000	-0.800000	33.766666	441.166656	1023.000000	1023.000000	2046.000000
42.400002	-0.014594	-8.624840	-5.662591	-3.493321	-0.112344	0.643416	0.000000	-10.000000	-0.800000	33.783333	452.500000	1023.000000	1023.000000	2046.000000
42.419998	-0.014846	-8.773704	-5.562901	-3.519314	-0.411451	0.719962	0.000000	-10.000000	-0.766667	33.549999	463.833344	1023.000000	1023.000000	2046.000000
42.439999	-0.013386	-7.911180	-6.184872	-3.719336	0.647768	1.345260	0.000000	-10.000000	-0.766667	33.349998	475.000000	1023.000000	1023.000000	2046.000000
42.459999	-0.013349	-7.888988	-5.441005	-3.209691	-0.114008	0.875716	0.000000	-10.000000	-0.741667	33.133335	486.166656	1023.000000	1023.000000	2046.000000
42.480000	-0.012445	-7.355035	-5.263009	-3.055430	-0.118507	1.081910	0.000000	-10.000000	-0.733333	32.766666	497.333344	1023.000000	1023.000000	2046.000000
42.500000	-0.009977	-5.896407	-5.814808	-3.246939	1.221503	1.943838	0.000000	-10.000000	-0.725000	32.600002	508.500000	1023.000000	1023.000000	2046.000000
42.520000	-0.009002	-5.320086	-5.152889	-2.581213	1.005554	1.408463	0.000000	-10.000000	-0.716667	32.366669	519.333313	1023.000000	1023.000000	2046.000000
42.540001	-0.008014	-4.736462	-4.431043	-2.402313	0.543432	1.553461	0.000000	-10.000000	-0.708333	32.350002	530.166687	1023.000000	1023.000000	2046.000000
42.560001	-0.005421	-3.203931	-5.045022	-2.733071	1.919320	2.654842	0.000000	-10.000000	-0.700000	32.216667	540.833313	1023.000000	1023.000000	2046.000000
42.580002	-0.004224	-2.496167	-4.415325	-2.009358	1.856880	2.071636	0.000000	-10.000000	-0.700000	32.416668	551.666687	1023.000000	1023.000000	2046.000000
42.599998	-0.002915	-1.722886	-3.737836	-1.862747	1.553778	2.323919	0.000000	-10.000000	-0.700000	32.416668	562.500000	1023.000000	1023.000000	2046.000000
42.619999	-0.000225	-0.132774	-4.275087	-2.190332	2.976812	3.355834	0.000000	-10.000000	-0.691667	32.183334	573.333313	1023.000000	1023.000000	2046.000000
42.639999	0.001201	0.709995	-3.596510	-1.558120	3.014238	2.850387	0.000000	-10.000000	-0.675000	31.700001	584.000000	1023.000000	1023.000000	2046.000000
42.660000	0.002322	1.372544	-2.591930	-1.482062	2.454403	2.992133	0.000000	-10.000000	-0.650000	31.483334	594.666687	1023.000000	1023.000000	2046.000000
42.680000	0.004927	2.912033	-3.102941	-1.996917	3.847842	4.164049	0.000000	-10.000000	-0.641667	31.250000	605.166687	1023.000000	1023.000000	2046.000000
42.700001	0.006524	3.855850	-2.734929	-1.313210	4.367086	3.536903	0.000000	-10.000000	-0.633333	31.066668	615.833313	1023.000000	1023.000000	2046.000000
42.720001	0.007836	4.630830	-1.393368	-1.225908	3.556055	3.694051	0.000000	-10.000000	-0.633333	30.650000	626.166687	1023.000000	1023.000000	2046.000000
42.740002	0.009763	5.769806	-1.771881	-1.700565	4.618983	4.623269	0.000000	-10.000000	-0.625000	30.316668	636.500000	1023.000000	1023.000000	2046.000000
42.759998	0.012095	7.148102	-1.772337	-1.434207	5.789454	4.565192	0.000000	-10.000000	-0.608333	29.883333	646.500000	1023.000000	1023.000000	2046.000000
42.779999	0.013244	7.827355	-0.481914	-1.332476	5.082342	4.559404	0.000000	-10.000000	-0.583333	29.216667	656.500000	1023.000000	1023.000000	2046.000000
42.799999	0.014071	8.316148	-0.171655	-1.564672	5.194288	4.858186	0.000000	-10.000000	-0.558333	28.816668	666.500000	1023.000000	1023.000000	2046.000000
42.820000	0.016282	9.622652	-0.577446	-1.815548	6.630355	5.385291	0.000000	-10.000000	-0.558333	28.383333	676.166687	1023.000000	1023.000000	2046.000000
42.840000	0.016820	9.940825	0.465725	-1.533177	5.999884	5.008393	0.000000	-10.000000	-0.566667	28.633333	685.833313	1023.000000	1023.000000	2046.000000
42.860001	0.017152	10.136796	1.008852	-1.677224	5.730057	5.075110	0.000000	-10.000000	-0.575000	28.683334	695.166687	1023.000000	1023.000000	2046.000000
42.880001	0.019374	11.450092	0.460452	-2.127155	7.191157	5.925638	0.000000	-10.000000	-0.575000	29.016666	704.833313	1023.000000	1023.000000	2046.000000
42.900002	0.020192	11.933359	1.332378	-1.637656	6.763411	5.475226	0.000000	-10.000000	-0.566667	29.000000	714.500000	1023.000000	1023.000000	2046.000000
42.919998	0.021067	12.450448	1.939567	-1.548421	6.539221	5.520081	0.000000	-10.000000	-0.558333	28.733334	724.166687	1023.000000	1023.000000	2046.000000
42.939999	0.023932	14.143600	1.387821	-1.910438	8.065379	6.600839	0.000000	-10.000000	-0.541667	28.433332	733.833313	1023.000000	1023.000000	2046.000000
42.959999	0.025574	15.114433	1.869535	-1.253042	8.313017	6.184923	0.000000	-10.000000	-0.525000	27.900000	743.166687	1023.000000	1023.000000	2046.000000
42.980000	0.026428	15.618828	2.969936	-0.968147	7.512189	6.104849	0.000000	-10.000000	-0.500000	27.566668	752.666687	1023.000000	1023.000000	2046.000000
43.000000	0.029058	17.173473	2.350431	-1.352461	9.003465	7.172039	0.000000	-10.000000	-0.483333	27.150000	761.833313	1023.000000	1023.000000	2046.000000
43.020000	0.030645	18.111397	2.856951	-0.694648	9.207402	6.741690	0.000000	-10.000000	-0.466667	26.966667	771.000000	1023.000000	1023.000000	2046.000000
43.040001	0.031477	18.602657	3.909970	-0.511516	8.481606	6.722597	0.000000	-10.000000	-0.458333	26.666666	780.000000	1023.000000	1023.000000	2046.000000
43.060001	0.034125	20.167614	3.373831	-0.971046	9.835818	7.929011	0.000000	-10.000000	-0.466667	26.366667	789.000000	1023.000000	1023.000000	2046.000000
43.080002	0.035480	20.968533	3.751284	-0.209648	10.057084	7.369812	0.000000	-10.000000	-0.458333	26.066668	800.833313	1023.000000	1023.000000	2046.000000
43.099998	0.035989	21.269325	4.798263	-0.100382	9.181682	7.389763	0.000000	-10.000000	-0.450000	25.933334	809.666687	1023.000000	1023.000000	2046.000000
43.119999	0.038472	22.736942	4.214453	-0.476148	10.623280	8.375358	0.000000	-10.000000	-0.433333	25.533333	818.333313	1023.000000	1023.000000	2046.000000
43.139999	0.039413	23.292953	4.769345	0.055798	10.440218	8.027593	0.000000	-10.000000	-0.425000	25.333334	824.000000	1023.000000	1023.000000	2046.000000
43.160000	0.038811	22.937136	5.359406	0.011407	9.508331	8.057990	0.000000	-10.000000	-0.416667	24.950001	832.500000	1023.000000	1023.000000	2046.000000
43.180000	0.040329	23.834631	4.551994	-0.236815	10.837664	8.681789	0.000000	-10.000000	-0.400000	24.566668	840.833313	1023.000000	1023.000000	2046.000000
43.200001	0.040592	23.989956	4.971568	0.218969	10.589706	8.209712	0.000000	-10.000000	-0.391667	24.066668	849.000000	1023.000000	1023.000000	2046.000000
43.220001	0.040116	23.708553	5.742470	0.271292	9.700448	7.994344	0.000000	-10.000000	-0.391667	23.900000	857.000000	1023.000000	1023.000000	2046.000000
43.240002	0.041890	24.756893	5.042969	-0.172014	10.935802	8.950137	0.000000	-10.000000	-0.375000	24.033333	865.000000	1023.000000	1023.000000	2046.000000
43.259998	0.042185	24.931456	5.298956	0.301415	10.854329	8.476756	0.000000	-10.000000	-0.366667	23.866667	873.000000	1023.000000	1023.000000	2046.000000
43.279999	0.041096	24.287724	5.952468	0.364507	9.809080	8.161669	0.000000	-10.000000	-0.333333	23.383333	881.000000	1023.000000	1023.000000	2046.000000
43.299999	0.041533	24.545877	5.116417	-0.078506	10.687028	8.820937	0.000000	-10.000000	-0.316667	22.350000	889.000000	1023.000000	1023.000000	2046.000000
43.320000	0.040308	23.822193	5.421575	0.338842	9.889387	8.172388	0.000000	-10.000000	-0.291667	21.416668	896.666687	1023.000000	1023.000000	2046.000000
43.340000	0.039874	23.565447	5.465499	0.241211	9.533176	8.325560	0.000000	-10.000000	-0.275000	20.083334	904.000000	1023.000000	1023.000000	2046.000000
43.360001	0.040527	23.951496	4.900232	0.516834	10.414946	8.119484	0.000000	-10.000000	-0.258333	19.066668	910.833313	1023.000000	1023.000000	2046.000000
43.380001	0.040433	23.895735	5.831228	0.763827	9.346887	7.953794	0.000000	-10.000000	-0.233333	18.299999	917.333313	1023.000000	1023.000000	2046.000000
43.400002	0.041745	24.671312	5.408524	0.320225	10.058141	8.884422	0.000000	-10.000000	-0.216667	17.866667	923.500000	1023.000000	1023.000000	2046.000000
43.419998	0.042492	25.112934	5.332356	0.970273	10.491348	8.318958	0.000000	-10.000000	-0.191667	17.550001	929.500000	1023.000000	1023.000000	2046.000000
43.439999	0.042463	25.095413	6.182108	1.191133	9.563730	8.158442	0.000000	-10.000000	-0.175000	16.866667	935.500000	1023.000000	1023.000000	2046.000000
43.459999	0.044364	26.219292	5.604955	0.935720	10.726594	8.952023	0.000000	-10.000000	-0.150000	16.283333	941.333313	1023.000000	1023.000000	2046.000000
43.480000	0.044842	26.501823	6.074578	1.412091	10.388136	8.627019	0.000000	-10.000000	-0.141667	15.333333	947.000000	1023.000000	1023.000000	2046.000000
43.500000	0.044816	26.486383	6.480187	1.398282	9.921327	8.686588	0.000000	-10.000000	-0.133333	14.350000	952.333313	1023.000000	1023.000000	2046.000000
43.520000	0.046330	27.380768	5.915977	1.373638	11.096461	8.994691	0.000000	-10.000000	-0.116667	13.083334	957.333313	1023.000000	1023.000000	2046.000000
43.540001	0.046860	27.694126	6.749835	1.621485	10.445497	8.877310	0.000000	-10.000000	-0.075000	11.566668	961.833313	1023.000000	1023.000000	2046.000000
43.560001	0.047226	27.910334	6.849563	1.455695	10.420763	9.184312	0.000000	-10.000000	-0.041667	9.966667	966.000000	1023.000000	1023.000000	2046.000000
43.580002	0.048682	28.771006	6.400304	1.633486	11.500924	9.236293	0.000000	-10.000000	-0.016667	8.233334	969.666687	1023.000000	1023.000000	2046.000000
43.599998	0.049302	29.137642	7.163470	1.762485	10.979201	9.232485	0.000000	-10.000000	-0.008333	7.000000	972.833313	1023.000000	1023.000000	2046.000000
43.619999	0.049451	29.225367	7.368379	1.622076	10.851007	9.383904	0.000000	-10.000000	0.000000	5.616667	975.333313	1023.000000	1023.000000	2046.000000
43.639999	0.050545	29.872221	6.782488	1.567697	11.943992	9.578044	0.000000	-10.000000	0.000000	3.800000	977.500000	1023.000000	1023.000000	2046.000000
43.660000	0.050606	29.908031	7.389820	1.591068	11.486129	9.441014	0.000000	-10.000000	0.000000	1.166667	979.000000	1023.000000	1023.000000	2046.000000
43.680000	0.050145	29.635714	7.722688	1.340789	11.117391	9.454846	0.000000	-10.000000	0.000000	-1.116667	979.833313	1023.000000	1023.000000	2046.000000
43.700001	0.050647	29.932247	7.279151	1.301038	12.027534	9.324523	0.000000	-10.000000	0.000000	-2.616667	980.000000	1023.000000	1023.000000	2046.000000
43.720001	0.050253	29.699692	8.026090	1.199735	11.350617	9.123250	0.000000	-10.000000	0.000000	-2.933333	980.000000	1023.000000	1023.000000	2046.000000
43.740002	0.050127	29.625206	8.092322	0.797255	11.383688	9.351941	0.000000	-10.000000	-0.008333	-1.683333	980.000000	1023.000000	1023.000000	2046.000000
43.759998	0.050492	29.840597	7.793801	0.935930	12.127095	8.983770	0.000000	-10.000000	-0.025000	0.333333	980.000000	1023.000000	1023.000000	2046.000000
43.779999	0.050226	29.683693	8.586347	0.801654	11.383933	8.911759	0.000000	-10.000000	-0.033333	2.350000	980.333313	1023.000000	1023.000000	2046.000000
43.799999	0.051634	30.515591	8.155401	0.599854	12.381516	9.378819	0.000000	-10.000000	-0.033333	2.783333	981.000000	1023.000000	1023.000000	2046.000000
43.820000	0.052184	30.840939	8.585074	0.874982	12.170157	9.210725	0.000000	-10.000000	-0.016667	1.850000	982.000000	1023.000000	1023.000000	2046.000000
43.840000	0.052635	31.107412	8.780865	0.733793	12.076364	9.516391	0.000000	-10.000000	-0.008333	0.116667	982.666687	1023.000000	1023.000000	2046.000000
43.860001	0.053767	31.776028	8.393608	1.143020	12.964142	9.275256	0.000000	-10.000000	0.000000	-1.516667	983.000000	1023.000000	1023.000000	2046.000000
43.880001	0.054263	32.069138	9.081389	1.255322	12.341994	9.390431	0.000000	-10.000000	0.008333	-2.633333	983.000000	1023.000000	1023.000000	2046.000000
43.900002	0.054661	32.304710	8.932047	1.015683	12.476725	9.880255	0.000000	-10.000000	0.008333	-3.066667	983.000000	1023.000000	1023.000000	2046.000000
43.919998	0.055457	32.775383	8.607114	1.499280	13.132227	9.536763	0.000000	-10.000000	0.008333	-2.866667	983.000000	1023.000000	1023.000000	2046.000000
43.939999	0.055534	32.820595	9.241626	1.497822	12.478858	9.602286	0.000000	-10.000000	0.000000	-1.750000	983.000000	1023.000000	1023.000000	2046.000000
43.959999	0.056613	33.458122	8.950162	1.222010	12.983459	10.302491	0.000000	-10.000000	0.000000	-0.633333	983.000000	1023.000000	1023.000000	2046.000000
43.980000	0.056375	33.317627	8.877171	1.469030	12.857548	10.113879	0.000000	-10.000000	0.000000	0.000000	983.000000	1023.000000	1023.000000	2046.000000
44.000000	0.055538	32.822819	9.145449	1.593789	12.242054	9.841529	0.000000	-10.000000	0.000000	0.000000	983.000000	1023.000000	1023.000000	2046.000000
44.020000	0.055883	33.026737	8.576853	1.483310	12.839071	10.127503	0.000000	-10.000000	-0.008333	0.000000	983.000000	1023.000000	1023.000000	2046.000000
44.040001	0.055439	32.764709	8.801188	1.652663	12.316034	9.994823	0.000000	-10.000000	-0.008333	0.000000	983.000000	1023.000000	1023.000000	2046.000000
44.060001	0.054819	32.398212	8.660847	1.329408	12.156184	10.251772	0.000000	-10.000000	-0.016667	0.000000	983.000000	1023.000000	1023.000000	2046.000000
44.080002	0.054815	32.395580	8.259666	1.646904	12.578381	9.910628	0.000000	-10.000000	-0.016667	0.000000	983.000000	1023.000000	1023.000000	2046.000000
44.099998	0.054091	31.967821	8.544235	1.552541	11.940523	9.930522	0.000000	-10.000000	-0.016667	0.000000	983.000000	1023.000000	1023.000000	2046.000000
44.119999	0.052323	30.923063	8.038786	1.110535	11.641594	10.132148	0.000000	-10.000000	-0.016667	-0.783333	983.000000	1023.000000	1023.000000	2046.000000
44.139999	0.050101	29.609663	7.410239	1.577386	11.461643	9.160394	0.000000	-10.000000	0.000000	-1.866667	983.000000	1023.000000	1023.000000	2046.000000
44.160000	0.047872	28.292498	7.548931	1.417642	10.388602	8.937324	0.000000	-10.000000	0.000000	-3.416667	983.000000	1023.000000	1023.000000	2046.000000
44.180000	0.046958	27.752110	6.979957	1.009261	10.361040	9.401853	0.000000	-10.000000	0.008333	-4.316667	983.000000	1023.000000	1023.000000	2046.000000
44.200001	0.046403	27.423914	6.699545	1.649039	10.408594	8.666735	0.000000	-10.000000	0.000000	-4.650000	983.000000	1023.000000	1023.000000	2046.000000
44.220001	0.045932	27.146059	7.069213	1.616408	9.809711	8.650726	0.000000	-10.000000	0.000000	-4.250000	983.000000	1023.000000	1023.000000	2046.000000
44.240002	0.045737	27.030693	6.697920	1.212948	9.892696	9.227128	0.000000	-10.000000	0.000000	-3.483333	983.000000	1023.000000	1023.000000	2046.000000
44.259998	0.045764	27.046436	6.442904	1.910889	10.184531	8.508113	0.000000	-10.000000	0.000000	-2.700000	983.000000	1023.000000	1023.000000	2046.000000
44.279999	0.045893	27.122866	6.845935	1.898314	9.680384	8.698232	0.000000	-10.000000	0.000000	-2.133333	983.000000	1023.000000	1023.000000	2046.000000
44.299999	0.045750	27.038492	6.591734	1.616664	9.764302	9.065792	0.000000	-10.000000	0.000000	-2.000000	983.000000	1023.000000	1023.000000	2046.000000
44.320000	0.045940	27.150742	6.356605	2.109155	10.096376	8.588605	0.000000	-10.000000	0.000000	-2.500000	983.000000	1023.000000	1023.000000	2046.000000
44.340000	0.046248	27.332464	6.814440	2.079224	9.669108	8.769691	0.000000	-10.000000	0.000000	-3.283333	983.000000	1023.000000	1023.000000	2046.000000
44.360001	0.046138	27.267298	6.658841	1.721502	9.770010	9.116945	0.000000	-10.000000	0.000000	-3.983333	983.000000	1023.000000	1023.000000	2046.000000
44.380001	0.046867	27.698404	6.500093	2.008907	10.249095	8.940309	0.000000	-10.000000	0.008333	-4.266667	983.000000	1023.000000	1023.000000	2046.000000
44.400002	0.047381	28.002249	6.923521	2.143294	9.938066	8.997369	0.000000	-10.000000	0.008333	-4.400000	983.000000	1023.000000	1023.000000	2046.000000
44.419998	0.047417	28.023706	6.852936	1.797343	10.068453	9.304975	0.000000	-10.000000	0.008333	-4.416667	983.000000	1023.000000	1023.000000	2046.000000
44.439999	0.047944	28.335184	6.625584	1.897504	10.516724	9.295372	0.000000	-10.000000	0.000000	-4.533333	983.000000	1023.000000	1023.000000	2046.000000
44.459999	0.048262	28.522930	6.843300	2.091920	10.452846	9.134865	0.000000	-10.000000	0.008333	-4.716667	983.000000	1023.000000	1023.000000	2046.000000
44.480000	0.047812	28.256847	7.079045	1.752913	10.229340	9.195550	0.000000	-10.000000	0.016667	-5.100000	983.000000	1023.000000	1023.000000	2046.000000
44.500000	0.047858	28.284124	6.723791	1.112361	10.611218	9.836753	0.000000	-10.000000	0.025000	-5.716667	983.000000	1023.000000	1023.000000	2046.000000
44.520000	0.047210	27.901373	6.817298	1.622451	10.424623	9.037001	0.000000	-10.000000	0.016667	-6.100000	983.000000	1023.000000	1023.000000	2046.000000
44.540001	0.046437	27.444378	7.088691	1.207751	10.052615	9.095322	0.000000	-10.000000	0.008333	-6.166667	983.000000	1023.000000	1023.000000	2046.000000
44.560001	0.046047	27.213537	6.708469	0.657988	10.333310	9.513770	0.000000	-10.000000	0.000000	-5.616667	975.500000	1023.000000	1023.000000	2046.000000
44.580002	0.045347	26.799791	6.823687	1.096033	10.090146	8.789926	0.000000	-10.000000	0.000000	-4.783333	967.333313	1023.000000	1023.000000	2046.000000
44.599998	0.044821	26.489265	6.938879	0.717182	9.882226	8.950978	0.000000	-10.000000	0.000000	-4.066667	959.166687	1023.000000	1023.000000	2046.000000
44.619999	0.045289	26.765858	6.683702	0.327707	10.299386	9.455064	0.000000	-10.000000	0.000000	-3.533333	958.166687	1023.000000	1023.000000	2046.000000
44.639999	0.045472	26.873905	6.888338	0.839346	10.156874	8.989347	0.000000	-10.000000	0.000000	-3.333333	957.333313	1023.000000	1023.000000	2046.000000
44.660000	0.045687	27.001040	6.897314	0.566994	10.257414	9.279316	0.000000	-10.000000	0.000000	-3.033333	956.166687	1023.000000	1023.000000	2046.000000
44.680000	0.046441	27.446743	6.881622	1.049352	10.584293	8.931476	0.000000	-10.000000	0.000000	-2.766667	955.000000	1023.000000	1023.000000	2046.000000
44.700001	0.047260	27.930420	7.237565	1.053891	10.443380	9.195584	0.000000	-10.000000	0.000000	-2.450000	954.166687	1023.000000	1023.000000	2046.000000
44.720001	0.048409	28.609858	7.054486	0.629028	10.946859	9.979485	0.000000	-10.000000	-0.008333	-1.983333	953.500000	1023.000000	1023.000000	2046.000000
44.740002	0.048846	28.868122	7.286290	1.490328	10.864703	9.226800	0.000000	-10.000000	-0.008333	-1.183333	953.166687	1023.000000	1023.000000	2046.000000
44.759998	0.049281	29.124821	7.431486	1.312657	10.855608	9.525070	0.000000	-10.000000	-0.008333	-0.466667	953.000000	1023.000000	1023.000000	2046.000000
44.779999	0.050047	29.577539	7.307898	1.162307	11.177660	9.929675	0.000000	-10.000000	0.000000	0.000000	953.000000	1023.000000	1023.000000	2046.000000
44.799999	0.050482	29.835007	7.600926	1.662239	10.951925	9.619915	0.000000	-10.000000	-0.008333	0.000000	953.000000	1023.000000	1023.000000	2046.000000
44.820000	0.050793	30.018497	7.539706	1.202298	11.093524	10.182967	0.000000	-10.000000	-0.008333	0.000000	953.000000	1023.000000	1023.000000	2046.000000
44.840000	0.050755	29.996132	7.458338	1.418307	11.141296	9.978190	0.000000	-10.000000	-0.008333	-0.266667	953.000000	1023.000000	1023.000000	2046.000000
44.860001	0.050820	30.034643	7.726043	1.623160	10.736355	9.949086	0.000000	-10.000000	0.008333	-0.766667	953.000000	1023.000000	1023.000000	2046.000000
44.880001	0.050336	29.748421	7.407290	1.202269	10.840449	10.298413	0.000000	-10.000000	0.008333	-1.233333	953.000000	1023.000000	1023.000000	2046.000000
44.900002	0.049457	29.229176	7.046657	1.592579	10.903302	9.686638	0.000000	-10.000000	0.000000	-1.466667	953.000000	1023.000000	1023.000000	2046.000000
44.919998	0.049367	29.175867	7.403215	1.707650	10.427373	9.637627	0.000000	-10.000000	-0.008333	-1.400000	953.000000	1023.000000	1023.000000	2046.000000
44.939999	0.048385	28.595644	7.197038	1.337218	10.365571	9.695818	0.000000	-10.000000	-0.008333	-0.933333	953.000000	1023.000000	1023.000000	2046.000000
44.959999	0.047588	28.124535	6.713435	0.929347	10.580949	9.900803	0.000000	-10.000000	0.000000	-1.116667	953.000000	1023.000000	1023.000000	2046.000000
44.980000	0.045627	26.965300	6.724634	1.487547	9.777009	8.976110	0.000000	-10.000000	0.000000	-1.783333	952.833313	1023.000000	1023.000000	2046.000000
45.000000	0.043349	25.618967	6.411016	1.194699	9.246089	8.767163	0.000000	-10.000000	0.000000	-3.316667	952.166687	1023.000000	1023.000000	2046.000000
45.020000	0.041873	24.746899	5.821716	0.672931	9.189374	9.062877	0.000000	-10.000000	0.000000	-4.316667	951.000000	1023.000000	1023.000000	2046.000000
45.040001	0.040576	23.980247	5.814322	1.481244	8.634241	8.050441	0.000000	-10.000000	0.000000	-4.850000	949.333313	1023.000000	1023.000000	2046.000000
45.060001	0.039923	23.594580	5.713128	1.273000	8.436411	8.172041	0.000000	-10.000000	0.000000	-4.633333	947.833313	1023.000000	1023.000000	2046.000000
45.080002	0.040159	23.733709	5.474670	1.009630	8.683310	8.566100	0.000000	-10.000000	0.000000	-4.116667	946.333313	1023.000000	1023.000000	2046.000000
45.099998	0.039657	23.437311	5.648335	1.648878	8.140539	7.999559	0.000000	-10.000000	0.000000	-3.600000	945.000000	1023.000000	1023.000000	2046.000000
45.119999	0.039778	23.509083	5.332663	1.078492	8.419564	8.678364	0.000000	-10.000000	0.000000	-3.533333	943.666687	1023.000000	1023.000000	2046.000000
45.139999	0.039223	23.180946	5.406694	1.973559	8.121529	7.679165	0.000000	-10.000000	0.008333	-3.950000	942.500000	1023.000000	1023.000000	2046.000000
45.160000	0.038916	22.999542	5.317357	1.657939	8.050585	7.973662	0.000000	-10.000000	0.008333	-4.783333	941.166687	1023.000000	1023.000000	2046.000000
45.180000	0.039454	23.317465	5.248497	1.618032	8.302950	8.147985	0.000000	-10.000000	0.025000	-5.833333	939.500000	1023.000000	1023.000000	2046.000000
45.200001	0.039132	23.127169	5.431581	2.020076	7.874608	7.800905	0.000000	-10.000000	0.025000	-6.900000	937.500000	1023.000000	1023.000000	2046.000000
45.220001	0.039828	23.538462	5.268212	1.293524	8.312611	8.664114	0.000000	-10.000000	0.050000	-7.916667	935.166687	1023.000000	1023.000000	2046.000000
45.240002	0.039370	23.267616	5.536484	2.158484	7.863322	7.709325	0.000000	-10.000000	0.058333	-9.033334	932.666687	1023.000000	1023.000000	2046.000000
45.259998	0.039328	23.242643	5.402496	1.778921	8.031182	8.030045	0.000000	-10.000000	0.075000	-10.200000	929.500000	1023.000000	1023.000000	2046.000000
45.279999	0.039354	23.258333	5.244434	1.672991	8.290155	8.050752	0.000000	-10.000000	0.083333	-11.300000	926.166687	1023.000000	1023.000000	2046.000000
45.299999	0.039108	23.112778	5.577241	2.139978	7.810439	7.585120	0.000000	-10.000000	0.091667	-12.266666	922.166687	1023.000000	1023.000000	2046.000000
45.320000	0.038611	22.819033	5.250164	1.409099	8.003917	8.155853	0.000000	-10.000000	0.100000	-13.116667	918.166687	1023.000000	1023.000000	2046.000000
45.340000	0.037391	22.097893	5.007569	1.846079	8.030678	7.213568	0.000000	-10.000000	0.133333	-14.150001	913.833313	1023.000000	1023.000000	2046.000000
45.360001	0.036578	21.617327	5.327461	1.765585	7.411044	7.113237	0.000000	-10.000000	0.166667	-15.133333	909.333313	1023.000000	1023.000000	2046.000000
45.380001	0.035490	20.974426	4.877141	0.816207	7.586962	7.694116	0.000000	-10.000000	0.208333	-16.116667	904.166687	1023.000000	1023.000000	2046.000000
45.400002	0.033525	19.813522	4.808782	1.414775	7.182428	6.407538	0.000000	-10.000000	0.208333	-16.816668	898.833313	1023.000000	1023.000000	2046.000000
45.419998	0.032537	19.229563	5.130624	1.325129	6.537893	6.235916	0.000000	-10.000000	0.216667	-17.416666	893.166687	1023.000000	1023.000000	2046.000000
45.439999	0.031102	18.381462	4.571443	0.413365	6.709108	6.687546	0.000000	-10.000000	0.216667	-17.866667	887.500000	1023.000000	1023.000000	2046.000000
45.459999	0.029557	17.467991	4.433831	0.825369	6.543913	5.664877	0.000000	-10.000000	0.233333	-18.200001	881.500000	1023.000000	1023.000000	2046.000000
45.480000	0.028688	16.954496	4.701165	0.840094	5.937995	5.475243	0.000000	-10.000000	0.233333	-18.383333	875.500000	1023.000000	1023.000000	2046.000000
45.500000	0.028232	16.684895	4.251169	-0.029070	6.295516	6.167279	0.000000	-10.000000	0.233333	-18.466667	869.333313	1023.000000	1023.000000	2046.000000
45.520000	0.027244	16.101263	4.375201	0.820202	5.923153	4.982707	0.000000	-10.000000	0.233333	-18.666668	863.000000	1023.000000	1023.000000	2046.000000
45.540001	0.026861	15.874574	4.401752	0.682638	5.772117	5.018066	0.000000	-10.000000	0.241667	-18.866667	856.666687	1023.000000	1023.000000	2046.000000
45.560001	0.026872	15.881572	4.172294	0.216735	6.059144	5.433399	0.000000	-10.000000	0.250000	-19.016666	850.500000	1023.000000	1023.000000	2046.000000
45.580002	0.026031	15.384050	4.343455	0.950176	5.525720	4.564699	0.000000	-10.000000	0.250000	-19.166668	844.166687	1023.000000	1023.000000	2046.000000
45.599998	0.025352	14.983041	4.165326	0.572467	5.496463	4.748785	0.000000	-10.000000	0.266667	-19.366667	837.833313	1023.000000	1023.000000	2046.000000
45.619999	0.024518	14.490041	3.850387	0.582534	5.671595	4.385525	0.000000	-10.000000	0.283333	-19.850000	831.166687	1023.000000	1023.000000	2046.000000
45.639999	0.023727	14.022578	4.088029	0.994381	4.984246	3.955921	0.000000	-10.000000	0.316667	-20.300001	824.666687	1023.000000	1023.000000	2046.000000
45.660000	0.023057	13.626667	3.741015	0.361996	5.150251	4.373405	0.000000	-10.000000	0.325000	-20.850000	817.833313	1023.000000	1023.000000	2046.000000
45.680000	0.021929	12.959997	3.585230	0.901296	5.067757	3.405715	0.000000	-10.000000	0.333333	-21.100000	811.000000	1023.000000	1023.000000	2046.000000
45.700001	0.021541	12.730974	3.892498	0.974334	4.480254	3.383888	0.000000	-10.000000	0.333333	-21.550001	803.833313	1023.000000	1023.000000	2046.000000
45.720001	0.020790	12.287056	3.371038	0.227567	4.728995	3.959456	0.000000	-10.000000	0.350000	-21.783333	796.500000	1023.000000	1023.000000	2046.000000
45.740002	0.019053	11.260168	3.320413	1.035012	4.145353	2.759390	0.000000	-10.000000	0.366667	-22.200001	789.166687	1023.000000	1023.000000	2046.000000
45.759998	0.018187	10.748313	3.405148	0.921093	3.723791	2.698280	0.000000	-10.000000	0.375000	-22.316668	781.833313	1023.000000	1023.000000	2046.000000
45.779999	0.017782	10.509317	2.970781	0.280556	4.048427	3.209553	0.000000	-10.000000	0.375000	-22.700001	774.500000	1023.000000	1023.000000	2046.000000
45.799999	0.016126	9.530461	2.925143	0.839551	3.349841	2.415927	0.000000	-10.000000	0.383333	-23.066668	766.833313	1023.000000	1023.000000	2046.000000
45.820000	0.014894	8.802301	2.530086	0.328165	3.293540	2.650510	0.000000	-10.000000	0.408333	-23.566668	759.000000	1023.000000	1023.000000	2046.000000
45.840000	0.013200	7.801120	2.182002	0.784354	3.100206	1.734558	0.000000	-10.000000	0.433333	-24.066668	751.000000	1023.000000	1023.000000	2046.000000
45.860001	0.011441	6.761779	2.214862	0.846310	2.244333	1.456273	0.000000	-10.000000	0.450000	-24.350000	743.000000	1023.000000	1023.000000	2046.000000
45.880001	0.009704	5.735190	1.671470	-0.112821	2.310621	1.865921	0.000000	-10.000000	0.450000	-24.533333	735.000000	1023.000000	1023.000000	2046.000000
45.900002	0.007245	4.281705	1.601921	0.504379	1.654083	0.521322	0.000000	-10.000000	0.458333	-24.583334	727.000000	1023.000000	1023.000000	2046.000000
45.919998	0.005164	3.051986	1.343560	-0.059105	1.280675	0.486856	0.000000	-10.000000	0.466667	-24.916668	718.833313	1023.000000	1023.000000	2046.000000
45.939999	0.002804	1.657249	0.908777	-0.397130	1.080256	0.065346	0.000000	-10.000000	0.475000	-25.183334	710.500000	1023.000000	1023.000000	2046.000000
45.959999	0.000078	0.046150	0.704177	-0.105588	0.061741	-0.614181	0.000000	-10.000000	0.475000	-25.450001	702.000000	1023.000000	1023.000000	2046.000000
45.980000	-0.001802	-1.064845	0.123342	-0.792504	-0.100034	-0.295649	0.000000	-10.000000	0.475000	-25.416668	693.500000	1023.000000	1023.000000	2046.000000
46.000000	-0.003871	-2.288020	-0.131515	0.107417	-0.606834	-1.657087	0.000000	-10.000000	0.475000	-25.483334	685.000000	1023.000000	1023.000000	2046.000000
46.020000	-0.004606	-2.722328	-0.077442	0.124760	-1.130678	-1.638969	0.000000	-10.000000	0.483333	-25.483334	676.500000	1023.000000	1023.000000	2046.000000
46.040001	-0.005213	-3.080638	-0.419040	-0.073956	-0.987063	-1.600579	0.000000	-10.000000	0.491667	-25.750000	668.000000	1023.000000	1023.000000	2046.000000
46.060001	-0.005995	-3.542969	-0.295646	0.491291	-1.682764	-2.055851	0.000000	-10.000000	0.500000	-25.833334	659.500000	1023.000000	1023.000000	2046.000000
46.080002	-0.006681	-3.948503	-0.637343	0.076129	-1.696263	-1.691027	0.000000	-10.000000	0.491667	-25.866667	650.833313	1023.000000	1023.000000	2046.000000
46.099998	-0.007754	-4.582856	-1.000259	0.479499	-1.600716	-2.461381	0.000000	-10.000000	0.483333	-25.516668	642.166687	1023.000000	1023.000000	2046.000000
46.119999	-0.008070	-4.769473	-0.794975	0.701995	-2.216017	-2.460477	0.000000	-10.000000	0.475000	-25.333334	633.500000	1023.000000	1023.000000	2046.000000
46.139999	-0.008465	-5.003053	-1.176098	0.052677	-2.023752	-1.855879	0.000000	-10.000000	0.466667	-25.033335	625.166687	1023.000000	1023.000000	2046.000000
46.160000	-0.009663	-5.710807	-1.281941	0.733759	-2.182500	-2.980126	0.000000	-10.000000	0.458333	-24.966667	616.833313	1023.000000	1023.000000	2046.000000
46.180000	-0.010055	-5.942274	-1.111223	0.622773	-2.571431	-2.882393	0.000000	-10.000000	0.458333	-24.883333	608.500000	1023.000000	1023.000000	2046.000000
46.200001	-0.010107	-5.973338	-1.263969	-0.047427	-2.220847	-2.441095	0.000000	-10.000000	0.475000	-25.233334	600.166687	1023.000000	1023.000000	2046.000000
46.220001	-0.011015	-6.509832	-1.222836	0.394977	-2.657206	-3.024767	0.000000	-10.000000	0.491667	-25.600000	591.666687	1023.000000	1023.000000	2046.000000
46.240002	-0.011562	-6.832922	-1.518932	-0.357323	-2.511677	-2.444991	0.000000	-10.000000	0.500000	-26.016666	583.166687	1023.000000	1023.000000	2046.000000
46.259998	-0.013303	-7.861848	-1.850440	0.197566	-2.647770	-3.561204	0.000000	-10.000000	0.500000	-26.116667	574.500000	1023.000000	1023.000000	2046.000000
46.279999	-0.014136	-8.354140	-1.749033	0.043646	-3.184312	-3.464440	0.000000	-10.000000	0.516667	-26.333334	565.833313	1023.000000	1023.000000	2046.000000
46.299999	-0.015347	-9.069835	-2.210878	-0.836674	-3.048921	-2.973362	0.000000	-10.000000	0.516667	-26.650000	557.000000	1023.000000	1023.000000	2046.000000
46.320000	-0.017557	-10.376183	-2.429902	-0.378040	-3.546978	-4.021262	0.000000	-10.000000	0.525000	-27.050001	548.000000	1023.000000	1023.000000	2046.000000
46.340000	-0.018616	-11.001883	-2.354441	-0.722511	-3.984855	-3.940076	0.000000	-10.000000	0.525000	-27.433334	539.000000	1023.000000	1023.000000	2046.000000
46.360001	-0.020104	-11.881744	-2.760346	-1.519152	-3.969688	-3.632558	0.000000	-10.000000	0.533333	-27.466667	529.833313	1023.000000	1023.000000	2046.000000
46.380001	-0.022070	-13.043501	-2.949179	-1.036854	-4.443892	-4.613576	0.000000	-10.000000	0.541667	-27.566668	520.666687	1023.000000	1023.000000	2046.000000
46.400002	-0.023290	-13.764611	-3.046333	-1.354300	-4.879502	-4.484476	0.000000	-10.000000	0.541667	-27.433334	511.500000	1023.000000	1023.000000	2046.000000
46.419998	-0.024593	-14.534268	-3.509576	-1.838518	-4.787376	-4.398798	0.000000	-10.000000	0.541667	-27.433334	502.500000	1023.000000	1023.000000	2046.000000
46.439999	-0.026038	-15.388215	-3.588613	-1.535385	-5.391821	-4.872396	0.000000	-10.000000	0.533333	-27.216667	493.333344	1023.000000	1023.000000	2046.000000
46.459999	-0.027321	-16.146776	-3.892948	-1.869019	-5.615320	-4.769490	0.000000	-10.000000	0.516667	-27.250000	484.166656	1023.000000	1023.000000	2046.000000
46.480000	-0.028346	-16.752270	-4.205307	-2.025868	-5.526639	-4.994456	0.000000	-10.000000	0.516667	-27.183334	475.000000	1023.000000	1023.000000	2046.000000
46.500000	-0.029197	-17.255569	-4.162709	-1.780679	-6.110172	-5.202009	0.000000	-10.000000	0.516667	-27.266666	466.000000	1023.000000	1023.000000	2046.000000
46.520000	-0.029949	-17.699736	-4.485812	-2.074393	-6.152287	-4.987244	0.000000	-10.000000	0.516667	-27.066668	457.000000	1023.000000	1023.000000	2046.000000
46.540001	-0.030849	-18.231890	-4.796315	-2.165603	-6.083608	-5.186364	0.000000	-10.000000	0.508333	-26.900000	448.000000	1023.000000	1023.000000	2046.000000
46.560001	-0.031582	-18.664753	-4.799189	-1.816326	-6.584133	-5.465106	0.000000	-10.000000	0.525000	-26.650000	439.000000	1023.000000	1023.000000	2046.000000
46.580002	-0.032228	-19.046772	-5.112739	-2.150551	-6.630485	-5.152998	0.000000	-10.000000	0.525000	-26.616667	430.000000	1023.000000	1023.000000	2046.000000
46.599998	-0.033248	-19.649654	-5.376412	-2.085106	-6.660722	-5.527415	0.000000	-10.000000	0.525000	-26.400000	421.000000	1023.000000	1023.000000	2046.000000
46.619999	-0.033875	-20.020184	-5.350663	-1.906230	-7.186780	-5.576510	0.000000	-10.000000	0.500000	-26.250000	412.166656	1023.000000	1023.000000	2046.000000
46.639999	-0.034634	-20.468893	-5.649063	-2.176884	-7.319396	-5.323550	0.000000	-10.000000	0.500000	-25.983334	403.500000	1023.000000	1023.000000	2046.000000
46.660000	-0.035772	-21.141047	-6.052069	-2.089165	-7.209562	-5.790250	0.000000	-10.000000	0.500000	-25.983334	397.833344	1023.000000	1023.000000	2046.000000
46.680000	-0.036235	-21.414722	-5.906599	-1.975411	-7.854792	-5.677920	0.000000	-10.000000	0.500000	-25.883333	389.166656	1023.000000	1023.000000	2046.000000
46.700001	-0.036955	-21.840498	-6.374822	-2.381902	-7.783424	-5.300349	0.000000	-10.000000	0.500000	-25.733334	380.500000	1023.000000	1023.000000	2046.000000
46.720001	-0.038407	-22.698372	-6.682594	-2.037468	-7.852345	-6.125966	0.000000	-10.000000	0.500000	-25.533333	368.833344	1023.000000	1023.000000	2046.000000
46.740002	-0.038681	-22.860411	-6.538733	-2.036336	-8.408939	-5.876404	0.000000	-10.000000	0.491667	-25.283333	360.333344	1023.000000	1023.000000	2046.000000
46.759998	-0.039401	-23.286007	-7.007649	-2.505109	-8.336990	-5.436257	0.000000	-10.000000	0.483333	-25.083334	351.833344	1023.000000	1023.000000	2046.000000
46.779999	-0.040792	-24.108192	-7.299455	-2.029057	-8.400880	-6.378802	0.000000	-10.000000	0.466667	-24.950001	343.500000	1023.000000	1023.000000	2046.000000
46.799999	-0.040945	-24.198481	-7.176149	-2.134242	-8.850237	-6.037851	0.000000	-10.000000	0.458333	-24.800001	335.166656	1023.000000	1023.000000	2046.000000
46.820000	-0.041314	-24.416632	-7.602335	-2.668254	-8.655412	-5.490632	0.000000	-10.000000	0.450000	-24.616667	327.000000	1023.000000	1023.000000	2046.000000
46.840000	-0.042826	-25.310217	-7.790886	-2.112784	-8.885622	-6.520925	0.000000	-10.000000	0.450000	-24.366667	319.000000	1023.000000	1023.000000	2046.000000
46.860001	-0.042994	-25.409412	-7.708212	-2.130476	-9.241428	-6.329297	0.000000	-10.000000	0.450000	-23.966667	311.000000	1023.000000	1023.000000	2046.000000
46.880001	-0.043265	-25.569584	-8.073333	-2.710068	-9.051625	-5.734558	0.000000	-10.000000	0.433333	-23.550001	303.000000	1023.000000	1023.000000	2046.000000
46.900002	-0.044803	-26.478527	-8.259763	-2.157444	-9.288111	-6.773209	0.000000	-10.000000	0.400000	-23.100000	295.000000	1023.000000	1023.000000	2046.000000
46.919998	-0.044971	-26.578041	-8.184374	-2.236728	-9.633912	-6.523026	0.000000	-10.000000	0.375000	-22.833334	287.000000	1023.000000	1023.000000	2046.000000
46.939999	-0.045351	-26.802666	-8.552475	-2.846996	-9.475283	-5.927912	0.000000	-10.000000	0.358333	-22.650002	279.333344	1023.000000	1023.000000	2046.000000
46.959999	-0.046741	-27.623655	-8.677954	-2.277583	-9.715829	-6.952290	0.000000	-10.000000	0.358333	-22.416668	271.666656	1023.000000	1023.000000	2046.000000
46.980000	-0.046826	-27.673985	-8.564755	-2.357513	-10.057778	-6.693938	0.000000	-10.000000	0.350000	-22.216667	264.333344	1023.000000	1023.000000	2046.000000
47.000000	-0.047210	-27.901367	-8.908303	-2.929500	-9.941166	-6.122398	0.000000	-10.000000	0.350000	-21.900000	256.833344	1023.000000	1023.000000	2046.000000
47.020000	-0.049010	-28.964947	-9.277258	-2.483490	-10.049420	-7.154777	0.000000	-10.000000	0.341667	-21.533335	249.666672	1023.000000	1023.000000	2046.000000
47.040001	-0.049823	-29.445675	-9.152995	-2.583497	-10.705898	-7.003285	0.000000	-10.000000	0.333333	-21.183334	242.500000	1023.000000	1023.000000	2046.000000
47.060001	-0.051170	-30.241283	-9.573305	-2.938489	-10.851003	-6.878486	0.000000	-10.000000	0.325000	-20.783333	235.500000	1023.000000	1023.000000	2046.000000
47.080002	-0.052629	-31.103628	-9.850638	-3.156524	-11.006333	-7.090132	0.000000	-10.000000	0.316667	-20.500000	228.500000	1023.000000	1023.000000	2046.000000
47.099998	-0.054315	-32.100220	-9.974272	-2.903115	-11.545541	-7.677293	0.000000	-10.000000	0.325000	-20.150000	221.666672	1023.000000	1023.000000	2046.000000
47.119999	-0.054510	-32.215172	-9.981604	-2.895062	-11.735895	-7.602612	0.000000	-10.000000	0.316667	-19.966667	215.000000	1023.000000	1023.000000	2046.000000
47.139999	-0.054550	-32.239067	-10.235935	-3.534762	-11.515267	-6.953102	0.000000	-10.000000	0.316667	-19.783333	208.333328	1023.000000	1023.000000	2046.000000
47.160000	-0.055928	-33.053436	-10.367128	-3.041245	-11.675089	-7.969972	0.000000	-10.000000	0.300000	-19.683334	201.666672	1023.000000	1023.000000	2046.000000
47.180000	-0.055260	-32.658768	-10.156096	-2.900018	-11.812725	-7.789928	0.000000	-10.000000	0.275000	-19.433334	195.000000	1023.000000	1023.000000	2046.000000
47.200001	-0.055179	-32.610615	-10.494384	-3.431735	-11.583862	-7.100633	0.000000	-10.000000	0.258333	-19.166668	188.666672	1023.000000	1023.000000	2046.000000
47.220001	-0.056804	-33.571083	-10.630973	-3.016707	-11.859774	-8.063629	0.000000	-10.000000	0.241667	-18.750000	182.166672	1023.000000	1023.000000	2046.000000
47.240002	-0.057300	-33.864197	-10.486178	-3.214374	-12.240809	-7.922836	0.000000	-10.000000	0.233333	-18.400002	175.833328	1023.000000	1023.000000	2046.000000
47.259998	-0.058118	-34.347832	-10.931533	-3.876094	-12.027264	-7.512942	0.000000	-10.000000	0.216667	-17.866667	169.500000	1023.000000	1023.000000	2046.000000
47.279999	-0.060332	-35.656292	-11.104205	-3.626267	-12.428441	-8.497377	0.000000	-10.000000	0.191667	-17.333334	163.500000	1023.000000	1023.000000	2046.000000
47.299999	-0.061642	-36.430664	-11.151515	-3.670561	-13.132453	-8.476134	0.000000	-10.000000	0.191667	-16.483334	157.833328	1023.000000	1023.000000	2046.000000
47.320000	-0.062691	-37.050659	-11.686104	-3.710418	-13.222144	-8.431992	0.000000	-10.000000	0.175000	-15.800000	152.333328	1023.000000	1023.000000	2046.000000
47.340000	-0.063691	-37.641457	-12.001583	-3.603770	-13.333734	-8.702369	0.000000	-10.000000	0.166667	-14.966666	147.166672	1023.000000	1023.000000	2046.000000
47.360001	-0.064384	-38.051128	-11.913376	-3.136657	-13.926991	-9.074102	0.000000	-10.000000	0.150000	-14.516666	142.166672	1023.000000	1023.000000	2046.000000
47.380001	-0.064011	-37.830696	-11.904335	-2.773861	-14.042921	-9.109581	0.000000	-10.000000	0.150000	-14.166667	137.333328	1023.000000	1023.000000	2046.000000
47.400002	-0.063468	-37.509357	-12.325450	-3.052488	-13.648862	-8.482558	0.000000	-10.000000	0.150000	-14.166667	132.666672	1023.000000	1023.000000	2046.000000
47.419998	-0.064322	-38.014099	-12.231635	-2.299553	-14.044004	-9.438907	0.000000	-10.000000	0.150000	-14.116667	127.833336	1023.000000	1023.000000	2046.000000
47.439999	-0.063909	-37.770424	-12.133823	-2.206785	-14.228200	-9.201617	0.000000	-10.000000	0.150000	-13.833333	123.166664	1023.000000	1023.000000	2046.000000
47.459999	-0.063508	-37.533176	-12.533255	-2.584515	-13.736040	-8.679366	0.000000	-10.000000	0.141667	-13.383333	118.500000	1023.000000	1023.000000	2046.000000
47.480000	-0.064351	-38.031246	-12.316425	-2.071284	-14.198598	-9.444942	0.000000	-10.000000	0.116667	-12.783334	114.166664	1023.000000	1023.000000	2046.000000
47.500000	-0.064085	-37.874294	-12.352645	-2.075917	-14.180164	-9.265569	0.000000	-10.000000	0.100000	-12.333333	110.000000	1023.000000	1023.000000	2046.000000
47.520000	-0.063817	-37.715565	-12.447764	-2.399092	-13.798251	-9.070457	0.000000	-10.000000	0.083333	-11.966666	106.000000	1023.000000	1023.000000	2046.000000
47.540001	-0.064041	-37.848423	-12.087397	-2.308744	-14.192996	-9.259285	0.000000	-10.000000	0.083333	-11.783334	102.000000	1023.000000	1023.000000	2046.000000
47.560001	-0.063554	-37.560585	-12.367806	-2.656116	-13.656379	-8.880285	0.000000	-10.000000	0.075000	-11.666667	98.000000	1023.000000	1023.000000	2046.000000
47.580002	-0.064463	-38.097683	-12.262736	-2.516474	-13.747669	-9.570803	0.000000	-10.000000	0.075000	-11.450001	94.000000	1023.000000	1023.000000	2046.000000
47.599998	-0.064617	-38.188496	-11.982779	-2.641921	-14.161144	-9.402651	0.000000	-10.000000	0.066667	-11.183333	90.000000	1023.000000	1023.000000	2046.000000
47.619999	-0.064777	-38.283226	-12.568187	-3.237437	-13.601779	-8.875823	0.000000	-10.000000	0.058333	-10.750000	86.166664	1023.000000	1023.000000	2046.000000
47.639999	-0.066396	-39.239933	-12.594542	-3.035068	-13.803632	-9.806692	0.000000	-10.000000	0.050000	-10.383333	82.500000	1023.000000	1023.000000	2046.000000
47.660000	-0.067035	-39.617817	-12.363181	-3.379675	-14.324702	-9.550260	0.000000	-10.000000	0.050000	-10.100000	80.166664	1023.000000	1023.000000	2046.000000
47.680000	-0.067146	-39.683163	-12.842590	-4.004128	-13.772487	-9.063958	0.000000	-10.000000	0.050000	-9.916667	76.833336	1023.000000	1023.000000	2046.000000
47.700001	-0.068589	-40.535881	-12.493390	-3.814197	-14.476514	-9.751781	0.000000	-10.000000	0.050000	-9.766666	73.500000	1023.000000	1023.000000	2046.000000
47.720001	-0.069104	-40.840340	-12.746417	-4.109949	-14.379506	-9.604466	0.000000	-10.000000	0.050000	-9.433333	69.166664	1023.000000	1023.000000	2046.000000
47.740002	-0.069796	-41.249725	-12.940169	-4.312358	-14.206805	-9.790393	0.000000	-10.000000	0.050000	-9.033334	66.000000	1023.000000	1023.000000	2046.000000
47.759998	-0.070520	-41.677071	-12.538962	-4.397913	-14.978589	-9.761607	0.000000	-10.000000	0.050000	-8.633333	63.000000	1023.000000	1023.000000	2046.000000
47.779999	-0.070685	-41.774590	-13.076844	-4.573401	-14.512864	-9.611479	0.000000	-10.000000	0.041667	-8.300000	60.166668	1023.000000	1023.000000	2046.000000
47.799999	-0.071156	-42.052963	-13.244661	-4.611580	-14.341069	-9.855652	0.000000	-10.000000	0.041667	-8.116667	57.333332	1023.000000	1023.000000	2046.000000
47.820000	-0.071622	-42.328354	-12.793967	-4.615239	-14.998560	-9.920588	0.000000	-10.000000	0.041667	-7.983334	54.666668	1023.000000	1023.000000	2046.000000
47.840000	-0.071444	-42.223446	-13.240213	-4.761162	-14.460910	-9.761162	0.000000	-10.000000	0.050000	-7.850000	52.000000	1023.000000	1023.000000	2046.000000
47.860001	-0.071365	-42.176487	-13.236077	-4.749513	-14.260160	-9.930736	0.000000	-10.000000	0.041667	-7.633333	49.333332	1023.000000	1023.000000	2046.000000
47.880001	-0.071531	-42.274933	-12.717709	-4.674659	-14.939970	-9.942595	0.000000	-10.000000	0.025000	-7.333333	46.833332	1023.000000	1023.000000	2046.000000
47.900002	-0.071101	-42.020710	-13.140594	-4.759166	-14.378798	-9.742150	0.000000	-10.000000	0.016667	-7.100000	44.166668	1023.000000	1023.000000	2046.000000
47.919998	-0.070625	-41.739323	-13.246640	-4.782362	-13.984544	-9.725778	0.000000	-10.000000	0.008333	-6.866667	41.833332	1023.000000	1023.000000	2046.000000
47.939999	-0.070988	-41.953735	-12.717942	-4.608280	-14.644281	-9.983232	0.000000	-10.000000	0.008333	-6.700000	39.500000	1023.000000	1023.000000	2046.000000
47.959999	-0.070629	-41.741695	-12.680758	-4.576667	-14.567895	-9.916375	0.000000	-10.000000	0.000000	-6.516667	37.500000	1023.000000	1023.000000	2046.000000
47.980000	-0.069858	-41.286366	-13.175706	-5.028048	-13.846060	-9.236553	0.000000	-10.000000	0.000000	-6.366667	35.166668	1023.000000	1023.000000	2046.000000
48.000000	-0.070581	-41.713383	-12.787541	-4.550278	-14.350056	-10.025509	0.000000	-10.000000	-0.008333	-6.166667	32.833332	1023.000000	1023.000000	2046.000000
48.020000	-0.070307	-41.551670	-12.518562	-4.511938	-14.599016	-9.922153	0.000000	-10.000000	-0.008333	-5.983334	30.500000	1023.000000	1023.000000	2046.000000
48.040001	-0.069535	-41.095089	-13.144787	-5.029132	-13.743789	-9.177380	0.000000	-10.000000	0.000000	-5.766667	28.500000	1023.000000	1023.000000	2046.000000
48.060001	-0.070206	-41.492008	-12.651596	-4.540695	-14.362580	-9.937137	0.000000	-10.000000	0.008333	-5.583333	26.833334	1023.000000	1023.000000	2046.000000
48.080002	-0.070194	-41.484921	-12.555076	-4.552629	-14.528842	-9.848374	0.000000	-10.000000	0.016667	-5.350000	25.166666	1023.000000	1023.000000	2046.000000
48.099998	-0.069302	-40.957294	-13.137086	-5.029522	-13.673968	-9.116717	0.000000	-10.000000	0.008333	-5.166667	23.500000	1023.000000	1023.000000	2046.000000
48.119999	-0.070200	-41.488216	-12.793616	-4.524927	-14.209875	-9.959798	0.000000	-10.000000	0.016667	-4.916667	21.500000	1023.000000	1023.000000	2046.000000
48.139999	-0.070105	-41.432209	-12.499501	-4.541515	-14.560416	-9.830778	0.000000	-10.000000	0.008333	-4.650000	19.833334	1023.000000	1023.000000	2046.000000
48.160000	-0.069158	-40.872360	-13.147299	-4.967687	-13.612738	-9.144635	0.000000	-10.000000	0.008333	-4.333333	18.166666	1023.000000	1023.000000	2046.000000
48.180000	-0.069941	-41.335247	-12.820586	-4.503125	-14.072606	-9.938931	0.000000	-10.000000	0.000000	-4.050000	16.833334	1023.000000	1023.000000	2046.000000
48.200001	-0.070050	-41.399731	-12.370867	-4.531635	-14.659796	-9.837434	0.000000	-10.000000	0.000000	-3.800000	15.500000	1023.000000	1023.000000	2046.000000
48.220001	-0.069375	-41.000404	-13.084503	-4.903191	-13.741241	-9.271467	0.000000	-10.000000	0.000000	-3.550000	14.333333	1023.000000	1023.000000	2046.000000
48.240002	-0.069710	-41.198395	-13.127747	-4.639235	-13.693575	-9.737840	0.000000	-10.000000	0.000000	-3.366667	13.166667	1023.000000	1023.000000	2046.000000
48.259998	-0.070172	-41.471420	-12.544514	-4.589079	-14.491901	-9.845924	0.000000	-10.000000	0.000000	-3.166667	12.000000	1023.000000	1023.000000	2046.000000
48.279999	-0.070600	-41.724335	-12.675935	-4.632119	-14.548929	-9.867352	0.000000	-10.000000	0.000000	-2.966667	11.000000	1023.000000	1023.000000	2046.000000
48.299999	-0.070471	-41.648567	-13.328856	-5.138386	-13.912420	-9.268907	0.000000	-10.000000	0.008333	-2.733333	10.000000	1023.000000	1023.000000	2046.000000
48.320000	-0.071766	-42.413792	-13.331831	-4.750921	-14.187794	-10.143249	0.000000	-10.000000	0.008333	-2.600000	9.000000	1023.000000	1023.000000	2046.000000
48.340000	-0.072445	-42.815151	-12.684729	-4.777097	-15.186920	-10.166407	0.000000	-10.000000	0.008333	-2.533333	8.000000	1023.000000	1023.000000	2046.000000
48.360001	-0.072506	-42.850792	-13.054603	-4.813063	-14.886329	-10.096798	0.000000	-10.000000	0.000000	-2.566667	7.166667	1023.000000	1023.000000	2046.000000
48.380001	-0.072178	-42.657486	-13.500217	-4.938529	-14.218967	-9.999770	0.000000	-10.000000	0.000000	-2.750000	6.333333	1023.000000	1023.000000	2046.000000
48.400002	-0.072836	-43.045959	-12.808348	-4.975202	-15.202160	-10.060251	0.000000	-10.000000	0.000000	-3.083333	5.500000	1023.000000	1023.000000	2046.000000
48.419998	-0.072562	-42.883892	-13.026814	-4.748969	-14.881184	-10.226925	0.000000	-10.000000	0.000000	-3.350000	4.333333	1023.000000	1023.000000	2046.000000
48.439999	-0.071681	-42.363560	-13.568942	-4.951329	-14.043457	-9.799830	0.000000	-10.000000	0.000000	-3.400000	3.166667	1023.000000	1023.000000	2046.000000
48.459999	-0.072569	-42.888538	-12.989441	-4.692764	-15.013024	-10.193312	0.000000	-10.000000	0.000000	-3.200000	2.000000	1023.000000	1023.000000	2046.000000
48.480000	-0.073264	-43.299206	-13.163367	-4.795234	-15.093657	-10.246948	0.000000	-10.000000	0.000000	-2.833333	1.000000	1023.000000	1023.000000	2046.000000
48.500000	-0.073202	-43.262539	-13.787678	-5.375934	-14.352169	-9.746759	0.000000	-10.000000	0.000000	-2.316667	0.333333	1023.000000	1023.000000	2046.000000
48.520000	-0.074765	-44.186241	-13.392249	-5.136725	-15.183443	-10.473825	0.000000	-10.000000	0.000000	-1.533333	0.000000	1023.000000	1023.000000	2046.000000
48.540001	-0.076124	-44.989445	-13.242908	-5.176510	-15.873992	-10.696035	0.000000	-10.000000	0.000000	-0.750000	0.000000	1023.000000	1023.000000	2046.000000
48.560001	-0.076263	-45.071358	-14.255987	-5.675083	-15.130571	-10.009715	0.000000	-10.000000	0.000000	-0.183333	0.000000	1023.000000	1023.000000	2046.000000
48.580002	-0.077754	-45.952801	-14.277982	-5.037469	-15.667668	-10.969681	0.000000	-10.000000	-0.008333	0.533333	0.000000	1023.000000	1023.000000	2046.000000
48.599998	-0.078112	-46.164276	-13.737307	-4.734113	-16.605543	-11.087311	0.000000	-10.000000	-0.008333	1.166667	0.000000	1023.000000	1023.000000	2046.000000
48.619999	-0.076974	-45.491867	-14.522557	-5.066881	-15.662397	-10.240030	0.000000	-10.000000	-0.025000	1.433333	0.000000	1023.000000	1023.000000	2046.000000
48.639999	-0.077363	-45.721348	-14.392407	-4.271596	-15.932784	-11.124559	0.000000	-10.000000	-0.016667	0.900000	0.000000	1023.000000	1023.000000	2046.000000
48.660000	-0.077328	-45.700745	-13.723149	-4.047825	-16.833841	-11.095929	0.000000	-10.000000	-0.016667	0.266667	0.000000	1023.000000	1023.000000	2046.000000
48.680000	-0.075961	-44.892803	-14.431627	-4.306468	-15.833265	-10.321445	0.000000	-10.000000	-0.008333	0.000000	0.000000	1023.000000	1023.000000	2046.000000
48.700001	-0.076448	-45.180847	-14.535547	-3.732480	-15.783693	-11.129128	0.000000	-10.000000	-0.008333	0.000000	0.000000	1023.000000	1023.000000	2046.000000
48.720001	-0.076575	-45.256035	-13.784257	-3.627221	-16.735109	-11.109447	0.000000	-10.000000	-0.008333	0.000000	0.000000	1023.000000	1023.000000	2046.000000
48.740002	-0.075279	-44.489998	-14.569454	-4.091559	-15.607596	-10.221387	0.000000	-10.000000	0.000000	0.000000	0.000000	1023.000000	1023.000000	2046.000000
48.759998	-0.075887	-44.849445	-14.449067	-3.542247	-15.764642	-11.093490	0.000000	-10.000000	0.000000	0.000000	0.000000	1023.000000	1023.000000	2046.000000
48.779999	-0.075838	-44.820198	-13.554071	-3.546967	-16.643761	-11.075398	0.000000	-10.000000	0.000000	0.000000	0.000000	1023.000000	1023.000000	2046.000000
48.799999	-0.074439	-43.993374	-14.330094	-4.188663	-15.288994	-10.185624	0.000000	-10.000000	-0.008333	-0.600000	0.000000	1023.000000	1023.000000	2046.000000
48.820000	-0.075089	-44.377449	-13.982667	-3.769732	-15.647961	-10.977091	0.000000	-10.000000	-0.008333	-1.350000	0.000000	1023.000000	1023.000000	2046.000000
48.840000	-0.075301	-44.502964	-13.395270	-3.829046	-16.237471	-11.041180	0.000000	-10.000000	-0.008333	-2.150000	-0.333333	1023.000000	1023.000000	2046.000000
48.860001	-0.074252	-43.882645	-14.235439	-4.459758	-14.967066	-10.220381	0.000000	-10.000000	-0.008333	-2.233333	-1.000000	1023.000000	1023.000000	2046.000000
48.880001	-0.075267	-44.482918	-13.891788	-4.086788	-15.534964	-10.969378	0.000000	-10.000000	-0.008333	-2.116667	-1.666667	1023.000000	1023.000000	2046.000000
48.900002	-0.075998	-44.914963	-13.503662	-4.234145	-16.113195	-11.063962	0.000000	-10.000000	-0.008333	-1.983333	-2.000000	1023.000000	1023.000000	2046.000000
48.919998	-0.075334	-44.522114	-14.354815	-4.955920	-14.930182	-10.281199	0.000000	-10.000000	0.008333	-2.066667	-2.166667	1023.000000	1023.000000	2046.000000
48.939999	-0.076520	-45.223099	-13.912503	-4.688302	-15.669064	-10.953232	0.000000	-10.000000	0.008333	-2.250000	-2.666667	1023.000000	1023.000000	2046.000000
48.959999	-0.077135	-45.586639	-13.631496	-4.877502	-16.089548	-10.988090	0.000000	-10.000000	0.008333	-2.300000	-3.500000	1023.000000	1023.000000	2046.000000
48.980000	-0.076909	-45.453140	-14.394248	-5.286906	-15.069874	-10.702111	0.000000	-10.000000	0.000000	-2.133333	-4.333333	1023.000000	1023.000000	2046.000000
49.000000	-0.077991	-46.092453	-13.709304	-5.135390	-16.161793	-11.085966	0.000000	-10.000000	-0.008333	-1.850000	-4.833333	1023.000000	1023.000000	2046.000000
49.020000	-0.077906	-46.042152	-14.036611	-5.507063	-15.839752	-10.658728	0.000000	-10.000000	-0.008333	-1.616667	-5.000000	1023.000000	1023.000000	2046.000000
49.040001	-0.078314	-46.283585	-14.551570	-5.380366	-15.264516	-11.087133	0.000000	-10.000000	-0.008333	-1.433333	-5.000000	1023.000000	1023.000000	2046.000000
49.060001	-0.078831	-46.589180	-13.696771	-5.335240	-16.336910	-11.220259	0.000000	-10.000000	0.000000	-1.333333	-5.000000	1023.000000	1023.000000	2046.000000
49.080002	-0.077828	-45.996605	-14.271611	-5.869437	-15.454146	-10.401409	0.000000	-10.000000	0.000000	-1.333333	-5.000000	1023.000000	1023.000000	2046.000000
49.099998	-0.078326	-46.290810	-14.349452	-5.455761	-15.394763	-11.090835	0.000000	-10.000000	0.000000	-1.366667	-5.000000	1023.000000	1023.000000	2046.000000
49.119999	-0.078313	-46.282761	-13.546101	-5.327613	-16.203646	-11.205403	0.000000	-10.000000	-0.008333	-1.333333	-5.000000	1023.000000	1023.000000	2046.000000
49.139999	-0.076711	-45.336155	-14.306494	-5.805112	-14.921515	-10.303036	0.000000	-10.000000	-0.008333	-1.216667	-5.000000	1023.000000	1023.000000	2046.000000
49.160000	-0.077232	-45.644089	-13.881546	-5.336612	-15.500808	-10.925121	0.000000	-10.000000	-0.008333	-1.200000	-5.000000	1023.000000	1023.000000	2046.000000
49.180000	-0.076904	-45.450508	-13.560512	-5.268449	-15.725610	-10.895936	0.000000	-10.000000	0.000000	-1.300000	-5.000000	1023.000000	1023.000000	2046.000000
49.200001	-0.076252	-45.065132	-14.291037	-5.471274	-14.642218	-10.660604	0.000000	-10.000000	-0.008333	-1.466667	-5.000000	1023.000000	1023.000000	2046.000000
49.220001	-0.076354	-45.125469	-13.587090	-5.274906	-15.432656	-10.830816	0.000000	-10.000000	-0.008333	-1.583333	-5.000000	1023.000000	1023.000000	2046.000000
49.240002	-0.076088	-44.967983	-13.446730	-5.293698	-15.518057	-10.709499	0.000000	-10.000000	-0.016667	-1.616667	-5.000000	1023.000000	1023.000000	2046.000000
49.259998	-0.075329	-44.519329	-14.124480	-5.433341	-14.474317	-10.487191	0.000000	-10.000000	-0.008333	-1.600000	-5.000000	1023.000000	1023.000000	2046.000000
49.279999	-0.075721	-44.751053	-13.443907	-5.268968	-15.369968	-10.668211	0.000000	-10.000000	-0.008333	-1.583333	-5.000000	1023.000000	1023.000000	2046.000000
49.299999	-0.075364	-44.540276	-13.466580	-5.282488	-15.268151	-10.523054	0.000000	-10.000000	0.000000	-1.616667	-5.000000	1023.000000	1023.000000	2046.000000
49.320000	-0.074968	-44.305878	-14.032245	-5.358502	-14.443644	-10.471488	0.000000	-10.000000	0.000000	-1.666667	-5.000000	1023.000000	1023.000000	2046.000000
49.340000	-0.075360	-44.537586	-13.322942	-5.230534	-15.361216	-10.622897	0.000000	-10.000000	0.000000	-1.650000	-5.000000	1023.000000	1023.000000	2046.000000
49.360001	-0.074500	-44.029408	-13.473323	-5.434081	-14.997420	-10.124585	0.000000	-10.000000	0.000000	-1.533333	-5.000000	1023.000000	1023.000000	2046.000000
49.380001	-0.074732	-44.166664	-13.866102	-5.174231	-14.541400	-10.584931	0.000000	-10.000000	0.000000	-0.966667	-5.000000	1023.000000	1023.000000	2046.000000
49.400002	-0.075084	-44.374844	-13.075119	-5.049194	-15.490433	-10.760097	0.000000	-10.000000	0.000000	-0.450000	-5.000000	1023.000000	1023.000000	2046.000000
49.419998	-0.073789	-43.609150	-13.724298	-5.596021	-14.436870	-9.851962	0.000000	-10.000000	0.000000	0.000000	-5.000000	1023.000000	1023.000000	2046.000000
49.439999	-0.074502	-44.030571	-13.643661	-5.171618	-14.736112	-10.479181	0.000000	-10.000000	0.000000	0.000000	-5.000000	1023.000000	1023.000000	2046.000000
49.459999	-0.075298	-44.501221	-13.141317	-5.108642	-15.504141	-10.747122	0.000000	-10.000000	0.000000	0.000000	-5.000000	1023.000000	1023.000000	2046.000000
49.480000	-0.074742	-44.172470	-13.875742	-5.519341	-14.566143	-10.211242	0.000000	-10.000000	0.000000	0.000000	-5.000000	1023.000000	1023.000000	2046.000000
49.500000	-0.075640	-44.703369	-13.527145	-5.278844	-15.248780	-10.648601	0.000000	-10.000000	-0.008333	0.000000	-5.000000	1023.000000	1023.000000	2046.000000
49.520000	-0.075653	-44.710777	-13.298396	-5.251891	-15.518400	-10.642092	0.000000	-10.000000	-0.008333	0.000000	-5.000000	1023.000000	1023.000000	2046.000000
49.540001	-0.075482	-44.609978	-13.933142	-5.253515	-14.728892	-10.694428	0.000000	-10.000000	-0.008333	0.000000	-5.000000	1023.000000	1023.000000	2046.000000
49.560001	-0.076020	-44.927948	-13.154531	-5.445258	-15.787011	-10.541149	0.000000	-10.000000	0.000000	-0.283333	-5.000000	1023.000000	1023.000000	2046.000000
49.580002	-0.074435	-43.991013	-13.687611	-5.616567	-14.696317	-9.990520	0.000000	-10.000000	0.000000	-0.916667	-5.000000	1023.000000	1023.000000	2046.000000
49.599998	-0.075145	-44.410797	-13.652176	-5.129562	-14.993718	-10.635343	0.000000	-10.000000	0.000000	-1.533333	-5.000000	1023.000000	1023.000000	2046.000000
49.619999	-0.075574	-44.664047	-13.311261	-5.106256	-15.534696	-10.711832	0.000000	-10.000000	0.000000	-1.716667	-5.000000	1023.000000	1023.000000	2046.000000
49.639999	-0.075619	-44.690830	-14.094254	-5.345776	-14.706241	-10.544559	0.000000	-10.000000	-0.008333	-1.083333	-5.000000	1023.000000	1023.000000	2046.000000
49.660000	-0.076814	-45.397083	-13.666902	-5.428889	-15.575377	-10.725916	0.000000	-10.000000	-0.008333	-0.466667	-5.000000	1023.000000	1023.000000	2046.000000
49.680000	-0.077246	-45.652493	-13.782177	-5.717838	-15.574430	-10.578049	0.000000	-10.000000	-0.008333	0.000000	-5.000000	1023.000000	1023.000000	2046.000000
49.700001	-0.078269	-46.256935	-14.413717	-5.659971	-15.188601	-10.994646	0.000000	-10.000000	-0.008333	0.300000	-5.000000	1023.000000	1023.000000	2046.000000
49.720001	-0.079780	-47.149899	-14.001342	-5.658347	-16.299696	-11.190516	0.000000	-10.000000	-0.033333	1.200000	-5.000000	1023.000000	1023.000000	2046.000000
49.740002	-0.080216	-47.407803	-14.281187	-5.690701	-16.416807	-11.019108	0.000000	-10.000000	-0.050000	2.350000	-5.000000	1023.000000	1023.000000	2046.000000
49.759998	-0.080423	-47.529900	-14.883405	-5.262824	-15.969144	-11.414525	0.000000	-10.000000	-0.041667	3.300000	-5.000000	1023.000000	1023.000000	2046.000000
49.779999	-0.080691	-47.688175	-14.389329	-5.057687	-16.778749	-11.462410	0.000000	-10.000000	-0.016667	3.450000	-5.000000	1023.000000	1023.000000	2046.000000
49.799999	-0.079647	-47.071110	-14.449309	-5.088441	-16.573868	-10.959491	0.000000	-10.000000	-0.008333	3.050000	-5.000000	1023.000000	1023.000000	2046.000000
49.820000	-0.079694	-47.099365	-14.828414	-4.557129	-16.257828	-11.455996	0.000000	-10.000000	-0.008333	2.350000	-5.000000	1023.000000	1023.000000	2046.000000
49.840000	-0.079716	-47.112370	-14.296394	-4.379995	-16.920790	-11.515189	0.000000	-10.000000	-0.008333	1.533333	-5.000000	1023.000000	1023.000000	2046.000000
49.860001	-0.079062	-46.725674	-14.538114	-4.518641	-16.617987	-11.050934	0.000000	-10.000000	0.000000	0.783333	-5.000000	1023.000000	1023.000000	2046.000000
49.880001	-0.078652	-46.483452	-14.903507	-4.088578	-16.059368	-11.431998	0.000000	-10.000000	0.000000	0.233333	-5.000000	1023.000000	1023.000000	2046.000000
49.900002	-0.078886	-46.621761	-14.501043	-4.104803	-16.642733	-11.373182	0.000000	-10.000000	0.000000	0.000000	-5.000000	1023.000000	1023.000000	2046.000000
49.919998	-0.078188	-46.209061	-14.526089	-4.228044	-16.455942	-10.998986	0.000000	-10.000000	0.000000	0.000000	-5.000000	1023.000000	1023.000000	2046.000000
49.939999	-0.078124	-46.171360	-14.781697	-3.924436	-15.998151	-11.467075	0.000000	-10.000000	0.000000	0.000000	-5.000000	1023.000000	1023.000000	2046.000000
49.959999	-0.078039	-46.120773	-14.154852	-4.055543	-16.525969	-11.384411	0.000000	-10.000000	0.000000	0.000000	-5.000000	1023.000000	1023.000000	2046.000000
49.980000	-0.077670	-45.902912	-14.178521	-4.341431	-16.306923	-11.076037	0.000000	-10.000000	0.000000	0.000000	-5.000000	1023.000000	1023.000000	2046.000000
50.000000	-0.077254	-45.656853	-14.462135	-4.223184	-15.684309	-11.287226	0.000000	-10.000000	0.000000	0.000000	-5.000000	1023.000000	1023.000000	2046.000000
50.020000	-0.077305	-45.687477	-14.132401	-4.319646	-16.008509	-11.226920	0.000000	-10.000000	0.000000	0.000000	-5.000000	1023.000000	1023.000000	2046.000000
50.040001	-0.077961	-46.074669	-13.963806	-4.405317	-16.250967	-11.454577	0.000000	-10.000000	0.000000	0.000000	-5.000000	1023.000000	1023.000000	2046.000000
50.060001	-0.077365	-45.722561	-14.341195	-4.954849	-15.662936	-10.763579	0.000000	-10.000000	0.000000	0.000000	-5.000000	1023.000000	1023.000000	2046.000000
50.080002	-0.078034	-46.118073	-14.402054	-4.699748	-15.708763	-11.307509	0.000000	-10.000000	0.008333	0.000000	-5.000000	1023.000000	1023.000000	2046.000000
50.099998	-0.078762	-46.548340	-14.050354	-4.907751	-16.194681	-11.395555	0.000000	-10.000000	0.008333	0.000000	-5.000000	1023.000000	1023.000000	2046.000000
50.119999	-0.078117	-46.167160	-14.297336	-5.418420	-15.695194	-10.756212	0.000000	-10.000000	0.000000	0.000000	-5.000000	1023.000000	1023.000000	2046.000000
50.139999	-0.078924	-46.643902	-14.387425	-5.121671	-15.774446	-11.360360	0.000000	-10.000000	-0.016667	0.000000	-5.000000	1023.000000	1023.000000	2046.000000
50.160000	-0.079805	-47.164688	-14.087194	-5.306016	-16.294207	-11.477269	0.000000	-10.000000	-0.025000	0.000000	-5.000000	1023.000000	1023.000000	2046.000000
50.180000	-0.079369	-46.906982	-14.359255	-5.744370	-15.943406	-10.859951	0.000000	-10.000000	-0.025000	0.000000	-5.000000	1023.000000	1023.000000	2046.000000
50.200001	-0.080028	-47.296268	-14.488585	-5.383118	-15.917054	-11.507510	0.000000	-10.000000	-0.016667	0.000000	-5.000000	1023.000000	1023.000000	2046.000000
50.220001	-0.080415	-47.525368	-14.220335	-5.590072	-16.269943	-11.445019	0.000000	-10.000000	-0.016667	0.000000	-5.000000	1023.000000	1023.000000	2046.000000
50.240002	-0.079574	-47.028229	-14.392472	-5.975652	-15.829787	-10.830316	0.000000	-10.000000	-0.016667	0.000000	-5.000000	1023.000000	1023.000000	2046.000000
50.259998	-0.079950	-47.250538	-14.517593	-5.501839	-15.746622	-11.484483	0.000000	-10.000000	-0.016667	0.000000	-5.000000	1023.000000	1023.000000	2046.000000
50.279999	-0.079897	-47.218857	-14.126399	-5.659208	-16.073175	-11.360076	0.000000	-10.000000	-0.008333	0.000000	-5.000000	1023.000000	1023.000000	2046.000000
50.299999	-0.078951	-46.659779	-14.284384	-5.959224	-15.677099	-10.739073	0.000000	-10.000000	0.000000	0.000000	-5.000000	1023.000000	1023.000000	2046.000000
50.320000	-0.078839	-46.594040	-14.349727	-5.362180	-15.459316	-11.422817	0.000000	-10.000000	-0.016667	0.000000	-5.000000	1023.000000	1023.000000	2046.000000
50.340000	-0.078549	-46.422729	-13.986334	-5.476293	-15.757164	-11.202937	0.000000	-10.000000	-0.016667	0.000000	-5.000000	1023.000000	1023.000000	2046.000000
50.360001	-0.078306	-46.278736	-14.046308	-5.673528	-15.610302	-10.948598	0.000000	-10.000000	-0.016667	0.000000	-5.000000	1023.000000	1023.000000	2046.000000
50.380001	-0.077615	-45.870224	-14.115392	-5.506529	-15.204897	-11.043407	0.000000	-10.000000	0.000000	0.000000	-5.000000	1023.000000	1023.000000	2046.000000
50.400002	-0.077597	-45.859638	-13.896883	-5.420423	-15.512711	-11.029621	0.000000	-10.000000	0.000000	0.000000	-5.000000	1023.000000	1023.000000	2046.000000
50.419998	-0.077389	-45.736809	-13.903689	-5.613158	-15.434795	-10.785168	0.000000	-10.000000	-0.008333	0.000000	-5.000000	1023.000000	1023.000000	2046.000000
50.439999	-0.076876	-45.433681	-14.033709	-5.422356	-15.043493	-10.934121	0.000000	-10.000000	-0.016667	0.000000	-5.000000	1023.000000	1023.000000	2046.000000
50.459999	-0.076806	-45.392342	-13.807744	-5.289428	-15.331712	-10.963457	0.000000	-10.000000	-0.025000	0.000000	-5.000000	1023.000000	1023.000000	2046.000000
50.480000	-0.076900	-45.448200	-13.732100	-5.471940	-15.389749	-10.854411	0.000000	-10.000000	-0.016667	0.000000	-5.000000	1023.000000	1023.000000	2046.000000
50.500000	-0.076084	-44.965511	-13.800524	-5.447787	-14.979789	-10.737413	0.000000	-10.000000	-0.008333	0.000000	-5.000000	1023.000000	1023.000000	2046.000000
50.520000	-0.076437	-45.174171	-13.730927	-5.239511	-15.243088	-10.960647	0.000000	-10.000000	-0.008333	0.000000	-5.000000	1023.000000	1023.000000	2046.000000
50.540001	-0.076471	-45.194225	-13.764556	-5.541773	-15.197619	-10.690277	0.000000	-10.000000	-0.008333	0.000000	-5.000000	1023.000000	1023.000000	2046.000000
50.560001	-0.076151	-45.005131	-13.887537	-5.393633	-14.890035	-10.833924	0.000000	-10.000000	-0.008333	0.000000	-5.000000	1023.000000	1023.000000	2046.000000
50.580002	-0.076644	-45.296349	-13.713451	-5.266160	-15.320452	-10.996285	0.000000	-10.000000	0.000000	0.000000	-5.000000	1023.000000	1023.000000	2046.000000
50.599998	-0.076909	-45.453102	-13.810673	-5.540098	-15.331507	-10.770825	0.000000	-10.000000	0.000000	0.000000	-5.000000	1023.000000	1023.000000	2046.000000
50.619999	-0.076336	-45.114494	-13.760950	-5.326251	-15.092563	-10.934732	0.000000	-10.000000	0.000000	0.000000	-5.000000	1023.000000	1023.000000	2046.000000
50.639999	-0.076392	-45.147373	-13.481462	-5.380474	-15.480697	-10.804744	0.000000	-10.000000	0.000000	0.000000	-5.000000	1023.000000	1023.000000	2046.000000
50.660000	-0.076257	-45.068100	-13.731175	-5.557684	-15.172855	-10.606384	0.000000	-10.000000	0.000000	0.000000	-5.000000	1023.000000	1023.000000	2046.000000
50.680000	-0.075842	-44.822742	-13.753953	-5.240324	-14.942657	-10.885812	0.000000	-10.000000	-0.008333	0.000000	-5.000000	1023.000000	1023.000000	2046.000000
50.700001	-0.076030	-44.933899	-13.579482	-5.122639	-15.343747	-10.888031	0.000000	-10.000000	-0.008333	0.000000	-5.000000	1023.000000	1023.000000	2046.000000
50.720001	-0.076836	-45.410110	-13.803899	-5.458281	-15.371839	-10.776093	0.000000	-10.000000	-0.016667	0.000000	-5.000000	1023.000000	1023.000000	2046.000000
50.740002	-0.076741	-45.354046	-13.943702	-5.754730	-15.207582	-10.448031	0.000000	-10.000000	-0.016667	0.000000	-5.000000	1023.000000	1023.000000	2046.000000
50.759998	-0.078008	-46.102627	-13.897863	-5.340142	-15.631013	-11.233609	0.000000	-10.000000	-0.025000	0.000000	-5.000000	1023.000000	1023.000000	2046.000000
50.779999	-0.079347	-46.894001	-14.127135	-5.765586	-15.784966	-11.216315	0.000000	-10.000000	-0.025000	0.283333	-5.000000	1023.000000	1023.000000	2046.000000
50.799999	-0.079693	-47.098289	-14.314560	-6.039826	-15.795592	-10.948310	0.000000	-10.000000	-0.025000	1.100000	-5.000000	1023.000000	1023.000000	2046.000000
50.820000	-0.081211	-47.995544	-14.392538	-5.554734	-16.474577	-11.573694	0.000000	-10.000000	-0.033333	2.150000	-5.000000	1023.000000	1023.000000	2046.000000
50.840000	-0.081586	-48.217583	-14.701676	-5.774725	-16.511763	-11.229418	0.000000	-10.000000	-0.033333	3.066667	-5.000000	1023.000000	1023.000000	2046.000000
50.860001	-0.081459	-48.142048	-14.707186	-5.156281	-16.533049	-11.745532	0.000000	-10.000000	-0.041667	3.350000	-5.000000	1023.000000	1023.000000	2046.000000
50.880001	-0.081298	-48.047089	-14.547667	-4.943597	-16.866705	-11.689120	0.000000	-10.000000	-0.033333	3.150000	-5.000000	1023.000000	1023.000000	2046.000000
50.900002	-0.080636	-47.655800	-14.845601	-5.245740	-16.526577	-11.037880	0.000000	-10.000000	-0.041667	2.633333	-5.000000	1023.000000	1023.000000	2046.000000
50.919998	-0.080768	-47.734108	-14.721771	-4.310378	-16.731205	-11.970753	0.000000	-10.000000	-0.025000	2.183333	-5.000000	1023.000000	1023.000000	2046.000000
50.939999	-0.080788	-47.745792	-14.808689	-4.401503	-16.826008	-11.709596	0.000000	-10.000000	-0.016667	1.900000	-5.000000	1023.000000	1023.000000	2046.000000
50.959999	-0.079270	-46.848469	-14.794525	-4.592212	-16.357038	-11.104692	0.000000	-10.000000	0.000000	1.700000	-5.000000	1023.000000	1023.000000	2046.000000
50.980000	-0.079735	-47.123554	-14.629755	-4.004574	-16.792156	-11.697069	0.000000	-10.000000	-0.008333	1.266667	-5.000000	1023.000000	1023.000000	2046.000000
51.000000	-0.079378	-46.912411	-14.847959	-4.345750	-16.466347	-11.252357	0.000000	-10.000000	-0.016667	0.700000	-5.000000	1023.000000	1023.000000	2046.000000
51.020000	-0.079089	-46.741734	-14.618987	-3.958333	-16.445852	-11.718561	0.000000	-10.000000	-0.025000	0.216667	-5.000000	1023.000000	1023.000000	2046.000000
51.040001	-0.079317	-46.876076	-14.596162	-4.080727	-16.544815	-11.654371	0.000000	-10.000000	-0.016667	-0.266667	-5.000000	1023.000000	1023.000000	2046.000000
[truncated: 1,582,556 more chars]
