# Supplementary material for: Effect of Electrode Belt and Body Positions on Regional Pulmonary Ventilation- and Perfusion-Related Impedance Changes Measured by Electric Impedance Tomography
Source: PLoS One. 2016 Jun 2;11(6):e0155913. doi: 10.1371/journal.pone.0155913 (PMC4890811; doi:10.1371/journal.pone.0155913)
Supplement: S1 Dataset — (ZIP) [file pone.0155913.s001.zip › Dataset/Fp13-stan-2i.txt]

Patient Name:	Fp13
Registry:	Fp13
Investigator:	 
Diagnosys:	 
Notes:	st�ende2i           
Sample Rate [Hz]:	50.08
Time Base 	Pixels Mean 	Pixels Sum 	UPPER RIGHT		UPPER LEFT		LOWER RIGHT		LOWER LEFT		QRS	ETCO2	Paw	Flow (L/min)	Volume	Analog1	Analog2	AnalogSum
0.000000	0.039260	23.202663	7.546606	4.474467	4.675409	6.506182	0.000000	-10.000000	-0.100000	-3.383333	1012.500000	1023.000000	1023.000000	2046.000000
0.020000	0.038801	22.931461	7.425764	4.422651	4.718767	6.364280	0.000000	-10.000000	-0.091667	-3.416667	1011.500000	1023.000000	1023.000000	2046.000000
0.040000	0.039595	23.400780	7.509060	4.544387	4.870732	6.476600	0.000000	-10.000000	-0.075000	-3.633333	1010.333313	1023.000000	1023.000000	2046.000000
0.060000	0.039369	23.266850	7.552546	4.424817	4.797548	6.491940	0.000000	-10.000000	-0.066667	-3.900000	1009.000000	1023.000000	1023.000000	2046.000000
0.080000	0.040293	23.813223	7.622867	4.606005	4.997498	6.586853	0.000000	-10.000000	-0.066667	-4.033333	1007.666687	1023.000000	1023.000000	2046.000000
0.100000	0.039999	23.639561	7.746888	4.466753	4.819403	6.606517	0.000000	-10.000000	-0.075000	-4.133333	1006.333313	1023.000000	1023.000000	2046.000000
0.120000	0.040486	23.927084	7.452175	4.743317	5.219777	6.511815	0.000000	-10.000000	-0.083333	-4.233334	1005.000000	1023.000000	1023.000000	2046.000000
0.140000	0.040263	23.795181	7.894869	4.463093	4.739947	6.697273	0.000000	-10.000000	-0.083333	-4.283333	1003.500000	1023.000000	1023.000000	2046.000000
0.160000	0.040200	23.758116	7.226332	4.745403	5.312679	6.473702	0.000000	-10.000000	-0.083333	-4.100000	1002.000000	1023.000000	1023.000000	2046.000000
0.180000	0.040285	23.808516	8.026918	4.381085	4.536012	6.864501	0.000000	-10.000000	-0.083333	-3.833333	1000.666687	1023.000000	1023.000000	2046.000000
0.200000	0.039986	23.631920	7.042679	4.917024	5.295063	6.377153	0.000000	-10.000000	-0.091667	-3.716667	999.333313	1023.000000	1023.000000	2046.000000
0.220000	0.040359	23.852171	8.230436	4.348124	4.223012	7.050599	0.000000	-10.000000	-0.091667	-3.866667	998.166687	1023.000000	1023.000000	2046.000000
0.240000	0.039854	23.553551	7.003305	4.993526	5.255507	6.301211	0.000000	-10.000000	-0.091667	-3.950000	996.833313	1023.000000	1023.000000	2046.000000
0.260000	0.040323	23.831072	8.315565	4.405546	4.147775	6.962185	0.000000	-10.000000	-0.091667	-3.933333	995.666687	1023.000000	1023.000000	2046.000000
0.280000	0.038622	22.825752	6.902599	4.830926	5.019279	6.072947	0.000000	-10.000000	-0.100000	-3.850000	994.333313	1023.000000	1023.000000	2046.000000
0.300000	0.037542	22.187078	7.820418	4.080498	3.772117	6.514046	0.000000	-10.000000	-0.100000	-3.216667	993.000000	1023.000000	1023.000000	2046.000000
0.320000	0.034731	20.526033	6.164374	4.351419	4.489406	5.520834	0.000000	-10.000000	-0.100000	-1.966667	991.833313	1023.000000	1023.000000	2046.000000
0.340000	0.034123	20.166517	7.093546	3.598649	3.343661	6.130661	0.000000	-10.000000	-0.100000	-0.666667	991.166687	1023.000000	1023.000000	2046.000000
0.360000	0.032152	19.002048	5.673822	4.066091	4.111905	5.150231	0.000000	-10.000000	-0.100000	0.000000	991.000000	1023.000000	1023.000000	2046.000000
0.380000	0.032322	19.102354	6.775077	3.544856	3.044866	5.737555	0.000000	-10.000000	-0.100000	-0.516667	991.000000	1023.000000	1023.000000	2046.000000
0.400000	0.030817	18.212673	5.551646	4.011552	3.771933	4.877541	0.000000	-10.000000	-0.100000	-0.933333	991.000000	1023.000000	1023.000000	2046.000000
0.420000	0.031294	18.494591	6.339285	3.826570	3.091125	5.237610	0.000000	-10.000000	-0.100000	-1.366667	991.000000	1023.000000	1023.000000	2046.000000
0.440000	0.030110	17.794737	5.607788	4.070931	3.443527	4.672491	0.000000	-10.000000	-0.091667	-1.450000	991.000000	1023.000000	1023.000000	2046.000000
0.460000	0.030669	18.125427	5.840142	4.123345	3.301588	4.860352	0.000000	-10.000000	-0.091667	-1.866667	991.000000	1023.000000	1023.000000	2046.000000
0.480000	0.029977	17.716469	5.826315	3.993667	3.129622	4.766864	0.000000	-10.000000	-0.091667	-2.450000	990.833313	1023.000000	1023.000000	2046.000000
0.500000	0.030464	18.004248	5.586465	4.237456	3.443471	4.736856	0.000000	-10.000000	-0.100000	-3.016667	990.333313	1023.000000	1023.000000	2046.000000
0.520000	0.030534	18.045658	6.161664	3.890940	2.949573	5.043482	0.000000	-10.000000	-0.091667	-3.600000	989.333313	1023.000000	1023.000000	2046.000000
0.540000	0.030643	18.109776	5.469064	4.343901	3.580926	4.715884	0.000000	-10.000000	-0.075000	-4.416667	988.000000	1023.000000	1023.000000	2046.000000
0.560000	0.031535	18.637335	6.586908	3.934824	2.801319	5.314284	0.000000	-10.000000	-0.075000	-5.250000	986.333313	1023.000000	1023.000000	2046.000000
0.580000	0.031359	18.532990	5.605049	4.446717	3.665406	4.815817	0.000000	-10.000000	-0.075000	-5.633333	984.500000	1023.000000	1023.000000	2046.000000
0.600000	0.032472	19.191189	6.902882	4.019487	2.765096	5.503723	0.000000	-10.000000	-0.091667	-5.500000	982.833313	1023.000000	1023.000000	2046.000000
0.620000	0.031741	18.758772	5.779367	4.454272	3.690642	4.834491	0.000000	-10.000000	-0.091667	-4.833333	981.166687	1023.000000	1023.000000	2046.000000
0.640000	0.032839	19.407711	6.896333	4.104681	2.964576	5.442120	0.000000	-10.000000	-0.100000	-4.250000	979.666687	1023.000000	1023.000000	2046.000000
0.660000	0.032076	18.957136	6.130994	4.343926	3.601053	4.881161	0.000000	-10.000000	-0.100000	-3.683333	978.000000	1023.000000	1023.000000	2046.000000
0.680000	0.033188	19.614260	6.811149	4.205805	3.288357	5.308948	0.000000	-10.000000	-0.100000	-3.300000	976.666687	1023.000000	1023.000000	2046.000000
0.700000	0.032532	19.226276	6.293572	4.258419	3.689355	4.984931	0.000000	-10.000000	-0.100000	-2.783334	975.500000	1023.000000	1023.000000	2046.000000
0.720000	0.033425	19.754210	6.653657	4.261431	3.597105	5.242016	0.000000	-10.000000	-0.100000	-2.166667	974.666687	1023.000000	1023.000000	2046.000000
0.740000	0.033063	19.540054	6.638759	4.106460	3.579795	5.215041	0.000000	-10.000000	-0.100000	-1.750000	974.166687	1023.000000	1023.000000	2046.000000
0.760000	0.033703	19.918425	6.529241	4.249104	3.850006	5.290073	0.000000	-10.000000	-0.100000	-1.733333	974.000000	1023.000000	1023.000000	2046.000000
0.780000	0.033898	20.033783	7.028920	3.940564	3.485385	5.578913	0.000000	-10.000000	-0.108333	-2.016667	973.833313	1023.000000	1023.000000	2046.000000
0.800000	0.034166	20.191820	6.386004	4.261293	4.132325	5.412197	0.000000	-10.000000	-0.108333	-2.316667	973.500000	1023.000000	1023.000000	2046.000000
0.820000	0.034560	20.425106	7.373303	3.800564	3.352019	5.899219	0.000000	-10.000000	-0.108333	-2.450000	972.833313	1023.000000	1023.000000	2046.000000
0.840000	0.034360	20.306705	6.377253	4.274331	4.238021	5.417099	0.000000	-10.000000	-0.100000	-2.516667	972.000000	1023.000000	1023.000000	2046.000000
0.860000	0.035100	20.744249	7.522537	3.758844	3.393817	6.069052	0.000000	-10.000000	-0.100000	-2.616667	971.000000	1023.000000	1023.000000	2046.000000
0.880000	0.034725	20.522675	6.430932	4.307374	4.317522	5.466846	0.000000	-10.000000	-0.100000	-2.666667	970.166687	1023.000000	1023.000000	2046.000000
0.900000	0.035522	20.993441	7.699970	3.771932	3.374787	6.146750	0.000000	-10.000000	-0.100000	-2.616667	969.333313	1023.000000	1023.000000	2046.000000
0.920000	0.034963	20.663261	6.506853	4.264081	4.370903	5.521423	0.000000	-10.000000	-0.100000	-2.450000	968.500000	1023.000000	1023.000000	2046.000000
0.940000	0.035967	21.256304	7.790829	3.790372	3.456921	6.218183	0.000000	-10.000000	-0.091667	-2.433333	967.666687	1023.000000	1023.000000	2046.000000
0.960000	0.035178	20.790255	6.627756	4.311704	4.353261	5.497533	0.000000	-10.000000	-0.091667	-2.666667	966.833313	1023.000000	1023.000000	2046.000000
0.980000	0.036277	21.439850	7.873853	3.836749	3.475903	6.253345	0.000000	-10.000000	-0.091667	-3.083333	966.000000	1023.000000	1023.000000	2046.000000
1.000000	0.035452	20.952383	6.710387	4.387394	4.362511	5.492091	0.000000	-10.000000	-0.100000	-3.416667	964.833313	1023.000000	1023.000000	2046.000000
1.020000	0.036495	21.568314	7.933149	3.882890	3.497723	6.254551	0.000000	-10.000000	-0.100000	-3.483333	963.666687	1023.000000	1023.000000	2046.000000
1.040000	0.035767	21.138447	6.791564	4.408501	4.411133	5.527248	0.000000	-10.000000	-0.100000	-3.383333	962.500000	1023.000000	1023.000000	2046.000000
1.060000	0.036809	21.754189	7.984964	3.967873	3.555454	6.245898	0.000000	-10.000000	-0.100000	-3.316667	961.500000	1023.000000	1023.000000	2046.000000
1.080000	0.035981	21.264938	6.993661	4.417297	4.297273	5.556706	0.000000	-10.000000	-0.100000	-3.350000	960.333313	1023.000000	1023.000000	2046.000000
1.100000	0.036976	21.852608	7.945529	4.137247	3.667329	6.102504	0.000000	-10.000000	-0.100000	-3.466667	959.166687	1023.000000	1023.000000	2046.000000
1.120000	0.036018	21.286917	7.068684	4.465184	4.283031	5.470018	0.000000	-10.000000	-0.100000	-3.483333	957.833313	1023.000000	1023.000000	2046.000000
1.140000	0.037227	22.001284	8.071256	4.167940	3.635566	6.126523	0.000000	-10.000000	-0.091667	-3.466667	956.666687	1023.000000	1023.000000	2046.000000
1.160000	0.036359	21.488369	7.139969	4.477980	4.321855	5.548566	0.000000	-10.000000	-0.091667	-3.450000	955.500000	1023.000000	1023.000000	2046.000000
1.180000	0.037341	22.068359	8.045523	4.261258	3.692152	6.069425	0.000000	-10.000000	-0.083333	-3.600000	954.500000	1023.000000	1023.000000	2046.000000
1.200000	0.036586	21.622164	7.270194	4.505577	4.279479	5.566915	0.000000	-10.000000	-0.091667	-3.850000	953.333313	1023.000000	1023.000000	2046.000000
1.220000	0.037634	22.241852	8.024234	4.396709	3.829226	5.991682	0.000000	-10.000000	-0.083333	-4.133333	952.000000	1023.000000	1023.000000	2046.000000
1.240000	0.037070	21.908360	7.321527	4.580039	4.380912	5.625881	0.000000	-10.000000	-0.091667	-4.433333	950.500000	1023.000000	1023.000000	2046.000000
1.260000	0.038153	22.548689	8.162450	4.410446	3.847866	6.127926	0.000000	-10.000000	-0.091667	-4.816667	949.000000	1023.000000	1023.000000	2046.000000
1.280000	0.037356	22.077414	7.372941	4.614289	4.400270	5.689912	0.000000	-10.000000	-0.083333	-5.200000	947.333313	1023.000000	1023.000000	2046.000000
1.300000	0.038253	22.607645	8.134956	4.463404	3.899770	6.109513	0.000000	-10.000000	-0.066667	-5.583333	945.500000	1023.000000	1023.000000	2046.000000
1.320000	0.037566	22.201433	7.609727	4.610907	4.254718	5.726082	0.000000	-10.000000	-0.066667	-5.883334	943.500000	1023.000000	1023.000000	2046.000000
1.340000	0.038350	22.664789	7.801759	4.735124	4.212248	5.915658	0.000000	-10.000000	-0.066667	-6.033333	941.500000	1023.000000	1023.000000	2046.000000
1.360000	0.038159	22.551991	7.859691	4.606388	4.110397	5.975515	0.000000	-10.000000	-0.066667	-6.000000	939.500000	1023.000000	1023.000000	2046.000000
1.380000	0.038031	22.476433	7.384314	4.974295	4.351972	5.765852	0.000000	-10.000000	-0.058333	-5.683333	937.500000	1023.000000	1023.000000	2046.000000
1.400000	0.037924	22.412865	8.035431	4.596290	3.637248	6.143897	0.000000	-10.000000	-0.075000	-5.283333	935.833313	1023.000000	1023.000000	2046.000000
1.420000	0.037197	21.983448	7.037925	4.982306	4.268792	5.694425	0.000000	-10.000000	-0.083333	-4.850000	934.166687	1023.000000	1023.000000	2046.000000
1.440000	0.037370	22.085890	7.983462	4.465823	3.443985	6.192619	0.000000	-10.000000	-0.083333	-4.466667	932.666687	1023.000000	1023.000000	2046.000000
1.460000	0.036394	21.509138	6.899344	4.918851	4.135452	5.555491	0.000000	-10.000000	-0.075000	-4.266667	931.000000	1023.000000	1023.000000	2046.000000
1.480000	0.036013	21.283775	7.829423	4.417589	3.099106	5.937657	0.000000	-10.000000	-0.083333	-4.133333	929.666687	1023.000000	1023.000000	2046.000000
1.500000	0.033355	19.712759	6.343010	4.619824	3.677074	5.072850	0.000000	-10.000000	-0.091667	-3.183333	928.333313	1023.000000	1023.000000	2046.000000
1.520000	0.032108	18.976107	6.913332	4.081075	2.654017	5.327683	0.000000	-10.000000	-0.091667	-1.783333	927.500000	1023.000000	1023.000000	2046.000000
1.540000	0.029627	17.509733	5.660441	4.182790	3.120481	4.546021	0.000000	-10.000000	-0.083333	-0.416667	927.000000	1023.000000	1023.000000	2046.000000
1.560000	0.029320	17.327892	6.196757	3.932310	2.425192	4.773633	0.000000	-10.000000	-0.066667	0.000000	927.000000	1023.000000	1023.000000	2046.000000
1.580000	0.027790	16.423622	5.379726	4.030075	2.771208	4.242612	0.000000	-10.000000	-0.075000	-0.666667	926.833313	1023.000000	1023.000000	2046.000000
1.600000	0.027752	16.401350	5.595192	4.070950	2.433984	4.301224	0.000000	-10.000000	-0.075000	-1.466667	926.500000	1023.000000	1023.000000	2046.000000
1.620000	0.026912	15.904917	5.357268	3.966177	2.453003	4.128468	0.000000	-10.000000	-0.083333	-2.516667	925.833313	1023.000000	1023.000000	2046.000000
1.640000	0.026608	15.725095	5.048958	4.239779	2.508244	3.928114	0.000000	-10.000000	-0.066667	-3.133333	925.000000	1023.000000	1023.000000	2046.000000
1.660000	0.026429	15.619650	5.508993	3.854222	2.030567	4.225868	0.000000	-10.000000	-0.066667	-3.850000	923.833313	1023.000000	1023.000000	2046.000000
1.680000	0.026117	15.435408	4.776022	4.251298	2.527204	3.880883	0.000000	-10.000000	-0.058333	-4.566667	922.666687	1023.000000	1023.000000	2046.000000
1.700000	0.026339	15.566122	5.567445	3.850770	1.882190	4.265719	0.000000	-10.000000	-0.075000	-5.133334	921.166687	1023.000000	1023.000000	2046.000000
1.720000	0.026081	15.414140	4.774921	4.291570	2.523289	3.824358	0.000000	-10.000000	-0.066667	-5.583333	919.500000	1023.000000	1023.000000	2046.000000
1.740000	0.026642	15.745676	5.619959	3.910526	1.925287	4.289904	0.000000	-10.000000	-0.066667	-6.150000	917.500000	1023.000000	1023.000000	2046.000000
1.760000	0.026734	15.799696	4.873099	4.413343	2.594205	3.919048	0.000000	-10.000000	-0.050000	-6.750000	915.500000	1023.000000	1023.000000	2046.000000
1.780000	0.027552	16.282940	6.001800	3.949962	1.783097	4.548080	0.000000	-10.000000	-0.050000	-7.216667	913.166687	1023.000000	1023.000000	2046.000000
1.800000	0.027143	16.041477	4.953059	4.478987	2.645806	3.963626	0.000000	-10.000000	-0.050000	-7.383333	910.833313	1023.000000	1023.000000	2046.000000
1.820000	0.027985	16.539379	6.132822	4.053245	1.816130	4.537183	0.000000	-10.000000	-0.050000	-7.316667	908.166687	1023.000000	1023.000000	2046.000000
1.840000	0.027150	16.045460	5.193937	4.370816	2.535907	3.944800	0.000000	-10.000000	-0.050000	-7.350000	905.833313	1023.000000	1023.000000	2046.000000
1.860000	0.028014	16.556257	6.101898	4.117463	1.969089	4.367807	0.000000	-10.000000	-0.050000	-7.350000	903.333313	1023.000000	1023.000000	2046.000000
1.880000	0.027300	16.134033	5.362196	4.249050	2.587443	3.935343	0.000000	-10.000000	-0.050000	-7.583333	901.000000	1023.000000	1023.000000	2046.000000
1.900000	0.028056	16.581005	6.101423	4.068655	2.083445	4.327482	0.000000	-10.000000	-0.050000	-7.850000	898.333313	1023.000000	1023.000000	2046.000000
1.920000	0.027371	16.176395	5.567031	4.116740	2.501159	3.991466	0.000000	-10.000000	-0.050000	-8.200000	895.666687	1023.000000	1023.000000	2046.000000
1.940000	0.027984	16.538448	5.984287	4.126667	2.238652	4.188841	0.000000	-10.000000	-0.041667	-8.466667	892.833313	1023.000000	1023.000000	2046.000000
1.960000	0.027624	16.325699	5.817180	4.045961	2.411111	4.051446	0.000000	-10.000000	-0.041667	-8.750000	890.166687	1023.000000	1023.000000	2046.000000
1.980000	0.027908	16.493687	5.736799	4.208366	2.481606	4.066917	0.000000	-10.000000	-0.025000	-9.133333	887.166687	1023.000000	1023.000000	2046.000000
2.000000	0.027937	16.510998	6.066344	3.958005	2.266297	4.220351	0.000000	-10.000000	-0.016667	-9.766666	884.166687	1023.000000	1023.000000	2046.000000
2.020000	0.027776	16.415344	5.563088	4.267115	2.579438	4.005703	0.000000	-10.000000	0.000000	-10.533334	880.666687	1023.000000	1023.000000	2046.000000
2.040000	0.028149	16.635811	6.340271	3.838096	1.974899	4.482545	0.000000	-10.000000	0.000000	-11.316667	877.333313	1023.000000	1023.000000	2046.000000
2.060000	0.027609	16.317066	5.449346	4.250551	2.576964	4.040205	0.000000	-10.000000	0.000000	-12.100000	873.666687	1023.000000	1023.000000	2046.000000
2.080000	0.027979	16.535688	6.461512	3.775923	1.753223	4.545032	0.000000	-10.000000	0.008333	-12.883333	869.666687	1023.000000	1023.000000	2046.000000
2.100000	0.027271	16.117115	5.418695	4.190693	2.463896	4.043831	0.000000	-10.000000	0.025000	-13.750000	865.166687	1023.000000	1023.000000	2046.000000
2.120000	0.027666	16.350395	6.425504	3.842574	1.617300	4.465017	0.000000	-10.000000	0.041667	-14.450000	860.500000	1023.000000	1023.000000	2046.000000
2.140000	0.026610	15.726605	5.476163	4.207782	2.232973	3.809686	0.000000	-10.000000	0.050000	-15.116667	855.666687	1023.000000	1023.000000	2046.000000
2.160000	0.027062	15.993401	6.214248	4.023614	1.598108	4.157431	0.000000	-10.000000	0.058333	-15.700000	850.666687	1023.000000	1023.000000	2046.000000
2.180000	0.026170	15.466537	5.636979	4.130286	1.960191	3.739081	0.000000	-10.000000	0.083333	-16.416666	845.333313	1023.000000	1023.000000	2046.000000
2.200000	0.026276	15.529280	5.694974	4.259084	1.800253	3.774967	0.000000	-10.000000	0.125000	-17.183332	840.000000	1023.000000	1023.000000	2046.000000
2.220000	0.025878	15.293733	5.857150	3.998441	1.599862	3.838281	0.000000	-10.000000	0.150000	-18.033333	834.333313	1023.000000	1023.000000	2046.000000
2.240000	0.025431	15.029480	5.343229	4.296390	1.823699	3.566161	0.000000	-10.000000	0.175000	-18.900000	828.333313	1023.000000	1023.000000	2046.000000
2.260000	0.025216	14.902565	5.857550	3.904479	1.323949	3.816587	0.000000	-10.000000	0.200000	-19.783333	822.000000	1023.000000	1023.000000	2046.000000
2.280000	0.024361	14.397351	5.049089	4.307845	1.732376	3.308042	0.000000	-10.000000	0.216667	-20.616667	815.333313	1023.000000	1023.000000	2046.000000
2.300000	0.024426	14.436060	5.839324	3.784399	1.079680	3.732658	0.000000	-10.000000	0.250000	-21.233334	808.500000	1023.000000	1023.000000	2046.000000
2.320000	0.023491	13.883227	4.848936	4.266250	1.681556	3.086485	0.000000	-10.000000	0.266667	-21.800001	801.333313	1023.000000	1023.000000	2046.000000
2.340000	0.023545	13.915214	5.773518	3.689703	0.871841	3.580151	0.000000	-10.000000	0.291667	-22.316668	794.166687	1023.000000	1023.000000	2046.000000
2.360000	0.022542	13.322609	4.703385	4.147176	1.569641	2.902406	0.000000	-10.000000	0.283333	-22.616667	786.666687	1023.000000	1023.000000	2046.000000
2.380000	0.022821	13.487475	5.789998	3.632491	0.657334	3.407652	0.000000	-10.000000	0.266667	-22.466667	779.166687	1023.000000	1023.000000	2046.000000
2.400000	0.021738	12.847324	4.673973	4.115720	1.382405	2.675227	0.000000	-10.000000	0.258333	-22.083334	771.500000	1023.000000	1023.000000	2046.000000
2.420000	0.022035	13.022546	5.688773	3.620936	0.546660	3.166176	0.000000	-10.000000	0.250000	-21.900000	764.166687	1023.000000	1023.000000	2046.000000
2.440000	0.021211	12.535452	4.645992	4.052145	1.318653	2.518661	0.000000	-10.000000	0.250000	-21.733334	756.833313	1023.000000	1023.000000	2046.000000
2.460000	0.021771	12.866824	5.680612	3.607177	0.530804	3.048232	0.000000	-10.000000	0.250000	-21.600000	749.666687	1023.000000	1023.000000	2046.000000
2.480000	0.020942	12.376782	4.606120	4.037963	1.296568	2.436132	0.000000	-10.000000	0.250000	-21.300001	742.333313	1023.000000	1023.000000	2046.000000
2.500000	0.021367	12.628176	5.514801	3.667180	0.565879	2.880315	0.000000	-10.000000	0.241667	-21.116667	735.166687	1023.000000	1023.000000	2046.000000
2.520000	0.020169	11.919984	4.692835	3.891765	1.070928	2.264456	0.000000	-10.000000	0.225000	-20.883333	728.000000	1023.000000	1023.000000	2046.000000
2.540000	0.020265	11.976701	5.145917	3.819988	0.592859	2.417937	0.000000	-10.000000	0.191667	-20.450001	721.166687	1023.000000	1023.000000	2046.000000
2.560000	0.019646	11.610615	4.780241	3.790240	0.874700	2.165434	0.000000	-10.000000	0.175000	-20.166666	714.333313	1023.000000	1023.000000	2046.000000
2.580000	0.019212	11.354084	4.482609	3.983672	0.845773	2.042030	0.000000	-10.000000	0.158333	-19.799999	707.666687	1023.000000	1023.000000	2046.000000
2.600000	0.018994	11.225582	5.010852	3.593109	0.317120	2.304501	0.000000	-10.000000	0.166667	-19.700001	701.000000	1023.000000	1023.000000	2046.000000
2.620000	0.017798	10.518734	3.999887	3.874848	0.792236	1.851763	0.000000	-10.000000	0.158333	-19.500000	694.500000	1023.000000	1023.000000	2046.000000
2.640000	0.017476	10.328580	4.835467	3.261209	-0.059604	2.291508	0.000000	-10.000000	0.166667	-19.400000	688.000000	1023.000000	1023.000000	2046.000000
2.660000	0.015906	9.400268	3.702994	3.520423	0.582923	1.593928	0.000000	-10.000000	0.158333	-19.450001	681.500000	1023.000000	1023.000000	2046.000000
2.680000	0.015624	9.233781	4.494418	3.083099	-0.238379	1.894642	0.000000	-10.000000	0.158333	-19.450001	675.000000	1023.000000	1023.000000	2046.000000
2.700000	0.013696	8.094270	3.466446	3.262810	0.235275	1.129738	0.000000	-10.000000	0.150000	-19.200001	668.500000	1023.000000	1023.000000	2046.000000
2.720000	0.012671	7.488813	3.716021	2.994507	-0.429402	1.207687	0.000000	-10.000000	0.150000	-18.666666	662.000000	1023.000000	1023.000000	2046.000000
2.740000	0.010007	5.914375	2.783531	2.782475	-0.258877	0.607246	0.000000	-10.000000	0.150000	-18.300001	655.666687	1023.000000	1023.000000	2046.000000
2.760000	0.008458	4.998770	2.576840	2.575151	-0.670490	0.517268	0.000000	-10.000000	0.150000	-18.183334	649.500000	1023.000000	1023.000000	2046.000000
2.780000	0.006611	3.907111	2.216057	2.178828	-0.746233	0.258458	0.000000	-10.000000	0.150000	-18.333334	643.500000	1023.000000	1023.000000	2046.000000
2.800000	0.005422	3.204308	1.683134	2.238201	-0.749134	0.032108	0.000000	-10.000000	0.150000	-18.383333	637.500000	1023.000000	1023.000000	2046.000000
2.820000	0.004517	2.669752	1.887651	1.818568	-1.103668	0.067202	0.000000	-10.000000	0.150000	-18.350000	631.500000	1023.000000	1023.000000	2046.000000
2.840000	0.003299	1.949547	1.051705	2.075418	-0.825404	-0.352173	0.000000	-10.000000	0.150000	-18.350000	625.500000	1023.000000	1023.000000	2046.000000
2.860000	0.003023	1.786834	1.792283	1.512850	-1.572524	0.054224	0.000000	-10.000000	0.141667	-18.116667	619.333313	1023.000000	1023.000000	2046.000000
2.880000	0.001770	1.045923	0.680557	1.884142	-0.930783	-0.587993	0.000000	-10.000000	0.125000	-18.000000	611.333313	1023.000000	1023.000000	2046.000000
2.900000	0.001896	1.120806	1.678264	1.301161	-1.814174	-0.044444	0.000000	-10.000000	0.125000	-17.850000	601.333313	1023.000000	1023.000000	2046.000000
2.920000	0.000623	0.367973	0.560392	1.720733	-1.119751	-0.793402	0.000000	-10.000000	0.133333	-17.933334	593.500000	1023.000000	1023.000000	2046.000000
2.940000	0.001214	0.717742	1.588718	1.236766	-1.926278	-0.181463	0.000000	-10.000000	0.150000	-18.000000	589.500000	1023.000000	1023.000000	2046.000000
2.960000	0.000373	0.220343	0.596156	1.673845	-1.177032	-0.872625	0.000000	-10.000000	0.133333	-18.083334	587.500000	1023.000000	1023.000000	2046.000000
2.980000	0.000984	0.581400	1.510926	1.376405	-1.900598	-0.405332	0.000000	-10.000000	0.116667	-17.833334	583.500000	1023.000000	1023.000000	2046.000000
3.000000	0.000054	0.031683	0.658903	1.672603	-1.287146	-1.012676	0.000000	-10.000000	0.100000	-17.416666	577.500000	1023.000000	1023.000000	2046.000000
3.020000	0.000730	0.431357	1.418887	1.408345	-1.916763	-0.479112	0.000000	-10.000000	0.100000	-16.883333	571.500000	1023.000000	1023.000000	2046.000000
3.040000	-0.000329	-0.194726	0.601935	1.548029	-1.322295	-1.022395	0.000000	-10.000000	0.100000	-16.600000	565.833313	1023.000000	1023.000000	2046.000000
3.060000	0.000128	0.075882	1.166387	1.347742	-1.786849	-0.651399	0.000000	-10.000000	0.100000	-16.450001	560.166687	1023.000000	1023.000000	2046.000000
3.080000	-0.000614	-0.362837	0.786462	1.304610	-1.473068	-0.980841	0.000000	-10.000000	0.083333	-16.250000	554.833313	1023.000000	1023.000000	2046.000000
3.100000	-0.000712	-0.420991	0.599059	1.406516	-1.450383	-0.976184	0.000000	-10.000000	0.083333	-15.950001	549.333313	1023.000000	1023.000000	2046.000000
3.120000	-0.000717	-0.423842	1.203354	0.916261	-1.897132	-0.646326	0.000000	-10.000000	0.066667	-15.633334	544.166687	1023.000000	1023.000000	2046.000000
3.140000	-0.001410	-0.833317	0.290740	1.238186	-1.330860	-1.031383	0.000000	-10.000000	0.066667	-15.316667	538.833313	1023.000000	1023.000000	2046.000000
3.160000	-0.000985	-0.581864	1.263114	0.704079	-2.057472	-0.491585	0.000000	-10.000000	0.050000	-15.116667	533.666687	1023.000000	1023.000000	2046.000000
3.180000	-0.001966	-1.162149	0.219277	1.052024	-1.345673	-1.087776	0.000000	-10.000000	0.033333	-14.850000	528.500000	1023.000000	1023.000000	2046.000000
3.200000	-0.001463	-0.864476	1.208493	0.571343	-2.120985	-0.523326	0.000000	-10.000000	0.016667	-14.550000	523.666687	1023.000000	1023.000000	2046.000000
3.220000	-0.002378	-1.405471	0.213759	0.918666	-1.391406	-1.146491	0.000000	-10.000000	0.000000	-14.250000	518.833313	1023.000000	1023.000000	2046.000000
3.240000	-0.001949	-1.151968	1.068960	0.592398	-2.121402	-0.691925	0.000000	-10.000000	0.000000	-14.033334	514.166687	1023.000000	1023.000000	2046.000000
3.260000	-0.002853	-1.686386	0.362117	0.796281	-1.588472	-1.256312	0.000000	-10.000000	0.000000	-13.983334	509.500000	1023.000000	1023.000000	2046.000000
3.280000	-0.002404	-1.420521	0.738939	0.715550	-1.910481	-0.964529	0.000000	-10.000000	0.000000	-13.916667	504.833344	1023.000000	1023.000000	2046.000000
3.300000	-0.003052	-1.803965	0.463287	0.687974	-1.661950	-1.293276	0.000000	-10.000000	0.008333	-14.016666	500.166656	1023.000000	1023.000000	2046.000000
3.320000	-0.003043	-1.798468	0.367105	0.761204	-1.701399	-1.225379	0.000000	-10.000000	0.016667	-13.966667	495.500000	1023.000000	1023.000000	2046.000000
3.340000	-0.003411	-2.015640	0.537679	0.527867	-1.809104	-1.272082	0.000000	-10.000000	0.025000	-14.033334	490.833344	1023.000000	1023.000000	2046.000000
3.360000	-0.003328	-1.966936	0.388232	0.632621	-1.741373	-1.246415	0.000000	-10.000000	0.025000	-14.000000	486.000000	1023.000000	1023.000000	2046.000000
3.380000	-0.003803	-2.247317	0.473227	0.420455	-1.807155	-1.333844	0.000000	-10.000000	0.016667	-14.000000	481.166656	1023.000000	1023.000000	2046.000000
3.400000	-0.003807	-2.250014	0.329290	0.597634	-1.789265	-1.387672	0.000000	-10.000000	0.008333	-13.933333	476.500000	1023.000000	1023.000000	2046.000000
3.420000	-0.004174	-2.466559	0.436621	0.356345	-1.836870	-1.422655	0.000000	-10.000000	0.000000	-13.683333	472.000000	1023.000000	1023.000000	2046.000000
3.440000	-0.004339	-2.564286	0.111920	0.560962	-1.698247	-1.538921	0.000000	-10.000000	0.008333	-13.500000	467.500000	1023.000000	1023.000000	2046.000000
3.460000	-0.004474	-2.644105	0.432316	0.273860	-1.904917	-1.445364	0.000000	-10.000000	0.008333	-13.350000	463.000000	1023.000000	1023.000000	2046.000000
3.480000	-0.004824	-2.850876	-0.118693	0.505080	-1.610329	-1.626933	0.000000	-10.000000	0.008333	-13.333334	458.500000	1023.000000	1023.000000	2046.000000
3.500000	-0.004802	-2.837831	0.497183	0.050151	-2.067066	-1.318099	0.000000	-10.000000	0.000000	-13.066667	454.000000	1023.000000	1023.000000	2046.000000
3.520000	-0.005266	-3.112374	-0.231473	0.394939	-1.590323	-1.685517	0.000000	-10.000000	0.000000	-12.783334	449.500000	1023.000000	1023.000000	2046.000000
3.540000	-0.005291	-3.127009	0.412313	-0.019288	-2.097032	-1.423002	0.000000	-10.000000	0.000000	-12.466667	445.166656	1023.000000	1023.000000	2046.000000
3.560000	-0.005749	-3.397393	-0.381722	0.339235	-1.576292	-1.778614	0.000000	-10.000000	0.000000	-12.333334	441.000000	1023.000000	1023.000000	2046.000000
3.580000	-0.005518	-3.261275	0.528901	-0.160661	-2.284539	-1.344975	0.000000	-10.000000	0.000000	-12.066667	437.000000	1023.000000	1023.000000	2046.000000
3.600000	-0.006394	-3.778587	-0.421205	0.161343	-1.616650	-1.902074	0.000000	-10.000000	0.000000	-11.783334	433.000000	1023.000000	1023.000000	2046.000000
3.620000	-0.006023	-3.559505	0.353886	-0.122652	-2.263225	-1.527514	0.000000	-10.000000	0.000000	-11.450000	429.000000	1023.000000	1023.000000	2046.000000
3.640000	-0.006688	-3.952767	-0.323505	0.069845	-1.622760	-2.076347	0.000000	-10.000000	0.000000	-11.333334	425.000000	1023.000000	1023.000000	2046.000000
3.660000	-0.006169	-3.646158	0.045645	0.004581	-1.965228	-1.731155	0.000000	-10.000000	0.000000	-11.333334	421.333344	1023.000000	1023.000000	2046.000000
3.680000	-0.006459	-3.817557	-0.087609	-0.131126	-1.774400	-1.824422	0.000000	-10.000000	0.000000	-11.433333	417.666656	1023.000000	1023.000000	2046.000000
3.700000	-0.006512	-3.848875	-0.502974	-0.008335	-1.549820	-1.787745	0.000000	-10.000000	0.000000	-11.466666	415.333344	1023.000000	1023.000000	2046.000000
3.720000	-0.006732	-3.978345	0.072811	-0.424732	-2.047460	-1.578964	0.000000	-10.000000	0.000000	-11.500000	411.333344	1023.000000	1023.000000	2046.000000
3.740000	-0.007141	-4.220303	-0.888258	-0.040460	-1.415382	-1.876203	0.000000	-10.000000	0.000000	-11.516666	407.333344	1023.000000	1023.000000	2046.000000
3.760000	-0.007239	-4.278413	0.048344	-0.540365	-2.294657	-1.491735	0.000000	-10.000000	0.000000	-11.416667	402.000000	1023.000000	1023.000000	2046.000000
3.780000	-0.008160	-4.822759	-0.987550	-0.145822	-1.661483	-2.027904	0.000000	-10.000000	0.000000	-11.016667	398.333344	1023.000000	1023.000000	2046.000000
3.800000	-0.007993	-4.723980	-0.131160	-0.551400	-2.463921	-1.577499	0.000000	-10.000000	0.000000	-10.533334	394.666656	1023.000000	1023.000000	2046.000000
3.820000	-0.009463	-5.592410	-1.257954	-0.353809	-1.772109	-2.208539	0.000000	-10.000000	0.000000	-10.200001	391.333344	1023.000000	1023.000000	2046.000000
3.840000	-0.009416	-5.565036	-0.515757	-0.674501	-2.472504	-1.902275	0.000000	-10.000000	0.000000	-10.166667	387.833344	1023.000000	1023.000000	2046.000000
3.860000	-0.010623	-6.278122	-1.329342	-0.594904	-1.902271	-2.451605	0.000000	-10.000000	0.000000	-10.150001	384.500000	1023.000000	1023.000000	2046.000000
3.880000	-0.011047	-6.528947	-1.108531	-0.626539	-2.430070	-2.363808	0.000000	-10.000000	0.000000	-9.700000	381.000000	1023.000000	1023.000000	2046.000000
3.900000	-0.012577	-7.433067	-1.524469	-0.797853	-2.376367	-2.734377	0.000000	-10.000000	-0.008333	-8.633333	377.666656	1023.000000	1023.000000	2046.000000
3.920000	-0.014139	-8.356333	-1.996328	-0.893003	-2.641154	-2.825849	0.000000	-10.000000	-0.025000	-7.516667	374.833344	1023.000000	1023.000000	2046.000000
3.940000	-0.015953	-9.428108	-2.289056	-1.268374	-2.785762	-3.084916	0.000000	-10.000000	-0.041667	-6.700000	372.333344	1023.000000	1023.000000	2046.000000
3.960000	-0.017152	-10.136833	-2.755494	-1.301862	-2.891556	-3.187921	0.000000	-10.000000	-0.050000	-6.500000	370.000000	1023.000000	1023.000000	2046.000000
3.980000	-0.018143	-10.722490	-2.653705	-1.653071	-3.158355	-3.257358	0.000000	-10.000000	-0.050000	-6.500000	367.666656	1023.000000	1023.000000	2046.000000
4.000000	-0.019054	-11.260753	-3.355255	-1.463585	-2.961811	-3.480101	0.000000	-10.000000	-0.050000	-6.616667	365.500000	1023.000000	1023.000000	2046.000000
4.020000	-0.019412	-11.472273	-2.862365	-1.808876	-3.440363	-3.360668	0.000000	-10.000000	-0.050000	-6.716667	363.500000	1023.000000	1023.000000	2046.000000
4.040000	-0.020152	-11.910001	-3.743644	-1.461739	-3.003173	-3.701445	0.000000	-10.000000	-0.041667	-6.883334	361.333344	1023.000000	1023.000000	2046.000000
4.060000	-0.020086	-11.870795	-2.950409	-1.890898	-3.674818	-3.354671	0.000000	-10.000000	-0.033333	-7.033333	359.833344	1023.000000	1023.000000	2046.000000
4.080000	-0.020774	-12.277348	-3.938491	-1.518036	-2.979788	-3.841032	0.000000	-10.000000	-0.025000	-7.150000	357.333344	1023.000000	1023.000000	2046.000000
4.100000	-0.020473	-12.099312	-2.999748	-1.900584	-3.784988	-3.413992	0.000000	-10.000000	-0.016667	-7.116667	354.833344	1023.000000	1023.000000	2046.000000
4.120000	-0.021018	-12.421783	-3.841373	-1.635320	-3.057519	-3.887570	0.000000	-10.000000	-0.008333	-7.083333	352.333344	1023.000000	1023.000000	2046.000000
4.140000	-0.020471	-12.098489	-3.106798	-1.718809	-3.682022	-3.590859	0.000000	-10.000000	-0.016667	-7.033333	350.000000	1023.000000	1023.000000	2046.000000
4.160000	-0.020539	-12.138741	-3.454976	-1.561244	-3.164044	-3.958477	0.000000	-10.000000	-0.033333	-7.016667	348.500000	1023.000000	1023.000000	2046.000000
4.180000	-0.020199	-11.937393	-3.484719	-1.420289	-3.251784	-3.780602	0.000000	-10.000000	-0.050000	-6.766667	345.500000	1023.000000	1023.000000	2046.000000
4.200000	-0.019791	-11.696445	-3.065641	-1.691446	-3.403434	-3.535924	0.000000	-10.000000	-0.050000	-6.500000	343.333344	1023.000000	1023.000000	2046.000000
4.220000	-0.019982	-11.809122	-3.702132	-1.433081	-2.981764	-3.692144	0.000000	-10.000000	-0.050000	-6.000000	340.500000	1023.000000	1023.000000	2046.000000
4.240000	-0.019433	-11.485106	-2.800896	-1.840553	-3.571226	-3.272432	0.000000	-10.000000	-0.050000	-5.533333	338.500000	1023.000000	1023.000000	2046.000000
4.260000	-0.019996	-11.817715	-3.558274	-1.581461	-2.889742	-3.788239	0.000000	-10.000000	-0.050000	-5.016667	336.500000	1023.000000	1023.000000	2046.000000
4.280000	-0.019422	-11.478560	-2.878596	-1.771644	-3.441552	-3.386769	0.000000	-10.000000	-0.050000	-4.733334	335.166656	1023.000000	1023.000000	2046.000000
4.300000	-0.019770	-11.684193	-3.280332	-1.750049	-2.927278	-3.726534	0.000000	-10.000000	-0.058333	-4.416667	333.500000	1023.000000	1023.000000	2046.000000
4.320000	-0.019516	-11.533731	-3.241814	-1.678260	-3.083939	-3.529717	0.000000	-10.000000	-0.058333	-4.066667	332.166656	1023.000000	1023.000000	2046.000000
4.340000	-0.019346	-11.433674	-2.904052	-2.026792	-3.143174	-3.359656	0.000000	-10.000000	-0.058333	-3.750000	330.333344	1023.000000	1023.000000	2046.000000
4.360000	-0.019585	-11.574480	-3.586226	-1.784474	-2.703569	-3.500210	0.000000	-10.000000	-0.050000	-3.866667	329.000000	1023.000000	1023.000000	2046.000000
4.380000	-0.019140	-11.311701	-2.670798	-2.225241	-3.372396	-3.043266	0.000000	-10.000000	-0.050000	-4.300000	327.666656	1023.000000	1023.000000	2046.000000
4.400000	-0.019580	-11.572051	-3.535693	-1.943702	-2.639493	-3.453163	0.000000	-10.000000	-0.050000	-4.750000	326.166656	1023.000000	1023.000000	2046.000000
4.420000	-0.019156	-11.321396	-2.793714	-2.047418	-3.285990	-3.194274	0.000000	-10.000000	-0.041667	-5.116667	324.666656	1023.000000	1023.000000	2046.000000
4.440000	-0.019570	-11.566052	-3.248855	-1.998547	-2.771466	-3.547183	0.000000	-10.000000	-0.041667	-5.333333	323.000000	1023.000000	1023.000000	2046.000000
4.460000	-0.019407	-11.469275	-3.267200	-1.867773	-2.909739	-3.424564	0.000000	-10.000000	-0.041667	-5.533333	321.333344	1023.000000	1023.000000	2046.000000
4.480000	-0.019167	-11.327827	-2.928164	-2.181091	-2.980104	-3.238469	0.000000	-10.000000	-0.050000	-5.616667	320.166656	1023.000000	1023.000000	2046.000000
4.500000	-0.019438	-11.488115	-3.547853	-1.937202	-2.608791	-3.394270	0.000000	-10.000000	-0.041667	-5.750000	318.166656	1023.000000	1023.000000	2046.000000
4.520000	-0.019037	-11.250752	-2.719836	-2.408082	-3.186773	-2.936061	0.000000	-10.000000	-0.033333	-5.850000	316.833344	1023.000000	1023.000000	2046.000000
4.540000	-0.019597	-11.581663	-3.604816	-2.075256	-2.534119	-3.367473	0.000000	-10.000000	-0.025000	-5.983334	314.833344	1023.000000	1023.000000	2046.000000
4.560000	-0.019117	-11.297914	-2.660667	-2.457977	-3.282347	-2.896923	0.000000	-10.000000	-0.033333	-5.950000	312.833344	1023.000000	1023.000000	2046.000000
4.580000	-0.019651	-11.613490	-3.557272	-2.131054	-2.514293	-3.410871	0.000000	-10.000000	-0.041667	-5.916667	310.833344	1023.000000	1023.000000	2046.000000
4.600000	-0.019265	-11.385797	-2.723095	-2.373153	-3.271200	-3.018348	0.000000	-10.000000	-0.050000	-5.633333	308.166656	1023.000000	1023.000000	2046.000000
4.620000	-0.019712	-11.649814	-3.352860	-2.223353	-2.601814	-3.471786	0.000000	-10.000000	-0.050000	-5.300000	306.166656	1023.000000	1023.000000	2046.000000
4.640000	-0.019423	-11.478986	-3.072444	-2.164958	-2.979527	-3.262057	0.000000	-10.000000	-0.050000	-4.933333	303.833344	1023.000000	1023.000000	2046.000000
4.660000	-0.019416	-11.474618	-3.065706	-2.370040	-2.786792	-3.252080	0.000000	-10.000000	-0.050000	-4.750000	302.166656	1023.000000	1023.000000	2046.000000
4.680000	-0.019551	-11.554829	-3.556889	-2.113093	-2.568025	-3.316822	0.000000	-10.000000	-0.050000	-4.683333	301.166656	1023.000000	1023.000000	2046.000000
4.700000	-0.019084	-11.278560	-2.725585	-2.549023	-3.121387	-2.882564	0.000000	-10.000000	-0.050000	-4.583333	300.000000	1023.000000	1023.000000	2046.000000
4.720000	-0.019439	-11.488566	-3.572869	-2.209430	-2.419109	-3.287158	0.000000	-10.000000	-0.050000	-4.416667	298.500000	1023.000000	1023.000000	2046.000000
4.740000	-0.018910	-11.175638	-2.732544	-2.397284	-3.068164	-2.977647	0.000000	-10.000000	-0.050000	-4.316667	296.500000	1023.000000	1023.000000	2046.000000
4.760000	-0.019176	-11.333051	-3.317191	-2.264561	-2.418350	-3.332948	0.000000	-10.000000	-0.050000	-4.300000	294.666656	1023.000000	1023.000000	2046.000000
4.780000	-0.018668	-11.032995	-3.106594	-2.172501	-2.667086	-3.086813	0.000000	-10.000000	-0.050000	-4.383333	293.833344	1023.000000	1023.000000	2046.000000
4.800000	-0.018611	-10.998948	-2.985808	-2.410718	-2.593113	-3.009310	0.000000	-10.000000	-0.050000	-4.183333	292.500000	1023.000000	1023.000000	2046.000000
4.820000	-0.018842	-11.135898	-3.546858	-2.105849	-2.356110	-3.127081	0.000000	-10.000000	-0.050000	-3.883333	291.000000	1023.000000	1023.000000	2046.000000
4.840000	-0.018553	-10.964559	-2.790949	-2.556776	-2.930061	-2.686773	0.000000	-10.000000	-0.050000	-3.533333	289.166656	1023.000000	1023.000000	2046.000000
4.860000	-0.019385	-11.456298	-3.612184	-2.308907	-2.390535	-3.144672	0.000000	-10.000000	-0.050000	-3.400000	288.333344	1023.000000	1023.000000	2046.000000
4.880000	-0.018942	-11.194715	-2.931787	-2.358500	-3.077151	-2.827278	0.000000	-10.000000	-0.050000	-3.316667	287.333344	1023.000000	1023.000000	2046.000000
4.900000	-0.019836	-11.723239	-3.621135	-2.307645	-2.507512	-3.286947	0.000000	-10.000000	-0.050000	-3.583333	286.166656	1023.000000	1023.000000	2046.000000
4.920000	-0.019792	-11.697279	-3.435272	-2.347019	-2.881987	-3.033000	0.000000	-10.000000	-0.050000	-3.800000	284.666656	1023.000000	1023.000000	2046.000000
4.940000	-0.020078	-11.866272	-3.471101	-2.482481	-2.686408	-3.226282	0.000000	-10.000000	-0.050000	-4.050000	283.833344	1023.000000	1023.000000	2046.000000
4.960000	-0.020557	-12.149429	-3.891206	-2.314864	-2.679370	-3.263989	0.000000	-10.000000	-0.050000	-3.583333	282.666656	1023.000000	1023.000000	2046.000000
4.980000	-0.021358	-12.622324	-3.555382	-2.677872	-3.140450	-3.248621	0.000000	-10.000000	-0.050000	-3.166667	281.833344	1023.000000	1023.000000	2046.000000
5.000000	-0.023095	-13.649262	-4.610280	-2.470161	-2.893627	-3.675195	0.000000	-10.000000	-0.050000	-1.833333	280.666656	1023.000000	1023.000000	2046.000000
5.020000	-0.024210	-14.308207	-4.144227	-3.037556	-3.664270	-3.462153	0.000000	-10.000000	-0.050000	-0.916667	280.333344	1023.000000	1023.000000	2046.000000
5.040000	-0.025810	-15.253498	-5.313356	-2.818300	-3.137340	-3.984502	0.000000	-10.000000	-0.058333	0.000000	280.000000	1023.000000	1023.000000	2046.000000
5.060000	-0.026323	-15.556618	-4.573087	-3.276634	-4.016505	-3.690391	0.000000	-10.000000	-0.058333	0.000000	280.000000	1023.000000	1023.000000	2046.000000
5.080000	-0.027488	-16.245207	-5.504196	-3.029326	-3.390309	-4.321376	0.000000	-10.000000	-0.058333	0.000000	280.000000	1023.000000	1023.000000	2046.000000
5.100000	-0.027352	-16.164772	-4.998469	-3.086544	-4.008510	-4.071249	0.000000	-10.000000	-0.050000	0.000000	280.000000	1023.000000	1023.000000	2046.000000
5.120000	-0.027979	-16.535748	-5.469440	-3.003834	-3.572747	-4.489727	0.000000	-10.000000	-0.050000	0.000000	280.000000	1023.000000	1023.000000	2046.000000
5.140000	-0.027943	-16.514174	-5.549751	-2.828265	-3.769476	-4.366682	0.000000	-10.000000	-0.050000	0.000000	280.000000	1023.000000	1023.000000	2046.000000
5.160000	-0.027950	-16.518333	-5.233507	-3.035649	-3.919532	-4.329646	0.000000	-10.000000	-0.050000	0.000000	280.000000	1023.000000	1023.000000	2046.000000
5.180000	-0.028047	-16.576038	-5.785369	-2.760359	-3.590034	-4.440276	0.000000	-10.000000	-0.050000	0.000000	280.000000	1023.000000	1023.000000	2046.000000
5.200000	-0.027564	-16.290577	-4.962326	-3.104940	-4.134262	-4.089049	0.000000	-10.000000	-0.050000	-0.700000	280.000000	1023.000000	1023.000000	2046.000000
5.220000	-0.027835	-16.450687	-5.807096	-2.805269	-3.434447	-4.403876	0.000000	-10.000000	-0.050000	-1.400000	280.000000	1023.000000	1023.000000	2046.000000
5.240000	-0.027050	-15.986501	-4.791948	-2.956007	-4.212481	-4.026064	0.000000	-10.000000	-0.050000	-2.183333	279.833344	1023.000000	1023.000000	2046.000000
5.260000	-0.027155	-16.048874	-5.294899	-2.730215	-3.548677	-4.475082	0.000000	-10.000000	-0.050000	-2.100000	279.500000	1023.000000	1023.000000	2046.000000
5.280000	-0.026462	-15.638842	-4.985088	-2.568165	-3.848627	-4.236961	0.000000	-10.000000	-0.050000	-1.400000	279.166656	1023.000000	1023.000000	2046.000000
5.300000	-0.026388	-15.595096	-4.942533	-2.662974	-3.629069	-4.360520	0.000000	-10.000000	-0.050000	-0.616667	279.000000	1023.000000	1023.000000	2046.000000
5.320000	-0.025985	-15.357128	-5.038083	-2.432150	-3.619817	-4.267079	0.000000	-10.000000	-0.050000	0.000000	279.000000	1023.000000	1023.000000	2046.000000
5.340000	-0.025607	-15.134013	-4.718541	-2.674785	-3.585972	-4.154716	0.000000	-10.000000	-0.050000	0.000000	279.000000	1023.000000	1023.000000	2046.000000
5.360000	-0.025406	-15.014940	-4.957788	-2.431643	-3.461020	-4.164489	0.000000	-10.000000	-0.050000	0.000000	279.000000	1023.000000	1023.000000	2046.000000
5.380000	-0.024888	-14.708751	-4.432440	-2.812424	-3.589657	-3.874230	0.000000	-10.000000	-0.058333	0.000000	279.000000	1023.000000	1023.000000	2046.000000
5.400000	-0.024944	-14.741776	-5.019807	-2.517899	-3.174506	-4.029564	0.000000	-10.000000	-0.058333	0.000000	279.000000	1023.000000	1023.000000	2046.000000
5.420000	-0.024405	-14.423151	-4.178641	-2.924029	-3.680515	-3.639965	0.000000	-10.000000	-0.058333	0.000000	279.000000	1023.000000	1023.000000	2046.000000
5.440000	-0.024660	-14.574199	-4.929706	-2.641395	-3.095379	-3.907718	0.000000	-10.000000	-0.050000	0.000000	279.000000	1023.000000	1023.000000	2046.000000
5.460000	-0.023889	-14.118633	-4.002158	-3.004430	-3.666466	-3.445580	0.000000	-10.000000	-0.050000	0.000000	279.000000	1023.000000	1023.000000	2046.000000
5.480000	-0.024360	-14.396686	-4.848615	-2.628348	-3.024137	-3.895585	0.000000	-10.000000	-0.050000	0.000000	279.000000	1023.000000	1023.000000	2046.000000
5.500000	-0.023693	-14.002292	-3.946620	-2.985836	-3.648877	-3.420957	0.000000	-10.000000	-0.050000	-0.616667	279.000000	1023.000000	1023.000000	2046.000000
5.520000	-0.024087	-14.235583	-4.814594	-2.662517	-2.935170	-3.823301	0.000000	-10.000000	-0.050000	-1.233333	279.000000	1023.000000	1023.000000	2046.000000
5.540000	-0.023497	-13.886921	-3.883657	-2.972159	-3.676083	-3.355022	0.000000	-10.000000	-0.050000	-1.966667	278.833344	1023.000000	1023.000000	2046.000000
5.560000	-0.023976	-14.169881	-4.721204	-2.741672	-2.920715	-3.786290	0.000000	-10.000000	-0.050000	-2.166667	278.333344	1023.000000	1023.000000	2046.000000
5.580000	-0.023564	-13.926601	-3.884399	-2.947242	-3.687144	-3.407816	0.000000	-10.000000	-0.050000	-2.450000	277.500000	1023.000000	1023.000000	2046.000000
5.600000	-0.023986	-14.175534	-4.622697	-2.801074	-2.919885	-3.831878	0.000000	-10.000000	-0.050000	-2.633333	276.166656	1023.000000	1023.000000	2046.000000
5.620000	-0.023466	-13.868486	-3.898416	-2.929422	-3.618760	-3.421889	0.000000	-10.000000	-0.050000	-2.733333	275.166656	1023.000000	1023.000000	2046.000000
5.640000	-0.023817	-14.075821	-4.495424	-2.826254	-2.906249	-3.847894	0.000000	-10.000000	-0.050000	-2.650000	274.333344	1023.000000	1023.000000	2046.000000
5.660000	-0.023163	-13.689580	-3.893588	-2.957841	-3.473306	-3.364845	0.000000	-10.000000	-0.050000	-2.550000	273.833344	1023.000000	1023.000000	2046.000000
5.680000	-0.023640	-13.971420	-4.524755	-2.810259	-2.826916	-3.809490	0.000000	-10.000000	-0.050000	-2.400000	273.000000	1023.000000	1023.000000	2046.000000
5.700000	-0.023105	-13.655074	-3.806148	-3.013874	-3.518033	-3.317020	0.000000	-10.000000	-0.050000	-2.233333	272.333344	1023.000000	1023.000000	2046.000000
5.720000	-0.023381	-13.818351	-4.432927	-2.863687	-2.796407	-3.725330	0.000000	-10.000000	-0.050000	-2.100000	271.666656	1023.000000	1023.000000	2046.000000
5.740000	-0.022814	-13.483114	-3.921400	-2.875387	-3.292967	-3.393360	0.000000	-10.000000	-0.050000	-2.100000	271.166656	1023.000000	1023.000000	2046.000000
5.760000	-0.022952	-13.564375	-4.248671	-2.854390	-2.773357	-3.687957	0.000000	-10.000000	-0.050000	-2.283333	270.500000	1023.000000	1023.000000	2046.000000
5.780000	-0.022329	-13.196212	-3.863098	-2.854170	-3.152900	-3.326045	0.000000	-10.000000	-0.050000	-2.433333	269.833344	1023.000000	1023.000000	2046.000000
5.800000	-0.022910	-13.539993	-4.200438	-2.870402	-2.810227	-3.658926	0.000000	-10.000000	-0.050000	-2.400000	268.833344	1023.000000	1023.000000	2046.000000
5.820000	-0.022258	-13.154280	-3.886809	-2.934229	-3.127001	-3.206240	0.000000	-10.000000	-0.050000	-2.300000	268.000000	1023.000000	1023.000000	2046.000000
5.840000	-0.023012	-13.599817	-4.319052	-2.942080	-2.741257	-3.597428	0.000000	-10.000000	-0.050000	-2.183333	267.166656	1023.000000	1023.000000	2046.000000
5.860000	-0.022404	-13.240962	-3.915343	-2.832217	-3.272583	-3.220820	0.000000	-10.000000	-0.050000	-2.083333	266.666656	1023.000000	1023.000000	2046.000000
5.880000	-0.022873	-13.517902	-4.342708	-2.815618	-2.794071	-3.565506	0.000000	-10.000000	-0.050000	-2.050000	266.166656	1023.000000	1023.000000	2046.000000
5.900000	-0.022916	-13.543652	-4.294102	-2.765155	-3.093801	-3.390593	0.000000	-10.000000	-0.050000	-2.516667	265.500000	1023.000000	1023.000000	2046.000000
5.920000	-0.023205	-13.714375	-4.282879	-2.974083	-2.940294	-3.517119	0.000000	-10.000000	-0.050000	-3.066667	265.000000	1023.000000	1023.000000	2046.000000
5.940000	-0.023306	-13.773834	-4.447903	-2.841295	-3.037435	-3.447202	0.000000	-10.000000	-0.041667	-3.500000	264.166656	1023.000000	1023.000000	2046.000000
5.960000	-0.024156	-14.275995	-4.417603	-3.099777	-3.157468	-3.601147	0.000000	-10.000000	-0.041667	-3.333333	263.333344	1023.000000	1023.000000	2046.000000
5.980000	-0.025489	-15.064204	-5.071293	-2.937374	-3.236011	-3.819526	0.000000	-10.000000	-0.041667	-2.733333	262.166656	1023.000000	1023.000000	2046.000000
6.000000	-0.026795	-15.836081	-4.853458	-3.388596	-3.772115	-3.821911	0.000000	-10.000000	-0.050000	-1.600000	261.333344	1023.000000	1023.000000	2046.000000
6.020000	-0.028315	-16.734224	-5.752769	-3.292163	-3.547881	-4.141412	0.000000	-10.000000	-0.050000	-0.583333	261.000000	1023.000000	1023.000000	2046.000000
6.040000	-0.028932	-17.098724	-5.314192	-3.691498	-4.079121	-4.013913	0.000000	-10.000000	-0.050000	0.000000	261.000000	1023.000000	1023.000000	2046.000000
6.060000	-0.029894	-17.667583	-6.128923	-3.439829	-3.732263	-4.366570	0.000000	-10.000000	-0.050000	0.000000	261.000000	1023.000000	1023.000000	2046.000000
6.080000	-0.030010	-17.735861	-5.666945	-3.703451	-4.087043	-4.278421	0.000000	-10.000000	-0.041667	0.000000	261.000000	1023.000000	1023.000000	2046.000000
6.100000	-0.030629	-18.101547	-6.365509	-3.416416	-3.797120	-4.522501	0.000000	-10.000000	-0.041667	0.000000	261.000000	1023.000000	1023.000000	2046.000000
6.120000	-0.030294	-17.903528	-5.746202	-3.648905	-4.250201	-4.258219	0.000000	-10.000000	-0.041667	0.000000	261.000000	1023.000000	1023.000000	2046.000000
6.140000	-0.030826	-18.218206	-6.508599	-3.310790	-3.775915	-4.622902	0.000000	-10.000000	-0.058333	0.000000	261.000000	1023.000000	1023.000000	2046.000000
6.160000	-0.030451	-17.996727	-5.736168	-3.529491	-4.330620	-4.400449	0.000000	-10.000000	-0.058333	0.000000	261.000000	1023.000000	1023.000000	2046.000000
6.180000	-0.030640	-18.108202	-6.451531	-3.284976	-3.766298	-4.605396	0.000000	-10.000000	-0.058333	0.000000	261.000000	1023.000000	1023.000000	2046.000000
6.200000	-0.030090	-17.782965	-5.656276	-3.537603	-4.305927	-4.283159	0.000000	-10.000000	-0.050000	-0.750000	260.833344	1023.000000	1023.000000	2046.000000
6.220000	-0.030216	-17.857557	-6.336281	-3.201800	-3.740969	-4.578507	0.000000	-10.000000	-0.050000	-1.500000	260.666656	1023.000000	1023.000000	2046.000000
6.240000	-0.029218	-17.267570	-5.418600	-3.413471	-4.264642	-4.170858	0.000000	-10.000000	-0.058333	-2.133333	260.333344	1023.000000	1023.000000	2046.000000
6.260000	-0.029345	-17.342604	-6.081447	-2.988928	-3.731376	-4.540854	0.000000	-10.000000	-0.058333	-1.733333	260.166656	1023.000000	1023.000000	2046.000000
6.280000	-0.028637	-16.924715	-5.427197	-3.242176	-3.988588	-4.266753	0.000000	-10.000000	-0.058333	-0.983333	260.000000	1023.000000	1023.000000	2046.000000
6.300000	-0.028549	-16.872740	-5.720975	-2.924670	-3.807377	-4.419718	0.000000	-10.000000	-0.050000	-0.350000	260.000000	1023.000000	1023.000000	2046.000000
6.320000	-0.028393	-16.780165	-5.545970	-3.003606	-3.663388	-4.567201	0.000000	-10.000000	-0.050000	0.000000	260.000000	1023.000000	1023.000000	2046.000000
6.340000	-0.028001	-16.548870	-5.345428	-2.979130	-3.940290	-4.284023	0.000000	-10.000000	-0.050000	0.000000	260.000000	1023.000000	1023.000000	2046.000000
6.360000	-0.027934	-16.508919	-5.497408	-3.073441	-3.509097	-4.428973	0.000000	-10.000000	-0.050000	0.000000	260.000000	1023.000000	1023.000000	2046.000000
6.380000	-0.027398	-16.192482	-5.169679	-3.077269	-3.847621	-4.097913	0.000000	-10.000000	-0.050000	0.000000	260.000000	1023.000000	1023.000000	2046.000000
6.400000	-0.027782	-16.419054	-5.470642	-3.113410	-3.419923	-4.415080	0.000000	-10.000000	-0.041667	0.000000	260.000000	1023.000000	1023.000000	2046.000000
6.420000	-0.026958	-15.931914	-4.781528	-3.327066	-4.017129	-3.806191	0.000000	-10.000000	-0.033333	0.000000	260.000000	1023.000000	1023.000000	2046.000000
6.440000	-0.027274	-16.118996	-5.440260	-3.164510	-3.325144	-4.189081	0.000000	-10.000000	-0.033333	0.000000	260.000000	1023.000000	1023.000000	2046.000000
6.460000	-0.026435	-15.623208	-4.610596	-3.403075	-3.911941	-3.697597	0.000000	-10.000000	-0.041667	0.000000	260.000000	1023.000000	1023.000000	2046.000000
6.480000	-0.026645	-15.747045	-5.380148	-3.091188	-3.257784	-4.017924	0.000000	-10.000000	-0.050000	0.000000	260.000000	1023.000000	1023.000000	2046.000000
6.500000	-0.026409	-15.607659	-4.870221	-3.256490	-3.501573	-3.979376	0.000000	-10.000000	-0.050000	-0.616667	260.000000	1023.000000	1023.000000	2046.000000
6.520000	-0.026503	-15.663141	-5.085367	-3.095298	-3.499319	-3.983158	0.000000	-10.000000	-0.050000	-1.233333	260.000000	1023.000000	1023.000000	2046.000000
6.540000	-0.026529	-15.678682	-5.078502	-3.222418	-3.232032	-4.145731	0.000000	-10.000000	-0.050000	-1.883333	260.000000	1023.000000	1023.000000	2046.000000
6.560000	-0.026249	-15.513325	-4.884098	-3.216261	-3.566280	-3.846686	0.000000	-10.000000	-0.050000	-1.966667	259.833344	1023.000000	1023.000000	2046.000000
6.580000	-0.026494	-15.657680	-5.112895	-3.307929	-3.145770	-4.091084	0.000000	-10.000000	-0.050000	-1.966667	259.500000	1023.000000	1023.000000	2046.000000
6.600000	-0.025942	-15.331672	-4.629293	-3.382877	-3.660423	-3.659077	0.000000	-10.000000	-0.050000	-1.850000	259.166656	1023.000000	1023.000000	2046.000000
6.620000	-0.026312	-15.550594	-5.243559	-3.295950	-3.045632	-3.965453	0.000000	-10.000000	-0.050000	-1.550000	259.000000	1023.000000	1023.000000	2046.000000
6.640000	-0.025398	-15.010209	-4.345781	-3.581182	-3.713880	-3.369366	0.000000	-10.000000	-0.050000	-1.283333	259.000000	1023.000000	1023.000000	2046.000000
6.660000	-0.025719	-15.199658	-5.168428	-3.258178	-2.992025	-3.781026	0.000000	-10.000000	-0.050000	-0.750000	259.000000	1023.000000	1023.000000	2046.000000
6.680000	-0.024982	-14.764216	-4.424373	-3.490019	-3.383851	-3.465974	0.000000	-10.000000	-0.050000	-0.350000	259.000000	1023.000000	1023.000000	2046.000000
6.700000	-0.025207	-14.897120	-5.017121	-3.225092	-2.997311	-3.657596	0.000000	-10.000000	-0.050000	0.000000	259.000000	1023.000000	1023.000000	2046.000000
6.720000	-0.024864	-14.694874	-4.724693	-3.284532	-2.998994	-3.686655	0.000000	-10.000000	-0.050000	0.283333	259.000000	1023.000000	1023.000000	2046.000000
6.740000	-0.024883	-14.705861	-4.756577	-3.244045	-3.156453	-3.548786	0.000000	-10.000000	-0.050000	1.033333	259.000000	1023.000000	1023.000000	2046.000000
6.760000	-0.025216	-14.902689	-4.920774	-3.295271	-2.931898	-3.754745	0.000000	-10.000000	-0.050000	2.000000	259.000000	1023.000000	1023.000000	2046.000000
6.780000	-0.024396	-14.418125	-4.396361	-3.340410	-3.499147	-3.182207	0.000000	-10.000000	-0.050000	2.766667	259.000000	1023.000000	1023.000000	2046.000000
6.800000	-0.024837	-14.678910	-5.103884	-3.221982	-2.841536	-3.511508	0.000000	-10.000000	-0.050000	2.950000	259.000000	1023.000000	1023.000000	2046.000000
6.820000	-0.023998	-14.182539	-4.379623	-3.455383	-3.427342	-2.920190	0.000000	-10.000000	-0.050000	2.766667	259.000000	1023.000000	1023.000000	2046.000000
6.840000	-0.024439	-14.443675	-5.174317	-3.152486	-2.772875	-3.343997	0.000000	-10.000000	-0.050000	2.850000	259.000000	1023.000000	1023.000000	2046.000000
6.860000	-0.024029	-14.201109	-4.476787	-3.439864	-3.350545	-2.933913	0.000000	-10.000000	-0.066667	3.450000	259.000000	1023.000000	1023.000000	2046.000000
6.880000	-0.025223	-14.906816	-5.386004	-3.176173	-2.980698	-3.363940	0.000000	-10.000000	-0.083333	4.633333	259.000000	1023.000000	1023.000000	2046.000000
6.900000	-0.025826	-15.263188	-4.968406	-3.497606	-3.642225	-3.154952	0.000000	-10.000000	-0.108333	6.100000	259.000000	1023.000000	1023.000000	2046.000000
6.920000	-0.027382	-16.182739	-6.003665	-3.371944	-3.256954	-3.550175	0.000000	-10.000000	-0.108333	7.700000	259.000000	1023.000000	1023.000000	2046.000000
6.940000	-0.027562	-16.289080	-5.448075	-3.758280	-3.947845	-3.134879	0.000000	-10.000000	-0.133333	9.133333	259.000000	1023.000000	1023.000000	2046.000000
6.960000	-0.028552	-16.874443	-6.437025	-3.529804	-3.405580	-3.502034	0.000000	-10.000000	-0.141667	10.366667	259.000000	1023.000000	1023.000000	2046.000000
6.980000	-0.028018	-16.558836	-5.801553	-3.817193	-3.859685	-3.080406	0.000000	-10.000000	-0.166667	11.383333	219.666672	1023.000000	1023.000000	2046.000000
7.000000	-0.028327	-16.741524	-6.569551	-3.507801	-3.323820	-3.340351	0.000000	-10.000000	-0.175000	12.883333	142.666672	1023.000000	1023.000000	2046.000000
7.020000	-0.027622	-16.324469	-5.969670	-3.628245	-3.651649	-3.074905	0.000000	-10.000000	-0.191667	13.950000	65.666664	1023.000000	1023.000000	2046.000000
7.040000	-0.027729	-16.388117	-6.582501	-3.303414	-3.275597	-3.226604	0.000000	-10.000000	-0.216667	14.933333	29.666666	1023.000000	1023.000000	2046.000000
7.060000	-0.026714	-15.788144	-5.993093	-3.440623	-3.442175	-2.912253	0.000000	-10.000000	-0.250000	15.666667	33.000000	1023.000000	1023.000000	2046.000000
7.080000	-0.026307	-15.547366	-6.499776	-3.209414	-2.936884	-2.901292	0.000000	-10.000000	-0.300000	16.733334	38.166668	1023.000000	1023.000000	2046.000000
7.100000	-0.025148	-14.862688	-5.871426	-3.381027	-3.024121	-2.586115	0.000000	-10.000000	-0.333333	18.216667	45.666668	1023.000000	1023.000000	2046.000000
7.120000	-0.024563	-14.516796	-6.145898	-3.120307	-2.723979	-2.526613	0.000000	-10.000000	-0.350000	19.200001	51.500000	1023.000000	1023.000000	2046.000000
7.140000	-0.023251	-13.741561	-5.728597	-3.132176	-2.496411	-2.384378	0.000000	-10.000000	-0.366667	20.516666	57.666668	1023.000000	1023.000000	2046.000000
7.160000	-0.022036	-13.023528	-5.555230	-2.929420	-2.514919	-2.023960	0.000000	-10.000000	-0.408333	21.716667	62.166668	1023.000000	1023.000000	2046.000000
7.180000	-0.021051	-12.441349	-5.392735	-2.957794	-2.116594	-1.974226	0.000000	-10.000000	-0.450000	23.200001	69.000000	1023.000000	1023.000000	2046.000000
7.200000	-0.019667	-11.623434	-5.048437	-2.818511	-2.243535	-1.512951	0.000000	-10.000000	-0.500000	24.800001	79.333336	1023.000000	1023.000000	2046.000000
7.220000	-0.018670	-11.033793	-5.144947	-2.832242	-1.573981	-1.482624	0.000000	-10.000000	-0.525000	25.866667	87.333336	1023.000000	1023.000000	2046.000000
7.240000	-0.017191	-10.160005	-4.531723	-2.771029	-1.894805	-0.962447	0.000000	-10.000000	-0.575000	27.150000	95.833336	1023.000000	1023.000000	2046.000000
7.260000	-0.016379	-9.679875	-4.665898	-2.773890	-1.188874	-1.051214	0.000000	-10.000000	-0.591667	27.983334	101.666664	1023.000000	1023.000000	2046.000000
7.280000	-0.014896	-8.803679	-4.116910	-2.733071	-1.418812	-0.534887	0.000000	-10.000000	-0.625000	29.133333	110.833336	1023.000000	1023.000000	2046.000000
7.300000	-0.014062	-8.310861	-4.178420	-2.803256	-0.761939	-0.567246	0.000000	-10.000000	-0.641667	29.883333	120.166664	1023.000000	1023.000000	2046.000000
7.320000	-0.012565	-7.426157	-3.565347	-2.750783	-1.008282	-0.101744	0.000000	-10.000000	-0.683333	30.799999	130.166672	1023.000000	1023.000000	2046.000000
7.340000	-0.011649	-6.884642	-3.691180	-2.748474	-0.307688	-0.137300	0.000000	-10.000000	-0.716667	31.416666	140.166672	1023.000000	1023.000000	2046.000000
7.360000	-0.009926	-5.866135	-2.914413	-2.744890	-0.662843	0.456011	0.000000	-10.000000	-0.741667	32.283333	150.666672	1023.000000	1023.000000	2046.000000
7.380000	-0.009115	-5.386987	-3.199903	-2.624869	0.117345	0.320440	0.000000	-10.000000	-0.758333	32.500000	161.166672	1023.000000	1023.000000	2046.000000
7.400000	-0.007379	-4.361182	-2.404354	-2.616091	-0.246145	0.905408	0.000000	-10.000000	-0.783333	33.033333	175.666672	1023.000000	1023.000000	2046.000000
7.420000	-0.006733	-3.979276	-2.713871	-2.492841	0.495689	0.731747	0.000000	-10.000000	-0.808333	33.216667	186.666672	1023.000000	1023.000000	2046.000000
7.440000	-0.004944	-2.922091	-1.867208	-2.528990	0.130526	1.343581	0.000000	-10.000000	-0.833333	33.683334	197.666672	1023.000000	1023.000000	2046.000000
7.460000	-0.004306	-2.544666	-2.269966	-2.319956	0.935011	1.110245	0.000000	-10.000000	-0.850000	34.166668	205.000000	1023.000000	1023.000000	2046.000000
7.480000	-0.002421	-1.430611	-1.359361	-2.390470	0.570595	1.748625	0.000000	-10.000000	-0.866667	34.799999	216.333328	1023.000000	1023.000000	2046.000000
7.500000	-0.001675	-0.989876	-1.754029	-2.142011	1.326380	1.579783	0.000000	-10.000000	-0.900000	35.683334	231.666672	1023.000000	1023.000000	2046.000000
7.520000	0.000364	0.214909	-0.845312	-2.225096	1.135459	2.149859	0.000000	-10.000000	-0.925000	36.216667	243.333328	1023.000000	1023.000000	2046.000000
7.540000	0.001178	0.696247	-1.228830	-1.961941	1.831064	2.055953	0.000000	-10.000000	-0.958333	36.733334	255.166672	1023.000000	1023.000000	2046.000000
7.560000	0.002710	1.601803	-0.446690	-1.990210	1.688874	2.349830	0.000000	-10.000000	-0.975000	36.933334	263.500000	1023.000000	1023.000000	2046.000000
7.580000	0.003347	1.977897	-0.697706	-1.763470	2.026944	2.412129	0.000000	-10.000000	-0.966667	37.166668	275.833344	1023.000000	1023.000000	2046.000000
7.600000	0.005058	2.989072	-0.087739	-1.699068	2.138006	2.637873	0.000000	-10.000000	-0.958333	37.333332	292.333344	1023.000000	1023.000000	2046.000000
7.620000	0.005613	3.317552	-0.182634	-1.505539	2.290994	2.714732	0.000000	-10.000000	-0.941667	37.433334	304.666656	1023.000000	1023.000000	2046.000000
7.640000	0.007373	4.357233	0.341581	-1.379122	2.484386	2.910388	0.000000	-10.000000	-0.983333	37.500000	317.166656	1023.000000	1023.000000	2046.000000
7.660000	0.008920	5.271478	0.557491	-0.958597	2.501143	3.171441	0.000000	-10.000000	-0.975000	37.433334	325.500000	1023.000000	1023.000000	2046.000000
7.680000	0.010405	6.149637	0.831819	-0.795766	2.902440	3.211144	0.000000	-10.000000	-0.983333	37.183334	338.000000	1023.000000	1023.000000	2046.000000
7.700000	0.011841	6.997871	1.164465	-0.409954	2.781516	3.461845	0.000000	-10.000000	-0.933333	36.950001	350.500000	1023.000000	1023.000000	2046.000000
7.720000	0.012841	7.588797	1.384809	-0.410710	3.137271	3.477426	0.000000	-10.000000	-0.941667	36.616665	362.833344	1023.000000	1023.000000	2046.000000
7.740000	0.012795	7.561553	1.330247	-0.283939	2.977652	3.537592	0.000000	-10.000000	-0.908333	36.516666	375.000000	1023.000000	1023.000000	2046.000000
7.760000	0.012392	7.323387	1.455944	-0.442879	2.900624	3.409698	0.000000	-10.000000	-0.916667	36.216667	387.333344	1023.000000	1023.000000	2046.000000
7.780000	0.011737	6.936707	1.052198	-0.325533	2.882620	3.327423	0.000000	-10.000000	-0.916667	36.049999	399.666656	1023.000000	1023.000000	2046.000000
7.800000	0.012023	7.105416	1.398764	-0.441168	2.769190	3.378631	0.000000	-10.000000	-0.925000	36.266666	412.000000	1023.000000	1023.000000	2046.000000
7.820000	0.011971	7.075156	0.906040	-0.257270	3.080140	3.346245	0.000000	-10.000000	-0.925000	36.366669	424.000000	1023.000000	1023.000000	2046.000000
7.840000	0.013103	7.743972	1.624078	-0.242665	2.718506	3.644053	0.000000	-10.000000	-0.916667	36.316669	436.000000	1023.000000	1023.000000	2046.000000
7.860000	0.013326	7.875386	1.182240	0.001543	3.237631	3.453971	0.000000	-10.000000	-0.933333	36.066669	448.000000	1023.000000	1023.000000	2046.000000
7.880000	0.014534	8.589840	1.907633	0.171744	2.750126	3.760337	0.000000	-10.000000	-0.925000	36.283337	460.000000	1023.000000	1023.000000	2046.000000
7.900000	0.014994	8.861346	1.653507	0.431243	3.346392	3.430204	0.000000	-10.000000	-0.916667	36.366669	472.000000	1023.000000	1023.000000	2046.000000
7.920000	0.016278	9.620125	2.073654	0.734128	3.086697	3.725646	0.000000	-10.000000	-0.891667	35.966667	484.000000	1023.000000	1023.000000	2046.000000
7.940000	0.017237	10.187190	2.208172	0.875730	3.483468	3.619820	0.000000	-10.000000	-0.866667	35.250000	496.000000	1023.000000	1023.000000	2046.000000
7.960000	0.018395	10.871614	2.382068	1.193866	3.452225	3.843454	0.000000	-10.000000	-0.833333	34.549999	508.000000	1023.000000	1023.000000	2046.000000
7.980000	0.020090	11.873368	2.865760	1.220762	3.706896	4.079950	0.000000	-10.000000	-0.800000	34.016666	519.666687	1023.000000	1023.000000	2046.000000
8.000000	0.020826	12.308292	2.703238	1.503382	3.943431	4.158242	0.000000	-10.000000	-0.800000	33.566666	531.166687	1023.000000	1023.000000	2046.000000
8.020000	0.022785	13.466076	3.565755	1.594149	3.749299	4.556872	0.000000	-10.000000	-0.808333	33.283333	542.333313	1023.000000	1023.000000	2046.000000
8.040000	0.023836	14.087300	3.311268	1.892490	4.277318	4.606224	0.000000	-10.000000	-0.833333	33.150002	553.500000	1023.000000	1023.000000	2046.000000
8.060000	0.025836	15.269144	4.200480	1.991485	3.976689	5.100491	0.000000	-10.000000	-0.850000	33.366669	564.500000	1023.000000	1023.000000	2046.000000
8.080000	0.026766	15.818459	4.042009	2.146057	4.594423	5.035969	0.000000	-10.000000	-0.858333	33.799999	575.666687	1023.000000	1023.000000	2046.000000
8.100000	0.028323	16.738747	4.681128	2.334963	4.347564	5.375093	0.000000	-10.000000	-0.833333	33.983334	586.833313	1023.000000	1023.000000	2046.000000
8.120000	0.029383	17.365059	4.808071	2.388629	4.892904	5.275455	0.000000	-10.000000	-0.808333	33.533333	598.166687	1023.000000	1023.000000	2046.000000
8.140000	0.030590	18.078737	5.033515	2.628859	4.897713	5.518650	0.000000	-10.000000	-0.775000	33.049999	609.333313	1023.000000	1023.000000	2046.000000
8.160000	0.031960	18.888327	5.450287	2.603202	5.167007	5.667830	0.000000	-10.000000	-0.775000	32.566666	620.500000	1023.000000	1023.000000	2046.000000
8.180000	0.032836	19.406273	5.464923	2.780199	5.293802	5.867350	0.000000	-10.000000	-0.750000	32.650002	631.500000	1023.000000	1023.000000	2046.000000
8.200000	0.034347	20.299284	5.992365	2.822429	5.440275	6.044214	0.000000	-10.000000	-0.725000	32.150002	646.166687	1023.000000	1023.000000	2046.000000
8.220000	0.035167	20.783705	5.938025	3.008396	5.644102	6.193182	0.000000	-10.000000	-0.691667	31.833334	657.166687	1023.000000	1023.000000	2046.000000
8.240000	0.036783	21.738934	6.473668	3.075269	5.772778	6.417218	0.000000	-10.000000	-0.666667	31.266668	668.000000	1023.000000	1023.000000	2046.000000
8.260000	0.037476	22.148050	6.413618	3.245897	5.924751	6.563785	0.000000	-10.000000	-0.683333	30.933334	675.000000	1023.000000	1023.000000	2046.000000
8.280000	0.039051	23.079187	6.890625	3.259078	6.080165	6.849319	0.000000	-10.000000	-0.691667	30.483334	685.333313	1023.000000	1023.000000	2046.000000
8.300000	0.039801	23.522213	6.780754	3.438699	6.322257	6.980504	0.000000	-10.000000	-0.708333	30.066668	695.500000	1023.000000	1023.000000	2046.000000
8.320000	0.041419	24.478548	7.336145	3.488587	6.376518	7.277298	0.000000	-10.000000	-0.700000	29.933334	705.500000	1023.000000	1023.000000	2046.000000
8.340000	0.041992	24.817398	7.092198	3.617934	6.729329	7.377937	0.000000	-10.000000	-0.700000	30.233334	715.500000	1023.000000	1023.000000	2046.000000
8.360000	0.043488	25.701500	7.674279	3.669027	6.651938	7.706256	0.000000	-10.000000	-0.716667	30.549999	725.500000	1023.000000	1023.000000	2046.000000
8.380000	0.043658	25.802008	7.399830	3.838628	6.922057	7.641493	0.000000	-10.000000	-0.708333	30.966667	735.666687	1023.000000	1023.000000	2046.000000
8.400000	0.045342	26.797371	7.956313	3.893415	6.935560	8.012082	0.000000	-10.000000	-0.708333	31.000000	746.000000	1023.000000	1023.000000	2046.000000
8.420000	0.045624	26.963541	7.637259	4.035324	7.289975	8.000983	0.000000	-10.000000	-0.691667	30.800001	756.333313	1023.000000	1023.000000	2046.000000
8.440000	0.047570	28.114075	8.357693	4.245943	7.074312	8.436128	0.000000	-10.000000	-0.691667	30.483334	766.666687	1023.000000	1023.000000	2046.000000
8.460000	0.048230	28.504221	8.102098	4.605031	7.528475	8.268617	0.000000	-10.000000	-0.658333	29.733334	777.000000	1023.000000	1023.000000	2046.000000
8.480000	0.049758	29.406952	8.803398	4.788621	7.206437	8.608497	0.000000	-10.000000	-0.625000	29.050001	787.166687	1023.000000	1023.000000	2046.000000
8.500000	0.049869	29.472437	8.511023	4.829235	7.697091	8.435089	0.000000	-10.000000	-0.600000	28.166668	800.000000	1023.000000	1023.000000	2046.000000
8.520000	0.049956	29.523985	8.875236	4.811442	7.272500	8.564806	0.000000	-10.000000	-0.600000	27.783335	809.333313	1023.000000	1023.000000	2046.000000
8.540000	0.048756	28.815023	8.412278	4.645720	7.570472	8.186553	0.000000	-10.000000	-0.575000	27.316668	818.666687	1023.000000	1023.000000	2046.000000
8.560000	0.047890	28.303171	8.357929	4.716501	7.114278	8.114462	0.000000	-10.000000	-0.550000	26.700001	824.833313	1023.000000	1023.000000	2046.000000
8.580000	0.047589	28.125172	8.235656	4.627523	7.348217	7.913775	0.000000	-10.000000	-0.533333	26.166668	834.000000	1023.000000	1023.000000	2046.000000
8.600000	0.046934	27.737797	7.930300	4.706193	7.270177	7.831126	0.000000	-10.000000	-0.550000	25.966667	842.833313	1023.000000	1023.000000	2046.000000
8.620000	0.047653	28.163008	8.287483	4.704775	7.202585	7.968166	0.000000	-10.000000	-0.566667	26.316668	851.500000	1023.000000	1023.000000	2046.000000
8.640000	0.047405	28.016386	7.856167	4.762126	7.520041	7.878052	0.000000	-10.000000	-0.566667	26.350000	860.166687	1023.000000	1023.000000	2046.000000
8.660000	0.048377	28.590776	8.375874	4.846823	7.214983	8.153095	0.000000	-10.000000	-0.558333	26.283335	869.000000	1023.000000	1023.000000	2046.000000
8.680000	0.048366	28.584562	8.052084	4.947571	7.637071	7.947835	0.000000	-10.000000	-0.541667	25.833334	878.000000	1023.000000	1023.000000	2046.000000
8.700000	0.049339	29.159357	8.564326	5.148891	7.258229	8.187909	0.000000	-10.000000	-0.533333	25.566668	886.666687	1023.000000	1023.000000	2046.000000
8.720000	0.049603	29.315189	8.352587	5.221130	7.669967	8.071505	0.000000	-10.000000	-0.516667	25.150000	895.333313	1023.000000	1023.000000	2046.000000
8.740000	0.050796	30.020569	8.848144	5.449815	7.434593	8.288018	0.000000	-10.000000	-0.508333	24.683334	903.666687	1023.000000	1023.000000	2046.000000
8.760000	0.051068	30.181423	8.621336	5.442042	7.871444	8.246600	0.000000	-10.000000	-0.475000	24.250000	912.000000	1023.000000	1023.000000	2046.000000
8.780000	0.052436	30.989948	9.086192	5.695498	7.780837	8.427422	0.000000	-10.000000	-0.458333	23.566668	920.000000	1023.000000	1023.000000	2046.000000
8.800000	0.052545	31.054136	8.819823	5.705753	8.117954	8.410607	0.000000	-10.000000	-0.458333	23.233334	928.000000	1023.000000	1023.000000	2046.000000
8.820000	0.054182	32.021347	9.446325	5.942660	7.925006	8.707356	0.000000	-10.000000	-0.441667	22.933334	936.000000	1023.000000	1023.000000	2046.000000
8.840000	0.054792	32.382164	9.322790	5.959525	8.313501	8.786345	0.000000	-10.000000	-0.441667	22.616667	943.666687	1023.000000	1023.000000	2046.000000
8.860000	0.056488	33.384136	9.936896	6.204416	8.206281	9.036544	0.000000	-10.000000	-0.416667	22.316668	951.333313	1023.000000	1023.000000	2046.000000
8.880000	0.057133	33.765610	9.826479	6.128698	8.682341	9.128091	0.000000	-10.000000	-0.450000	22.350000	963.666687	1023.000000	1023.000000	2046.000000
8.900000	0.058467	34.553715	10.451398	6.226958	8.498062	9.377295	0.000000	-10.000000	-0.450000	22.716667	976.333313	1023.000000	1023.000000	2046.000000
8.920000	0.058887	34.802197	10.439811	6.098170	8.850423	9.413791	0.000000	-10.000000	-0.450000	22.516666	988.666687	1023.000000	1023.000000	2046.000000
8.940000	0.060189	35.571503	10.978074	6.227806	8.715258	9.650366	0.000000	-10.000000	-0.433333	21.966667	993.666687	1023.000000	1023.000000	2046.000000
8.960000	0.060413	35.704254	10.842789	6.130040	9.099041	9.632384	0.000000	-10.000000	-0.425000	21.500000	996.000000	1023.000000	1023.000000	2046.000000
8.980000	0.061650	36.435291	11.332770	6.287848	8.936064	9.878610	0.000000	-10.000000	-0.391667	21.000000	998.666687	1023.000000	1023.000000	2046.000000
9.000000	0.062080	36.689167	11.251649	6.225079	9.342806	9.869633	0.000000	-10.000000	-0.333333	19.799999	1003.500000	1023.000000	1023.000000	2046.000000
9.020000	0.062753	37.087212	11.639938	6.450747	9.030238	9.966288	0.000000	-10.000000	-0.275000	17.733334	1010.666687	1023.000000	1023.000000	2046.000000
9.040000	0.063224	37.365482	11.550959	6.399062	9.472854	9.942607	0.000000	-10.000000	-0.225000	15.533334	1016.833313	1023.000000	1023.000000	2046.000000
9.060000	0.063777	37.692139	11.876571	6.535145	9.137959	10.142463	0.000000	-10.000000	-0.191667	13.050000	1022.500000	1023.000000	1023.000000	2046.000000
9.080000	0.064326	38.016624	11.832646	6.534328	9.555719	10.093931	0.000000	-10.000000	-0.141667	11.066667	1027.166626	1023.000000	1023.000000	2046.000000
9.100000	0.064782	38.286068	12.002280	6.707963	9.311273	10.264553	0.000000	-10.000000	-0.116667	8.850000	1031.166626	1023.000000	1023.000000	2046.000000
9.120000	0.065383	38.641430	11.992975	6.707692	9.691988	10.248775	0.000000	-10.000000	-0.100000	6.850000	1034.500000	1023.000000	1023.000000	2046.000000
9.140000	0.065179	38.520729	12.042501	6.800998	9.356812	10.320418	0.000000	-10.000000	-0.100000	4.700000	1037.166626	1023.000000	1023.000000	2046.000000
9.160000	0.065853	38.919216	12.047064	6.920595	9.783313	10.168243	0.000000	-10.000000	-0.100000	2.166667	1039.166626	1023.000000	1023.000000	2046.000000
9.180000	0.065128	38.490471	11.910682	6.880633	9.459389	10.239770	0.000000	-10.000000	-0.083333	-0.050000	1040.333374	1023.000000	1023.000000	2046.000000
9.200000	0.066235	39.145016	12.197577	7.191650	9.490631	10.265157	0.000000	-10.000000	-0.083333	-1.733333	1040.833374	1023.000000	1023.000000	2046.000000
9.220000	0.066094	39.061787	11.970093	7.193556	9.525414	10.372725	0.000000	-10.000000	-0.083333	-2.333333	1041.000000	1023.000000	1023.000000	2046.000000
9.240000	0.066748	39.448021	12.299212	7.462005	9.289729	10.397076	0.000000	-10.000000	-0.083333	-2.883333	1041.000000	1023.000000	1023.000000	2046.000000
9.260000	0.066535	39.322216	12.144695	7.333533	9.550019	10.293968	0.000000	-10.000000	-0.075000	-3.833333	1041.000000	1023.000000	1023.000000	2046.000000
9.280000	0.065418	38.662327	12.093471	7.324111	9.137310	10.107433	0.000000	-10.000000	-0.066667	-4.850000	1041.000000	1023.000000	1023.000000	2046.000000
9.300000	0.063918	37.775467	11.766940	7.094362	9.195214	9.718951	0.000000	-10.000000	-0.066667	-5.566667	1041.000000	1023.000000	1023.000000	2046.000000
9.320000	0.061375	36.272797	11.154787	6.811970	8.781851	9.524189	0.000000	-10.000000	-0.058333	-5.850000	1041.000000	1023.000000	1023.000000	2046.000000
9.340000	0.060541	35.779579	11.035701	6.873252	8.676728	9.193899	0.000000	-10.000000	-0.066667	-5.666667	1041.000000	1023.000000	1023.000000	2046.000000
9.360000	0.058685	34.683117	10.543511	6.507087	8.476416	9.156102	0.000000	-10.000000	-0.075000	-5.183333	1041.000000	1023.000000	1023.000000	2046.000000
9.380000	0.058688	34.684402	10.610046	6.698349	8.405188	8.970819	0.000000	-10.000000	-0.100000	-4.300000	1041.000000	1023.000000	1023.000000	2046.000000
9.400000	0.057316	33.873566	10.218114	6.388323	8.300827	8.966300	0.000000	-10.000000	-0.091667	-3.283334	1041.000000	1023.000000	1023.000000	2046.000000
9.420000	0.057525	33.997063	10.378441	6.666037	8.149971	8.802612	0.000000	-10.000000	-0.091667	-2.333333	1041.000000	1023.000000	1023.000000	2046.000000
9.440000	0.056814	33.576900	10.133948	6.460215	8.180404	8.802336	0.000000	-10.000000	-0.075000	-1.666667	1041.000000	1023.000000	1023.000000	2046.000000
9.460000	0.056991	33.681843	10.323157	6.754040	7.968656	8.635991	0.000000	-10.000000	-0.083333	-1.533333	1041.000000	1023.000000	1023.000000	2046.000000
9.480000	0.056535	33.412262	10.119076	6.529954	8.074240	8.688990	0.000000	-10.000000	-0.075000	-1.800000	1041.000000	1023.000000	1023.000000	2046.000000
9.500000	0.056867	33.608631	10.310905	6.803600	7.942621	8.551505	0.000000	-10.000000	-0.066667	-2.566667	1041.000000	1023.000000	1023.000000	2046.000000
9.520000	0.056597	33.449039	10.175278	6.587566	8.070219	8.615976	0.000000	-10.000000	-0.050000	-3.383333	1041.000000	1023.000000	1023.000000	2046.000000
9.540000	0.057007	33.691025	10.300240	6.792090	8.012807	8.585887	0.000000	-10.000000	-0.058333	-4.033333	1041.000000	1023.000000	1023.000000	2046.000000
9.560000	0.057018	33.697876	10.252015	6.605658	8.142926	8.697277	0.000000	-10.000000	-0.058333	-4.433333	1041.000000	1023.000000	1023.000000	2046.000000
9.580000	0.057399	33.922695	10.451952	6.828760	7.939565	8.702416	0.000000	-10.000000	-0.075000	-4.333333	1041.000000	1023.000000	1023.000000	2046.000000
9.600000	0.057913	34.226387	10.479106	6.758122	8.229885	8.759273	0.000000	-10.000000	-0.083333	-4.000000	1041.000000	1023.000000	1023.000000	2046.000000
9.620000	0.058061	34.313889	10.551689	6.842567	8.040431	8.879203	0.000000	-10.000000	-0.100000	-3.383333	1041.000000	1023.000000	1023.000000	2046.000000
9.640000	0.058876	34.795483	10.669345	6.942645	8.406160	8.777333	0.000000	-10.000000	-0.100000	-2.733333	1041.000000	1023.000000	1023.000000	2046.000000
9.660000	0.058547	34.601131	10.657961	6.840187	8.155317	8.947664	0.000000	-10.000000	-0.108333	-1.583333	1041.000000	1023.000000	1023.000000	2046.000000
9.680000	0.059578	35.210464	10.805649	7.057363	8.587837	8.759617	0.000000	-10.000000	-0.108333	-0.633333	1041.000000	1023.000000	1023.000000	2046.000000
9.700000	0.059059	34.904003	10.718478	6.669727	8.407022	9.108777	0.000000	-10.000000	-0.108333	0.000000	1041.000000	1023.000000	1023.000000	2046.000000
9.720000	0.060082	35.508350	10.960746	6.982875	8.624555	8.940176	0.000000	-10.000000	-0.083333	0.000000	1041.000000	1023.000000	1023.000000	2046.000000
9.740000	0.059851	35.371662	10.865965	6.593608	8.626652	9.285438	0.000000	-10.000000	-0.083333	-0.733333	1041.000000	1023.000000	1023.000000	2046.000000
9.760000	0.060427	35.712418	11.119162	6.802799	8.540923	9.249533	0.000000	-10.000000	-0.066667	-1.783333	1041.000000	1023.000000	1023.000000	2046.000000
9.780000	0.060622	35.827362	11.119798	6.619677	8.783881	9.304008	0.000000	-10.000000	-0.075000	-3.316667	1041.000000	1023.000000	1023.000000	2046.000000
9.800000	0.060329	35.654545	11.191323	6.656483	8.499295	9.307444	0.000000	-10.000000	-0.066667	-4.383333	1041.000000	1023.000000	1023.000000	2046.000000
9.820000	0.061208	36.174110	11.297613	6.844367	8.889390	9.142739	0.000000	-10.000000	-0.075000	-5.100000	1041.000000	1023.000000	1023.000000	2046.000000
9.840000	0.060751	35.903786	11.216689	6.533618	8.681934	9.471545	0.000000	-10.000000	-0.083333	-5.300000	1041.000000	1023.000000	1023.000000	2046.000000
9.860000	0.061747	36.492302	11.406489	6.832393	8.846643	9.406776	0.000000	-10.000000	-0.091667	-5.133334	1041.000000	1023.000000	1023.000000	2046.000000
9.880000	0.061721	36.477093	11.381651	6.535310	8.933686	9.626448	0.000000	-10.000000	-0.100000	-4.833333	1041.000000	1023.000000	1023.000000	2046.000000
9.900000	0.061540	36.369934	11.488933	6.626273	8.632813	9.621916	0.000000	-10.000000	-0.100000	-4.433333	1041.000000	1023.000000	1023.000000	2046.000000
9.920000	0.061944	36.608738	11.466063	6.835732	8.996984	9.309962	0.000000	-10.000000	-0.091667	-4.083333	1041.000000	1023.000000	1023.000000	2046.000000
9.940000	0.061103	36.111881	11.308474	6.588682	8.714564	9.500162	0.000000	-10.000000	-0.091667	-3.833333	1041.000000	1023.000000	1023.000000	2046.000000
9.960000	0.061741	36.488655	11.388150	6.917196	8.828629	9.354678	0.000000	-10.000000	-0.091667	-3.583333	1041.000000	1023.000000	1023.000000	2046.000000
9.980000	0.061967	36.622261	11.326886	6.745794	8.903839	9.645742	0.000000	-10.000000	-0.083333	-3.366667	1041.000000	1023.000000	1023.000000	2046.000000
10.000000	0.061857	36.557556	11.438433	6.906920	8.569040	9.643165	0.000000	-10.000000	-0.083333	-3.333333	1041.000000	1023.000000	1023.000000	2046.000000
10.020000	0.062700	37.055546	11.540590	7.267212	8.928131	9.319613	0.000000	-10.000000	-0.075000	-3.366667	1041.000000	1023.000000	1023.000000	2046.000000
10.040000	0.061937	36.604481	11.387574	6.931953	8.704191	9.580761	0.000000	-10.000000	-0.091667	-3.200000	1037.666626	1023.000000	1023.000000	2046.000000
10.060000	0.061283	36.218334	11.315772	7.074120	8.569826	9.258615	0.000000	-10.000000	-0.091667	-3.033333	1030.666626	1023.000000	1023.000000	2046.000000
10.080000	0.059719	35.293728	10.938622	6.661286	8.586754	9.107068	0.000000	-10.000000	-0.100000	-3.066667	1023.333313	1023.000000	1023.000000	2046.000000
10.100000	0.056971	33.669651	10.494333	6.333104	7.964103	8.878112	0.000000	-10.000000	-0.091667	-3.300000	1018.833313	1023.000000	1023.000000	2046.000000
10.120000	0.056164	33.192783	10.227005	6.514232	8.104154	8.347391	0.000000	-10.000000	-0.091667	-3.366667	1017.666687	1023.000000	1023.000000	2046.000000
10.140000	0.054702	32.328617	9.878053	6.014104	7.859014	8.577446	0.000000	-10.000000	-0.091667	-2.966667	1016.500000	1023.000000	1023.000000	2046.000000
10.160000	0.054076	31.958731	9.734741	6.178796	7.712480	8.332715	0.000000	-10.000000	-0.100000	-2.266667	1015.666687	1023.000000	1023.000000	2046.000000
10.180000	0.053740	31.760353	9.657486	6.053374	7.763356	8.286137	0.000000	-10.000000	-0.100000	-1.633333	1015.166687	1023.000000	1023.000000	2046.000000
10.200000	0.052751	31.175974	9.581375	6.026234	7.339622	8.228743	0.000000	-10.000000	-0.100000	-1.233333	1015.000000	1023.000000	1023.000000	2046.000000
10.220000	0.053095	31.379019	9.572201	6.245605	7.644980	7.916232	0.000000	-10.000000	-0.100000	-1.166667	1015.000000	1023.000000	1023.000000	2046.000000
10.240000	0.051981	30.720915	9.439623	6.034699	7.226274	8.020320	0.000000	-10.000000	-0.091667	-1.383333	1015.000000	1023.000000	1023.000000	2046.000000
10.260000	0.052728	31.162088	9.426361	6.529694	7.617750	7.588283	0.000000	-10.000000	-0.083333	-2.066667	1014.833313	1023.000000	1023.000000	2046.000000
10.280000	0.052150	30.820810	9.363785	6.076616	7.384061	7.996348	0.000000	-10.000000	-0.075000	-3.116667	1014.333313	1023.000000	1023.000000	2046.000000
10.300000	0.052632	31.105217	9.438778	6.368677	7.469827	7.827935	0.000000	-10.000000	-0.066667	-4.166667	1013.500000	1023.000000	1023.000000	2046.000000
10.320000	0.053037	31.344746	9.536727	6.164129	7.640372	8.003516	0.000000	-10.000000	-0.058333	-5.000000	1012.166687	1023.000000	1023.000000	2046.000000
10.340000	0.052582	31.075907	9.654066	6.089160	7.216972	8.115708	0.000000	-10.000000	-0.058333	-5.583333	1010.500000	1023.000000	1023.000000	2046.000000
10.360000	0.053736	31.757782	9.727208	6.558001	7.728791	7.743781	0.000000	-10.000000	-0.058333	-5.766667	1008.500000	1023.000000	1023.000000	2046.000000
10.380000	0.053330	31.518078	9.695435	6.142810	7.485874	8.193960	0.000000	-10.000000	-0.066667	-5.750000	1006.500000	1023.000000	1023.000000	2046.000000
10.400000	0.054097	31.971039	9.773708	6.571501	7.714475	7.911354	0.000000	-10.000000	-0.066667	-5.250000	1004.500000	1023.000000	1023.000000	2046.000000
10.420000	0.054349	32.120354	9.842587	6.163230	7.805686	8.308852	0.000000	-10.000000	-0.075000	-4.716667	1002.833313	1023.000000	1023.000000	2046.000000
10.440000	0.054285	32.082699	9.895389	6.192211	7.694310	8.300791	0.000000	-10.000000	-0.066667	-4.116667	1001.333313	1023.000000	1023.000000	2046.000000
10.460000	0.055052	32.535885	10.057446	6.188902	8.030767	8.258769	0.000000	-10.000000	-0.066667	-3.650000	1000.000000	1023.000000	1023.000000	2046.000000
10.480000	0.054318	32.101959	10.144272	5.872684	7.578937	8.506067	0.000000	-10.000000	-0.075000	-2.950000	998.666687	1023.000000	1023.000000	2046.000000
10.500000	0.055573	32.843742	10.135948	6.338524	8.224999	8.144270	0.000000	-10.000000	-0.091667	-2.316667	997.666687	1023.000000	1023.000000	2046.000000
10.520000	0.054751	32.357925	10.203587	5.827071	7.760222	8.567044	0.000000	-10.000000	-0.091667	-2.116667	997.166687	1023.000000	1023.000000	2046.000000
10.540000	0.055803	32.979393	10.218618	6.345093	8.223603	8.192079	0.000000	-10.000000	-0.083333	-2.583333	996.666687	1023.000000	1023.000000	2046.000000
10.560000	0.055477	32.786747	10.354305	5.821920	7.924707	8.685816	0.000000	-10.000000	-0.083333	-3.250000	996.000000	1023.000000	1023.000000	2046.000000
10.580000	0.055851	33.007698	10.351645	6.050396	8.044304	8.561353	0.000000	-10.000000	-0.091667	-3.633333	994.833313	1023.000000	1023.000000	2046.000000
10.600000	0.056535	33.412060	10.518041	5.982998	8.231116	8.679906	0.000000	-10.000000	-0.100000	-3.566667	993.666687	1023.000000	1023.000000	2046.000000
10.620000	0.055901	33.037441	10.523481	5.782371	7.879664	8.851924	0.000000	-10.000000	-0.091667	-3.216667	992.500000	1023.000000	1023.000000	2046.000000
10.640000	0.056993	33.682858	10.634063	6.232638	8.347798	8.468359	0.000000	-10.000000	-0.083333	-2.966667	991.500000	1023.000000	1023.000000	2046.000000
10.660000	0.056533	33.410717	10.608168	5.797900	8.103524	8.901123	0.000000	-10.000000	-0.075000	-3.000000	990.500000	1023.000000	1023.000000	2046.000000
10.680000	0.057333	33.883537	10.630846	6.252215	8.403955	8.596521	0.000000	-10.000000	-0.083333	-3.316667	989.500000	1023.000000	1023.000000	2046.000000
10.700000	0.057770	34.141899	10.750604	5.973010	8.446504	8.971781	0.000000	-10.000000	-0.075000	-3.600000	988.333313	1023.000000	1023.000000	2046.000000
10.720000	0.057316	33.873890	10.787663	5.841654	8.111117	9.133453	0.000000	-10.000000	-0.066667	-3.783333	987.000000	1023.000000	1023.000000	2046.000000
10.740000	0.057922	34.232124	10.766399	6.298272	8.516126	8.651326	0.000000	-10.000000	-0.050000	-4.050000	985.666687	1023.000000	1023.000000	2046.000000
10.760000	0.057131	33.764702	10.709146	5.900191	8.144485	9.010880	0.000000	-10.000000	-0.050000	-4.466667	984.166687	1023.000000	1023.000000	2046.000000
10.780000	0.057206	33.808941	10.588199	6.172578	8.294464	8.753701	0.000000	-10.000000	-0.058333	-4.866667	982.833313	1023.000000	1023.000000	2046.000000
10.800000	0.057824	34.173973	10.708468	6.167154	8.386140	8.912211	0.000000	-10.000000	-0.058333	-5.000000	981.166687	1023.000000	1023.000000	2046.000000
10.820000	0.056985	33.678062	10.681742	6.048756	7.925901	9.021662	0.000000	-10.000000	-0.058333	-5.266667	979.500000	1023.000000	1023.000000	2046.000000
10.840000	0.057762	34.137508	10.652775	6.662939	8.360109	8.461685	0.000000	-10.000000	-0.050000	-5.850000	977.500000	1023.000000	1023.000000	2046.000000
10.860000	0.057143	33.771587	10.725763	6.192850	7.977289	8.875687	0.000000	-10.000000	-0.050000	-6.683333	975.500000	1023.000000	1023.000000	2046.000000
10.880000	0.056810	33.574654	10.515593	6.436591	8.103588	8.518880	0.000000	-10.000000	-0.033333	-7.533334	973.333313	1023.000000	1023.000000	2046.000000
10.900000	0.055473	32.784260	10.370201	6.072017	7.909040	8.433001	0.000000	-10.000000	-0.016667	-8.316668	971.000000	1023.000000	1023.000000	2046.000000
10.920000	0.052650	31.116140	9.866415	5.592533	7.310529	8.346663	0.000000	-10.000000	-0.008333	-8.666667	968.333313	1023.000000	1023.000000	2046.000000
10.940000	0.051505	30.439610	9.459170	5.932408	7.534562	7.513469	0.000000	-10.000000	-0.025000	-8.600000	965.500000	1023.000000	1023.000000	2046.000000
10.960000	0.049458	29.229631	9.165520	5.262248	7.001899	7.799965	0.000000	-10.000000	-0.041667	-8.083334	962.500000	1023.000000	1023.000000	2046.000000
10.980000	0.048632	28.741219	8.776976	5.423100	7.060115	7.481028	0.000000	-10.000000	-0.050000	-7.733334	959.833313	1023.000000	1023.000000	2046.000000
11.000000	0.048443	28.630062	8.825603	5.400433	7.047582	7.356444	0.000000	-10.000000	-0.050000	-7.733334	957.166687	1023.000000	1023.000000	2046.000000
11.020000	0.046702	27.600956	8.629734	5.038261	6.462829	7.470131	0.000000	-10.000000	-0.050000	-8.116667	954.666687	1023.000000	1023.000000	2046.000000
11.040000	0.046875	27.702953	8.454267	5.627898	6.835038	6.785751	0.000000	-10.000000	-0.033333	-8.883333	951.833313	1023.000000	1023.000000	2046.000000
11.060000	0.045672	26.992176	8.377637	5.164568	6.352242	7.097729	0.000000	-10.000000	-0.008333	-10.016666	949.000000	1023.000000	1023.000000	2046.000000
11.080000	0.045285	26.763393	8.099733	5.460163	6.433759	6.769739	0.000000	-10.000000	0.016667	-11.533334	945.666687	1023.000000	1023.000000	2046.000000
11.100000	0.045434	26.851477	8.238140	5.319655	6.389941	6.903739	0.000000	-10.000000	0.050000	-13.250000	941.833313	1023.000000	1023.000000	2046.000000
11.120000	0.044347	26.209253	8.070560	5.129234	6.029003	6.980455	0.000000	-10.000000	0.058333	-14.733334	937.333313	1023.000000	1023.000000	2046.000000
11.140000	0.045114	26.662228	8.107666	5.542992	6.399693	6.611876	0.000000	-10.000000	0.100000	-15.966667	932.333313	1023.000000	1023.000000	2046.000000
11.160000	0.044122	26.076210	8.173026	5.065123	5.776778	7.061282	0.000000	-10.000000	0.125000	-17.299999	927.000000	1023.000000	1023.000000	2046.000000
11.180000	0.044998	26.593687	7.996869	5.768401	6.328741	6.499676	0.000000	-10.000000	0.166667	-18.450001	921.166687	1023.000000	1023.000000	2046.000000
11.200000	0.044528	26.315798	8.217674	5.341776	5.793068	6.963279	0.000000	-10.000000	0.183333	-19.500000	915.000000	1023.000000	1023.000000	2046.000000
11.220000	0.044460	26.276119	7.942292	5.581392	5.966841	6.785596	0.000000	-10.000000	0.191667	-20.300001	908.500000	1023.000000	1023.000000	2046.000000
11.240000	0.044750	26.447348	8.147449	5.556915	5.952719	6.790265	0.000000	-10.000000	0.216667	-21.016666	901.666687	1023.000000	1023.000000	2046.000000
11.260000	0.043682	25.816025	8.018585	5.202091	5.564585	7.030763	0.000000	-10.000000	0.241667	-21.650002	894.666687	1023.000000	1023.000000	2046.000000
11.280000	0.044377	26.226601	8.071055	5.608882	5.942606	6.604056	0.000000	-10.000000	0.275000	-22.100000	887.333313	1023.000000	1023.000000	2046.000000
11.300000	0.043106	25.475758	8.106979	5.033928	5.310462	7.024388	0.000000	-10.000000	0.283333	-22.450001	880.000000	1023.000000	1023.000000	2046.000000
11.320000	0.043721	25.839094	7.921632	5.687469	5.871677	6.358315	0.000000	-10.000000	0.283333	-22.683332	872.500000	1023.000000	1023.000000	2046.000000
11.340000	0.042539	25.140736	8.082804	5.035427	5.089044	6.933461	0.000000	-10.000000	0.291667	-22.799999	864.833313	1023.000000	1023.000000	2046.000000
11.360000	0.043299	25.589487	7.842018	5.672301	5.709525	6.365644	0.000000	-10.000000	0.300000	-23.066668	857.333313	1023.000000	1023.000000	2046.000000
11.380000	0.041889	24.756454	7.964077	5.017520	4.896806	6.878051	0.000000	-10.000000	0.308333	-23.433334	849.666687	1023.000000	1023.000000	2046.000000
11.400000	0.042561	25.153456	7.693149	5.669694	5.504182	6.286431	0.000000	-10.000000	0.300000	-23.750000	842.000000	1023.000000	1023.000000	2046.000000
11.420000	0.041227	24.364866	7.822550	5.082258	4.685367	6.774692	0.000000	-10.000000	0.316667	-24.116667	834.000000	1023.000000	1023.000000	2046.000000
11.440000	0.041722	24.657974	7.461273	5.752491	5.258403	6.185807	0.000000	-10.000000	0.333333	-24.466667	826.000000	1023.000000	1023.000000	2046.000000
11.460000	0.040650	24.023966	7.672320	5.195986	4.462854	6.692805	0.000000	-10.000000	0.366667	-25.033333	817.666687	1023.000000	1023.000000	2046.000000
11.480000	0.040676	24.039680	7.270622	5.703480	4.874957	6.190621	0.000000	-10.000000	0.366667	-25.283333	809.333313	1023.000000	1023.000000	2046.000000
11.500000	0.040374	23.861082	7.597501	5.381554	4.370389	6.511639	0.000000	-10.000000	0.391667	-25.483334	800.833313	1023.000000	1023.000000	2046.000000
11.520000	0.039653	23.435097	7.163091	5.392317	4.449675	6.430014	0.000000	-10.000000	0.391667	-25.266666	792.500000	1023.000000	1023.000000	2046.000000
11.540000	0.040024	23.653910	7.417603	5.485427	4.384967	6.365913	0.000000	-10.000000	0.375000	-24.866667	784.000000	1023.000000	1023.000000	2046.000000
11.560000	0.038609	22.817694	7.126131	5.133539	4.027340	6.530683	0.000000	-10.000000	0.358333	-24.666666	775.500000	1023.000000	1023.000000	2046.000000
11.580000	0.039147	23.135876	7.178732	5.597322	4.287331	6.072491	0.000000	-10.000000	0.358333	-24.799999	767.166687	1023.000000	1023.000000	2046.000000
11.600000	0.037489	22.155817	7.106313	5.034734	3.605564	6.409204	0.000000	-10.000000	0.408333	-25.466667	759.000000	1023.000000	1023.000000	2046.000000
11.620000	0.038219	22.587309	6.935928	5.693990	4.167649	5.789741	0.000000	-10.000000	0.433333	-26.000000	750.666687	1023.000000	1023.000000	2046.000000
11.640000	0.036599	21.629786	7.046155	5.032649	3.323412	6.227569	0.000000	-10.000000	0.450000	-26.516666	742.000000	1023.000000	1023.000000	2046.000000
11.660000	0.037129	21.943516	6.865627	5.716373	3.873633	5.487884	0.000000	-10.000000	0.441667	-26.700001	733.000000	1023.000000	1023.000000	2046.000000
11.680000	0.036026	21.291620	7.067432	5.125698	3.174179	5.924312	0.000000	-10.000000	0.441667	-26.966667	724.000000	1023.000000	1023.000000	2046.000000
11.700000	0.036377	21.498985	6.713663	5.747564	3.781111	5.256648	0.000000	-10.000000	0.458333	-27.250000	715.000000	1023.000000	1023.000000	2046.000000
11.720000	0.035946	21.244204	7.035169	5.345440	3.250589	5.613006	0.000000	-10.000000	0.500000	-28.100000	705.833313	1023.000000	1023.000000	2046.000000
11.740000	0.035579	21.026957	6.595929	5.577334	3.599882	5.253812	0.000000	-10.000000	0.550000	-29.050001	696.666687	1023.000000	1023.000000	2046.000000
11.760000	0.035529	20.997734	6.962641	5.457565	3.295324	5.282203	0.000000	-10.000000	0.583333	-29.900000	687.000000	1023.000000	1023.000000	2046.000000
11.780000	0.034118	20.163502	6.608430	5.219178	3.139058	5.196835	0.000000	-10.000000	0.600000	-30.316668	677.000000	1023.000000	1023.000000	2046.000000
11.800000	0.034519	20.400770	6.741393	5.553388	3.309220	4.796769	0.000000	-10.000000	0.583333	-30.400000	666.666687	1023.000000	1023.000000	2046.000000
11.820000	0.032425	19.163235	6.542527	4.934101	2.726816	4.959791	0.000000	-10.000000	0.583333	-30.433334	656.500000	1023.000000	1023.000000	2046.000000
11.840000	0.032895	19.441132	6.546685	5.477619	3.033839	4.382988	0.000000	-10.000000	0.575000	-30.250000	646.500000	1023.000000	1023.000000	2046.000000
11.860000	0.030629	18.101542	6.291093	4.838987	2.386188	4.585274	0.000000	-10.000000	0.591667	-30.133333	636.500000	1023.000000	1023.000000	2046.000000
11.880000	0.030522	18.038540	6.083665	5.317238	2.799944	3.837693	0.000000	-10.000000	0.591667	-29.850000	626.500000	1023.000000	1023.000000	2046.000000
11.900000	0.028482	16.832767	6.038681	4.595374	2.091313	4.107401	0.000000	-10.000000	0.600000	-30.016666	616.500000	1023.000000	1023.000000	2046.000000
11.920000	0.028077	16.593359	5.582583	5.139705	2.607250	3.263821	0.000000	-10.000000	0.591667	-29.950001	606.500000	1023.000000	1023.000000	2046.000000
11.940000	0.026145	15.451807	5.757241	4.493907	1.718942	3.481717	0.000000	-10.000000	0.575000	-29.816668	596.500000	1023.000000	1023.000000	2046.000000
11.960000	0.024325	14.376296	4.880265	4.742048	2.072282	2.681701	0.000000	-10.000000	0.558333	-29.216667	586.500000	1023.000000	1023.000000	2046.000000
11.980000	0.022337	13.201272	4.889207	4.193966	1.436517	2.681582	0.000000	-10.000000	0.550000	-28.733334	576.666687	1023.000000	1023.000000	2046.000000
12.000000	0.019616	11.592806	4.049774	3.767804	1.332637	2.442590	0.000000	-10.000000	0.525000	-28.383333	567.000000	1023.000000	1023.000000	2046.000000
12.020000	0.018725	11.066748	4.102925	3.797774	1.144188	2.021861	0.000000	-10.000000	0.508333	-28.516666	557.666687	1023.000000	1023.000000	2046.000000
12.040000	0.016400	9.692135	3.606848	3.246781	0.756566	2.081941	0.000000	-10.000000	0.483333	-28.549999	548.166687	1023.000000	1023.000000	2046.000000
12.060000	0.016029	9.473344	3.586259	3.566521	0.837815	1.482749	0.000000	-10.000000	0.508333	-28.916666	538.666687	1023.000000	1023.000000	2046.000000
12.080000	0.013640	8.061165	3.226572	2.976026	0.269474	1.589092	0.000000	-10.000000	0.525000	-28.916666	529.000000	1023.000000	1023.000000	2046.000000
12.100000	0.013836	8.177116	3.169740	3.365632	0.571726	1.070018	0.000000	-10.000000	0.550000	-28.983334	519.333313	1023.000000	1023.000000	2046.000000
12.120000	0.011798	6.972559	3.059249	2.707162	-0.132275	1.338423	0.000000	-10.000000	0.550000	-28.933334	509.666656	1023.000000	1023.000000	2046.000000
12.140000	0.012189	7.203762	2.847851	3.129603	0.378972	0.847337	0.000000	-10.000000	0.533333	-28.833334	500.000000	1023.000000	1023.000000	2046.000000
12.160000	0.010242	6.053068	2.776706	2.484116	-0.324119	1.116364	0.000000	-10.000000	0.508333	-28.616667	490.333344	1023.000000	1023.000000	2046.000000
12.180000	0.011088	6.553274	2.835070	2.954555	0.076644	0.687006	0.000000	-10.000000	0.483333	-28.250000	480.833344	1023.000000	1023.000000	2046.000000
12.200000	0.009790	5.786183	2.606765	2.517308	-0.234349	0.896459	0.000000	-10.000000	0.475000	-28.033335	471.333344	1023.000000	1023.000000	2046.000000
12.220000	0.010415	6.155519	2.895236	2.875264	-0.175986	0.561003	0.000000	-10.000000	0.466667	-27.983334	462.000000	1023.000000	1023.000000	2046.000000
12.240000	0.009174	5.421547	2.377600	2.701214	-0.147116	0.489849	0.000000	-10.000000	0.458333	-27.716667	452.666656	1023.000000	1023.000000	2046.000000
12.260000	0.009452	5.585848	2.829491	2.737318	-0.425309	0.444348	0.000000	-10.000000	0.441667	-27.300001	443.333344	1023.000000	1023.000000	2046.000000
12.280000	0.008328	4.921899	2.125288	2.674686	-0.091346	0.213271	0.000000	-10.000000	0.433333	-26.866667	434.333344	1023.000000	1023.000000	2046.000000
12.300000	0.008008	4.732692	2.673838	2.364967	-0.683356	0.377242	0.000000	-10.000000	0.408333	-26.483334	425.333344	1023.000000	1023.000000	2046.000000
12.320000	0.007520	4.444250	1.905841	2.643282	0.023230	-0.128102	0.000000	-10.000000	0.408333	-26.366667	416.666656	1023.000000	1023.000000	2046.000000
12.340000	0.006629	3.917603	2.518429	1.912547	-0.956826	0.443453	0.000000	-10.000000	0.408333	-26.316668	407.833344	1023.000000	1023.000000	2046.000000
12.360000	0.007170	4.237270	1.903135	2.384902	-0.032110	-0.018656	0.000000	-10.000000	0.416667	-26.266666	399.000000	1023.000000	1023.000000	2046.000000
12.380000	0.005482	3.239639	2.007012	1.673930	-0.841495	0.400192	0.000000	-10.000000	0.416667	-26.116667	390.166656	1023.000000	1023.000000	2046.000000
12.400000	0.006049	3.575017	2.021473	2.037699	-0.528399	0.044244	0.000000	-10.000000	0.425000	-25.866667	381.500000	1023.000000	1023.000000	2046.000000
12.420000	0.004658	2.753078	1.392568	1.900647	-0.344236	-0.195901	0.000000	-10.000000	0.433333	-25.966667	372.833344	1023.000000	1023.000000	2046.000000
12.440000	0.004362	2.577936	1.963940	1.619776	-0.978689	-0.027091	0.000000	-10.000000	0.425000	-26.050001	364.166656	1023.000000	1023.000000	2046.000000
12.460000	0.003928	2.321473	1.079163	1.881434	-0.180982	-0.458142	0.000000	-10.000000	0.408333	-26.100000	355.333344	1023.000000	1023.000000	2046.000000
12.480000	0.002944	1.739744	1.711538	1.238140	-1.204261	-0.005673	0.000000	-10.000000	0.408333	-26.150000	346.666656	1023.000000	1023.000000	2046.000000
12.500000	0.003212	1.898286	1.026274	1.681795	-0.303454	-0.506329	0.000000	-10.000000	0.416667	-26.183334	337.833344	1023.000000	1023.000000	2046.000000
12.520000	0.001655	0.977950	1.333295	0.943612	-1.224324	-0.074633	0.000000	-10.000000	0.416667	-26.316668	329.166656	1023.000000	1023.000000	2046.000000
12.540000	0.002146	1.268244	0.922187	1.388394	-0.466552	-0.575785	0.000000	-10.000000	0.416667	-26.133333	320.333344	1023.000000	1023.000000	2046.000000
12.560000	0.000669	0.395639	1.151135	0.723117	-1.263395	-0.215219	0.000000	-10.000000	0.408333	-25.950001	311.666656	1023.000000	1023.000000	2046.000000
12.580000	0.000958	0.565989	0.676025	1.200828	-0.506461	-0.804402	0.000000	-10.000000	0.408333	-25.750000	303.000000	1023.000000	1023.000000	2046.000000
12.600000	-0.000413	-0.243913	1.035245	0.515015	-1.407452	-0.386721	0.000000	-10.000000	0.400000	-25.750000	294.500000	1023.000000	1023.000000	2046.000000
12.620000	-0.000107	-0.063285	0.451736	0.973411	-0.570158	-0.918273	0.000000	-10.000000	0.400000	-25.700001	285.833344	1023.000000	1023.000000	2046.000000
12.640000	-0.001495	-0.883629	0.822951	0.366853	-1.490714	-0.582719	0.000000	-10.000000	0.400000	-25.650000	277.333344	1023.000000	1023.000000	2046.000000
12.660000	-0.001552	-0.917382	0.155361	0.751950	-0.673698	-1.150995	0.000000	-10.000000	0.400000	-25.583334	268.666656	1023.000000	1023.000000	2046.000000
12.680000	-0.002487	-1.469575	0.687884	0.317233	-1.580966	-0.893725	0.000000	-10.000000	0.408333	-25.300001	260.333344	1023.000000	1023.000000	2046.000000
12.700000	-0.003021	-1.785316	-0.223404	0.522280	-0.712812	-1.371380	0.000000	-10.000000	0.408333	-25.200001	251.666672	1023.000000	1023.000000	2046.000000
12.720000	-0.003434	-2.029218	0.439010	0.236714	-1.551681	-1.153261	0.000000	-10.000000	0.408333	-24.933334	243.333328	1023.000000	1023.000000	2046.000000
12.740000	-0.004409	-2.605685	-0.494585	0.217534	-0.892209	-1.436426	0.000000	-10.000000	0.383333	-24.933334	235.000000	1023.000000	1023.000000	2046.000000
12.760000	-0.004485	-2.650731	0.150476	0.057175	-1.561761	-1.296620	0.000000	-10.000000	0.383333	-24.850000	226.666672	1023.000000	1023.000000	2046.000000
12.780000	-0.005620	-3.321538	-0.756534	-0.022613	-0.998076	-1.544315	0.000000	-10.000000	0.366667	-24.733334	218.333328	1023.000000	1023.000000	2046.000000
12.800000	-0.005911	-3.493345	-0.066078	-0.176330	-1.764417	-1.486519	0.000000	-10.000000	0.383333	-24.716667	210.000000	1023.000000	1023.000000	2046.000000
12.820000	-0.006852	-4.049503	-1.044752	-0.117082	-1.043838	-1.843832	0.000000	-10.000000	0.383333	-24.850000	201.833328	1023.000000	1023.000000	2046.000000
12.840000	-0.007219	-4.266448	-0.273875	-0.474431	-1.962590	-1.555552	0.000000	-10.000000	0.400000	-25.166666	193.500000	1023.000000	1023.000000	2046.000000
12.860000	-0.007737	-4.572643	-1.258739	-0.340715	-1.070983	-1.902206	0.000000	-10.000000	0.400000	-25.350000	185.000000	1023.000000	1023.000000	2046.000000
12.880000	-0.007794	-4.606362	-0.481778	-0.568899	-1.923288	-1.632398	0.000000	-10.000000	0.408333	-25.416668	176.500000	1023.000000	1023.000000	2046.000000
12.900000	-0.008858	-5.235328	-1.527676	-0.600033	-1.223434	-1.884185	0.000000	-10.000000	0.408333	-25.483334	168.000000	1023.000000	1023.000000	2046.000000
12.920000	-0.008775	-5.185841	-0.907885	-0.717562	-1.773007	-1.787388	0.000000	-10.000000	0.416667	-25.716667	159.500000	1023.000000	1023.000000	2046.000000
12.940000	-0.010255	-6.060869	-1.747463	-1.054851	-1.456832	-1.801723	0.000000	-10.000000	0.408333	-25.800001	151.000000	1023.000000	1023.000000	2046.000000
12.960000	-0.009909	-5.856381	-1.331085	-0.826216	-1.737657	-1.961423	0.000000	-10.000000	0.408333	-25.633333	142.500000	1023.000000	1023.000000	2046.000000
12.980000	-0.011664	-6.893237	-1.948715	-1.330649	-1.788487	-1.825385	0.000000	-10.000000	0.400000	-25.383333	133.833328	1023.000000	1023.000000	2046.000000
13.000000	-0.011220	-6.630814	-1.921477	-0.985323	-1.637793	-2.086221	0.000000	-10.000000	0.400000	-25.083334	125.333336	1023.000000	1023.000000	2046.000000
13.020000	-0.013450	-7.948730	-2.142773	-1.633791	-2.291672	-1.880494	0.000000	-10.000000	0.366667	-25.000000	117.000000	1023.000000	1023.000000	2046.000000
13.040000	-0.013892	-8.210389	-2.680029	-1.350652	-1.751139	-2.428569	0.000000	-10.000000	0.350000	-24.799999	108.666664	1023.000000	1023.000000	2046.000000
13.060000	-0.016080	-9.503052	-2.559338	-2.112156	-2.681000	-2.150558	0.000000	-10.000000	0.333333	-24.833334	100.333336	1023.000000	1023.000000	2046.000000
13.080000	-0.016457	-9.726201	-3.296798	-1.791005	-1.876964	-2.761435	0.000000	-10.000000	0.333333	-24.650000	92.000000	1023.000000	1023.000000	2046.000000
13.100000	-0.018437	-10.896370	-2.870382	-2.332952	-3.071435	-2.621601	0.000000	-10.000000	0.316667	-24.250000	84.000000	1023.000000	1023.000000	2046.000000
13.120000	-0.019796	-11.699262	-4.098683	-2.121350	-2.204599	-3.274630	0.000000	-10.000000	0.291667	-23.350000	76.000000	1023.000000	1023.000000	2046.000000
13.140000	-0.021726	-12.839816	-3.714947	-2.507948	-3.321278	-3.295644	0.000000	-10.000000	0.283333	-22.716667	68.000000	1023.000000	1023.000000	2046.000000
13.160000	-0.024331	-14.379562	-5.181019	-2.812000	-2.697614	-3.688930	0.000000	-10.000000	0.266667	-22.100000	60.333332	1023.000000	1023.000000	2046.000000
13.180000	-0.025421	-15.023557	-4.676094	-3.053003	-3.555370	-3.739091	0.000000	-10.000000	0.258333	-21.666666	52.833332	1023.000000	1023.000000	2046.000000
13.200000	-0.027558	-16.286934	-5.680047	-3.527878	-3.262171	-3.816839	0.000000	-10.000000	0.216667	-20.933334	45.666668	1023.000000	1023.000000	2046.000000
13.220000	-0.027622	-16.324360	-5.529327	-3.421392	-3.366413	-4.007229	0.000000	-10.000000	0.183333	-20.133333	38.666668	1023.000000	1023.000000	2046.000000
13.240000	-0.029647	-17.521225	-5.708483	-4.031275	-3.936623	-3.844843	0.000000	-10.000000	0.150000	-19.466667	32.000000	1023.000000	1023.000000	2046.000000
13.260000	-0.029658	-17.528008	-6.176307	-3.645272	-3.337838	-4.368592	0.000000	-10.000000	0.150000	-18.866667	25.666666	1023.000000	1023.000000	2046.000000
13.280000	-0.031205	-18.442106	-5.735817	-4.269191	-4.404112	-4.032986	0.000000	-10.000000	0.150000	-18.683332	19.333334	1023.000000	1023.000000	2046.000000
13.300000	-0.031330	-18.515995	-6.568284	-3.896635	-3.467140	-4.583936	0.000000	-10.000000	0.141667	-18.299999	13.000000	1023.000000	1023.000000	2046.000000
13.320000	-0.032089	-18.964705	-5.796497	-4.328858	-4.552095	-4.287252	0.000000	-10.000000	0.141667	-18.049999	6.833333	1023.000000	1023.000000	2046.000000
13.340000	-0.032428	-19.164696	-6.865828	-4.102103	-3.442083	-4.754683	0.000000	-10.000000	0.141667	-17.583334	1.000000	1023.000000	1023.000000	2046.000000
13.360000	-0.032238	-19.052557	-5.874361	-4.184581	-4.414675	-4.578940	0.000000	-10.000000	0.133333	-17.450001	-4.333333	1023.000000	1023.000000	2046.000000
13.380000	-0.032864	-19.422672	-6.904963	-4.211924	-3.524646	-4.781140	0.000000	-10.000000	0.116667	-17.250000	-9.833333	1023.000000	1023.000000	2046.000000
13.400000	-0.032161	-19.007442	-6.033066	-4.146980	-4.181379	-4.646018	0.000000	-10.000000	0.108333	-16.850000	-15.500000	1023.000000	1023.000000	2046.000000
13.420000	-0.033304	-19.682512	-6.939889	-4.397391	-3.631827	-4.713406	0.000000	-10.000000	0.108333	-16.416668	-21.166666	1023.000000	1023.000000	2046.000000
13.440000	-0.032635	-19.287085	-6.409073	-4.323071	-3.872433	-4.682508	0.000000	-10.000000	0.108333	-15.966667	-26.666666	1023.000000	1023.000000	2046.000000
13.460000	-0.033889	-20.028301	-6.753516	-4.892739	-3.946274	-4.435772	0.000000	-10.000000	0.108333	-15.866667	-32.000000	1023.000000	1023.000000	2046.000000
13.480000	-0.033218	-19.631901	-6.796834	-4.634328	-3.525092	-4.675647	0.000000	-10.000000	0.091667	-15.583333	-37.333332	1023.000000	1023.000000	2046.000000
13.500000	-0.034371	-20.313372	-6.410508	-5.222773	-4.332513	-4.347578	0.000000	-10.000000	0.091667	-15.466667	-42.500000	1023.000000	1023.000000	2046.000000
13.520000	-0.034217	-20.222067	-7.155632	-4.949841	-3.348558	-4.768037	0.000000	-10.000000	0.083333	-15.166667	-47.666668	1023.000000	1023.000000	2046.000000
13.540000	-0.035011	-20.691387	-6.331422	-5.366284	-4.486013	-4.507668	0.000000	-10.000000	0.100000	-15.050000	-52.833332	1023.000000	1023.000000	2046.000000
13.560000	-0.035595	-21.036812	-7.496723	-5.219134	-3.347401	-4.973553	0.000000	-10.000000	0.066667	-14.800000	-58.000000	1023.000000	1023.000000	2046.000000
13.580000	-0.035562	-21.017105	-6.513554	-5.479206	-4.357787	-4.666560	0.000000	-10.000000	0.050000	-14.666667	-63.000000	1023.000000	1023.000000	2046.000000
13.600000	-0.036727	-21.705910	-7.706289	-5.586707	-3.480959	-4.931954	0.000000	-10.000000	0.016667	-14.466667	-67.833336	1023.000000	1023.000000	2046.000000
13.620000	-0.036187	-21.386539	-6.947556	-5.599989	-4.081148	-4.757848	0.000000	-10.000000	0.033333	-14.550000	-72.666664	1023.000000	1023.000000	2046.000000
13.640000	-0.037625	-22.236279	-7.613597	-5.962114	-3.890833	-4.769735	0.000000	-10.000000	0.033333	-14.616667	-77.500000	1023.000000	1023.000000	2046.000000
13.660000	-0.036867	-21.788349	-7.407152	-5.774668	-3.789312	-4.817218	0.000000	-10.000000	0.050000	-14.733334	-82.333336	1023.000000	1023.000000	2046.000000
13.680000	-0.038148	-22.545359	-7.334437	-6.294855	-4.350781	-4.565285	0.000000	-10.000000	0.050000	-14.700000	-87.166664	1023.000000	1023.000000	2046.000000
13.700000	-0.037867	-22.379383	-7.959507	-6.018100	-3.500765	-4.901011	0.000000	-10.000000	0.041667	-14.950000	-92.000000	1023.000000	1023.000000	2046.000000
13.720000	-0.038681	-22.860329	-7.053414	-6.475554	-4.742764	-4.588596	0.000000	-10.000000	0.033333	-15.183333	-95.333336	1023.000000	1023.000000	2046.000000
13.740000	-0.038806	-22.934475	-8.236794	-6.213057	-3.445360	-5.039264	0.000000	-10.000000	0.033333	-15.366667	-100.500000	1023.000000	1023.000000	2046.000000
13.760000	-0.039223	-23.181011	-7.105132	-6.589067	-4.777815	-4.708997	0.000000	-10.000000	0.041667	-15.166667	-105.666664	1023.000000	1023.000000	2046.000000
13.780000	-0.039942	-23.605518	-8.403754	-6.446506	-3.590475	-5.164783	0.000000	-10.000000	0.050000	-15.000000	-112.500000	1023.000000	1023.000000	2046.000000
13.800000	-0.039658	-23.437773	-7.300037	-6.618184	-4.639834	-4.879717	0.000000	-10.000000	0.050000	-14.716667	-117.500000	1023.000000	1023.000000	2046.000000
13.820000	-0.040819	-24.123800	-8.585309	-6.610255	-3.648183	-5.280053	0.000000	-10.000000	0.050000	-14.616667	-122.333336	1023.000000	1023.000000	2046.000000
13.840000	-0.040344	-23.843498	-7.492474	-6.765092	-4.631158	-4.954774	0.000000	-10.000000	0.050000	-14.450000	-127.166664	1023.000000	1023.000000	2046.000000
13.860000	-0.041614	-24.594135	-8.610200	-6.878622	-3.880574	-5.224740	0.000000	-10.000000	0.033333	-14.350000	-132.000000	1023.000000	1023.000000	2046.000000
13.880000	-0.040820	-24.124903	-7.952691	-6.862672	-4.292970	-5.016570	0.000000	-10.000000	0.033333	-13.883334	-136.833328	1023.000000	1023.000000	2046.000000
13.900000	-0.042290	-24.993433	-8.552221	-7.157694	-4.176995	-5.106522	0.000000	-10.000000	0.033333	-13.516667	-141.500000	1023.000000	1023.000000	2046.000000
13.920000	-0.041375	-24.452372	-8.394902	-6.971122	-4.003924	-5.082423	0.000000	-10.000000	0.033333	-13.100000	-145.833328	1023.000000	1023.000000	2046.000000
13.940000	-0.042891	-25.348309	-8.456827	-7.438462	-4.495028	-4.957992	0.000000	-10.000000	0.016667	-13.016667	-150.333328	1023.000000	1023.000000	2046.000000
13.960000	-0.042052	-24.852709	-8.684447	-7.129484	-3.903383	-5.135394	0.000000	-10.000000	0.008333	-12.716667	-154.666672	1023.000000	1023.000000	2046.000000
13.980000	-0.043340	-25.614071	-8.386829	-7.630304	-4.711567	-4.885369	0.000000	-10.000000	0.008333	-12.483334	-159.000000	1023.000000	1023.000000	2046.000000
14.000000	-0.042748	-25.264109	-8.986275	-7.261235	-3.822486	-5.194113	0.000000	-10.000000	0.008333	-12.100000	-163.000000	1023.000000	1023.000000	2046.000000
14.020000	-0.043786	-25.877813	-8.246921	-7.766043	-4.967382	-4.897466	0.000000	-10.000000	0.000000	-11.750000	-167.000000	1023.000000	1023.000000	2046.000000
14.040000	-0.043568	-25.748837	-9.226047	-7.421668	-3.798114	-5.303008	0.000000	-10.000000	0.000000	-11.450000	-171.000000	1023.000000	1023.000000	2046.000000
14.060000	-0.043787	-25.878052	-8.051402	-7.849178	-5.099710	-4.877762	0.000000	-10.000000	0.000000	-11.000000	-175.000000	1023.000000	1023.000000	2046.000000
14.080000	-0.043773	-25.869572	-9.288278	-7.522067	-3.748548	-5.310680	0.000000	-10.000000	0.000000	-10.600000	-178.666672	1023.000000	1023.000000	2046.000000
14.100000	-0.043587	-25.760210	-8.052047	-7.750278	-4.984683	-4.973203	0.000000	-10.000000	0.000000	-10.000000	-182.166672	1023.000000	1023.000000	2046.000000
14.120000	-0.044132	-26.082281	-9.423927	-7.576514	-3.692565	-5.389275	0.000000	-10.000000	0.000000	-9.550000	-185.500000	1023.000000	1023.000000	2046.000000
14.140000	-0.043771	-25.868889	-8.127434	-7.884882	-4.953993	-4.902579	0.000000	-10.000000	0.000000	-8.966667	-188.833328	1023.000000	1023.000000	2046.000000
14.160000	-0.044635	-26.379305	-9.545257	-7.581097	-3.764244	-5.488708	0.000000	-10.000000	0.000000	-8.566667	-191.833328	1023.000000	1023.000000	2046.000000
14.180000	-0.044502	-26.300407	-8.375352	-7.882466	-4.988896	-5.053693	0.000000	-10.000000	0.000000	-8.283334	-194.666672	1023.000000	1023.000000	2046.000000
14.200000	-0.045585	-26.940691	-9.697737	-7.751689	-4.022737	-5.468529	0.000000	-10.000000	0.000000	-8.133333	-197.333328	1023.000000	1023.000000	2046.000000
14.220000	-0.045055	-26.627529	-8.967294	-7.747935	-4.684920	-5.227381	0.000000	-10.000000	0.000000	-8.033334	-200.000000	1023.000000	1023.000000	2046.000000
14.240000	-0.046844	-27.684616	-9.616645	-8.116082	-4.644609	-5.307281	0.000000	-10.000000	0.000000	-8.033334	-202.666672	1023.000000	1023.000000	2046.000000
14.260000	-0.046311	-27.369905	-9.835931	-7.948440	-4.224166	-5.361369	0.000000	-10.000000	0.000000	-7.900000	-205.500000	1023.000000	1023.000000	2046.000000
14.280000	-0.047461	-28.049543	-9.195338	-8.384599	-5.286058	-5.183550	0.000000	-10.000000	-0.008333	-7.600000	-208.166672	1023.000000	1023.000000	2046.000000
14.300000	-0.048313	-28.553051	-10.482647	-8.111456	-4.252356	-5.706592	0.000000	-10.000000	-0.025000	-6.866667	-210.833328	1023.000000	1023.000000	2046.000000
14.320000	-0.049123	-29.031744	-9.652800	-8.190736	-5.459324	-5.728884	0.000000	-10.000000	-0.050000	-5.633333	-213.000000	1023.000000	1023.000000	2046.000000
14.340000	-0.051929	-30.690332	-10.965714	-8.392399	-5.120190	-6.212029	0.000000	-10.000000	-0.066667	-4.233334	-215.000000	1023.000000	1023.000000	2046.000000
14.360000	-0.052484	-31.017975	-11.335259	-8.432170	-4.991868	-6.258677	0.000000	-10.000000	-0.066667	-3.016667	-216.333328	1023.000000	1023.000000	2046.000000
14.380000	-0.054056	-31.947264	-10.655940	-8.903643	-6.286226	-6.101456	0.000000	-10.000000	-0.075000	-2.400000	-217.333328	1023.000000	1023.000000	2046.000000
14.400000	-0.055209	-32.628654	-12.120390	-8.641792	-5.089015	-6.777456	0.000000	-10.000000	-0.075000	-2.200000	-218.166672	1023.000000	1023.000000	2046.000000
14.420000	-0.055037	-32.526718	-10.989500	-8.801279	-6.226820	-6.509119	0.000000	-10.000000	-0.075000	-2.216667	-218.833328	1023.000000	1023.000000	2046.000000
14.440000	-0.056448	-33.360821	-12.235168	-8.705568	-5.411114	-7.008972	0.000000	-10.000000	-0.066667	-2.216667	-219.666672	1023.000000	1023.000000	2046.000000
14.460000	-0.055541	-32.824795	-11.417923	-8.648126	-5.986689	-6.772058	0.000000	-10.000000	-0.075000	-2.016667	-220.333328	1023.000000	1023.000000	2046.000000
14.480000	-0.056840	-33.592270	-12.201717	-8.704307	-5.641339	-7.044905	0.000000	-10.000000	-0.091667	-1.633333	-220.833328	1023.000000	1023.000000	2046.000000
14.500000	-0.055704	-32.921204	-11.805315	-8.539619	-5.682061	-6.894209	0.000000	-10.000000	-0.091667	-0.966667	-221.000000	1023.000000	1023.000000	2046.000000
14.520000	-0.056566	-33.430779	-11.710845	-8.867856	-6.091177	-6.760899	0.000000	-10.000000	-0.083333	-0.400000	-221.000000	1023.000000	1023.000000	2046.000000
14.540000	-0.055693	-32.914684	-12.216784	-8.552049	-5.205244	-6.940609	0.000000	-10.000000	-0.075000	0.000000	-221.000000	1023.000000	1023.000000	2046.000000
14.560000	-0.055575	-32.844776	-10.881129	-8.932689	-6.570807	-6.460152	0.000000	-10.000000	-0.075000	0.000000	-221.000000	1023.000000	1023.000000	2046.000000
14.580000	-0.055320	-32.693874	-12.124332	-8.439605	-5.125730	-7.004207	0.000000	-10.000000	-0.083333	0.000000	-221.000000	1023.000000	1023.000000	2046.000000
14.600000	-0.054228	-32.048737	-10.749423	-8.534244	-6.209613	-6.555458	0.000000	-10.000000	-0.091667	0.000000	-221.000000	1023.000000	1023.000000	2046.000000
14.620000	-0.054847	-32.414379	-11.680684	-8.375401	-5.419595	-6.938697	0.000000	-10.000000	-0.100000	0.000000	-221.000000	1023.000000	1023.000000	2046.000000
14.640000	-0.053453	-31.590792	-11.239949	-8.284760	-5.413623	-6.652461	0.000000	-10.000000	-0.091667	0.000000	-221.000000	1023.000000	1023.000000	2046.000000
14.660000	-0.054014	-31.921989	-11.072736	-8.601133	-5.747361	-6.500759	0.000000	-10.000000	-0.091667	0.000000	-221.000000	1023.000000	1023.000000	2046.000000
14.680000	-0.052735	-31.166649	-11.365760	-8.335664	-4.944442	-6.520783	0.000000	-10.000000	-0.091667	0.000000	-221.000000	1023.000000	1023.000000	2046.000000
14.700000	-0.053190	-31.435528	-10.551370	-8.844312	-5.932450	-6.107396	0.000000	-10.000000	-0.091667	0.000000	-221.000000	1023.000000	1023.000000	2046.000000
14.720000	-0.052435	-30.989006	-11.379016	-8.418661	-4.738272	-6.453057	0.000000	-10.000000	-0.083333	0.000000	-221.000000	1023.000000	1023.000000	2046.000000
14.740000	-0.052673	-31.129879	-10.211005	-8.962828	-5.999247	-5.956800	0.000000	-10.000000	-0.083333	0.000000	-221.000000	1023.000000	1023.000000	2046.000000
14.760000	-0.052387	-30.960896	-11.410298	-8.527622	-4.590293	-6.432682	0.000000	-10.000000	-0.091667	0.000000	-221.000000	1023.000000	1023.000000	2046.000000
14.780000	-0.052108	-30.795593	-9.949850	-9.059525	-5.995608	-5.790610	0.000000	-10.000000	-0.100000	0.000000	-221.000000	1023.000000	1023.000000	2046.000000
14.800000	-0.052211	-30.856470	-11.339620	-8.551071	-4.515500	-6.450280	0.000000	-10.000000	-0.091667	0.000000	-221.000000	1023.000000	1023.000000	2046.000000
14.820000	-0.051680	-30.543064	-9.831825	-8.992610	-5.930029	-5.788600	0.000000	-10.000000	-0.091667	0.000000	-221.000000	1023.000000	1023.000000	2046.000000
14.840000	-0.052188	-30.843384	-11.266145	-8.537338	-4.561425	-6.478475	0.000000	-10.000000	-0.083333	0.000000	-221.000000	1023.000000	1023.000000	2046.000000
14.860000	-0.051336	-30.339340	-9.818214	-8.899891	-5.792798	-5.828436	0.000000	-10.000000	-0.091667	0.000000	-221.000000	1023.000000	1023.000000	2046.000000
14.880000	-0.052198	-30.848770	-11.176956	-8.565600	-4.635869	-6.470345	0.000000	-10.000000	-0.091667	0.000000	-221.000000	1023.000000	1023.000000	2046.000000
14.900000	-0.050988	-30.134079	-9.963450	-8.801095	-5.499011	-5.870523	0.000000	-10.000000	-0.075000	-0.566667	-221.000000	1023.000000	1023.000000	2046.000000
14.920000	-0.052093	-30.787058	-10.900997	-8.627760	-4.841687	-6.416615	0.000000	-10.000000	-0.050000	-1.133333	-221.000000	1023.000000	1023.000000	2046.000000
14.940000	-0.050708	-29.968563	-10.313849	-8.682321	-5.008202	-5.964191	0.000000	-10.000000	-0.025000	-1.700000	-221.000000	1023.000000	1023.000000	2046.000000
14.960000	-0.051699	-30.553911	-10.643185	-8.767477	-4.967801	-6.175448	0.000000	-10.000000	-0.050000	-1.716667	-221.000000	1023.000000	1023.000000	2046.000000
14.980000	-0.050370	-29.768902	-10.282010	-8.689296	-4.886153	-5.911443	0.000000	-10.000000	-0.075000	-1.616667	-221.000000	1023.000000	1023.000000	2046.000000
15.000000	-0.051407	-30.381639	-10.559587	-8.778135	-4.899438	-6.144479	0.000000	-10.000000	-0.100000	-1.483333	-221.000000	1023.000000	1023.000000	2046.000000
15.020000	-0.050204	-29.670296	-10.362144	-8.647728	-4.730926	-5.929498	0.000000	-10.000000	-0.091667	-1.316667	-221.000000	1023.000000	1023.000000	2046.000000
15.040000	-0.050912	-30.089075	-10.300636	-8.905595	-5.031051	-5.851794	0.000000	-10.000000	-0.075000	-1.050000	-221.000000	1023.000000	1023.000000	2046.000000
15.060000	-0.049990	-29.544039	-10.550634	-8.595604	-4.436814	-5.960987	0.000000	-10.000000	-0.075000	-0.616667	-221.000000	1023.000000	1023.000000	2046.000000
15.080000	-0.050763	-30.001102	-10.184812	-8.894380	-5.056952	-5.864958	0.000000	-10.000000	-0.075000	-0.200000	-221.000000	1023.000000	1023.000000	2046.000000
15.100000	-0.049849	-29.460548	-10.550906	-8.595469	-4.372929	-5.941245	0.000000	-10.000000	-0.091667	0.000000	-221.000000	1023.000000	1023.000000	2046.000000
15.120000	-0.050414	-29.794926	-9.937375	-8.997974	-5.211245	-5.648333	0.000000	-10.000000	-0.091667	0.000000	-221.000000	1023.000000	1023.000000	2046.000000
15.140000	-0.049590	-29.307434	-10.541562	-8.575306	-4.281929	-5.908637	0.000000	-10.000000	-0.100000	0.000000	-221.000000	1023.000000	1023.000000	2046.000000
15.160000	-0.050041	-29.574511	-9.739189	-9.016449	-5.275050	-5.543822	0.000000	-10.000000	-0.091667	0.000000	-221.000000	1023.000000	1023.000000	2046.000000
15.180000	-0.049231	-29.095709	-10.598072	-8.550985	-4.094760	-5.851892	0.000000	-10.000000	-0.091667	0.000000	-221.000000	1023.000000	1023.000000	2046.000000
15.200000	-0.049360	-29.171606	-9.440728	-9.026719	-5.341916	-5.362243	0.000000	-10.000000	-0.083333	0.000000	-221.000000	1023.000000	1023.000000	2046.000000
15.220000	-0.048723	-28.795246	-10.593509	-8.506350	-3.920998	-5.774390	0.000000	-10.000000	-0.091667	0.000000	-221.000000	1023.000000	1023.000000	2046.000000
15.240000	-0.048706	-28.785536	-9.332193	-9.004539	-5.235844	-5.212961	0.000000	-10.000000	-0.091667	0.000000	-221.000000	1023.000000	1023.000000	2046.000000
15.260000	-0.048241	-28.510303	-10.421770	-8.446779	-3.948970	-5.692782	0.000000	-10.000000	-0.100000	0.000000	-221.000000	1023.000000	1023.000000	2046.000000
15.280000	-0.048611	-28.729219	-9.564265	-8.833916	-5.002925	-5.328113	0.000000	-10.000000	-0.091667	0.000000	-221.000000	1023.000000	1023.000000	2046.000000
15.300000	-0.048125	-28.441961	-10.406967	-8.423742	-3.979690	-5.631562	0.000000	-10.000000	-0.091667	0.000000	-221.000000	1023.000000	1023.000000	2046.000000
15.320000	-0.049191	-29.072094	-9.736708	-8.889053	-5.031746	-5.414587	0.000000	-10.000000	-0.091667	0.000000	-221.000000	1023.000000	1023.000000	2046.000000
15.340000	-0.048396	-28.601913	-10.379344	-8.362118	-4.195652	-5.664800	0.000000	-10.000000	-0.100000	0.000000	-221.000000	1023.000000	1023.000000	2046.000000
15.360000	-0.049196	-29.074806	-9.930889	-8.710370	-4.985612	-5.447934	0.000000	-10.000000	-0.091667	0.000000	-221.000000	1023.000000	1023.000000	2046.000000
15.380000	-0.048789	-28.834311	-10.474132	-8.379017	-4.262710	-5.718452	0.000000	-10.000000	-0.075000	0.000000	-221.000000	1023.000000	1023.000000	2046.000000
15.400000	-0.049677	-29.359074	-10.189422	-8.694937	-4.843418	-5.631297	0.000000	-10.000000	-0.075000	0.000000	-221.000000	1023.000000	1023.000000	2046.000000
15.420000	-0.049154	-29.050257	-10.496807	-8.436218	-4.397159	-5.720072	0.000000	-10.000000	-0.083333	0.000000	-221.000000	1023.000000	1023.000000	2046.000000
15.440000	-0.050961	-30.117996	-10.538042	-8.651643	-5.017797	-5.910513	0.000000	-10.000000	-0.100000	0.000000	-221.000000	1023.000000	1023.000000	2046.000000
15.460000	-0.051409	-30.382521	-10.929104	-8.492893	-4.831567	-6.128956	0.000000	-10.000000	-0.100000	0.600000	-221.000000	1023.000000	1023.000000	2046.000000
15.480000	-0.053938	-31.877485	-11.270910	-8.753274	-5.408297	-6.445004	0.000000	-10.000000	-0.100000	1.200000	-221.000000	1023.000000	1023.000000	2046.000000
15.500000	-0.054079	-31.960516	-11.507881	-8.783842	-5.259404	-6.409388	0.000000	-10.000000	-0.100000	1.783333	-221.000000	1023.000000	1023.000000	2046.000000
15.520000	-0.056035	-33.116562	-11.916342	-8.842418	-5.496470	-6.861331	0.000000	-10.000000	-0.091667	1.666667	-221.000000	1023.000000	1023.000000	2046.000000
15.540000	-0.055359	-32.717014	-11.626640	-8.923331	-5.601098	-6.565945	0.000000	-10.000000	-0.091667	1.483333	-221.000000	1023.000000	1023.000000	2046.000000
15.560000	-0.056693	-33.505634	-12.020555	-8.903171	-5.628342	-6.953567	0.000000	-10.000000	-0.091667	1.366667	-221.000000	1023.000000	1023.000000	2046.000000
15.580000	-0.056006	-33.099716	-11.781511	-8.838331	-5.713258	-6.766618	0.000000	-10.000000	-0.100000	1.433333	-221.000000	1023.000000	1023.000000	2046.000000
15.600000	-0.057191	-33.799820	-12.078620	-8.831346	-5.820135	-7.069720	0.000000	-10.000000	-0.100000	1.500000	-221.000000	1023.000000	1023.000000	2046.000000
15.620000	-0.056141	-33.179497	-11.969988	-8.668140	-5.671876	-6.869490	0.000000	-10.000000	-0.100000	1.500000	-221.000000	1023.000000	1023.000000	2046.000000
15.640000	-0.056957	-33.661709	-12.008253	-8.754004	-5.886064	-7.013389	0.000000	-10.000000	-0.100000	1.133333	-221.000000	1023.000000	1023.000000	2046.000000
15.660000	-0.055936	-33.058186	-11.840878	-8.622909	-5.731411	-6.862986	0.000000	-10.000000	-0.083333	0.650000	-221.000000	1023.000000	1023.000000	2046.000000
15.680000	-0.056662	-33.487534	-12.069256	-8.579615	-5.710764	-7.127896	0.000000	-10.000000	-0.083333	0.183333	-221.000000	1023.000000	1023.000000	2046.000000
15.700000	-0.055195	-32.620213	-11.439995	-8.596134	-5.882919	-6.701165	0.000000	-10.000000	-0.083333	0.000000	-221.000000	1023.000000	1023.000000	2046.000000
15.720000	-0.055575	-32.845058	-11.725401	-8.401828	-5.700852	-7.016977	0.000000	-10.000000	-0.100000	0.000000	-221.000000	1023.000000	1023.000000	2046.000000
15.740000	-0.054131	-31.991409	-11.427219	-8.303521	-5.543102	-6.717566	0.000000	-10.000000	-0.100000	0.000000	-221.000000	1023.000000	1023.000000	2046.000000
15.760000	-0.054351	-32.121376	-11.310192	-8.384478	-5.719313	-6.707392	0.000000	-10.000000	-0.100000	0.000000	-221.000000	1023.000000	1023.000000	2046.000000
15.780000	-0.053308	-31.504940	-11.502095	-8.162211	-5.208091	-6.632543	0.000000	-10.000000	-0.091667	0.000000	-221.000000	1023.000000	1023.000000	2046.000000
15.800000	-0.053259	-31.475792	-10.797672	-8.507181	-5.845182	-6.325756	0.000000	-10.000000	-0.091667	0.000000	-221.000000	1023.000000	1023.000000	2046.000000
15.820000	-0.052686	-31.137255	-11.524089	-8.153872	-4.888059	-6.571235	0.000000	-10.000000	-0.091667	0.000000	-221.000000	1023.000000	1023.000000	2046.000000
15.840000	-0.052486	-31.019175	-10.439924	-8.669610	-5.871701	-6.037939	0.000000	-10.000000	-0.100000	0.000000	-221.000000	1023.000000	1023.000000	2046.000000
15.860000	-0.052263	-30.887302	-11.409364	-8.231653	-4.783908	-6.462376	0.000000	-10.000000	-0.108333	0.300000	-221.000000	1023.000000	1023.000000	2046.000000
15.880000	-0.052189	-30.843813	-10.396378	-8.697514	-5.720615	-6.029307	0.000000	-10.000000	-0.108333	0.866667	-221.000000	1023.000000	1023.000000	2046.000000
15.900000	-0.051916	-30.682346	-11.321773	-8.314556	-4.679797	-6.366220	0.000000	-10.000000	-0.100000	1.050000	-221.000000	1023.000000	1023.000000	2046.000000
15.920000	-0.051675	-30.540056	-10.223100	-8.852192	-5.661534	-5.803230	0.000000	-10.000000	-0.091667	0.750000	-221.000000	1023.000000	1023.000000	2046.000000
15.940000	-0.051654	-30.527811	-11.278904	-8.339726	-4.593246	-6.315935	0.000000	-10.000000	-0.075000	0.183333	-221.000000	1023.000000	1023.000000	2046.000000
15.960000	-0.051299	-30.317581	-9.991871	-8.886300	-5.755797	-5.683613	0.000000	-10.000000	-0.075000	0.000000	-221.000000	1023.000000	1023.000000	2046.000000
15.980000	-0.051368	-30.358217	-11.191728	-8.314964	-4.579176	-6.272350	0.000000	-10.000000	-0.066667	0.000000	-221.000000	1023.000000	1023.000000	2046.000000
16.000000	-0.051189	-30.252481	-10.103811	-8.837374	-5.579001	-5.732295	0.000000	-10.000000	-0.075000	-0.566667	-221.000000	1023.000000	1023.000000	2046.000000
16.020000	-0.051204	-30.261429	-11.117227	-8.331832	-4.558003	-6.254367	0.000000	-10.000000	-0.075000	-1.100000	-221.000000	1023.000000	1023.000000	2046.000000
16.040001	-0.050910	-30.088003	-10.017889	-8.934950	-5.549916	-5.585248	0.000000	-10.000000	-0.083333	-1.650000	-221.000000	1023.000000	1023.000000	2046.000000
16.059999	-0.051038	-30.163715	-11.078632	-8.428735	-4.512913	-6.143436	0.000000	-10.000000	-0.083333	-1.683333	-221.000000	1023.000000	1023.000000	2046.000000
16.080000	-0.050800	-30.022507	-10.074113	-8.904234	-5.405318	-5.638841	0.000000	-10.000000	-0.083333	-1.816667	-221.000000	1023.000000	1023.000000	2046.000000
16.100000	-0.050849	-30.051517	-11.050448	-8.396734	-4.460956	-6.143378	0.000000	-10.000000	-0.075000	-1.866667	-221.000000	1023.000000	1023.000000	2046.000000
16.120001	-0.050601	-29.904970	-9.984528	-8.942982	-5.417159	-5.560303	0.000000	-10.000000	-0.083333	-1.766667	-221.000000	1023.000000	1023.000000	2046.000000
16.139999	-0.050632	-29.923409	-10.974592	-8.460952	-4.444255	-6.043609	0.000000	-10.000000	-0.083333	-1.483333	-221.000000	1023.000000	1023.000000	2046.000000
16.160000	-0.050374	-29.770988	-9.877230	-8.944675	-5.409188	-5.539894	0.000000	-10.000000	-0.091667	-1.283333	-221.000000	1023.000000	1023.000000	2046.000000
16.180000	-0.050547	-29.873421	-10.930642	-8.435137	-4.426860	-6.080782	0.000000	-10.000000	-0.083333	-1.200000	-221.000000	1023.000000	1023.000000	2046.000000
16.200001	-0.050408	-29.790844	-10.030928	-8.840234	-5.207062	-5.712620	0.000000	-10.000000	-0.083333	-1.300000	-221.000000	1023.000000	1023.000000	2046.000000
16.219999	-0.050007	-29.554007	-10.610431	-8.459954	-4.509938	-5.973684	0.000000	-10.000000	-0.083333	-1.366667	-221.000000	1023.000000	1023.000000	2046.000000
16.240000	-0.050129	-29.626007	-10.194206	-8.655793	-4.902161	-5.873847	0.000000	-10.000000	-0.083333	-1.400000	-221.000000	1023.000000	1023.000000	2046.000000
16.260000	-0.049166	-29.056894	-9.967431	-8.609563	-4.814644	-5.665256	0.000000	-10.000000	-0.083333	-1.400000	-221.000000	1023.000000	1023.000000	2046.000000
16.280001	-0.049804	-29.434027	-10.558559	-8.498835	-4.453915	-5.922717	0.000000	-10.000000	-0.075000	-1.383333	-221.000000	1023.000000	1023.000000	2046.000000
16.299999	-0.048696	-28.779209	-9.532607	-8.843352	-5.159626	-5.243623	0.000000	-10.000000	-0.083333	-1.283333	-221.000000	1023.000000	1023.000000	2046.000000
16.320000	-0.049559	-29.289375	-10.891090	-8.518727	-4.131634	-5.747923	0.000000	-10.000000	-0.091667	-1.150000	-221.000000	1023.000000	1023.000000	2046.000000
16.340000	-0.049239	-29.100380	-9.587085	-9.083369	-5.305637	-5.124289	0.000000	-10.000000	-0.091667	-0.700000	-221.000000	1023.000000	1023.000000	2046.000000
16.360001	-0.049643	-29.339157	-10.789233	-8.427375	-4.329199	-5.793349	0.000000	-10.000000	-0.091667	-0.350000	-221.000000	1023.000000	1023.000000	2046.000000
16.379999	-0.049524	-29.268465	-9.892394	-8.816985	-5.181841	-5.377245	0.000000	-10.000000	-0.075000	-0.633333	-221.000000	1023.000000	1023.000000	2046.000000
16.400000	-0.049776	-29.417448	-10.607326	-8.447689	-4.559777	-5.802657	0.000000	-10.000000	-0.066667	-1.383333	-221.166672	1023.000000	1023.000000	2046.000000
16.420000	-0.050366	-29.766253	-10.433349	-8.613531	-4.844882	-5.874491	0.000000	-10.000000	-0.058333	-2.066667	-221.666672	1023.000000	1023.000000	2046.000000
16.440001	-0.050020	-29.561632	-10.277382	-8.660995	-4.925139	-5.698116	0.000000	-10.000000	-0.066667	-1.966667	-222.333328	1023.000000	1023.000000	2046.000000
16.459999	-0.051640	-30.518988	-10.996880	-8.552669	-4.760862	-6.208576	0.000000	-10.000000	-0.083333	-1.450000	-222.833328	1023.000000	1023.000000	2046.000000
16.480000	-0.052030	-30.749716	-10.389778	-8.921477	-5.591074	-5.847386	0.000000	-10.000000	-0.091667	-0.766667	-223.000000	1023.000000	1023.000000	2046.000000
16.500000	-0.054283	-32.081295	-11.647604	-8.744149	-5.127278	-6.562263	0.000000	-10.000000	-0.091667	-0.233333	-223.000000	1023.000000	1023.000000	2046.000000
16.520000	-0.054719	-32.339046	-11.087867	-9.106536	-5.900027	-6.244618	0.000000	-10.000000	-0.091667	0.316667	-223.000000	1023.000000	1023.000000	2046.000000
16.540001	-0.056333	-33.292946	-12.099719	-8.941012	-5.412926	-6.839287	0.000000	-10.000000	-0.091667	0.850000	-223.000000	1023.000000	1023.000000	2046.000000
16.559999	-0.056226	-33.229477	-11.481051	-9.181794	-6.034359	-6.532274	0.000000	-10.000000	-0.091667	0.850000	-223.000000	1023.000000	1023.000000	2046.000000
16.580000	-0.057331	-33.882732	-12.275304	-8.980521	-5.585152	-7.041755	0.000000	-10.000000	-0.091667	0.533333	-223.000000	1023.000000	1023.000000	2046.000000
16.600000	-0.056875	-33.613125	-11.620060	-9.143734	-6.165533	-6.683797	0.000000	-10.000000	-0.091667	0.000000	-223.000000	1023.000000	1023.000000	2046.000000
16.620001	-0.057706	-34.104374	-12.511235	-8.897063	-5.590477	-7.105597	0.000000	-10.000000	-0.100000	0.000000	-223.000000	1023.000000	1023.000000	2046.000000
16.639999	-0.057002	-33.688301	-11.518007	-9.206311	-6.402878	-6.561106	0.000000	-10.000000	-0.100000	0.000000	-223.000000	1023.000000	1023.000000	2046.000000
16.660000	-0.057658	-34.076073	-12.653995	-8.736538	-5.524830	-7.160710	0.000000	-10.000000	-0.100000	0.000000	-223.000000	1023.000000	1023.000000	2046.000000
16.680000	-0.056788	-33.561512	-11.371388	-9.257762	-6.497929	-6.434432	0.000000	-10.000000	-0.100000	0.000000	-223.000000	1023.000000	1023.000000	2046.000000
16.700001	-0.057170	-33.787731	-12.562817	-8.715284	-5.487952	-7.021677	0.000000	-10.000000	-0.100000	-0.566667	-223.000000	1023.000000	1023.000000	2046.000000
16.719999	-0.056338	-33.296032	-11.334111	-9.168159	-6.367893	-6.425870	0.000000	-10.000000	-0.100000	-1.133333	-223.000000	1023.000000	1023.000000	2046.000000
16.740000	-0.056086	-33.146538	-12.269405	-8.493291	-5.433391	-6.950449	0.000000	-10.000000	-0.100000	-1.133333	-223.000000	1023.000000	1023.000000	2046.000000
16.760000	-0.055223	-32.636719	-11.097189	-8.966235	-6.222682	-6.350613	0.000000	-10.000000	-0.091667	-0.566667	-223.000000	1023.000000	1023.000000	2046.000000
16.780001	-0.055118	-32.574673	-12.075840	-8.405124	-5.316881	-6.776827	0.000000	-10.000000	-0.091667	0.000000	-223.000000	1023.000000	1023.000000	2046.000000
16.799999	-0.054363	-32.128613	-10.872981	-8.872122	-6.153665	-6.229844	0.000000	-10.000000	-0.091667	0.000000	-223.000000	1023.000000	1023.000000	2046.000000
16.820000	-0.054571	-32.251282	-11.861795	-8.375564	-5.245310	-6.768613	0.000000	-10.000000	-0.100000	0.000000	-223.000000	1023.000000	1023.000000	2046.000000
16.840000	-0.053642	-31.702522	-10.669848	-8.850194	-6.034480	-6.148000	0.000000	-10.000000	-0.100000	0.000000	-223.000000	1023.000000	1023.000000	2046.000000
16.860001	-0.054033	-31.933605	-11.656549	-8.473805	-5.164343	-6.638907	0.000000	-10.000000	-0.100000	0.000000	-223.000000	1023.000000	1023.000000	2046.000000
16.879999	-0.053202	-31.442339	-10.545747	-8.934353	-5.916332	-6.045908	0.000000	-10.000000	-0.100000	0.000000	-223.000000	1023.000000	1023.000000	2046.000000
16.900000	-0.053628	-31.694214	-11.594585	-8.575001	-5.025477	-6.499151	0.000000	-10.000000	-0.100000	0.000000	-223.000000	1023.000000	1023.000000	2046.000000
16.920000	-0.052900	-31.264122	-10.441991	-9.053456	-5.824089	-5.944585	0.000000	-10.000000	-0.100000	0.000000	-223.000000	1023.000000	1023.000000	2046.000000
16.940001	-0.053084	-31.372478	-11.469722	-8.614938	-4.915372	-6.372447	0.000000	-10.000000	-0.100000	0.000000	-223.000000	1023.000000	1023.000000	2046.000000
16.959999	-0.052427	-30.984301	-10.429144	-9.048923	-5.610524	-5.895709	0.000000	-10.000000	-0.091667	0.000000	-223.000000	1023.000000	1023.000000	2046.000000
16.980000	-0.052781	-31.193316	-11.284428	-8.503654	-4.956481	-6.448753	0.000000	-10.000000	-0.091667	0.000000	-223.000000	1023.000000	1023.000000	2046.000000
17.000000	-0.052443	-30.993866	-10.591143	-8.910560	-5.378656	-6.113508	0.000000	-10.000000	-0.091667	0.000000	-223.000000	1023.000000	1023.000000	2046.000000
17.020000	-0.052498	-31.026583	-11.068894	-8.555265	-5.061422	-6.341001	0.000000	-10.000000	-0.100000	0.000000	-223.000000	1023.000000	1023.000000	2046.000000
17.040001	-0.052301	-30.910168	-10.598927	-8.879307	-5.284309	-6.147624	0.000000	-10.000000	-0.083333	-0.500000	-223.000000	1023.000000	1023.000000	2046.000000
17.059999	-0.052343	-30.934816	-11.088073	-8.567719	-4.945470	-6.333554	0.000000	-10.000000	-0.083333	-1.016667	-223.000000	1023.000000	1023.000000	2046.000000
17.080000	-0.052065	-30.770582	-10.478969	-8.956404	-5.303221	-6.031991	0.000000	-10.000000	-0.075000	-1.416667	-223.000000	1023.000000	1023.000000	2046.000000
17.100000	-0.052178	-30.837206	-11.181684	-8.659414	-4.802383	-6.193724	0.000000	-10.000000	-0.091667	-1.083333	-223.000000	1023.000000	1023.000000	2046.000000
17.120001	-0.051624	-30.509645	-10.188117	-9.130687	-5.472499	-5.718342	0.000000	-10.000000	-0.083333	-0.566667	-223.000000	1023.000000	1023.000000	2046.000000
17.139999	-0.051977	-30.718254	-11.162570	-8.668347	-4.713996	-6.173340	0.000000	-10.000000	-0.091667	-0.166667	-223.000000	1023.000000	1023.000000	2046.000000
17.160000	-0.051123	-30.213966	-10.017838	-9.154712	-5.465123	-5.576295	0.000000	-10.000000	-0.091667	0.000000	-223.000000	1023.000000	1023.000000	2046.000000
17.180000	-0.051282	-30.307798	-11.029052	-8.671731	-4.600633	-6.006383	0.000000	-10.000000	-0.100000	0.700000	-223.000000	1023.000000	1023.000000	2046.000000
17.200001	-0.050392	-29.781775	-9.940837	-9.065736	-5.251989	-5.523213	0.000000	-10.000000	-0.100000	1.683333	-223.000000	1023.000000	1023.000000	2046.000000
17.219999	-0.050511	-29.851721	-10.930055	-8.526187	-4.438739	-5.956741	0.000000	-10.000000	-0.100000	3.000000	-223.000000	1023.000000	1023.000000	2046.000000
17.240000	-0.049713	-29.380568	-9.926764	-8.865365	-5.064241	-5.524197	0.000000	-10.000000	-0.100000	3.900000	-223.000000	1023.000000	1023.000000	2046.000000
17.260000	-0.049943	-29.516283	-11.027961	-8.567636	-4.206877	-5.713809	0.000000	-10.000000	-0.108333	4.650000	-223.000000	1023.000000	1023.000000	2046.000000
17.280001	-0.049931	-29.509199	-10.104921	-8.888851	-4.950222	-5.565204	0.000000	-10.000000	-0.116667	5.066667	-223.000000	1023.000000	1023.000000	2046.000000
17.299999	-0.049885	-29.482248	-10.700469	-8.425934	-4.611737	-5.744109	0.000000	-10.000000	-0.116667	5.233334	-223.000000	1023.000000	1023.000000	2046.000000
17.320000	-0.049609	-29.318817	-10.307320	-8.617809	-4.797439	-5.596249	0.000000	-10.000000	-0.108333	5.283333	-223.000000	1023.000000	1023.000000	2046.000000
17.340000	-0.049581	-29.302269	-10.770602	-8.346353	-4.554399	-5.630914	0.000000	-10.000000	-0.100000	5.400000	-223.000000	1023.000000	1023.000000	2046.000000
17.360001	-0.049154	-29.049854	-10.175727	-8.669997	-4.819591	-5.384540	0.000000	-10.000000	-0.108333	5.650000	-223.000000	1023.000000	1023.000000	2046.000000
17.379999	-0.049257	-29.110643	-10.784103	-8.277368	-4.467012	-5.582160	0.000000	-10.000000	-0.125000	6.033333	-223.000000	1023.000000	1023.000000	2046.000000
17.400000	-0.049385	-29.186802	-10.132047	-8.638464	-5.061155	-5.355136	0.000000	-10.000000	-0.141667	6.500000	-223.000000	1023.000000	1023.000000	2046.000000
17.420000	-0.050554	-29.877485	-11.195165	-8.257830	-4.672058	-5.752433	0.000000	-10.000000	-0.150000	6.800000	-223.000000	1023.000000	1023.000000	2046.000000
17.440001	-0.051228	-30.275768	-10.584340	-8.734187	-5.452346	-5.504894	0.000000	-10.000000	-0.133333	7.783333	-141.333328	1023.000000	1023.000000	2046.000000
17.459999	-0.052544	-31.053520	-11.760380	-8.384010	-4.967301	-5.941830	0.000000	-10.000000	-0.141667	8.950000	-59.000000	1023.000000	1023.000000	2046.000000
17.480000	-0.052786	-31.196295	-11.124619	-8.859594	-5.584971	-5.627109	0.000000	-10.000000	-0.141667	10.333333	24.333334	1023.000000	1023.000000	2046.000000
17.500000	-0.053317	-31.510368	-12.059978	-8.500282	-5.041109	-5.908999	0.000000	-10.000000	-0.175000	10.933333	27.333334	1023.000000	1023.000000	2046.000000
17.520000	-0.052967	-31.303513	-11.195918	-8.869131	-5.749028	-5.489435	0.000000	-10.000000	-0.200000	11.200000	30.833334	1023.000000	1023.000000	2046.000000
17.540001	-0.053226	-31.456461	-12.199163	-8.393118	-5.027361	-5.836818	0.000000	-10.000000	-0.225000	11.416667	34.500000	1023.000000	1023.000000	2046.000000
17.559999	-0.052556	-31.060461	-11.283240	-8.701467	-5.756571	-5.319182	0.000000	-10.000000	-0.225000	11.766666	38.166668	1023.000000	1023.000000	2046.000000
17.580000	-0.052548	-31.055729	-12.215198	-8.188665	-4.998268	-5.653597	0.000000	-10.000000	-0.208333	12.433333	42.000000	1023.000000	1023.000000	2046.000000
17.600000	-0.051592	-30.491064	-11.218451	-8.497985	-5.659089	-5.115540	0.000000	-10.000000	-0.208333	13.200000	46.000000	1023.000000	1023.000000	2046.000000
17.620001	-0.051291	-30.312742	-11.978478	-8.091992	-4.867629	-5.374642	0.000000	-10.000000	-0.225000	13.783334	50.333332	1023.000000	1023.000000	2046.000000
17.639999	-0.050427	-29.802397	-11.118608	-8.227609	-5.508600	-4.947579	0.000000	-10.000000	-0.241667	14.066667	54.833332	1023.000000	1023.000000	2046.000000
17.660000	-0.049940	-29.514633	-11.563444	-7.969787	-4.778572	-5.202830	0.000000	-10.000000	-0.258333	14.400001	59.500000	1023.000000	1023.000000	2046.000000
17.680000	-0.048627	-28.738817	-11.154315	-7.666912	-5.022942	-4.894649	0.000000	-10.000000	-0.258333	15.066668	64.166664	1023.000000	1023.000000	2046.000000
17.700001	-0.047546	-28.099524	-10.882887	-7.786787	-4.733781	-4.696068	0.000000	-10.000000	-0.275000	15.833334	69.166664	1023.000000	1023.000000	2046.000000
17.719999	-0.046759	-27.634539	-11.251390	-7.435613	-4.396025	-4.551510	0.000000	-10.000000	-0.283333	16.283333	72.666664	1023.000000	1023.000000	2046.000000
17.740000	-0.045476	-26.876181	-10.205997	-7.794220	-4.909883	-3.966079	0.000000	-10.000000	-0.308333	16.816666	78.166664	1023.000000	1023.000000	2046.000000
17.760000	-0.044981	-26.584034	-10.838326	-7.461448	-4.089325	-4.194937	0.000000	-10.000000	-0.325000	17.250000	83.833336	1023.000000	1023.000000	2046.000000
17.780001	-0.043942	-25.969967	-10.249159	-7.447135	-4.434283	-3.839390	0.000000	-10.000000	-0.333333	17.816668	91.500000	1023.000000	1023.000000	2046.000000
17.799999	-0.043321	-25.602545	-10.309567	-7.446631	-3.905658	-3.940688	0.000000	-10.000000	-0.325000	18.483334	97.500000	1023.000000	1023.000000	2046.000000
17.820000	-0.042454	-25.090120	-10.399892	-7.268107	-3.835072	-3.587048	0.000000	-10.000000	-0.325000	19.016666	103.500000	1023.000000	1023.000000	2046.000000
17.840000	-0.041330	-24.425959	-9.672035	-7.607334	-3.983283	-3.163307	0.000000	-10.000000	-0.325000	19.633333	109.666664	1023.000000	1023.000000	2046.000000
17.860001	-0.040848	-24.141207	-10.284532	-7.321919	-3.392742	-3.142015	0.000000	-10.000000	-0.341667	19.850000	116.000000	1023.000000	1023.000000	2046.000000
17.879999	-0.039788	-23.514994	-9.239583	-7.578437	-4.077075	-2.619897	0.000000	-10.000000	-0.341667	20.066668	122.666664	1023.000000	1023.000000	2046.000000
17.900000	-0.039268	-23.207235	-9.891830	-7.262133	-3.172450	-2.880822	0.000000	-10.000000	-0.350000	20.250000	129.333328	1023.000000	1023.000000	2046.000000
17.920000	-0.038099	-22.516659	-9.100653	-7.342564	-3.765156	-2.308287	0.000000	-10.000000	-0.350000	20.316668	133.833328	1023.000000	1023.000000	2046.000000
17.940001	-0.037594	-22.217962	-9.574735	-7.088929	-2.956833	-2.597465	0.000000	-10.000000	-0.358333	20.433334	138.166672	1023.000000	1023.000000	2046.000000
17.959999	-0.036482	-21.560791	-9.022314	-6.952087	-3.395900	-2.190488	0.000000	-10.000000	-0.366667	20.433334	142.666672	1023.000000	1023.000000	2046.000000
17.980000	-0.035780	-21.146006	-9.179969	-6.920870	-2.742166	-2.303001	0.000000	-10.000000	-0.383333	20.866667	151.833328	1023.000000	1023.000000	2046.000000
18.000000	-0.034803	-20.568773	-9.035574	-6.668213	-2.865586	-1.999400	0.000000	-10.000000	-0.400000	21.500000	161.166672	1023.000000	1023.000000	2046.000000
18.020000	-0.033643	-19.883280	-8.599330	-6.825201	-2.667111	-1.791639	0.000000	-10.000000	-0.425000	22.216667	170.666672	1023.000000	1023.000000	2046.000000
18.040001	-0.032737	-19.347544	-8.908554	-6.486572	-2.342307	-1.610109	0.000000	-10.000000	-0.450000	22.700001	177.833328	1023.000000	1023.000000	2046.000000
18.059999	-0.031231	-18.457516	-7.982253	-6.804579	-2.583359	-1.087326	0.000000	-10.000000	-0.466667	23.133333	185.333328	1023.000000	1023.000000	2046.000000
18.080000	-0.030449	-17.995523	-8.621379	-6.393785	-1.811224	-1.169138	0.000000	-10.000000	-0.483333	23.966667	193.000000	1023.000000	1023.000000	2046.000000
18.100000	-0.028994	-17.135355	-7.527765	-6.609747	-2.369604	-0.628239	0.000000	-10.000000	-0.500000	24.600000	201.000000	1023.000000	1023.000000	2046.000000
18.120001	-0.028360	-16.760738	-8.135483	-6.209329	-1.525711	-0.890216	0.000000	-10.000000	-0.516667	25.150000	206.333328	1023.000000	1023.000000	2046.000000
18.139999	-0.027439	-16.216328	-7.468179	-6.501129	-1.964334	-0.282687	0.000000	-10.000000	-0.516667	25.283333	214.666672	1023.000000	1023.000000	2046.000000
18.160000	-0.027043	-15.982695	-7.714856	-6.235771	-1.303958	-0.728111	0.000000	-10.000000	-0.533333	25.466667	223.166672	1023.000000	1023.000000	2046.000000
18.180000	-0.025787	-15.240276	-7.322945	-5.949714	-1.639215	-0.328403	0.000000	-10.000000	-0.541667	25.833334	234.500000	1023.000000	1023.000000	2046.000000
18.200001	-0.024596	-14.536208	-7.127072	-5.859641	-1.204214	-0.345281	0.000000	-10.000000	-0.558333	25.900000	243.166672	1023.000000	1023.000000	2046.000000
18.219999	-0.023527	-13.904465	-7.200927	-5.457006	-1.071846	-0.174685	0.000000	-10.000000	-0.566667	26.183334	251.833328	1023.000000	1023.000000	2046.000000
18.240000	-0.022112	-13.068167	-6.464295	-5.568924	-1.107860	0.072912	0.000000	-10.000000	-0.583333	26.650000	260.500000	1023.000000	1023.000000	2046.000000
18.260000	-0.021548	-12.735022	-6.819040	-5.188555	-0.808449	0.081023	0.000000	-10.000000	-0.600000	27.283333	266.166656	1023.000000	1023.000000	2046.000000
18.280001	-0.021385	-12.638715	-6.209454	-5.473553	-1.189095	0.233387	0.000000	-10.000000	-0.616667	27.683332	272.166656	1023.000000	1023.000000	2046.000000
18.299999	-0.022355	-13.212036	-7.019507	-5.268469	-0.848062	-0.075997	0.000000	-10.000000	-0.641667	27.583334	281.333344	1023.000000	1023.000000	2046.000000
18.320000	-0.022525	-13.312271	-6.293759	-5.577911	-1.629370	0.188769	0.000000	-10.000000	-0.650000	27.950001	293.666656	1023.000000	1023.000000	2046.000000
18.340000	-0.022970	-13.575313	-7.186354	-5.297481	-0.876981	-0.214496	0.000000	-10.000000	-0.666667	28.450001	306.000000	1023.000000	1023.000000	2046.000000
18.360001	-0.022327	-13.195350	-6.321468	-5.487753	-1.595059	0.208931	0.000000	-10.000000	-0.675000	29.083334	312.333344	1023.000000	1023.000000	2046.000000
18.379999	-0.022158	-13.095369	-7.023273	-5.124611	-0.819895	-0.127591	0.000000	-10.000000	-0.700000	29.816668	318.500000	1023.000000	1023.000000	2046.000000
18.400000	-0.021114	-12.478597	-6.097346	-5.233825	-1.498196	0.350770	0.000000	-10.000000	-0.716667	30.333334	328.500000	1023.000000	1023.000000	2046.000000
18.420000	-0.020761	-12.270005	-6.791209	-4.893228	-0.657773	0.072205	0.000000	-10.000000	-0.733333	30.883333	341.833344	1023.000000	1023.000000	2046.000000
18.440001	-0.019517	-11.534632	-5.874880	-4.959699	-1.292542	0.592490	0.000000	-10.000000	-0.750000	30.866667	352.166656	1023.000000	1023.000000	2046.000000
18.459999	-0.018993	-11.224804	-6.456738	-4.562044	-0.470165	0.264142	0.000000	-10.000000	-0.758333	31.000000	359.000000	1023.000000	1023.000000	2046.000000
18.480000	-0.017479	-10.329858	-5.515535	-4.565965	-0.989894	0.741537	0.000000	-10.000000	-0.758333	31.083334	366.000000	1023.000000	1023.000000	2046.000000
18.500000	-0.016781	-9.917763	-5.955597	-4.318944	-0.162238	0.519017	0.000000	-10.000000	-0.733333	30.550001	380.000000	1023.000000	1023.000000	2046.000000
18.520000	-0.015313	-9.049964	-5.105485	-4.296531	-0.674247	1.026298	0.000000	-10.000000	-0.700000	29.916668	390.500000	1023.000000	1023.000000	2046.000000
18.540001	-0.014452	-8.541099	-5.361013	-4.042390	0.104268	0.758037	0.000000	-10.000000	-0.683333	29.583334	400.833344	1023.000000	1023.000000	2046.000000
18.559999	-0.012774	-7.549263	-4.582625	-3.820190	-0.317661	1.171214	0.000000	-10.000000	-0.691667	29.650000	407.166656	1023.000000	1023.000000	2046.000000
18.580000	-0.011718	-6.925139	-4.644496	-3.672890	0.394377	0.997871	0.000000	-10.000000	-0.700000	29.783333	420.166656	1023.000000	1023.000000	2046.000000
18.600000	-0.010116	-5.978502	-4.205420	-3.373009	0.219555	1.380372	0.000000	-10.000000	-0.716667	29.866667	433.166656	1023.000000	1023.000000	2046.000000
18.620001	-0.008864	-5.238573	-3.946431	-3.435388	0.742094	1.401151	0.000000	-10.000000	-0.733333	30.166666	443.166656	1023.000000	1023.000000	2046.000000
18.639999	-0.007779	-4.597577	-3.873592	-3.187073	0.802930	1.660159	0.000000	-10.000000	-0.733333	30.200001	449.833344	1023.000000	1023.000000	2046.000000
18.660000	-0.006243	-3.689417	-3.121062	-3.413090	0.849815	1.994920	0.000000	-10.000000	-0.700000	29.816668	459.833344	1023.000000	1023.000000	2046.000000
18.680000	-0.005370	-3.173745	-3.397110	-3.185699	1.323996	2.085068	0.000000	-10.000000	-0.666667	29.433334	469.833344	1023.000000	1023.000000	2046.000000
18.700001	-0.003780	-2.233875	-2.476200	-3.442593	1.090468	2.594450	0.000000	-10.000000	-0.666667	29.466667	483.166656	1023.000000	1023.000000	2046.000000
18.719999	-0.003162	-1.868649	-2.831306	-3.214911	1.684492	2.493078	0.000000	-10.000000	-0.683333	29.683332	489.833344	1023.000000	1023.000000	2046.000000
18.740000	-0.001520	-0.898051	-1.924818	-3.299210	1.297520	3.028457	0.000000	-10.000000	-0.700000	30.000000	499.833344	1023.000000	1023.000000	2046.000000
18.760000	-0.000834	-0.493016	-2.276159	-3.120800	2.050288	2.853655	0.000000	-10.000000	-0.683333	29.933334	509.833344	1023.000000	1023.000000	2046.000000
18.780001	0.000557	0.329022	-1.487424	-3.061563	1.576824	3.301185	0.000000	-10.000000	-0.666667	29.866667	519.833313	1023.000000	1023.000000	2046.000000
18.799999	0.001295	0.765330	-1.704091	-2.938468	2.314927	3.092962	0.000000	-10.000000	-0.650000	29.666668	533.166687	1023.000000	1023.000000	2046.000000
18.820000	0.002493	1.473423	-1.132283	-2.783774	1.888513	3.500968	0.000000	-10.000000	-0.650000	29.633333	539.833313	1023.000000	1023.000000	2046.000000
18.840000	0.003562	2.104877	-1.130847	-2.743241	2.554619	3.424346	0.000000	-10.000000	-0.650000	29.433334	549.833313	1023.000000	1023.000000	2046.000000
18.860001	0.004772	2.820096	-0.740415	-2.565610	2.291836	3.834286	0.000000	-10.000000	-0.641667	29.150000	556.333313	1023.000000	1023.000000	2046.000000
18.879999	0.005807	3.432026	-0.656543	-2.541050	2.840057	3.789562	0.000000	-10.000000	-0.641667	28.883333	566.000000	1023.000000	1023.000000	2046.000000
18.900000	0.006724	3.974162	-0.348230	-2.343202	2.535000	4.130594	0.000000	-10.000000	-0.650000	29.050001	578.666687	1023.000000	1023.000000	2046.000000
18.920000	0.007772	4.593463	-0.180947	-2.240824	3.008268	4.006967	0.000000	-10.000000	-0.650000	29.166668	591.500000	1023.000000	1023.000000	2046.000000
18.940001	0.008683	5.131374	-0.388808	-2.070534	3.191775	4.398940	0.000000	-10.000000	-0.641667	29.266666	601.166687	1023.000000	1023.000000	2046.000000
18.959999	0.009789	5.785057	0.286984	-2.131698	3.055726	4.574045	0.000000	-10.000000	-0.625000	29.133333	607.833313	1023.000000	1023.000000	2046.000000
18.980000	0.010825	6.397662	0.085702	-1.703575	3.314806	4.700730	0.000000	-10.000000	-0.616667	28.866667	614.500000	1023.000000	1023.000000	2046.000000
19.000000	0.012734	7.525506	0.948721	-1.532993	3.059699	5.050079	0.000000	-10.000000	-0.591667	28.383333	627.500000	1023.000000	1023.000000	2046.000000
19.020000	0.013557	8.012358	0.606840	-1.137951	3.606548	4.936920	0.000000	-10.000000	-0.566667	27.816668	640.166687	1023.000000	1023.000000	2046.000000
19.040001	0.014920	8.817582	1.465292	-1.179226	3.143273	5.388243	0.000000	-10.000000	-0.550000	27.549999	649.500000	1023.000000	1023.000000	2046.000000
19.059999	0.014604	8.630667	0.909108	-1.068750	3.755125	5.035184	0.000000	-10.000000	-0.558333	27.450001	655.666687	1023.000000	1023.000000	2046.000000
19.080000	0.014548	8.597868	1.435950	-1.251241	3.158965	5.254194	0.000000	-10.000000	-0.533333	27.016666	661.833313	1023.000000	1023.000000	2046.000000
19.100000	0.013176	7.786958	0.589199	-1.136607	3.581126	4.753241	0.000000	-10.000000	-0.508333	26.016666	673.833313	1023.000000	1023.000000	2046.000000
19.120001	0.013100	7.742108	1.061400	-1.257282	3.100092	4.837898	0.000000	-10.000000	-0.475000	25.066668	682.666687	1023.000000	1023.000000	2046.000000
19.139999	0.012349	7.298524	0.392761	-1.049091	3.463859	4.490995	0.000000	-10.000000	-0.483333	24.600000	691.333313	1023.000000	1023.000000	2046.000000
19.160000	0.012980	7.671272	0.973139	-1.068464	3.121881	4.644715	0.000000	-10.000000	-0.491667	24.683334	696.833313	1023.000000	1023.000000	2046.000000
19.180000	0.012726	7.520956	0.438502	-0.808134	3.480875	4.409714	0.000000	-10.000000	-0.525000	25.016666	705.000000	1023.000000	1023.000000	2046.000000
19.200001	0.013651	8.067940	1.059350	-0.841533	3.179642	4.670481	0.000000	-10.000000	-0.550000	25.633333	716.166687	1023.000000	1023.000000	2046.000000
19.219999	0.013827	8.172032	0.589769	-0.662427	3.668408	4.576283	0.000000	-10.000000	-0.575000	26.266666	724.666687	1023.000000	1023.000000	2046.000000
19.240000	0.014990	8.859047	1.290313	-0.616665	3.255889	4.929511	0.000000	-10.000000	-0.566667	26.633333	733.333313	1023.000000	1023.000000	2046.000000
19.260000	0.015140	8.947551	0.866825	-0.381685	3.753133	4.709279	0.000000	-10.000000	-0.558333	26.516666	739.166687	1023.000000	1023.000000	2046.000000
19.280001	0.016427	9.708452	1.569395	-0.353193	3.390252	5.101998	0.000000	-10.000000	-0.541667	26.083334	748.000000	1023.000000	1023.000000	2046.000000
19.299999	0.016715	9.878823	1.175988	-0.201417	3.981647	4.922606	0.000000	-10.000000	-0.525000	25.550001	756.833313	1023.000000	1023.000000	2046.000000
19.320000	0.018023	10.651461	1.900059	-0.152147	3.577191	5.326357	0.000000	-10.000000	-0.508333	25.000000	765.500000	1023.000000	1023.000000	2046.000000
19.340000	0.018552	10.964350	1.521904	0.028956	4.237138	5.176352	0.000000	-10.000000	-0.491667	24.583334	773.833313	1023.000000	1023.000000	2046.000000
19.360001	0.020077	11.865327	2.321254	0.163624	3.748846	5.631602	0.000000	-10.000000	-0.491667	24.516666	782.000000	1023.000000	1023.000000	2046.000000
19.379999	0.020994	12.407276	2.069857	0.333431	4.438905	5.565083	0.000000	-10.000000	-0.483333	24.416668	790.166687	1023.000000	1023.000000	2046.000000
19.400000	0.022519	13.308437	2.709893	0.549196	4.153184	5.896163	0.000000	-10.000000	-0.483333	24.583334	798.500000	1023.000000	1023.000000	2046.000000
19.420000	0.023500	13.888602	2.676318	0.610674	4.788388	5.813221	0.000000	-10.000000	-0.491667	24.583334	806.833313	1023.000000	1023.000000	2046.000000
19.440001	0.024567	14.518900	3.020034	0.848263	4.631370	6.019233	0.000000	-10.000000	-0.516667	25.133333	815.000000	1023.000000	1023.000000	2046.000000
19.459999	0.025766	15.227510	3.364301	0.809445	5.039662	6.014102	0.000000	-10.000000	-0.533333	25.333334	823.166687	1023.000000	1023.000000	2046.000000
19.480000	0.026443	15.627913	3.328401	0.932113	5.148624	6.218775	0.000000	-10.000000	-0.541667	25.833334	831.500000	1023.000000	1023.000000	2046.000000
19.500000	0.027935	16.509438	4.006970	0.876655	5.150346	6.475465	0.000000	-10.000000	-0.550000	26.150002	843.000000	1023.000000	1023.000000	2046.000000
19.520000	0.028600	16.902525	3.763853	0.839739	5.627108	6.671825	0.000000	-10.000000	-0.566667	26.733334	851.666687	1023.000000	1023.000000	2046.000000
19.540001	0.030194	17.844395	4.602164	0.877193	5.357057	7.007980	0.000000	-10.000000	-0.566667	26.733334	860.500000	1023.000000	1023.000000	2046.000000
19.559999	0.030702	18.145100	4.354637	0.919239	5.935585	6.935638	0.000000	-10.000000	-0.558333	26.616667	866.500000	1023.000000	1023.000000	2046.000000
19.580000	0.032079	18.958569	5.007257	1.032796	5.655616	7.262900	0.000000	-10.000000	-0.541667	26.233334	875.333313	1023.000000	1023.000000	2046.000000
19.600000	0.032823	19.398371	4.916082	1.061691	6.286809	7.133789	0.000000	-10.000000	-0.533333	25.950001	884.166687	1023.000000	1023.000000	2046.000000
19.620001	0.033908	20.039532	5.319232	1.224038	6.043634	7.452627	0.000000	-10.000000	-0.516667	25.633333	892.833313	1023.000000	1023.000000	2046.000000
19.639999	0.034965	20.664299	5.406491	1.281216	6.610162	7.366429	0.000000	-10.000000	-0.508333	25.366667	901.500000	1023.000000	1023.000000	2046.000000
19.660000	0.035723	21.112297	5.622087	1.481675	6.411356	7.597180	0.000000	-10.000000	-0.508333	25.299999	910.000000	1023.000000	1023.000000	2046.000000
19.680000	0.036742	21.714336	5.826569	1.544773	6.796375	7.546620	0.000000	-10.000000	-0.508333	25.250000	918.500000	1023.000000	1023.000000	2046.000000
19.700001	0.037650	22.251358	5.943026	1.616565	6.747229	7.944537	0.000000	-10.000000	-0.508333	25.016666	929.833313	1023.000000	1023.000000	2046.000000
19.719999	0.038100	22.517328	5.921356	1.555084	7.096116	7.944773	0.000000	-10.000000	-0.500000	24.700001	938.333313	1023.000000	1023.000000	2046.000000
19.740000	0.039201	23.167887	6.377759	1.898250	6.713747	8.178133	0.000000	-10.000000	-0.491667	24.566668	946.666687	1023.000000	1023.000000	2046.000000
19.760000	0.040543	23.961094	6.387964	2.127606	7.271138	8.174385	0.000000	-10.000000	-0.491667	24.683334	952.000000	1023.000000	1023.000000	2046.000000
19.780001	0.041608	24.590132	6.853560	2.434381	6.877178	8.425012	0.000000	-10.000000	-0.475000	24.650000	960.333313	1023.000000	1023.000000	2046.000000
19.799999	0.042356	25.032652	6.730826	2.452246	7.428937	8.420643	0.000000	-10.000000	-0.458333	24.216667	971.333313	1023.000000	1023.000000	2046.000000
19.820000	0.042762	25.272596	7.098414	2.526929	7.060102	8.587151	0.000000	-10.000000	-0.433333	23.933334	979.666687	1023.000000	1023.000000	2046.000000
19.840000	0.041581	24.574379	6.563826	2.382042	7.362183	8.266328	0.000000	-10.000000	-0.416667	23.483334	987.666687	1023.000000	1023.000000	2046.000000
19.860001	0.040928	24.188461	6.695018	2.374161	6.908318	8.210965	0.000000	-10.000000	-0.400000	22.716667	992.833313	1023.000000	1023.000000	2046.000000
19.879999	0.039607	23.407879	6.091197	2.216256	7.180798	7.919629	0.000000	-10.000000	-0.391667	21.800001	1000.500000	1023.000000	1023.000000	2046.000000
19.900000	0.039515	23.353374	6.353884	2.333095	6.747426	7.918969	0.000000	-10.000000	-0.375000	20.950001	1010.166687	1023.000000	1023.000000	2046.000000
19.920000	0.039272	23.209698	5.998497	2.281727	7.172850	7.756624	0.000000	-10.000000	-0.366667	20.550001	1017.333313	1023.000000	1023.000000	2046.000000
19.940001	0.039367	23.265663	6.204051	2.525194	6.782875	7.753543	0.000000	-10.000000	-0.350000	20.183334	1024.166626	1023.000000	1023.000000	2046.000000
19.959999	0.039855	23.554100	6.056646	2.538611	7.268561	7.690282	0.000000	-10.000000	-0.366667	20.433334	1028.666626	1023.000000	1023.000000	2046.000000
19.980000	0.039950	23.610388	6.174221	2.811602	6.938621	7.685945	0.000000	-10.000000	-0.366667	20.600000	1035.500000	1023.000000	1023.000000	2046.000000
20.000000	0.040759	24.088520	6.177762	2.902746	7.340327	7.667686	0.000000	-10.000000	-0.383333	21.050001	1044.833374	1023.000000	1023.000000	2046.000000
20.020000	0.041099	24.289379	6.380932	3.083718	7.004816	7.819913	0.000000	-10.000000	-0.383333	21.133335	1051.833374	1023.000000	1023.000000	2046.000000
20.040001	0.042041	24.845940	6.426013	3.106456	7.434834	7.878636	0.000000	-10.000000	-0.383333	21.066668	1058.833374	1023.000000	1023.000000	2046.000000
20.059999	0.042715	25.244501	6.685463	3.291611	7.208845	8.058582	0.000000	-10.000000	-0.366667	20.783335	1063.500000	1023.000000	1023.000000	2046.000000
20.080000	0.043624	25.781631	6.643579	3.322233	7.750887	8.064933	0.000000	-10.000000	-0.358333	20.350000	1070.500000	1023.000000	1023.000000	2046.000000
20.100000	0.044505	26.302294	7.004935	3.464777	7.462646	8.369937	0.000000	-10.000000	-0.358333	20.116667	1079.500000	1023.000000	1023.000000	2046.000000
20.120001	0.045634	26.969938	7.029036	3.560758	7.986893	8.393251	0.000000	-10.000000	-0.358333	19.933332	1086.166626	1023.000000	1023.000000	2046.000000
20.139999	0.046549	27.510611	7.392042	3.838188	7.691544	8.588837	0.000000	-10.000000	-0.341667	19.766666	1092.833374	1023.000000	1023.000000	2046.000000
20.160000	0.048014	28.376095	7.440434	3.914519	8.337847	8.683295	0.000000	-10.000000	-0.341667	19.700001	1097.333374	1023.000000	1023.000000	2046.000000
20.180000	0.048808	28.845762	7.757186	4.042954	8.110101	8.935522	0.000000	-10.000000	-0.350000	19.833334	1104.000000	1023.000000	1023.000000	2046.000000
20.200001	0.049972	29.533569	7.831355	4.025055	8.680111	8.997047	0.000000	-10.000000	-0.366667	20.183334	1112.833374	1023.000000	1023.000000	2046.000000
20.219999	0.050591	29.899515	8.125727	4.086956	8.456872	9.229959	0.000000	-10.000000	-0.375000	20.466667	1119.500000	1023.000000	1023.000000	2046.000000
20.240000	0.051713	30.562458	8.184954	4.054388	9.007486	9.315629	0.000000	-10.000000	-0.358333	20.350000	1126.166626	1023.000000	1023.000000	2046.000000
20.260000	0.052281	30.898191	8.551321	4.108384	8.705525	9.532961	0.000000	-10.000000	-0.341667	20.016668	1130.666626	1023.000000	1023.000000	2046.000000
20.280001	0.053400	31.559460	8.556287	4.126192	9.294641	9.582341	0.000000	-10.000000	-0.333333	19.750000	1137.333374	1023.000000	1023.000000	2046.000000
20.299999	0.053846	31.822809	8.870547	4.274848	8.991098	9.686315	0.000000	-10.000000	-0.325000	19.366667	1146.166626	1023.000000	1023.000000	2046.000000
20.320000	0.055184	32.613758	8.978889	4.379459	9.548649	9.706763	0.000000	-10.000000	-0.316667	19.116667	1152.666626	1023.000000	1023.000000	2046.000000
20.340000	0.055465	32.779556	9.214401	4.455519	9.232811	9.876823	0.000000	-10.000000	-0.291667	18.350000	1159.166626	1023.000000	1023.000000	2046.000000
20.360001	0.056974	33.671726	9.319705	4.590497	9.843904	9.917620	0.000000	-10.000000	-0.291667	17.800001	1163.333374	1023.000000	1023.000000	2046.000000
20.379999	0.057258	33.839279	9.520729	4.600989	9.536880	10.180678	0.000000	-10.000000	-0.291667	17.300001	1169.500000	1023.000000	1023.000000	2046.000000
20.400000	0.058827	34.766785	9.691568	4.851947	10.090172	10.133097	0.000000	-10.000000	-0.316667	17.350000	1177.166626	1023.000000	1023.000000	2046.000000
20.420000	0.058750	34.721329	9.829673	4.846059	9.702777	10.342822	0.000000	-10.000000	-0.333333	17.500000	1182.833374	1023.000000	1023.000000	2046.000000
20.440001	0.060435	35.716881	9.870798	5.158774	10.402147	10.285162	0.000000	-10.000000	-0.350000	17.600000	1188.500000	1023.000000	1023.000000	2046.000000
20.459999	0.059767	35.322544	9.882755	5.001131	9.931498	10.507160	0.000000	-10.000000	-0.350000	17.600000	1192.500000	1023.000000	1023.000000	2046.000000
20.480000	0.061571	36.388649	10.109211	5.458376	10.373340	10.447724	0.000000	-10.000000	-0.316667	17.450001	1198.500000	1023.000000	1023.000000	2046.000000
20.500000	0.061663	36.443043	10.162539	5.534124	10.021522	10.724856	0.000000	-10.000000	-0.316667	17.266666	1204.500000	1023.000000	1023.000000	2046.000000
20.520000	0.063530	37.546291	10.425243	6.087370	10.454560	10.579119	0.000000	-10.000000	-0.316667	17.333334	1210.166626	1023.000000	1023.000000	2046.000000
20.540001	0.063269	37.391850	10.467492	5.972806	10.109011	10.842541	0.000000	-10.000000	-0.316667	17.250000	1215.833374	1023.000000	1023.000000	2046.000000
20.559999	0.064212	37.949539	10.549986	6.249678	10.549980	10.599895	0.000000	-10.000000	-0.291667	17.183334	1221.500000	1023.000000	1023.000000	2046.000000
20.580000	0.062045	36.668739	10.260689	5.808326	9.967736	10.631987	0.000000	-10.000000	-0.250000	16.183334	1227.500000	1023.000000	1023.000000	2046.000000
20.600000	0.061695	36.461735	9.962478	5.952485	10.263537	10.283234	0.000000	-10.000000	-0.241667	15.283334	1234.833374	1023.000000	1023.000000	2046.000000
20.620001	0.059444	35.131588	9.638329	5.552254	9.667418	10.273588	0.000000	-10.000000	-0.225000	14.400000	1240.166626	1023.000000	1023.000000	2046.000000
20.639999	0.059885	35.391941	9.511101	5.853401	10.047925	9.979513	0.000000	-10.000000	-0.233333	14.266666	1245.000000	1023.000000	1023.000000	2046.000000
20.660000	0.058338	34.477703	9.391403	5.507785	9.485240	10.093276	0.000000	-10.000000	-0.241667	14.300000	1248.166626	1023.000000	1023.000000	2046.000000
20.680000	0.059406	35.108822	9.358346	5.946330	9.986703	9.817444	0.000000	-10.000000	-0.250000	14.400001	1252.833374	1023.000000	1023.000000	2046.000000
20.700001	0.058375	34.499432	9.357018	5.641341	9.427453	10.073621	0.000000	-10.000000	-0.250000	14.666667	1257.666626	1023.000000	1023.000000	2046.000000
20.719999	0.059711	35.289341	9.378210	6.102279	9.977512	9.831339	0.000000	-10.000000	-0.258333	14.883333	1262.500000	1023.000000	1023.000000	2046.000000
20.740000	0.058846	34.777939	9.404903	5.818736	9.442512	10.111789	0.000000	-10.000000	-0.258333	15.000000	1267.500000	1023.000000	1023.000000	2046.000000
20.760000	0.060390	35.690479	9.441746	6.258962	10.067254	9.922519	0.000000	-10.000000	-0.241667	14.566667	1272.500000	1023.000000	1023.000000	2046.000000
20.780001	0.059617	35.233559	9.587332	5.961234	9.457442	10.227551	0.000000	-10.000000	-0.200000	13.450001	1277.333374	1023.000000	1023.000000	2046.000000
20.799999	0.061233	36.188652	9.675835	6.403161	10.100761	10.008894	0.000000	-10.000000	-0.150000	10.933333	1283.166626	1023.000000	1023.000000	2046.000000
20.820000	0.060525	35.770538	9.758090	6.096046	9.589520	10.326884	0.000000	-10.000000	-0.116667	8.733334	1287.333374	1023.000000	1023.000000	2046.000000
20.840000	0.062087	36.693626	9.816658	6.549942	10.240567	10.086461	0.000000	-10.000000	-0.100000	6.716667	1290.833374	1023.000000	1023.000000	2046.000000
20.860001	0.061427	36.303364	10.005948	6.262653	9.654577	10.380185	0.000000	-10.000000	-0.100000	5.633334	1292.500000	1023.000000	1023.000000	2046.000000
20.879999	0.063310	37.416004	10.042567	6.725188	10.410975	10.237272	0.000000	-10.000000	-0.100000	3.683333	1295.500000	1023.000000	1023.000000	2046.000000
20.900000	0.062644	37.022381	10.236274	6.379217	9.841798	10.565095	0.000000	-10.000000	-0.100000	2.100000	1297.666626	1023.000000	1023.000000	2046.000000
20.920000	0.064359	38.035950	10.189890	6.808365	10.653822	10.383875	0.000000	-10.000000	-0.100000	1.016667	1299.000000	1023.000000	1023.000000	2046.000000
20.940001	0.063493	37.524529	10.332731	6.368769	10.108863	10.714163	0.000000	-10.000000	-0.100000	0.800000	1299.000000	1023.000000	1023.000000	2046.000000
20.959999	0.065051	38.445179	10.337021	6.745791	10.847253	10.515115	0.000000	-10.000000	-0.100000	0.800000	1299.000000	1023.000000	1023.000000	2046.000000
20.980000	0.064135	37.903576	10.532276	6.248498	10.251465	10.871336	0.000000	-10.000000	-0.108333	1.166667	1299.000000	1023.000000	1023.000000	2046.000000
21.000000	0.065646	38.796490	10.509663	6.709801	10.979168	10.597858	0.000000	-10.000000	-0.108333	1.766667	1299.000000	1023.000000	1023.000000	2046.000000
21.020000	0.064756	38.270737	10.698487	6.254062	10.368141	10.950046	0.000000	-10.000000	-0.108333	2.150000	1299.333374	1023.000000	1023.000000	2046.000000
21.040001	0.066266	39.163292	10.707763	6.748362	11.042974	10.664193	0.000000	-10.000000	-0.100000	1.516667	1300.000000	1023.000000	1023.000000	2046.000000
21.059999	0.065572	38.753304	10.852468	6.301036	10.537383	11.062418	0.000000	-10.000000	-0.100000	0.650000	1300.666626	1023.000000	1023.000000	2046.000000
21.080000	0.067126	39.671387	10.915941	6.789169	11.135818	10.830458	0.000000	-10.000000	-0.100000	0.000000	1301.000000	1023.000000	1023.000000	2046.000000
21.100000	0.066723	39.433239	11.069021	6.269660	10.733519	11.361039	0.000000	-10.000000	-0.100000	0.000000	1301.000000	1023.000000	1023.000000	2046.000000
21.120001	0.067893	40.124573	11.087159	6.795607	11.156669	11.085137	0.000000	-10.000000	-0.100000	0.000000	1301.000000	1023.000000	1023.000000	2046.000000
21.139999	0.067659	39.986732	11.246505	6.381582	10.851232	11.507413	0.000000	-10.000000	-0.100000	0.000000	1301.000000	1023.000000	1023.000000	2046.000000
21.160000	0.068607	40.546757	11.253075	6.855928	11.213089	11.224663	0.000000	-10.000000	-0.100000	0.000000	1301.000000	1023.000000	1023.000000	2046.000000
21.180000	0.068451	40.454762	11.249741	6.494895	11.078535	11.631589	0.000000	-10.000000	-0.100000	0.000000	1301.000000	1023.000000	1023.000000	2046.000000
21.200001	0.068630	40.560467	11.259300	6.729249	11.104667	11.467249	0.000000	-10.000000	-0.091667	0.000000	1301.000000	1023.000000	1023.000000	2046.000000
21.219999	0.069092	40.833115	11.375866	6.652527	11.120241	11.684480	0.000000	-10.000000	-0.083333	0.000000	1301.000000	1023.000000	1023.000000	2046.000000
21.240000	0.069187	40.889717	11.429986	6.881097	10.896253	11.682383	0.000000	-10.000000	-0.083333	0.000000	1301.000000	1023.000000	1023.000000	2046.000000
21.260000	0.070171	41.470821	11.510578	7.080449	11.213743	11.666051	0.000000	-10.000000	-0.083333	0.000000	1301.000000	1023.000000	1023.000000	2046.000000
21.280001	0.069844	41.278008	11.582890	7.118159	10.897036	11.679923	0.000000	-10.000000	-0.091667	0.000000	1301.000000	1023.000000	1023.000000	2046.000000
21.299999	0.070272	41.530800	11.557633	7.178561	11.253683	11.540922	0.000000	-10.000000	-0.083333	0.000000	1301.000000	1023.000000	1023.000000	2046.000000
21.320000	0.068077	40.233269	11.289538	6.785991	10.689020	11.468720	0.000000	-10.000000	-0.083333	-0.666667	1301.000000	1023.000000	1023.000000	2046.000000
21.340000	0.067128	39.672672	10.812773	6.959155	11.046627	10.854118	0.000000	-10.000000	-0.083333	-1.550000	1301.000000	1023.000000	1023.000000	2046.000000
21.360001	0.064171	37.924843	10.537787	6.393473	10.133367	10.860214	0.000000	-10.000000	-0.083333	-2.250000	1301.000000	1023.000000	1023.000000	2046.000000
21.379999	0.064312	38.008121	10.156867	6.718174	10.735517	10.397563	0.000000	-10.000000	-0.091667	-1.583333	1301.000000	1023.000000	1023.000000	2046.000000
21.400000	0.062363	36.856434	10.097409	6.166192	9.943274	10.649558	0.000000	-10.000000	-0.091667	-0.050000	1301.000000	1023.000000	1023.000000	2046.000000
21.420000	0.063153	37.323673	9.922302	6.553112	10.530727	10.317532	0.000000	-10.000000	-0.100000	1.583333	1301.000000	1023.000000	1023.000000	2046.000000
21.440001	0.061852	36.554436	9.951756	6.250393	9.861291	10.490996	0.000000	-10.000000	-0.108333	2.683333	1301.166626	1023.000000	1023.000000	2046.000000
21.459999	0.062632	37.015255	9.846169	6.593214	10.338051	10.237823	0.000000	-10.000000	-0.108333	3.200000	1301.666626	1023.000000	1023.000000	2046.000000
21.480000	0.061456	36.320621	9.869662	6.389950	9.745230	10.315781	0.000000	-10.000000	-0.108333	3.116667	1302.500000	1023.000000	1023.000000	2046.000000
21.500000	0.062689	37.048958	9.723517	6.740339	10.464251	10.120851	0.000000	-10.000000	-0.091667	2.016667	1303.666626	1023.000000	1023.000000	2046.000000
21.520000	0.061668	36.445911	9.861664	6.447550	9.807066	10.329631	0.000000	-10.000000	-0.083333	0.300000	1304.500000	1023.000000	1023.000000	2046.000000
21.540001	0.062964	37.211971	9.867620	6.724051	10.376211	10.244088	0.000000	-10.000000	-0.075000	-1.300000	1305.000000	1023.000000	1023.000000	2046.000000
21.559999	0.062368	36.859562	9.929395	6.553622	10.010135	10.366408	0.000000	-10.000000	-0.075000	-2.200000	1305.000000	1023.000000	1023.000000	2046.000000
21.580000	0.063513	37.536469	10.030453	6.772928	10.398649	10.334439	0.000000	-10.000000	-0.075000	-2.633333	1305.000000	1023.000000	1023.000000	2046.000000
21.600000	0.063452	37.500336	10.125103	6.797632	10.165210	10.412390	0.000000	-10.000000	-0.083333	-2.800000	1305.000000	1023.000000	1023.000000	2046.000000
21.620001	0.064162	37.919662	10.311462	6.773013	10.283188	10.552000	0.000000	-10.000000	-0.083333	-2.550000	1305.000000	1023.000000	1023.000000	2046.000000
21.639999	0.064737	38.259514	10.101171	7.186215	10.726338	10.245788	0.000000	-10.000000	-0.091667	-2.100000	1305.000000	1023.000000	1023.000000	2046.000000
21.660000	0.064482	38.108955	10.402505	6.691213	10.341674	10.673562	0.000000	-10.000000	-0.083333	-1.733333	1305.000000	1023.000000	1023.000000	2046.000000
21.680000	0.065294	38.588650	10.160964	7.157692	10.978231	10.291763	0.000000	-10.000000	-0.083333	-1.750000	1305.000000	1023.000000	1023.000000	2046.000000
21.700001	0.064533	38.139187	10.571046	6.517439	10.330028	10.720673	0.000000	-10.000000	-0.075000	-1.866667	1305.000000	1023.000000	1023.000000	2046.000000
21.719999	0.065671	38.811417	10.277967	7.070405	11.214534	10.248509	0.000000	-10.000000	-0.083333	-1.800000	1305.000000	1023.000000	1023.000000	2046.000000
21.740000	0.064869	38.337414	10.635272	6.371244	10.475405	10.855494	0.000000	-10.000000	-0.083333	-1.133333	1305.000000	1023.000000	1023.000000	2046.000000
21.760000	0.066257	39.157784	10.401992	7.034725	11.361438	10.359630	0.000000	-10.000000	-0.083333	-0.483333	1305.000000	1023.000000	1023.000000	2046.000000
21.780001	0.065352	38.622810	10.836024	6.289415	10.471009	11.026361	0.000000	-10.000000	-0.066667	-0.583333	1305.000000	1023.000000	1023.000000	2046.000000
21.799999	0.067052	39.627678	10.627742	6.903504	11.441861	10.654569	0.000000	-10.000000	-0.058333	-1.466667	1305.000000	1023.000000	1023.000000	2046.000000
21.820000	0.066019	39.017216	10.985007	6.303392	10.571193	11.157621	0.000000	-10.000000	-0.058333	-2.533333	1305.000000	1023.000000	1023.000000	2046.000000
21.840000	0.067652	39.982414	10.861173	6.781594	11.395523	10.944122	0.000000	-10.000000	-0.075000	-3.016667	1305.000000	1023.000000	1023.000000	2046.000000
21.860001	0.066835	39.499454	11.006513	6.433904	10.860011	11.199028	0.000000	-10.000000	-0.091667	-3.133333	1305.000000	1023.000000	1023.000000	2046.000000
21.879999	0.068133	40.266865	11.116463	6.622188	11.300039	11.228176	0.000000	-10.000000	-0.100000	-3.083333	1305.000000	1023.000000	1023.000000	2046.000000
21.900000	0.067887	40.121239	11.097151	6.620193	11.177734	11.226160	0.000000	-10.000000	-0.091667	-2.933333	1305.000000	1023.000000	1023.000000	2046.000000
21.920000	0.068448	40.452866	11.390011	6.580399	11.144168	11.338286	0.000000	-10.000000	-0.083333	-2.666667	1305.000000	1023.000000	1023.000000	2046.000000
21.940001	0.069146	40.865284	11.104287	7.080709	11.699859	10.980431	0.000000	-10.000000	-0.083333	-2.200000	1305.000000	1023.000000	1023.000000	2046.000000
21.959999	0.068670	40.583908	11.528605	6.613163	11.039473	11.402668	0.000000	-10.000000	-0.083333	-1.516667	1305.000000	1023.000000	1023.000000	2046.000000
21.980000	0.069712	41.199638	11.150714	7.318808	11.901267	10.828849	0.000000	-10.000000	-0.091667	-0.783333	1305.000000	1023.000000	1023.000000	2046.000000
22.000000	0.068769	40.642216	11.467326	6.599714	11.051863	11.523314	0.000000	-10.000000	-0.091667	-0.233333	1305.000000	1023.000000	1023.000000	2046.000000
22.020000	0.069712	41.199776	11.129560	7.290743	11.871507	10.907967	0.000000	-10.000000	-0.100000	0.000000	1305.000000	1023.000000	1023.000000	2046.000000
22.040001	0.068862	40.697319	11.549800	6.763476	10.893290	11.490752	0.000000	-10.000000	-0.091667	0.000000	1305.000000	1023.000000	1023.000000	2046.000000
22.059999	0.070234	41.508457	11.245667	7.604124	11.796251	10.862416	0.000000	-10.000000	-0.075000	0.000000	1305.000000	1023.000000	1023.000000	2046.000000
22.080000	0.069409	41.020885	11.663735	7.048447	10.899767	11.408936	0.000000	-10.000000	-0.066667	0.000000	1305.000000	1023.000000	1023.000000	2046.000000
22.100000	0.070290	41.541424	11.348215	7.733009	11.652666	10.807535	0.000000	-10.000000	-0.066667	0.000000	1305.000000	1023.000000	1023.000000	2046.000000
22.120001	0.069316	40.965607	11.649766	7.129683	10.949744	11.236411	0.000000	-10.000000	-0.066667	-0.716667	1305.000000	1023.000000	1023.000000	2046.000000
22.139999	0.067976	40.174076	10.969110	7.290081	11.215710	10.699175	0.000000	-10.000000	-0.066667	-1.650000	1305.000000	1023.000000	1023.000000	2046.000000
22.160000	0.066329	39.200680	10.940723	6.830166	10.699418	10.730373	0.000000	-10.000000	-0.075000	-2.266667	1305.000000	1023.000000	1023.000000	2046.000000
22.180000	0.064260	37.977932	10.337103	6.663005	10.560485	10.417337	0.000000	-10.000000	-0.091667	-1.550000	1305.000000	1023.000000	1023.000000	2046.000000
22.200001	0.063709	37.652069	10.367803	6.518100	10.393583	10.372585	0.000000	-10.000000	-0.100000	-0.333333	1305.000000	1023.000000	1023.000000	2046.000000
22.219999	0.062445	36.904724	9.915788	6.565347	10.344069	10.079521	0.000000	-10.000000	-0.100000	0.816667	1305.000000	1023.000000	1023.000000	2046.000000
22.240000	0.062703	37.057499	10.131152	6.537055	10.222518	10.166773	0.000000	-10.000000	-0.100000	1.266667	1305.000000	1023.000000	1023.000000	2046.000000
22.260000	0.061488	36.339203	9.863667	6.403394	9.956754	10.115386	0.000000	-10.000000	-0.100000	0.983333	1305.000000	1023.000000	1023.000000	2046.000000
22.280001	0.062437	36.900131	9.870946	6.747654	10.379208	9.902325	0.000000	-10.000000	-0.083333	0.450000	1305.000000	1023.000000	1023.000000	2046.000000
22.299999	0.060856	35.965702	9.860617	6.290234	9.667485	10.147366	0.000000	-10.000000	-0.066667	-0.583333	1305.000000	1023.000000	1023.000000	2046.000000
22.320000	0.062123	36.714588	9.739388	6.965852	10.392270	9.617077	0.000000	-10.000000	-0.050000	-1.400000	1305.000000	1023.000000	1023.000000	2046.000000
22.340000	0.060822	35.945698	9.948714	6.385923	9.545856	10.065202	0.000000	-10.000000	-0.050000	-2.566667	1305.000000	1023.000000	1023.000000	2046.000000
22.360001	0.062143	36.726704	9.665926	7.149039	10.480174	9.431565	0.000000	-10.000000	-0.058333	-3.283333	1305.000000	1023.000000	1023.000000	2046.000000
22.379999	0.061654	36.437378	10.082407	6.631498	9.729982	9.993491	0.000000	-10.000000	-0.058333	-3.700000	1305.000000	1023.000000	1023.000000	2046.000000
22.400000	0.062692	37.051231	9.726839	7.291693	10.520791	9.511909	0.000000	-10.000000	-0.075000	-3.850000	1305.000000	1023.000000	1023.000000	2046.000000
22.420000	0.062822	37.128048	10.323531	6.853460	9.883913	10.067143	0.000000	-10.000000	-0.083333	-3.783333	1305.000000	1023.000000	1023.000000	2046.000000
22.440001	0.063443	37.494873	9.955566	7.274252	10.492306	9.772747	0.000000	-10.000000	-0.091667	-3.616667	1305.000000	1023.000000	1023.000000	2046.000000
22.459999	0.063895	37.761929	10.452986	6.961708	10.134823	10.212410	0.000000	-10.000000	-0.091667	-3.183333	1305.000000	1023.000000	1023.000000	2046.000000
22.480000	0.063671	37.629761	10.153651	7.027741	10.396276	10.052091	0.000000	-10.000000	-0.083333	-2.733333	1305.000000	1023.000000	1023.000000	2046.000000
22.500000	0.064380	38.048351	10.545263	6.889602	10.351592	10.261895	0.000000	-10.000000	-0.083333	-2.450000	1305.000000	1023.000000	1023.000000	2046.000000
22.520000	0.063916	37.774590	10.293308	6.727936	10.427898	10.325448	0.000000	-10.000000	-0.083333	-2.233333	1305.000000	1023.000000	1023.000000	2046.000000
22.540001	0.065068	38.455177	10.584472	6.814475	10.688379	10.367851	0.000000	-10.000000	-0.083333	-1.950000	1305.000000	1023.000000	1023.000000	2046.000000
22.559999	0.064067	37.863316	10.568463	6.370502	10.264185	10.660164	0.000000	-10.000000	-0.091667	-1.700000	1305.000000	1023.000000	1023.000000	2046.000000
22.580000	0.065648	38.797752	10.661524	6.808921	10.862389	10.464917	0.000000	-10.000000	-0.091667	-1.666667	1305.000000	1023.000000	1023.000000	2046.000000
22.600000	0.064580	38.166733	10.651542	6.411119	10.418017	10.686053	0.000000	-10.000000	-0.100000	-1.866667	1305.000000	1023.000000	1023.000000	2046.000000
22.620001	0.066079	39.052895	10.849373	6.776645	10.886632	10.540244	0.000000	-10.000000	-0.091667	-2.033333	1305.000000	1023.000000	1023.000000	2046.000000
22.639999	0.065149	38.502876	10.826133	6.333901	10.466066	10.876776	0.000000	-10.000000	-0.083333	-2.183333	1305.000000	1023.000000	1023.000000	2046.000000
22.660000	0.066715	39.428604	10.836494	6.877771	11.161357	10.552982	0.000000	-10.000000	-0.075000	-2.350000	1305.000000	1023.000000	1023.000000	2046.000000
22.680000	0.065506	38.713863	10.974409	6.314447	10.465078	10.959929	0.000000	-10.000000	-0.083333	-2.500000	1305.000000	1023.000000	1023.000000	2046.000000
22.700001	0.067321	39.786800	10.997579	6.812783	11.192167	10.784270	0.000000	-10.000000	-0.091667	-2.633333	1305.000000	1023.000000	1023.000000	2046.000000
22.719999	0.066158	39.099346	11.016009	6.429423	10.645505	11.008408	0.000000	-10.000000	-0.091667	-2.766667	1305.000000	1023.000000	1023.000000	2046.000000
22.740000	0.067710	40.016724	11.064888	6.861166	11.291451	10.799219	0.000000	-10.000000	-0.075000	-2.816667	1305.000000	1023.000000	1023.000000	2046.000000
22.760000	0.066568	39.341614	11.162804	6.406468	10.639729	11.132611	0.000000	-10.000000	-0.066667	-2.583333	1305.000000	1023.000000	1023.000000	2046.000000
22.780001	0.068127	40.262989	11.119284	6.960962	11.394029	10.788714	0.000000	-10.000000	-0.075000	-2.116667	1305.000000	1023.000000	1023.000000	2046.000000
22.799999	0.066938	39.560341	11.354662	6.407566	10.578766	11.219348	0.000000	-10.000000	-0.075000	-1.883333	1305.000000	1023.000000	1023.000000	2046.000000
22.820000	0.068268	40.346169	11.015923	7.105513	11.576201	10.648531	0.000000	-10.000000	-0.075000	-1.916667	1305.000000	1023.000000	1023.000000	2046.000000
22.840000	0.067197	39.713413	11.450010	6.521469	10.582205	11.159727	0.000000	-10.000000	-0.066667	-1.983333	1305.000000	1023.000000	1023.000000	2046.000000
22.860001	0.068534	40.503624	11.066183	7.152071	11.608206	10.677166	0.000000	-10.000000	-0.083333	-1.766667	1305.000000	1023.000000	1023.000000	2046.000000
22.879999	0.067387	39.825703	11.538101	6.531329	10.554759	11.201515	0.000000	-10.000000	-0.083333	-1.566667	1305.000000	1023.000000	1023.000000	2046.000000
22.900000	0.068860	40.696159	11.225982	7.182530	11.561122	10.726524	0.000000	-10.000000	-0.083333	-1.533333	1305.000000	1023.000000	1023.000000	2046.000000
22.920000	0.067854	40.101711	11.653846	6.656801	10.644110	11.146954	0.000000	-10.000000	-0.083333	-1.650000	1305.000000	1023.000000	1023.000000	2046.000000
22.940001	0.068961	40.755836	11.141614	7.279697	11.704504	10.630020	0.000000	-10.000000	-0.083333	-1.666667	1305.000000	1023.000000	1023.000000	2046.000000
22.959999	0.068941	40.743889	11.799149	6.866063	10.943569	11.135106	0.000000	-10.000000	-0.091667	-1.583333	1305.000000	1023.000000	1023.000000	2046.000000
22.980000	0.069403	41.017376	11.297140	7.265675	11.657848	10.796714	0.000000	-10.000000	-0.091667	-1.233333	1305.000000	1023.000000	1023.000000	2046.000000
23.000000	0.070006	41.373623	11.903792	7.083962	11.211002	11.174868	0.000000	-10.000000	-0.100000	-0.700000	1305.000000	1023.000000	1023.000000	2046.000000
23.020000	0.069651	41.163803	11.423622	7.161792	11.588270	10.990116	0.000000	-10.000000	-0.091667	-0.216667	1305.000000	1023.000000	1023.000000	2046.000000
23.040001	0.070675	41.768677	11.974563	7.212697	11.396278	11.185141	0.000000	-10.000000	-0.083333	0.000000	1305.000000	1023.000000	1023.000000	2046.000000
23.059999	0.069973	41.353943	11.758557	6.969098	11.241720	11.384567	0.000000	-10.000000	-0.083333	0.000000	1305.000000	1023.000000	1023.000000	2046.000000
23.080000	0.071778	42.420933	11.819638	7.416031	11.870287	11.314976	0.000000	-10.000000	-0.083333	0.000000	1305.000000	1023.000000	1023.000000	2046.000000
23.100000	0.070226	41.503403	12.029613	6.963184	10.932320	11.578285	0.000000	-10.000000	-0.083333	0.000000	1305.000000	1023.000000	1023.000000	2046.000000
23.120001	0.071249	42.107876	11.617482	7.714896	11.781925	10.993572	0.000000	-10.000000	-0.066667	0.000000	1305.000000	1023.000000	1023.000000	2046.000000
23.139999	0.069999	41.369469	12.036756	7.227138	10.761880	11.343696	0.000000	-10.000000	-0.066667	0.000000	1305.000000	1023.000000	1023.000000	2046.000000
23.160000	0.070717	41.793682	11.444814	7.837662	11.738164	10.773041	0.000000	-10.000000	-0.075000	0.000000	1305.000000	1023.000000	1023.000000	2046.000000
23.180000	0.069859	41.286522	12.044170	7.439948	10.748384	11.054019	0.000000	-10.000000	-0.091667	0.000000	1305.000000	1023.000000	1023.000000	2046.000000
23.200001	0.068624	40.556923	11.160696	7.517375	11.298254	10.580600	0.000000	-10.000000	-0.091667	-0.700000	1305.000000	1023.000000	1023.000000	2046.000000
23.219999	0.067240	39.738815	11.292096	7.227556	10.691909	10.527254	0.000000	-10.000000	-0.091667	-0.966667	1305.000000	1023.000000	1023.000000	2046.000000
23.240000	0.064101	37.883438	10.497934	6.652732	10.322293	10.410480	0.000000	-10.000000	-0.091667	-0.383333	1305.000000	1023.000000	1023.000000	2046.000000
23.260000	0.063913	37.772598	10.284347	6.838931	10.579592	10.069729	0.000000	-10.000000	-0.100000	1.066667	1305.000000	1023.000000	1023.000000	2046.000000
23.280001	0.061546	36.373753	10.190597	6.191870	9.713042	10.278244	0.000000	-10.000000	-0.100000	2.533333	1305.000000	1023.000000	1023.000000	2046.000000
23.299999	0.062093	36.697117	9.760127	6.843731	10.485883	9.607376	0.000000	-10.000000	-0.100000	3.166667	1305.333374	1023.000000	1023.000000	2046.000000
23.320000	0.060506	35.758842	10.092939	6.325110	9.403604	9.937190	0.000000	-10.000000	-0.091667	3.516667	1306.166626	1023.000000	1023.000000	2046.000000
23.340000	0.060912	35.998947	9.396837	6.992089	10.366212	9.243810	0.000000	-10.000000	-0.091667	3.266667	1307.333374	1023.000000	1023.000000	2046.000000
23.360001	0.060373	35.680698	9.980499	6.702505	9.450719	9.546973	0.000000	-10.000000	-0.083333	2.333333	1308.500000	1023.000000	1023.000000	2046.000000
23.379999	0.059786	35.333782	9.341608	6.766269	9.856511	9.369393	0.000000	-10.000000	-0.083333	1.233333	1309.333374	1023.000000	1023.000000	2046.000000
23.400000	0.060934	36.011730	9.747972	6.888595	9.856449	9.518715	0.000000	-10.000000	-0.066667	-0.400000	1309.833374	1023.000000	1023.000000	2046.000000
23.420000	0.059647	35.251522	9.740768	6.465476	9.278094	9.767182	0.000000	-10.000000	-0.058333	-1.466667	1310.000000	1023.000000	1023.000000	2046.000000
23.440001	0.060953	36.023094	9.529160	7.068039	10.141444	9.284450	0.000000	-10.000000	-0.066667	-2.316667	1310.000000	1023.000000	1023.000000	2046.000000
23.459999	0.060542	35.780308	10.131115	6.727451	9.228585	9.693158	0.000000	-10.000000	-0.075000	-2.583333	1310.000000	1023.000000	1023.000000	2046.000000
23.480000	0.061116	36.119488	9.498499	7.178272	10.144882	9.297836	0.000000	-10.000000	-0.075000	-2.883333	1310.000000	1023.000000	1023.000000	2046.000000
23.500000	0.062240	36.783955	10.263252	7.105290	9.713408	9.702006	0.000000	-10.000000	-0.075000	-2.983333	1310.000000	1023.000000	1023.000000	2046.000000
23.520000	0.061591	36.400459	9.951413	6.831543	9.728007	9.889497	0.000000	-10.000000	-0.083333	-2.866667	1310.000000	1023.000000	1023.000000	2046.000000
23.540001	0.063216	37.360764	10.078849	7.194331	10.315387	9.772196	0.000000	-10.000000	-0.100000	-2.300000	1310.000000	1023.000000	1023.000000	2046.000000
23.559999	0.062082	36.690617	10.467234	6.647047	9.473182	10.103155	0.000000	-10.000000	-0.083333	-1.816667	1310.000000	1023.000000	1023.000000	2046.000000
23.580000	0.062851	37.145100	9.885499	7.146336	10.559406	9.553859	0.000000	-10.000000	-0.083333	-1.483333	1310.000000	1023.000000	1023.000000	2046.000000
23.600000	0.062965	37.212311	10.629328	6.788696	9.818749	9.975539	0.000000	-10.000000	-0.083333	-1.216667	1310.000000	1023.000000	1023.000000	2046.000000
23.620001	0.062884	37.164730	9.969468	6.851376	10.532525	9.811361	0.000000	-10.000000	-0.100000	-0.750000	1310.000000	1023.000000	1023.000000	2046.000000
23.639999	0.063945	37.791481	10.688385	6.817970	10.199872	10.085254	0.000000	-10.000000	-0.100000	-0.250000	1310.000000	1023.000000	1023.000000	2046.000000
23.660000	0.063289	37.403835	10.309812	6.616657	10.353985	10.123382	0.000000	-10.000000	-0.091667	0.000000	1310.000000	1023.000000	1023.000000	2046.000000
23.680000	0.064686	38.229298	10.771321	6.793099	10.453530	10.211347	0.000000	-10.000000	-0.075000	0.000000	1310.000000	1023.000000	1023.000000	2046.000000
23.700001	0.063771	37.688900	10.648910	6.397729	10.180146	10.462114	0.000000	-10.000000	-0.075000	-0.600000	1310.000000	1023.000000	1023.000000	2046.000000
23.719999	0.065476	38.696102	10.692680	6.836857	10.854730	10.311834	0.000000	-10.000000	-0.075000	-1.266667	1310.000000	1023.000000	1023.000000	2046.000000
23.740000	0.064327	38.017292	10.941505	6.320432	10.098783	10.656570	0.000000	-10.000000	-0.091667	-2.000000	1310.000000	1023.000000	1023.000000	2046.000000
23.760000	0.065784	38.878304	10.627994	6.888556	11.079053	10.282701	0.000000	-10.000000	-0.083333	-2.200000	1310.000000	1023.000000	1023.000000	2046.000000
23.780001	0.064910	38.361717	11.248625	6.387535	10.041121	10.684438	0.000000	-10.000000	-0.083333	-2.483333	1310.000000	1023.000000	1023.000000	2046.000000
23.799999	0.065995	39.002872	10.557610	6.971640	11.270442	10.203182	0.000000	-10.000000	-0.066667	-2.833333	1310.000000	1023.000000	1023.000000	2046.000000
23.820000	0.065544	38.736210	11.351438	6.531194	10.180406	10.673172	0.000000	-10.000000	-0.066667	-3.183333	1310.000000	1023.000000	1023.000000	2046.000000
23.840000	0.066153	39.096336	10.528555	7.051609	11.362635	10.153537	0.000000	-10.000000	-0.066667	-3.350000	1310.000000	1023.000000	1023.000000	2046.000000
23.860001	0.065800	38.887733	11.467766	6.540661	10.159464	10.719842	0.000000	-10.000000	-0.083333	-3.233333	1310.000000	1023.000000	1023.000000	2046.000000
23.879999	0.066514	39.309910	10.628770	7.057610	11.385653	10.237879	0.000000	-10.000000	-0.091667	-2.916667	1310.000000	1023.000000	1023.000000	2046.000000
23.900000	0.066186	39.115887	11.567085	6.619073	10.198713	10.731017	0.000000	-10.000000	-0.091667	-2.616667	1310.000000	1023.000000	1023.000000	2046.000000
23.920000	0.066555	39.334206	10.666333	7.068630	11.366380	10.232863	0.000000	-10.000000	-0.083333	-2.533333	1310.000000	1023.000000	1023.000000	2046.000000
23.940001	0.066825	39.493473	11.566195	6.832170	10.470245	10.624864	0.000000	-10.000000	-0.075000	-2.666667	1310.000000	1023.000000	1023.000000	2046.000000
23.959999	0.066440	39.266254	10.716246	7.012593	11.238411	10.299003	0.000000	-10.000000	-0.075000	-2.900000	1310.000000	1023.000000	1023.000000	2046.000000
23.980000	0.067306	39.778034	11.531118	6.930058	10.694564	10.622293	0.000000	-10.000000	-0.083333	-3.200000	1310.000000	1023.000000	1023.000000	2046.000000
24.000000	0.066541	39.325829	10.957363	6.781458	10.968004	10.619003	0.000000	-10.000000	-0.083333	-3.550000	1310.000000	1023.000000	1023.000000	2046.000000
24.020000	0.067897	40.126945	11.366021	6.983487	11.077792	10.699645	0.000000	-10.000000	-0.075000	-3.950000	1310.000000	1023.000000	1023.000000	2046.000000
24.040001	0.066522	39.314529	11.267105	6.650051	10.633221	10.764153	0.000000	-10.000000	-0.066667	-4.433333	1310.000000	1023.000000	1023.000000	2046.000000
24.059999	0.067919	40.140247	11.331751	7.009682	11.149366	10.649448	0.000000	-10.000000	-0.058333	-5.100000	1310.000000	1023.000000	1023.000000	2046.000000
24.080000	0.066579	39.347992	11.358614	6.577265	10.573868	10.838243	0.000000	-10.000000	-0.058333	-5.833333	1306.500000	1023.000000	1023.000000	2046.000000
24.100000	0.068169	40.287605	11.463456	6.945963	11.125265	10.752921	0.000000	-10.000000	-0.041667	-6.800000	1297.500000	1023.000000	1023.000000	2046.000000
24.120001	0.066890	39.531864	11.104433	6.819901	11.056787	10.550743	0.000000	-10.000000	-0.033333	-7.450000	1288.500000	1023.000000	1023.000000	2046.000000
24.139999	0.067888	40.121990	11.735101	6.893460	10.766360	10.727069	0.000000	-10.000000	-0.025000	-7.900000	1283.000000	1023.000000	1023.000000	2046.000000
24.160000	0.066870	39.520206	10.921174	6.880753	11.256642	10.461636	0.000000	-10.000000	-0.016667	-8.050000	1282.166626	1023.000000	1023.000000	2046.000000
24.180000	0.067726	40.025993	11.619189	6.909842	10.837555	10.659409	0.000000	-10.000000	-0.016667	-8.366667	1280.333374	1023.000000	1023.000000	2046.000000
24.200001	0.066639	39.383404	11.070098	6.784382	10.996895	10.532027	0.000000	-10.000000	-0.025000	-8.866667	1277.500000	1023.000000	1023.000000	2046.000000
24.219999	0.068284	40.355770	11.417284	7.069138	11.165186	10.704163	0.000000	-10.000000	-0.033333	-9.400001	1274.500000	1023.000000	1023.000000	2046.000000
24.240000	0.066780	39.467033	11.362074	6.588252	10.531601	10.985106	0.000000	-10.000000	-0.025000	-9.883333	1271.333374	1023.000000	1023.000000	2046.000000
24.260000	0.067852	40.100666	11.141333	7.236718	11.149429	10.573186	0.000000	-10.000000	-0.008333	-10.200000	1268.000000	1023.000000	1023.000000	2046.000000
24.280001	0.066154	39.097191	11.480368	6.753136	9.990264	10.873423	0.000000	-10.000000	0.000000	-10.533334	1264.500000	1023.000000	1023.000000	2046.000000
24.299999	0.066635	39.381184	10.761116	7.290708	11.037476	10.291883	0.000000	-10.000000	0.000000	-10.783334	1260.833374	1023.000000	1023.000000	2046.000000
24.320000	0.065288	38.585186	11.416338	6.732430	9.747549	10.688868	0.000000	-10.000000	0.000000	-11.183333	1257.333374	1023.000000	1023.000000	2046.000000
24.340000	0.065279	38.580166	10.537136	7.258276	10.824549	9.960204	0.000000	-10.000000	0.000000	-11.716667	1253.666626	1023.000000	1023.000000	2046.000000
24.360001	0.062796	37.112476	11.102997	6.608321	9.289142	10.112016	0.000000	-10.000000	0.008333	-12.416667	1250.000000	1023.000000	1023.000000	2046.000000
24.379999	0.060847	35.960300	9.592702	6.880285	10.268507	9.218807	0.000000	-10.000000	0.016667	-12.900001	1245.666626	1023.000000	1023.000000	2046.000000
24.400000	0.058397	34.512722	10.149057	6.202647	8.701245	9.459771	0.000000	-10.000000	0.016667	-13.150001	1241.333374	1023.000000	1023.000000	2046.000000
24.420000	0.056569	33.432037	8.671441	6.448940	9.690548	8.621110	0.000000	-10.000000	0.025000	-13.333333	1236.833374	1023.000000	1023.000000	2046.000000
24.440001	0.055176	32.609047	9.445194	6.051754	8.278972	8.833125	0.000000	-10.000000	0.033333	-13.950000	1232.500000	1023.000000	1023.000000	2046.000000
24.459999	0.053429	31.576677	8.135942	6.218751	9.071418	8.150566	0.000000	-10.000000	0.083333	-14.933333	1227.833374	1023.000000	1023.000000	2046.000000
24.480000	0.053131	31.400410	8.865302	6.128868	8.108705	8.297535	0.000000	-10.000000	0.108333	-16.200001	1222.833374	1023.000000	1023.000000	2046.000000
24.500000	0.051169	30.240957	7.893701	6.030327	8.370031	7.946898	0.000000	-10.000000	0.150000	-17.483334	1217.333374	1023.000000	1023.000000	2046.000000
24.520000	0.051351	30.348238	8.442761	6.104905	7.779273	8.021299	0.000000	-10.000000	0.166667	-18.916668	1211.500000	1023.000000	1023.000000	2046.000000
24.540001	0.049251	29.107555	7.595420	6.005388	7.848165	7.658583	0.000000	-10.000000	0.208333	-20.433334	1205.166626	1023.000000	1023.000000	2046.000000
24.559999	0.049655	29.346130	8.093654	6.121581	7.384806	7.746090	0.000000	-10.000000	0.266667	-22.116667	1198.333374	1023.000000	1023.000000	2046.000000
24.580000	0.047825	28.264570	7.561976	5.845621	7.207870	7.649104	0.000000	-10.000000	0.325000	-23.633333	1190.833374	1023.000000	1023.000000	2046.000000
24.600000	0.048673	28.765699	7.715617	6.137908	7.330398	7.581776	0.000000	-10.000000	0.391667	-24.866667	1183.000000	1023.000000	1023.000000	2046.000000
24.620001	0.047244	27.921120	7.724932	5.761830	6.687994	7.746363	0.000000	-10.000000	0.425000	-25.666666	1174.666626	1023.000000	1023.000000	2046.000000
24.639999	0.048333	28.564976	7.509691	6.301878	7.338350	7.415056	0.000000	-10.000000	0.441667	-26.116667	1166.166626	1023.000000	1023.000000	2046.000000
24.660000	0.047201	27.895941	8.153618	5.872600	6.128007	7.741715	0.000000	-10.000000	0.408333	-25.716667	1157.500000	1023.000000	1023.000000	2046.000000
24.680000	0.047594	28.127777	7.279962	6.453526	7.255382	7.138906	0.000000	-10.000000	0.366667	-24.816668	1149.000000	1023.000000	1023.000000	2046.000000
24.700001	0.047210	27.900881	8.279164	6.149107	5.999566	7.473042	0.000000	-10.000000	0.341667	-24.066668	1140.833374	1023.000000	1023.000000	2046.000000
24.719999	0.046603	27.542618	7.104327	6.544903	7.116464	6.776924	0.000000	-10.000000	0.333333	-23.966667	1132.833374	1023.000000	1023.000000	2046.000000
24.740000	0.046874	27.702335	8.237870	6.241311	5.966157	7.256998	0.000000	-10.000000	0.341667	-24.150000	1125.000000	1023.000000	1023.000000	2046.000000
24.760000	0.046214	27.312468	7.111259	6.545919	7.011136	6.644154	0.000000	-10.000000	0.325000	-24.250000	1116.833374	1023.000000	1023.000000	2046.000000
24.780001	0.046518	27.492146	8.294086	6.265415	5.814743	7.117901	0.000000	-10.000000	0.333333	-24.433334	1108.500000	1023.000000	1023.000000	2046.000000
24.799999	0.045593	26.945637	7.147096	6.524932	6.795328	6.478281	0.000000	-10.000000	0.358333	-24.950001	1100.166626	1023.000000	1023.000000	2046.000000
24.820000	0.046197	27.302383	8.245817	6.302115	5.815275	6.939176	0.000000	-10.000000	0.408333	-25.600000	1091.833374	1023.000000	1023.000000	2046.000000
24.840000	0.044924	26.549974	7.178637	6.402599	6.560823	6.407916	0.000000	-10.000000	0.441667	-26.250000	1083.333374	1023.000000	1023.000000	2046.000000
24.860001	0.045667	26.988989	8.089326	6.346421	5.846343	6.706898	0.000000	-10.000000	0.450000	-26.883333	1074.500000	1023.000000	1023.000000	2046.000000
24.879999	0.044077	26.049250	7.258042	6.285536	6.185993	6.319678	0.000000	-10.000000	0.458333	-27.466667	1065.500000	1023.000000	1023.000000	2046.000000
24.900000	0.044917	26.545986	7.943531	6.344932	5.761827	6.495696	0.000000	-10.000000	0.466667	-27.883333	1056.500000	1023.000000	1023.000000	2046.000000
24.920000	0.043313	25.598057	7.259872	6.173411	5.926482	6.238291	0.000000	-10.000000	0.483333	-28.250000	1047.166626	1023.000000	1023.000000	2046.000000
24.940001	0.044176	26.108072	7.690400	6.326168	5.826965	6.264540	0.000000	-10.000000	0.500000	-28.566668	1037.833374	1023.000000	1023.000000	2046.000000
24.959999	0.042468	25.098566	7.555964	5.881778	5.352189	6.308635	0.000000	-10.000000	0.525000	-28.883333	1028.166626	1023.000000	1023.000000	2046.000000
24.980000	0.043242	25.555750	7.475789	6.171510	5.782015	6.126436	0.000000	-10.000000	0.550000	-29.116667	1018.500000	1023.000000	1023.000000	2046.000000
25.000000	0.041465	24.505684	7.525476	5.737059	5.089941	6.153207	0.000000	-10.000000	0.558333	-29.150000	1008.833313	1023.000000	1023.000000	2046.000000
25.020000	0.042248	24.968277	7.256527	6.057305	5.720728	5.933717	0.000000	-10.000000	0.575000	-29.333334	999.166687	1023.000000	1023.000000	2046.000000
25.040001	0.040430	23.894232	7.601339	5.539748	4.671732	6.081413	0.000000	-10.000000	0.575000	-29.466667	989.500000	1023.000000	1023.000000	2046.000000
25.059999	0.040974	24.215357	6.966626	5.963483	5.642270	5.642978	0.000000	-10.000000	0.575000	-29.666666	979.500000	1023.000000	1023.000000	2046.000000
25.080000	0.039483	23.334650	7.611773	5.398824	4.402696	5.921358	0.000000	-10.000000	0.566667	-29.866667	969.500000	1023.000000	1023.000000	2046.000000
25.100000	0.039391	23.280266	6.587188	5.849605	5.599343	5.244129	0.000000	-10.000000	0.558333	-29.750000	959.500000	1023.000000	1023.000000	2046.000000
25.120001	0.038712	22.878759	7.719977	5.418233	4.142480	5.598070	0.000000	-10.000000	0.550000	-29.316668	949.500000	1023.000000	1023.000000	2046.000000
25.139999	0.037735	22.301523	6.318079	5.774974	5.391956	4.816513	0.000000	-10.000000	0.525000	-28.716667	939.833313	1023.000000	1023.000000	2046.000000
25.160000	0.037841	22.363894	7.419844	5.508571	4.242180	5.193299	0.000000	-10.000000	0.491667	-28.333334	930.166687	1023.000000	1023.000000	2046.000000
25.180000	0.036336	21.474543	6.283364	5.582604	4.969621	4.638954	0.000000	-10.000000	0.483333	-28.216667	920.833313	1023.000000	1023.000000	2046.000000
25.200001	0.036975	21.852022	7.103358	5.469964	4.329273	4.949428	0.000000	-10.000000	0.475000	-28.283333	911.333313	1023.000000	1023.000000	2046.000000
25.219999	0.035134	20.764374	6.399816	5.265584	4.452650	4.646324	0.000000	-10.000000	0.491667	-28.450001	902.000000	1023.000000	1023.000000	2046.000000
25.240000	0.035853	21.188999	6.716882	5.367587	4.429883	4.674647	0.000000	-10.000000	0.491667	-28.500000	892.500000	1023.000000	1023.000000	2046.000000
25.260000	0.034230	20.229872	6.752451	4.906654	3.810055	4.760712	0.000000	-10.000000	0.491667	-28.583334	883.000000	1023.000000	1023.000000	2046.000000
25.280001	0.034993	20.681149	6.376930	5.279000	4.570455	4.454764	0.000000	-10.000000	0.491667	-28.616667	873.333313	1023.000000	1023.000000	2046.000000
25.299999	0.033722	19.929661	7.042177	4.726053	3.362529	4.798902	0.000000	-10.000000	0.491667	-28.816668	863.833313	1023.000000	1023.000000	2046.000000
25.320000	0.033484	19.789137	5.891448	5.160122	4.624135	4.113431	0.000000	-10.000000	0.516667	-29.033333	854.166687	1023.000000	1023.000000	2046.000000
25.340000	0.032322	19.102373	6.938862	4.543130	3.086182	4.534198	0.000000	-10.000000	0.541667	-29.350000	844.500000	1023.000000	1023.000000	2046.000000
25.360001	0.031118	18.390495	5.450993	4.928301	4.375291	3.635911	0.000000	-10.000000	0.558333	-29.533333	834.500000	1023.000000	1023.000000	2046.000000
25.379999	0.031313	18.505743	6.609728	4.377567	3.151846	4.366601	0.000000	-10.000000	0.558333	-29.416668	824.666687	1023.000000	1023.000000	2046.000000
25.400000	0.029849	17.640627	5.251620	4.727972	4.185669	3.475366	0.000000	-10.000000	0.550000	-29.383333	815.000000	1023.000000	1023.000000	2046.000000
25.420000	0.030287	17.899572	6.428710	4.569324	2.988442	3.913098	0.000000	-10.000000	0.558333	-29.483334	805.333313	1023.000000	1023.000000	2046.000000
25.440001	0.028374	16.768778	5.194868	4.653703	3.619813	3.300395	0.000000	-10.000000	0.558333	-29.883333	795.500000	1023.000000	1023.000000	2046.000000
25.459999	0.028278	16.712418	5.507958	4.533047	3.234101	3.437312	0.000000	-10.000000	0.575000	-30.200001	785.500000	1023.000000	1023.000000	2046.000000
25.480000	0.025677	15.174985	5.283282	3.877902	2.577565	3.436236	0.000000	-10.000000	0.583333	-30.783335	775.500000	1023.000000	1023.000000	2046.000000
25.500000	0.025209	14.898754	4.537395	4.036565	3.329764	2.995030	0.000000	-10.000000	0.633333	-31.383333	765.166687	1023.000000	1023.000000	2046.000000
25.520000	0.022968	13.573815	5.207191	3.289188	1.824059	3.253377	0.000000	-10.000000	0.666667	-32.016666	754.666687	1023.000000	1023.000000	2046.000000
25.540001	0.021929	12.960055	3.841326	3.678530	2.983799	2.456401	0.000000	-10.000000	0.700000	-32.150002	743.833313	1023.000000	1023.000000	2046.000000
25.559999	0.020158	11.913385	4.737072	2.976943	1.373004	2.826366	0.000000	-10.000000	0.683333	-32.066666	733.166687	1023.000000	1023.000000	2046.000000
25.580000	0.017581	10.390158	2.882405	3.135088	2.518718	1.853946	0.000000	-10.000000	0.666667	-31.733334	722.500000	1023.000000	1023.000000	2046.000000
25.600000	0.016238	9.596688	3.759077	2.537542	1.110798	2.189271	0.000000	-10.000000	0.633333	-31.583334	712.000000	1023.000000	1023.000000	2046.000000
25.620001	0.013421	7.931905	2.267318	2.531754	1.793121	1.339713	0.000000	-10.000000	0.633333	-31.533333	701.333313	1023.000000	1023.000000	2046.000000
25.639999	0.013143	7.767545	2.682170	2.269156	1.222282	1.593938	0.000000	-10.000000	0.633333	-31.500000	690.833313	1023.000000	1023.000000	2046.000000
25.660000	0.010537	6.227580	2.126319	1.888844	0.883460	1.328957	0.000000	-10.000000	0.633333	-31.383333	680.166687	1023.000000	1023.000000	2046.000000
25.680000	0.010430	6.164378	1.593545	2.014486	1.413864	1.142483	0.000000	-10.000000	0.616667	-31.233334	669.833313	1023.000000	1023.000000	2046.000000
25.700001	0.008736	5.163227	2.276441	1.389561	0.079467	1.417758	0.000000	-10.000000	0.591667	-31.116667	659.333313	1023.000000	1023.000000	2046.000000
25.719999	0.007509	4.437606	0.779085	1.700515	1.359535	0.598471	0.000000	-10.000000	0.591667	-30.883333	649.000000	1023.000000	1023.000000	2046.000000
25.740000	0.007318	4.324978	1.935743	1.323822	0.057203	1.008210	0.000000	-10.000000	0.591667	-30.900000	638.666687	1023.000000	1023.000000	2046.000000
25.760000	0.005591	3.304085	0.753754	1.402152	0.764588	0.383590	0.000000	-10.000000	0.600000	-30.816668	628.500000	1023.000000	1023.000000	2046.000000
25.780001	0.006459	3.817378	1.295220	1.413189	0.501418	0.607552	0.000000	-10.000000	0.600000	-31.066668	618.166687	1023.000000	1023.000000	2046.000000
25.799999	0.004844	2.862771	1.049822	1.078719	0.215976	0.518254	0.000000	-10.000000	0.600000	-30.883333	607.833313	1023.000000	1023.000000	2046.000000
25.820000	0.005369	3.172894	0.735768	1.348989	0.767256	0.320882	0.000000	-10.000000	0.608333	-31.033335	597.500000	1023.000000	1023.000000	2046.000000
25.840000	0.003708	2.191486	1.174858	0.704156	-0.281919	0.594391	0.000000	-10.000000	0.616667	-31.016666	587.166687	1023.000000	1023.000000	2046.000000
25.860001	0.003393	2.005335	0.061130	1.081883	0.873354	-0.011031	0.000000	-10.000000	0.616667	-31.250000	576.833313	1023.000000	1023.000000	2046.000000
25.879999	0.002303	1.360997	1.141063	0.389758	-0.623444	0.453619	0.000000	-10.000000	0.641667	-31.533333	566.333313	1023.000000	1023.000000	2046.000000
25.900000	0.000940	0.555635	-0.441846	0.752577	0.718797	-0.473893	0.000000	-10.000000	0.650000	-31.783333	556.000000	1023.000000	1023.000000	2046.000000
25.920000	0.000988	0.583862	0.567493	0.342986	-0.337283	0.010666	0.000000	-10.000000	0.683333	-32.033333	545.333313	1023.000000	1023.000000	2046.000000
25.940001	-0.001171	-0.692156	-0.547318	0.247016	0.161908	-0.553762	0.000000	-10.000000	0.683333	-31.916668	534.500000	1023.000000	1023.000000	2046.000000
25.959999	-0.000649	-0.383465	-0.499551	0.174333	0.284337	-0.342585	0.000000	-10.000000	0.666667	-31.800001	523.833313	1023.000000	1023.000000	2046.000000
25.980000	-0.002503	-1.479533	-0.221749	-0.501838	-0.672603	-0.083343	0.000000	-10.000000	0.633333	-31.333334	513.166687	1023.000000	1023.000000	2046.000000
26.000000	-0.002741	-1.619927	-1.294032	-0.203703	0.454537	-0.576728	0.000000	-10.000000	0.608333	-31.033335	502.833344	1023.000000	1023.000000	2046.000000
26.020000	-0.003737	-2.208414	-0.175504	-0.867019	-1.097435	-0.068455	0.000000	-10.000000	0.608333	-30.733334	492.500000	1023.000000	1023.000000	2046.000000
26.040001	-0.005139	-3.037062	-1.848827	-0.538377	0.280137	-0.929996	0.000000	-10.000000	0.633333	-31.033333	482.333344	1023.000000	1023.000000	2046.000000
26.059999	-0.005197	-3.071621	-0.675761	-0.979582	-0.985538	-0.430740	0.000000	-10.000000	0.650000	-31.083334	472.000000	1023.000000	1023.000000	2046.000000
26.080000	-0.007183	-4.245425	-2.054574	-0.860226	-0.156535	-1.174090	0.000000	-10.000000	0.650000	-31.300001	461.500000	1023.000000	1023.000000	2046.000000
26.100000	-0.006550	-3.870983	-1.459541	-1.054707	-0.611113	-0.745622	0.000000	-10.000000	0.633333	-30.916668	451.000000	1023.000000	1023.000000	2046.000000
26.120001	-0.008594	-5.079019	-1.905214	-1.440361	-0.827219	-0.906225	0.000000	-10.000000	0.616667	-30.933334	440.666656	1023.000000	1023.000000	2046.000000
26.139999	-0.008151	-4.817520	-2.202572	-1.308651	-0.329157	-0.977140	0.000000	-10.000000	0.633333	-30.583334	430.500000	1023.000000	1023.000000	2046.000000
26.160000	-0.009790	-5.785774	-1.785959	-1.959685	-1.338307	-0.701823	0.000000	-10.000000	0.625000	-30.750000	420.333344	1023.000000	1023.000000	2046.000000
26.180000	-0.009989	-5.903657	-2.811279	-1.574086	-0.265622	-1.252671	0.000000	-10.000000	0.616667	-30.466667	410.000000	1023.000000	1023.000000	2046.000000
26.200001	-0.010900	-6.441630	-1.733425	-2.311471	-1.749164	-0.647570	0.000000	-10.000000	0.583333	-30.266666	399.666656	1023.000000	1023.000000	2046.000000
26.219999	-0.012325	-7.284365	-3.331333	-1.818521	-0.468160	-1.666350	0.000000	-10.000000	0.583333	-29.966667	389.500000	1023.000000	1023.000000	2046.000000
26.240000	-0.012193	-7.206344	-2.237934	-2.219652	-1.573501	-1.175257	0.000000	-10.000000	0.575000	-29.983334	379.500000	1023.000000	1023.000000	2046.000000
26.260000	-0.014224	-8.406566	-3.294420	-2.206353	-1.119633	-1.786159	0.000000	-10.000000	0.575000	-29.883333	369.500000	1023.000000	1023.000000	2046.000000
26.280001	-0.013708	-8.101440	-3.343284	-2.234465	-0.913182	-1.610510	0.000000	-10.000000	0.558333	-29.600000	359.500000	1023.000000	1023.000000	2046.000000
26.299999	-0.015258	-9.017248	-2.974344	-2.766198	-1.862587	-1.414120	0.000000	-10.000000	0.550000	-29.066668	349.666656	1023.000000	1023.000000	2046.000000
26.320000	-0.015706	-9.282087	-4.130115	-2.455566	-0.747635	-1.948772	0.000000	-10.000000	0.541667	-29.050001	340.000000	1023.000000	1023.000000	2046.000000
26.340000	-0.016195	-9.571432	-2.874494	-2.956744	-2.227573	-1.512621	0.000000	-10.000000	0.525000	-28.666668	330.333344	1023.000000	1023.000000	2046.000000
26.360001	-0.018052	-10.668536	-4.342927	-2.748341	-1.269770	-2.307499	0.000000	-10.000000	0.500000	-28.566668	320.833344	1023.000000	1023.000000	2046.000000
26.379999	-0.017669	-10.442633	-3.862730	-2.886688	-1.659329	-2.033885	0.000000	-10.000000	0.475000	-28.116667	311.166656	1023.000000	1023.000000	2046.000000
26.400000	-0.019284	-11.396914	-3.880803	-3.406316	-2.206347	-1.903448	0.000000	-10.000000	0.458333	-27.966667	301.833344	1023.000000	1023.000000	2046.000000
26.420000	-0.019429	-11.482271	-4.858096	-3.129546	-1.193972	-2.300657	0.000000	-10.000000	0.450000	-27.700001	292.500000	1023.000000	1023.000000	2046.000000
26.440001	-0.020076	-11.864855	-3.596023	-3.752021	-2.728233	-1.788578	0.000000	-10.000000	0.450000	-27.183332	283.333344	1023.000000	1023.000000	2046.000000
26.459999	-0.021430	-12.665184	-5.196733	-3.322658	-1.437386	-2.708407	0.000000	-10.000000	0.441667	-26.799999	274.166656	1023.000000	1023.000000	2046.000000
26.480000	-0.020908	-12.356339	-4.327976	-3.624614	-2.200473	-2.203276	0.000000	-10.000000	0.425000	-26.383333	265.166656	1023.000000	1023.000000	2046.000000
26.500000	-0.022665	-13.394855	-5.022768	-3.788209	-2.061468	-2.522410	0.000000	-10.000000	0.408333	-26.299999	256.333344	1023.000000	1023.000000	2046.000000
26.520000	-0.022309	-13.184503	-5.190167	-3.773539	-1.768224	-2.452573	0.000000	-10.000000	0.408333	-26.233334	247.666672	1023.000000	1023.000000	2046.000000
26.540001	-0.023718	-14.017490	-4.710840	-4.344820	-2.777312	-2.184517	0.000000	-10.000000	0.391667	-25.950001	238.833328	1023.000000	1023.000000	2046.000000
26.559999	-0.023874	-14.109421	-6.007271	-4.084970	-1.475523	-2.541657	0.000000	-10.000000	0.391667	-25.700001	230.166672	1023.000000	1023.000000	2046.000000
26.580000	-0.025004	-14.777193	-4.815940	-4.673273	-3.173114	-2.114866	0.000000	-10.000000	0.383333	-25.333334	221.500000	1023.000000	1023.000000	2046.000000
26.600000	-0.026602	-15.721517	-6.495928	-4.104558	-1.954399	-3.166631	0.000000	-10.000000	0.400000	-25.400000	213.166672	1023.000000	1023.000000	2046.000000
26.620001	-0.027102	-16.017202	-5.480570	-4.704639	-3.219015	-2.612979	0.000000	-10.000000	0.400000	-25.466667	204.666672	1023.000000	1023.000000	2046.000000
26.639999	-0.029787	-17.603966	-6.905927	-4.672389	-2.539683	-3.485968	0.000000	-10.000000	0.400000	-25.816668	196.166672	1023.000000	1023.000000	2046.000000
26.660000	-0.029816	-17.620991	-6.741328	-4.893656	-2.747582	-3.238425	0.000000	-10.000000	0.400000	-25.700001	187.500000	1023.000000	1023.000000	2046.000000
26.680000	-0.031956	-18.885958	-6.627858	-5.472178	-3.627399	-3.158523	0.000000	-10.000000	0.400000	-25.650000	179.000000	1023.000000	1023.000000	2046.000000
26.700001	-0.033620	-19.869322	-8.157720	-5.154619	-2.584724	-3.972260	0.000000	-10.000000	0.408333	-25.183334	170.500000	1023.000000	1023.000000	2046.000000
26.719999	-0.035271	-20.845295	-7.207372	-5.917823	-4.210061	-3.510038	0.000000	-10.000000	0.391667	-24.983334	162.166672	1023.000000	1023.000000	2046.000000
26.740000	-0.038810	-22.936769	-9.118134	-5.767984	-3.383085	-4.667567	0.000000	-10.000000	0.366667	-24.450001	153.666672	1023.000000	1023.000000	2046.000000
26.760000	-0.039765	-23.501396	-9.002024	-6.091943	-3.863699	-4.543730	0.000000	-10.000000	0.333333	-24.116667	145.333328	1023.000000	1023.000000	2046.000000
26.780001	-0.042127	-24.897333	-9.140770	-6.658323	-4.540944	-4.557297	0.000000	-10.000000	0.325000	-23.866667	137.000000	1023.000000	1023.000000	2046.000000
26.799999	-0.043215	-25.540190	-10.319341	-6.420867	-3.639653	-5.160329	0.000000	-10.000000	0.316667	-23.733334	129.000000	1023.000000	1023.000000	2046.000000
26.820000	-0.044263	-26.159559	-9.274487	-7.129259	-5.100016	-4.655797	0.000000	-10.000000	0.316667	-23.566668	121.333336	1023.000000	1023.000000	2046.000000
26.840000	-0.046308	-27.368183	-10.958248	-6.678890	-3.954867	-5.776178	0.000000	-10.000000	0.308333	-23.166668	113.666664	1023.000000	1023.000000	2046.000000
26.860001	-0.046217	-27.314114	-9.947654	-7.070005	-5.007522	-5.288934	0.000000	-10.000000	0.308333	-22.983334	106.000000	1023.000000	1023.000000	2046.000000
26.879999	-0.048210	-28.492128	-10.989405	-6.986955	-4.553256	-5.962512	0.000000	-10.000000	0.300000	-22.483334	93.166664	1023.000000	1023.000000	2046.000000
26.900000	-0.047728	-28.207420	-11.059031	-7.032286	-4.322450	-5.793653	0.000000	-10.000000	0.300000	-22.283333	80.500000	1023.000000	1023.000000	2046.000000
26.920000	-0.048855	-28.873508	-10.421806	-7.642059	-5.320023	-5.489621	0.000000	-10.000000	0.300000	-22.016666	70.500000	1023.000000	1023.000000	2046.000000
26.940001	-0.049211	-29.083754	-11.639882	-7.273989	-4.065171	-6.104712	0.000000	-10.000000	0.291667	-21.766666	65.666664	1023.000000	1023.000000	2046.000000
26.959999	-0.049128	-29.034882	-10.165540	-7.904623	-5.529665	-5.435053	0.000000	-10.000000	0.283333	-21.433334	63.333332	1023.000000	1023.000000	2046.000000
26.980000	-0.049929	-29.508043	-11.680560	-7.367770	-4.103489	-6.356225	0.000000	-10.000000	0.275000	-21.150000	58.500000	1023.000000	1023.000000	2046.000000
27.000000	-0.049499	-29.253988	-10.281301	-7.884361	-5.400554	-5.687773	0.000000	-10.000000	0.266667	-20.933334	53.666668	1023.000000	1023.000000	2046.000000
27.020000	-0.051027	-30.156767	-11.599012	-7.650301	-4.424706	-6.482747	0.000000	-10.000000	0.241667	-20.950001	46.666668	1023.000000	1023.000000	2046.000000
27.040001	-0.050290	-29.721310	-11.065315	-7.820470	-4.685585	-6.149938	0.000000	-10.000000	0.216667	-20.733334	39.666668	1023.000000	1023.000000	2046.000000
27.059999	-0.051379	-30.365164	-11.020627	-8.279627	-5.053891	-6.011019	0.000000	-10.000000	0.200000	-20.733334	32.833332	1023.000000	1023.000000	2046.000000
27.080000	-0.051490	-30.430573	-11.836184	-8.003510	-4.159963	-6.430916	0.000000	-10.000000	0.200000	-20.550001	25.833334	1023.000000	1023.000000	2046.000000
27.100000	-0.051974	-30.716391	-10.629553	-8.794595	-5.512295	-5.779947	0.000000	-10.000000	0.200000	-20.583334	19.000000	1023.000000	1023.000000	2046.000000
27.120001	-0.053287	-31.492744	-12.168406	-8.434599	-4.236207	-6.653532	0.000000	-10.000000	0.191667	-20.350000	12.166667	1023.000000	1023.000000	2046.000000
27.139999	-0.052944	-31.289967	-10.996305	-8.987704	-5.301030	-6.004928	0.000000	-10.000000	0.183333	-20.033333	5.500000	1023.000000	1023.000000	2046.000000
27.160000	-0.054884	-32.436268	-12.238151	-8.772351	-4.589449	-6.836316	0.000000	-10.000000	0.175000	-19.566668	-0.833333	1023.000000	1023.000000	2046.000000
27.180000	-0.054193	-32.027866	-11.517982	-9.123488	-5.102934	-6.283461	0.000000	-10.000000	0.175000	-19.550001	-7.166667	1023.000000	1023.000000	2046.000000
27.200001	-0.055910	-33.042908	-12.153929	-9.177387	-4.987221	-6.724370	0.000000	-10.000000	0.175000	-19.500000	-13.500000	1023.000000	1023.000000	2046.000000
27.219999	-0.055336	-32.703854	-12.298622	-9.168159	-4.655134	-6.581941	0.000000	-10.000000	0.175000	-19.633333	-20.000000	1023.000000	1023.000000	2046.000000
27.240000	-0.056770	-33.551132	-12.039268	-9.576322	-5.402011	-6.533533	0.000000	-10.000000	0.175000	-19.666668	-26.500000	1023.000000	1023.000000	2046.000000
27.260000	-0.056574	-33.435299	-12.835992	-9.428282	-4.498162	-6.672862	0.000000	-10.000000	0.175000	-19.900002	-33.000000	1023.000000	1023.000000	2046.000000
27.280001	-0.057327	-33.880131	-11.864832	-10.064397	-5.770436	-6.180467	0.000000	-10.000000	0.183333	-19.916668	-39.666668	1023.000000	1023.000000	2046.000000
27.299999	-0.057908	-34.223492	-13.194039	-9.641610	-4.543772	-6.844069	0.000000	-10.000000	0.183333	-19.916668	-46.333332	1023.000000	1023.000000	2046.000000
27.320000	-0.058175	-34.381325	-11.897364	-10.388335	-5.962093	-6.133533	0.000000	-10.000000	0.175000	-19.733334	-53.000000	1023.000000	1023.000000	2046.000000
27.340000	-0.059196	-34.984638	-13.470481	-9.896172	-4.599143	-7.018843	0.000000	-10.000000	0.166667	-19.566668	-59.666668	1023.000000	1023.000000	2046.000000
27.360001	-0.058964	-34.847450	-12.057096	-10.614405	-5.994094	-6.181858	0.000000	-10.000000	0.166667	-19.433332	-66.166664	1023.000000	1023.000000	2046.000000
27.379999	-0.060539	-35.778297	-13.546167	-10.162093	-4.911104	-7.158933	0.000000	-10.000000	0.166667	-19.166666	-72.833336	1023.000000	1023.000000	2046.000000
27.400000	-0.059916	-35.410145	-12.442245	-10.672785	-5.845280	-6.449837	0.000000	-10.000000	0.158333	-19.133333	-79.166664	1023.000000	1023.000000	2046.000000
27.420000	-0.061582	-36.394936	-13.559598	-10.478173	-5.201085	-7.156080	0.000000	-10.000000	0.150000	-18.833334	-85.500000	1023.000000	1023.000000	2046.000000
27.440001	-0.060771	-35.915440	-13.067645	-10.639390	-5.452937	-6.755467	0.000000	-10.000000	0.150000	-18.750000	-91.666664	1023.000000	1023.000000	2046.000000
27.459999	-0.062303	-36.820969	-13.366618	-10.807561	-5.608099	-7.038690	0.000000	-10.000000	0.150000	-18.383333	-98.000000	1023.000000	1023.000000	2046.000000
27.480000	-0.061551	-36.376778	-13.399275	-10.855474	-5.319851	-6.802177	0.000000	-10.000000	0.150000	-18.116667	-104.333336	1023.000000	1023.000000	2046.000000
27.500000	-0.063186	-37.343124	-13.596298	-11.003767	-5.633276	-7.109783	0.000000	-10.000000	0.141667	-17.766668	-110.500000	1023.000000	1023.000000	2046.000000
27.520000	-0.062617	-37.006439	-13.766357	-11.025091	-5.262798	-6.952191	0.000000	-10.000000	0.133333	-17.366667	-116.333336	1023.000000	1023.000000	2046.000000
27.540001	-0.063591	-37.582352	-13.341674	-11.446433	-6.011061	-6.783185	0.000000	-10.000000	0.125000	-16.850000	-122.000000	1023.000000	1023.000000	2046.000000
27.559999	-0.063314	-37.418613	-14.167993	-11.147409	-5.051412	-7.051799	0.000000	-10.000000	0.116667	-16.266666	-127.500000	1023.000000	1023.000000	2046.000000
27.580000	-0.063481	-37.517334	-13.191539	-11.780875	-6.148276	-6.396643	0.000000	-10.000000	0.108333	-15.850000	-133.000000	1023.000000	1023.000000	2046.000000
27.600000	-0.063639	-37.610535	-14.412424	-11.288840	-4.907377	-7.001895	0.000000	-10.000000	0.100000	-15.583334	-138.333328	1023.000000	1023.000000	2046.000000
27.620001	-0.064005	-37.827194	-13.257781	-11.931399	-6.267663	-6.370350	0.000000	-10.000000	0.100000	-15.300000	-143.500000	1023.000000	1023.000000	2046.000000
27.639999	-0.064471	-38.102425	-14.707147	-11.375693	-4.925076	-7.094510	0.000000	-10.000000	0.075000	-14.900001	-148.500000	1023.000000	1023.000000	2046.000000
27.660000	-0.064956	-38.389019	-13.577309	-12.233147	-6.298908	-6.279654	0.000000	-10.000000	0.050000	-14.366667	-153.500000	1023.000000	1023.000000	2046.000000
27.680000	-0.066402	-39.243858	-15.080136	-11.678625	-5.262424	-7.222673	0.000000	-10.000000	0.016667	-13.866667	-158.333328	1023.000000	1023.000000	2046.000000
27.700001	-0.066338	-39.205784	-13.953623	-12.221743	-6.471869	-6.558548	0.000000	-10.000000	0.016667	-13.600000	-163.000000	1023.000000	1023.000000	2046.000000
27.719999	-0.068472	-40.466995	-15.451774	-11.972752	-5.602096	-7.440375	0.000000	-10.000000	0.025000	-13.716667	-167.500000	1023.000000	1023.000000	2046.000000
27.740000	-0.068184	-40.296623	-14.736077	-12.390826	-6.249751	-6.919968	0.000000	-10.000000	0.041667	-14.000000	-172.166672	1023.000000	1023.000000	2046.000000
27.760000	-0.070198	-41.486858	-15.700728	-12.376774	-5.885619	-7.523738	0.000000	-10.000000	0.041667	-14.500000	-176.833328	1023.000000	1023.000000	2046.000000
27.780001	-0.070604	-41.726921	-15.670197	-12.602177	-6.088152	-7.366395	0.000000	-10.000000	0.050000	-14.950000	-181.666672	1023.000000	1023.000000	2046.000000
27.799999	-0.073149	-43.231190	-16.169903	-12.839208	-6.522797	-7.699283	0.000000	-10.000000	0.050000	-15.466667	-186.666672	1023.000000	1023.000000	2046.000000
27.820000	-0.074689	-44.141441	-17.128445	-12.897160	-6.178561	-7.937277	0.000000	-10.000000	0.058333	-15.616667	-191.833328	1023.000000	1023.000000	2046.000000
27.840000	-0.076684	-45.319958	-16.654509	-13.688787	-7.426339	-7.550324	0.000000	-10.000000	0.041667	-15.583334	-197.166672	1023.000000	1023.000000	2046.000000
27.860001	-0.078644	-46.478367	-18.316883	-13.384494	-6.405948	-8.371043	0.000000	-10.000000	0.041667	-15.283334	-202.333328	1023.000000	1023.000000	2046.000000
27.879999	-0.079197	-46.805687	-17.227781	-13.999422	-7.679952	-7.898531	0.000000	-10.000000	0.033333	-15.150001	-207.500000	1023.000000	1023.000000	2046.000000
27.900000	-0.081327	-48.064541	-18.600731	-13.727871	-6.954498	-8.781439	0.000000	-10.000000	0.025000	-14.800000	-212.500000	1023.000000	1023.000000	2046.000000
27.920000	-0.080901	-47.812275	-18.002356	-13.931322	-7.466232	-8.412365	0.000000	-10.000000	0.008333	-14.483334	-217.333328	1023.000000	1023.000000	2046.000000
27.940001	-0.082510	-48.763302	-18.542219	-13.938019	-7.462666	-8.820398	0.000000	-10.000000	0.000000	-14.033334	-222.166672	1023.000000	1023.000000	2046.000000
27.959999	-0.082190	-48.574444	-18.781372	-13.830379	-7.147921	-8.814773	0.000000	-10.000000	0.008333	-13.650001	-226.833328	1023.000000	1023.000000	2046.000000
27.980000	-0.082995	-49.049801	-18.439074	-14.188760	-7.771583	-8.650384	0.000000	-10.000000	0.008333	-13.200001	-231.500000	1023.000000	1023.000000	2046.000000
28.000000	-0.082957	-49.027546	-19.330832	-13.831768	-6.872636	-8.992312	0.000000	-10.000000	0.008333	-12.450001	-235.833328	1023.000000	1023.000000	2046.000000
28.020000	-0.082859	-48.969872	-18.137012	-14.493689	-8.053359	-8.285812	0.000000	-10.000000	0.000000	-11.666667	-240.000000	1023.000000	1023.000000	2046.000000
28.040001	-0.083445	-49.315823	-19.416904	-13.965661	-6.896228	-9.037030	0.000000	-10.000000	0.000000	-10.950000	-244.000000	1023.000000	1023.000000	2046.000000
28.059999	-0.082379	-48.686268	-18.066463	-14.275256	-7.884919	-8.459631	0.000000	-10.000000	0.008333	-10.216667	-247.666672	1023.000000	1023.000000	2046.000000
28.080000	-0.083356	-49.263222	-18.920601	-13.939619	-7.279492	-9.123508	0.000000	-10.000000	0.008333	-9.500000	-251.166672	1023.000000	1023.000000	2046.000000
28.100000	-0.081903	-48.404385	-18.393263	-14.045674	-7.326717	-8.638728	0.000000	-10.000000	0.008333	-8.716667	-254.333328	1023.000000	1023.000000	2046.000000
28.120001	-0.082505	-48.760159	-18.373014	-14.122059	-7.514815	-8.750271	0.000000	-10.000000	0.000000	-8.083334	-257.333344	1023.000000	1023.000000	2046.000000
28.139999	-0.081810	-48.349869	-18.814840	-13.940915	-6.826144	-8.767969	0.000000	-10.000000	-0.008333	-7.600000	-260.000000	1023.000000	1023.000000	2046.000000
28.160000	-0.081672	-48.268013	-17.820095	-14.502128	-7.750510	-8.195282	0.000000	-10.000000	-0.033333	-7.083333	-262.333344	1023.000000	1023.000000	2046.000000
28.180000	-0.082185	-48.571060	-18.979012	-14.154099	-6.665394	-8.772556	0.000000	-10.000000	-0.050000	-6.500000	-264.833344	1023.000000	1023.000000	2046.000000
28.200001	-0.081547	-48.194237	-17.625511	-14.718990	-7.761690	-8.088048	0.000000	-10.000000	-0.066667	-5.733334	-267.000000	1023.000000	1023.000000	2046.000000
28.219999	-0.082829	-48.951653	-18.760530	-14.414576	-6.933119	-8.843426	0.000000	-10.000000	-0.058333	-4.900000	-269.000000	1023.000000	1023.000000	2046.000000
28.240000	-0.081875	-48.388275	-18.051207	-14.621374	-7.320591	-8.395102	0.000000	-10.000000	-0.058333	-4.200000	-270.500000	1023.000000	1023.000000	2046.000000
28.260000	-0.082556	-48.790550	-18.147806	-14.754149	-7.402318	-8.486277	0.000000	-10.000000	-0.050000	-3.700000	-272.000000	1023.000000	1023.000000	2046.000000
28.280001	-0.082133	-48.540806	-18.721594	-14.520288	-6.702611	-8.596313	0.000000	-10.000000	-0.058333	-3.366667	-273.333344	1023.000000	1023.000000	2046.000000
28.299999	-0.081908	-48.407818	-17.606815	-15.106947	-7.764560	-7.929498	0.000000	-10.000000	-0.058333	-3.200000	-274.500000	1023.000000	1023.000000	2046.000000
28.320000	-0.082717	-48.885456	-18.905842	-14.616542	-6.707812	-8.655258	0.000000	-10.000000	-0.066667	-3.133333	-275.500000	1023.000000	1023.000000	2046.000000
28.340000	-0.081876	-48.388962	-17.696638	-14.963432	-7.634943	-8.093946	0.000000	-10.000000	-0.058333	-3.150000	-276.500000	1023.000000	1023.000000	2046.000000
28.360001	-0.082887	-48.986198	-18.552200	-14.731894	-7.057460	-8.644642	0.000000	-10.000000	-0.058333	-3.166667	-277.500000	1023.000000	1023.000000	2046.000000
28.379999	-0.081898	-48.401733	-18.349047	-14.705268	-6.925763	-8.421656	0.000000	-10.000000	-0.058333	-3.116667	-278.500000	1023.000000	1023.000000	2046.000000
28.400000	-0.082222	-48.593086	-17.928419	-15.109672	-7.451849	-8.103148	0.000000	-10.000000	-0.066667	-3.016667	-279.500000	1023.000000	1023.000000	2046.000000
28.420000	-0.082203	-48.582226	-18.761936	-14.728747	-6.620434	-8.471108	0.000000	-10.000000	-0.083333	-2.883333	-280.500000	1023.000000	1023.000000	2046.000000
28.440001	-0.081751	-48.314579	-17.522736	-15.327608	-7.709064	-7.755169	0.000000	-10.000000	-0.075000	-2.716667	-281.500000	1023.000000	1023.000000	2046.000000
28.459999	-0.082382	-48.688019	-18.818361	-14.811643	-6.595238	-8.462777	0.000000	-10.000000	-0.075000	-2.566667	-282.500000	1023.000000	1023.000000	2046.000000
28.480000	-0.081600	-48.225739	-17.590998	-15.231110	-7.545416	-7.858213	0.000000	-10.000000	-0.075000	-2.366667	-283.333344	1023.000000	1023.000000	2046.000000
28.500000	-0.082551	-48.787666	-18.366245	-14.952549	-7.008757	-8.460116	0.000000	-10.000000	-0.083333	-2.200000	-284.166656	1023.000000	1023.000000	2046.000000
28.520000	-0.081533	-48.186054	-18.199860	-14.903498	-6.845956	-8.236743	0.000000	-10.000000	-0.083333	-2.133333	-285.000000	1023.000000	1023.000000	2046.000000
28.540001	-0.081555	-48.199078	-17.766798	-15.189892	-7.254781	-7.987608	0.000000	-10.000000	-0.075000	-2.183333	-285.833344	1023.000000	1023.000000	2046.000000
28.559999	-0.081216	-47.998478	-18.486961	-14.825299	-6.459277	-8.226942	0.000000	-10.000000	-0.075000	-2.300000	-286.500000	1023.000000	1023.000000	2046.000000
28.580000	-0.080845	-47.779198	-17.435663	-15.378202	-7.395541	-7.569791	0.000000	-10.000000	-0.083333	-2.350000	-287.166656	1023.000000	1023.000000	2046.000000
28.600000	-0.081078	-47.917286	-18.586729	-14.785291	-6.364472	-8.180795	0.000000	-10.000000	-0.083333	-2.283334	-288.000000	1023.000000	1023.000000	2046.000000
28.620001	-0.081184	-47.979610	-17.523495	-15.492188	-7.435147	-7.528780	0.000000	-10.000000	-0.091667	-2.133333	-288.833344	1023.000000	1023.000000	2046.000000
28.639999	-0.082152	-48.551937	-18.802530	-14.934044	-6.504752	-8.310613	0.000000	-10.000000	-0.083333	-1.916667	-289.500000	1023.000000	1023.000000	2046.000000
28.660000	-0.081609	-48.230671	-17.561907	-15.442513	-7.624176	-7.602075	0.000000	-10.000000	-0.083333	-1.750000	-289.833344	1023.000000	1023.000000	2046.000000
28.680000	-0.082738	-48.898403	-18.920185	-14.968807	-6.611628	-8.397783	0.000000	-10.000000	-0.075000	-1.700000	-290.000000	1023.000000	1023.000000	2046.000000
28.700001	-0.081931	-48.421093	-17.730593	-15.507450	-7.540486	-7.642566	0.000000	-10.000000	-0.083333	-1.616667	-290.000000	1023.000000	1023.000000	2046.000000
28.719999	-0.083051	-49.082855	-18.963673	-15.058564	-6.662105	-8.398514	0.000000	-10.000000	-0.083333	-1.250000	-290.000000	1023.000000	1023.000000	2046.000000
28.740000	-0.082770	-48.917095	-17.845921	-15.617296	-7.729354	-7.724525	0.000000	-10.000000	-0.083333	-0.816667	-290.000000	1023.000000	1023.000000	2046.000000
28.760000	-0.084694	-50.054092	-19.387629	-15.070213	-6.905186	-8.691066	0.000000	-10.000000	-0.083333	-0.050000	-290.000000	1023.000000	1023.000000	2046.000000
28.780001	-0.085245	-50.379566	-18.492229	-15.638872	-8.081179	-8.167285	0.000000	-10.000000	-0.100000	0.833333	-290.000000	1023.000000	1023.000000	2046.000000
28.799999	-0.087391	-51.647942	-20.028172	-15.200686	-7.305544	-9.113540	0.000000	-10.000000	-0.108333	1.933333	-290.000000	1023.000000	1023.000000	2046.000000
28.820000	-0.087331	-51.612511	-19.016657	-15.772333	-8.328632	-8.494889	0.000000	-10.000000	-0.100000	2.650000	-290.000000	1023.000000	1023.000000	2046.000000
28.840000	-0.088747	-52.449402	-20.380592	-15.339393	-7.441964	-9.287451	0.000000	-10.000000	-0.083333	2.783333	-290.000000	1023.000000	1023.000000	2046.000000
28.860001	-0.088206	-52.129593	-19.234612	-15.744217	-8.429713	-8.721050	0.000000	-10.000000	-0.066667	2.466667	-290.000000	1023.000000	1023.000000	2046.000000
28.879999	-0.089249	-52.745865	-20.508631	-15.253834	-7.523032	-9.460370	0.000000	-10.000000	-0.058333	1.983333	-290.000000	1023.000000	1023.000000	2046.000000
28.900000	-0.088407	-52.248501	-19.321980	-15.701998	-8.485723	-8.738800	0.000000	-10.000000	-0.058333	1.316667	-290.000000	1023.000000	1023.000000	2046.000000
28.920000	-0.089420	-52.847092	-20.467878	-15.149818	-7.685110	-9.544285	0.000000	-10.000000	-0.058333	0.700000	-290.000000	1023.000000	1023.000000	2046.000000
28.940001	-0.088503	-52.305172	-19.622969	-15.315684	-8.249199	-9.117321	0.000000	-10.000000	-0.075000	0.183333	-290.000000	1023.000000	1023.000000	2046.000000
28.959999	-0.089277	-52.762764	-20.217028	-15.117171	-7.847468	-9.581096	0.000000	-10.000000	-0.075000	0.000000	-290.000000	1023.000000	1023.000000	2046.000000
28.980000	-0.088107	-52.071358	-19.765110	-15.134279	-7.932817	-9.239151	0.000000	-10.000000	-0.091667	-0.266667	-290.000000	1023.000000	1023.000000	2046.000000
29.000000	-0.088557	-52.337032	-19.971741	-15.077979	-7.831714	-9.455600	0.000000	-10.000000	-0.083333	-0.716667	-290.000000	1023.000000	1023.000000	2046.000000
29.020000	-0.087201	-51.535954	-19.624352	-14.945082	-7.778620	-9.187900	0.000000	-10.000000	-0.083333	-0.883333	-290.000000	1023.000000	1023.000000	2046.000000
29.040001	-0.087212	-51.542400	-19.488283	-14.897476	-7.878135	-9.278506	0.000000	-10.000000	-0.075000	-0.616667	-290.000000	1023.000000	1023.000000	2046.000000
29.059999	-0.086185	-50.935291	-19.553616	-14.703357	-7.518819	-9.159499	0.000000	-10.000000	-0.083333	-0.166667	-290.000000	1023.000000	1023.000000	2046.000000
29.080000	-0.085894	-50.763252	-19.019833	-14.938659	-7.902567	-8.902193	0.000000	-10.000000	-0.091667	0.000000	-290.000000	1023.000000	1023.000000	2046.000000
29.100000	-0.085201	-50.353889	-19.517746	-14.656884	-7.185620	-8.993640	0.000000	-10.000000	-0.100000	0.000000	-290.000000	1023.000000	1023.000000	2046.000000
29.120001	-0.085134	-50.314350	-18.801702	-14.991147	-7.758159	-8.763342	0.000000	-10.000000	-0.100000	0.000000	-290.000000	1023.000000	1023.000000	2046.000000
29.139999	-0.084836	-50.138245	-19.418596	-14.759447	-7.062927	-8.897273	0.000000	-10.000000	-0.091667	0.000000	-290.000000	1023.000000	1023.000000	2046.000000
29.160000	-0.084718	-50.068546	-18.585810	-15.211961	-7.746216	-8.524558	0.000000	-10.000000	-0.091667	0.283333	-290.000000	1023.000000	1023.000000	2046.000000
29.180000	-0.084711	-50.064213	-19.393614	-14.880450	-6.970344	-8.819806	0.000000	-10.000000	-0.091667	0.866667	-290.000000	1023.000000	1023.000000	2046.000000
29.200001	-0.084281	-49.810295	-18.377089	-15.392689	-7.736567	-8.303949	0.000000	-10.000000	-0.091667	1.366667	-290.000000	1023.000000	1023.000000	2046.000000
29.219999	-0.084544	-49.965420	-19.365036	-14.949887	-6.858195	-8.792298	0.000000	-10.000000	-0.091667	1.283333	-290.000000	1023.000000	1023.000000	2046.000000
29.240000	-0.083820	-49.537697	-18.158979	-15.474962	-7.775640	-8.128116	0.000000	-10.000000	-0.083333	0.700000	-290.000000	1023.000000	1023.000000	2046.000000
29.260000	-0.084294	-49.817749	-19.288286	-14.973729	-6.825530	-8.730202	0.000000	-10.000000	-0.083333	0.200000	-290.000000	1023.000000	1023.000000	2046.000000
29.280001	-0.083569	-49.389320	-18.115314	-15.491587	-7.713543	-8.068876	0.000000	-10.000000	-0.075000	0.000000	-290.000000	1023.000000	1023.000000	2046.000000
29.299999	-0.084341	-49.845501	-19.193615	-15.010031	-6.891168	-8.750689	0.000000	-10.000000	-0.083333	0.000000	-290.000000	1023.000000	1023.000000	2046.000000
29.320000	-0.083599	-49.406887	-18.202589	-15.387577	-7.599158	-8.217562	0.000000	-10.000000	-0.083333	0.000000	-290.000000	1023.000000	1023.000000	2046.000000
29.340000	-0.084398	-49.879105	-18.976139	-15.112634	-7.032484	-8.757845	0.000000	-10.000000	-0.091667	0.000000	-290.000000	1023.000000	1023.000000	2046.000000
29.360001	-0.083379	-49.276749	-18.353254	-15.230779	-7.339375	-8.353339	0.000000	-10.000000	-0.083333	0.000000	-290.000000	1023.000000	1023.000000	2046.000000
29.379999	-0.084013	-49.651718	-18.663818	-15.185021	-7.166210	-8.636666	0.000000	-10.000000	-0.083333	0.000000	-290.000000	1023.000000	1023.000000	2046.000000
29.400000	-0.083077	-49.098331	-18.511395	-15.119237	-7.047123	-8.420578	0.000000	-10.000000	-0.075000	0.000000	-290.000000	1023.000000	1023.000000	2046.000000
29.420000	-0.082997	-49.051353	-18.309431	-15.245555	-7.126702	-8.369666	0.000000	-10.000000	-0.083333	0.000000	-290.000000	1023.000000	1023.000000	2046.000000
29.440001	-0.082443	-48.724087	-18.598240	-15.046272	-6.753429	-8.326145	0.000000	-10.000000	-0.091667	0.000000	-290.000000	1023.000000	1023.000000	2046.000000
29.459999	-0.082433	-48.717781	-18.080896	-15.315440	-7.190303	-8.131143	0.000000	-10.000000	-0.100000	0.000000	-290.000000	1023.000000	1023.000000	2046.000000
29.480000	-0.082142	-48.545860	-18.615271	-14.911365	-6.688330	-8.330896	0.000000	-10.000000	-0.100000	0.000000	-290.000000	1023.000000	1023.000000	2046.000000
29.500000	-0.082355	-48.671894	-18.119812	-15.362115	-7.158500	-8.031468	0.000000	-10.000000	-0.091667	0.000000	-290.000000	1023.000000	1023.000000	2046.000000
29.520000	-0.082683	-48.865795	-18.768370	-15.023788	-6.708538	-8.365101	0.000000	-10.000000	-0.083333	0.000000	-290.000000	1023.000000	1023.000000	2046.000000
29.540001	-0.082568	-48.797859	-18.118874	-15.390395	-7.318870	-7.969721	0.000000	-10.000000	-0.083333	0.000000	-290.000000	1023.000000	1023.000000	2046.000000
29.559999	-0.083079	-49.099556	-19.117477	-15.011182	-6.612571	-8.358326	0.000000	-10.000000	-0.091667	0.000000	-290.000000	1023.000000	1023.000000	2046.000000
29.580000	-0.082620	-48.828529	-18.002459	-15.546131	-7.525068	-7.754869	0.000000	-10.000000	-0.100000	0.000000	-290.000000	1023.000000	1023.000000	2046.000000
29.600000	-0.083253	-49.202419	-19.090576	-15.047487	-6.666943	-8.397412	0.000000	-10.000000	-0.100000	0.000000	-290.000000	1023.000000	1023.000000	2046.000000
29.620001	-0.082888	-48.987064	-18.065577	-15.569422	-7.551371	-7.800693	0.000000	-10.000000	-0.091667	0.000000	-290.000000	1023.000000	1023.000000	2046.000000
29.639999	-0.084559	-49.974533	-19.375242	-15.041374	-6.905535	-8.652381	0.000000	-10.000000	-0.091667	0.000000	-290.000000	1023.000000	1023.000000	2046.000000
29.660000	-0.085270	-50.394428	-18.614954	-15.564657	-7.917211	-8.297606	0.000000	-10.000000	-0.083333	0.000000	-290.000000	1023.000000	1023.000000	2046.000000
29.680000	-0.087044	-51.443115	-19.973539	-15.171283	-7.270370	-9.027924	0.000000	-10.000000	-0.091667	0.000000	-290.000000	1023.000000	1023.000000	2046.000000
29.700001	-0.087633	-51.791164	-19.196934	-15.721880	-8.213432	-8.658921	0.000000	-10.000000	-0.083333	0.000000	-290.000000	1023.000000	1023.000000	2046.000000
29.719999	-0.088513	-52.311295	-20.358740	-15.271652	-7.407661	-9.273240	0.000000	-10.000000	-0.091667	0.000000	-290.000000	1023.000000	1023.000000	2046.000000
29.740000	-0.088743	-52.447182	-19.626408	-15.668173	-8.151262	-9.001338	0.000000	-10.000000	-0.091667	0.000000	-290.000000	1023.000000	1023.000000	2046.000000
29.760000	-0.088980	-52.587467	-20.267462	-15.270867	-7.660417	-9.388721	0.000000	-10.000000	-0.083333	0.000000	-290.000000	1023.000000	1023.000000	2046.000000
29.780001	-0.089505	-52.897465	-20.105145	-15.368350	-7.961655	-9.462314	0.000000	-10.000000	-0.083333	0.000000	-290.000000	1023.000000	1023.000000	2046.000000
29.799999	-0.089057	-52.632938	-20.026224	-15.204843	-8.001783	-9.400089	0.000000	-10.000000	-0.066667	0.000000	-290.000000	1023.000000	1023.000000	2046.000000
29.820000	-0.089679	-53.000488	-20.291431	-15.151178	-7.895407	-9.662473	0.000000	-10.000000	-0.083333	0.000000	-290.000000	1023.000000	1023.000000	2046.000000
29.840000	-0.088836	-52.501869	-19.811756	-15.179933	-8.149860	-9.360320	0.000000	-10.000000	-0.083333	0.000000	-290.000000	1023.000000	1023.000000	2046.000000
29.860001	-0.089141	-52.682320	-20.208076	-15.110051	-7.773763	-9.590431	0.000000	-10.000000	-0.083333	0.000000	-290.000000	1023.000000	1023.000000	2046.000000
29.879999	-0.088086	-52.059048	-19.577461	-15.120395	-8.113648	-9.247541	0.000000	-10.000000	-0.083333	0.000000	-290.000000	1023.000000	1023.000000	2046.000000
29.900000	-0.088203	-52.128014	-19.973429	-14.917671	-7.738866	-9.498048	0.000000	-10.000000	-0.075000	0.000000	-290.000000	1023.000000	1023.000000	2046.000000
29.920000	-0.086900	-51.357826	-19.196236	-14.914495	-8.118027	-9.129068	0.000000	-10.000000	-0.083333	0.000000	-290.000000	1023.000000	1023.000000	2046.000000
29.940001	-0.086943	-51.383041	-19.637581	-14.716350	-7.634186	-9.394923	0.000000	-10.000000	-0.083333	0.000000	-290.000000	1023.000000	1023.000000	2046.000000
29.959999	-0.085710	-50.654686	-19.010983	-14.760942	-7.882501	-9.000260	0.000000	-10.000000	-0.083333	0.000000	-290.000000	1023.000000	1023.000000	2046.000000
29.980000	-0.085793	-50.703651	-19.207863	-14.712597	-7.608598	-9.174593	0.000000	-10.000000	-0.083333	0.000000	-290.000000	1023.000000	1023.000000	2046.000000
30.000000	-0.085204	-50.355774	-19.157265	-14.643364	-7.513565	-9.041579	0.000000	-10.000000	-0.083333	0.000000	-290.000000	1023.000000	1023.000000	2046.000000
30.020000	-0.085109	-50.299156	-18.808910	-14.944997	-7.670829	-8.874421	0.000000	-10.000000	-0.083333	0.000000	-290.000000	1023.000000	1023.000000	2046.000000
30.040001	-0.084991	-50.229523	-19.240309	-14.789113	-7.251924	-8.948176	0.000000	-10.000000	-0.083333	0.000000	-290.000000	1023.000000	1023.000000	2046.000000
30.059999	-0.084888	-50.168907	-18.706758	-15.097640	-7.593106	-8.771402	0.000000	-10.000000	-0.083333	0.000000	-290.000000	1023.000000	1023.000000	2046.000000
30.080000	-0.084765	-50.095924	-18.969990	-14.941371	-7.342374	-8.842192	0.000000	-10.000000	-0.091667	0.000000	-290.000000	1023.000000	1023.000000	2046.000000
30.100000	-0.084968	-50.216076	-18.814852	-15.082734	-7.412074	-8.906416	0.000000	-10.000000	-0.100000	0.000000	-290.000000	1023.000000	1023.000000	2046.000000
30.120001	-0.084454	-49.912155	-18.635109	-15.064825	-7.488431	-8.723789	0.000000	-10.000000	-0.091667	0.000000	-290.000000	1023.000000	1023.000000	2046.000000
30.139999	-0.084906	-50.179722	-18.882231	-15.059077	-7.314562	-8.923851	0.000000	-10.000000	-0.091667	0.000000	-290.000000	1023.000000	1023.000000	2046.000000
30.160000	-0.084054	-49.675739	-18.360708	-15.177436	-7.619246	-8.518350	0.000000	-10.000000	-0.091667	0.000000	-290.000000	1023.000000	1023.000000	2046.000000
30.180000	-0.084691	-50.052620	-18.877810	-15.089375	-7.243137	-8.842298	0.000000	-10.000000	-0.091667	0.000000	-290.000000	1023.000000	1023.000000	2046.000000
30.200001	-0.083935	-49.605862	-18.341022	-15.167824	-7.594015	-8.503001	0.000000	-10.000000	-0.091667	0.000000	-290.000000	1023.000000	1023.000000	2046.000000
30.219999	-0.084488	-49.932636	-18.899006	-15.023537	-7.145916	-8.864176	0.000000	-10.000000	-0.091667	0.000000	-290.000000	1023.000000	1023.000000	2046.000000
30.240000	-0.083532	-49.367451	-18.105255	-15.248817	-7.651970	-8.361409	0.000000	-10.000000	-0.100000	0.000000	-290.000000	1023.000000	1023.000000	2046.000000
30.260000	-0.083920	-49.596546	-18.683981	-15.073336	-7.104204	-8.735026	0.000000	-10.000000	-0.100000	0.000000	-290.000000	1023.000000	1023.000000	2046.000000
30.280001	-0.082884	-48.984695	-18.031778	-15.219057	-7.463452	-8.270408	0.000000	-10.000000	-0.091667	0.000000	-290.000000	1023.000000	1023.000000	2046.000000
30.299999	-0.083308	-49.235283	-18.528862	-15.014631	-7.041282	-8.650505	0.000000	-10.000000	-0.083333	0.000000	-290.000000	1023.000000	1023.000000	2046.000000
30.320000	-0.082532	-48.776619	-17.932369	-15.124247	-7.475647	-8.244357	0.000000	-10.000000	-0.075000	0.000000	-290.000000	1023.000000	1023.000000	2046.000000
30.340000	-0.082897	-48.992043	-18.447302	-15.069261	-6.976571	-8.498906	0.000000	-10.000000	-0.075000	0.000000	-290.000000	1023.000000	1023.000000	2046.000000
30.360001	-0.082977	-49.039623	-18.352129	-15.034446	-7.227030	-8.426017	0.000000	-10.000000	-0.083333	0.000000	-290.000000	1023.000000	1023.000000	2046.000000
30.379999	-0.083188	-49.164204	-18.405579	-15.066000	-7.190232	-8.502393	0.000000	-10.000000	-0.091667	0.000000	-290.000000	1023.000000	1023.000000	2046.000000
30.400000	-0.082991	-49.047428	-18.496321	-14.993190	-7.186558	-8.371358	0.000000	-10.000000	-0.091667	0.000000	-290.000000	1023.000000	1023.000000	2046.000000
30.420000	-0.083493	-49.344391	-18.596134	-15.094244	-7.126093	-8.527918	0.000000	-10.000000	-0.075000	0.000000	-290.000000	1023.000000	1023.000000	2046.000000
30.440001	-0.082988	-49.045773	-18.481403	-15.028779	-7.164855	-8.370734	0.000000	-10.000000	-0.058333	0.000000	-290.000000	1023.000000	1023.000000	2046.000000
30.459999	-0.083728	-49.483360	-18.597557	-15.103326	-7.179855	-8.602623	0.000000	-10.000000	-0.066667	0.000000	-290.000000	1023.000000	1023.000000	2046.000000
30.480000	-0.084000	-49.643803	-18.593035	-15.078007	-7.459851	-8.512910	0.000000	-10.000000	-0.075000	0.000000	-290.000000	1023.000000	1023.000000	2046.000000
30.500000	-0.085968	-50.807186	-19.366611	-15.020473	-7.353656	-9.066444	0.000000	-10.000000	-0.083333	0.000000	-290.000000	1023.000000	1023.000000	2046.000000
30.520000	-0.086429	-51.079380	-18.831038	-15.398357	-8.177650	-8.672334	0.000000	-10.000000	-0.066667	0.000000	-290.000000	1023.000000	1023.000000	2046.000000
30.540001	-0.088199	-52.125507	-20.027552	-15.234331	-7.610924	-9.252699	0.000000	-10.000000	-0.075000	0.000000	-290.000000	1023.000000	1023.000000	2046.000000
30.559999	-0.088245	-52.152969	-19.180132	-15.679202	-8.507246	-8.786390	0.000000	-10.000000	-0.083333	0.000000	-290.000000	1023.000000	1023.000000	2046.000000
30.580000	-0.089247	-52.745113	-20.345482	-15.267013	-7.711303	-9.421314	0.000000	-10.000000	-0.100000	0.000000	-290.000000	1023.000000	1023.000000	2046.000000
30.600000	-0.088800	-52.480652	-19.329998	-15.692066	-8.578132	-8.880456	0.000000	-10.000000	-0.091667	0.000000	-290.000000	1023.000000	1023.000000	2046.000000
30.620001	-0.089345	-52.803055	-20.447500	-15.151552	-7.762141	-9.441861	0.000000	-10.000000	-0.075000	0.000000	-290.000000	1023.000000	1023.000000	2046.000000
30.639999	-0.088938	-52.562305	-19.532877	-15.471354	-8.488569	-9.069507	0.000000	-10.000000	-0.075000	0.000000	-290.000000	1023.000000	1023.000000	2046.000000
30.660000	-0.089424	-52.849846	-20.557858	-15.031233	-7.741558	-9.519197	0.000000	-10.000000	-0.083333	0.000000	-290.000000	1023.000000	1023.000000	2046.000000
30.680000	-0.088849	-52.509853	-19.468390	-15.412243	-8.564290	-9.064933	0.000000	-10.000000	-0.091667	0.000000	-290.000000	1023.000000	1023.000000	2046.000000
30.700001	-0.089091	-52.653046	-20.453804	-14.994688	-7.686823	-9.517729	0.000000	-10.000000	-0.083333	0.000000	-290.000000	1023.000000	1023.000000	2046.000000
30.719999	-0.088278	-52.172440	-19.314474	-15.394220	-8.515878	-8.947865	0.000000	-10.000000	-0.083333	0.000000	-290.000000	1023.000000	1023.000000	2046.000000
30.740000	-0.088189	-52.119804	-20.186380	-14.833869	-7.679348	-9.420209	0.000000	-10.000000	-0.091667	0.000000	-290.000000	1023.000000	1023.000000	2046.000000
30.760000	-0.087012	-51.424339	-18.999187	-15.136806	-8.396347	-8.891996	0.000000	-10.000000	-0.083333	0.000000	-290.000000	1023.000000	1023.000000	2046.000000
30.780001	-0.086917	-51.367752	-19.884298	-14.607720	-7.561409	-9.314323	0.000000	-10.000000	-0.066667	0.000000	-290.000000	1023.000000	1023.000000	2046.000000
30.799999	-0.085929	-50.784142	-18.752468	-15.000898	-8.277781	-8.752991	0.000000	-10.000000	-0.066667	0.000000	-290.000000	1023.000000	1023.000000	2046.000000
30.820000	-0.085840	-50.731731	-19.649153	-14.542634	-7.377106	-9.162836	0.000000	-10.000000	-0.083333	0.000000	-290.000000	1023.000000	1023.000000	2046.000000
30.840000	-0.085108	-50.299023	-18.546131	-15.007796	-8.107221	-8.637877	0.000000	-10.000000	-0.108333	0.000000	-290.000000	1023.000000	1023.000000	2046.000000
30.860001	-0.085515	-50.539097	-19.425108	-14.697675	-7.332242	-9.084072	0.000000	-10.000000	-0.108333	0.000000	-290.000000	1023.000000	1023.000000	2046.000000
30.879999	-0.084875	-50.161007	-18.360598	-15.192509	-8.104809	-8.503090	0.000000	-10.000000	-0.108333	0.000000	-290.000000	1023.000000	1023.000000	2046.000000
30.900000	-0.085269	-50.394257	-19.366762	-14.847904	-7.219196	-8.960396	0.000000	-10.000000	-0.091667	0.000000	-290.000000	1023.000000	1023.000000	2046.000000
30.920000	-0.084585	-49.989750	-18.319599	-15.299828	-7.944208	-8.426113	0.000000	-10.000000	-0.091667	0.000000	-290.000000	1023.000000	1023.000000	2046.000000
30.940001	-0.084989	-50.228523	-19.225185	-14.954529	-7.181452	-8.867358	0.000000	-10.000000	-0.083333	0.000000	-290.000000	1023.000000	1023.000000	2046.000000
30.959999	-0.084367	-49.860706	-18.204769	-15.334717	-7.916784	-8.404434	0.000000	-10.000000	-0.083333	0.000000	-290.000000	1023.000000	1023.000000	2046.000000
30.980000	-0.084729	-50.074558	-19.164459	-14.962429	-7.133106	-8.814567	0.000000	-10.000000	-0.083333	0.000000	-290.000000	1023.000000	1023.000000	2046.000000
31.000000	-0.084097	-49.701534	-18.132048	-15.345964	-7.894269	-8.329250	0.000000	-10.000000	-0.091667	0.000000	-290.000000	1023.000000	1023.000000	2046.000000
31.020000	-0.084521	-49.952126	-19.103863	-14.979420	-7.081126	-8.787716	0.000000	-10.000000	-0.100000	0.000000	-290.000000	1023.000000	1023.000000	2046.000000
31.040001	-0.083848	-49.554134	-18.086210	-15.324416	-7.841833	-8.301676	0.000000	-10.000000	-0.091667	0.000000	-290.000000	1023.000000	1023.000000	2046.000000
31.059999	-0.084244	-49.788383	-18.924839	-15.029366	-7.095906	-8.738269	0.000000	-10.000000	-0.083333	0.000000	-290.000000	1023.000000	1023.000000	2046.000000
31.080000	-0.083399	-49.288971	-18.029572	-15.251888	-7.705624	-8.301888	0.000000	-10.000000	-0.083333	0.633333	-290.000000	1023.000000	1023.000000	2046.000000
31.100000	-0.083670	-49.448700	-18.780870	-14.998200	-7.005209	-8.664422	0.000000	-10.000000	-0.091667	1.300000	-290.000000	1023.000000	1023.000000	2046.000000
31.120001	-0.082654	-48.848797	-17.828106	-15.217322	-7.637851	-8.165516	0.000000	-10.000000	-0.100000	2.033333	-290.000000	1023.000000	1023.000000	2046.000000
31.139999	-0.083221	-49.183712	-18.554661	-15.028234	-7.050124	-8.550693	0.000000	-10.000000	-0.100000	2.133333	-290.000000	1023.000000	1023.000000	2046.000000
31.160000	-0.082366	-48.678452	-17.915075	-15.140015	-7.495544	-8.127817	0.000000	-10.000000	-0.100000	2.200000	-290.000000	1023.000000	1023.000000	2046.000000
31.180000	-0.083150	-49.141495	-18.619596	-14.966802	-6.955324	-8.599772	0.000000	-10.000000	-0.091667	2.183333	-290.000000	1023.000000	1023.000000	2046.000000
31.200001	-0.082487	-48.749596	-17.984978	-15.037088	-7.532922	-8.194606	0.000000	-10.000000	-0.083333	2.016667	-290.000000	1023.000000	1023.000000	2046.000000
31.219999	-0.083111	-49.118889	-18.652021	-14.857355	-7.023764	-8.585748	0.000000	-10.000000	-0.075000	1.550000	-290.000000	1023.000000	1023.000000	2046.000000
31.240000	-0.082615	-48.825562	-18.064898	-15.026712	-7.560522	-8.173429	0.000000	-10.000000	-0.066667	0.833333	-290.000000	1023.000000	1023.000000	2046.000000
31.260000	-0.082982	-49.042557	-18.700575	-14.885891	-6.915032	-8.541059	0.000000	-10.000000	-0.058333	0.266667	-290.000000	1023.000000	1023.000000	2046.000000
31.280001	-0.082610	-48.822701	-18.071154	-14.999754	-7.525726	-8.226068	0.000000	-10.000000	-0.066667	0.000000	-290.000000	1023.000000	1023.000000	2046.000000
31.299999	-0.083741	-49.490746	-18.746979	-14.896632	-7.150115	-8.697019	0.000000	-10.000000	-0.091667	0.316667	-290.000000	1023.000000	1023.000000	2046.000000
31.320000	-0.084379	-49.867790	-18.733477	-14.865307	-7.598008	-8.671000	0.000000	-10.000000	-0.108333	1.183333	-290.000000	1023.000000	1023.000000	2046.000000
31.340000	-0.085857	-50.741364	-19.131199	-15.000097	-7.590456	-9.019610	0.000000	-10.000000	-0.108333	2.133333	-290.000000	1023.000000	1023.000000	2046.000000
31.360001	-0.086605	-51.183529	-19.349524	-14.976274	-7.842350	-9.015382	0.000000	-10.000000	-0.100000	2.833333	-290.000000	1023.000000	1023.000000	2046.000000
31.379999	-0.087494	-51.708961	-19.510403	-15.127093	-7.844879	-9.226586	0.000000	-10.000000	-0.100000	2.916667	-290.000000	1023.000000	1023.000000	2046.000000
31.400000	-0.087591	-51.766453	-19.650623	-14.945648	-7.947562	-9.222621	0.000000	-10.000000	-0.100000	2.733333	-290.000000	1023.000000	1023.000000	2046.000000
31.420000	-0.087741	-51.854939	-19.539701	-15.099839	-7.932913	-9.282486	0.000000	-10.000000	-0.091667	2.466667	-290.000000	1023.000000	1023.000000	2046.000000
31.440001	-0.087863	-51.926868	-19.828394	-14.770584	-7.928399	-9.399493	0.000000	-10.000000	-0.083333	2.266667	-290.000000	1023.000000	1023.000000	2046.000000
31.459999	-0.087639	-51.794407	-19.545113	-14.982752	-8.011235	-9.255308	0.000000	-10.000000	-0.075000	2.083333	-290.000000	1023.000000	1023.000000	2046.000000
31.480000	-0.087653	-51.803135	-20.043299	-14.619982	-7.752922	-9.386935	0.000000	-10.000000	-0.075000	1.733333	-290.000000	1023.000000	1023.000000	2046.000000
31.500000	-0.087142	-51.501083	-19.262115	-14.968297	-8.232038	-9.038635	0.000000	-10.000000	-0.066667	0.983333	-290.000000	1023.000000	1023.000000	2046.000000
31.520000	-0.087192	-51.530724	-19.985239	-14.596282	-7.633622	-9.315582	0.000000	-10.000000	-0.058333	0.400000	-290.000000	1023.000000	1023.000000	2046.000000
31.540001	-0.086377	-51.049088	-19.055502	-14.900982	-8.214295	-8.878309	0.000000	-10.000000	-0.050000	0.000000	-290.000000	1023.000000	1023.000000	2046.000000
31.559999	-0.086255	-50.976994	-19.799358	-14.438669	-7.493527	-9.245439	0.000000	-10.000000	-0.066667	0.000000	-290.000000	1023.000000	1023.000000	2046.000000
31.580000	-0.085123	-50.307671	-18.622787	-14.678813	-8.265018	-8.741053	0.000000	-10.000000	-0.083333	0.000000	-290.000000	1023.000000	1023.000000	2046.000000
31.600000	-0.084996	-50.232681	-19.440111	-14.244220	-7.403750	-9.144602	0.000000	-10.000000	-0.100000	0.000000	-290.000000	1023.000000	1023.000000	2046.000000
31.620001	-0.083910	-49.590862	-18.391935	-14.512637	-8.072012	-8.614277	0.000000	-10.000000	-0.100000	0.000000	-290.000000	1023.000000	1023.000000	2046.000000
31.639999	-0.084021	-49.656296	-19.199657	-14.219169	-7.252663	-8.984807	0.000000	-10.000000	-0.100000	0.000000	-290.000000	1023.000000	1023.000000	2046.000000
31.660000	-0.083247	-49.198788	-18.208485	-14.481330	-7.958309	-8.550662	0.000000	-10.000000	-0.091667	0.000000	-290.000000	1023.000000	1023.000000	2046.000000
31.680000	-0.083532	-49.367218	-18.896675	-14.294900	-7.222889	-8.952753	0.000000	-10.000000	-0.091667	0.000000	-290.000000	1023.000000	1023.000000	2046.000000
31.700001	-0.082854	-48.966652	-18.179136	-14.444016	-7.771657	-8.571844	0.000000	-10.000000	-0.091667	0.650000	-290.000000	1023.000000	1023.000000	2046.000000
31.719999	-0.083148	-49.140656	-18.629580	-14.433363	-7.193449	-8.884265	0.000000	-10.000000	-0.100000	1.400000	-290.000000	1023.000000	1023.000000	2046.000000
31.740000	-0.082560	-48.792896	-18.238291	-14.490003	-7.538655	-8.525949	0.000000	-10.000000	-0.100000	2.150000	-290.000000	1023.000000	1023.000000	2046.000000
31.760000	-0.082704	-48.878094	-18.451962	-14.527025	-7.151069	-8.748039	0.000000	-10.000000	-0.091667	2.300000	-290.000000	1023.000000	1023.000000	2046.000000
31.780001	-0.082246	-48.607574	-18.195368	-14.459380	-7.421975	-8.530850	0.000000	-10.000000	-0.091667	2.250000	-290.000000	1023.000000	1023.000000	2046.000000
31.799999	-0.082270	-48.621304	-18.286001	-14.495422	-7.125880	-8.714001	0.000000	-10.000000	-0.075000	2.050000	-290.000000	1023.000000	1023.000000	2046.000000
31.820000	-0.081800	-48.343830	-18.196911	-14.369255	-7.272089	-8.505575	0.000000	-10.000000	-0.083333	1.683333	-290.000000	1023.000000	1023.000000	2046.000000
31.840000	-0.081842	-48.368778	-18.152603	-14.465187	-7.115197	-8.635789	0.000000	-10.000000	-0.083333	1.200000	-290.000000	1023.000000	1023.000000	2046.000000
31.860001	-0.081610	-48.231682	-18.228407	-14.347952	-7.166200	-8.489123	0.000000	-10.000000	-0.100000	0.866667	-290.000000	1023.000000	1023.000000	2046.000000
31.879999	-0.081322	-48.061035	-17.886003	-14.545295	-7.206480	-8.423260	0.000000	-10.000000	-0.100000	0.433333	-290.000000	1023.000000	1023.000000	2046.000000
31.900000	-0.080964	-47.849922	-18.190357	-14.321482	-6.976283	-8.361801	0.000000	-10.000000	-0.100000	0.216667	-290.000000	1023.000000	1023.000000	2046.000000
31.920000	-0.080422	-47.529388	-17.673067	-14.526061	-7.103463	-8.226800	0.000000	-10.000000	-0.091667	0.000000	-290.000000	1023.000000	1023.000000	2046.000000
31.940001	-0.080270	-47.439651	-18.248667	-14.282667	-6.693069	-8.215247	0.000000	-10.000000	-0.083333	0.000000	-290.000000	1023.000000	1023.000000	2046.000000
31.959999	-0.079867	-47.201317	-17.283413	-14.562381	-7.447217	-7.908308	0.000000	-10.000000	-0.083333	0.716667	-290.000000	1023.000000	1023.000000	2046.000000
31.980000	-0.079807	-47.166054	-18.323965	-14.264338	-6.468873	-8.108879	0.000000	-10.000000	-0.091667	1.750000	-290.000000	1023.000000	1023.000000	2046.000000
32.000000	-0.079636	-47.064892	-17.338490	-14.676168	-7.397229	-7.653004	0.000000	-10.000000	-0.100000	3.633333	-290.000000	1023.000000	1023.000000	2046.000000
32.020000	-0.079815	-47.170616	-18.234755	-14.326624	-6.641284	-7.967955	0.000000	-10.000000	-0.116667	5.316667	-290.000000	1023.000000	1023.000000	2046.000000
32.040001	-0.079210	-46.813210	-17.682829	-14.382780	-7.170448	-7.577150	0.000000	-10.000000	-0.133333	7.116667	-290.000000	1023.000000	1023.000000	2046.000000
32.060001	-0.079376	-46.911297	-18.111435	-14.327214	-6.663548	-7.809099	0.000000	-10.000000	-0.150000	8.066667	-290.000000	1023.000000	1023.000000	2046.000000
32.080002	-0.078699	-46.511013	-18.046518	-14.122401	-6.790112	-7.551981	0.000000	-10.000000	-0.166667	8.950000	-290.000000	1023.000000	1023.000000	2046.000000
32.099998	-0.078380	-46.322544	-17.866554	-14.262564	-6.734264	-7.459163	0.000000	-10.000000	-0.191667	10.433333	-290.000000	1023.000000	1023.000000	2046.000000
32.119999	-0.078933	-46.649426	-18.595270	-13.960039	-6.551762	-7.542355	0.000000	-10.000000	-0.216667	11.916667	-290.000000	1023.000000	1023.000000	2046.000000
32.139999	-0.079310	-46.872089	-18.006153	-14.331779	-7.295429	-7.238729	0.000000	-10.000000	-0.233333	13.383333	-238.000000	1023.000000	1023.000000	2046.000000
32.160000	-0.080497	-47.573521	-19.160841	-14.059803	-6.698679	-7.654196	0.000000	-10.000000	-0.266667	14.916667	-128.166672	1023.000000	1023.000000	2046.000000
32.180000	-0.080593	-47.630348	-18.521444	-14.319879	-7.497144	-7.291882	0.000000	-10.000000	-0.300000	16.450001	-18.333334	1023.000000	1023.000000	2046.000000
32.200001	-0.081144	-47.956371	-19.397146	-14.120988	-6.756142	-7.682095	0.000000	-10.000000	-0.325000	17.550001	39.500000	1023.000000	1023.000000	2046.000000
32.220001	-0.080407	-47.520405	-18.826294	-14.039751	-7.298789	-7.355570	0.000000	-10.000000	-0.325000	17.550001	39.500000	1023.000000	1023.000000	2046.000000
32.240002	-0.080385	-47.507603	-19.212542	-13.870048	-6.784638	-7.640375	0.000000	-10.000000	-0.333333	17.633335	41.500000	1023.000000	1023.000000	2046.000000
32.259998	-0.079595	-47.040802	-19.288879	-13.578831	-6.815043	-7.358048	0.000000	-10.000000	-0.350000	18.716667	47.500000	1023.000000	1023.000000	2046.000000
32.279999	-0.078800	-46.570553	-18.941521	-13.611284	-6.803774	-7.213975	0.000000	-10.000000	-0.366667	19.800001	53.500000	1023.000000	1023.000000	2046.000000
32.299999	-0.078204	-46.218472	-19.443691	-13.199260	-6.405617	-7.169902	0.000000	-10.000000	-0.400000	21.333334	62.166668	1023.000000	1023.000000	2046.000000
32.320000	-0.076938	-45.470528	-18.513269	-13.375238	-6.913306	-6.668713	0.000000	-10.000000	-0.425000	21.866667	66.833336	1023.000000	1023.000000	2046.000000
32.340000	-0.076517	-45.221657	-19.071962	-13.064114	-6.147388	-6.938193	0.000000	-10.000000	-0.450000	22.566666	73.833336	1023.000000	1023.000000	2046.000000
32.360001	-0.074979	-44.312366	-18.378225	-12.822058	-6.529074	-6.583010	0.000000	-10.000000	-0.450000	23.333334	81.333336	1023.000000	1023.000000	2046.000000
32.380001	-0.073774	-43.600422	-18.292519	-12.745134	-6.030711	-6.532056	0.000000	-10.000000	-0.450000	24.100000	88.833336	1023.000000	1023.000000	2046.000000
32.400002	-0.072226	-42.685726	-18.199434	-12.380045	-5.861334	-6.244913	0.000000	-10.000000	-0.500000	25.333334	99.333336	1023.000000	1023.000000	2046.000000
32.419998	-0.070888	-41.894516	-17.776215	-12.452001	-5.628080	-6.038221	0.000000	-10.000000	-0.550000	25.966667	104.666664	1023.000000	1023.000000	2046.000000
32.439999	-0.069448	-41.043797	-17.717031	-12.142690	-5.448956	-5.735119	0.000000	-10.000000	-0.608333	27.400000	116.166664	1023.000000	1023.000000	2046.000000
32.459999	-0.067990	-40.182171	-17.070175	-12.271816	-5.361916	-5.478263	0.000000	-10.000000	-0.616667	28.200001	122.333336	1023.000000	1023.000000	2046.000000
32.480000	-0.066650	-39.390148	-17.373083	-12.056297	-4.767025	-5.193743	0.000000	-10.000000	-0.658333	29.383333	131.500000	1023.000000	1023.000000	2046.000000
32.500000	-0.065131	-38.492199	-16.273298	-12.353262	-5.246748	-4.618889	0.000000	-10.000000	-0.716667	30.383333	141.333328	1023.000000	1023.000000	2046.000000
32.520000	-0.064333	-38.020691	-16.819962	-12.065818	-4.335709	-4.799202	0.000000	-10.000000	-0.775000	31.383333	151.166672	1023.000000	1023.000000	2046.000000
32.540001	-0.062754	-37.087685	-15.863524	-12.098310	-4.818182	-4.307670	0.000000	-10.000000	-0.825000	32.583332	161.500000	1023.000000	1023.000000	2046.000000
32.560001	-0.061909	-36.588398	-16.065460	-11.963999	-4.068486	-4.490454	0.000000	-10.000000	-0.858333	33.666668	168.666672	1023.000000	1023.000000	2046.000000
32.580002	-0.060323	-35.651165	-15.692034	-11.765714	-4.166231	-4.027184	0.000000	-10.000000	-0.908333	34.683334	179.666672	1023.000000	1023.000000	2046.000000
32.599998	-0.058865	-34.789127	-15.306760	-11.792598	-3.814697	-3.875074	0.000000	-10.000000	-0.925000	35.466667	191.166672	1023.000000	1023.000000	2046.000000
32.619999	-0.057523	-33.995899	-15.447744	-11.484328	-3.437221	-3.626604	0.000000	-10.000000	-0.950000	35.866669	203.000000	1023.000000	1023.000000	2046.000000
32.639999	-0.055889	-33.030499	-14.399519	-11.751179	-3.826354	-3.053445	0.000000	-10.000000	-0.966667	36.416668	215.000000	1023.000000	1023.000000	2046.000000
32.660000	-0.054893	-32.442039	-14.933907	-11.353435	-2.952096	-3.202602	0.000000	-10.000000	-1.008333	36.716667	227.000000	1023.000000	1023.000000	2046.000000
32.680000	-0.053140	-31.405703	-13.847415	-11.416998	-3.490237	-2.651054	0.000000	-10.000000	-1.050000	37.033333	239.000000	1023.000000	1023.000000	2046.000000
32.700001	-0.051893	-30.668983	-14.065064	-11.200144	-2.619220	-2.784554	0.000000	-10.000000	-1.075000	37.716667	255.333328	1023.000000	1023.000000	2046.000000
32.720001	-0.050003	-29.552036	-13.611466	-10.916124	-2.683522	-2.340923	0.000000	-10.000000	-1.083333	38.299999	267.666656	1023.000000	1023.000000	2046.000000
32.740002	-0.048266	-28.525330	-13.012145	-10.953964	-2.474777	-2.084443	0.000000	-10.000000	-1.083333	38.866669	280.333344	1023.000000	1023.000000	2046.000000
32.759998	-0.047288	-27.946947	-13.291900	-10.702461	-1.959127	-1.993460	0.000000	-10.000000	-1.091667	38.883335	289.000000	1023.000000	1023.000000	2046.000000
32.779999	-0.045480	-26.878853	-12.292605	-10.653172	-2.427133	-1.505943	0.000000	-10.000000	-1.100000	38.733334	302.000000	1023.000000	1023.000000	2046.000000
32.799999	-0.044683	-26.407530	-12.418058	-10.403545	-1.773395	-1.812531	0.000000	-10.000000	-1.100000	38.616665	319.166656	1023.000000	1023.000000	2046.000000
32.820000	-0.042918	-25.364710	-12.379433	-9.981635	-1.596874	-1.406769	0.000000	-10.000000	-1.100000	38.599998	332.000000	1023.000000	1023.000000	2046.000000
32.840000	-0.040790	-24.106773	-11.330379	-9.916063	-1.983538	-0.876793	0.000000	-10.000000	-1.125000	39.083332	344.833344	1023.000000	1023.000000	2046.000000
32.860001	-0.039556	-23.377785	-11.525410	-9.501999	-1.241343	-1.109034	0.000000	-10.000000	-1.150000	39.349998	353.500000	1023.000000	1023.000000	2046.000000
32.880001	-0.037772	-22.323421	-11.177386	-9.022424	-1.303755	-0.819857	0.000000	-10.000000	-1.183333	40.066666	375.500000	1023.000000	1023.000000	2046.000000
32.900002	-0.036411	-21.519001	-10.477069	-9.170682	-1.406659	-0.464592	0.000000	-10.000000	-1.208333	40.633335	397.833344	1023.000000	1023.000000	2046.000000
32.919998	-0.036484	-21.562004	-11.108925	-8.902164	-0.865820	-0.685095	0.000000	-10.000000	-1.233333	41.466667	420.333344	1023.000000	1023.000000	2046.000000
32.939999	-0.036549	-21.600702	-10.679777	-8.729053	-1.566715	-0.625157	0.000000	-10.000000	-1.250000	41.849998	429.500000	1023.000000	1023.000000	2046.000000
32.959999	-0.036448	-21.541004	-10.666431	-8.774130	-1.395053	-0.705390	0.000000	-10.000000	-1.266667	42.099998	438.833344	1023.000000	1023.000000	2046.000000
32.980000	-0.036293	-21.449282	-11.090581	-8.442144	-1.210689	-0.705868	0.000000	-10.000000	-1.283333	42.150002	443.666656	1023.000000	1023.000000	2046.000000
33.000000	-0.035047	-20.712564	-10.225450	-8.566220	-1.690076	-0.230817	0.000000	-10.000000	-1.325000	42.799999	457.833344	1023.000000	1023.000000	2046.000000
33.020000	-0.034487	-20.381964	-10.818977	-8.112492	-0.923567	-0.526928	0.000000	-10.000000	-1.350000	43.400002	467.166656	1023.000000	1023.000000	2046.000000
33.040001	-0.032939	-19.466843	-9.999522	-7.842322	-1.437566	-0.187432	0.000000	-10.000000	-1.391667	44.083332	481.333344	1023.000000	1023.000000	2046.000000
33.060001	-0.031913	-18.860594	-10.113450	-7.484513	-0.806724	-0.455906	0.000000	-10.000000	-1.400000	44.283333	491.000000	1023.000000	1023.000000	2046.000000
33.080002	-0.030445	-17.993052	-10.060991	-6.971296	-0.739734	-0.221031	0.000000	-10.000000	-1.416667	44.350002	505.666656	1023.000000	1023.000000	2046.000000
33.099998	-0.028599	-16.901884	-9.120059	-7.042584	-1.029730	0.290490	0.000000	-10.000000	-1.416667	44.333336	520.333313	1023.000000	1023.000000	2046.000000
33.119999	-0.027493	-16.248255	-9.424486	-6.702073	-0.282658	0.160963	0.000000	-10.000000	-1.433333	44.466667	535.166687	1023.000000	1023.000000	2046.000000
33.139999	-0.025651	-15.159734	-8.741070	-6.374391	-0.565489	0.521215	0.000000	-10.000000	-1.416667	44.833332	550.000000	1023.000000	1023.000000	2046.000000
33.160000	-0.023922	-14.137837	-8.305986	-6.307808	-0.173126	0.649083	0.000000	-10.000000	-1.416667	44.816666	565.000000	1023.000000	1023.000000	2046.000000
33.180000	-0.022115	-13.070170	-8.435047	-5.887496	0.340306	0.912067	0.000000	-10.000000	-1.400000	44.433334	579.833313	1023.000000	1023.000000	2046.000000
33.200001	-0.019767	-11.682363	-7.167158	-5.900867	-0.109017	1.494680	0.000000	-10.000000	-1.425000	44.333336	599.666687	1023.000000	1023.000000	2046.000000
33.220001	-0.018235	-10.776606	-7.278175	-5.579255	0.738437	1.342387	0.000000	-10.000000	-1.433333	44.616669	614.500000	1023.000000	1023.000000	2046.000000
33.240002	-0.016123	-9.528620	-6.658225	-5.208783	0.675365	1.663023	0.000000	-10.000000	-1.433333	44.966667	629.500000	1023.000000	1023.000000	2046.000000
33.259998	-0.014070	-8.315087	-5.825323	-5.358171	0.848886	2.019520	0.000000	-10.000000	-1.408333	44.850002	639.500000	1023.000000	1023.000000	2046.000000
33.279999	-0.012655	-7.479066	-6.001632	-5.109123	1.628748	2.002941	0.000000	-10.000000	-1.391667	44.700001	654.500000	1023.000000	1023.000000	2046.000000
33.299999	-0.010742	-6.348428	-4.966093	-5.025504	1.222863	2.420306	0.000000	-10.000000	-1.391667	44.500000	674.333313	1023.000000	1023.000000	2046.000000
33.320000	-0.009165	-5.416723	-4.798439	-4.928390	1.961216	2.348890	0.000000	-10.000000	-1.400000	44.383331	689.166687	1023.000000	1023.000000	2046.000000
33.340000	-0.007527	-4.448579	-4.649664	-4.595638	2.209302	2.587421	0.000000	-10.000000	-1.383333	44.216667	703.833313	1023.000000	1023.000000	2046.000000
33.360001	-0.005333	-3.151735	-3.619324	-4.791258	2.089046	3.169801	0.000000	-10.000000	-1.375000	44.083332	713.666687	1023.000000	1023.000000	2046.000000
33.380001	-0.004170	-2.464541	-3.837942	-4.478684	2.867557	2.984528	0.000000	-10.000000	-1.383333	44.233334	728.333313	1023.000000	1023.000000	2046.000000
33.400002	-0.002095	-1.238375	-2.902874	-4.300918	2.556300	3.409117	0.000000	-10.000000	-1.400000	44.183334	748.166687	1023.000000	1023.000000	2046.000000
33.419998	-0.000628	-0.370978	-2.731840	-4.160062	3.230770	3.290154	0.000000	-10.000000	-1.408333	44.183334	763.000000	1023.000000	1023.000000	2046.000000
33.439999	0.001050	0.620500	-2.650606	-3.827865	3.527514	3.571458	0.000000	-10.000000	-1.400000	44.100002	777.833313	1023.000000	1023.000000	2046.000000
33.459999	0.003166	1.870934	-1.704495	-3.963835	3.465413	4.073852	0.000000	-10.000000	-1.391667	44.150002	787.666687	1023.000000	1023.000000	2046.000000
33.480000	0.004567	2.699369	-2.061178	-3.590040	4.319717	4.030870	0.000000	-10.000000	-1.383333	44.133335	802.333313	1023.000000	1023.000000	2046.000000
33.500000	0.006570	3.882801	-0.947728	-3.570793	3.804198	4.597123	0.000000	-10.000000	-1.383333	43.783333	822.000000	1023.000000	1023.000000	2046.000000
33.520000	0.007558	4.466669	-1.317456	-3.314635	4.692746	4.406015	0.000000	-10.000000	-1.391667	43.583336	836.666687	1023.000000	1023.000000	2046.000000
33.540001	0.009619	5.684717	-0.632599	-2.937300	4.528764	4.725852	0.000000	-10.000000	-1.391667	43.716667	851.166687	1023.000000	1023.000000	2046.000000
33.560001	0.010503	6.207449	-0.655011	-2.771229	5.089078	4.544611	0.000000	-10.000000	-1.366667	43.833332	860.833313	1023.000000	1023.000000	2046.000000
33.580002	0.012693	7.501794	-0.062312	-2.354922	4.844820	5.074209	0.000000	-10.000000	-1.350000	43.766666	875.500000	1023.000000	1023.000000	2046.000000
33.599998	0.014662	8.664984	0.225396	-1.912244	5.335888	5.015944	0.000000	-10.000000	-1.325000	43.283333	895.166687	1023.000000	1023.000000	2046.000000
33.619999	0.016540	9.775386	0.281943	-1.358502	5.583426	5.268519	0.000000	-10.000000	-1.316667	42.950001	909.833313	1023.000000	1023.000000	2046.000000
33.639999	0.018388	10.867259	1.118172	-1.398676	5.486482	5.661280	0.000000	-10.000000	-1.300000	42.916668	924.166687	1023.000000	1023.000000	2046.000000
33.660000	0.018706	11.055446	0.619649	-1.131101	6.059701	5.507197	0.000000	-10.000000	-1.300000	42.900002	933.666687	1023.000000	1023.000000	2046.000000
33.680000	0.019075	11.273215	1.389915	-1.357847	5.402845	5.838301	0.000000	-10.000000	-1.275000	42.883335	948.000000	1023.000000	1023.000000	2046.000000
33.700001	0.018178	10.743354	0.580417	-1.152743	5.980465	5.335215	0.000000	-10.000000	-1.250000	42.799999	967.000000	1023.000000	1023.000000	2046.000000
33.720001	0.018719	11.062947	1.183152	-1.124558	5.350482	5.653872	0.000000	-10.000000	-1.225000	42.850002	981.166687	1023.000000	1023.000000	2046.000000
33.740002	0.018646	11.019767	0.673380	-0.926904	6.005459	5.267833	0.000000	-10.000000	-1.225000	42.233334	995.166687	1023.000000	1023.000000	2046.000000
33.759998	0.019804	11.704215	1.090693	-0.673105	5.662951	5.623676	0.000000	-10.000000	-1.258333	42.050003	1004.500000	1023.000000	1023.000000	2046.000000
33.779999	0.020452	12.087320	1.024444	-0.471877	6.145152	5.389602	0.000000	-10.000000	-1.266667	41.783337	1018.500000	1023.000000	1023.000000	2046.000000
33.799999	0.021717	12.834740	1.173099	-0.060269	6.073176	5.648733	0.000000	-10.000000	-1.291667	42.133335	1032.500000	1023.000000	1023.000000	2046.000000
33.820000	0.023049	13.621722	1.534840	0.066827	6.301722	5.718333	0.000000	-10.000000	-1.291667	42.316669	1046.500000	1023.000000	1023.000000	2046.000000
33.840000	0.024099	14.242332	1.446366	0.458910	6.440251	5.896806	0.000000	-10.000000	-1.316667	42.416668	1060.500000	1023.000000	1023.000000	2046.000000
33.860001	0.025877	15.293315	2.147643	0.490326	6.446181	6.209165	0.000000	-10.000000	-1.316667	42.800003	1074.833374	1023.000000	1023.000000	2046.000000
33.880001	0.026789	15.832294	1.959445	0.898599	6.752784	6.221466	0.000000	-10.000000	-1.316667	42.666668	1089.166626	1023.000000	1023.000000	2046.000000
33.900002	0.028966	17.118855	2.872476	0.795701	6.609241	6.841437	0.000000	-10.000000	-1.291667	42.783333	1103.500000	1023.000000	1023.000000	2046.000000
33.919998	0.029944	17.697002	2.469712	1.200769	7.307570	6.718951	0.000000	-10.000000	-1.300000	42.916668	1117.666626	1023.000000	1023.000000	2046.000000
33.939999	0.032204	19.032618	3.565008	1.164752	6.889168	7.413690	0.000000	-10.000000	-1.300000	43.250000	1132.000000	1023.000000	1023.000000	2046.000000
33.959999	0.033445	19.765804	3.222584	1.644647	7.720112	7.178463	0.000000	-10.000000	-1.333333	43.583332	1146.333374	1023.000000	1023.000000	2046.000000
33.980000	0.035811	21.164448	4.201324	1.807702	7.324393	7.831028	0.000000	-10.000000	-1.341667	43.816666	1160.833374	1023.000000	1023.000000	2046.000000
34.000000	0.037356	22.077433	4.001959	2.106862	8.272338	7.696273	0.000000	-10.000000	-1.333333	43.666668	1180.166626	1023.000000	1023.000000	2046.000000
34.020000	0.039676	23.448484	4.884561	2.241210	7.975152	8.347562	0.000000	-10.000000	-1.316667	43.433334	1194.833374	1023.000000	1023.000000	2046.000000
34.040001	0.040945	24.198263	4.741018	2.398514	8.817629	8.241103	0.000000	-10.000000	-1.300000	43.083332	1209.333374	1023.000000	1023.000000	2046.000000
34.060001	0.043010	25.419052	5.603477	2.479549	8.487864	8.848163	0.000000	-10.000000	-1.283333	43.116669	1219.000000	1023.000000	1023.000000	2046.000000
34.080002	0.044207	26.126154	5.519131	2.668797	9.279912	8.658315	0.000000	-10.000000	-1.266667	42.850002	1233.333374	1023.000000	1023.000000	2046.000000
34.099998	0.046149	27.274181	6.107805	2.941673	9.127189	9.097514	0.000000	-10.000000	-1.283333	42.500000	1252.500000	1023.000000	1023.000000	2046.000000
34.119999	0.047733	28.210243	6.398270	3.032028	9.658522	9.121424	0.000000	-10.000000	-1.316667	42.150002	1266.833374	1023.000000	1023.000000	2046.000000
34.139999	0.049286	29.128195	6.527519	3.359296	9.885160	9.356220	0.000000	-10.000000	-1.291667	42.350002	1281.166626	1023.000000	1023.000000	2046.000000
34.160000	0.051204	30.261547	7.268733	3.313198	9.998830	9.680785	0.000000	-10.000000	-1.241667	41.833336	1290.500000	1023.000000	1023.000000	2046.000000
34.180000	0.052688	31.138575	7.035898	3.630291	10.638549	9.833836	0.000000	-10.000000	-1.191667	41.400002	1304.500000	1023.000000	1023.000000	2046.000000
34.200001	0.054788	32.379593	8.039975	3.525566	10.374700	10.439354	0.000000	-10.000000	-1.208333	40.683334	1322.833374	1023.000000	1023.000000	2046.000000
34.220001	0.055973	33.079960	7.627398	3.878842	11.228865	10.344855	0.000000	-10.000000	-1.216667	40.733334	1336.500000	1023.000000	1023.000000	2046.000000
34.240002	0.058048	34.306541	8.662433	3.796527	10.813875	11.033708	0.000000	-10.000000	-1.200000	40.750000	1350.166626	1023.000000	1023.000000	2046.000000
34.259998	0.058818	34.761730	8.344228	4.111777	11.559727	10.745998	0.000000	-10.000000	-1.191667	40.683334	1359.166626	1023.000000	1023.000000	2046.000000
34.279999	0.060862	35.969685	9.188033	4.259208	11.235167	11.287278	0.000000	-10.000000	-1.200000	40.799999	1372.833374	1023.000000	1023.000000	2046.000000
34.299999	0.061801	36.524128	9.079094	4.449012	11.870405	11.125616	0.000000	-10.000000	-1.233333	41.033333	1386.333374	1023.000000	1023.000000	2046.000000
34.320000	0.064088	37.875900	9.757532	4.838008	11.599586	11.680776	0.000000	-10.000000	-1.250000	41.683334	1400.000000	1023.000000	1023.000000	2046.000000
34.340000	0.065629	38.786591	9.849526	5.199169	12.196344	11.541553	0.000000	-10.000000	-1.225000	41.650002	1413.666626	1023.000000	1023.000000	2046.000000
34.360001	0.067507	39.896839	10.509116	5.502960	11.868644	12.016119	0.000000	-10.000000	-1.166667	40.950001	1427.500000	1023.000000	1023.000000	2046.000000
34.380001	0.068085	40.238518	10.368539	5.607948	12.446594	11.815436	0.000000	-10.000000	-1.091667	39.516666	1441.333374	1023.000000	1023.000000	2046.000000
34.400002	0.068355	40.397640	10.774395	5.581024	11.884442	12.157779	0.000000	-10.000000	-1.016667	38.366669	1454.833374	1023.000000	1023.000000	2046.000000
34.419998	0.067277	39.760891	10.214731	5.515148	12.286598	11.744411	0.000000	-10.000000	-0.941667	36.950001	1468.000000	1023.000000	1023.000000	2046.000000
34.439999	0.067039	39.620243	10.450906	5.510744	11.631126	12.027466	0.000000	-10.000000	-0.883333	35.616669	1480.666626	1023.000000	1023.000000	2046.000000
34.459999	0.066490	39.295364	10.030838	5.540398	12.050667	11.673461	0.000000	-10.000000	-0.841667	34.400002	1492.833374	1023.000000	1023.000000	2046.000000
34.480000	0.066838	39.500988	10.282298	5.715494	11.614117	11.889080	0.000000	-10.000000	-0.825000	34.033337	1504.500000	1023.000000	1023.000000	2046.000000
34.500000	0.067238	39.737591	10.145608	5.805986	12.079963	11.706035	0.000000	-10.000000	-0.816667	33.700001	1515.833374	1023.000000	1023.000000	2046.000000
34.520000	0.067996	40.185513	10.357842	6.044017	11.806994	11.976659	0.000000	-10.000000	-0.816667	33.466667	1527.166626	1023.000000	1023.000000	2046.000000
34.540001	0.068643	40.567913	10.371737	6.163995	12.179371	11.852809	0.000000	-10.000000	-0.825000	32.983334	1538.333374	1023.000000	1023.000000	2046.000000
34.560001	0.069570	41.116013	10.653309	6.418014	11.922813	12.121879	0.000000	-10.000000	-0.808333	32.700001	1549.500000	1023.000000	1023.000000	2046.000000
34.580002	0.070194	41.484497	10.627479	6.574117	12.329574	11.953328	0.000000	-10.000000	-0.766667	32.116669	1560.333374	1023.000000	1023.000000	2046.000000
34.599998	0.071474	42.241119	11.081060	6.778204	11.985221	12.396634	0.000000	-10.000000	-0.708333	31.033333	1574.666626	1023.000000	1023.000000	2046.000000
34.619999	0.072343	42.754829	11.074357	6.919654	12.502480	12.258338	0.000000	-10.000000	-0.666667	30.066666	1585.333374	1023.000000	1023.000000	2046.000000
34.639999	0.073533	43.458252	11.260738	7.145349	12.423194	12.628973	0.000000	-10.000000	-0.641667	29.216667	1595.833374	1023.000000	1023.000000	2046.000000
34.660000	0.074779	44.194286	11.693280	7.141237	12.524046	12.835725	0.000000	-10.000000	-0.608333	28.733334	1602.166626	1023.000000	1023.000000	2046.000000
34.680000	0.075778	44.785053	11.427579	7.384514	12.989206	12.983755	0.000000	-10.000000	-0.575000	28.216667	1611.833374	1023.000000	1023.000000	2046.000000
34.700001	0.077487	45.794552	12.342793	7.416762	12.482524	13.552472	0.000000	-10.000000	-0.541667	27.366667	1624.333374	1023.000000	1023.000000	2046.000000
34.720001	0.078309	46.280800	12.006075	7.640187	13.283293	13.351245	0.000000	-10.000000	-0.533333	26.816668	1633.833374	1023.000000	1023.000000	2046.000000
34.740002	0.080096	47.336800	12.646197	7.777750	12.988551	13.924300	0.000000	-10.000000	-0.525000	26.050001	1643.000000	1023.000000	1023.000000	2046.000000
34.759998	0.080925	47.826954	12.561986	7.874746	13.652575	13.737649	0.000000	-10.000000	-0.516667	25.800001	1648.666626	1023.000000	1023.000000	2046.000000
34.779999	0.082112	48.528011	12.858608	8.065069	13.530956	14.073378	0.000000	-10.000000	-0.500000	25.416668	1657.333374	1023.000000	1023.000000	2046.000000
34.799999	0.083108	49.116776	13.164136	8.007734	13.822168	14.122739	0.000000	-10.000000	-0.450000	24.466667	1668.666626	1023.000000	1023.000000	2046.000000
34.820000	0.083819	49.536964	13.036485	8.215077	14.008484	14.276918	0.000000	-10.000000	-0.408333	23.516666	1677.333374	1023.000000	1023.000000	2046.000000
34.840000	0.085190	50.347385	13.721435	8.091401	13.867659	14.666892	0.000000	-10.000000	-0.366667	22.150002	1685.666626	1023.000000	1023.000000	2046.000000
34.860001	0.085600	50.589336	13.310795	8.296770	14.454276	14.527495	0.000000	-10.000000	-0.341667	21.283335	1690.666626	1023.000000	1023.000000	2046.000000
34.880001	0.087015	51.425674	14.121332	8.228994	14.056334	15.019014	0.000000	-10.000000	-0.300000	19.650002	1697.833374	1023.000000	1023.000000	2046.000000
34.900002	0.087164	51.513725	13.710974	8.419706	14.719605	14.663439	0.000000	-10.000000	-0.225000	16.833334	1706.333374	1023.000000	1023.000000	2046.000000
34.919998	0.088333	52.204700	14.377948	8.494828	14.248672	15.083250	0.000000	-10.000000	-0.166667	14.333334	1712.500000	1023.000000	1023.000000	2046.000000
34.939999	0.088669	52.403488	14.120607	8.626348	14.875732	14.780801	0.000000	-10.000000	-0.116667	11.616667	1718.000000	1023.000000	1023.000000	2046.000000
34.959999	0.089274	52.761169	14.251754	8.818395	14.690866	15.000154	0.000000	-10.000000	-0.100000	10.166667	1720.833374	1023.000000	1023.000000	2046.000000
34.980000	0.089675	52.998158	14.441433	8.790510	14.828577	14.937638	0.000000	-10.000000	-0.083333	7.533334	1724.666626	1023.000000	1023.000000	2046.000000
35.000000	0.089709	53.017937	14.164168	9.029832	14.926441	14.897496	0.000000	-10.000000	-0.075000	4.866667	1727.833374	1023.000000	1023.000000	2046.000000
35.020000	0.090038	53.212627	14.558864	8.968330	14.738619	14.946813	0.000000	-10.000000	-0.083333	1.833333	1729.833374	1023.000000	1023.000000	2046.000000
35.040001	0.090422	53.439125	14.180420	9.225863	15.039139	14.993706	0.000000	-10.000000	-0.075000	-0.350000	1730.833374	1023.000000	1023.000000	2046.000000
35.060001	0.091397	54.015625	14.822738	9.282183	14.562638	15.348064	0.000000	-10.000000	-0.066667	-1.633333	1731.000000	1023.000000	1023.000000	2046.000000
35.080002	0.091078	53.827156	14.343857	9.416714	15.085925	14.980659	0.000000	-10.000000	-0.050000	-2.450000	1731.000000	1023.000000	1023.000000	2046.000000
35.099998	0.091095	53.837288	14.825049	9.475436	14.430925	15.105877	0.000000	-10.000000	-0.058333	-3.133333	1731.000000	1023.000000	1023.000000	2046.000000
35.119999	0.089788	53.064865	14.319831	9.272180	14.808902	14.663952	0.000000	-10.000000	-0.066667	-3.583333	1731.000000	1023.000000	1023.000000	2046.000000
35.139999	0.087768	51.870922	13.861473	9.181473	14.336483	14.491494	0.000000	-10.000000	-0.066667	-3.516667	1731.000000	1023.000000	1023.000000	2046.000000
35.160000	0.086195	50.941143	13.833320	8.749567	13.946627	14.411632	0.000000	-10.000000	-0.066667	-3.066667	1731.000000	1023.000000	1023.000000	2046.000000
35.180000	0.084450	49.910027	13.001256	8.649860	14.171116	14.087794	0.000000	-10.000000	-0.075000	-2.500000	1731.000000	1023.000000	1023.000000	2046.000000
35.200001	0.083709	49.472149	13.323627	8.496760	13.438343	14.213419	0.000000	-10.000000	-0.091667	-2.116667	1731.000000	1023.000000	1023.000000	2046.000000
35.220001	0.082652	48.847294	12.827232	8.449273	13.802270	13.768517	0.000000	-10.000000	-0.091667	-1.450000	1731.000000	1023.000000	1023.000000	2046.000000
35.240002	0.082258	48.614471	12.762804	8.664398	13.439655	13.747613	0.000000	-10.000000	-0.091667	-0.833333	1731.000000	1023.000000	1023.000000	2046.000000
35.259998	0.082106	48.524666	12.860266	8.616441	13.425344	13.622615	0.000000	-10.000000	-0.083333	-0.183333	1731.000000	1023.000000	1023.000000	2046.000000
35.279999	0.081490	48.160480	12.417386	8.718286	13.517151	13.507659	0.000000	-10.000000	-0.075000	-0.350000	1731.000000	1023.000000	1023.000000	2046.000000
35.299999	0.081972	48.445274	12.982025	8.615529	13.050891	13.796828	0.000000	-10.000000	-0.058333	-1.200000	1731.000000	1023.000000	1023.000000	2046.000000
35.320000	0.081339	48.071163	12.427021	8.687462	13.496783	13.459898	0.000000	-10.000000	-0.050000	-2.300000	1731.000000	1023.000000	1023.000000	2046.000000
35.340000	0.081858	48.378128	13.046553	8.669956	12.888044	13.773576	0.000000	-10.000000	-0.050000	-3.316667	1731.000000	1023.000000	1023.000000	2046.000000
35.360001	0.081651	48.255936	12.582074	8.692969	13.504131	13.476762	0.000000	-10.000000	-0.050000	-3.966667	1731.000000	1023.000000	1023.000000	2046.000000
35.380001	0.082167	48.560669	13.049500	8.760815	12.999910	13.750446	0.000000	-10.000000	-0.058333	-4.500000	1731.000000	1023.000000	1023.000000	2046.000000
35.400002	0.082417	48.708656	12.867486	8.803629	13.530468	13.507071	0.000000	-10.000000	-0.066667	-4.816667	1731.000000	1023.000000	1023.000000	2046.000000
35.419998	0.082860	48.970417	13.083449	8.958254	13.219588	13.709126	0.000000	-10.000000	-0.058333	-4.716667	1731.000000	1023.000000	1023.000000	2046.000000
35.439999	0.083248	49.199631	13.097697	8.898231	13.577374	13.626329	0.000000	-10.000000	-0.050000	-4.250000	1731.000000	1023.000000	1023.000000	2046.000000
35.459999	0.083549	49.377583	13.091538	9.055947	13.475808	13.754289	0.000000	-10.000000	-0.041667	-3.533334	1731.000000	1023.000000	1023.000000	2046.000000
35.480000	0.083976	49.629608	13.329101	8.938209	13.588654	13.773643	0.000000	-10.000000	-0.058333	-3.166667	1731.000000	1023.000000	1023.000000	2046.000000
35.500000	0.083988	49.636868	13.135508	8.950505	13.695773	13.855080	0.000000	-10.000000	-0.066667	-2.766667	1731.000000	1023.000000	1023.000000	2046.000000
35.520000	0.084563	49.976952	13.510695	8.797468	13.693727	13.975063	0.000000	-10.000000	-0.066667	-2.266667	1731.000000	1023.000000	1023.000000	2046.000000
35.540001	0.084287	49.813553	13.184652	8.832578	13.857692	13.938632	0.000000	-10.000000	-0.075000	-1.633333	1731.000000	1023.000000	1023.000000	2046.000000
35.560001	0.085200	50.353416	13.776409	8.707681	13.637201	14.232126	0.000000	-10.000000	-0.075000	-1.500000	1731.000000	1023.000000	1023.000000	2046.000000
35.580002	0.084909	50.181232	13.287125	8.742365	14.116263	14.035479	0.000000	-10.000000	-0.083333	-1.850000	1731.000000	1023.000000	1023.000000	2046.000000
35.599998	0.085728	50.664978	13.960952	8.671608	13.612144	14.420275	0.000000	-10.000000	-0.066667	-2.566667	1731.000000	1023.000000	1023.000000	2046.000000
35.619999	0.085568	50.570606	13.565145	8.704791	14.166016	14.134654	0.000000	-10.000000	-0.058333	-3.366667	1731.000000	1023.000000	1023.000000	2046.000000
35.639999	0.086404	51.064640	14.151962	8.704464	13.674580	14.533634	0.000000	-10.000000	-0.050000	-4.250000	1731.000000	1023.000000	1023.000000	2046.000000
35.660000	0.086393	51.058510	13.733377	8.778367	14.286749	14.260017	0.000000	-10.000000	-0.050000	-4.800000	1731.000000	1023.000000	1023.000000	2046.000000
35.680000	0.086933	51.377392	14.193385	8.845965	13.818332	14.519708	0.000000	-10.000000	-0.050000	-4.833333	1731.000000	1023.000000	1023.000000	2046.000000
35.700001	0.086611	51.187279	13.821549	8.807232	14.304097	14.254401	0.000000	-10.000000	-0.050000	-4.600000	1731.000000	1023.000000	1023.000000	2046.000000
35.720001	0.086928	51.374439	14.160262	8.895301	13.866832	14.452046	0.000000	-10.000000	-0.050000	-4.483334	1731.000000	1023.000000	1023.000000	2046.000000
35.740002	0.086511	51.128189	13.849051	8.862687	14.239606	14.176846	0.000000	-10.000000	-0.050000	-4.633333	1731.000000	1023.000000	1023.000000	2046.000000
35.759998	0.087124	51.490265	14.227686	9.068281	13.749854	14.444446	0.000000	-10.000000	-0.050000	-4.916667	1731.000000	1023.000000	1023.000000	2046.000000
35.779999	0.087079	51.463619	13.928866	9.161269	14.198807	14.174678	0.000000	-10.000000	-0.050000	-5.166667	1731.000000	1023.000000	1023.000000	2046.000000
35.799999	0.087475	51.697826	14.207111	9.297308	13.784937	14.408469	0.000000	-10.000000	-0.050000	-5.433333	1731.000000	1023.000000	1023.000000	2046.000000
35.820000	0.087333	51.613701	14.120584	9.318220	14.075316	14.099581	0.000000	-10.000000	-0.050000	-5.500000	1731.000000	1023.000000	1023.000000	2046.000000
35.840000	0.086691	51.234619	14.020905	9.392399	13.771507	14.049809	0.000000	-10.000000	-0.050000	-5.133334	1722.833374	1023.000000	1023.000000	2046.000000
35.860001	0.085432	50.490471	13.882843	9.129067	13.704314	13.774248	0.000000	-10.000000	-0.050000	-4.683333	1714.666626	1023.000000	1023.000000	2046.000000
35.880001	0.083073	49.096306	13.159392	8.925802	13.491368	13.519744	0.000000	-10.000000	-0.050000	-4.300000	1706.500000	1023.000000	1023.000000	2046.000000
35.900002	0.081875	48.388058	13.195794	8.621089	13.122720	13.448455	0.000000	-10.000000	-0.066667	-3.883333	1706.000000	1023.000000	1023.000000	2046.000000
35.919998	0.080113	47.346630	12.496410	8.491191	13.198398	13.160630	0.000000	-10.000000	-0.083333	-3.200000	1705.166626	1023.000000	1023.000000	2046.000000
35.939999	0.079982	47.269341	12.814570	8.356665	12.750594	13.347510	0.000000	-10.000000	-0.100000	-2.183333	1704.000000	1023.000000	1023.000000	2046.000000
35.959999	0.078748	46.539917	12.179069	8.358670	13.045671	12.956509	0.000000	-10.000000	-0.091667	-1.616667	1703.333374	1023.000000	1023.000000	2046.000000
35.980000	0.078861	46.606621	12.633258	8.377681	12.479432	13.116251	0.000000	-10.000000	-0.083333	-1.216667	1703.000000	1023.000000	1023.000000	2046.000000
36.000000	0.077985	46.088921	12.114159	8.393996	12.863198	12.717566	0.000000	-10.000000	-0.075000	-1.266667	1703.000000	1023.000000	1023.000000	2046.000000
36.020000	0.078105	46.160213	12.473577	8.465193	12.331806	12.889638	0.000000	-10.000000	-0.066667	-1.550000	1703.000000	1023.000000	1023.000000	2046.000000
36.040001	0.077814	45.988171	12.187166	8.474572	12.761800	12.564632	0.000000	-10.000000	-0.058333	-2.266667	1702.833374	1023.000000	1023.000000	2046.000000
36.060001	0.077800	45.979889	12.286882	8.654056	12.451954	12.586995	0.000000	-10.000000	-0.050000	-3.200000	1702.333374	1023.000000	1023.000000	2046.000000
36.080002	0.078172	46.199524	12.365943	8.637025	12.712377	12.484180	0.000000	-10.000000	-0.050000	-4.200000	1701.333374	1023.000000	1023.000000	2046.000000
36.099998	0.078238	46.238506	12.407420	8.730494	12.464668	12.635922	0.000000	-10.000000	-0.050000	-5.216667	1700.000000	1023.000000	1023.000000	2046.000000
36.119999	0.078788	46.563911	12.549031	8.726303	12.726110	12.562468	0.000000	-10.000000	-0.050000	-6.200000	1698.333374	1023.000000	1023.000000	2046.000000
36.139999	0.078899	46.629028	12.520809	8.873489	12.596269	12.638461	0.000000	-10.000000	-0.050000	-6.800000	1696.166626	1023.000000	1023.000000	2046.000000
36.160000	0.079471	46.967365	12.807014	8.792033	12.695726	12.672592	0.000000	-10.000000	-0.041667	-7.050000	1693.833374	1023.000000	1023.000000	2046.000000
36.180000	0.078999	46.688313	12.512507	8.780275	12.734253	12.661278	0.000000	-10.000000	-0.041667	-6.950000	1691.500000	1023.000000	1023.000000	2046.000000
36.200001	0.079658	47.077690	12.884774	8.649187	12.760836	12.782894	0.000000	-10.000000	-0.041667	-7.016667	1689.166626	1023.000000	1023.000000	2046.000000
36.220001	0.079069	46.729984	12.547929	8.560307	12.867253	12.754496	0.000000	-10.000000	-0.050000	-7.033333	1686.833374	1023.000000	1023.000000	2046.000000
36.240002	0.079787	47.154095	12.958903	8.462494	12.810680	12.922016	0.000000	-10.000000	-0.050000	-6.933333	1684.500000	1023.000000	1023.000000	2046.000000
36.259998	0.079142	46.772629	12.617299	8.396875	12.923451	12.835004	0.000000	-10.000000	-0.050000	-6.700000	1682.166626	1023.000000	1023.000000	2046.000000
36.279999	0.079950	47.250484	13.050408	8.361348	12.825247	13.013482	0.000000	-10.000000	-0.050000	-6.616667	1679.833374	1023.000000	1023.000000	2046.000000
36.299999	0.079443	46.951077	12.624549	8.325642	13.095937	12.904949	0.000000	-10.000000	-0.050000	-6.883333	1677.500000	1023.000000	1023.000000	2046.000000
36.320000	0.080072	47.322586	13.137595	8.251879	12.754821	13.178291	0.000000	-10.000000	-0.050000	-7.333333	1675.333374	1023.000000	1023.000000	2046.000000
36.340000	0.079686	47.094170	12.771329	8.182736	13.137291	13.002811	0.000000	-10.000000	-0.033333	-7.900000	1673.000000	1023.000000	1023.000000	2046.000000
36.360001	0.080255	47.430576	13.229867	8.196404	12.721704	13.282599	0.000000	-10.000000	-0.016667	-8.433333	1670.333374	1023.000000	1023.000000	2046.000000
36.380001	0.079873	47.204739	12.911224	8.150661	13.128143	13.014709	0.000000	-10.000000	0.000000	-8.800000	1667.500000	1023.000000	1023.000000	2046.000000
36.400002	0.080176	47.383732	13.228839	8.260025	12.732356	13.162514	0.000000	-10.000000	-0.008333	-9.000000	1664.500000	1023.000000	1023.000000	2046.000000
36.419998	0.080176	47.384106	13.104870	8.207401	13.099054	12.972782	0.000000	-10.000000	-0.008333	-8.983334	1661.500000	1023.000000	1023.000000	2046.000000
36.439999	0.080257	47.431629	13.127510	8.337358	12.898278	13.068484	0.000000	-10.000000	-0.016667	-8.833334	1658.500000	1023.000000	1023.000000	2046.000000
36.459999	0.080584	47.624985	13.209636	8.327637	13.147354	12.940356	0.000000	-10.000000	-0.025000	-8.400001	1655.500000	1023.000000	1023.000000	2046.000000
36.480000	0.080250	47.427799	13.071637	8.366191	12.969573	13.020399	0.000000	-10.000000	-0.033333	-7.850000	1652.666626	1023.000000	1023.000000	2046.000000
36.500000	0.080797	47.750786	13.271050	8.323875	13.134892	13.020968	0.000000	-10.000000	-0.041667	-7.116667	1650.000000	1023.000000	1023.000000	2046.000000
36.520000	0.080507	47.579479	13.133522	8.393574	13.023156	13.029225	0.000000	-10.000000	-0.041667	-6.183333	1647.666626	1023.000000	1023.000000	2046.000000
36.540001	0.081084	47.920860	13.340670	8.375586	13.169296	13.035310	0.000000	-10.000000	-0.058333	-4.766667	1645.666626	1023.000000	1023.000000	2046.000000
36.560001	0.080809	47.757977	13.162580	8.366245	13.111747	13.117404	0.000000	-10.000000	-0.066667	-3.233333	1644.166626	1023.000000	1023.000000	2046.000000
36.580002	0.081650	48.255184	13.492168	8.407184	13.221215	13.134616	0.000000	-10.000000	-0.083333	-2.050000	1643.333374	1023.000000	1023.000000	2046.000000
36.599998	0.081476	48.152096	13.315800	8.443357	13.207644	13.185293	0.000000	-10.000000	-0.075000	-1.633333	1643.000000	1023.000000	1023.000000	2046.000000
36.619999	0.082343	48.664963	13.582604	8.446058	13.377424	13.258877	0.000000	-10.000000	-0.075000	-1.666667	1643.000000	1023.000000	1023.000000	2046.000000
36.639999	0.082085	48.512486	13.431605	8.489012	13.286523	13.305347	0.000000	-10.000000	-0.066667	-1.900000	1643.000000	1023.000000	1023.000000	2046.000000
36.660000	0.082764	48.913601	13.684467	8.500546	13.387312	13.341275	0.000000	-10.000000	-0.066667	-2.300000	1642.666626	1023.000000	1023.000000	2046.000000
36.680000	0.082028	48.478710	13.375889	8.600515	13.240243	13.262062	0.000000	-10.000000	-0.058333	-2.900000	1642.000000	1023.000000	1023.000000	2046.000000
36.700001	0.082726	48.891296	13.605871	8.613267	13.338626	13.333531	0.000000	-10.000000	-0.050000	-3.350000	1641.000000	1023.000000	1023.000000	2046.000000
36.720001	0.081867	48.383324	13.287137	8.568819	13.218410	13.308956	0.000000	-10.000000	-0.050000	-3.433333	1639.833374	1023.000000	1023.000000	2046.000000
36.740002	0.082615	48.825344	13.606118	8.733034	13.129243	13.356949	0.000000	-10.000000	-0.050000	-3.316667	1638.666626	1023.000000	1023.000000	2046.000000
36.759998	0.081889	48.396526	13.175787	8.652725	13.303589	13.264427	0.000000	-10.000000	-0.050000	-3.383333	1637.500000	1023.000000	1023.000000	2046.000000
36.779999	0.082467	48.737808	13.665525	8.713797	12.937829	13.420657	0.000000	-10.000000	-0.050000	-3.666667	1636.500000	1023.000000	1023.000000	2046.000000
36.799999	0.081365	48.086948	13.199356	8.543864	13.187825	13.155904	0.000000	-10.000000	-0.050000	-4.083333	1635.333374	1023.000000	1023.000000	2046.000000
36.820000	0.079947	47.248413	13.209648	8.433821	12.572941	13.032002	0.000000	-10.000000	-0.058333	-4.383333	1634.000000	1023.000000	1023.000000	2046.000000
36.840000	0.077347	45.711983	12.521686	8.080897	12.603527	12.505873	0.000000	-10.000000	-0.058333	-3.850000	1632.500000	1023.000000	1023.000000	2046.000000
36.860001	0.075668	44.719646	12.325477	7.924172	12.014383	12.455614	0.000000	-10.000000	-0.066667	-2.350000	1631.500000	1023.000000	1023.000000	2046.000000
36.880001	0.074025	43.748871	11.773133	7.664338	12.218330	12.093068	0.000000	-10.000000	-0.075000	-0.816667	1631.000000	1023.000000	1023.000000	2046.000000
36.900002	0.073199	43.260880	11.814599	7.720076	11.687679	12.038526	0.000000	-10.000000	-0.091667	0.000000	1631.000000	1023.000000	1023.000000	2046.000000
36.919998	0.072577	42.892715	11.581728	7.681974	11.917677	11.711337	0.000000	-10.000000	-0.091667	0.000000	1631.000000	1023.000000	1023.000000	2046.000000
36.939999	0.071663	42.352798	11.364465	7.784910	11.602113	11.601309	0.000000	-10.000000	-0.083333	0.000000	1631.000000	1023.000000	1023.000000	2046.000000
36.959999	0.071860	42.469402	11.491756	7.823325	11.644095	11.510227	0.000000	-10.000000	-0.066667	-0.316667	1631.000000	1023.000000	1023.000000	2046.000000
36.980000	0.070882	41.891464	11.167056	7.807758	11.510308	11.406343	0.000000	-10.000000	-0.058333	-1.216667	1631.000000	1023.000000	1023.000000	2046.000000
37.000000	0.071370	42.179878	11.406570	7.880597	11.473546	11.419164	0.000000	-10.000000	-0.050000	-2.650000	1630.500000	1023.000000	1023.000000	2046.000000
37.020000	0.070629	41.741749	11.034082	7.742935	11.561089	11.403645	0.000000	-10.000000	-0.050000	-4.266667	1629.500000	1023.000000	1023.000000	2046.000000
37.040001	0.071366	42.177303	11.443787	7.831683	11.361085	11.540750	0.000000	-10.000000	-0.050000	-5.433333	1628.000000	1023.000000	1023.000000	2046.000000
37.060001	0.070850	41.872204	11.123487	7.702051	11.586811	11.459854	0.000000	-10.000000	-0.050000	-6.283333	1626.333374	1023.000000	1023.000000	2046.000000
37.080002	0.071690	42.368584	11.562062	7.873140	11.323945	11.609436	0.000000	-10.000000	-0.033333	-6.966667	1624.166626	1023.000000	1023.000000	2046.000000
37.099998	0.071606	42.319019	11.404832	7.777608	11.618812	11.517767	0.000000	-10.000000	-0.033333	-7.583333	1621.666626	1023.000000	1023.000000	2046.000000
37.119999	0.072053	42.583488	11.680471	7.911558	11.313488	11.677970	0.000000	-10.000000	-0.033333	-7.850000	1619.000000	1023.000000	1023.000000	2046.000000
37.139999	0.072054	42.583679	11.561156	7.779792	11.689900	11.552831	0.000000	-10.000000	-0.050000	-7.633334	1616.500000	1023.000000	1023.000000	2046.000000
37.160000	0.071864	42.471699	11.656763	7.817883	11.396640	11.600413	0.000000	-10.000000	-0.050000	-7.083333	1614.000000	1023.000000	1023.000000	2046.000000
37.180000	0.072179	42.657688	11.699004	7.695552	11.741529	11.521601	0.000000	-10.000000	-0.050000	-6.550000	1611.666626	1023.000000	1023.000000	2046.000000
37.200001	0.071754	42.406750	11.547923	7.606720	11.639233	11.612873	0.000000	-10.000000	-0.050000	-5.850000	1609.500000	1023.000000	1023.000000	2046.000000
37.220001	0.072617	42.916492	11.851756	7.592577	11.763528	11.708632	0.000000	-10.000000	-0.058333	-5.050000	1607.500000	1023.000000	1023.000000	2046.000000
37.240002	0.072059	42.586819	11.553775	7.398205	11.864147	11.770691	0.000000	-10.000000	-0.075000	-4.100000	1605.833374	1023.000000	1023.000000	2046.000000
37.259998	0.072909	43.089508	11.929504	7.440616	11.797620	11.921768	0.000000	-10.000000	-0.075000	-3.483333	1604.333374	1023.000000	1023.000000	2046.000000
37.279999	0.072626	42.922047	11.678784	7.239945	12.080392	11.922925	0.000000	-10.000000	-0.066667	-3.400000	1603.166626	1023.000000	1023.000000	2046.000000
37.299999	0.072712	42.972630	11.963344	7.340840	11.709557	11.958887	0.000000	-10.000000	-0.041667	-4.033333	1601.833374	1023.000000	1023.000000	2046.000000
37.320000	0.073070	43.184219	12.002785	7.326113	12.012548	11.842772	0.000000	-10.000000	-0.033333	-5.116667	1600.666626	1023.000000	1023.000000	2046.000000
37.340000	0.072583	42.896790	11.755942	7.312504	11.951402	11.876942	0.000000	-10.000000	-0.033333	-6.333333	1599.000000	1023.000000	1023.000000	2046.000000
37.360001	0.073391	43.374325	12.127145	7.339507	11.842380	12.065294	0.000000	-10.000000	-0.033333	-7.266667	1597.000000	1023.000000	1023.000000	2046.000000
37.380001	0.073207	43.265163	11.831899	7.123730	12.192180	12.117356	0.000000	-10.000000	-0.025000	-7.850000	1594.333374	1023.000000	1023.000000	2046.000000
37.400002	0.073068	43.183125	12.006850	7.267056	11.819997	12.089221	0.000000	-10.000000	-0.008333	-8.300000	1591.666626	1023.000000	1023.000000	2046.000000
37.419998	0.073303	43.321968	12.083200	7.297953	12.028632	11.912184	0.000000	-10.000000	0.000000	-8.783334	1588.833374	1023.000000	1023.000000	2046.000000
37.439999	0.072675	42.950954	11.726940	7.119574	12.079671	12.024768	0.000000	-10.000000	0.000000	-9.500000	1586.000000	1023.000000	1023.000000	2046.000000
37.459999	0.072900	43.083771	12.084813	7.193902	11.734141	12.070915	0.000000	-10.000000	0.008333	-10.416667	1582.833374	1023.000000	1023.000000	2046.000000
37.480000	0.072681	42.954479	11.895200	7.062813	12.059631	11.936836	0.000000	-10.000000	0.025000	-11.466667	1579.500000	1023.000000	1023.000000	2046.000000
37.500000	0.072071	42.594082	11.837427	7.117842	11.724762	11.914049	0.000000	-10.000000	0.033333	-12.366667	1575.666626	1023.000000	1023.000000	2046.000000
37.520000	0.072469	42.829319	11.991420	7.188894	11.815074	11.833930	0.000000	-10.000000	0.041667	-13.200000	1571.500000	1023.000000	1023.000000	2046.000000
37.540001	0.071763	42.411983	11.649645	6.954178	11.867333	11.940827	0.000000	-10.000000	0.050000	-13.850000	1567.000000	1023.000000	1023.000000	2046.000000
37.560001	0.071709	42.379936	11.909896	7.067492	11.503687	11.898862	0.000000	-10.000000	0.075000	-14.516666	1562.333374	1023.000000	1023.000000	2046.000000
37.580002	0.071530	42.273964	11.770516	6.990882	11.809802	11.702763	0.000000	-10.000000	0.075000	-15.083333	1557.500000	1023.000000	1023.000000	2046.000000
37.599998	0.070675	41.768887	11.536179	7.017632	11.624567	11.590508	0.000000	-10.000000	0.083333	-15.666667	1552.500000	1023.000000	1023.000000	2046.000000
37.619999	0.071094	42.016403	11.826586	7.081398	11.544005	11.564415	0.000000	-10.000000	0.100000	-16.466667	1547.166626	1023.000000	1023.000000	2046.000000
37.639999	0.070559	41.700134	11.577401	6.838093	11.748360	11.536281	0.000000	-10.000000	0.150000	-17.316668	1541.666626	1023.000000	1023.000000	2046.000000
37.660000	0.070493	41.661510	11.793855	6.969520	11.404448	11.493686	0.000000	-10.000000	0.183333	-18.266666	1535.666626	1023.000000	1023.000000	2046.000000
37.680000	0.070594	41.720779	11.801335	7.021817	11.687911	11.209716	0.000000	-10.000000	0.200000	-19.000000	1529.666626	1023.000000	1023.000000	2046.000000
37.700001	0.069708	41.197308	11.450545	6.889652	11.631955	11.225156	0.000000	-10.000000	0.233333	-20.033335	1523.333374	1023.000000	1023.000000	2046.000000
37.720001	0.069926	41.326275	11.748302	6.979724	11.399890	11.198360	0.000000	-10.000000	0.275000	-21.250000	1516.833374	1023.000000	1023.000000	2046.000000
37.740002	0.069245	40.923645	11.498865	6.784164	11.556455	11.084163	0.000000	-10.000000	0.316667	-22.333334	1509.666626	1023.000000	1023.000000	2046.000000
37.759998	0.068208	40.310928	11.443379	6.957901	11.075727	10.833921	0.000000	-10.000000	0.325000	-22.966667	1502.333374	1023.000000	1023.000000	2046.000000
37.779999	0.067958	40.162888	11.370502	7.027280	11.197775	10.567328	0.000000	-10.000000	0.333333	-23.166668	1494.666626	1023.000000	1023.000000	2046.000000
37.799999	0.066611	39.366920	10.963491	6.784028	11.051787	10.567616	0.000000	-10.000000	0.341667	-23.683334	1487.000000	1023.000000	1023.000000	2046.000000
37.820000	0.066119	39.076378	11.060574	6.893571	10.644890	10.477345	0.000000	-10.000000	0.366667	-24.283335	1479.000000	1023.000000	1023.000000	2046.000000
37.840000	0.065062	38.451843	10.758039	6.729922	10.755893	10.207989	0.000000	-10.000000	0.400000	-25.233334	1470.833374	1023.000000	1023.000000	2046.000000
37.860001	0.063947	37.792854	10.717731	6.785692	10.268123	10.021307	0.000000	-10.000000	0.433333	-25.800001	1462.500000	1023.000000	1023.000000	2046.000000
37.880001	0.063373	37.453358	10.607750	6.911028	10.354401	9.580178	0.000000	-10.000000	0.466667	-26.600000	1453.833374	1023.000000	1023.000000	2046.000000
37.900002	0.060591	35.809109	10.057337	6.554343	9.861877	9.335553	0.000000	-10.000000	0.466667	-27.150002	1445.000000	1023.000000	1023.000000	2046.000000
37.919998	0.058831	34.769348	9.747643	6.502710	9.555911	8.963084	0.000000	-10.000000	0.475000	-27.533335	1435.833374	1023.000000	1023.000000	2046.000000
37.939999	0.055482	32.789932	8.937196	6.002469	9.197855	8.652411	0.000000	-10.000000	0.466667	-27.500000	1426.666626	1023.000000	1023.000000	2046.000000
37.959999	0.053836	31.816961	8.789755	5.979649	8.699420	8.348138	0.000000	-10.000000	0.483333	-27.466667	1417.500000	1023.000000	1023.000000	2046.000000
37.980000	0.051633	30.515022	8.254701	5.617663	8.583072	8.059587	0.000000	-10.000000	0.491667	-27.750000	1408.333374	1023.000000	1023.000000	2046.000000
38.000000	0.050315	29.736195	8.169410	5.675756	8.065859	7.825169	0.000000	-10.000000	0.516667	-28.450001	1399.000000	1023.000000	1023.000000	2046.000000
38.020000	0.048898	28.898592	7.819085	5.488802	8.101703	7.489002	0.000000	-10.000000	0.541667	-28.950001	1389.333374	1023.000000	1023.000000	2046.000000
38.040001	0.047136	27.857464	7.623003	5.541449	7.466811	7.226200	0.000000	-10.000000	0.558333	-29.283335	1379.833374	1023.000000	1023.000000	2046.000000
38.060001	0.046436	27.443958	7.437253	5.620832	7.582359	6.803514	0.000000	-10.000000	0.575000	-29.566668	1370.166626	1023.000000	1023.000000	2046.000000
38.080002	0.044669	26.399586	7.093279	5.444023	7.112610	6.749673	0.000000	-10.000000	0.583333	-29.966667	1360.500000	1023.000000	1023.000000	2046.000000
38.099998	0.044433	26.259876	7.121302	5.619496	7.052657	6.466421	0.000000	-10.000000	0.600000	-30.566668	1350.500000	1023.000000	1023.000000	2046.000000
38.119999	0.043059	25.447687	6.784347	5.314179	6.849310	6.499852	0.000000	-10.000000	0.616667	-30.850000	1340.166626	1023.000000	1023.000000	2046.000000
38.139999	0.043172	25.514380	6.913042	5.546316	6.727287	6.327734	0.000000	-10.000000	0.633333	-31.216667	1329.833374	1023.000000	1023.000000	2046.000000
38.160000	0.042223	24.953953	6.765723	5.289809	6.569962	6.328459	0.000000	-10.000000	0.666667	-31.799999	1319.166626	1023.000000	1023.000000	2046.000000
38.180000	0.042523	25.131222	6.923082	5.600075	6.439707	6.168358	0.000000	-10.000000	0.691667	-32.049999	1308.666626	1023.000000	1023.000000	2046.000000
38.200001	0.041939	24.786009	6.732090	5.390356	6.498347	6.165216	0.000000	-10.000000	0.691667	-32.349998	1298.000000	1023.000000	1023.000000	2046.000000
38.220001	0.041131	24.308693	6.703045	5.558576	6.100551	5.946521	0.000000	-10.000000	0.691667	-32.049999	1287.333374	1023.000000	1023.000000	2046.000000
38.240002	0.041036	24.252443	6.594353	5.517161	6.381365	5.759564	0.000000	-10.000000	0.691667	-32.150002	1276.500000	1023.000000	1023.000000	2046.000000
38.259998	0.039981	23.628767	6.489698	5.429151	5.965117	5.744802	0.000000	-10.000000	0.708333	-32.300003	1265.666626	1023.000000	1023.000000	2046.000000
38.279999	0.039992	23.635487	6.461138	5.647409	6.168358	5.358581	0.000000	-10.000000	0.716667	-32.616669	1254.833374	1023.000000	1023.000000	2046.000000
38.299999	0.038654	22.844252	6.145559	5.336977	5.908039	5.453676	0.000000	-10.000000	0.716667	-32.799999	1244.000000	1023.000000	1023.000000	2046.000000
38.320000	0.038852	22.961338	6.259969	5.573462	5.889379	5.238528	0.000000	-10.000000	0.733333	-32.816666	1233.000000	1023.000000	1023.000000	2046.000000
38.340000	0.037845	22.366543	5.924992	5.209166	5.883637	5.348748	0.000000	-10.000000	0.733333	-33.033333	1222.000000	1023.000000	1023.000000	2046.000000
38.360001	0.037612	22.228407	6.086569	5.341175	5.558418	5.242245	0.000000	-10.000000	0.733333	-33.216667	1211.000000	1023.000000	1023.000000	2046.000000
38.380001	0.036857	21.782269	5.873947	5.061571	5.660098	5.186652	0.000000	-10.000000	0.725000	-33.116669	1200.000000	1023.000000	1023.000000	2046.000000
38.400002	0.036320	21.465055	5.898324	5.172043	5.347606	5.047082	0.000000	-10.000000	0.725000	-33.066666	1189.000000	1023.000000	1023.000000	2046.000000
38.419998	0.035582	21.029219	5.659565	4.933169	5.446278	4.990206	0.000000	-10.000000	0.733333	-32.933334	1178.000000	1023.000000	1023.000000	2046.000000
38.439999	0.035131	20.762224	5.717961	5.140737	5.178017	4.725509	0.000000	-10.000000	0.741667	-33.016666	1167.000000	1023.000000	1023.000000	2046.000000
38.459999	0.034094	20.149399	5.465654	4.841606	5.163473	4.678665	0.000000	-10.000000	0.750000	-33.000000	1156.000000	1023.000000	1023.000000	2046.000000
38.480000	0.034020	20.105705	5.507741	5.066755	5.118488	4.412721	0.000000	-10.000000	0.750000	-33.116669	1145.000000	1023.000000	1023.000000	2046.000000
38.500000	0.032549	19.236673	5.231662	4.716550	4.960009	4.328453	0.000000	-10.000000	0.741667	-33.133335	1134.000000	1023.000000	1023.000000	2046.000000
38.520000	0.032497	19.205704	5.291235	4.909068	4.911617	4.093783	0.000000	-10.000000	0.741667	-33.183334	1123.000000	1023.000000	1023.000000	2046.000000
38.540001	0.031403	18.559233	5.058187	4.502956	4.829086	4.169003	0.000000	-10.000000	0.750000	-33.100002	1111.833374	1023.000000	1023.000000	2046.000000
38.560001	0.030965	18.300135	5.119828	4.663284	4.583592	3.933430	0.000000	-10.000000	0.758333	-33.283333	1100.666626	1023.000000	1023.000000	2046.000000
38.580002	0.029986	17.721872	4.874083	4.350229	4.616546	3.881016	0.000000	-10.000000	0.766667	-33.416668	1089.500000	1023.000000	1023.000000	2046.000000
38.599998	0.029095	17.195284	4.917186	4.398293	4.168034	3.711771	0.000000	-10.000000	0.775000	-33.816666	1078.333374	1023.000000	1023.000000	2046.000000
38.619999	0.028567	16.882799	4.754187	4.266539	4.379842	3.482232	0.000000	-10.000000	0.808333	-34.299999	1067.166626	1023.000000	1023.000000	2046.000000
38.639999	0.027133	16.035789	4.582287	4.142207	3.914895	3.396400	0.000000	-10.000000	0.833333	-34.600002	1055.666626	1023.000000	1023.000000	2046.000000
38.660000	0.026995	15.953779	4.438748	4.295744	4.232519	2.986767	0.000000	-10.000000	0.850000	-34.933334	1044.333374	1023.000000	1023.000000	2046.000000
38.680000	0.025347	14.980125	4.199924	3.924669	3.789584	3.065948	0.000000	-10.000000	0.866667	-35.400002	1032.666626	1023.000000	1023.000000	2046.000000
38.700001	0.025279	14.940054	4.190320	4.150580	3.909109	2.690045	0.000000	-10.000000	0.883333	-35.916668	1021.000000	1023.000000	1023.000000	2046.000000
38.720001	0.023752	14.037668	3.844595	3.665537	3.652931	2.874604	0.000000	-10.000000	0.908333	-36.566666	1009.000000	1023.000000	1023.000000	2046.000000
38.740002	0.023645	13.973963	3.898174	3.878076	3.596669	2.601045	0.000000	-10.000000	0.908333	-36.650002	996.666687	1023.000000	1023.000000	2046.000000
38.759998	0.022208	13.124950	3.565219	3.447143	3.468604	2.643985	0.000000	-10.000000	0.900000	-36.733334	984.333313	1023.000000	1023.000000	2046.000000
38.779999	0.021776	12.869371	3.606651	3.528652	3.269435	2.464633	0.000000	-10.000000	0.891667	-36.516666	972.000000	1023.000000	1023.000000	2046.000000
38.799999	0.020789	12.286311	3.378583	3.194329	3.254262	2.459137	0.000000	-10.000000	0.900000	-36.466667	960.000000	1023.000000	1023.000000	2046.000000
38.820000	0.020394	12.052640	3.319028	3.321464	3.104517	2.307631	0.000000	-10.000000	0.925000	-36.583336	947.833313	1023.000000	1023.000000	2046.000000
38.840000	0.019350	11.436125	3.003587	3.027905	3.124706	2.279927	0.000000	-10.000000	0.941667	-36.750000	935.500000	1023.000000	1023.000000	2046.000000
38.860001	0.018528	10.950139	2.819401	3.159962	2.972889	1.997886	0.000000	-10.000000	0.950000	-37.216667	923.166687	1023.000000	1023.000000	2046.000000
38.880001	0.016643	9.835937	2.435941	2.699899	2.803149	1.896947	0.000000	-10.000000	0.975000	-37.516666	906.666687	1023.000000	1023.000000	2046.000000
38.900002	0.016037	9.477842	2.234807	2.935720	2.793293	1.514024	0.000000	-10.000000	1.000000	-38.000000	890.166687	1023.000000	1023.000000	2046.000000
38.919998	0.014493	8.565399	1.900487	2.608177	2.629775	1.426960	0.000000	-10.000000	1.050000	-38.500000	873.333313	1023.000000	1023.000000	2046.000000
38.939999	0.014075	8.318045	1.727744	2.931865	2.681604	0.976831	0.000000	-10.000000	1.075000	-39.016666	864.833313	1023.000000	1023.000000	2046.000000
38.959999	0.012654	7.478661	1.388905	2.540039	2.429892	1.119824	0.000000	-10.000000	1.108333	-39.583332	856.166687	1023.000000	1023.000000	2046.000000
38.980000	0.011665	6.893772	1.199811	2.785900	2.153667	0.754394	0.000000	-10.000000	1.108333	-39.900002	847.333313	1023.000000	1023.000000	2046.000000
39.000000	0.009685	5.724003	0.726358	2.259882	2.029576	0.708187	0.000000	-10.000000	1.100000	-39.600002	834.000000	1023.000000	1023.000000	2046.000000
39.020000	0.007665	4.529986	0.431245	2.005171	1.599658	0.493912	0.000000	-10.000000	1.066667	-39.033333	820.833313	1023.000000	1023.000000	2046.000000
39.040001	0.006204	3.666780	0.031623	1.674187	1.717795	0.243174	0.000000	-10.000000	1.033333	-38.333336	807.833313	1023.000000	1023.000000	2046.000000
39.060001	0.003938	2.327266	-0.242825	1.411285	1.114540	0.044266	0.000000	-10.000000	0.991667	-38.033333	795.000000	1023.000000	1023.000000	2046.000000
39.080002	0.002855	1.687509	-0.598533	1.308936	1.266410	-0.289304	0.000000	-10.000000	0.950000	-37.200001	782.333313	1023.000000	1023.000000	2046.000000
39.099998	-0.000107	-0.063147	-1.146711	0.840954	0.649745	-0.407135	0.000000	-10.000000	0.908333	-36.333332	770.000000	1023.000000	1023.000000	2046.000000
39.119999	-0.001566	-0.925478	-1.654217	0.823768	0.837407	-0.932437	0.000000	-10.000000	0.875000	-35.433334	758.000000	1023.000000	1023.000000	2046.000000
39.139999	-0.004633	-2.738358	-2.181367	0.115196	0.236953	-0.909140	0.000000	-10.000000	0.866667	-35.083332	746.000000	1023.000000	1023.000000	2046.000000
39.160000	-0.005694	-3.365226	-2.455048	0.255027	0.252544	-1.417748	0.000000	-10.000000	0.858333	-34.733334	734.333313	1023.000000	1023.000000	2046.000000
39.180000	-0.007800	-4.609941	-2.877179	-0.352565	-0.075722	-1.304474	0.000000	-10.000000	0.841667	-34.400002	722.666687	1023.000000	1023.000000	2046.000000
39.200001	-0.008813	-5.208195	-3.077079	-0.201898	-0.245029	-1.684189	0.000000	-10.000000	0.816667	-34.116665	711.333313	1023.000000	1023.000000	2046.000000
39.220001	-0.010309	-6.092334	-3.436240	-0.589228	-0.346558	-1.720307	0.000000	-10.000000	0.816667	-34.000000	699.833313	1023.000000	1023.000000	2046.000000
39.240002	-0.011604	-6.858215	-3.598974	-0.580200	-0.720639	-1.958403	0.000000	-10.000000	0.816667	-34.183334	688.500000	1023.000000	1023.000000	2046.000000
39.259998	-0.012399	-7.327881	-3.814634	-0.839865	-0.601153	-2.072229	0.000000	-10.000000	0.800000	-34.350002	677.166687	1023.000000	1023.000000	2046.000000
39.279999	-0.013973	-8.257896	-3.940652	-0.975218	-1.128516	-2.213511	0.000000	-10.000000	0.783333	-34.466667	665.666687	1023.000000	1023.000000	2046.000000
39.299999	-0.013976	-8.259685	-4.043663	-0.925041	-0.831831	-2.459149	0.000000	-10.000000	0.800000	-34.716667	654.166687	1023.000000	1023.000000	2046.000000
39.320000	-0.015265	-9.021392	-4.157852	-1.073704	-1.307336	-2.482500	0.000000	-10.000000	0.841667	-34.733334	642.500000	1023.000000	1023.000000	2046.000000
39.340000	-0.015008	-8.869583	-4.276820	-0.865608	-0.914495	-2.812660	0.000000	-10.000000	0.850000	-34.933334	630.833313	1023.000000	1023.000000	2046.000000
39.360001	-0.016458	-9.726540	-4.400258	-1.175855	-1.428089	-2.722338	0.000000	-10.000000	0.816667	-34.550003	619.333313	1023.000000	1023.000000	2046.000000
39.380001	-0.016360	-9.668949	-4.593735	-1.024934	-1.034934	-3.015345	0.000000	-10.000000	0.775000	-34.250000	607.666687	1023.000000	1023.000000	2046.000000
39.400002	-0.018068	-10.678432	-4.830979	-1.487854	-1.488292	-2.871307	0.000000	-10.000000	0.750000	-33.516666	596.333313	1023.000000	1023.000000	2046.000000
39.419998	-0.018008	-10.642681	-4.968521	-1.260324	-1.126233	-3.287604	0.000000	-10.000000	0.741667	-33.266666	585.000000	1023.000000	1023.000000	2046.000000
39.439999	-0.019632	-11.602369	-5.168246	-1.818913	-1.554416	-3.060795	0.000000	-10.000000	0.733333	-32.783333	574.000000	1023.000000	1023.000000	2046.000000
39.459999	-0.019578	-11.570482	-5.297281	-1.557628	-1.232684	-3.482889	0.000000	-10.000000	0.733333	-32.549999	563.000000	1023.000000	1023.000000	2046.000000
39.480000	-0.021273	-12.572178	-5.594800	-2.208517	-1.570955	-3.197906	0.000000	-10.000000	0.733333	-32.133335	552.166687	1023.000000	1023.000000	2046.000000
39.500000	-0.021472	-12.690148	-5.706725	-1.971061	-1.439200	-3.573164	0.000000	-10.000000	0.725000	-32.049999	541.333313	1023.000000	1023.000000	2046.000000
39.520000	-0.022651	-13.386489	-5.949440	-2.598657	-1.529598	-3.308794	0.000000	-10.000000	0.708333	-32.000000	530.666687	1023.000000	1023.000000	2046.000000
39.540001	-0.023312	-13.777326	-5.998698	-2.519566	-1.707455	-3.551607	0.000000	-10.000000	0.700000	-31.933332	520.000000	1023.000000	1023.000000	2046.000000
39.560001	-0.023925	-14.139948	-6.148278	-2.907522	-1.604509	-3.479640	0.000000	-10.000000	0.700000	-31.783333	509.333344	1023.000000	1023.000000	2046.000000
39.580002	-0.025210	-14.899259	-6.255504	-3.036237	-1.998610	-3.608907	0.000000	-10.000000	0.700000	-31.733334	498.833344	1023.000000	1023.000000	2046.000000
39.599998	-0.025475	-15.055526	-6.404470	-3.170757	-1.735684	-3.744615	0.000000	-10.000000	0.683333	-31.616667	488.166656	1023.000000	1023.000000	2046.000000
39.619999	-0.026894	-15.894484	-6.529073	-3.417883	-2.163097	-3.784431	0.000000	-10.000000	0.666667	-31.583334	477.833344	1023.000000	1023.000000	2046.000000
39.639999	-0.026996	-15.954510	-6.663902	-3.466048	-1.831631	-3.992929	0.000000	-10.000000	0.650000	-31.450001	467.166656	1023.000000	1023.000000	2046.000000
39.660000	-0.028415	-16.793053	-6.748429	-3.815313	-2.302677	-3.926633	0.000000	-10.000000	0.641667	-31.216667	456.833344	1023.000000	1023.000000	2046.000000
39.680000	-0.028442	-16.809334	-6.811227	-3.757122	-2.010074	-4.230910	0.000000	-10.000000	0.625000	-31.100000	446.166656	1023.000000	1023.000000	2046.000000
39.700001	-0.030034	-17.750013	-6.995818	-4.191318	-2.459442	-4.103436	0.000000	-10.000000	0.616667	-30.950001	435.833344	1023.000000	1023.000000	2046.000000
39.720001	-0.030011	-17.736696	-7.099528	-3.910656	-2.148684	-4.577828	0.000000	-10.000000	0.608333	-30.866667	425.500000	1023.000000	1023.000000	2046.000000
39.740002	-0.031419	-18.568409	-7.291884	-4.515696	-2.519131	-4.241697	0.000000	-10.000000	0.608333	-30.550001	415.333344	1023.000000	1023.000000	2046.000000
39.759998	-0.031576	-18.661371	-7.396642	-4.225386	-2.385420	-4.653925	0.000000	-10.000000	0.591667	-30.133333	405.000000	1023.000000	1023.000000	2046.000000
39.779999	-0.032700	-19.325956	-7.560278	-4.844067	-2.622427	-4.299185	0.000000	-10.000000	0.583333	-29.850000	394.666656	1023.000000	1023.000000	2046.000000
39.799999	-0.033141	-19.586128	-7.675301	-4.658033	-2.654613	-4.598180	0.000000	-10.000000	0.566667	-29.533335	384.833344	1023.000000	1023.000000	2046.000000
39.820000	-0.033889	-20.028250	-7.853958	-5.131181	-2.659141	-4.383970	0.000000	-10.000000	0.550000	-29.000000	375.166656	1023.000000	1023.000000	2046.000000
39.840000	-0.034934	-20.645832	-7.955509	-5.138576	-2.994420	-4.557327	0.000000	-10.000000	0.525000	-28.566668	365.666656	1023.000000	1023.000000	2046.000000
39.860001	-0.035370	-20.903952	-8.082697	-5.384125	-2.888652	-4.548478	0.000000	-10.000000	0.500000	-28.083334	356.000000	1023.000000	1023.000000	2046.000000
39.880001	-0.036571	-21.613396	-8.256732	-5.509455	-3.228630	-4.618578	0.000000	-10.000000	0.475000	-27.816668	346.500000	1023.000000	1023.000000	2046.000000
39.900002	-0.036750	-21.719389	-8.347423	-5.619689	-3.047232	-4.705044	0.000000	-10.000000	0.458333	-27.350000	337.166656	1023.000000	1023.000000	2046.000000
39.919998	-0.038321	-22.647970	-8.486767	-5.911481	-3.539705	-4.710017	0.000000	-10.000000	0.450000	-26.916666	328.000000	1023.000000	1023.000000	2046.000000
39.939999	-0.038294	-22.631517	-8.663047	-5.891054	-3.193144	-4.884271	0.000000	-10.000000	0.433333	-26.450001	319.000000	1023.000000	1023.000000	2046.000000
39.959999	-0.039728	-23.479242	-8.808937	-6.201428	-3.681532	-4.787346	0.000000	-10.000000	0.416667	-25.916668	310.166656	1023.000000	1023.000000	2046.000000
39.980000	-0.039721	-23.474962	-8.946365	-6.149940	-3.387167	-4.991490	0.000000	-10.000000	0.400000	-25.350000	301.500000	1023.000000	1023.000000	2046.000000
40.000000	-0.041265	-24.387642	-9.136536	-6.497280	-3.835348	-4.918478	0.000000	-10.000000	0.383333	-24.833334	293.166656	1023.000000	1023.000000	2046.000000
40.020000	-0.040915	-24.181000	-9.198234	-6.324804	-3.456014	-5.201948	0.000000	-10.000000	0.350000	-24.333334	285.000000	1023.000000	1023.000000	2046.000000
40.040001	-0.042248	-24.968828	-9.347092	-6.781449	-3.891644	-4.948643	0.000000	-10.000000	0.325000	-23.883333	277.000000	1023.000000	1023.000000	2046.000000
40.060001	-0.041816	-24.713299	-9.467200	-6.472424	-3.488827	-5.284847	0.000000	-10.000000	0.308333	-23.466667	269.000000	1023.000000	1023.000000	2046.000000
40.080002	-0.043268	-25.571146	-9.605464	-7.038618	-3.982737	-4.944328	0.000000	-10.000000	0.300000	-23.066668	261.000000	1023.000000	1023.000000	2046.000000
40.099998	-0.042870	-25.336283	-9.740193	-6.887717	-3.532487	-5.175886	0.000000	-10.000000	0.275000	-22.550001	253.333328	1023.000000	1023.000000	2046.000000
40.119999	-0.044534	-26.319326	-9.862565	-7.401348	-4.114868	-4.940546	0.000000	-10.000000	0.266667	-21.983334	245.833328	1023.000000	1023.000000	2046.000000
40.139999	-0.044045	-26.030310	-9.986490	-7.147966	-3.713967	-5.181886	0.000000	-10.000000	0.258333	-21.550001	238.500000	1023.000000	1023.000000	2046.000000
40.160000	-0.045586	-26.941122	-10.218566	-7.498658	-4.163591	-5.060307	0.000000	-10.000000	0.258333	-21.266666	231.166672	1023.000000	1023.000000	2046.000000
40.180000	-0.045329	-26.789467	-10.376100	-7.221952	-3.841486	-5.349929	0.000000	-10.000000	0.233333	-20.900000	224.000000	1023.000000	1023.000000	2046.000000
40.200001	-0.047240	-27.919100	-10.680681	-7.680562	-4.342295	-5.215563	0.000000	-10.000000	0.216667	-20.483334	217.166672	1023.000000	1023.000000	2046.000000
40.220001	-0.047538	-28.094839	-10.948147	-7.612422	-3.966879	-5.567392	0.000000	-10.000000	0.191667	-20.100000	210.333328	1023.000000	1023.000000	2046.000000
40.240002	-0.049519	-29.265549	-11.173559	-8.092584	-4.541244	-5.458163	0.000000	-10.000000	0.183333	-19.766666	203.666672	1023.000000	1023.000000	2046.000000
40.259998	-0.049739	-29.395489	-11.459075	-7.806285	-4.176238	-5.953891	0.000000	-10.000000	0.175000	-19.216667	197.000000	1023.000000	1023.000000	2046.000000
40.279999	-0.052056	-30.765186	-11.720682	-8.362155	-4.892922	-5.789427	0.000000	-10.000000	0.150000	-18.433332	190.666672	1023.000000	1023.000000	2046.000000
40.299999	-0.052960	-31.299347	-12.247820	-8.089170	-4.565493	-6.396863	0.000000	-10.000000	0.125000	-17.366667	184.500000	1023.000000	1023.000000	2046.000000
40.320000	-0.056151	-33.185036	-12.747795	-8.791936	-5.320131	-6.325175	0.000000	-10.000000	0.100000	-16.600000	178.666672	1023.000000	1023.000000	2046.000000
40.340000	-0.057162	-33.782539	-13.250853	-8.601372	-5.014473	-6.915842	0.000000	-10.000000	0.108333	-15.933333	173.000000	1023.000000	1023.000000	2046.000000
40.360001	-0.059656	-35.256828	-13.523933	-9.319736	-5.704121	-6.709038	0.000000	-10.000000	0.108333	-15.766666	167.666672	1023.000000	1023.000000	2046.000000
40.380001	-0.059789	-35.335331	-13.792348	-9.055167	-5.328314	-7.159500	0.000000	-10.000000	0.108333	-15.566667	162.500000	1023.000000	1023.000000	2046.000000
40.400002	-0.061654	-36.437256	-13.969659	-9.564775	-5.923447	-6.979374	0.000000	-10.000000	0.108333	-15.633333	157.333328	1023.000000	1023.000000	2046.000000
40.419998	-0.061523	-36.360222	-14.095484	-9.353450	-5.610458	-7.300832	0.000000	-10.000000	0.116667	-15.633333	152.166672	1023.000000	1023.000000	2046.000000
40.439999	-0.063181	-37.340076	-14.293465	-9.707688	-6.125118	-7.213804	0.000000	-10.000000	0.116667	-15.600000	146.833328	1023.000000	1023.000000	2046.000000
40.459999	-0.062784	-37.105137	-14.419150	-9.369647	-5.688093	-7.628248	0.000000	-10.000000	0.108333	-15.300000	141.666672	1023.000000	1023.000000	2046.000000
40.480000	-0.064224	-37.956680	-14.474833	-9.849603	-6.258519	-7.373727	0.000000	-10.000000	0.091667	-14.966667	136.500000	1023.000000	1023.000000	2046.000000
40.500000	-0.063590	-37.581470	-14.550783	-9.612549	-5.782232	-7.635909	0.000000	-10.000000	0.083333	-14.550000	131.500000	1023.000000	1023.000000	2046.000000
40.520000	-0.064626	-38.194023	-14.560451	-10.003295	-6.246700	-7.383575	0.000000	-10.000000	0.058333	-14.383333	126.666664	1023.000000	1023.000000	2046.000000
40.540001	-0.063671	-37.629276	-14.476246	-9.726166	-5.843039	-7.583828	0.000000	-10.000000	0.041667	-14.216667	121.833336	1023.000000	1023.000000	2046.000000
40.560001	-0.064456	-38.093693	-14.464435	-10.004513	-6.230031	-7.394712	0.000000	-10.000000	0.033333	-13.816667	117.000000	1023.000000	1023.000000	2046.000000
40.580002	-0.063583	-37.577469	-14.453630	-9.821492	-5.820120	-7.482224	0.000000	-10.000000	0.033333	-13.433333	112.333336	1023.000000	1023.000000	2046.000000
40.599998	-0.064479	-38.106953	-14.492877	-10.098704	-6.159438	-7.355932	0.000000	-10.000000	0.033333	-12.966667	108.000000	1023.000000	1023.000000	2046.000000
40.619999	-0.063880	-37.752941	-14.446266	-10.048390	-5.858167	-7.400119	0.000000	-10.000000	0.025000	-12.816667	103.666664	1023.000000	1023.000000	2046.000000
40.639999	-0.064588	-38.171246	-14.508142	-10.225590	-6.078844	-7.358670	0.000000	-10.000000	0.016667	-12.516666	99.333336	1023.000000	1023.000000	2046.000000
40.660000	-0.064376	-38.046360	-14.423682	-10.364357	-5.955991	-7.302331	0.000000	-10.000000	0.008333	-12.100000	95.000000	1023.000000	1023.000000	2046.000000
40.680000	-0.064592	-38.173676	-14.583552	-10.168097	-5.827164	-7.594863	0.000000	-10.000000	0.000000	-11.666667	91.000000	1023.000000	1023.000000	2046.000000
40.700001	-0.065347	-38.619934	-14.483447	-10.715380	-6.107299	-7.313809	0.000000	-10.000000	0.000000	-11.116667	87.166664	1023.000000	1023.000000	2046.000000
40.720001	-0.065007	-38.418865	-14.703125	-10.260230	-5.640496	-7.815014	0.000000	-10.000000	0.000000	-10.650001	83.500000	1023.000000	1023.000000	2046.000000
40.740002	-0.066009	-39.011375	-14.604733	-10.975969	-6.129285	-7.301388	0.000000	-10.000000	0.000000	-10.050000	80.000000	1023.000000	1023.000000	2046.000000
40.759998	-0.065360	-38.627659	-14.724466	-10.512588	-5.644836	-7.745768	0.000000	-10.000000	0.000000	-9.650001	77.666664	1023.000000	1023.000000	2046.000000
40.779999	-0.066381	-39.231228	-14.647388	-11.166374	-6.184028	-7.233440	0.000000	-10.000000	0.000000	-9.150001	74.500000	1023.000000	1023.000000	2046.000000
40.799999	-0.065569	-38.751072	-14.744433	-10.702390	-5.680514	-7.623737	0.000000	-10.000000	0.000000	-8.850000	71.500000	1023.000000	1023.000000	2046.000000
40.820000	-0.066614	-39.368889	-14.728745	-11.294393	-6.196387	-7.149363	0.000000	-10.000000	0.000000	-8.516667	67.500000	1023.000000	1023.000000	2046.000000
40.840000	-0.065868	-38.928249	-14.851892	-10.835675	-5.643008	-7.597675	0.000000	-10.000000	0.000000	-8.350000	64.500000	1023.000000	1023.000000	2046.000000
40.860001	-0.067098	-39.654663	-14.767762	-11.446696	-6.264353	-7.175852	0.000000	-10.000000	0.000000	-8.233334	61.666668	1023.000000	1023.000000	2046.000000
40.880001	-0.066071	-39.047920	-14.867162	-11.089616	-5.685770	-7.405372	0.000000	-10.000000	0.000000	-8.100000	59.000000	1023.000000	1023.000000	2046.000000
40.900002	-0.067189	-39.708530	-14.893123	-11.456307	-6.155874	-7.203225	0.000000	-10.000000	0.000000	-8.033334	56.333332	1023.000000	1023.000000	2046.000000
40.919998	-0.066694	-39.415874	-14.739096	-11.489640	-6.028929	-7.158209	0.000000	-10.000000	0.000000	-7.866667	53.666668	1023.000000	1023.000000	2046.000000
40.939999	-0.067023	-39.610443	-14.967085	-11.210114	-5.906894	-7.526350	0.000000	-10.000000	0.000000	-7.683333	51.000000	1023.000000	1023.000000	2046.000000
40.959999	-0.067244	-39.741463	-14.822088	-11.616095	-6.107682	-7.195600	0.000000	-10.000000	0.000000	-7.450000	48.500000	1023.000000	1023.000000	2046.000000
40.980000	-0.067066	-39.636036	-15.063755	-11.174041	-5.765333	-7.632907	0.000000	-10.000000	-0.016667	-7.216667	46.000000	1023.000000	1023.000000	2046.000000
41.000000	-0.067707	-40.015095	-14.853142	-11.730127	-6.217883	-7.213942	0.000000	-10.000000	-0.033333	-6.983334	43.666668	1023.000000	1023.000000	2046.000000
41.020000	-0.067161	-39.692318	-15.089801	-11.154145	-5.719285	-7.729086	0.000000	-10.000000	-0.050000	-6.816667	41.166668	1023.000000	1023.000000	2046.000000
41.040001	-0.068120	-40.258949	-14.864270	-11.836750	-6.353821	-7.204108	0.000000	-10.000000	-0.050000	-6.716667	38.833332	1023.000000	1023.000000	2046.000000
41.060001	-0.067151	-39.686497	-15.084778	-11.295692	-5.686662	-7.619363	0.000000	-10.000000	-0.050000	-6.650000	36.500000	1023.000000	1023.000000	2046.000000
41.080002	-0.068231	-40.324715	-14.923376	-11.947948	-6.355980	-7.097410	0.000000	-10.000000	-0.058333	-6.483334	34.500000	1023.000000	1023.000000	2046.000000
41.099998	-0.067195	-39.712280	-14.989213	-11.553288	-5.790478	-7.379302	0.000000	-10.000000	-0.058333	-6.283333	32.500000	1023.000000	1023.000000	2046.000000
41.119999	-0.068212	-40.312992	-14.965404	-11.975480	-6.305837	-7.066270	0.000000	-10.000000	-0.058333	-6.066667	30.500000	1023.000000	1023.000000	2046.000000
41.139999	-0.067283	-39.764336	-14.929681	-11.666398	-5.864911	-7.303346	0.000000	-10.000000	-0.050000	-5.850000	28.500000	1023.000000	1023.000000	2046.000000
41.160000	-0.068139	-40.270027	-14.981891	-11.931549	-6.210597	-7.145989	0.000000	-10.000000	-0.058333	-5.600000	26.500000	1023.000000	1023.000000	2046.000000
41.180000	-0.067129	-39.673088	-14.882578	-11.770485	-5.829383	-7.190644	0.000000	-10.000000	-0.058333	-5.333333	24.500000	1023.000000	1023.000000	2046.000000
41.200001	-0.067667	-39.990974	-14.957052	-11.862092	-6.027422	-7.144409	0.000000	-10.000000	-0.058333	-5.083333	22.500000	1023.000000	1023.000000	2046.000000
41.220001	-0.067053	-39.628048	-14.804711	-11.869261	-5.908385	-7.045691	0.000000	-10.000000	-0.050000	-4.783333	20.833334	1023.000000	1023.000000	2046.000000
41.240002	-0.067333	-39.793877	-15.028059	-11.774719	-5.838306	-7.152792	0.000000	-10.000000	-0.050000	-4.316667	19.166666	1023.000000	1023.000000	2046.000000
41.259998	-0.067243	-39.740318	-14.875892	-11.813361	-5.955822	-7.095243	0.000000	-10.000000	-0.058333	-3.816667	17.833334	1023.000000	1023.000000	2046.000000
41.279999	-0.067862	-40.106258	-15.251786	-11.784592	-5.824142	-7.245737	0.000000	-10.000000	-0.058333	-3.283333	16.500000	1023.000000	1023.000000	2046.000000
41.299999	-0.067873	-40.113026	-15.089552	-11.988217	-6.010355	-7.024903	0.000000	-10.000000	-0.066667	-2.950000	15.500000	1023.000000	1023.000000	2046.000000
41.320000	-0.068304	-40.367611	-15.467500	-11.676113	-5.851163	-7.372834	0.000000	-10.000000	-0.058333	-2.716667	14.500000	1023.000000	1023.000000	2046.000000
41.340000	-0.068773	-40.645039	-15.361614	-12.073743	-6.100184	-7.109498	0.000000	-10.000000	-0.058333	-2.716667	13.500000	1023.000000	1023.000000	2046.000000
41.360001	-0.068934	-40.739857	-15.727756	-11.646172	-5.746678	-7.619254	0.000000	-10.000000	-0.058333	-2.550000	12.500000	1023.000000	1023.000000	2046.000000
41.380001	-0.069690	-41.186714	-15.506661	-12.250318	-6.259955	-7.169778	0.000000	-10.000000	-0.075000	-1.883333	11.666667	1023.000000	1023.000000	2046.000000
41.400002	-0.069830	-41.269615	-15.912654	-11.636068	-5.854125	-7.866770	0.000000	-10.000000	-0.083333	-0.950000	11.166667	1023.000000	1023.000000	2046.000000
41.419998	-0.071967	-42.532299	-15.945385	-12.375826	-6.776982	-7.434105	0.000000	-10.000000	-0.091667	0.100000	11.000000	1023.000000	1023.000000	2046.000000
41.439999	-0.072330	-42.746773	-16.465824	-12.013006	-6.336414	-7.931528	0.000000	-10.000000	-0.083333	1.083333	11.000000	1023.000000	1023.000000	2046.000000
41.459999	-0.074512	-44.036388	-16.822977	-12.421558	-6.916123	-7.875730	0.000000	-10.000000	-0.091667	2.150000	11.000000	1023.000000	1023.000000	2046.000000
41.480000	-0.074777	-44.193161	-16.912136	-12.419786	-6.872136	-7.989101	0.000000	-10.000000	-0.083333	2.800000	11.000000	1023.000000	1023.000000	2046.000000
41.500000	-0.075753	-44.770271	-17.261286	-12.287471	-6.890259	-8.331256	0.000000	-10.000000	-0.083333	2.633333	11.000000	1023.000000	1023.000000	2046.000000
41.520000	-0.075906	-44.860592	-17.016336	-12.523376	-7.182317	-8.138561	0.000000	-10.000000	-0.075000	1.566667	11.000000	1023.000000	1023.000000	2046.000000
41.540001	-0.075964	-44.894459	-17.436026	-11.992881	-6.760727	-8.704823	0.000000	-10.000000	-0.075000	0.600000	11.000000	1023.000000	1023.000000	2046.000000
41.560001	-0.076591	-45.265289	-17.159597	-12.514994	-7.330156	-8.260543	0.000000	-10.000000	-0.066667	0.000000	11.000000	1023.000000	1023.000000	2046.000000
41.580002	-0.075975	-44.900993	-17.499907	-11.816866	-6.723696	-8.860524	0.000000	-10.000000	-0.066667	0.000000	11.000000	1023.000000	1023.000000	2046.000000
41.599998	-0.076959	-45.482800	-17.155750	-12.488775	-7.535797	-8.302478	0.000000	-10.000000	-0.058333	0.000000	11.000000	1023.000000	1023.000000	2046.000000
41.619999	-0.075647	-44.707630	-17.246500	-11.974809	-6.878426	-8.607894	0.000000	-10.000000	-0.066667	0.000000	11.000000	1023.000000	1023.000000	2046.000000
41.639999	-0.076421	-45.164989	-17.149107	-12.426898	-7.370421	-8.218563	0.000000	-10.000000	-0.058333	-0.300000	11.000000	1023.000000	1023.000000	2046.000000
41.660000	-0.075016	-44.334438	-17.013285	-12.052349	-6.895958	-8.372848	0.000000	-10.000000	-0.066667	-1.000000	11.000000	1023.000000	1023.000000	2046.000000
41.680000	-0.075243	-44.468563	-16.992472	-12.171338	-7.112723	-8.192030	0.000000	-10.000000	-0.066667	-1.466667	11.000000	1023.000000	1023.000000	2046.000000
41.700001	-0.074061	-43.770039	-16.680140	-11.907197	-6.903848	-8.278855	0.000000	-10.000000	-0.066667	-1.566667	11.000000	1023.000000	1023.000000	2046.000000
41.720001	-0.074443	-43.996105	-16.762793	-12.093340	-7.055869	-8.084103	0.000000	-10.000000	-0.066667	-1.316667	11.000000	1023.000000	1023.000000	2046.000000
41.740002	-0.073066	-43.182209	-16.537302	-11.781267	-6.660590	-8.203050	0.000000	-10.000000	-0.058333	-1.233333	11.000000	1023.000000	1023.000000	2046.000000
41.759998	-0.073701	-43.557549	-16.522352	-12.123910	-6.980899	-7.930387	0.000000	-10.000000	-0.058333	-1.016667	11.000000	1023.000000	1023.000000	2046.000000
41.779999	-0.072604	-42.909092	-16.378695	-11.828401	-6.577242	-8.124755	0.000000	-10.000000	-0.058333	-0.566667	11.000000	1023.000000	1023.000000	2046.000000
41.799999	-0.073277	-43.306900	-16.448290	-12.140749	-6.773159	-7.944702	0.000000	-10.000000	-0.075000	-0.183333	11.000000	1023.000000	1023.000000	2046.000000
41.820000	-0.072263	-42.707531	-16.166828	-12.006150	-6.558480	-7.976073	0.000000	-10.000000	-0.083333	0.000000	11.000000	1023.000000	1023.000000	2046.000000
41.840000	-0.072943	-43.109135	-16.332335	-12.195825	-6.667693	-7.913284	0.000000	-10.000000	-0.091667	0.000000	11.000000	1023.000000	1023.000000	2046.000000
41.860001	-0.071976	-42.538109	-16.053026	-12.136723	-6.512484	-7.835876	0.000000	-10.000000	-0.075000	0.000000	11.000000	1023.000000	1023.000000	2046.000000
41.880001	-0.072458	-42.822502	-16.238638	-12.232532	-6.550459	-7.800873	0.000000	-10.000000	-0.075000	0.000000	11.000000	1023.000000	1023.000000	2046.000000
41.900002	-0.071721	-42.387142	-15.908212	-12.162472	-6.543766	-7.772692	0.000000	-10.000000	-0.066667	0.000000	11.000000	1023.000000	1023.000000	2046.000000
41.919998	-0.072080	-42.599133	-16.213814	-12.100029	-6.401681	-7.883606	0.000000	-10.000000	-0.066667	0.000000	11.000000	1023.000000	1023.000000	2046.000000
41.939999	-0.071630	-42.333515	-15.884680	-12.204192	-6.545447	-7.699193	0.000000	-10.000000	-0.066667	0.000000	11.000000	1023.000000	1023.000000	2046.000000
41.959999	-0.071611	-42.321991	-16.189148	-11.889193	-6.226875	-8.016775	0.000000	-10.000000	-0.066667	0.000000	11.000000	1023.000000	1023.000000	2046.000000
41.980000	-0.071718	-42.385353	-15.824628	-12.311453	-6.616011	-7.633263	0.000000	-10.000000	-0.066667	0.000000	11.000000	1023.000000	1023.000000	2046.000000
42.000000	-0.071190	-42.073250	-16.166151	-11.769648	-6.000754	-8.136698	0.000000	-10.000000	-0.058333	0.000000	11.000000	1023.000000	1023.000000	2046.000000
42.020000	-0.071801	-42.434540	-15.744409	-12.514236	-6.740131	-7.435762	0.000000	-10.000000	-0.058333	0.000000	11.000000	1023.000000	1023.000000	2046.000000
42.040001	-0.070563	-41.702633	-15.947691	-11.914051	-5.972026	-7.868864	0.000000	-10.000000	-0.066667	0.000000	11.000000	1023.000000	1023.000000	2046.000000
42.060001	-0.071489	-42.250191	-15.784348	-12.476946	-6.609934	-7.378962	0.000000	-10.000000	-0.075000	0.000000	11.000000	1023.000000	1023.000000	2046.000000
42.080002	-0.070339	-41.570335	-15.661129	-12.158741	-6.244324	-7.506140	0.000000	-10.000000	-0.066667	0.000000	11.000000	1023.000000	1023.000000	2046.000000
42.099998	-0.070978	-41.947968	-15.916826	-12.217779	-6.265808	-7.547554	0.000000	-10.000000	-0.066667	0.000000	11.000000	1023.000000	1023.000000	2046.000000
42.119999	-0.070429	-41.623795	-15.578648	-12.239604	-6.354845	-7.450699	0.000000	-10.000000	-0.075000	0.000000	11.000000	1023.000000	1023.000000	2046.000000
42.139999	-0.070472	-41.649048	-15.939592	-11.959670	-6.007747	-7.742038	0.000000	-10.000000	-0.075000	0.000000	11.000000	1023.000000	1023.000000	2046.000000
42.160000	-0.070331	-41.565430	-15.459009	-12.310217	-6.457929	-7.338274	0.000000	-10.000000	-0.066667	0.000000	11.000000	1023.000000	1023.000000	2046.000000
42.180000	-0.069872	-41.294289	-15.822006	-11.792450	-5.854585	-7.825248	0.000000	-10.000000	-0.066667	0.000000	11.000000	1023.000000	1023.000000	2046.000000
42.200001	-0.069950	-41.340584	-15.284737	-12.363461	-6.478372	-7.214015	0.000000	-10.000000	-0.083333	0.000000	11.000000	1023.000000	1023.000000	2046.000000
42.220001	-0.069066	-40.818100	-15.601046	-11.696666	-5.758310	-7.762078	0.000000	-10.000000	-0.091667	0.000000	11.000000	1023.000000	1023.000000	2046.000000
42.240002	-0.069377	-41.001808	-15.201388	-12.342634	-6.380519	-7.077266	0.000000	-10.000000	-0.083333	0.000000	11.000000	1023.000000	1023.000000	2046.000000
42.259998	-0.068326	-40.380699	-15.447276	-11.750937	-5.685936	-7.496548	0.000000	-10.000000	-0.083333	0.000000	11.000000	1023.000000	1023.000000	2046.000000
42.279999	-0.069196	-40.894814	-15.263385	-12.325451	-6.369167	-6.936809	0.000000	-10.000000	-0.083333	0.000000	11.000000	1023.000000	1023.000000	2046.000000
42.299999	-0.068417	-40.434406	-15.396305	-11.898285	-5.819427	-7.320387	0.000000	-10.000000	-0.091667	0.000000	11.000000	1023.000000	1023.000000	2046.000000
42.320000	-0.069523	-41.088383	-15.457426	-12.303431	-6.348952	-6.978575	0.000000	-10.000000	-0.091667	0.000000	11.000000	1023.000000	1023.000000	2046.000000
42.340000	-0.068580	-40.530544	-15.415169	-11.913450	-6.010556	-7.191370	0.000000	-10.000000	-0.100000	0.000000	11.000000	1023.000000	1023.000000	2046.000000
42.360001	-0.069774	-41.236530	-15.835471	-12.040543	-6.076818	-7.283698	0.000000	-10.000000	-0.091667	0.000000	11.000000	1023.000000	1023.000000	2046.000000
42.380001	-0.069340	-40.979904	-15.408236	-12.090905	-6.283546	-7.197217	0.000000	-10.000000	-0.075000	0.000000	11.000000	1023.000000	1023.000000	2046.000000
42.400002	-0.069645	-41.160316	-15.908108	-11.808027	-5.896985	-7.547196	0.000000	-10.000000	-0.083333	0.000000	11.000000	1023.000000	1023.000000	2046.000000
42.419998	-0.070513	-41.673389	-15.540537	-12.160329	-6.594538	-7.377986	0.000000	-10.000000	-0.083333	0.000000	11.000000	1023.000000	1023.000000	2046.000000
42.439999	-0.071487	-42.248791	-16.347788	-11.644796	-6.109936	-8.146271	0.000000	-10.000000	-0.091667	0.000000	11.000000	1023.000000	1023.000000	2046.000000
42.459999	-0.073601	-43.498474	-16.245464	-12.443096	-7.095631	-7.714283	0.000000	-10.000000	-0.066667	0.000000	11.000000	1023.000000	1023.000000	2046.000000
42.480000	-0.073789	-43.609375	-16.819159	-12.017974	-6.526137	-8.246105	0.000000	-10.000000	-0.075000	0.000000	11.000000	1023.000000	1023.000000	2046.000000
42.500000	-0.075743	-44.764133	-16.919918	-12.705071	-7.232801	-7.906342	0.000000	-10.000000	-0.083333	0.000000	11.000000	1023.000000	1023.000000	2046.000000
42.520000	-0.075226	-44.458797	-16.887804	-12.354777	-6.987586	-8.228630	0.000000	-10.000000	-0.091667	0.000000	11.000000	1023.000000	1023.000000	2046.000000
42.540001	-0.076279	-45.080982	-17.357206	-12.245644	-6.916373	-8.561760	0.000000	-10.000000	-0.091667	0.000000	11.000000	1023.000000	1023.000000	2046.000000
42.560001	-0.076441	-45.176411	-16.927229	-12.477984	-7.423907	-8.347289	0.000000	-10.000000	-0.075000	0.000000	11.000000	1023.000000	1023.000000	2046.000000
42.580002	-0.076186	-45.025845	-17.453299	-11.876413	-6.794574	-8.901562	0.000000	-10.000000	-0.083333	0.000000	11.000000	1023.000000	1023.000000	2046.000000
42.599998	-0.076792	-45.384159	-17.020840	-12.533150	-7.591266	-8.238903	0.000000	-10.000000	-0.075000	0.000000	11.000000	1023.000000	1023.000000	2046.000000
42.619999	-0.075587	-44.672020	-17.220392	-11.902427	-6.874718	-8.674485	0.000000	-10.000000	-0.083333	0.000000	11.000000	1023.000000	1023.000000	2046.000000
42.639999	-0.076570	-45.252666	-17.092543	-12.447539	-7.454115	-8.258470	0.000000	-10.000000	-0.066667	0.000000	11.000000	1023.000000	1023.000000	2046.000000
42.660000	-0.075243	-44.468784	-16.980940	-11.967814	-6.997684	-8.522346	0.000000	-10.000000	-0.075000	0.000000	11.000000	1023.000000	1023.000000	2046.000000
42.680000	-0.075743	-44.764004	-17.104525	-12.127408	-7.140538	-8.391531	0.000000	-10.000000	-0.083333	0.000000	11.000000	1023.000000	1023.000000	2046.000000
42.700001	-0.074286	-43.903057	-16.541437	-11.911734	-7.143775	-8.306109	0.000000	-10.000000	-0.091667	0.000000	11.000000	1023.000000	1023.000000	2046.000000
42.720001	-0.074118	-43.803860	-16.903955	-11.596538	-6.707799	-8.595569	0.000000	-10.000000	-0.083333	0.000000	11.000000	1023.000000	1023.000000	2046.000000
42.740002	-0.073723	-43.570438	-16.252394	-11.945603	-7.248869	-8.123571	0.000000	-10.000000	-0.066667	0.000000	11.000000	1023.000000	1023.000000	2046.000000
42.759998	-0.072973	-43.127071	-16.660074	-11.405692	-6.497083	-8.564222	0.000000	-10.000000	-0.058333	0.000000	11.000000	1023.000000	1023.000000	2046.000000
42.779999	-0.073214	-43.269741	-16.064444	-11.995519	-7.247955	-7.961823	0.000000	-10.000000	-0.050000	0.000000	11.000000	1023.000000	1023.000000	2046.000000
42.799999	-0.072104	-42.613247	-16.390951	-11.445925	-6.381598	-8.394774	0.000000	-10.000000	-0.058333	0.000000	11.000000	1023.000000	1023.000000	2046.000000
42.820000	-0.072813	-43.032211	-16.004107	-12.176908	-7.091864	-7.759335	0.000000	-10.000000	-0.066667	0.000000	11.000000	1023.000000	1023.000000	2046.000000
42.840000	-0.071603	-42.317364	-16.131851	-11.687315	-6.374229	-8.123968	0.000000	-10.000000	-0.075000	0.000000	11.000000	1023.000000	1023.000000	2046.000000
42.860001	-0.072503	-42.849510	-15.949102	-12.337555	-6.959340	-7.603515	0.000000	-10.000000	-0.066667	0.000000	11.000000	1023.000000	1023.000000	2046.000000
42.880001	-0.071265	-42.117615	-16.004789	-11.809134	-6.322289	-7.981402	0.000000	-10.000000	-0.058333	0.000000	11.000000	1023.000000	1023.000000	2046.000000
42.900002	-0.072139	-42.633968	-15.932617	-12.351961	-6.810651	-7.538739	0.000000	-10.000000	-0.050000	0.000000	11.000000	1023.000000	1023.000000	2046.000000
42.919998	-0.070926	-41.917061	-15.802090	-11.895415	-6.395216	-7.824341	0.000000	-10.000000	-0.050000	0.000000	11.000000	1023.000000	1023.000000	2046.000000
42.939999	-0.071798	-42.432800	-15.997301	-12.182024	-6.596621	-7.656855	0.000000	-10.000000	-0.058333	0.000000	11.000000	1023.000000	1023.000000	2046.000000
42.959999	-0.070719	-41.794746	-15.650720	-11.915957	-6.499516	-7.728553	0.000000	-10.000000	-0.075000	0.000000	11.000000	1023.000000	1023.000000	2046.000000
42.980000	-0.071404	-42.200008	-16.055262	-12.080622	-6.382082	-7.682044	0.000000	-10.000000	-0.091667	0.000000	11.000000	1023.000000	1023.000000	2046.000000
43.000000	-0.070568	-41.705662	-15.538317	-11.945081	-6.537042	-7.685224	0.000000	-10.000000	-0.083333	0.000000	11.000000	1023.000000	1023.000000	2046.000000
43.020000	-0.071011	-41.967449	-16.007429	-12.028066	-6.255879	-7.676073	0.000000	-10.000000	-0.075000	0.000000	11.000000	1023.000000	1023.000000	2046.000000
43.040001	-0.070260	-41.523827	-15.441284	-11.986382	-6.492651	-7.603509	0.000000	-10.000000	-0.066667	0.000000	11.000000	1023.000000	1023.000000	2046.000000
43.060001	-0.070622	-41.737808	-15.973104	-11.928035	-6.107862	-7.728806	0.000000	-10.000000	-0.075000	0.000000	11.000000	1023.000000	1023.000000	2046.000000
43.080002	-0.070115	-41.438137	-15.308588	-12.018951	-6.576180	-7.534419	0.000000	-10.000000	-0.066667	0.000000	11.000000	1023.000000	1023.000000	2046.000000
43.099998	-0.070072	-41.412254	-15.898357	-11.735073	-5.911525	-7.867299	0.000000	-10.000000	-0.066667	0.000000	11.000000	1023.000000	1023.000000	2046.000000
43.119999	-0.069633	-41.152939	-15.172758	-12.091137	-6.540093	-7.348950	0.000000	-10.000000	-0.066667	0.000000	11.000000	1023.000000	1023.000000	2046.000000
43.139999	-0.069158	-40.872631	-15.704326	-11.680882	-5.771689	-7.715734	0.000000	-10.000000	-0.075000	0.000000	11.000000	1023.000000	1023.000000	2046.000000
43.160000	-0.069159	-40.872833	-15.043162	-12.100207	-6.525395	-7.204067	0.000000	-10.000000	-0.066667	0.000000	11.000000	1023.000000	1023.000000	2046.000000
43.180000	-0.068612	-40.549725	-15.630621	-11.515474	-5.690818	-7.712812	0.000000	-10.000000	-0.058333	0.000000	11.000000	1023.000000	1023.000000	2046.000000
43.200001	-0.069206	-40.900551	-15.094535	-12.214705	-6.531766	-7.059545	0.000000	-10.000000	-0.058333	0.000000	11.000000	1023.000000	1023.000000	2046.000000
43.220001	-0.068476	-40.469276	-15.537445	-11.748915	-5.752229	-7.430687	0.000000	-10.000000	-0.066667	0.000000	11.000000	1023.000000	1023.000000	2046.000000
43.240002	-0.069543	-41.099789	-15.411575	-12.269209	-6.473477	-6.945529	0.000000	-10.000000	-0.066667	0.000000	11.000000	1023.000000	1023.000000	2046.000000
43.259998	-0.068494	-40.479691	-15.491748	-11.708553	-5.930447	-7.348942	0.000000	-10.000000	-0.066667	0.000000	11.000000	1023.000000	1023.000000	2046.000000
43.279999	-0.069682	-41.182278	-15.672771	-12.181532	-6.260644	-7.067330	0.000000	-10.000000	-0.058333	0.000000	11.000000	1023.000000	1023.000000	2046.000000
43.299999	-0.068608	-40.547035	-15.374672	-11.774907	-6.071893	-7.325562	0.000000	-10.000000	-0.075000	0.000000	11.000000	1023.000000	1023.000000	2046.000000
43.320000	-0.069769	-41.233284	-15.771223	-12.036162	-6.154013	-7.271884	0.000000	-10.000000	-0.066667	0.000000	11.000000	1023.000000	1023.000000	2046.000000
43.340000	-0.069942	-41.335434	-15.468131	-11.848748	-6.508579	-7.509975	0.000000	-10.000000	-0.066667	0.000000	11.000000	1023.000000	1023.000000	2046.000000
43.360001	-0.071855	-42.466545	-16.382992	-11.955897	-6.328784	-7.798872	0.000000	-10.000000	-0.058333	0.000000	11.000000	1023.000000	1023.000000	2046.000000
43.380001	-0.072477	-42.834194	-16.135145	-11.951018	-6.801499	-7.946533	0.000000	-10.000000	-0.075000	0.000000	11.000000	1023.000000	1023.000000	2046.000000
43.400002	-0.074379	-43.957859	-16.913179	-12.359643	-6.759550	-7.925486	0.000000	-10.000000	-0.091667	0.000000	11.000000	1023.000000	1023.000000	2046.000000
43.419998	-0.074385	-43.961700	-16.659510	-12.139551	-6.945882	-8.216757	0.000000	-10.000000	-0.091667	0.000000	11.000000	1023.000000	1023.000000	2046.000000
43.439999	-0.075613	-44.687145	-17.126198	-12.509132	-7.004129	-8.047685	0.000000	-10.000000	-0.075000	0.000000	11.000000	1023.000000	1023.000000	2046.000000
43.459999	-0.074951	-44.296261	-16.818655	-12.153999	-7.019255	-8.304351	0.000000	-10.000000	-0.075000	0.000000	11.000000	1023.000000	1023.000000	2046.000000
43.480000	-0.076141	-44.999226	-17.251150	-12.388648	-7.105063	-8.254365	0.000000	-10.000000	-0.066667	0.000000	11.000000	1023.000000	1023.000000	2046.000000
43.500000	-0.075051	-44.354923	-16.948259	-11.994853	-6.996581	-8.415231	0.000000	-10.000000	-0.075000	0.000000	11.000000	1023.000000	1023.000000	2046.000000
43.520000	-0.076171	-45.017159	-17.244349	-12.269308	-7.198388	-8.305116	0.000000	-10.000000	-0.066667	0.000000	11.000000	1023.000000	1023.000000	2046.000000
43.540001	-0.074992	-44.320271	-16.910509	-11.908984	-7.050395	-8.450381	0.000000	-10.000000	-0.075000	0.000000	11.000000	1023.000000	1023.000000	2046.000000
43.560001	-0.075703	-44.740246	-17.241041	-12.134510	-6.997935	-8.366757	0.000000	-10.000000	-0.066667	0.000000	11.000000	1023.000000	1023.000000	2046.000000
43.580002	-0.074664	-44.126690	-16.642948	-11.916443	-7.193385	-8.373913	0.000000	-10.000000	-0.066667	0.000000	11.000000	1023.000000	1023.000000	2046.000000
43.599998	-0.074594	-44.084846	-17.130224	-11.836565	-6.717475	-8.400581	0.000000	-10.000000	-0.075000	0.000000	11.000000	1023.000000	1023.000000	2046.000000
43.619999	-0.073420	-43.391441	-16.307161	-11.695621	-7.124843	-8.263815	0.000000	-10.000000	-0.083333	0.000000	11.000000	1023.000000	1023.000000	2046.000000
43.639999	-0.073412	-43.386440	-16.844074	-11.571872	-6.591135	-8.379361	0.000000	-10.000000	-0.083333	0.000000	11.000000	1023.000000	1023.000000	2046.000000
43.660000	-0.072500	-42.847458	-15.994189	-11.619637	-7.140670	-8.092959	0.000000	-10.000000	-0.083333	0.000000	11.000000	1023.000000	1023.000000	2046.000000
43.680000	-0.072389	-42.781944	-16.674744	-11.436006	-6.357486	-8.313706	0.000000	-10.000000	-0.083333	0.000000	11.000000	1023.000000	1023.000000	2046.000000
43.700001	-0.071859	-42.468533	-15.774011	-11.631410	-7.063432	-7.999682	0.000000	-10.000000	-0.091667	0.000000	11.000000	1023.000000	1023.000000	2046.000000
43.720001	-0.071624	-42.330067	-16.566467	-11.365629	-6.077529	-8.320441	0.000000	-10.000000	-0.091667	0.000000	11.000000	1023.000000	1023.000000	2046.000000
43.740002	-0.071848	-42.462170	-15.659030	-11.900010	-7.100322	-7.802808	0.000000	-10.000000	-0.083333	0.000000	11.000000	1023.000000	1023.000000	2046.000000
43.759998	-0.071282	-42.127945	-16.329330	-11.569987	-6.110425	-8.118204	0.000000	-10.000000	-0.066667	0.000000	11.000000	1023.000000	1023.000000	2046.000000
43.779999	-0.071396	-42.194954	-15.553604	-11.967518	-6.953673	-7.720158	0.000000	-10.000000	-0.058333	0.000000	11.000000	1023.000000	1023.000000	2046.000000
43.799999	-0.071262	-42.115685	-16.274363	-11.633633	-6.070884	-8.136804	0.000000	-10.000000	-0.066667	0.000000	11.000000	1023.000000	1023.000000	2046.000000
43.820000	-0.071135	-42.040615	-15.418318	-12.059340	-6.925212	-7.637743	0.000000	-10.000000	-0.066667	0.000000	11.000000	1023.000000	1023.000000	2046.000000
43.840000	-0.070647	-41.752193	-16.135447	-11.676647	-5.967967	-7.972133	0.000000	-10.000000	-0.066667	0.000000	11.000000	1023.000000	1023.000000	2046.000000
43.860001	-0.070866	-41.881844	-15.372060	-12.080688	-6.917842	-7.511254	0.000000	-10.000000	-0.066667	0.000000	11.000000	1023.000000	1023.000000	2046.000000
43.880001	-0.070263	-41.525528	-16.053970	-11.697299	-5.919672	-7.854587	0.000000	-10.000000	-0.083333	0.000000	11.000000	1023.000000	1023.000000	2046.000000
43.900002	-0.070678	-41.770744	-15.300559	-12.164226	-6.911756	-7.394203	0.000000	-10.000000	-0.091667	0.000000	11.000000	1023.000000	1023.000000	2046.000000
43.919998	-0.070014	-41.378189	-15.972635	-11.717168	-5.872544	-7.815844	0.000000	-10.000000	-0.091667	0.000000	11.000000	1023.000000	1023.000000	2046.000000
43.939999	-0.070493	-41.661461	-15.263907	-12.223417	-6.823018	-7.351118	0.000000	-10.000000	-0.083333	0.000000	11.000000	1023.000000	1023.000000	2046.000000
43.959999	-0.069519	-41.085484	-15.780457	-11.791289	-5.858251	-7.655484	0.000000	-10.000000	-0.083333	0.000000	11.000000	1023.000000	1023.000000	2046.000000
43.980000	-0.070208	-41.493153	-15.228783	-12.328337	-6.752867	-7.183169	0.000000	-10.000000	-0.091667	0.000000	11.000000	1023.000000	1023.000000	2046.000000
44.000000	-0.068740	-40.625172	-15.491040	-11.816209	-5.878524	-7.439400	0.000000	-10.000000	-0.083333	0.000000	11.000000	1023.000000	1023.000000	2046.000000
44.020000	-0.069484	-41.064926	-15.326918	-12.291696	-6.404510	-7.041803	0.000000	-10.000000	-0.083333	0.000000	11.000000	1023.000000	1023.000000	2046.000000
44.040001	-0.068177	-40.292828	-15.185616	-11.823419	-6.013012	-7.270781	0.000000	-10.000000	-0.075000	0.000000	11.000000	1023.000000	1023.000000	2046.000000
44.060001	-0.069067	-40.818714	-15.633141	-11.882577	-5.933990	-7.369009	0.000000	-10.000000	-0.083333	0.000000	11.000000	1023.000000	1023.000000	2046.000000
44.080002	-0.068221	-40.318798	-15.118962	-11.788688	-6.118664	-7.292484	0.000000	-10.000000	-0.083333	0.000000	11.000000	1023.000000	1023.000000	2046.000000
44.099998	-0.069380	-41.003380	-15.794061	-11.928516	-5.869200	-7.411603	0.000000	-10.000000	-0.091667	0.000000	11.000000	1023.000000	1023.000000	2046.000000
44.119999	-0.068750	-40.631287	-15.091871	-11.844526	-6.426317	-7.268571	0.000000	-10.000000	-0.091667	0.000000	11.000000	1023.000000	1023.000000	2046.000000
44.139999	-0.069323	-40.969883	-15.978410	-11.710073	-5.721600	-7.559801	0.000000	-10.000000	-0.075000	0.000000	11.000000	1023.000000	1023.000000	2046.000000
44.160000	-0.068987	-40.771053	-15.106348	-11.879736	-6.523052	-7.261919	0.000000	-10.000000	-0.075000	0.000000	11.000000	1023.000000	1023.000000	2046.000000
44.180000	-0.069301	-40.956882	-15.979566	-11.742901	-5.683666	-7.550749	0.000000	-10.000000	-0.083333	0.000000	11.000000	1023.000000	1023.000000	2046.000000
44.200001	-0.069425	-41.030052	-15.097175	-11.908904	-6.673501	-7.350472	0.000000	-10.000000	-0.100000	0.000000	11.000000	1023.000000	1023.000000	2046.000000
44.220001	-0.070607	-41.728718	-16.301882	-11.722432	-5.862377	-7.842029	0.000000	-10.000000	-0.100000	0.000000	11.000000	1023.000000	1023.000000	2046.000000
44.240002	-0.071659	-42.350681	-15.616211	-11.977847	-7.025949	-7.730676	0.000000	-10.000000	-0.091667	0.000000	11.000000	1023.000000	1023.000000	2046.000000
44.259998	-0.073240	-43.284714	-16.887297	-11.908787	-6.269937	-8.218692	0.000000	-10.000000	-0.083333	0.000000	11.000000	1023.000000	1023.000000	2046.000000
44.279999	-0.073808	-43.620621	-16.233807	-12.125978	-7.208047	-8.052790	0.000000	-10.000000	-0.083333	0.650000	11.000000	1023.000000	1023.000000	2046.000000
44.299999	-0.074867	-44.246597	-17.285299	-12.139156	-6.508321	-8.313820	0.000000	-10.000000	-0.091667	1.433333	11.000000	1023.000000	1023.000000	2046.000000
44.320000	-0.074497	-44.027813	-16.482517	-12.121684	-7.229349	-8.194263	0.000000	-10.000000	-0.100000	2.416667	11.000000	1023.000000	1023.000000	2046.000000
44.340000	-0.075388	-44.554390	-17.320448	-12.139783	-6.737781	-8.356380	0.000000	-10.000000	-0.108333	3.066667	11.000000	1023.000000	1023.000000	2046.000000
44.360001	-0.074418	-43.980888	-16.675522	-11.852203	-7.093508	-8.359656	0.000000	-10.000000	-0.116667	3.950000	11.000000	1023.000000	1023.000000	2046.000000
44.380001	-0.075336	-44.523697	-17.208786	-12.079649	-6.991972	-8.243288	0.000000	-10.000000	-0.125000	4.950000	11.000000	1023.000000	1023.000000	2046.000000
44.400002	-0.074001	-43.734646	-16.812502	-11.641439	-6.920466	-8.360236	0.000000	-10.000000	-0.133333	5.816667	11.000000	1023.000000	1023.000000	2046.000000
44.419998	-0.074624	-44.102955	-16.884579	-12.001712	-7.158739	-8.057926	0.000000	-10.000000	-0.141667	6.450000	11.000000	1023.000000	1023.000000	2046.000000
44.439999	-0.073129	-43.219070	-16.867554	-11.499742	-6.559365	-8.292410	0.000000	-10.000000	-0.150000	6.950000	11.000000	1023.000000	1023.000000	2046.000000
44.459999	-0.073501	-43.438911	-16.359507	-11.867502	-7.319726	-7.892176	0.000000	-10.000000	-0.166667	7.600000	11.000000	1023.000000	1023.000000	2046.000000
44.480000	-0.071737	-42.396561	-16.691282	-11.230164	-6.308900	-8.166213	0.000000	-10.000000	-0.166667	8.433333	11.000000	1023.000000	1023.000000	2046.000000
44.500000	-0.071642	-42.340538	-15.848014	-11.522188	-7.278929	-7.691405	0.000000	-10.000000	-0.191667	9.333334	11.000000	1023.000000	1023.000000	2046.000000
44.520000	-0.070188	-41.481010	-16.451475	-10.994818	-6.092218	-7.942500	0.000000	-10.000000	-0.200000	9.900001	11.000000	1023.000000	1023.000000	2046.000000
44.540001	-0.069782	-41.241364	-15.442195	-11.246008	-7.099817	-7.453343	0.000000	-10.000000	-0.208333	10.666667	15.666667	1023.000000	1023.000000	2046.000000
44.560001	-0.068763	-40.639057	-16.297390	-10.812291	-5.818891	-7.710485	0.000000	-10.000000	-0.191667	11.316667	21.666666	1023.000000	1023.000000	2046.000000
44.580002	-0.068034	-40.208241	-15.188343	-11.002867	-6.786988	-7.230043	0.000000	-10.000000	-0.191667	12.283334	29.000000	1023.000000	1023.000000	2046.000000
44.599998	-0.067566	-39.931526	-16.184574	-10.719744	-5.579948	-7.447259	0.000000	-10.000000	-0.225000	13.100000	33.000000	1023.000000	1023.000000	2046.000000
44.619999	-0.066902	-39.539120	-14.984491	-11.050189	-6.654739	-6.849701	0.000000	-10.000000	-0.266667	14.183333	37.166668	1023.000000	1023.000000	2046.000000
44.639999	-0.066485	-39.292652	-15.990001	-10.776857	-5.457973	-7.067822	0.000000	-10.000000	-0.300000	15.333334	41.666668	1023.000000	1023.000000	2046.000000
44.660000	-0.065616	-38.779266	-14.843310	-11.039372	-6.415637	-6.480947	0.000000	-10.000000	-0.325000	16.416666	46.500000	1023.000000	1023.000000	2046.000000
44.680000	-0.065127	-38.489841	-15.848084	-10.722010	-5.212319	-6.707427	0.000000	-10.000000	-0.341667	17.316668	51.833332	1023.000000	1023.000000	2046.000000
44.700001	-0.064125	-37.898033	-14.700462	-10.924528	-6.173941	-6.099102	0.000000	-10.000000	-0.341667	18.333334	57.500000	1023.000000	1023.000000	2046.000000
44.720001	-0.063482	-37.518002	-15.716606	-10.580194	-4.907974	-6.313226	0.000000	-10.000000	-0.350000	19.266668	63.500000	1023.000000	1023.000000	2046.000000
44.740002	-0.062630	-37.014351	-14.563737	-10.877840	-5.952486	-5.620287	0.000000	-10.000000	-0.366667	20.250000	69.833336	1023.000000	1023.000000	2046.000000
44.759998	-0.061647	-36.433567	-15.563114	-10.462338	-4.581206	-5.826907	0.000000	-10.000000	-0.391667	20.733334	74.166664	1023.000000	1023.000000	2046.000000
44.779999	-0.061103	-36.112011	-14.427701	-10.831136	-5.659141	-5.194034	0.000000	-10.000000	-0.425000	21.750000	81.000000	1023.000000	1023.000000	2046.000000
44.799999	-0.059540	-35.187931	-15.229549	-10.412909	-4.260453	-5.285019	0.000000	-10.000000	-0.466667	22.900000	88.166664	1023.000000	1023.000000	2046.000000
44.820000	-0.059150	-34.957554	-14.279297	-10.814108	-5.194852	-4.669299	0.000000	-10.000000	-0.525000	24.600000	98.000000	1023.000000	1023.000000	2046.000000
44.840000	-0.057022	-33.699783	-14.833297	-10.276752	-3.854333	-4.735404	0.000000	-10.000000	-0.575000	26.016666	106.000000	1023.000000	1023.000000	2046.000000
44.860001	-0.056886	-33.619717	-14.125814	-10.732624	-4.620433	-4.140846	0.000000	-10.000000	-0.616667	27.500000	114.333336	1023.000000	1023.000000	2046.000000
44.880001	-0.054461	-32.186543	-14.196647	-10.121363	-3.669525	-4.199008	0.000000	-10.000000	-0.691667	29.366667	126.500000	1023.000000	1023.000000	2046.000000
44.900002	-0.054395	-32.147213	-14.262466	-10.266921	-3.688884	-3.928943	0.000000	-10.000000	-0.775000	31.466667	143.000000	1023.000000	1023.000000	2046.000000
44.919998	-0.052302	-30.910192	-13.783588	-9.984876	-3.412974	-3.728755	0.000000	-10.000000	-0.850000	33.099998	156.500000	1023.000000	1023.000000	2046.000000
44.939999	-0.052521	-31.039642	-13.968712	-10.237146	-3.399848	-3.433936	0.000000	-10.000000	-0.875000	33.799999	163.500000	1023.000000	1023.000000	2046.000000
44.959999	-0.049986	-29.541969	-13.471816	-9.750710	-3.072904	-3.246539	0.000000	-10.000000	-0.891667	33.966667	167.166672	1023.000000	1023.000000	2046.000000
44.980000	-0.050024	-29.563929	-13.761026	-9.805916	-2.872159	-3.124827	0.000000	-10.000000	-0.891667	34.483334	174.666672	1023.000000	1023.000000	2046.000000
45.000000	-0.047649	-28.160521	-12.966166	-9.464028	-2.850692	-2.879634	0.000000	-10.000000	-0.916667	35.133335	186.000000	1023.000000	1023.000000	2046.000000
45.020000	-0.047344	-27.980139	-13.445984	-9.277345	-2.251760	-3.005049	0.000000	-10.000000	-0.925000	35.616669	193.666672	1023.000000	1023.000000	2046.000000
45.040001	-0.045461	-26.867224	-12.284896	-9.188468	-2.831013	-2.562846	0.000000	-10.000000	-0.975000	36.150002	205.333328	1023.000000	1023.000000	2046.000000
45.060001	-0.045939	-27.150146	-13.356808	-9.010602	-1.888835	-2.893900	0.000000	-10.000000	-1.000000	36.549999	213.166672	1023.000000	1023.000000	2046.000000
45.080002	-0.045651	-26.979527	-12.233239	-9.158971	-3.026685	-2.560634	0.000000	-10.000000	-1.033333	37.466667	229.333328	1023.000000	1023.000000	2046.000000
45.099998	-0.046029	-27.203402	-13.498117	-8.939627	-1.836004	-2.929653	0.000000	-10.000000	-1.041667	37.750000	242.000000	1023.000000	1023.000000	2046.000000
45.119999	-0.045592	-26.944828	-12.294394	-9.217177	-2.995773	-2.437484	0.000000	-10.000000	-1.050000	38.033333	254.666672	1023.000000	1023.000000	2046.000000
45.139999	-0.044883	-26.525839	-13.424585	-8.771648	-1.548432	-2.781173	0.000000	-10.000000	-1.066667	37.950001	267.333344	1023.000000	1023.000000	2046.000000
45.160000	-0.044199	-26.121752	-12.122851	-9.098477	-2.748507	-2.151917	0.000000	-10.000000	-1.100000	38.333332	280.000000	1023.000000	1023.000000	2046.000000
45.180000	-0.042398	-25.057444	-12.902241	-8.465126	-1.279416	-2.410662	0.000000	-10.000000	-1.158333	39.299999	297.000000	1023.000000	1023.000000	2046.000000
45.200001	-0.041882	-24.752342	-11.853581	-8.775560	-2.288442	-1.834759	0.000000	-10.000000	-1.183333	40.283333	310.166656	1023.000000	1023.000000	2046.000000
45.220001	-0.039919	-23.592411	-12.386779	-8.032084	-1.002846	-2.170704	0.000000	-10.000000	-1.191667	41.033333	319.000000	1023.000000	1023.000000	2046.000000
45.240002	-0.039122	-23.121109	-11.213927	-8.321371	-2.012889	-1.572922	0.000000	-10.000000	-1.183333	41.100002	328.000000	1023.000000	1023.000000	2046.000000
45.259998	-0.037348	-22.072607	-11.913825	-7.678832	-0.573290	-1.906660	0.000000	-10.000000	-1.200000	41.150002	337.000000	1023.000000	1023.000000	2046.000000
45.279999	-0.035790	-21.152082	-10.439070	-7.919896	-1.603692	-1.189425	0.000000	-10.000000	-1.225000	41.200001	350.666656	1023.000000	1023.000000	2046.000000
45.299999	-0.033903	-20.036898	-11.246996	-7.292152	-0.014002	-1.483748	0.000000	-10.000000	-1.275000	42.283337	369.166656	1023.000000	1023.000000	2046.000000
45.320000	-0.031990	-18.905960	-9.639373	-7.455223	-1.067068	-0.744296	0.000000	-10.000000	-1.308333	42.900002	387.833344	1023.000000	1023.000000	2046.000000
45.340000	-0.030156	-17.822420	-10.447055	-6.914386	0.474029	-0.935008	0.000000	-10.000000	-1.333333	43.516666	401.833344	1023.000000	1023.000000	2046.000000
45.360001	-0.028139	-16.630259	-8.844777	-6.953198	-0.490279	-0.342004	0.000000	-10.000000	-1.350000	43.433334	411.500000	1023.000000	1023.000000	2046.000000
45.380001	-0.026697	-15.778159	-9.705084	-6.563975	0.992111	-0.501211	0.000000	-10.000000	-1.375000	43.799999	426.166656	1023.000000	1023.000000	2046.000000
45.400002	-0.024241	-14.326613	-8.167074	-6.521331	0.271375	0.090418	0.000000	-10.000000	-1.400000	44.166668	440.833344	1023.000000	1023.000000	2046.000000
45.419998	-0.023303	-13.771976	-8.936073	-6.345262	1.496930	0.012429	0.000000	-10.000000	-1.408333	44.250000	455.500000	1023.000000	1023.000000	2046.000000
45.439999	-0.020604	-12.176934	-7.412983	-6.323965	0.913051	0.646962	0.000000	-10.000000	-1.416667	44.466667	465.333344	1023.000000	1023.000000	2046.000000
45.459999	-0.019757	-11.676637	-8.085093	-6.171808	1.980273	0.599991	0.000000	-10.000000	-1.450000	44.616669	485.166656	1023.000000	1023.000000	2046.000000
45.480000	-0.017057	-10.080894	-6.743556	-6.030915	1.568517	1.125059	0.000000	-10.000000	-1.458333	45.150002	505.000000	1023.000000	1023.000000	2046.000000
45.500000	-0.016490	-9.745320	-7.172588	-5.955642	2.272777	1.110133	0.000000	-10.000000	-1.483333	45.366669	525.000000	1023.000000	1023.000000	2046.000000
45.520000	-0.013517	-7.988838	-6.149144	-5.691002	2.276406	1.574903	0.000000	-10.000000	-1.483333	45.650002	535.000000	1023.000000	1023.000000	2046.000000
45.540001	-0.012909	-7.629444	-6.239394	-5.752968	2.606236	1.756682	0.000000	-10.000000	-1.483333	45.500000	545.166687	1023.000000	1023.000000	2046.000000
45.560001	-0.009909	-5.856394	-5.483878	-5.355579	2.911918	2.071145	0.000000	-10.000000	-1.500000	45.750000	560.500000	1023.000000	1023.000000	2046.000000
45.580002	-0.009098	-5.377029	-5.199048	-5.507036	2.895706	2.433348	0.000000	-10.000000	-1.533333	46.283333	580.833313	1023.000000	1023.000000	2046.000000
45.599998	-0.006062	-3.582820	-4.773553	-5.032311	3.561550	2.661495	0.000000	-10.000000	-1.600000	46.816669	601.333313	1023.000000	1023.000000	2046.000000
45.619999	-0.005271	-3.115041	-4.128230	-5.284113	3.175009	3.122293	0.000000	-10.000000	-1.650000	47.783333	616.666687	1023.000000	1023.000000	2046.000000
45.639999	-0.002363	-1.396410	-3.918336	-4.775114	4.067063	3.229977	0.000000	-10.000000	-1.683333	48.466667	627.000000	1023.000000	1023.000000	2046.000000
45.660000	-0.001944	-1.148749	-3.417356	-4.918508	3.678088	3.509027	0.000000	-10.000000	-1.675000	49.200001	643.000000	1023.000000	1023.000000	2046.000000
45.680000	0.001005	0.593695	-2.944680	-4.312220	4.192275	3.658320	0.000000	-10.000000	-1.641667	48.750000	659.333313	1023.000000	1023.000000	2046.000000
45.700001	0.001304	0.770758	-2.940648	-4.426871	4.262599	3.875679	0.000000	-10.000000	-1.608333	47.933334	681.000000	1023.000000	1023.000000	2046.000000
45.720001	0.004123	2.436825	-2.148113	-3.947968	4.343609	4.189296	0.000000	-10.000000	-1.600000	47.166668	691.666687	1023.000000	1023.000000	2046.000000
45.740002	0.005030	2.972768	-2.402071	-3.623128	4.769628	4.228339	0.000000	-10.000000	-1.583333	46.916668	702.333313	1023.000000	1023.000000	2046.000000
45.759998	0.008440	4.988246	-1.262083	-3.017637	4.583986	4.683980	0.000000	-10.000000	-1.558333	46.850002	713.000000	1023.000000	1023.000000	2046.000000
45.779999	0.009079	5.365451	-1.443094	-2.844462	4.894059	4.758947	0.000000	-10.000000	-1.533333	46.416668	728.666687	1023.000000	1023.000000	2046.000000
45.799999	0.011771	6.956779	-0.656170	-2.448551	5.023587	5.037912	0.000000	-10.000000	-1.516667	45.950001	749.333313	1023.000000	1023.000000	2046.000000
45.820000	0.011108	6.564817	-0.867893	-2.570997	5.044191	4.959516	0.000000	-10.000000	-1.508333	45.666668	764.666687	1023.000000	1023.000000	2046.000000
45.840000	0.012255	7.242530	-0.444205	-2.390340	5.019739	5.057335	0.000000	-10.000000	-1.483333	45.966667	780.166687	1023.000000	1023.000000	2046.000000
45.860001	0.010910	6.447794	-0.956563	-2.455501	5.060979	4.798879	0.000000	-10.000000	-1.466667	45.900002	790.500000	1023.000000	1023.000000	2046.000000
45.880001	0.012330	7.287291	-0.414812	-2.217586	4.949310	4.970378	0.000000	-10.000000	-1.441667	45.750000	805.833313	1023.000000	1023.000000	2046.000000
45.900002	0.011492	6.791965	-0.775816	-2.253584	4.980594	4.840771	0.000000	-10.000000	-1.416667	45.283333	826.166687	1023.000000	1023.000000	2046.000000
45.919998	0.013517	7.988763	-0.350300	-1.841921	5.204435	4.976549	0.000000	-10.000000	-1.391667	45.099998	841.333313	1023.000000	1023.000000	2046.000000
45.939999	0.013177	7.787547	-0.545550	-1.837717	5.242434	4.928380	0.000000	-10.000000	-1.391667	44.733334	856.500000	1023.000000	1023.000000	2046.000000
45.959999	0.015506	9.163988	0.017698	-1.431860	5.429295	5.148856	0.000000	-10.000000	-1.408333	44.916668	866.500000	1023.000000	1023.000000	2046.000000
45.980000	0.015416	9.110627	-0.059376	-1.408749	5.400731	5.178020	0.000000	-10.000000	-1.400000	44.683334	881.500000	1023.000000	1023.000000	2046.000000
46.000000	0.017968	10.618865	0.498835	-0.888999	5.657415	5.351614	0.000000	-10.000000	-1.375000	44.466667	901.333313	1023.000000	1023.000000	2046.000000
46.020000	0.018122	10.710203	0.218607	-0.804632	5.936088	5.360141	0.000000	-10.000000	-1.350000	43.799999	916.166687	1023.000000	1023.000000	2046.000000
46.040001	0.020816	12.302501	1.066136	-0.482490	5.971139	5.747715	0.000000	-10.000000	-1.341667	43.766666	930.833313	1023.000000	1023.000000	2046.000000
46.060001	0.021016	12.420568	0.877983	-0.456526	6.231773	5.767338	0.000000	-10.000000	-1.316667	43.549999	940.666687	1023.000000	1023.000000	2046.000000
46.080002	0.023842	14.090800	1.626059	-0.110285	6.425872	6.149155	0.000000	-10.000000	-1.291667	43.350002	955.333313	1023.000000	1023.000000	2046.000000
46.099998	0.024358	14.395375	1.556108	-0.003353	6.628161	6.214459	0.000000	-10.000000	-1.275000	43.016666	974.666687	1023.000000	1023.000000	2046.000000
46.119999	0.027457	16.226812	2.207181	0.476565	6.998953	6.544113	0.000000	-10.000000	-1.275000	43.116669	989.000000	1023.000000	1023.000000	2046.000000
46.139999	0.028310	16.731049	2.488550	0.383350	6.950758	6.908390	0.000000	-10.000000	-1.300000	43.000000	1003.333313	1023.000000	1023.000000	2046.000000
46.160000	0.031265	18.477890	2.570948	0.890452	7.910707	7.105783	0.000000	-10.000000	-1.316667	43.250000	1013.000000	1023.000000	1023.000000	2046.000000
46.180000	0.032357	19.122780	3.744081	0.533039	7.079710	7.765950	0.000000	-10.000000	-1.325000	43.266666	1027.333374	1023.000000	1023.000000	2046.000000
46.200001	0.034532	20.408350	3.101823	1.108888	8.614740	7.582899	0.000000	-10.000000	-1.300000	43.350002	1046.500000	1023.000000	1023.000000	2046.000000
46.220001	0.035734	21.118834	4.650839	0.663841	7.454880	8.349273	0.000000	-10.000000	-1.283333	42.983334	1060.833374	1023.000000	1023.000000	2046.000000
46.240002	0.037441	22.127914	3.708611	1.299293	9.125736	7.994274	0.000000	-10.000000	-1.266667	42.916668	1075.500000	1023.000000	1023.000000	2046.000000
46.259998	0.038854	22.962688	5.349443	0.944573	7.877454	8.791220	0.000000	-10.000000	-1.241667	42.933334	1089.833374	1023.000000	1023.000000	2046.000000
46.279999	0.040477	23.922180	4.297598	1.600475	9.614892	8.409215	0.000000	-10.000000	-1.216667	42.950001	1104.166626	1023.000000	1023.000000	2046.000000
46.299999	0.042360	25.034500	6.074618	1.378658	8.427404	9.153819	0.000000	-10.000000	-1.208333	42.800003	1123.166626	1023.000000	1023.000000	2046.000000
46.320000	0.043317	25.600161	4.940458	1.907216	10.021717	8.730769	0.000000	-10.000000	-1.216667	42.700001	1132.833374	1023.000000	1023.000000	2046.000000
46.340000	0.045854	27.099627	6.729894	1.841504	9.028972	9.499258	0.000000	-10.000000	-1.208333	42.216667	1147.166626	1023.000000	1023.000000	2046.000000
46.360001	0.046488	27.474277	5.804731	2.196676	10.249122	9.223749	0.000000	-10.000000	-1.208333	41.816669	1156.500000	1023.000000	1023.000000	2046.000000
46.380001	0.049427	29.211340	6.920773	2.378892	10.063504	9.848172	0.000000	-10.000000	-1.233333	41.799999	1170.166626	1023.000000	1023.000000	2046.000000
46.400002	0.050036	29.571474	6.806027	2.398067	10.360943	10.006437	0.000000	-10.000000	-1.275000	42.133335	1188.833374	1023.000000	1023.000000	2046.000000
46.419998	0.052792	31.200193	7.000771	2.836610	11.085721	10.277091	0.000000	-10.000000	-1.300000	42.483334	1202.833374	1023.000000	1023.000000	2046.000000
46.439999	0.053310	31.506157	7.618325	2.708225	10.529138	10.650470	0.000000	-10.000000	-1.308333	42.450001	1217.166626	1023.000000	1023.000000	2046.000000
46.459999	0.055445	32.767933	7.258880	3.189299	11.657063	10.662692	0.000000	-10.000000	-1.325000	42.600002	1226.500000	1023.000000	1023.000000	2046.000000
46.480000	0.056636	33.471710	8.569538	2.969858	10.564956	11.367359	0.000000	-10.000000	-1.341667	43.016666	1240.500000	1023.000000	1023.000000	2046.000000
46.500000	0.059103	34.929966	7.745960	3.949968	12.181211	11.052828	0.000000	-10.000000	-1.350000	43.116669	1259.500000	1023.000000	1023.000000	2046.000000
46.520000	0.060206	35.581554	9.101181	3.826292	10.998089	11.655993	0.000000	-10.000000	-1.350000	43.066666	1273.833374	1023.000000	1023.000000	2046.000000
46.540001	0.062641	37.020630	8.701030	4.557149	12.270369	11.492083	0.000000	-10.000000	-1.333333	42.816666	1288.166626	1023.000000	1023.000000	2046.000000
46.560001	0.062311	36.825771	9.276408	4.306211	11.589437	11.653714	0.000000	-10.000000	-1.291667	42.516666	1297.833374	1023.000000	1023.000000	2046.000000
46.580002	0.063259	37.385784	8.979059	4.617618	12.291432	11.497677	0.000000	-10.000000	-1.250000	42.066669	1312.166626	1023.000000	1023.000000	2046.000000
46.599998	0.061796	36.521561	9.246446	4.131640	11.474416	11.669059	0.000000	-10.000000	-1.216667	41.350002	1326.500000	1023.000000	1023.000000	2046.000000
46.619999	0.062078	36.688072	8.392472	4.571901	12.438382	11.285316	0.000000	-10.000000	-1.183333	41.016666	1340.166626	1023.000000	1023.000000	2046.000000
46.639999	0.061800	36.523804	9.601042	4.105184	11.034978	11.782599	0.000000	-10.000000	-1.150000	40.583336	1353.833374	1023.000000	1023.000000	2046.000000
46.660000	0.061951	36.612965	8.250804	4.774913	12.497054	11.090194	0.000000	-10.000000	-1.100000	39.933334	1367.333374	1023.000000	1023.000000	2046.000000
46.680000	0.062972	37.216518	9.888014	4.297766	11.087823	11.942913	0.000000	-10.000000	-1.083333	39.216667	1381.000000	1023.000000	1023.000000	2046.000000
46.700001	0.063314	37.418644	8.544017	4.994330	12.647463	11.232836	0.000000	-10.000000	-1.050000	38.433334	1398.500000	1023.000000	1023.000000	2046.000000
46.720001	0.064922	38.369080	10.270568	4.734176	11.360243	12.004093	0.000000	-10.000000	-1.041667	38.066666	1411.500000	1023.000000	1023.000000	2046.000000
46.740002	0.064985	38.406124	9.026246	5.370736	12.708505	11.300638	0.000000	-10.000000	-1.025000	37.700001	1424.333374	1023.000000	1023.000000	2046.000000
46.759998	0.067032	39.615917	10.602857	5.220322	11.688887	12.103851	0.000000	-10.000000	-0.983333	37.466667	1432.666626	1023.000000	1023.000000	2046.000000
46.779999	0.067082	39.645489	9.407460	5.817860	12.967239	11.452929	0.000000	-10.000000	-0.933333	36.616669	1445.333374	1023.000000	1023.000000	2046.000000
46.799999	0.069408	41.020149	11.088303	5.582707	11.963260	12.385880	0.000000	-10.000000	-0.866667	35.183334	1461.500000	1023.000000	1023.000000	2046.000000
46.820000	0.069756	41.225826	9.816228	6.152924	13.451501	11.805173	0.000000	-10.000000	-0.841667	33.933334	1473.666626	1023.000000	1023.000000	2046.000000
46.840000	0.071981	42.540619	11.522288	5.938152	12.358318	12.721858	0.000000	-10.000000	-0.816667	33.233334	1485.333374	1023.000000	1023.000000	2046.000000
46.860001	0.072534	42.867439	10.240265	6.619323	13.880009	12.127844	0.000000	-10.000000	-0.800000	32.866669	1492.833374	1023.000000	1023.000000	2046.000000
46.880001	0.074816	44.216206	12.085305	6.256790	12.650496	13.223614	0.000000	-10.000000	-0.766667	32.433334	1504.000000	1023.000000	1023.000000	2046.000000
46.900002	0.076063	44.953503	10.713295	7.046490	14.494661	12.699054	0.000000	-10.000000	-0.733333	32.000000	1518.500000	1023.000000	1023.000000	2046.000000
46.919998	0.077965	46.077049	12.558991	6.611177	13.180177	13.726703	0.000000	-10.000000	-0.708333	31.866667	1529.333374	1023.000000	1023.000000	2046.000000
46.939999	0.079324	46.880409	11.326366	7.375012	14.980255	13.198778	0.000000	-10.000000	-0.708333	31.716667	1539.833374	1023.000000	1023.000000	2046.000000
46.959999	0.080518	47.585896	12.731645	6.885496	13.912454	14.056301	0.000000	-10.000000	-0.708333	31.316668	1546.833374	1023.000000	1023.000000	2046.000000
46.980000	0.082314	48.647587	12.067454	7.576352	15.287114	13.716665	0.000000	-10.000000	-0.691667	30.950001	1557.166626	1023.000000	1023.000000	2046.000000
47.000000	0.082786	48.926636	12.763966	7.323291	14.712053	14.127327	0.000000	-10.000000	-0.658333	30.200001	1571.166626	1023.000000	1023.000000	2046.000000
47.020000	0.085078	50.280846	12.889124	7.776608	15.417985	14.197127	0.000000	-10.000000	-0.633333	29.766668	1581.500000	1023.000000	1023.000000	2046.000000
47.040001	0.084791	50.111561	12.751273	7.895072	15.510648	13.954569	0.000000	-10.000000	-0.600000	29.000000	1591.500000	1023.000000	1023.000000	2046.000000
47.060001	0.087306	51.598118	13.829767	7.825892	15.267556	14.674900	0.000000	-10.000000	-0.566667	28.066668	1597.833374	1023.000000	1023.000000	2046.000000
47.080002	0.087104	51.478188	12.933148	8.250679	16.167135	14.127225	0.000000	-10.000000	-0.500000	26.600000	1607.333374	1023.000000	1023.000000	2046.000000
47.099998	0.089476	52.880459	14.590837	7.869475	15.203139	15.217008	0.000000	-10.000000	-0.450000	24.850000	1619.166626	1023.000000	1023.000000	2046.000000
47.119999	0.089581	52.942535	13.161691	8.549952	16.726370	14.504522	0.000000	-10.000000	-0.408333	23.733334	1627.666626	1023.000000	1023.000000	2046.000000
47.139999	0.091131	53.858372	14.961203	8.041132	15.312077	15.543962	0.000000	-10.000000	-0.391667	22.666666	1635.666626	1023.000000	1023.000000	2046.000000
47.160000	0.091728	54.211422	13.466120	8.766480	17.062111	14.916711	0.000000	-10.000000	-0.375000	21.716667	1640.833374	1023.000000	1023.000000	2046.000000
47.180000	0.092227	54.506134	14.859246	8.224742	15.696274	15.725873	0.000000	-10.000000	-0.341667	20.500000	1648.333374	1023.000000	1023.000000	2046.000000
47.200001	0.092716	54.795044	13.799545	8.934868	17.011469	15.049161	0.000000	-10.000000	-0.283333	18.150002	1657.500000	1023.000000	1023.000000	2046.000000
47.220001	0.092893	54.899647	14.734976	8.686949	15.976107	15.501614	0.000000	-10.000000	-0.233333	16.266666	1664.166626	1023.000000	1023.000000	2046.000000
47.240002	0.094504	55.851639	14.402821	9.457533	16.753122	15.238163	0.000000	-10.000000	-0.191667	13.900001	1670.166626	1023.000000	1023.000000	2046.000000
47.259998	0.093924	55.508862	14.536032	9.470516	16.356775	15.145538	0.000000	-10.000000	-0.158333	12.150001	1673.333374	1023.000000	1023.000000	2046.000000
47.279999	0.095309	56.327614	14.907287	9.678928	16.431412	15.309986	0.000000	-10.000000	-0.116667	9.433333	1677.833374	1023.000000	1023.000000	2046.000000
47.299999	0.093436	55.220680	13.985738	9.652966	16.830574	14.751402	0.000000	-10.000000	-0.075000	4.483334	1682.000000	1023.000000	1023.000000	2046.000000
47.320000	0.093171	55.064278	15.027064	8.929074	15.630239	15.477900	0.000000	-10.000000	-0.058333	0.533333	1684.666626	1023.000000	1023.000000	2046.000000
47.340000	0.090144	53.275200	13.072491	9.251249	16.636820	14.314642	0.000000	-10.000000	-0.050000	-2.650000	1686.000000	1023.000000	1023.000000	2046.000000
47.360001	0.088978	52.585865	14.289473	8.313836	14.904202	15.078354	0.000000	-10.000000	-0.050000	-3.350000	1686.000000	1023.000000	1023.000000	2046.000000
47.380001	0.087701	51.831566	12.706404	8.938834	16.144228	14.042102	0.000000	-10.000000	-0.058333	-4.200000	1686.000000	1023.000000	1023.000000	2046.000000
47.400002	0.086156	50.918427	13.158934	8.453286	15.124706	14.181500	0.000000	-10.000000	-0.066667	-4.050000	1686.000000	1023.000000	1023.000000	2046.000000
47.419998	0.086500	51.121716	13.121353	8.618498	15.292185	14.089680	0.000000	-10.000000	-0.075000	-3.400000	1686.000000	1023.000000	1023.000000	2046.000000
47.439999	0.084790	50.110851	12.167601	8.854060	15.701787	13.387404	0.000000	-10.000000	-0.075000	-2.200000	1686.000000	1023.000000	1023.000000	2046.000000
47.459999	0.085703	50.650742	13.725068	8.151234	14.267687	14.506752	0.000000	-10.000000	-0.075000	-1.683333	1686.000000	1023.000000	1023.000000	2046.000000
47.480000	0.085157	50.327919	12.137498	8.953470	15.737947	13.499003	0.000000	-10.000000	-0.083333	-0.966667	1686.000000	1023.000000	1023.000000	2046.000000
47.500000	0.084738	50.079960	13.110864	8.460752	14.558368	13.949975	0.000000	-10.000000	-0.091667	-1.216667	1686.000000	1023.000000	1023.000000	2046.000000
47.520000	0.085640	50.613285	12.685770	8.943034	15.319593	13.664886	0.000000	-10.000000	-0.100000	-1.583333	1686.000000	1023.000000	1023.000000	2046.000000
47.540001	0.084588	49.991264	12.643749	8.910650	15.035873	13.400991	0.000000	-10.000000	-0.100000	-2.133333	1686.000000	1023.000000	1023.000000	2046.000000
47.560001	0.086182	50.933331	13.515849	8.639545	14.661643	14.116293	0.000000	-10.000000	-0.091667	-2.100000	1686.000000	1023.000000	1023.000000	2046.000000
47.580002	0.085287	50.404713	12.256861	9.117140	15.651837	13.378876	0.000000	-10.000000	-0.075000	-2.416667	1686.000000	1023.000000	1023.000000	2046.000000
47.599998	0.086636	51.201588	13.912783	8.356806	14.311681	14.620320	0.000000	-10.000000	-0.066667	-2.700000	1686.000000	1023.000000	1023.000000	2046.000000
47.619999	0.086949	51.386890	12.627191	9.178198	15.775294	13.806206	0.000000	-10.000000	-0.066667	-2.683333	1686.000000	1023.000000	1023.000000	2046.000000
47.639999	0.086761	51.275799	13.357282	8.877085	14.951979	14.089454	0.000000	-10.000000	-0.083333	-2.100000	1686.000000	1023.000000	1023.000000	2046.000000
47.660000	0.088259	52.161213	13.465181	9.048129	15.380675	14.267226	0.000000	-10.000000	-0.083333	-1.450000	1686.000000	1023.000000	1023.000000	2046.000000
47.680000	0.087161	51.511955	12.801591	9.178229	15.752708	13.779428	0.000000	-10.000000	-0.083333	-1.016667	1686.000000	1023.000000	1023.000000	2046.000000
47.700001	0.088897	52.538052	14.226197	8.553409	14.877964	14.880481	0.000000	-10.000000	-0.083333	-0.566667	1686.000000	1023.000000	1023.000000	2046.000000
47.720001	0.088092	52.062126	12.776266	9.092857	16.164484	14.028521	0.000000	-10.000000	-0.091667	-0.233333	1686.000000	1023.000000	1023.000000	2046.000000
47.740002	0.089075	52.643478	14.396628	8.397507	14.828394	15.020949	0.000000	-10.000000	-0.083333	0.000000	1686.000000	1023.000000	1023.000000	2046.000000
47.759998	0.088957	52.573811	12.937490	9.086661	16.343227	14.206429	0.000000	-10.000000	-0.083333	-0.616667	1686.000000	1023.000000	1023.000000	2046.000000
47.779999	0.089514	52.902710	14.500278	8.407495	14.948594	15.046341	0.000000	-10.000000	-0.066667	-1.550000	1686.000000	1023.000000	1023.000000	2046.000000
47.799999	0.089689	53.006489	13.192285	9.133432	16.385050	14.295722	0.000000	-10.000000	-0.075000	-3.016667	1686.000000	1023.000000	1023.000000	2046.000000
47.820000	0.090298	53.366112	14.588556	8.520516	15.163793	15.093248	0.000000	-10.000000	-0.066667	-3.866667	1686.000000	1023.000000	1023.000000	2046.000000
47.840000	0.090703	53.605747	13.432164	9.172641	16.524498	14.476442	0.000000	-10.000000	-0.058333	-4.150000	1686.000000	1023.000000	1023.000000	2046.000000
47.860001	0.091067	53.820679	14.637260	8.619498	15.388560	15.175361	0.000000	-10.000000	-0.050000	-3.800000	1686.000000	1023.000000	1023.000000	2046.000000
47.880001	0.091497	54.074844	13.611353	9.267358	16.595112	14.601024	0.000000	-10.000000	-0.050000	-3.283334	1686.000000	1023.000000	1023.000000	2046.000000
47.900002	0.091887	54.305428	14.821259	8.666856	15.475784	15.341531	0.000000	-10.000000	-0.075000	-2.633333	1686.000000	1023.000000	1023.000000	2046.000000
47.919998	0.091534	54.096779	13.529749	9.330750	16.633583	14.602698	0.000000	-10.000000	-0.091667	-2.083333	1686.000000	1023.000000	1023.000000	2046.000000
47.939999	0.091673	54.178837	14.900417	8.624716	15.261295	15.392406	0.000000	-10.000000	-0.100000	-1.616667	1686.000000	1023.000000	1023.000000	2046.000000
47.959999	0.091784	54.244488	13.565997	9.468616	16.599089	14.610788	0.000000	-10.000000	-0.091667	-1.416667	1686.000000	1023.000000	1023.000000	2046.000000
47.980000	0.092442	54.633350	14.973197	8.997050	15.262721	15.400381	0.000000	-10.000000	-0.091667	-1.283333	1686.000000	1023.000000	1023.000000	2046.000000
48.000000	0.092344	54.575546	13.636789	9.784015	16.560886	14.593856	0.000000	-10.000000	-0.083333	-1.700000	1686.000000	1023.000000	1023.000000	2046.000000
48.020000	0.092842	54.869595	15.051042	9.214018	15.240504	15.364032	0.000000	-10.000000	-0.083333	-2.233333	1686.000000	1023.000000	1023.000000	2046.000000
48.040001	0.092040	54.395348	13.656584	9.775435	16.466076	14.497253	0.000000	-10.000000	-0.066667	-2.816667	1686.000000	1023.000000	1023.000000	2046.000000
48.060001	0.090673	53.587727	14.585151	8.943201	15.065907	14.993465	0.000000	-10.000000	-0.066667	-3.116667	1686.000000	1023.000000	1023.000000	2046.000000
48.080002	0.088478	52.290215	12.977320	9.328638	15.972344	14.011913	0.000000	-10.000000	-0.066667	-3.266667	1686.000000	1023.000000	1023.000000	2046.000000
48.099998	0.086692	51.235081	13.651195	8.553321	14.679002	14.351564	0.000000	-10.000000	-0.083333	-3.050000	1686.000000	1023.000000	1023.000000	2046.000000
48.119999	0.085409	50.476456	12.426424	9.009726	15.496089	13.544214	0.000000	-10.000000	-0.091667	-2.433333	1686.000000	1023.000000	1023.000000	2046.000000
48.139999	0.084202	49.763390	12.872048	8.574849	14.618958	13.697535	0.000000	-10.000000	-0.100000	-1.383333	1686.000000	1023.000000	1023.000000	2046.000000
48.160000	0.084265	49.800743	12.508538	8.834463	14.976482	13.481260	0.000000	-10.000000	-0.100000	-0.583333	1686.000000	1023.000000	1023.000000	2046.000000
48.180000	0.082999	49.052624	12.440420	8.741088	14.595914	13.275204	0.000000	-10.000000	-0.091667	0.300000	1686.000000	1023.000000	1023.000000	2046.000000
48.200001	0.083641	49.431812	12.492185	8.836943	14.694801	13.407884	0.000000	-10.000000	-0.083333	0.566667	1686.000000	1023.000000	1023.000000	2046.000000
48.220001	0.082584	48.807232	12.349858	8.825935	14.483907	13.147532	0.000000	-10.000000	-0.075000	0.833333	1686.000000	1023.000000	1023.000000	2046.000000
48.240002	0.083439	49.312637	12.449772	8.952048	14.624480	13.286337	0.000000	-10.000000	-0.066667	0.266667	1686.000000	1023.000000	1023.000000	2046.000000
48.259998	0.082623	48.830421	12.329321	8.970244	14.493169	13.037689	0.000000	-10.000000	-0.066667	-0.583333	1686.000000	1023.000000	1023.000000	2046.000000
48.279999	0.083741	49.490856	12.829719	8.918487	14.319139	13.423512	0.000000	-10.000000	-0.066667	-1.533333	1686.000000	1023.000000	1023.000000	2046.000000
48.299999	0.083027	49.068760	12.295604	9.070717	14.672194	13.030244	0.000000	-10.000000	-0.066667	-2.150000	1686.000000	1023.000000	1023.000000	2046.000000
48.320000	0.084697	50.056190	13.051955	8.958221	14.403057	13.642957	0.000000	-10.000000	-0.058333	-2.766667	1686.000000	1023.000000	1023.000000	2046.000000
48.340000	0.083859	49.560764	12.432278	9.207145	14.770558	13.150785	0.000000	-10.000000	-0.050000	-3.500000	1686.000000	1023.000000	1023.000000	2046.000000
48.360001	0.085564	50.568451	13.405737	8.944160	14.306887	13.911669	0.000000	-10.000000	-0.058333	-3.933333	1686.000000	1023.000000	1023.000000	2046.000000
48.380001	0.084694	50.054173	12.434445	9.224432	15.025557	13.369740	0.000000	-10.000000	-0.075000	-3.850000	1686.000000	1023.000000	1023.000000	2046.000000
48.400002	0.085959	50.801781	13.617833	8.826374	14.288038	14.069535	0.000000	-10.000000	-0.075000	-3.433333	1686.000000	1023.000000	1023.000000	2046.000000
48.419998	0.085058	50.269230	12.475493	9.137822	15.199612	13.456302	0.000000	-10.000000	-0.066667	-3.116667	1686.000000	1023.000000	1023.000000	2046.000000
48.439999	0.086346	51.030556	13.780981	8.532093	14.353206	14.364274	0.000000	-10.000000	-0.058333	-3.016667	1686.000000	1023.000000	1023.000000	2046.000000
48.459999	0.085416	50.481045	12.469142	9.020975	15.414626	13.576301	0.000000	-10.000000	-0.066667	-3.033333	1686.000000	1023.000000	1023.000000	2046.000000
48.480000	0.086570	51.162621	13.915163	8.323388	14.369262	14.554809	0.000000	-10.000000	-0.075000	-3.083333	1686.000000	1023.000000	1023.000000	2046.000000
48.500000	0.086059	50.860874	12.612136	8.967581	15.520097	13.761061	0.000000	-10.000000	-0.075000	-3.200000	1686.000000	1023.000000	1023.000000	2046.000000
48.520000	0.086951	51.387966	14.046919	8.349388	14.423800	14.567859	0.000000	-10.000000	-0.075000	-3.400000	1686.000000	1023.000000	1023.000000	2046.000000
48.540001	0.086481	51.110504	12.770949	8.983551	15.578644	13.777362	0.000000	-10.000000	-0.075000	-3.616667	1686.000000	1023.000000	1023.000000	2046.000000
48.560001	0.087623	51.785130	14.210862	8.358827	14.528055	14.687386	0.000000	-10.000000	-0.075000	-3.700000	1686.000000	1023.000000	1023.000000	2046.000000
48.580002	0.086945	51.384296	12.923690	8.989976	15.611062	13.859570	0.000000	-10.000000	-0.083333	-3.566667	1686.000000	1023.000000	1023.000000	2046.000000
48.599998	0.088210	52.132206	14.338446	8.434539	14.614078	14.745145	0.000000	-10.000000	-0.075000	-3.300000	1686.000000	1023.000000	1023.000000	2046.000000
48.619999	0.087497	51.711002	13.065817	8.983256	15.675521	13.986409	0.000000	-10.000000	-0.066667	-3.083333	1686.000000	1023.000000	1023.000000	2046.000000
48.639999	0.088621	52.374969	14.380220	8.574347	14.722360	14.698043	0.000000	-10.000000	-0.058333	-3.116667	1682.666626	1023.000000	1023.000000	2046.000000
48.660000	0.087896	51.946484	13.407084	8.958494	15.532070	14.048834	0.000000	-10.000000	-0.066667	-3.233333	1675.833374	1023.000000	1023.000000	2046.000000
48.680000	0.089167	52.697704	13.982640	8.929697	15.344645	14.440722	0.000000	-10.000000	-0.083333	-3.266667	1668.666626	1023.000000	1023.000000	2046.000000
48.700001	0.088851	52.510654	13.883963	8.960674	15.393926	14.272093	0.000000	-10.000000	-0.091667	-3.083333	1664.333374	1023.000000	1023.000000	2046.000000
48.720001	0.089403	52.837009	13.543674	9.219841	15.804286	14.269208	0.000000	-10.000000	-0.100000	-2.783333	1663.333374	1023.000000	1023.000000	2046.000000
48.740002	0.089913	53.138317	14.489112	8.721798	15.036070	14.891336	0.000000	-10.000000	-0.100000	-2.416667	1662.333374	1023.000000	1023.000000	2046.000000
48.759998	0.089407	52.839260	13.262728	9.294426	15.995235	14.286872	0.000000	-10.000000	-0.083333	-2.133333	1661.666626	1023.000000	1023.000000	2046.000000
48.779999	0.089806	53.075146	14.553128	8.595620	14.857882	15.068516	0.000000	-10.000000	-0.083333	-1.950000	1661.166626	1023.000000	1023.000000	2046.000000
48.799999	0.089091	52.652905	13.332350	9.365410	15.777066	14.178080	0.000000	-10.000000	-0.075000	-1.966667	1661.000000	1023.000000	1023.000000	2046.000000
48.820000	0.090236	53.329262	14.641648	8.943964	14.742208	15.001442	0.000000	-10.000000	-0.083333	-2.133333	1660.833374	1023.000000	1023.000000	2046.000000
48.840000	0.089381	52.824104	13.326996	9.611532	15.751500	14.134074	0.000000	-10.000000	-0.075000	-2.550000	1660.166626	1023.000000	1023.000000	2046.000000
48.860001	0.090289	53.360889	14.695088	9.068694	14.678710	14.918398	0.000000	-10.000000	-0.075000	-2.983333	1659.166626	1023.000000	1023.000000	2046.000000
48.880001	0.089281	52.764809	13.356955	9.632767	15.710805	14.064282	0.000000	-10.000000	-0.066667	-3.466667	1658.000000	1023.000000	1023.000000	2046.000000
48.900002	0.087780	51.878086	13.975842	9.027688	14.686858	14.187698	0.000000	-10.000000	-0.066667	-4.000000	1656.833374	1023.000000	1023.000000	2046.000000
48.919998	0.085780	50.695747	13.027274	9.113272	14.931823	13.623380	0.000000	-10.000000	-0.058333	-4.316667	1655.666626	1023.000000	1023.000000	2046.000000
48.939999	0.083163	49.149216	12.646764	8.760262	14.496747	13.245442	0.000000	-10.000000	-0.075000	-4.016667	1654.166626	1023.000000	1023.000000	2046.000000
48.959999	0.082587	48.808949	12.748798	8.565567	14.139853	13.354731	0.000000	-10.000000	-0.083333	-3.100000	1652.833374	1023.000000	1023.000000	2046.000000
48.980000	0.080729	47.710602	11.920619	8.599945	14.376866	12.813171	0.000000	-10.000000	-0.100000	-1.666667	1651.666626	1023.000000	1023.000000	2046.000000
49.000000	0.081090	47.924324	12.684780	8.271332	13.643537	13.324674	0.000000	-10.000000	-0.091667	-0.666667	1651.166626	1023.000000	1023.000000	2046.000000
49.020000	0.079615	47.052605	11.519311	8.638243	14.300003	12.595046	0.000000	-10.000000	-0.075000	0.000000	1651.000000	1023.000000	1023.000000	2046.000000
49.040001	0.080150	47.368671	12.710629	8.103847	13.219617	13.334579	0.000000	-10.000000	-0.058333	-0.600000	1651.000000	1023.000000	1023.000000	2046.000000
49.060001	0.078987	46.681232	11.396167	8.670033	14.111405	12.503629	0.000000	-10.000000	-0.050000	-1.483333	1651.000000	1023.000000	1023.000000	2046.000000
49.080002	0.079708	47.107243	12.617684	8.099456	13.149792	13.240312	0.000000	-10.000000	-0.050000	-2.800000	1650.833374	1023.000000	1023.000000	2046.000000
49.099998	0.078786	46.562321	11.357134	8.713879	14.053608	12.437703	0.000000	-10.000000	-0.050000	-3.950000	1650.166626	1023.000000	1023.000000	2046.000000
49.119999	0.079635	47.064503	12.700453	8.142883	13.039623	13.181543	0.000000	-10.000000	-0.050000	-5.033333	1649.000000	1023.000000	1023.000000	2046.000000
49.139999	0.079152	46.778732	11.477865	8.759131	14.052145	12.489590	0.000000	-10.000000	-0.050000	-5.766667	1647.333374	1023.000000	1023.000000	2046.000000
49.160000	0.080092	47.334297	12.700618	8.310551	13.193671	13.129458	0.000000	-10.000000	-0.050000	-6.200000	1645.500000	1023.000000	1023.000000	2046.000000
49.180000	0.080009	47.285557	11.649331	8.892469	14.146230	12.597528	0.000000	-10.000000	-0.050000	-6.500000	1643.500000	1023.000000	1023.000000	2046.000000
49.200001	0.080750	47.723095	12.784419	8.418493	13.319529	13.200655	0.000000	-10.000000	-0.050000	-6.616667	1641.166626	1023.000000	1023.000000	2046.000000
49.220001	0.080499	47.574726	11.780267	8.892064	14.197064	12.705331	0.000000	-10.000000	-0.058333	-6.533333	1638.833374	1023.000000	1023.000000	2046.000000
49.240002	0.080855	47.785175	12.796674	8.361876	13.420693	13.205933	0.000000	-10.000000	-0.058333	-6.283333	1636.500000	1023.000000	1023.000000	2046.000000
49.259998	0.080677	47.680256	11.946256	8.784806	14.205216	12.743976	0.000000	-10.000000	-0.058333	-6.166667	1634.500000	1023.000000	1023.000000	2046.000000
49.279999	0.080610	47.640644	12.550458	8.358772	13.743085	12.988330	0.000000	-10.000000	-0.050000	-6.033333	1632.500000	1023.000000	1023.000000	2046.000000
49.299999	0.080832	47.771503	12.281702	8.588013	14.043932	12.857858	0.000000	-10.000000	-0.058333	-5.866667	1630.500000	1023.000000	1023.000000	2046.000000
49.320000	0.080500	47.575504	12.365229	8.399266	13.976957	12.834053	0.000000	-10.000000	-0.066667	-5.633334	1628.500000	1023.000000	1023.000000	2046.000000
49.340000	0.081210	47.995255	12.630454	8.402291	13.886299	13.076211	0.000000	-10.000000	-0.075000	-5.466667	1626.500000	1023.000000	1023.000000	2046.000000
49.360001	0.080742	47.718716	12.240121	8.449994	14.221339	12.807262	0.000000	-10.000000	-0.075000	-5.400000	1624.500000	1023.000000	1023.000000	2046.000000
49.380001	0.081707	48.289028	13.018229	8.158284	13.717288	13.395227	0.000000	-10.000000	-0.066667	-5.533333	1622.833374	1023.000000	1023.000000	2046.000000
49.400002	0.080903	47.813519	12.202644	8.445959	14.343098	12.821815	0.000000	-10.000000	-0.058333	-5.983333	1621.166626	1023.000000	1023.000000	2046.000000
49.419998	0.082007	48.466305	13.331711	7.922069	13.549664	13.662862	0.000000	-10.000000	-0.050000	-6.700000	1619.333374	1023.000000	1023.000000	2046.000000
49.439999	0.081548	48.194817	12.170601	8.469585	14.537242	13.017389	0.000000	-10.000000	-0.050000	-7.483333	1617.000000	1023.000000	1023.000000	2046.000000
49.459999	0.082007	48.466270	13.129020	8.087779	13.840775	13.408697	0.000000	-10.000000	-0.041667	-8.250000	1614.333374	1023.000000	1023.000000	2046.000000
49.480000	0.081851	48.373665	12.363348	8.523173	14.489980	12.997162	0.000000	-10.000000	-0.025000	-9.016666	1611.500000	1023.000000	1023.000000	2046.000000
49.500000	0.081666	48.264572	12.826643	8.276457	14.116315	13.045157	0.000000	-10.000000	0.000000	-9.650001	1608.333374	1023.000000	1023.000000	2046.000000
49.520000	0.081972	48.445324	12.829383	8.378923	14.120675	13.116344	0.000000	-10.000000	0.008333	-10.116667	1605.166626	1023.000000	1023.000000	2046.000000
49.540001	0.081314	48.056358	12.365600	8.398034	14.442570	12.850155	0.000000	-10.000000	0.008333	-10.450000	1601.833374	1023.000000	1023.000000	2046.000000
49.560001	0.081979	48.449757	13.292695	8.038251	13.635020	13.483789	0.000000	-10.000000	0.000000	-10.733334	1598.500000	1023.000000	1023.000000	2046.000000
49.580002	0.081215	47.998196	12.245797	8.377914	14.416167	12.958319	0.000000	-10.000000	0.000000	-10.800000	1594.833374	1023.000000	1023.000000	2046.000000
49.599998	0.081923	48.416382	13.319810	7.919379	13.551115	13.626079	0.000000	-10.000000	0.000000	-10.750000	1591.333374	1023.000000	1023.000000	2046.000000
49.619999	0.081174	47.974010	12.224735	8.385872	14.393129	12.970275	0.000000	-10.000000	0.000000	-10.666667	1587.666626	1023.000000	1023.000000	2046.000000
49.639999	0.081682	48.274189	13.296415	7.883173	13.515507	13.579092	0.000000	-10.000000	0.000000	-10.600000	1584.166626	1023.000000	1023.000000	2046.000000
49.660000	0.080879	47.799290	12.179253	8.393750	14.356460	12.869829	0.000000	-10.000000	0.000000	-10.633333	1580.500000	1023.000000	1023.000000	2046.000000
49.680000	0.081637	48.247372	13.311807	7.817039	13.489711	13.628816	0.000000	-10.000000	0.000000	-10.666667	1576.833374	1023.000000	1023.000000	2046.000000
49.700001	0.080861	47.788570	12.153280	8.428782	14.324824	12.881684	0.000000	-10.000000	0.000000	-10.616667	1573.333374	1023.000000	1023.000000	2046.000000
49.720001	0.081300	48.048496	13.176254	7.927603	13.545936	13.398704	0.000000	-10.000000	0.000000	-10.450000	1569.666626	1023.000000	1023.000000	2046.000000
49.740002	0.080818	47.763309	12.253219	8.460100	14.232703	12.817289	0.000000	-10.000000	0.000000	-10.166667	1566.333374	1023.000000	1023.000000	2046.000000
49.759998	0.080920	47.823788	12.923291	8.102973	13.747962	13.049561	0.000000	-10.000000	0.000000	-10.233334	1562.833374	1023.000000	1023.000000	2046.000000
49.779999	0.080916	47.821205	12.375431	8.427025	14.160245	12.858504	0.000000	-10.000000	0.000000	-10.333333	1559.500000	1023.000000	1023.000000	2046.000000
49.799999	0.080949	47.840672	12.803364	8.201729	13.865765	12.969813	0.000000	-10.000000	0.000000	-10.733334	1556.000000	1023.000000	1023.000000	2046.000000
49.820000	0.080663	47.671940	12.467051	8.392808	13.962033	12.850046	0.000000	-10.000000	0.000000	-11.150001	1552.500000	1023.000000	1023.000000	2046.000000
49.840000	0.080062	47.316837	12.498322	8.230364	13.902937	12.685212	0.000000	-10.000000	0.000000	-11.700000	1548.833374	1023.000000	1023.000000	2046.000000
49.860001	0.080195	47.394997	12.660347	8.225039	13.616152	12.893457	0.000000	-10.000000	0.000000	-12.366667	1545.000000	1023.000000	1023.000000	2046.000000
49.880001	0.079681	47.091648	12.360434	8.258697	13.880855	12.591662	0.000000	-10.000000	0.008333	-13.083334	1540.666626	1023.000000	1023.000000	2046.000000
49.900002	0.080285	47.448437	12.555448	8.191906	13.664179	13.036905	0.000000	-10.000000	0.033333	-13.800000	1536.333374	1023.000000	1023.000000	2046.000000
49.919998	0.079213	46.814877	12.231087	8.330507	13.711816	12.541466	0.000000	-10.000000	0.050000	-14.533334	1531.666626	1023.000000	1023.000000	2046.000000
49.939999	0.079225	46.821835	12.495996	8.412284	13.181525	12.732032	0.000000	-10.000000	0.075000	-15.316667	1526.833374	1023.000000	1023.000000	2046.000000
49.959999	0.077702	45.921684	11.747979	8.466579	13.481624	12.225502	0.000000	-10.000000	0.100000	-16.366667	1521.666626	1023.000000	1023.000000	2046.000000
49.980000	0.077480	45.790718	12.385699	8.164675	12.630586	12.609756	0.000000	-10.000000	0.141667	-17.549999	1516.166626	1023.000000	1023.000000	2046.000000
50.000000	0.075944	44.882664	11.530051	8.352375	13.086223	11.914016	0.000000	-10.000000	0.175000	-18.850000	1510.500000	1023.000000	1023.000000	2046.000000
50.020000	0.074885	44.256920	12.095729	7.848349	12.095065	12.217775	0.000000	-10.000000	0.208333	-20.200001	1504.166626	1023.000000	1023.000000	2046.000000
50.040001	0.071685	42.365677	10.769548	7.951601	12.421693	11.222834	0.000000	-10.000000	0.233333	-21.183334	1497.333374	1023.000000	1023.000000	2046.000000
50.060001	0.069455	41.048100	11.044450	7.338806	11.281540	11.383306	0.000000	-10.000000	0.266667	-21.683334	1490.166626	1023.000000	1023.000000	2046.000000
50.080002	0.066457	39.276089	9.708613	7.354988	11.659516	10.552972	0.000000	-10.000000	0.283333	-21.950001	1483.000000	1023.000000	1023.000000	2046.000000
50.099998	0.065158	38.508610	10.265508	6.852216	10.587188	10.803697	0.000000	-10.000000	0.300000	-22.250000	1475.666626	1023.000000	1023.000000	2046.000000
50.119999	0.062901	37.174412	9.110291	7.061232	11.069391	9.933499	0.000000	-10.000000	0.300000	-22.916666	1468.333374	1023.000000	1023.000000	2046.000000
50.139999	0.062115	36.709984	9.738345	6.743207	10.090838	10.137591	0.000000	-10.000000	0.316667	-23.666666	1460.666626	1023.000000	1023.000000	2046.000000
50.160000	0.060368	35.677532	8.759571	6.886494	10.590137	9.441330	0.000000	-10.000000	0.333333	-24.400000	1453.000000	1023.000000	1023.000000	2046.000000
50.180000	0.059783	35.331711	9.420093	6.479228	9.657775	9.774616	0.000000	-10.000000	0.366667	-25.033335	1444.666626	1023.000000	1023.000000	2046.000000
50.200001	0.058197	34.394363	8.340271	6.705430	10.276317	9.072346	0.000000	-10.000000	0.383333	-25.416668	1436.333374	1023.000000	1023.000000	2046.000000
50.220001	0.057792	34.155010	9.179546	6.311922	9.268290	9.395251	0.000000	-10.000000	0.408333	-26.016666	1427.666626	1023.000000	1023.000000	2046.000000
50.240002	0.056350	33.302757	8.124963	6.632042	9.895130	8.650622	0.000000	-10.000000	0.425000	-26.450001	1419.166626	1023.000000	1023.000000	2046.000000
50.259998	0.056397	33.330837	9.123541	6.102952	8.932200	9.172144	0.000000	-10.000000	0.450000	-27.016666	1410.333374	1023.000000	1023.000000	2046.000000
50.279999	0.055608	32.864353	8.087691	6.585561	9.661101	8.530001	0.000000	-10.000000	0.475000	-27.433334	1401.333374	1023.000000	1023.000000	2046.000000
50.299999	0.055870	33.019436	9.084252	6.184318	8.812022	8.938846	0.000000	-10.000000	0.491667	-27.983334	1392.000000	1023.000000	1023.000000	2046.000000
50.320000	0.055045	32.531532	8.123502	6.660949	9.414765	8.332317	0.000000	-10.000000	0.516667	-28.549999	1382.666626	1023.000000	1023.000000	2046.000000
50.340000	0.055284	32.673107	9.082005	6.247419	8.532783	8.810900	0.000000	-10.000000	0.550000	-29.200001	1373.166626	1023.000000	1023.000000	2046.000000
50.360001	0.054358	32.125725	8.023470	6.704663	9.180291	8.217302	0.000000	-10.000000	0.583333	-29.800001	1363.500000	1023.000000	1023.000000	2046.000000
50.380001	0.054141	31.997513	8.802047	6.284575	8.447186	8.463706	0.000000	-10.000000	0.608333	-30.466667	1353.500000	1023.000000	1023.000000	2046.000000
50.400002	0.053228	31.457674	7.953379	6.693930	8.841329	7.969037	0.000000	-10.000000	0.616667	-31.066668	1343.333374	1023.000000	1023.000000	2046.000000
50.419998	0.052947	31.291811	8.518245	6.295753	8.381680	8.096134	0.000000	-10.000000	0.650000	-31.766666	1333.000000	1023.000000	1023.000000	2046.000000
50.439999	0.052187	30.842758	7.901506	6.600857	8.559538	7.780858	0.000000	-10.000000	0.675000	-32.266666	1322.333374	1023.000000	1023.000000	2046.000000
50.459999	0.051885	30.663994	8.264052	6.374773	8.297427	7.727742	0.000000	-10.000000	0.708333	-32.600002	1311.500000	1023.000000	1023.000000	2046.000000
50.480000	0.051453	30.408819	8.043429	6.570614	8.144822	7.649952	0.000000	-10.000000	0.716667	-32.916668	1300.500000	1023.000000	1023.000000	2046.000000
50.500000	0.050794	30.019005	7.956477	6.366803	8.228715	7.467009	0.000000	-10.000000	0.725000	-33.216667	1289.500000	1023.000000	1023.000000	2046.000000
50.520000	0.050470	29.828012	8.140990	6.406686	7.711455	7.568881	0.000000	-10.000000	0.733333	-33.500000	1278.500000	1023.000000	1023.000000	2046.000000
50.540001	0.049741	29.397154	7.823409	6.330816	7.996497	7.246433	0.000000	-10.000000	0.741667	-33.533333	1267.333374	1023.000000	1023.000000	2046.000000
50.560001	0.049345	29.162611	7.910099	6.408571	7.549405	7.294537	0.000000	-10.000000	0.750000	-33.616669	1256.166626	1023.000000	1023.000000	2046.000000
50.580002	0.048756	28.815029	7.803258	6.294959	7.704313	7.012500	0.000000	-10.000000	0.750000	-33.883335	1245.000000	1023.000000	1023.000000	2046.000000
50.599998	0.048276	28.531132	7.674397	6.380879	7.465607	7.010248	0.000000	-10.000000	0.750000	-34.100002	1233.666626	1023.000000	1023.000000	2046.000000
50.619999	0.047600	28.131525	7.675304	6.158323	7.498031	6.799867	0.000000	-10.000000	0.750000	-34.200001	1222.333374	1023.000000	1023.000000	2046.000000
50.639999	0.046969	27.758787	7.615431	6.201467	7.147049	6.794841	0.000000	-10.000000	0.750000	-33.916668	1210.833374	1023.000000	1023.000000	2046.000000
50.660000	0.046104	27.247301	7.438729	6.045699	7.320148	6.442726	0.000000	-10.000000	0.766667	-33.850002	1199.500000	1023.000000	1023.000000	2046.000000
50.680000	0.045648	26.977726	7.444533	6.062338	6.923026	6.547829	0.000000	-10.000000	0.766667	-33.833332	1188.166626	1023.000000	1023.000000	2046.000000
50.700001	0.044875	26.521360	7.304788	5.880005	7.092183	6.244384	0.000000	-10.000000	0.766667	-34.066666	1176.833374	1023.000000	1023.000000	2046.000000
50.720001	0.044254	26.154190	7.049940	6.010450	6.911671	6.182130	0.000000	-10.000000	0.766667	-34.000000	1165.500000	1023.000000	1023.000000	2046.000000
50.740002	0.043654	25.799297	7.299631	5.713085	6.739901	6.046681	0.000000	-10.000000	0.800000	-34.000000	1154.166626	1023.000000	1023.000000	2046.000000
50.759998	0.042856	25.328156	6.805542	5.929535	6.768639	5.824439	0.000000	-10.000000	0.816667	-33.933334	1142.833374	1023.000000	1023.000000	2046.000000
50.779999	0.042344	25.025589	7.184518	5.536709	6.472837	5.831524	0.000000	-10.000000	0.800000	-33.966667	1131.500000	1023.000000	1023.000000	2046.000000
50.799999	0.041447	24.494913	6.558829	5.766340	6.605381	5.564363	0.000000	-10.000000	0.766667	-34.116665	1120.166626	1023.000000	1023.000000	2046.000000
50.820000	0.040988	24.223885	7.031385	5.368970	6.235489	5.588040	0.000000	-10.000000	0.766667	-34.083332	1108.833374	1023.000000	1023.000000	2046.000000
50.840000	0.040046	23.667433	6.384553	5.651090	6.379108	5.252683	0.000000	-10.000000	0.783333	-34.200001	1097.500000	1023.000000	1023.000000	2046.000000
50.860001	0.039529	23.361906	6.762747	5.252367	6.088456	5.258336	0.000000	-10.000000	0.783333	-34.083336	1086.166626	1023.000000	1023.000000	2046.000000
50.880001	0.038547	22.781479	6.212668	5.478362	6.098330	4.992119	0.000000	-10.000000	0.766667	-34.233334	1067.166626	1023.000000	1023.000000	2046.000000
50.900002	0.037928	22.415554	6.465691	5.130617	5.934537	4.884709	0.000000	-10.000000	0.766667	-34.333336	1048.166626	1023.000000	1023.000000	2046.000000
50.919998	0.037400	22.103456	6.102553	5.303849	5.847235	4.849819	0.000000	-10.000000	0.800000	-34.516666	1029.166626	1023.000000	1023.000000	2046.000000
50.939999	0.037200	21.985207	6.513242	4.968735	5.547042	4.956187	0.000000	-10.000000	0.833333	-34.616669	1021.666687	1023.000000	1023.000000	2046.000000
50.959999	0.036130	21.353125	5.762987	5.193525	5.728069	4.668543	0.000000	-10.000000	0.850000	-34.700001	1018.000000	1023.000000	1023.000000	2046.000000
50.980000	0.035170	20.785563	6.082548	4.728499	5.298318	4.676198	0.000000	-10.000000	0.833333	-34.666668	1014.000000	1023.000000	1023.000000	2046.000000
51.000000	0.033954	20.066650	5.461391	4.889343	5.318913	4.397002	0.000000	-10.000000	0.816667	-34.550003	1006.166687	1023.000000	1023.000000	2046.000000
51.020000	0.033234	19.641237	5.611579	4.514198	5.203640	4.311821	0.000000	-10.000000	0.800000	-34.533337	994.500000	1023.000000	1023.000000	2046.000000
51.040001	0.032699	19.325380	5.059325	4.644185	5.298091	4.323780	0.000000	-10.000000	0.783333	-34.133335	983.000000	1023.000000	1023.000000	2046.000000
51.060001	0.031992	18.907410	5.419829	4.383878	4.963997	4.139706	0.000000	-10.000000	0.766667	-33.866669	971.666687	1023.000000	1023.000000	2046.000000
51.080002	0.031277	18.484762	4.976862	4.645929	4.838124	4.023848	0.000000	-10.000000	0.741667	-33.516666	960.333313	1023.000000	1023.000000	2046.000000
51.099998	0.030109	17.794636	5.116396	4.305080	4.504257	3.868902	0.000000	-10.000000	0.741667	-33.483334	949.166687	1023.000000	1023.000000	2046.000000
51.119999	0.028339	16.748400	4.456554	4.331900	4.347979	3.611968	0.000000	-10.000000	0.750000	-33.566666	938.000000	1023.000000	1023.000000	2046.000000
51.139999	0.026667	15.759936	4.398923	3.846023	4.178534	3.336456	0.000000	-10.000000	0.791667	-33.799999	926.833313	1023.000000	1023.000000	2046.000000
51.160000	0.024935	14.736632	3.912194	3.834883	3.892676	3.096880	0.000000	-10.000000	0.783333	-34.083332	915.500000	1023.000000	1023.000000	2046.000000
51.180000	0.023425	13.844027	3.850457	3.483404	3.725787	2.784379	0.000000	-10.000000	0.766667	-33.783333	904.166687	1023.000000	1023.000000	2046.000000
51.200001	0.021789	12.877328	3.517628	3.391029	3.244654	2.724017	0.000000	-10.000000	0.708333	-32.850002	892.833313	1023.000000	1023.000000	2046.000000
51.220001	0.019687	11.634891	3.005218	2.967161	3.342633	2.319878	0.000000	-10.000000	0.716667	-32.400002	882.000000	1023.000000	1023.000000	2046.000000
51.240002	0.017550	10.372040	2.636408	2.784032	2.745074	2.206527	0.000000	-10.000000	0.708333	-32.299999	871.166687	1023.000000	1023.000000	2046.000000
51.259998	0.015350	9.071873	2.159025	2.364362	2.812775	1.735710	0.000000	-10.000000	0.733333	-32.833336	860.500000	1023.000000	1023.000000	2046.000000
[truncated: 1,591,065 more chars]
