# Supplementary material for: Effect of Electrode Belt and Body Positions on Regional Pulmonary Ventilation- and Perfusion-Related Impedance Changes Measured by Electric Impedance Tomography
Source: PLoS One. 2016 Jun 2;11(6):e0155913. doi: 10.1371/journal.pone.0155913 (PMC4890811; doi:10.1371/journal.pone.0155913)
Supplement: S1 Dataset — (ZIP) [file pone.0155913.s001.zip › Dataset/Fp13-stan-4i.txt]

Patient Name:	Fp13
Registry:	Fp13
Investigator:	 
Diagnosys:	 
Notes:	st�ende4i           
Sample Rate [Hz]:	50.07
Time Base 	Pixels Mean 	Pixels Sum 	UPPER RIGHT		UPPER LEFT		LOWER RIGHT		LOWER LEFT		QRS	ETCO2	Paw	Flow (L/min)	Volume	Analog1	Analog2	AnalogSum
0.000000	-0.030736	-18.165169	-6.870548	-5.742899	-4.317548	-1.234173	0.000000	-10.000000	-0.100000	10.183333	52.000000	1023.000000	1023.000000	2046.000000
0.020000	-0.030607	-18.088593	-7.043940	-5.423335	-4.110445	-1.510872	0.000000	-10.000000	-0.100000	10.783334	42.000000	1023.000000	1023.000000	2046.000000
0.040000	-0.029591	-17.488249	-6.829985	-5.477810	-4.280334	-0.900119	0.000000	-10.000000	-0.108333	11.250000	32.833332	1023.000000	1023.000000	2046.000000
0.060000	-0.028418	-16.794823	-6.672359	-5.551532	-3.985756	-0.585176	0.000000	-10.000000	-0.116667	11.550000	24.833334	1023.000000	1023.000000	2046.000000
0.080000	-0.028257	-16.700159	-6.917284	-5.078287	-3.679476	-1.025112	0.000000	-10.000000	-0.125000	11.866667	28.166666	1023.000000	1023.000000	2046.000000
0.100000	-0.028051	-16.578094	-6.867549	-5.370765	-3.969458	-0.370322	0.000000	-10.000000	-0.133333	12.033334	32.000000	1023.000000	1023.000000	2046.000000
0.120000	-0.027000	-15.956939	-6.659537	-5.506155	-3.810199	0.018952	0.000000	-10.000000	-0.150000	12.483334	36.000000	1023.000000	1023.000000	2046.000000
0.140000	-0.026702	-15.780995	-6.961759	-5.081825	-3.534803	-0.202608	0.000000	-10.000000	-0.158333	13.033334	40.166668	1023.000000	1023.000000	2046.000000
0.160000	-0.026089	-15.418838	-6.962346	-5.016808	-3.742748	0.303064	0.000000	-10.000000	-0.175000	13.900001	44.500000	1023.000000	1023.000000	2046.000000
0.180000	-0.025116	-14.843333	-6.798992	-5.101155	-3.559387	0.616201	0.000000	-10.000000	-0.175000	14.400001	49.166668	1023.000000	1023.000000	2046.000000
0.200000	-0.024859	-14.691639	-7.054660	-4.743758	-3.226370	0.333149	0.000000	-10.000000	-0.200000	14.950000	54.000000	1023.000000	1023.000000	2046.000000
0.220000	-0.024020	-14.195668	-6.925781	-4.660179	-3.465311	0.855602	0.000000	-10.000000	-0.216667	15.433333	58.833332	1023.000000	1023.000000	2046.000000
0.240000	-0.023413	-13.836967	-7.033207	-4.585158	-3.142173	0.923571	0.000000	-10.000000	-0.250000	16.283333	63.833332	1023.000000	1023.000000	2046.000000
0.260000	-0.024003	-14.185684	-7.485241	-4.227022	-3.149528	0.676107	0.000000	-10.000000	-0.266667	17.116667	69.000000	1023.000000	1023.000000	2046.000000
0.280000	-0.023788	-14.058942	-7.435550	-4.231923	-3.509626	1.118157	0.000000	-10.000000	-0.283333	18.116667	74.666664	1023.000000	1023.000000	2046.000000
0.300000	-0.023450	-13.859117	-7.516836	-4.033477	-3.229422	0.920618	0.000000	-10.000000	-0.300000	19.150000	80.500000	1023.000000	1023.000000	2046.000000
0.320000	-0.023188	-13.703850	-7.722624	-3.686131	-3.053746	0.758651	0.000000	-10.000000	-0.333333	20.266666	86.833336	1023.000000	1023.000000	2046.000000
0.340000	-0.022115	-13.070203	-7.489445	-3.556941	-3.273127	1.249310	0.000000	-10.000000	-0.366667	21.300001	93.333336	1023.000000	1023.000000	2046.000000
0.360000	-0.020647	-12.202109	-7.268354	-3.336982	-2.944913	1.348140	0.000000	-10.000000	-0.408333	22.233334	100.333336	1023.000000	1023.000000	2046.000000
0.380000	-0.020049	-11.849107	-7.323664	-2.915114	-2.724543	1.114214	0.000000	-10.000000	-0.433333	22.866667	107.500000	1023.000000	1023.000000	2046.000000
0.400000	-0.018777	-11.097042	-7.281949	-2.636145	-2.720087	1.541138	0.000000	-10.000000	-0.441667	23.416668	115.166664	1023.000000	1023.000000	2046.000000
0.420000	-0.017238	-10.187513	-6.900486	-2.629607	-2.609456	1.952036	0.000000	-10.000000	-0.441667	23.900000	123.000000	1023.000000	1023.000000	2046.000000
0.440000	-0.016567	-9.791009	-6.860184	-2.308107	-2.229512	1.606794	0.000000	-10.000000	-0.433333	24.400000	131.000000	1023.000000	1023.000000	2046.000000
0.460000	-0.015355	-9.074681	-6.816433	-2.220047	-2.009848	1.971647	0.000000	-10.000000	-0.433333	24.466667	139.000000	1023.000000	1023.000000	2046.000000
0.480000	-0.013902	-8.215856	-6.301911	-2.292760	-2.148205	2.527020	0.000000	-10.000000	-0.425000	24.216667	147.000000	1023.000000	1023.000000	2046.000000
0.500000	-0.012311	-7.275628	-5.986373	-2.224783	-1.752434	2.687963	0.000000	-10.000000	-0.433333	24.066668	155.000000	1023.000000	1023.000000	2046.000000
0.520000	-0.011458	-6.771856	-5.904100	-1.992553	-1.425616	2.550413	0.000000	-10.000000	-0.441667	24.400000	163.000000	1023.000000	1023.000000	2046.000000
0.540000	-0.010046	-5.937118	-5.795743	-1.885689	-1.256604	3.000918	0.000000	-10.000000	-0.458333	24.716667	171.166672	1023.000000	1023.000000	2046.000000
0.560000	-0.008099	-4.786761	-5.220437	-2.023233	-1.208927	3.665836	0.000000	-10.000000	-0.475000	25.250000	179.500000	1023.000000	1023.000000	2046.000000
0.580000	-0.006711	-3.966193	-4.985150	-1.929131	-0.667604	3.615691	0.000000	-10.000000	-0.483333	25.283335	187.833328	1023.000000	1023.000000	2046.000000
0.600000	-0.005728	-3.384993	-4.833497	-1.824413	-0.326077	3.598995	0.000000	-10.000000	-0.508333	25.883333	196.333328	1023.000000	1023.000000	2046.000000
0.620000	-0.004301	-2.542164	-4.447250	-1.934202	-0.302061	4.141350	0.000000	-10.000000	-0.525000	26.183334	204.833328	1023.000000	1023.000000	2046.000000
0.640000	-0.002693	-1.591665	-3.874553	-2.136564	-0.117377	4.536829	0.000000	-10.000000	-0.575000	27.049999	213.666672	1023.000000	1023.000000	2046.000000
0.660000	-0.001855	-1.096037	-3.724436	-1.989850	0.310688	4.307560	0.000000	-10.000000	-0.600000	28.016666	222.500000	1023.000000	1023.000000	2046.000000
0.680000	-0.000773	-0.456610	-3.536575	-1.984967	0.328640	4.736292	0.000000	-10.000000	-0.616667	28.883333	231.666672	1023.000000	1023.000000	2046.000000
0.700000	0.001066	0.629913	-3.040347	-2.138604	0.568511	5.240353	0.000000	-10.000000	-0.600000	29.333334	241.000000	1023.000000	1023.000000	2046.000000
0.720000	0.001740	1.028119	-2.883714	-1.877386	0.884143	4.905077	0.000000	-10.000000	-0.591667	29.200001	250.666672	1023.000000	1023.000000	2046.000000
0.740000	0.003020	1.784844	-2.670139	-1.855094	0.918420	5.391657	0.000000	-10.000000	-0.575000	28.850000	260.500000	1023.000000	1023.000000	2046.000000
0.760000	0.004935	2.916804	-2.205762	-1.893711	1.216954	5.799324	0.000000	-10.000000	-0.575000	28.533335	270.333344	1023.000000	1023.000000	2046.000000
0.780000	0.005918	3.497756	-2.043342	-1.701241	1.637196	5.605142	0.000000	-10.000000	-0.575000	28.533335	280.000000	1023.000000	1023.000000	2046.000000
0.800000	0.007234	4.275112	-1.758646	-1.601630	1.643478	5.991910	0.000000	-10.000000	-0.591667	28.750000	289.333344	1023.000000	1023.000000	2046.000000
0.820000	0.009345	5.523067	-1.209257	-1.603167	1.955170	6.380320	0.000000	-10.000000	-0.600000	28.983334	298.833344	1023.000000	1023.000000	2046.000000
0.840000	0.010521	6.218112	-0.985356	-1.359059	2.352988	6.209539	0.000000	-10.000000	-0.600000	29.000000	308.500000	1023.000000	1023.000000	2046.000000
0.860000	0.012170	7.192631	-0.553761	-1.269477	2.325518	6.690351	0.000000	-10.000000	-0.600000	29.216667	318.166656	1023.000000	1023.000000	2046.000000
0.880000	0.014420	8.522451	-0.091887	-1.135843	2.866358	6.883824	0.000000	-10.000000	-0.608333	29.500000	327.833344	1023.000000	1023.000000	2046.000000
0.900000	0.015741	9.302842	0.140842	-0.861536	3.163929	6.859607	0.000000	-10.000000	-0.616667	29.750000	337.500000	1023.000000	1023.000000	2046.000000
0.920000	0.017458	10.317482	0.637514	-0.784945	3.123306	7.341606	0.000000	-10.000000	-0.616667	29.833334	347.500000	1023.000000	1023.000000	2046.000000
0.940000	0.019494	11.520812	0.965559	-0.510679	3.784101	7.281830	0.000000	-10.000000	-0.608333	29.766666	357.500000	1023.000000	1023.000000	2046.000000
0.960000	0.020769	12.274664	1.104300	-0.090301	4.064277	7.196388	0.000000	-10.000000	-0.616667	29.850000	367.500000	1023.000000	1023.000000	2046.000000
0.980000	0.021768	12.865113	1.719769	-0.623536	3.782452	7.986429	0.000000	-10.000000	-0.616667	29.800001	377.500000	1023.000000	1023.000000	2046.000000
1.000000	0.023469	13.870207	2.059969	-0.060629	4.167089	7.703777	0.000000	-10.000000	-0.625000	29.800001	387.500000	1023.000000	1023.000000	2046.000000
1.020000	0.024717	14.607702	2.275396	0.217034	4.050096	8.065177	0.000000	-10.000000	-0.616667	29.733334	397.500000	1023.000000	1023.000000	2046.000000
1.040000	0.027078	16.002827	2.619206	0.541485	4.592924	8.249212	0.000000	-10.000000	-0.625000	29.683334	407.500000	1023.000000	1023.000000	2046.000000
1.060000	0.027856	16.462631	2.856109	0.777699	4.610988	8.217835	0.000000	-10.000000	-0.616667	29.683334	417.500000	1023.000000	1023.000000	2046.000000
1.080000	0.029032	17.158110	3.124407	0.799004	4.609653	8.625046	0.000000	-10.000000	-0.608333	29.700001	427.500000	1023.000000	1023.000000	2046.000000
1.100000	0.029651	17.523590	3.263275	1.090415	4.950432	8.219467	0.000000	-10.000000	-0.600000	29.650000	437.166656	1023.000000	1023.000000	2046.000000
1.120000	0.028769	17.002455	3.083016	1.177599	4.642331	8.099509	0.000000	-10.000000	-0.583333	29.433332	446.833344	1023.000000	1023.000000	2046.000000
1.140000	0.029417	17.385391	3.174921	1.241495	4.648836	8.320139	0.000000	-10.000000	-0.575000	28.966667	456.500000	1023.000000	1023.000000	2046.000000
1.160000	0.029562	17.471149	3.225894	1.623620	4.799864	7.821771	0.000000	-10.000000	-0.575000	28.766666	466.500000	1023.000000	1023.000000	2046.000000
1.180000	0.029579	17.481453	3.153009	1.848009	4.611791	7.868643	0.000000	-10.000000	-0.591667	28.733334	476.166656	1023.000000	1023.000000	2046.000000
1.200000	0.031366	18.537401	3.437714	2.079990	4.849505	8.170192	0.000000	-10.000000	-0.616667	29.233334	485.833344	1023.000000	1023.000000	2046.000000
1.220000	0.032302	19.090498	3.691798	2.539897	5.060483	7.798320	0.000000	-10.000000	-0.625000	29.450001	495.500000	1023.000000	1023.000000	2046.000000
1.240000	0.032629	19.283667	3.766464	2.775275	4.853000	7.888927	0.000000	-10.000000	-0.641667	29.800001	505.500000	1023.000000	1023.000000	2046.000000
1.260000	0.034872	20.609106	4.050741	3.004115	5.228384	8.325866	0.000000	-10.000000	-0.625000	29.666668	515.500000	1023.000000	1023.000000	2046.000000
1.280000	0.035694	21.095160	4.354386	3.387909	5.333082	8.019783	0.000000	-10.000000	-0.608333	29.633333	525.500000	1023.000000	1023.000000	2046.000000
1.300000	0.036240	21.417887	4.570701	3.436973	5.139469	8.270743	0.000000	-10.000000	-0.575000	29.150000	535.166687	1023.000000	1023.000000	2046.000000
1.320000	0.038576	22.798624	4.927933	3.653156	5.801297	8.416238	0.000000	-10.000000	-0.550000	28.633333	544.833313	1023.000000	1023.000000	2046.000000
1.340000	0.039386	23.277317	5.391569	3.735145	5.753099	8.397503	0.000000	-10.000000	-0.508333	27.616667	554.333313	1023.000000	1023.000000	2046.000000
1.360000	0.040808	24.117619	5.719924	3.711479	5.841068	8.845146	0.000000	-10.000000	-0.475000	26.950001	563.833313	1023.000000	1023.000000	2046.000000
1.380000	0.042902	25.354832	6.140241	4.226620	6.351634	8.636337	0.000000	-10.000000	-0.475000	26.700001	573.000000	1023.000000	1023.000000	2046.000000
1.400000	0.043890	25.939119	6.437412	4.354851	6.247217	8.899638	0.000000	-10.000000	-0.500000	27.016666	582.000000	1023.000000	1023.000000	2046.000000
1.420000	0.046832	27.677710	6.799031	4.600803	6.826998	9.450878	0.000000	-10.000000	-0.516667	27.500000	591.000000	1023.000000	1023.000000	2046.000000
1.440000	0.048609	28.727978	7.388907	4.918857	7.041826	9.378389	0.000000	-10.000000	-0.516667	27.750000	600.000000	1023.000000	1023.000000	2046.000000
1.460000	0.049501	29.255365	7.751270	4.782001	6.923433	9.798660	0.000000	-10.000000	-0.533333	28.266668	609.166687	1023.000000	1023.000000	2046.000000
1.480000	0.052056	30.765106	8.123581	5.076400	7.732646	9.832479	0.000000	-10.000000	-0.566667	28.516668	618.500000	1023.000000	1023.000000	2046.000000
1.500000	0.052324	30.923450	8.645208	4.916795	7.333874	10.027574	0.000000	-10.000000	-0.591667	28.833334	628.000000	1023.000000	1023.000000	2046.000000
1.520000	0.054203	32.034256	8.827250	4.894047	7.812521	10.500438	0.000000	-10.000000	-0.583333	28.900000	637.666687	1023.000000	1023.000000	2046.000000
1.540000	0.055514	32.808743	9.382915	5.043588	7.944041	10.438197	0.000000	-10.000000	-0.558333	28.783333	647.166687	1023.000000	1023.000000	2046.000000
1.560000	0.055879	33.024727	9.636033	4.872362	7.749044	10.767290	0.000000	-10.000000	-0.525000	28.333334	656.833313	1023.000000	1023.000000	2046.000000
1.580000	0.058437	34.536034	9.977289	5.259374	8.512727	10.786644	0.000000	-10.000000	-0.491667	27.766666	666.333313	1023.000000	1023.000000	2046.000000
1.600000	0.058545	34.600384	10.410288	5.166447	8.100932	10.922715	0.000000	-10.000000	-0.466667	27.416668	675.833313	1023.000000	1023.000000	2046.000000
1.620000	0.060519	35.766846	10.520509	5.227546	8.659704	11.359087	0.000000	-10.000000	-0.450000	27.200001	685.000000	1023.000000	1023.000000	2046.000000
1.640000	0.062016	36.651268	11.122498	5.522143	8.770498	11.236131	0.000000	-10.000000	-0.441667	26.866667	694.000000	1023.000000	1023.000000	2046.000000
1.660000	0.062228	36.776909	11.316331	5.381393	8.557771	11.521413	0.000000	-10.000000	-0.466667	26.750000	703.000000	1023.000000	1023.000000	2046.000000
1.680000	0.064898	38.354713	11.519824	5.669151	9.271748	11.893989	0.000000	-10.000000	-0.500000	26.866667	712.000000	1023.000000	1023.000000	2046.000000
1.700000	0.066364	39.221088	12.099685	5.877755	9.316703	11.926945	0.000000	-10.000000	-0.541667	27.633333	721.000000	1023.000000	1023.000000	2046.000000
1.720000	0.066584	39.351105	12.294576	5.735715	9.043155	12.277659	0.000000	-10.000000	-0.550000	28.183334	730.166687	1023.000000	1023.000000	2046.000000
1.740000	0.069217	40.907478	12.373231	6.329923	9.949248	12.255077	0.000000	-10.000000	-0.533333	28.400000	739.333313	1023.000000	1023.000000	2046.000000
1.760000	0.069974	41.354778	12.764462	6.545768	9.818714	12.225837	0.000000	-10.000000	-0.533333	28.133333	748.833313	1023.000000	1023.000000	2046.000000
1.780000	0.069451	41.045391	12.807268	6.021307	9.449032	12.767785	0.000000	-10.000000	-0.525000	27.916668	758.166687	1023.000000	1023.000000	2046.000000
1.800000	0.072177	42.656563	12.949504	6.896719	10.174995	12.635345	0.000000	-10.000000	-0.533333	27.816668	767.666687	1023.000000	1023.000000	2046.000000
1.820000	0.072404	42.790962	13.252687	7.122907	9.583295	12.832075	0.000000	-10.000000	-0.516667	27.550001	777.000000	1023.000000	1023.000000	2046.000000
1.840000	0.074386	43.962009	13.034228	7.476646	10.279258	13.171877	0.000000	-10.000000	-0.500000	27.166668	786.333313	1023.000000	1023.000000	2046.000000
1.860000	0.075623	44.693459	13.466789	7.873418	10.222736	13.130516	0.000000	-10.000000	-0.475000	26.450001	795.500000	1023.000000	1023.000000	2046.000000
1.880000	0.074989	44.318508	13.435613	7.720913	9.846598	13.315387	0.000000	-10.000000	-0.458333	25.900002	804.333313	1023.000000	1023.000000	2046.000000
1.900000	0.076419	45.163624	13.285001	8.298211	10.577430	13.002983	0.000000	-10.000000	-0.433333	25.000000	813.000000	1023.000000	1023.000000	2046.000000
1.920000	0.074836	44.228352	13.449327	8.223348	9.708897	12.846780	0.000000	-10.000000	-0.408333	24.350000	821.500000	1023.000000	1023.000000	2046.000000
1.940000	0.075057	44.358517	12.962066	8.383739	10.052566	12.960147	0.000000	-10.000000	-0.391667	23.933334	829.833313	1023.000000	1023.000000	2046.000000
1.960000	0.075860	44.833035	13.214615	8.943405	10.098213	12.576803	0.000000	-10.000000	-0.408333	23.866667	838.000000	1023.000000	1023.000000	2046.000000
1.980000	0.074618	44.099270	13.238088	8.877650	9.387942	12.595589	0.000000	-10.000000	-0.433333	24.233334	846.000000	1023.000000	1023.000000	2046.000000
2.000000	0.076953	45.479111	13.041539	9.659751	10.364976	12.412843	0.000000	-10.000000	-0.441667	24.316668	854.000000	1023.000000	1023.000000	2046.000000
2.020000	0.076648	45.299210	13.520312	9.737064	9.571757	12.470075	0.000000	-10.000000	-0.416667	24.466667	862.000000	1023.000000	1023.000000	2046.000000
2.040000	0.078167	46.196808	13.174718	10.041498	10.197202	12.783390	0.000000	-10.000000	-0.400000	24.266666	870.000000	1023.000000	1023.000000	2046.000000
2.060000	0.079738	47.124950	13.673874	10.539464	10.219930	12.691684	0.000000	-10.000000	-0.391667	24.333334	878.000000	1023.000000	1023.000000	2046.000000
2.080000	0.079217	46.817356	13.789571	10.422164	9.686126	12.919493	0.000000	-10.000000	-0.400000	24.416668	886.000000	1023.000000	1023.000000	2046.000000
2.100000	0.081767	48.324291	13.765939	11.177707	10.690047	12.690599	0.000000	-10.000000	-0.383333	24.366667	894.333313	1023.000000	1023.000000	2046.000000
2.120000	0.081481	48.155323	14.459226	10.992648	9.870470	12.832979	0.000000	-10.000000	-0.366667	23.766666	902.666687	1023.000000	1023.000000	2046.000000
2.140000	0.083623	49.421219	14.260289	11.192491	10.841411	13.127028	0.000000	-10.000000	-0.350000	22.966667	910.833313	1023.000000	1023.000000	2046.000000
2.160000	0.084864	50.154774	15.029107	11.367249	10.545033	13.213383	0.000000	-10.000000	-0.333333	22.400000	918.500000	1023.000000	1023.000000	2046.000000
2.180000	0.085517	50.540512	15.036293	11.230571	10.585649	13.688000	0.000000	-10.000000	-0.325000	21.883333	926.000000	1023.000000	1023.000000	2046.000000
2.200000	0.088551	52.333569	15.366612	11.959265	11.355930	13.651762	0.000000	-10.000000	-0.308333	21.550001	933.500000	1023.000000	1023.000000	2046.000000
2.220000	0.088443	52.269756	15.844911	11.746088	10.694424	13.984334	0.000000	-10.000000	-0.325000	21.116667	940.833313	1023.000000	1023.000000	2046.000000
2.240000	0.091589	54.129158	15.844419	12.435518	11.883231	13.965991	0.000000	-10.000000	-0.325000	21.000000	948.000000	1023.000000	1023.000000	2046.000000
2.260000	0.091737	54.216324	16.617414	12.294888	11.213650	14.090372	0.000000	-10.000000	-0.333333	20.783335	955.000000	1023.000000	1023.000000	2046.000000
2.280000	0.093184	55.071697	16.387766	12.212035	11.974787	14.497108	0.000000	-10.000000	-0.316667	20.700001	961.833313	1023.000000	1023.000000	2046.000000
2.300000	0.094780	56.014915	17.148092	12.322776	11.950689	14.593356	0.000000	-10.000000	-0.308333	20.633333	968.666687	1023.000000	1023.000000	2046.000000
2.320000	0.094271	55.714279	17.286484	11.840084	11.637103	14.950607	0.000000	-10.000000	-0.300000	20.766666	975.500000	1023.000000	1023.000000	2046.000000
2.340000	0.096755	57.182262	17.492445	12.366241	12.538664	14.784915	0.000000	-10.000000	-0.291667	20.750000	982.500000	1023.000000	1023.000000	2046.000000
2.360000	0.096460	57.007893	18.156950	12.067883	11.835119	14.947940	0.000000	-10.000000	-0.283333	20.416666	989.500000	1023.000000	1023.000000	2046.000000
2.380000	0.097856	57.832760	17.992891	12.068629	12.540318	15.230921	0.000000	-10.000000	-0.266667	19.700001	996.500000	1023.000000	1023.000000	2046.000000
2.400000	0.099781	58.970654	18.655016	12.313630	12.744102	15.257907	0.000000	-10.000000	-0.250000	18.900000	1003.166687	1023.000000	1023.000000	2046.000000
2.420000	0.098970	58.491207	19.024483	11.825368	12.090633	15.550722	0.000000	-10.000000	-0.241667	18.550001	1009.500000	1023.000000	1023.000000	2046.000000
2.440000	0.101616	60.055305	18.912453	12.414326	13.283802	15.444724	0.000000	-10.000000	-0.225000	18.366667	1015.500000	1023.000000	1023.000000	2046.000000
2.460000	0.102506	60.580830	19.653984	12.415439	12.864866	15.646541	0.000000	-10.000000	-0.233333	18.450001	1021.833313	1023.000000	1023.000000	2046.000000
2.480000	0.102864	60.792751	19.696079	12.112920	12.824195	16.159557	0.000000	-10.000000	-0.216667	18.383333	1028.166626	1023.000000	1023.000000	2046.000000
2.500000	0.105499	62.350163	19.850098	12.862357	13.720039	15.917669	0.000000	-10.000000	-0.233333	18.316668	1034.500000	1023.000000	1023.000000	2046.000000
2.520000	0.105791	62.522678	20.569971	12.896567	13.111560	15.944580	0.000000	-10.000000	-0.233333	18.483334	1040.500000	1023.000000	1023.000000	2046.000000
2.540000	0.105616	62.419270	20.173557	12.508817	13.372194	16.364702	0.000000	-10.000000	-0.250000	18.433334	1046.500000	1023.000000	1023.000000	2046.000000
2.560000	0.108361	64.041550	20.612724	13.299556	13.780063	16.349209	0.000000	-10.000000	-0.250000	18.733334	1052.500000	1023.000000	1023.000000	2046.000000
2.580000	0.107800	63.709507	20.887259	13.142547	12.992880	16.686823	0.000000	-10.000000	-0.241667	18.633333	1058.833374	1023.000000	1023.000000	2046.000000
2.600000	0.110024	65.024254	20.617367	13.900330	13.992526	16.514027	0.000000	-10.000000	-0.216667	18.433334	1065.166626	1023.000000	1023.000000	2046.000000
2.620000	0.111120	65.671844	21.298445	14.063285	13.680004	16.630116	0.000000	-10.000000	-0.200000	17.783333	1071.500000	1023.000000	1023.000000	2046.000000
2.640000	0.110584	65.355034	21.135878	13.770411	13.543986	16.904760	0.000000	-10.000000	-0.183333	17.100000	1077.500000	1023.000000	1023.000000	2046.000000
2.660000	0.111849	66.102463	21.092598	14.378804	14.185410	16.445650	0.000000	-10.000000	-0.183333	16.366667	1083.166626	1023.000000	1023.000000	2046.000000
2.680000	0.109944	64.977165	21.325384	14.130739	13.240517	16.280529	0.000000	-10.000000	-0.175000	15.616667	1088.833374	1023.000000	1023.000000	2046.000000
2.700000	0.109187	64.529808	20.560980	14.220016	13.579796	16.169016	0.000000	-10.000000	-0.166667	14.783334	1094.166626	1023.000000	1023.000000	2046.000000
2.720000	0.110153	65.100388	20.784395	14.638359	13.682349	15.995286	0.000000	-10.000000	-0.158333	14.266667	1099.333374	1023.000000	1023.000000	2046.000000
2.740000	0.108462	64.101021	20.841724	14.460727	12.854586	15.943984	0.000000	-10.000000	-0.158333	13.983334	1104.166626	1023.000000	1023.000000	2046.000000
2.760000	0.109053	64.450310	20.331152	14.855146	13.430626	15.833386	0.000000	-10.000000	-0.158333	13.733334	1108.833374	1023.000000	1023.000000	2046.000000
2.780000	0.110530	65.323227	20.681503	15.296888	13.552985	15.791847	0.000000	-10.000000	-0.141667	13.233334	1113.500000	1023.000000	1023.000000	2046.000000
2.800000	0.109186	64.529175	20.881300	15.151070	12.700993	15.795815	0.000000	-10.000000	-0.116667	12.600000	1117.833374	1023.000000	1023.000000	2046.000000
2.820000	0.109641	64.797684	20.381332	15.418270	13.224793	15.773286	0.000000	-10.000000	-0.091667	11.633333	1122.000000	1023.000000	1023.000000	2046.000000
2.840000	0.111294	65.774467	20.716110	15.885816	13.443527	15.729016	0.000000	-10.000000	-0.075000	10.800000	1126.000000	1023.000000	1023.000000	2046.000000
2.860000	0.110325	65.201874	21.086576	15.674200	12.657382	15.783712	0.000000	-10.000000	-0.050000	9.400001	1129.833374	1023.000000	1023.000000	2046.000000
2.880000	0.110695	65.420563	20.685057	15.693679	13.159999	15.881826	0.000000	-10.000000	-0.025000	8.033334	1133.333374	1023.000000	1023.000000	2046.000000
2.900000	0.112453	66.459526	21.056471	16.005272	13.547309	15.850474	0.000000	-10.000000	-0.016667	5.816667	1136.333374	1023.000000	1023.000000	2046.000000
2.920000	0.111302	65.779739	21.457329	15.598576	12.698363	16.025473	0.000000	-10.000000	-0.016667	3.883333	1138.666626	1023.000000	1023.000000	2046.000000
2.940000	0.112038	66.214348	21.023220	15.832613	13.321621	16.036890	0.000000	-10.000000	-0.016667	2.233333	1140.166626	1023.000000	1023.000000	2046.000000
2.960000	0.113928	67.331573	21.346460	16.203730	13.669461	16.111927	0.000000	-10.000000	-0.016667	1.150000	1140.833374	1023.000000	1023.000000	2046.000000
2.980000	0.113031	66.801117	21.704203	15.869260	12.943719	16.283937	0.000000	-10.000000	-0.008333	0.483333	1141.000000	1023.000000	1023.000000	2046.000000
3.000000	0.113758	67.230835	21.196115	16.118547	13.713817	16.202360	0.000000	-10.000000	-0.008333	0.000000	1141.000000	1023.000000	1023.000000	2046.000000
3.020000	0.115373	68.185295	21.681488	16.251198	13.898662	16.353945	0.000000	-10.000000	-0.008333	0.000000	1141.000000	1023.000000	1023.000000	2046.000000
3.040000	0.113671	67.179459	21.853113	15.632563	13.129685	16.564100	0.000000	-10.000000	-0.016667	0.000000	1141.000000	1023.000000	1023.000000	2046.000000
3.060000	0.114313	67.559227	21.479929	15.850924	13.876987	16.351383	0.000000	-10.000000	-0.025000	0.000000	1141.000000	1023.000000	1023.000000	2046.000000
3.080000	0.115104	68.026199	21.972574	15.762485	13.782844	16.508299	0.000000	-10.000000	-0.025000	0.000000	1141.000000	1023.000000	1023.000000	2046.000000
3.100000	0.113524	67.092438	21.953810	15.196900	13.243684	16.698040	0.000000	-10.000000	-0.016667	0.000000	1141.000000	1023.000000	1023.000000	2046.000000
3.120000	0.114411	67.616638	21.695904	15.483569	13.980316	16.456846	0.000000	-10.000000	-0.008333	-0.600000	1141.000000	1023.000000	1023.000000	2046.000000
3.140000	0.114707	67.791878	22.194019	15.346992	13.665241	16.585627	0.000000	-10.000000	0.000000	-1.500000	1141.000000	1023.000000	1023.000000	2046.000000
3.160000	0.113504	67.081017	21.895544	14.914589	13.483455	16.787432	0.000000	-10.000000	0.000000	-2.583333	1141.000000	1023.000000	1023.000000	2046.000000
3.180000	0.115066	68.004272	21.899172	15.279140	14.143065	16.682896	0.000000	-10.000000	0.000000	-3.316667	1141.000000	1023.000000	1023.000000	2046.000000
3.200000	0.114742	67.812378	22.462421	15.100972	13.469614	16.779371	0.000000	-10.000000	0.000000	-3.883333	1141.000000	1023.000000	1023.000000	2046.000000
3.220000	0.114517	67.679321	21.900843	15.042693	13.896804	16.838978	0.000000	-10.000000	0.000000	-4.233334	1141.000000	1023.000000	1023.000000	2046.000000
3.240000	0.116180	68.662613	22.180641	15.365560	14.225101	16.891310	0.000000	-10.000000	0.000000	-4.366667	1141.000000	1023.000000	1023.000000	2046.000000
3.260000	0.115290	68.136398	22.595505	15.190792	13.482740	16.867363	0.000000	-10.000000	0.000000	-4.333333	1141.000000	1023.000000	1023.000000	2046.000000
3.280000	0.114030	67.391891	21.889814	14.886337	13.737997	16.877741	0.000000	-10.000000	0.000000	-4.316667	1141.000000	1023.000000	1023.000000	2046.000000
3.300000	0.115921	68.509392	22.140760	15.353850	14.051667	16.963114	0.000000	-10.000000	0.000000	-4.166667	1141.000000	1023.000000	1023.000000	2046.000000
3.320000	0.114852	67.877296	22.244074	15.205462	13.313027	17.114729	0.000000	-10.000000	0.000000	-4.133333	1141.000000	1023.000000	1023.000000	2046.000000
3.340000	0.114602	67.729668	21.583460	15.559124	13.795060	16.792027	0.000000	-10.000000	0.000000	-4.433333	1141.000000	1023.000000	1023.000000	2046.000000
3.360000	0.116283	68.723534	21.917156	15.806649	13.973418	17.026310	0.000000	-10.000000	0.000000	-4.916667	1141.000000	1023.000000	1023.000000	2046.000000
3.380000	0.114856	67.880028	22.158056	15.424485	13.186511	17.110975	0.000000	-10.000000	0.000000	-5.166667	1141.000000	1023.000000	1023.000000	2046.000000
3.400000	0.114273	67.535492	21.408775	15.710128	13.775618	16.640968	0.000000	-10.000000	0.000000	-5.333333	1141.000000	1023.000000	1023.000000	2046.000000
3.420000	0.114398	67.608940	21.546968	15.776870	13.671758	16.613344	0.000000	-10.000000	-0.008333	-5.433333	1134.166626	1023.000000	1023.000000	2046.000000
3.440000	0.111565	65.935043	21.296099	15.306794	12.827967	16.504183	0.000000	-10.000000	-0.008333	-5.183333	1126.000000	1023.000000	1023.000000	2046.000000
3.460000	0.110508	65.310112	20.521885	15.638176	13.239519	15.910534	0.000000	-10.000000	-0.008333	-4.700000	1117.833374	1023.000000	1023.000000	2046.000000
3.480000	0.110469	65.286903	20.743010	15.688735	12.941984	15.913176	0.000000	-10.000000	-0.008333	-3.833333	1116.166626	1023.000000	1023.000000	2046.000000
3.500000	0.108463	64.101517	20.352873	15.417428	12.510262	15.820957	0.000000	-10.000000	-0.008333	-3.250000	1115.333374	1023.000000	1023.000000	2046.000000
3.520000	0.108964	64.397774	20.058870	15.943593	12.940340	15.454968	0.000000	-10.000000	-0.025000	-2.666667	1114.333374	1023.000000	1023.000000	2046.000000
3.540000	0.108781	64.289474	20.539474	15.920658	12.309157	15.520184	0.000000	-10.000000	-0.016667	-2.383333	1113.333374	1023.000000	1023.000000	2046.000000
3.560000	0.107248	63.383820	19.856787	15.802692	12.344988	15.379354	0.000000	-10.000000	-0.025000	-2.783333	1112.333374	1023.000000	1023.000000	2046.000000
3.580000	0.108623	64.196175	19.966717	16.174305	12.658341	15.396811	0.000000	-10.000000	-0.016667	-3.183333	1111.500000	1023.000000	1023.000000	2046.000000
3.600000	0.107436	63.494808	20.313202	15.778210	11.870415	15.532980	0.000000	-10.000000	-0.016667	-3.916667	1110.500000	1023.000000	1023.000000	2046.000000
3.620000	0.107154	63.328106	19.723730	16.126909	12.449742	15.027725	0.000000	-10.000000	-0.008333	-4.416667	1109.666626	1023.000000	1023.000000	2046.000000
3.640000	0.108417	64.074692	20.292656	16.047226	12.356943	15.377870	0.000000	-10.000000	0.000000	-5.150000	1108.166626	1023.000000	1023.000000	2046.000000
3.660000	0.107249	63.384251	20.157505	15.687175	12.106181	15.433389	0.000000	-10.000000	0.000000	-5.900000	1106.500000	1023.000000	1023.000000	2046.000000
3.680000	0.108329	64.022583	20.099720	16.033400	12.588683	15.300780	0.000000	-10.000000	0.000000	-6.233334	1104.500000	1023.000000	1023.000000	2046.000000
3.700000	0.108543	64.149170	20.722023	15.769576	12.035917	15.621650	0.000000	-10.000000	0.000000	-6.183333	1102.500000	1023.000000	1023.000000	2046.000000
3.720000	0.107854	63.741657	20.117617	15.808731	12.430104	15.385206	0.000000	-10.000000	0.000000	-5.666667	1100.500000	1023.000000	1023.000000	2046.000000
3.740000	0.109320	64.608322	20.218348	15.949797	12.883022	15.557153	0.000000	-10.000000	0.000000	-5.133334	1098.500000	1023.000000	1023.000000	2046.000000
3.760000	0.109144	64.504135	20.790720	15.631099	12.304286	15.778033	0.000000	-10.000000	0.000000	-4.650000	1096.666626	1023.000000	1023.000000	2046.000000
3.780000	0.108060	63.863453	20.264542	15.483671	12.566017	15.549225	0.000000	-10.000000	0.000000	-4.166667	1095.000000	1023.000000	1023.000000	2046.000000
3.800000	0.108834	64.320999	20.265387	15.564888	12.932219	15.558508	0.000000	-10.000000	-0.008333	-3.783333	1093.666626	1023.000000	1023.000000	2046.000000
3.820000	0.108684	64.232094	20.904224	15.067371	12.331218	15.929279	0.000000	-10.000000	-0.008333	-3.383333	1092.333374	1023.000000	1023.000000	2046.000000
3.840000	0.107364	63.451912	20.318016	14.910648	12.561284	15.661964	0.000000	-10.000000	-0.008333	-3.166667	1091.166626	1023.000000	1023.000000	2046.000000
3.860000	0.108276	63.991161	20.357285	14.974012	12.901027	15.758839	0.000000	-10.000000	0.000000	-3.216667	1090.000000	1023.000000	1023.000000	2046.000000
3.880000	0.107797	63.708214	20.903946	14.487224	12.250035	16.067007	0.000000	-10.000000	0.000000	-3.716667	1089.000000	1023.000000	1023.000000	2046.000000
3.900000	0.106709	63.065121	20.179401	14.632902	12.713573	15.539244	0.000000	-10.000000	0.000000	-4.483334	1087.833374	1023.000000	1023.000000	2046.000000
3.920000	0.108154	63.919224	20.605349	14.557830	12.765440	15.990605	0.000000	-10.000000	0.000000	-5.200000	1086.333374	1023.000000	1023.000000	2046.000000
3.940000	0.107132	63.314713	20.781750	14.087127	12.267033	16.178804	0.000000	-10.000000	0.008333	-5.700000	1084.500000	1023.000000	1023.000000	2046.000000
3.960000	0.106758	63.094196	20.211994	14.431504	12.829623	15.621077	0.000000	-10.000000	0.016667	-6.033333	1082.500000	1023.000000	1023.000000	2046.000000
3.980000	0.107918	63.779552	20.946756	14.209643	12.512103	16.111052	0.000000	-10.000000	0.016667	-6.366667	1080.500000	1023.000000	1023.000000	2046.000000
4.000000	0.107089	63.289314	20.712610	13.940618	12.482166	16.153923	0.000000	-10.000000	0.016667	-6.650000	1078.500000	1023.000000	1023.000000	2046.000000
4.020000	0.107879	63.756660	20.484299	14.325869	13.034807	15.911686	0.000000	-10.000000	0.008333	-6.816667	1076.166626	1023.000000	1023.000000	2046.000000
4.040000	0.108536	64.144554	21.262865	14.015219	12.427236	16.439236	0.000000	-10.000000	0.008333	-6.816667	1073.833374	1023.000000	1023.000000	2046.000000
4.060000	0.107370	63.455708	20.543613	14.222323	12.788751	15.901021	0.000000	-10.000000	0.008333	-6.800000	1071.500000	1023.000000	1023.000000	2046.000000
4.080000	0.108695	64.238823	20.731863	14.521122	12.950093	16.035744	0.000000	-10.000000	0.025000	-6.850000	1069.333374	1023.000000	1023.000000	2046.000000
4.100000	0.107245	63.382080	21.117455	13.722377	12.059510	16.482737	0.000000	-10.000000	0.025000	-7.033333	1067.000000	1023.000000	1023.000000	2046.000000
4.120000	0.106379	62.870132	20.283262	14.242073	12.595176	15.749623	0.000000	-10.000000	0.025000	-7.183333	1064.666626	1023.000000	1023.000000	2046.000000
4.140000	0.107649	63.620308	20.439306	14.488386	12.594470	16.098145	0.000000	-10.000000	0.025000	-7.316667	1062.166626	1023.000000	1023.000000	2046.000000
4.160000	0.106660	63.035896	20.554712	14.092665	12.045301	16.343218	0.000000	-10.000000	0.033333	-7.566667	1059.833374	1023.000000	1023.000000	2046.000000
4.180000	0.105763	62.505947	19.849560	14.536526	12.490927	15.628935	0.000000	-10.000000	0.025000	-7.850000	1057.166626	1023.000000	1023.000000	2046.000000
4.200000	0.106769	63.100731	20.568031	14.256575	12.053804	16.222321	0.000000	-10.000000	0.025000	-8.100000	1054.666626	1023.000000	1023.000000	2046.000000
4.220000	0.104949	62.025047	19.936577	14.163934	12.126409	15.798126	0.000000	-10.000000	0.025000	-8.416667	1051.833374	1023.000000	1023.000000	2046.000000
4.240000	0.104171	61.564770	19.530888	14.380348	12.205555	15.447979	0.000000	-10.000000	0.025000	-8.416667	1049.166626	1023.000000	1023.000000	2046.000000
4.260000	0.102761	60.731800	19.850697	13.879816	11.333830	15.667457	0.000000	-10.000000	0.008333	-8.016666	1046.333374	1023.000000	1023.000000	2046.000000
4.280000	0.100133	59.178375	18.708324	14.180974	11.616424	14.672652	0.000000	-10.000000	0.000000	-7.116667	1043.833374	1023.000000	1023.000000	2046.000000
4.300000	0.100584	59.445183	18.860559	14.154992	11.473104	14.956527	0.000000	-10.000000	0.000000	-6.233334	1041.500000	1023.000000	1023.000000	2046.000000
4.320000	0.099189	58.620968	18.790525	13.857905	11.025503	14.947033	0.000000	-10.000000	0.000000	-5.800000	1039.500000	1023.000000	1023.000000	2046.000000
4.340000	0.098227	58.052338	18.112707	14.372979	11.350862	14.215790	0.000000	-10.000000	0.000000	-5.683333	1037.500000	1023.000000	1023.000000	2046.000000
4.360000	0.098890	58.443733	18.632952	14.286860	10.907490	14.616432	0.000000	-10.000000	-0.008333	-5.750000	1035.500000	1023.000000	1023.000000	2046.000000
4.380000	0.097584	57.672039	18.225286	14.224295	10.830535	14.391925	0.000000	-10.000000	-0.008333	-5.816667	1033.500000	1023.000000	1023.000000	2046.000000
4.400000	0.097856	57.832836	17.908962	14.639147	11.143785	14.140940	0.000000	-10.000000	-0.008333	-5.733334	1031.500000	1023.000000	1023.000000	2046.000000
4.420000	0.098003	57.919891	18.608377	14.197553	10.483750	14.630210	0.000000	-10.000000	0.000000	-5.666667	1029.500000	1023.000000	1023.000000	2046.000000
4.440000	0.096659	57.125648	17.726887	14.549327	11.027865	13.821569	0.000000	-10.000000	0.000000	-5.550000	1027.500000	1023.000000	1023.000000	2046.000000
4.460000	0.098148	58.005604	18.661472	14.297235	10.561304	14.485590	0.000000	-10.000000	0.000000	-5.733334	1025.500000	1023.000000	1023.000000	2046.000000
4.480000	0.097178	57.432304	18.141333	14.233015	10.874860	14.183097	0.000000	-10.000000	0.008333	-6.383334	1023.500000	1023.000000	1023.000000	2046.000000
4.500000	0.098253	58.067406	18.244051	14.470010	11.062801	14.290542	0.000000	-10.000000	0.008333	-6.966667	1021.500000	1023.000000	1023.000000	2046.000000
4.520000	0.098430	58.172226	18.709694	13.963082	10.668438	14.831013	0.000000	-10.000000	0.025000	-7.433333	1019.166687	1023.000000	1023.000000	2046.000000
4.540000	0.097434	57.583279	17.991255	14.454037	11.162416	13.975573	0.000000	-10.000000	0.025000	-7.566667	1016.833313	1023.000000	1023.000000	2046.000000
4.560000	0.098653	58.304001	18.695169	14.125170	10.847282	14.636378	0.000000	-10.000000	0.033333	-7.783333	1014.166687	1023.000000	1023.000000	2046.000000
4.580000	0.097693	57.736492	18.326397	13.800157	11.045464	14.564474	0.000000	-10.000000	0.025000	-8.066667	1011.666687	1023.000000	1023.000000	2046.000000
4.600000	0.097547	57.650501	18.082600	14.007191	11.274938	14.285773	0.000000	-10.000000	0.033333	-8.466667	1008.833313	1023.000000	1023.000000	2046.000000
4.620000	0.097837	57.821426	18.814381	13.368066	10.714957	14.924022	0.000000	-10.000000	0.041667	-8.850000	1007.000000	1023.000000	1023.000000	2046.000000
4.640000	0.096055	56.768616	18.096920	13.408401	11.021386	14.241911	0.000000	-10.000000	0.050000	-9.366667	1004.000000	1023.000000	1023.000000	2046.000000
4.660000	0.096351	56.943668	18.142010	13.326765	11.046576	14.428315	0.000000	-10.000000	0.050000	-9.833333	1001.000000	1023.000000	1023.000000	2046.000000
4.680000	0.095946	56.703976	18.541727	12.700992	10.586027	14.875228	0.000000	-10.000000	0.050000	-10.500000	996.666687	1023.000000	1023.000000	2046.000000
4.700000	0.094258	55.706291	17.775637	13.050801	10.911133	13.968719	0.000000	-10.000000	0.050000	-10.983334	993.166687	1023.000000	1023.000000	2046.000000
4.720000	0.095136	56.225563	18.375843	12.713577	10.576437	14.559708	0.000000	-10.000000	0.058333	-11.466667	989.500000	1023.000000	1023.000000	2046.000000
4.740000	0.094185	55.663174	18.060053	12.400130	10.664335	14.538654	0.000000	-10.000000	0.075000	-11.966667	985.833313	1023.000000	1023.000000	2046.000000
4.760000	0.093428	55.215965	17.617275	12.657658	10.868677	14.072355	0.000000	-10.000000	0.083333	-12.316667	981.833313	1023.000000	1023.000000	2046.000000
4.780000	0.094080	55.601311	18.358194	12.242251	10.340604	14.660260	0.000000	-10.000000	0.091667	-12.816667	977.500000	1023.000000	1023.000000	2046.000000
4.800000	0.092554	54.699600	17.702513	12.332709	10.617579	14.046797	0.000000	-10.000000	0.091667	-13.266667	973.166687	1023.000000	1023.000000	2046.000000
4.820000	0.092726	54.800961	17.664454	12.447036	10.639791	14.049682	0.000000	-10.000000	0.100000	-13.916667	968.666687	1023.000000	1023.000000	2046.000000
4.840000	0.092725	54.800209	18.162098	11.868368	10.191384	14.578358	0.000000	-10.000000	0.108333	-14.316667	964.166687	1023.000000	1023.000000	2046.000000
4.860000	0.090887	53.714500	17.294994	12.301959	10.525017	13.592532	0.000000	-10.000000	0.125000	-14.683333	959.333313	1023.000000	1023.000000	2046.000000
4.880000	0.091766	54.233940	17.915346	12.051007	10.122100	14.145487	0.000000	-10.000000	0.141667	-15.033334	954.500000	1023.000000	1023.000000	2046.000000
4.900000	0.090564	53.523067	17.406698	11.917296	10.300973	13.898102	0.000000	-10.000000	0.158333	-15.333333	949.500000	1023.000000	1023.000000	2046.000000
4.920000	0.089996	53.187431	17.111462	12.182305	10.328095	13.565570	0.000000	-10.000000	0.166667	-15.683333	944.333313	1023.000000	1023.000000	2046.000000
4.940000	0.090298	53.366302	17.697273	11.595434	9.818286	14.255310	0.000000	-10.000000	0.175000	-16.016666	939.000000	1023.000000	1023.000000	2046.000000
4.960000	0.088194	52.122551	16.767956	12.033617	10.102355	13.218623	0.000000	-10.000000	0.183333	-16.300001	933.666687	1023.000000	1023.000000	2046.000000
4.980000	0.088899	52.539040	17.336544	11.813106	9.687944	13.701445	0.000000	-10.000000	0.191667	-16.633333	928.166687	1023.000000	1023.000000	2046.000000
5.000000	0.087617	51.781750	16.822708	11.714428	9.864491	13.380123	0.000000	-10.000000	0.200000	-16.933334	922.666687	1023.000000	1023.000000	2046.000000
5.020000	0.087499	51.711670	16.615841	11.953106	9.936626	13.206097	0.000000	-10.000000	0.200000	-17.266666	917.000000	1023.000000	1023.000000	2046.000000
5.040000	0.088033	52.027794	17.162659	11.459252	9.531347	13.874537	0.000000	-10.000000	0.208333	-17.600000	911.333313	1023.000000	1023.000000	2046.000000
5.060000	0.086389	51.056034	16.317047	11.991640	9.848722	12.898624	0.000000	-10.000000	0.208333	-17.666668	905.500000	1023.000000	1023.000000	2046.000000
5.080000	0.087322	51.607407	16.935671	11.770669	9.411320	13.489746	0.000000	-10.000000	0.208333	-17.916668	899.500000	1023.000000	1023.000000	2046.000000
5.100000	0.085740	50.672482	16.233614	11.766126	9.605152	13.067589	0.000000	-10.000000	0.216667	-18.066668	893.500000	1023.000000	1023.000000	2046.000000
5.120000	0.085284	50.402966	16.072901	12.074049	9.392949	12.863066	0.000000	-10.000000	0.225000	-18.550001	887.500000	1023.000000	1023.000000	2046.000000
5.140000	0.084754	50.089359	16.180452	11.423579	8.974868	13.510462	0.000000	-10.000000	0.241667	-18.983334	881.333313	1023.000000	1023.000000	2046.000000
5.160000	0.082318	48.650097	15.223454	11.920596	8.985085	12.520961	0.000000	-10.000000	0.241667	-19.600000	875.000000	1023.000000	1023.000000	2046.000000
5.180000	0.082197	48.578499	15.253303	11.992918	8.510188	12.822090	0.000000	-10.000000	0.258333	-20.100000	868.333313	1023.000000	1023.000000	2046.000000
5.200000	0.080861	47.788765	14.762756	11.737010	8.382723	12.906276	0.000000	-10.000000	0.291667	-20.683334	861.666687	1023.000000	1023.000000	2046.000000
5.220000	0.078806	46.574200	13.952132	12.120549	8.263433	12.238083	0.000000	-10.000000	0.316667	-21.000000	854.666687	1023.000000	1023.000000	2046.000000
5.240000	0.078979	46.676331	14.394713	11.655557	7.726190	12.899872	0.000000	-10.000000	0.341667	-21.416668	847.666687	1023.000000	1023.000000	2046.000000
5.260000	0.076625	45.285522	13.420873	11.918693	7.867583	12.078374	0.000000	-10.000000	0.333333	-21.600000	840.333313	1023.000000	1023.000000	2046.000000
5.280000	0.075193	44.439045	12.960215	12.048205	7.473549	11.957076	0.000000	-10.000000	0.308333	-21.366667	833.166687	1023.000000	1023.000000	2046.000000
5.300000	0.073356	43.353661	12.604786	11.599590	7.000363	12.148921	0.000000	-10.000000	0.291667	-21.016666	826.000000	1023.000000	1023.000000	2046.000000
5.320000	0.069941	41.335255	11.473138	12.018276	6.743066	11.100776	0.000000	-10.000000	0.291667	-20.700001	819.166687	1023.000000	1023.000000	2046.000000
5.340000	0.069069	40.819489	11.596642	11.854435	6.078139	11.290275	0.000000	-10.000000	0.316667	-20.850000	812.333313	1023.000000	1023.000000	2046.000000
5.360000	0.067495	39.889786	11.125503	11.758996	5.979170	11.026116	0.000000	-10.000000	0.316667	-21.066668	805.500000	1023.000000	1023.000000	2046.000000
5.380000	0.065538	38.732906	10.374349	12.191082	5.846294	10.321179	0.000000	-10.000000	0.325000	-21.533333	798.333313	1023.000000	1023.000000	2046.000000
5.400000	0.065417	38.661713	10.784818	11.944633	5.237842	10.694420	0.000000	-10.000000	0.333333	-22.049999	791.166687	1023.000000	1023.000000	2046.000000
5.420000	0.063802	37.706726	10.129190	11.991953	5.349471	10.236113	0.000000	-10.000000	0.350000	-22.616667	783.666687	1023.000000	1023.000000	2046.000000
5.440000	0.062655	37.029381	9.732423	12.219055	5.157959	9.919943	0.000000	-10.000000	0.350000	-23.050001	776.166687	1023.000000	1023.000000	2046.000000
5.460000	0.062808	37.119820	10.133693	11.767123	4.794452	10.424551	0.000000	-10.000000	0.350000	-23.500000	768.500000	1023.000000	1023.000000	2046.000000
5.480000	0.060836	35.954060	9.462334	12.003820	4.937944	9.549961	0.000000	-10.000000	0.350000	-23.750000	760.833313	1023.000000	1023.000000	2046.000000
5.500000	0.060630	35.832382	9.623956	11.862669	4.672719	9.673038	0.000000	-10.000000	0.391667	-23.900000	753.000000	1023.000000	1023.000000	2046.000000
5.520000	0.061009	36.056385	9.967075	11.361493	4.576333	10.151485	0.000000	-10.000000	0.391667	-24.000000	745.000000	1023.000000	1023.000000	2046.000000
5.540000	0.059455	35.137646	9.466848	11.657663	4.708136	9.305000	0.000000	-10.000000	0.391667	-23.850000	737.000000	1023.000000	1023.000000	2046.000000
5.560000	0.059568	35.204750	9.633419	11.499697	4.477259	9.594374	0.000000	-10.000000	0.350000	-23.716667	729.000000	1023.000000	1023.000000	2046.000000
5.580000	0.059332	35.065220	9.541566	11.092806	4.587890	9.842957	0.000000	-10.000000	0.350000	-23.266666	721.000000	1023.000000	1023.000000	2046.000000
5.600000	0.057435	33.944241	8.973094	11.246792	4.548937	9.175419	0.000000	-10.000000	0.350000	-23.033333	713.000000	1023.000000	1023.000000	2046.000000
5.620000	0.057294	33.861019	9.251784	10.871746	4.295618	9.441872	0.000000	-10.000000	0.350000	-22.766666	707.666687	1023.000000	1023.000000	2046.000000
5.640000	0.056752	33.540398	9.203426	10.429165	4.406609	9.501197	0.000000	-10.000000	0.358333	-23.000000	700.000000	1023.000000	1023.000000	2046.000000
5.660000	0.054714	32.336166	8.651919	10.525470	4.430180	8.728595	0.000000	-10.000000	0.375000	-23.200001	692.333313	1023.000000	1023.000000	2046.000000
5.680000	0.054036	31.935268	8.789557	10.128873	4.115458	8.901381	0.000000	-10.000000	0.383333	-23.550001	682.000000	1023.000000	1023.000000	2046.000000
5.700000	0.053577	31.664280	8.970243	9.593627	3.979310	9.121099	0.000000	-10.000000	0.391667	-23.566668	674.000000	1023.000000	1023.000000	2046.000000
5.720000	0.051733	30.574430	8.519306	9.622924	4.079761	8.352440	0.000000	-10.000000	0.383333	-23.700001	666.000000	1023.000000	1023.000000	2046.000000
5.740000	0.050623	29.917992	8.223098	9.418118	3.950924	8.325852	0.000000	-10.000000	0.408333	-23.850000	658.333313	1023.000000	1023.000000	2046.000000
5.760000	0.050342	29.752115	8.631119	8.966361	3.590880	8.563755	0.000000	-10.000000	0.408333	-23.966667	650.333313	1023.000000	1023.000000	2046.000000
5.780000	0.049230	29.094696	8.375864	8.745425	3.733621	8.239784	0.000000	-10.000000	0.400000	-24.016666	642.333313	1023.000000	1023.000000	2046.000000
5.800000	0.047512	28.079704	7.869933	8.809115	3.693096	7.707560	0.000000	-10.000000	0.400000	-24.100000	634.000000	1023.000000	1023.000000	2046.000000
5.820000	0.047034	27.797203	8.172812	8.501308	3.304195	7.818888	0.000000	-10.000000	0.416667	-24.316668	626.000000	1023.000000	1023.000000	2046.000000
5.840000	0.046541	27.505527	8.121760	8.137930	3.427198	7.818640	0.000000	-10.000000	0.450000	-24.550001	618.000000	1023.000000	1023.000000	2046.000000
5.860000	0.044847	26.504568	7.764188	8.259597	3.419324	7.061459	0.000000	-10.000000	0.450000	-24.766666	610.000000	1023.000000	1023.000000	2046.000000
5.880000	0.043911	25.951426	7.577332	8.089287	3.266503	7.018305	0.000000	-10.000000	0.450000	-24.900002	601.833313	1023.000000	1023.000000	2046.000000
5.900000	0.043787	25.878151	7.866295	7.583848	3.107657	7.320350	0.000000	-10.000000	0.450000	-25.183334	593.500000	1023.000000	1023.000000	2046.000000
5.920000	0.042436	25.079683	7.525846	7.676208	3.266041	6.611588	0.000000	-10.000000	0.450000	-25.166668	585.166687	1023.000000	1023.000000	2046.000000
5.940000	0.041253	24.380260	7.155575	7.632390	3.169919	6.422376	0.000000	-10.000000	0.450000	-25.233334	576.666687	1023.000000	1023.000000	2046.000000
5.960000	0.040932	24.190935	7.477205	7.337125	2.809590	6.567015	0.000000	-10.000000	0.433333	-24.966667	568.333313	1023.000000	1023.000000	2046.000000
5.980000	0.040274	23.802055	7.248161	7.161007	3.067014	6.325873	0.000000	-10.000000	0.416667	-24.600000	560.000000	1023.000000	1023.000000	2046.000000
6.000000	0.038701	22.872030	6.815608	7.313733	2.943558	5.799131	0.000000	-10.000000	0.383333	-24.050001	552.000000	1023.000000	1023.000000	2046.000000
6.020000	0.038362	22.671705	7.020591	7.021789	2.612719	6.016607	0.000000	-10.000000	0.366667	-23.616667	544.000000	1023.000000	1023.000000	2046.000000
6.040000	0.037921	22.411169	6.887995	6.747195	2.790964	5.985014	0.000000	-10.000000	0.375000	-23.300001	536.000000	1023.000000	1023.000000	2046.000000
6.060000	0.036380	21.500774	6.425343	6.871915	2.758416	5.445099	0.000000	-10.000000	0.375000	-23.066668	528.000000	1023.000000	1023.000000	2046.000000
6.080000	0.035900	21.216955	6.489612	6.669327	2.431763	5.626252	0.000000	-10.000000	0.366667	-22.466667	520.333313	1023.000000	1023.000000	2046.000000
6.100000	0.035606	21.043051	6.461773	6.379676	2.531333	5.670268	0.000000	-10.000000	0.333333	-22.116667	512.833313	1023.000000	1023.000000	2046.000000
6.120000	0.033973	20.077818	5.934350	6.536424	2.558064	5.048981	0.000000	-10.000000	0.325000	-21.650000	505.500000	1023.000000	1023.000000	2046.000000
6.140000	0.033489	19.792229	6.130185	6.291047	2.099022	5.271975	0.000000	-10.000000	0.325000	-21.450001	498.166656	1023.000000	1023.000000	2046.000000
6.160000	0.033199	19.620605	6.030509	6.035463	2.302439	5.252195	0.000000	-10.000000	0.316667	-21.000000	491.000000	1023.000000	1023.000000	2046.000000
6.180000	0.031839	18.817064	5.595378	6.200566	2.270063	4.751057	0.000000	-10.000000	0.291667	-20.283333	484.166656	1023.000000	1023.000000	2046.000000
6.200000	0.031823	18.807472	5.830710	5.937953	1.948109	5.090699	0.000000	-10.000000	0.291667	-19.933334	477.333344	1023.000000	1023.000000	2046.000000
6.220000	0.031787	18.786242	5.684062	5.814513	2.189767	5.097900	0.000000	-10.000000	0.316667	-21.533333	470.666656	1023.000000	1023.000000	2046.000000
6.240000	0.030481	18.014025	5.253128	5.983473	2.144089	4.633334	0.000000	-10.000000	0.366667	-22.866667	463.500000	1023.000000	1023.000000	2046.000000
6.260000	0.029834	17.631907	5.169776	5.787509	1.859410	4.815212	0.000000	-10.000000	0.391667	-24.216667	456.000000	1023.000000	1023.000000	2046.000000
6.280000	0.029580	17.481892	5.235096	5.391888	1.803705	5.051205	0.000000	-10.000000	0.391667	-23.683334	448.000000	1023.000000	1023.000000	2046.000000
6.300000	0.028240	16.690012	4.887164	5.492969	1.888506	4.421373	0.000000	-10.000000	0.375000	-23.700001	440.000000	1023.000000	1023.000000	2046.000000
6.320000	0.027466	16.232510	4.522343	5.534597	1.727174	4.448396	0.000000	-10.000000	0.366667	-23.550001	432.000000	1023.000000	1023.000000	2046.000000
6.340000	0.026885	15.889225	4.714334	5.102769	1.318094	4.754028	0.000000	-10.000000	0.358333	-23.233334	424.000000	1023.000000	1023.000000	2046.000000
6.360000	0.025750	15.218524	4.234071	5.228336	1.502337	4.253780	0.000000	-10.000000	0.358333	-23.066668	416.166656	1023.000000	1023.000000	2046.000000
6.380000	0.023789	14.059305	3.603651	5.205867	1.262867	3.986920	0.000000	-10.000000	0.350000	-22.716667	408.500000	1023.000000	1023.000000	2046.000000
6.400000	0.022520	13.309472	3.662654	4.823768	0.724980	4.098070	0.000000	-10.000000	0.358333	-22.866667	400.833344	1023.000000	1023.000000	2046.000000
6.420000	0.021620	12.777371	3.343838	4.584692	0.983091	3.865750	0.000000	-10.000000	0.350000	-22.933334	393.333344	1023.000000	1023.000000	2046.000000
6.440000	0.019899	11.760237	2.871580	4.600175	0.891439	3.397043	0.000000	-10.000000	0.350000	-23.066668	385.666656	1023.000000	1023.000000	2046.000000
6.460000	0.018565	10.971679	2.646418	4.462467	0.410769	3.452024	0.000000	-10.000000	0.333333	-22.766666	378.000000	1023.000000	1023.000000	2046.000000
6.480000	0.017390	10.277348	2.286358	4.232468	0.380819	3.377703	0.000000	-10.000000	0.341667	-22.300001	370.333344	1023.000000	1023.000000	2046.000000
6.500000	0.014665	8.667295	1.570191	4.364149	0.227799	2.505155	0.000000	-10.000000	0.333333	-21.983334	362.833344	1023.000000	1023.000000	2046.000000
6.520000	0.012824	7.579082	1.247120	4.224591	-0.338144	2.445516	0.000000	-10.000000	0.341667	-21.766666	355.500000	1023.000000	1023.000000	2046.000000
6.540000	0.011969	7.073489	1.176997	3.944595	-0.442204	2.394101	0.000000	-10.000000	0.333333	-21.983334	348.166656	1023.000000	1023.000000	2046.000000
6.560000	0.010103	5.970793	0.688656	4.152551	-0.474779	1.604365	0.000000	-10.000000	0.341667	-22.166666	340.833344	1023.000000	1023.000000	2046.000000
6.580000	0.009225	5.451771	0.568056	4.077957	-0.917529	1.723288	0.000000	-10.000000	0.341667	-22.383333	333.500000	1023.000000	1023.000000	2046.000000
6.600000	0.009005	5.321832	0.434191	3.929032	-0.705103	1.663713	0.000000	-10.000000	0.350000	-22.450001	326.000000	1023.000000	1023.000000	2046.000000
6.620000	0.007500	4.432243	-0.034948	4.093805	-0.770747	1.144134	0.000000	-10.000000	0.350000	-22.500000	321.000000	1023.000000	1023.000000	2046.000000
6.640000	0.007346	4.341327	0.226629	3.818187	-1.204213	1.500724	0.000000	-10.000000	0.350000	-22.333334	313.666656	1023.000000	1023.000000	2046.000000
6.660000	0.006354	3.755048	-0.112761	3.851257	-0.861721	0.878274	0.000000	-10.000000	0.350000	-22.066668	306.333344	1023.000000	1023.000000	2046.000000
6.680000	0.005448	3.219624	-0.380850	3.737035	-1.036627	0.900066	0.000000	-10.000000	0.341667	-21.933332	296.500000	1023.000000	1023.000000	2046.000000
6.700000	0.005592	3.304831	-0.010082	3.301341	-1.209473	1.223045	0.000000	-10.000000	0.333333	-22.016666	291.500000	1023.000000	1023.000000	2046.000000
6.720000	0.004684	2.768104	-0.267214	3.372638	-0.958127	0.620807	0.000000	-10.000000	0.333333	-21.916666	284.000000	1023.000000	1023.000000	2046.000000
6.740000	0.004168	2.463322	-0.397993	3.192742	-1.208282	0.876855	0.000000	-10.000000	0.333333	-21.583334	276.666656	1023.000000	1023.000000	2046.000000
6.760000	0.004011	2.370280	-0.304166	2.861953	-1.153991	0.966484	0.000000	-10.000000	0.325000	-21.233334	267.000000	1023.000000	1023.000000	2046.000000
6.780000	0.002591	1.531169	-0.776581	2.839997	-1.042267	0.510020	0.000000	-10.000000	0.308333	-20.966667	260.000000	1023.000000	1023.000000	2046.000000
6.800000	0.002107	1.245299	-0.622473	2.448809	-1.424863	0.843826	0.000000	-10.000000	0.300000	-20.683334	253.000000	1023.000000	1023.000000	2046.000000
6.820000	0.001502	0.887472	-0.763780	2.186110	-1.148658	0.613800	0.000000	-10.000000	0.300000	-20.400000	246.166672	1023.000000	1023.000000	2046.000000
6.840000	0.000103	0.060716	-1.118195	2.053194	-1.192094	0.317811	0.000000	-10.000000	0.300000	-20.166668	239.333328	1023.000000	1023.000000	2046.000000
6.860000	-0.000475	-0.280636	-0.911236	1.565523	-1.648749	0.713825	0.000000	-10.000000	0.266667	-19.916668	232.666672	1023.000000	1023.000000	2046.000000
6.880000	-0.001329	-0.785279	-1.115847	1.376134	-1.360101	0.314535	0.000000	-10.000000	0.233333	-19.583334	226.000000	1023.000000	1023.000000	2046.000000
6.900000	-0.002666	-1.575423	-1.527799	1.166779	-1.493612	0.279210	0.000000	-10.000000	0.200000	-19.233334	219.333328	1023.000000	1023.000000	2046.000000
6.920000	-0.003138	-1.854438	-1.285121	0.701157	-1.857545	0.587070	0.000000	-10.000000	0.208333	-18.950001	212.833328	1023.000000	1023.000000	2046.000000
6.940000	-0.004340	-2.565057	-1.587184	0.661217	-1.623059	-0.016031	0.000000	-10.000000	0.208333	-18.683334	206.500000	1023.000000	1023.000000	2046.000000
6.960000	-0.005273	-3.116349	-1.907718	0.532990	-1.817193	0.075572	0.000000	-10.000000	0.208333	-18.533335	202.500000	1023.000000	1023.000000	2046.000000
6.980000	-0.005427	-3.207605	-1.625471	0.140201	-2.130841	0.408506	0.000000	-10.000000	0.200000	-18.433334	196.166672	1023.000000	1023.000000	2046.000000
7.000000	-0.006519	-3.852933	-1.933280	0.124665	-1.876911	-0.167407	0.000000	-10.000000	0.200000	-18.466667	189.833328	1023.000000	1023.000000	2046.000000
7.020000	-0.007239	-4.278234	-2.066302	-0.062321	-2.180005	0.030394	0.000000	-10.000000	0.208333	-18.483334	181.500000	1023.000000	1023.000000	2046.000000
7.040000	-0.007362	-4.351152	-1.945676	-0.412658	-2.106840	0.114022	0.000000	-10.000000	0.208333	-18.400000	175.500000	1023.000000	1023.000000	2046.000000
7.060000	-0.008602	-5.083605	-2.261134	-0.458240	-2.080235	-0.283996	0.000000	-10.000000	0.200000	-18.183332	169.500000	1023.000000	1023.000000	2046.000000
7.080000	-0.008838	-5.223283	-2.106275	-0.700517	-2.453826	0.037335	0.000000	-10.000000	0.183333	-17.983334	165.500000	1023.000000	1023.000000	2046.000000
7.100000	-0.009188	-5.430125	-2.233087	-0.861152	-2.129374	-0.206512	0.000000	-10.000000	0.183333	-17.750000	159.500000	1023.000000	1023.000000	2046.000000
7.120000	-0.010333	-6.106656	-2.472730	-0.938482	-2.385130	-0.310313	0.000000	-10.000000	0.191667	-17.516666	153.500000	1023.000000	1023.000000	2046.000000
7.140000	-0.010281	-6.075932	-2.288750	-1.323052	-2.510470	0.046340	0.000000	-10.000000	0.191667	-17.233334	145.500000	1023.000000	1023.000000	2046.000000
7.160000	-0.011502	-6.797395	-2.596817	-1.271248	-2.372277	-0.557052	0.000000	-10.000000	0.183333	-16.950001	139.833328	1023.000000	1023.000000	2046.000000
7.180000	-0.011798	-6.972434	-2.562989	-1.509874	-2.718764	-0.180807	0.000000	-10.000000	0.183333	-16.650002	134.166672	1023.000000	1023.000000	2046.000000
7.200000	-0.012028	-7.108321	-2.640545	-1.594293	-2.462612	-0.410870	0.000000	-10.000000	0.175000	-16.483334	128.666672	1023.000000	1023.000000	2046.000000
7.220000	-0.013150	-7.771822	-2.958469	-1.662504	-2.614088	-0.536762	0.000000	-10.000000	0.175000	-16.283335	123.000000	1023.000000	1023.000000	2046.000000
7.240000	-0.013095	-7.739140	-2.765705	-1.981969	-2.818580	-0.172885	0.000000	-10.000000	0.158333	-16.066668	117.666664	1023.000000	1023.000000	2046.000000
7.260000	-0.014213	-8.400009	-3.025483	-1.907230	-2.652069	-0.815227	0.000000	-10.000000	0.158333	-15.766667	114.166664	1023.000000	1023.000000	2046.000000
7.280000	-0.014667	-8.668315	-3.099935	-2.102613	-2.979376	-0.486391	0.000000	-10.000000	0.150000	-15.600000	109.000000	1023.000000	1023.000000	2046.000000
7.300000	-0.014709	-8.692725	-3.101216	-2.306077	-2.811496	-0.473936	0.000000	-10.000000	0.158333	-15.400001	103.666664	1023.000000	1023.000000	2046.000000
7.320000	-0.015924	-9.411206	-3.439699	-2.305729	-2.791271	-0.874507	0.000000	-10.000000	0.158333	-15.166667	96.666664	1023.000000	1023.000000	2046.000000
7.340000	-0.016222	-9.587082	-3.324715	-2.532825	-3.197070	-0.532472	0.000000	-10.000000	0.158333	-14.983334	93.166664	1023.000000	1023.000000	2046.000000
7.360000	-0.016441	-9.716746	-3.392760	-2.675746	-3.003529	-0.644711	0.000000	-10.000000	0.150000	-14.833333	88.166664	1023.000000	1023.000000	2046.000000
7.380000	-0.017581	-10.390370	-3.651725	-2.685021	-2.969275	-1.084349	0.000000	-10.000000	0.150000	-14.600000	83.333336	1023.000000	1023.000000	2046.000000
7.400000	-0.017781	-10.508636	-3.590635	-2.802519	-3.279580	-0.835901	0.000000	-10.000000	0.133333	-14.350000	76.833336	1023.000000	1023.000000	2046.000000
7.420000	-0.017415	-10.292423	-3.507623	-2.994180	-3.122603	-0.668017	0.000000	-10.000000	0.133333	-14.233334	72.166664	1023.000000	1023.000000	2046.000000
7.440000	-0.018161	-10.733347	-3.671478	-2.937238	-3.038790	-1.085840	0.000000	-10.000000	0.133333	-14.233334	69.000000	1023.000000	1023.000000	2046.000000
7.460000	-0.018523	-10.947177	-3.872838	-3.021255	-3.175187	-0.877898	0.000000	-10.000000	0.116667	-14.033334	64.333336	1023.000000	1023.000000	2046.000000
7.480000	-0.018291	-10.809889	-3.745781	-3.263670	-3.209931	-0.590508	0.000000	-10.000000	0.083333	-13.583334	59.666668	1023.000000	1023.000000	2046.000000
7.500000	-0.019598	-11.582294	-3.984059	-3.299956	-3.215368	-1.082910	0.000000	-10.000000	0.058333	-12.983334	53.500000	1023.000000	1023.000000	2046.000000
7.520000	-0.020254	-11.969875	-4.299723	-3.290453	-3.329453	-1.050246	0.000000	-10.000000	0.066667	-12.600000	50.500000	1023.000000	1023.000000	2046.000000
7.540000	-0.020109	-11.884680	-4.146384	-3.560452	-3.508552	-0.669292	0.000000	-10.000000	0.066667	-12.083333	46.333332	1023.000000	1023.000000	2046.000000
7.560000	-0.020994	-12.407463	-4.368878	-3.387752	-3.487750	-1.163083	0.000000	-10.000000	0.058333	-11.683333	42.333332	1023.000000	1023.000000	2046.000000
7.580000	-0.022059	-13.037089	-4.804040	-3.416857	-3.709222	-1.106970	0.000000	-10.000000	0.050000	-11.283334	37.000000	1023.000000	1023.000000	2046.000000
7.600000	-0.022162	-13.097618	-4.813403	-3.559874	-3.788635	-0.935706	0.000000	-10.000000	0.050000	-11.250000	34.333332	1023.000000	1023.000000	2046.000000
7.620000	-0.023275	-13.755407	-4.979946	-3.607646	-3.786383	-1.381433	0.000000	-10.000000	0.050000	-11.133333	31.833334	1023.000000	1023.000000	2046.000000
7.640000	-0.024252	-14.332755	-5.450100	-3.603829	-3.869741	-1.409085	0.000000	-10.000000	0.041667	-10.650001	28.333334	1023.000000	1023.000000	2046.000000
7.660000	-0.024386	-14.411996	-5.545479	-3.651711	-3.988228	-1.226578	0.000000	-10.000000	0.025000	-9.750000	23.666666	1023.000000	1023.000000	2046.000000
7.680000	-0.026131	-15.443456	-5.990363	-3.463266	-4.061653	-1.928174	0.000000	-10.000000	0.008333	-8.966667	20.166666	1023.000000	1023.000000	2046.000000
7.700000	-0.027994	-16.544304	-6.574647	-3.458507	-4.471498	-2.039653	0.000000	-10.000000	0.000000	-8.050000	18.166666	1023.000000	1023.000000	2046.000000
7.720000	-0.028331	-16.743814	-6.728819	-3.522728	-4.541416	-1.950850	0.000000	-10.000000	0.000000	-7.216667	15.666667	1023.000000	1023.000000	2046.000000
7.740000	-0.029684	-17.543007	-6.916265	-3.401144	-4.693441	-2.532158	0.000000	-10.000000	0.000000	-6.383334	13.166667	1023.000000	1023.000000	2046.000000
7.760000	-0.030193	-17.843895	-6.997072	-3.381586	-5.041553	-2.423684	0.000000	-10.000000	0.000000	-6.166667	10.833333	1023.000000	1023.000000	2046.000000
7.780000	-0.029801	-17.612501	-7.066088	-3.156790	-4.747815	-2.641808	0.000000	-10.000000	0.000000	-6.333333	9.500000	1023.000000	1023.000000	2046.000000
7.800000	-0.030686	-18.135353	-7.341208	-2.992351	-4.910738	-2.891057	0.000000	-10.000000	0.000000	-6.466667	7.500000	1023.000000	1023.000000	2046.000000
7.820000	-0.030304	-17.909830	-7.243580	-3.019071	-5.062430	-2.584748	0.000000	-10.000000	0.000000	-6.316667	4.833333	1023.000000	1023.000000	2046.000000
7.840000	-0.030381	-17.955446	-7.239069	-2.808461	-4.905314	-3.002602	0.000000	-10.000000	0.000000	-6.116667	2.833333	1023.000000	1023.000000	2046.000000
7.860000	-0.031168	-18.420416	-7.440357	-2.903363	-5.113655	-2.963041	0.000000	-10.000000	0.000000	-5.800000	0.500000	1023.000000	1023.000000	2046.000000
7.880000	-0.030294	-17.903460	-7.287212	-3.012707	-4.910543	-2.692996	0.000000	-10.000000	0.000000	-5.700000	-1.166667	1023.000000	1023.000000	2046.000000
7.900000	-0.030918	-18.272572	-7.192474	-3.079943	-4.924823	-3.075331	0.000000	-10.000000	0.000000	-5.600000	-2.833333	1023.000000	1023.000000	2046.000000
7.920000	-0.031026	-18.336483	-7.158221	-3.197987	-5.111201	-2.869074	0.000000	-10.000000	0.000000	-5.750000	-4.166667	1023.000000	1023.000000	2046.000000
7.940000	-0.030074	-17.773872	-7.047408	-3.135376	-4.747584	-2.843503	0.000000	-10.000000	-0.008333	-5.750000	-5.500000	1023.000000	1023.000000	2046.000000
7.960000	-0.030656	-18.117992	-7.108176	-3.274064	-4.755702	-2.980051	0.000000	-10.000000	-0.008333	-5.583333	-7.500000	1023.000000	1023.000000	2046.000000
7.980000	-0.030704	-18.146030	-6.992799	-3.454135	-5.006563	-2.692533	0.000000	-10.000000	-0.008333	-5.233334	-9.500000	1023.000000	1023.000000	2046.000000
8.000000	-0.030192	-17.843338	-6.945981	-3.442482	-4.582224	-2.872653	0.000000	-10.000000	-0.008333	-4.850000	-11.166667	1023.000000	1023.000000	2046.000000
8.020000	-0.031065	-18.359241	-7.032396	-3.711949	-4.724239	-2.890656	0.000000	-10.000000	-0.008333	-4.550000	-12.833333	1023.000000	1023.000000	2046.000000
8.040000	-0.030923	-18.275766	-6.904085	-3.950248	-4.819210	-2.602224	0.000000	-10.000000	-0.008333	-4.266667	-14.166667	1023.000000	1023.000000	2046.000000
8.060000	-0.030786	-18.194656	-6.790423	-4.045815	-4.579016	-2.779402	0.000000	-10.000000	0.000000	-4.000000	-15.666667	1023.000000	1023.000000	2046.000000
8.080000	-0.031883	-18.842678	-6.965849	-4.379582	-4.711153	-2.786093	0.000000	-10.000000	0.000000	-3.600000	-17.333334	1023.000000	1023.000000	2046.000000
8.100000	-0.031874	-18.837429	-6.863052	-4.626484	-4.844243	-2.503649	0.000000	-10.000000	0.000000	-3.266667	-18.666666	1023.000000	1023.000000	2046.000000
8.120000	-0.031883	-18.843134	-6.773032	-4.637181	-4.632127	-2.800793	0.000000	-10.000000	0.000000	-2.983333	-19.833334	1023.000000	1023.000000	2046.000000
8.140000	-0.033006	-19.506502	-6.984872	-4.906486	-4.873756	-2.741387	0.000000	-10.000000	0.000000	-2.933333	-20.500000	1023.000000	1023.000000	2046.000000
8.160000	-0.032619	-19.277779	-6.970685	-4.973278	-4.786774	-2.547042	0.000000	-10.000000	0.000000	-3.083333	-21.833334	1023.000000	1023.000000	2046.000000
8.180000	-0.032723	-19.339397	-6.844626	-4.989742	-4.710772	-2.794257	0.000000	-10.000000	0.000000	-3.300000	-22.833334	1023.000000	1023.000000	2046.000000
8.200000	-0.033879	-20.022593	-7.053453	-5.229512	-5.048939	-2.690688	0.000000	-10.000000	0.000000	-3.633333	-24.333334	1023.000000	1023.000000	2046.000000
8.220000	-0.032875	-19.429150	-7.094538	-5.171019	-4.579350	-2.584244	0.000000	-10.000000	0.000000	-3.766667	-25.166666	1023.000000	1023.000000	2046.000000
8.240000	-0.033652	-19.888037	-7.016820	-5.378561	-4.802321	-2.690333	0.000000	-10.000000	0.000000	-3.900000	-26.500000	1023.000000	1023.000000	2046.000000
8.260000	-0.033668	-19.897736	-7.061177	-5.536649	-4.872612	-2.427298	0.000000	-10.000000	0.000000	-3.883333	-27.333334	1023.000000	1023.000000	2046.000000
8.280000	-0.033278	-19.667376	-6.911119	-5.429393	-4.628711	-2.698152	0.000000	-10.000000	0.000000	-3.700000	-29.000000	1023.000000	1023.000000	2046.000000
8.300000	-0.034393	-20.326500	-7.051391	-5.609006	-4.983664	-2.682440	0.000000	-10.000000	0.000000	-3.516667	-30.166666	1023.000000	1023.000000	2046.000000
8.320000	-0.033402	-19.740669	-7.097811	-5.511828	-4.556134	-2.574895	0.000000	-10.000000	0.000000	-3.333333	-31.500000	1023.000000	1023.000000	2046.000000
8.340000	-0.033659	-19.892677	-6.910001	-5.658713	-4.689250	-2.634713	0.000000	-10.000000	0.000000	-3.266667	-32.333332	1023.000000	1023.000000	2046.000000
8.360000	-0.034429	-20.347748	-6.977986	-5.848257	-5.012674	-2.508830	0.000000	-10.000000	0.000000	-3.133333	-33.500000	1023.000000	1023.000000	2046.000000
8.380000	-0.033396	-19.737133	-7.022553	-5.617135	-4.459354	-2.638091	0.000000	-10.000000	-0.008333	-2.850000	-34.833332	1023.000000	1023.000000	2046.000000
8.400000	-0.033990	-20.088017	-6.917341	-5.808108	-4.728619	-2.633948	0.000000	-10.000000	-0.016667	-2.616667	-35.833332	1023.000000	1023.000000	2046.000000
8.420000	-0.034562	-20.426085	-6.994150	-5.967127	-4.960432	-2.504375	0.000000	-10.000000	-0.025000	-2.450000	-36.666668	1023.000000	1023.000000	2046.000000
8.440000	-0.033550	-19.828056	-6.994079	-5.741334	-4.497360	-2.595283	0.000000	-10.000000	-0.016667	-2.433333	-37.166668	1023.000000	1023.000000	2046.000000
8.460000	-0.033849	-20.004700	-6.892217	-5.881032	-4.623466	-2.607985	0.000000	-10.000000	-0.008333	-2.416667	-38.000000	1023.000000	1023.000000	2046.000000
8.480000	-0.034755	-20.540241	-6.958185	-6.096734	-4.988431	-2.496892	0.000000	-10.000000	-0.008333	-2.416667	-38.833332	1023.000000	1023.000000	2046.000000
8.500000	-0.033660	-19.892859	-7.023646	-5.817761	-4.442695	-2.608757	0.000000	-10.000000	-0.008333	-2.433333	-39.666668	1023.000000	1023.000000	2046.000000
8.520000	-0.033798	-19.974831	-6.801687	-6.009252	-4.618257	-2.545633	0.000000	-10.000000	-0.008333	-2.433333	-40.500000	1023.000000	1023.000000	2046.000000
8.540000	-0.034214	-20.220377	-6.787515	-6.185256	-4.883919	-2.363688	0.000000	-10.000000	0.000000	-2.433333	-41.333332	1023.000000	1023.000000	2046.000000
8.560000	-0.032820	-19.396400	-6.737359	-5.825579	-4.326596	-2.506866	0.000000	-10.000000	0.000000	-2.466667	-42.166668	1023.000000	1023.000000	2046.000000
8.580000	-0.033220	-19.632982	-6.729193	-5.978935	-4.495204	-2.429651	0.000000	-10.000000	0.000000	-2.533333	-43.000000	1023.000000	1023.000000	2046.000000
8.600000	-0.033341	-19.704620	-6.743421	-6.114901	-4.707619	-2.138679	0.000000	-10.000000	-0.016667	-2.483333	-43.833332	1023.000000	1023.000000	2046.000000
8.620000	-0.032530	-19.224947	-6.792529	-5.783268	-4.236025	-2.413125	0.000000	-10.000000	-0.016667	-2.300000	-44.666668	1023.000000	1023.000000	2046.000000
8.640000	-0.034066	-20.133108	-6.878212	-6.232407	-4.722293	-2.300196	0.000000	-10.000000	-0.033333	-2.083333	-45.333332	1023.000000	1023.000000	2046.000000
8.660000	-0.034032	-20.112953	-7.071202	-6.171219	-4.732488	-2.138044	0.000000	-10.000000	-0.025000	-1.933333	-45.833332	1023.000000	1023.000000	2046.000000
8.680000	-0.033217	-19.631411	-7.022100	-5.766238	-4.481366	-2.361707	0.000000	-10.000000	-0.041667	-1.833333	-46.000000	1023.000000	1023.000000	2046.000000
8.700000	-0.034686	-20.499613	-7.184569	-5.944758	-4.997681	-2.372604	0.000000	-10.000000	-0.025000	-1.766667	-46.000000	1023.000000	1023.000000	2046.000000
8.720000	-0.034437	-20.352150	-7.482613	-5.851273	-4.698683	-2.319581	0.000000	-10.000000	-0.016667	-1.883333	-46.000000	1023.000000	1023.000000	2046.000000
8.740000	-0.034087	-20.145195	-7.282067	-5.755010	-4.645069	-2.463049	0.000000	-10.000000	-0.008333	-2.016667	-46.333332	1023.000000	1023.000000	2046.000000
8.760000	-0.035732	-21.117373	-7.535258	-6.029653	-5.130646	-2.421816	0.000000	-10.000000	-0.008333	-1.966667	-46.666668	1023.000000	1023.000000	2046.000000
8.780000	-0.035537	-21.002625	-7.998410	-5.586158	-4.725585	-2.692472	0.000000	-10.000000	-0.016667	-1.450000	-47.000000	1023.000000	1023.000000	2046.000000
8.800000	-0.036496	-21.569326	-8.110369	-5.559398	-5.036798	-2.862761	0.000000	-10.000000	-0.025000	-0.450000	-47.000000	1023.000000	1023.000000	2046.000000
8.820000	-0.038740	-22.895306	-8.558742	-5.730848	-5.620813	-2.984902	0.000000	-10.000000	-0.041667	0.733333	-47.000000	1023.000000	1023.000000	2046.000000
8.840000	-0.038221	-22.588558	-8.879332	-5.201012	-5.161680	-3.346534	0.000000	-10.000000	-0.050000	1.700000	-47.000000	1023.000000	1023.000000	2046.000000
8.860000	-0.038717	-22.881905	-8.725080	-5.203797	-5.520370	-3.432657	0.000000	-10.000000	-0.041667	2.183333	-47.000000	1023.000000	1023.000000	2046.000000
8.880000	-0.039914	-23.589451	-8.860786	-5.341875	-5.979877	-3.406912	0.000000	-10.000000	-0.033333	2.033333	-47.000000	1023.000000	1023.000000	2046.000000
8.900000	-0.038616	-22.822247	-9.010823	-4.763131	-5.391596	-3.656695	0.000000	-10.000000	-0.033333	1.283333	-47.000000	1023.000000	1023.000000	2046.000000
8.920000	-0.038834	-22.950945	-8.829250	-4.777070	-5.741395	-3.603229	0.000000	-10.000000	-0.025000	0.500000	-47.000000	1023.000000	1023.000000	2046.000000
8.940000	-0.039169	-23.149076	-9.153869	-4.751934	-5.728075	-3.515199	0.000000	-10.000000	-0.016667	0.000000	-47.000000	1023.000000	1023.000000	2046.000000
8.960000	-0.037931	-22.416950	-8.933011	-4.334846	-5.415097	-3.733997	0.000000	-10.000000	-0.008333	0.000000	-47.000000	1023.000000	1023.000000	2046.000000
8.980000	-0.039165	-23.146534	-8.896836	-4.629710	-5.924698	-3.695289	0.000000	-10.000000	-0.016667	0.000000	-47.000000	1023.000000	1023.000000	2046.000000
9.000000	-0.038627	-22.828796	-9.044213	-4.572314	-5.610479	-3.601789	0.000000	-10.000000	-0.025000	0.000000	-47.000000	1023.000000	1023.000000	2046.000000
9.020000	-0.037630	-22.239319	-8.714264	-4.418208	-5.390888	-3.715960	0.000000	-10.000000	-0.016667	-0.600000	-47.000000	1023.000000	1023.000000	2046.000000
9.040000	-0.038246	-22.603666	-8.599330	-4.723413	-5.686838	-3.594085	0.000000	-10.000000	-0.008333	-1.300000	-47.166668	1023.000000	1023.000000	2046.000000
9.060000	-0.038119	-22.528273	-8.744327	-4.815616	-5.560230	-3.408100	0.000000	-10.000000	-0.016667	-1.783333	-47.500000	1023.000000	1023.000000	2046.000000
9.080000	-0.036908	-21.812376	-8.518555	-4.521039	-5.179566	-3.593215	0.000000	-10.000000	-0.025000	-1.183333	-47.833332	1023.000000	1023.000000	2046.000000
9.100000	-0.037247	-22.013083	-8.385223	-4.810903	-5.381939	-3.435017	0.000000	-10.000000	-0.025000	-0.483333	-48.000000	1023.000000	1023.000000	2046.000000
9.120000	-0.037570	-22.203938	-8.451572	-5.065867	-5.471038	-3.215459	0.000000	-10.000000	-0.016667	0.000000	-48.000000	1023.000000	1023.000000	2046.000000
9.140000	-0.036588	-21.623438	-8.378963	-4.812269	-4.999584	-3.432622	0.000000	-10.000000	-0.016667	0.000000	-48.000000	1023.000000	1023.000000	2046.000000
9.160000	-0.036220	-21.406090	-8.096058	-5.033485	-4.967949	-3.308597	0.000000	-10.000000	-0.025000	0.000000	-48.000000	1023.000000	1023.000000	2046.000000
9.180000	-0.037663	-22.258583	-8.085170	-5.619985	-5.460146	-3.093282	0.000000	-10.000000	-0.033333	0.283333	-48.000000	1023.000000	1023.000000	2046.000000
9.200000	-0.037205	-21.988001	-8.271383	-5.550003	-5.034080	-3.132535	0.000000	-10.000000	-0.033333	0.900000	-48.000000	1023.000000	1023.000000	2046.000000
9.220000	-0.036412	-21.519718	-7.936131	-5.511607	-4.861223	-3.210757	0.000000	-10.000000	-0.041667	1.533333	-48.000000	1023.000000	1023.000000	2046.000000
9.240000	-0.037641	-22.246107	-7.905180	-5.964025	-5.292130	-3.084774	0.000000	-10.000000	-0.041667	1.850000	-48.000000	1023.000000	1023.000000	2046.000000
9.260000	-0.037611	-22.228212	-8.140994	-5.971582	-5.109613	-3.006023	0.000000	-10.000000	-0.050000	1.466667	-48.000000	1023.000000	1023.000000	2046.000000
9.280000	-0.036877	-21.794378	-7.961370	-5.749480	-4.867745	-3.215784	0.000000	-10.000000	-0.033333	0.833333	-48.000000	1023.000000	1023.000000	2046.000000
9.300000	-0.037298	-22.043245	-7.841424	-5.973052	-5.097407	-3.131363	0.000000	-10.000000	-0.033333	0.233333	-48.000000	1023.000000	1023.000000	2046.000000
9.320000	-0.038101	-22.517931	-8.004328	-6.336542	-5.320484	-2.856576	0.000000	-10.000000	-0.033333	0.000000	-48.000000	1023.000000	1023.000000	2046.000000
9.340000	-0.037192	-21.980249	-8.015279	-6.014293	-4.841711	-3.108967	0.000000	-10.000000	-0.033333	0.000000	-48.000000	1023.000000	1023.000000	2046.000000
9.360000	-0.036966	-21.847038	-7.828090	-6.152883	-4.885590	-2.980477	0.000000	-10.000000	-0.016667	0.000000	-48.000000	1023.000000	1023.000000	2046.000000
9.380000	-0.038101	-22.517550	-7.823204	-6.593223	-5.351213	-2.749908	0.000000	-10.000000	-0.008333	0.000000	-48.000000	1023.000000	1023.000000	2046.000000
9.400000	-0.037462	-22.140282	-8.075129	-6.253642	-4.821814	-2.989696	0.000000	-10.000000	-0.016667	0.000000	-48.000000	1023.000000	1023.000000	2046.000000
9.420000	-0.036424	-21.526533	-7.709496	-6.191004	-4.730128	-2.895906	0.000000	-10.000000	-0.033333	0.000000	-48.000000	1023.000000	1023.000000	2046.000000
9.440000	-0.037854	-22.371887	-7.700011	-6.648751	-5.264794	-2.758332	0.000000	-10.000000	-0.041667	0.000000	-48.000000	1023.000000	1023.000000	2046.000000
9.460000	-0.037334	-22.064140	-7.964964	-6.374604	-4.812873	-2.911699	0.000000	-10.000000	-0.033333	0.000000	-48.000000	1023.000000	1023.000000	2046.000000
9.480000	-0.036270	-21.435837	-7.642157	-6.273530	-4.653743	-2.866406	0.000000	-10.000000	-0.016667	0.000000	-48.000000	1023.000000	1023.000000	2046.000000
9.500000	-0.037571	-22.204615	-7.587476	-6.687126	-5.183553	-2.746458	0.000000	-10.000000	-0.016667	0.000000	-48.000000	1023.000000	1023.000000	2046.000000
9.520000	-0.037398	-22.102257	-7.956474	-6.529897	-4.813643	-2.802243	0.000000	-10.000000	-0.033333	0.000000	-48.000000	1023.000000	1023.000000	2046.000000
9.540000	-0.036198	-21.393255	-7.575723	-6.327674	-4.653231	-2.836627	0.000000	-10.000000	-0.050000	0.000000	-48.000000	1023.000000	1023.000000	2046.000000
9.560000	-0.036916	-21.817286	-7.493597	-6.595579	-4.956218	-2.771892	0.000000	-10.000000	-0.050000	0.000000	-48.000000	1023.000000	1023.000000	2046.000000
9.580000	-0.037389	-22.096622	-7.730457	-6.752618	-4.982903	-2.630645	0.000000	-10.000000	-0.050000	0.000000	-48.000000	1023.000000	1023.000000	2046.000000
9.600000	-0.035966	-21.256159	-7.531495	-6.375631	-4.518004	-2.831028	0.000000	-10.000000	-0.050000	0.000000	-48.000000	1023.000000	1023.000000	2046.000000
9.620000	-0.036408	-21.517071	-7.230566	-6.678987	-4.979947	-2.627571	0.000000	-10.000000	-0.041667	0.000000	-48.000000	1023.000000	1023.000000	2046.000000
9.640000	-0.036238	-21.416866	-7.598666	-6.626744	-4.656886	-2.534570	0.000000	-10.000000	-0.033333	0.000000	-48.000000	1023.000000	1023.000000	2046.000000
9.660000	-0.034836	-20.587826	-7.310719	-6.336191	-4.372053	-2.568864	0.000000	-10.000000	-0.025000	0.000000	-48.000000	1023.000000	1023.000000	2046.000000
9.680000	-0.035971	-21.258600	-7.089013	-6.695741	-5.049354	-2.424492	0.000000	-10.000000	-0.033333	0.000000	-48.000000	1023.000000	1023.000000	2046.000000
9.700000	-0.036092	-21.330187	-7.540616	-6.683972	-4.693172	-2.412427	0.000000	-10.000000	-0.025000	0.000000	-48.000000	1023.000000	1023.000000	2046.000000
9.720000	-0.035373	-20.905628	-7.352417	-6.483777	-4.577663	-2.491770	0.000000	-10.000000	-0.025000	0.000000	-48.000000	1023.000000	1023.000000	2046.000000
9.740000	-0.036786	-21.740576	-7.397348	-6.763911	-5.265025	-2.314292	0.000000	-10.000000	-0.016667	0.000000	-48.000000	1023.000000	1023.000000	2046.000000
9.760000	-0.036254	-21.425928	-7.827613	-6.211399	-4.734837	-2.652080	0.000000	-10.000000	-0.016667	0.000000	-48.000000	1023.000000	1023.000000	2046.000000
9.780000	-0.035855	-21.190496	-7.661561	-6.213192	-4.752144	-2.563600	0.000000	-10.000000	-0.008333	-0.283333	-48.000000	1023.000000	1023.000000	2046.000000
9.800000	-0.037293	-22.040359	-7.845033	-6.685330	-5.185238	-2.324758	0.000000	-10.000000	-0.016667	-0.850000	-48.000000	1023.000000	1023.000000	2046.000000
9.820000	-0.036777	-21.735067	-8.103418	-6.227273	-4.699178	-2.705198	0.000000	-10.000000	-0.025000	-1.333333	-48.000000	1023.000000	1023.000000	2046.000000
9.840000	-0.037124	-21.940529	-8.044206	-6.254049	-4.959864	-2.682409	0.000000	-10.000000	-0.041667	-1.400000	-48.000000	1023.000000	1023.000000	2046.000000
9.860000	-0.039171	-23.150230	-8.599932	-6.430927	-5.368436	-2.750936	0.000000	-10.000000	-0.041667	-0.833333	-48.000000	1023.000000	1023.000000	2046.000000
9.880000	-0.039361	-23.262640	-8.968590	-5.883402	-5.140534	-3.270114	0.000000	-10.000000	-0.050000	0.283333	-48.000000	1023.000000	1023.000000	2046.000000
9.900000	-0.040260	-23.793600	-8.885915	-5.956268	-5.655116	-3.296302	0.000000	-10.000000	-0.050000	1.266667	-48.000000	1023.000000	1023.000000	2046.000000
9.920000	-0.041523	-24.539915	-9.421320	-5.983749	-5.731751	-3.403095	0.000000	-10.000000	-0.050000	1.983333	-48.000000	1023.000000	1023.000000	2046.000000
9.940000	-0.040455	-23.908833	-9.369064	-5.505727	-5.409187	-3.624855	0.000000	-10.000000	-0.033333	1.833333	-48.000000	1023.000000	1023.000000	2046.000000
9.960000	-0.040788	-24.105894	-9.078838	-5.511899	-5.916798	-3.598360	0.000000	-10.000000	-0.025000	1.200000	-48.000000	1023.000000	1023.000000	2046.000000
9.980000	-0.041325	-24.422966	-9.568786	-5.455909	-5.795236	-3.603034	0.000000	-10.000000	-0.008333	0.483333	-48.000000	1023.000000	1023.000000	2046.000000
10.000000	-0.040226	-23.773798	-9.492093	-5.007710	-5.537632	-3.736363	0.000000	-10.000000	-0.008333	0.000000	-48.000000	1023.000000	1023.000000	2046.000000
10.020000	-0.040605	-23.997425	-9.210239	-5.096478	-6.007062	-3.683645	0.000000	-10.000000	-0.008333	0.000000	-48.000000	1023.000000	1023.000000	2046.000000
10.040000	-0.040899	-24.171555	-9.683781	-5.029746	-5.697200	-3.760828	0.000000	-10.000000	-0.016667	0.000000	-48.000000	1023.000000	1023.000000	2046.000000
10.060000	-0.039551	-23.374531	-9.331177	-4.799304	-5.488661	-3.755390	0.000000	-10.000000	-0.025000	0.000000	-48.000000	1023.000000	1023.000000	2046.000000
10.080000	-0.040322	-23.830076	-9.056867	-5.249655	-5.999393	-3.524162	0.000000	-10.000000	-0.016667	0.000000	-48.000000	1023.000000	1023.000000	2046.000000
10.100000	-0.040211	-23.764612	-9.413320	-5.062029	-5.528972	-3.760291	0.000000	-10.000000	-0.008333	0.000000	-48.000000	1023.000000	1023.000000	2046.000000
10.120000	-0.038624	-22.826984	-8.911961	-4.934512	-5.418257	-3.562255	0.000000	-10.000000	-0.008333	0.000000	-48.000000	1023.000000	1023.000000	2046.000000
10.140000	-0.039530	-23.362257	-8.775093	-5.362921	-5.868893	-3.355350	0.000000	-10.000000	-0.025000	0.000000	-48.000000	1023.000000	1023.000000	2046.000000
10.160000	-0.039199	-23.166651	-9.099568	-5.086710	-5.352242	-3.628129	0.000000	-10.000000	-0.033333	0.000000	-48.000000	1023.000000	1023.000000	2046.000000
10.180000	-0.037630	-22.239548	-8.681910	-5.053416	-5.127326	-3.376897	0.000000	-10.000000	-0.041667	0.000000	-48.000000	1023.000000	1023.000000	2046.000000
10.200000	-0.038597	-22.810806	-8.526851	-5.545610	-5.561628	-3.176718	0.000000	-10.000000	-0.041667	0.000000	-48.000000	1023.000000	1023.000000	2046.000000
10.220000	-0.038686	-22.863190	-8.832001	-5.388495	-5.114537	-3.528158	0.000000	-10.000000	-0.050000	0.000000	-48.000000	1023.000000	1023.000000	2046.000000
10.240000	-0.037556	-22.195601	-8.411565	-5.537383	-5.038340	-3.208312	0.000000	-10.000000	-0.050000	0.000000	-48.000000	1023.000000	1023.000000	2046.000000
10.260000	-0.038808	-22.935797	-8.331119	-6.066272	-5.492514	-3.045893	0.000000	-10.000000	-0.033333	0.000000	-48.000000	1023.000000	1023.000000	2046.000000
10.280000	-0.038710	-22.877550	-8.592732	-5.908262	-5.046765	-3.329792	0.000000	-10.000000	-0.033333	0.000000	-48.000000	1023.000000	1023.000000	2046.000000
10.300000	-0.037988	-22.450850	-8.138723	-6.052066	-5.155468	-3.104593	0.000000	-10.000000	-0.033333	0.000000	-48.000000	1023.000000	1023.000000	2046.000000
10.320000	-0.039230	-23.184658	-8.428817	-6.374838	-5.299479	-3.081524	0.000000	-10.000000	-0.050000	0.000000	-48.000000	1023.000000	1023.000000	2046.000000
10.340000	-0.038488	-22.746231	-8.450995	-6.131833	-4.953753	-3.209649	0.000000	-10.000000	-0.041667	0.000000	-48.000000	1023.000000	1023.000000	2046.000000
10.360000	-0.038310	-22.641010	-8.029243	-6.294191	-5.265355	-3.052222	0.000000	-10.000000	-0.041667	0.000000	-48.000000	1023.000000	1023.000000	2046.000000
10.380000	-0.039254	-23.198925	-8.485040	-6.536806	-5.165445	-3.011635	0.000000	-10.000000	-0.033333	0.000000	-48.000000	1023.000000	1023.000000	2046.000000
10.400000	-0.038630	-22.830238	-8.438796	-6.320897	-4.910615	-3.159931	0.000000	-10.000000	-0.033333	0.000000	-48.000000	1023.000000	1023.000000	2046.000000
10.420000	-0.038203	-22.577713	-8.081879	-6.458554	-5.094334	-2.942948	0.000000	-10.000000	-0.025000	0.000000	-48.000000	1023.000000	1023.000000	2046.000000
10.440000	-0.038977	-23.035591	-8.247775	-6.746198	-5.205943	-2.835675	0.000000	-10.000000	-0.016667	0.000000	-48.000000	1023.000000	1023.000000	2046.000000
10.460000	-0.038943	-23.015062	-8.458991	-6.489303	-4.885375	-3.181393	0.000000	-10.000000	-0.016667	0.000000	-48.000000	1023.000000	1023.000000	2046.000000
10.480000	-0.037874	-22.383516	-8.135358	-6.548872	-4.824700	-2.874587	0.000000	-10.000000	-0.016667	0.000000	-48.000000	1023.000000	1023.000000	2046.000000
10.500000	-0.038581	-22.801344	-7.942024	-6.917105	-5.278619	-2.663597	0.000000	-10.000000	-0.025000	0.000000	-48.000000	1023.000000	1023.000000	2046.000000
10.520000	-0.039061	-23.085150	-8.406405	-6.649688	-4.882753	-3.146303	0.000000	-10.000000	-0.016667	0.000000	-48.000000	1023.000000	1023.000000	2046.000000
10.540000	-0.037631	-22.239956	-8.103127	-6.604509	-4.698253	-2.834067	0.000000	-10.000000	-0.008333	0.000000	-48.000000	1023.000000	1023.000000	2046.000000
10.560000	-0.038348	-22.663612	-7.778552	-7.002437	-5.269569	-2.613055	0.000000	-10.000000	-0.008333	0.000000	-48.000000	1023.000000	1023.000000	2046.000000
10.580000	-0.038530	-22.771238	-8.245732	-6.686847	-4.770963	-3.067695	0.000000	-10.000000	-0.016667	0.000000	-48.000000	1023.000000	1023.000000	2046.000000
10.600000	-0.036999	-21.866440	-7.957622	-6.641132	-4.544475	-2.723211	0.000000	-10.000000	-0.025000	0.000000	-48.000000	1023.000000	1023.000000	2046.000000
10.620000	-0.036957	-21.841703	-7.443198	-6.894119	-5.074240	-2.430146	0.000000	-10.000000	-0.025000	0.000000	-48.000000	1023.000000	1023.000000	2046.000000
10.640000	-0.037684	-22.271465	-7.929413	-6.838894	-4.851128	-2.652031	0.000000	-10.000000	-0.025000	0.000000	-48.000000	1023.000000	1023.000000	2046.000000
10.660000	-0.037343	-22.069906	-8.047571	-6.732905	-4.596169	-2.693262	0.000000	-10.000000	-0.025000	0.000000	-48.000000	1023.000000	1023.000000	2046.000000
10.680000	-0.037042	-21.891968	-7.757330	-6.855392	-4.821950	-2.457297	0.000000	-10.000000	-0.033333	0.000000	-48.000000	1023.000000	1023.000000	2046.000000
10.700000	-0.037598	-22.220387	-7.691533	-6.968593	-5.201418	-2.358843	0.000000	-10.000000	-0.025000	0.000000	-48.000000	1023.000000	1023.000000	2046.000000
10.720000	-0.038275	-22.620380	-8.290565	-6.572152	-4.940444	-2.817218	0.000000	-10.000000	-0.025000	0.000000	-48.000000	1023.000000	1023.000000	2046.000000
10.740000	-0.037290	-22.038542	-8.265086	-6.512690	-4.708646	-2.552121	0.000000	-10.000000	-0.008333	-0.583333	-48.000000	1023.000000	1023.000000	2046.000000
10.760000	-0.037577	-22.208019	-7.815047	-6.825842	-5.271775	-2.295354	0.000000	-10.000000	-0.008333	-1.283333	-48.000000	1023.000000	1023.000000	2046.000000
10.780000	-0.038674	-22.856058	-8.443592	-6.668598	-4.995641	-2.748229	0.000000	-10.000000	-0.008333	-1.883333	-48.333332	1023.000000	1023.000000	2046.000000
10.800000	-0.038239	-22.599337	-8.631089	-6.439040	-4.771110	-2.758098	0.000000	-10.000000	-0.016667	-1.483333	-48.666668	1023.000000	1023.000000	2046.000000
10.820000	-0.038886	-22.981525	-8.392739	-6.575598	-5.380985	-2.632202	0.000000	-10.000000	-0.033333	-0.783333	-49.000000	1023.000000	1023.000000	2046.000000
10.840000	-0.040709	-24.059034	-9.113790	-6.381548	-5.411098	-3.152599	0.000000	-10.000000	-0.041667	0.483333	-49.000000	1023.000000	1023.000000	2046.000000
10.860000	-0.041088	-24.282816	-9.526823	-6.074521	-5.271109	-3.410363	0.000000	-10.000000	-0.050000	1.483333	-49.000000	1023.000000	1023.000000	2046.000000
10.880000	-0.041019	-24.242073	-9.137843	-6.160150	-5.747473	-3.196608	0.000000	-10.000000	-0.041667	2.500000	-49.000000	1023.000000	1023.000000	2046.000000
10.900000	-0.042039	-24.844868	-9.432510	-6.043680	-5.865568	-3.503109	0.000000	-10.000000	-0.041667	2.750000	-49.000000	1023.000000	1023.000000	2046.000000
10.920000	-0.041906	-24.766237	-9.789318	-5.656553	-5.535221	-3.785147	0.000000	-10.000000	-0.033333	2.616667	-49.000000	1023.000000	1023.000000	2046.000000
10.940000	-0.040857	-24.146383	-9.277500	-5.611104	-5.856729	-3.401050	0.000000	-10.000000	-0.033333	2.183333	-49.000000	1023.000000	1023.000000	2046.000000
10.960000	-0.041570	-24.568113	-9.548779	-5.519025	-5.918001	-3.582306	0.000000	-10.000000	-0.016667	1.483333	-49.000000	1023.000000	1023.000000	2046.000000
10.980000	-0.041219	-24.360479	-9.863481	-5.114220	-5.553077	-3.829703	0.000000	-10.000000	-0.008333	0.800000	-49.000000	1023.000000	1023.000000	2046.000000
11.000000	-0.040233	-23.777912	-9.222989	-5.242608	-5.913245	-3.399070	0.000000	-10.000000	-0.008333	0.216667	-49.000000	1023.000000	1023.000000	2046.000000
11.020000	-0.041007	-24.235224	-9.554952	-5.228842	-5.773268	-3.678162	0.000000	-10.000000	-0.016667	0.000000	-49.000000	1023.000000	1023.000000	2046.000000
11.040000	-0.040480	-23.923649	-9.669422	-5.084511	-5.448360	-3.721357	0.000000	-10.000000	-0.016667	0.000000	-49.000000	1023.000000	1023.000000	2046.000000
11.060000	-0.039751	-23.492807	-8.867015	-5.442531	-5.949640	-3.233621	0.000000	-10.000000	-0.008333	0.000000	-49.000000	1023.000000	1023.000000	2046.000000
11.080000	-0.040349	-23.846411	-9.309658	-5.237936	-5.597296	-3.701521	0.000000	-10.000000	0.000000	0.000000	-49.000000	1023.000000	1023.000000	2046.000000
11.100000	-0.038998	-23.047731	-9.185879	-5.108885	-5.295558	-3.457409	0.000000	-10.000000	0.000000	0.000000	-49.000000	1023.000000	1023.000000	2046.000000
11.120000	-0.038488	-22.746393	-8.505745	-5.482536	-5.759047	-2.999066	0.000000	-10.000000	0.000000	0.300000	-49.000000	1023.000000	1023.000000	2046.000000
11.140000	-0.039145	-23.134865	-9.063235	-5.103246	-5.283170	-3.685213	0.000000	-10.000000	-0.016667	1.083333	-49.000000	1023.000000	1023.000000	2046.000000
11.160000	-0.037602	-22.222675	-8.798771	-5.188279	-5.014858	-3.220768	0.000000	-10.000000	-0.033333	2.033334	-49.000000	1023.000000	1023.000000	2046.000000
11.180000	-0.037536	-22.183830	-8.116116	-5.727425	-5.568135	-2.772154	0.000000	-10.000000	-0.050000	2.783334	-49.000000	1023.000000	1023.000000	2046.000000
11.200000	-0.038738	-22.893875	-8.748720	-5.492373	-5.168540	-3.484241	0.000000	-10.000000	-0.050000	3.216667	-49.000000	1023.000000	1023.000000	2046.000000
11.220000	-0.037445	-22.130095	-8.482835	-5.690815	-4.978683	-2.977762	0.000000	-10.000000	-0.050000	3.550000	-49.000000	1023.000000	1023.000000	2046.000000
11.240000	-0.037384	-22.093697	-7.873356	-6.189197	-5.490744	-2.540400	0.000000	-10.000000	-0.050000	3.866667	-49.000000	1023.000000	1023.000000	2046.000000
11.260000	-0.038572	-22.796106	-8.502608	-5.916914	-5.070704	-3.305880	0.000000	-10.000000	-0.050000	4.150000	-49.000000	1023.000000	1023.000000	2046.000000
11.280000	-0.037306	-22.048040	-8.336445	-5.972442	-4.874060	-2.865093	0.000000	-10.000000	-0.050000	4.450000	-49.000000	1023.000000	1023.000000	2046.000000
11.300000	-0.037327	-22.060099	-7.810865	-6.377823	-5.398514	-2.472896	0.000000	-10.000000	-0.050000	4.633333	-49.000000	1023.000000	1023.000000	2046.000000
11.320000	-0.038373	-22.678375	-8.486920	-5.996206	-5.014338	-3.180909	0.000000	-10.000000	-0.050000	4.600000	-49.000000	1023.000000	1023.000000	2046.000000
11.340000	-0.036942	-21.832712	-8.155964	-6.097947	-4.999320	-2.579481	0.000000	-10.000000	-0.050000	4.566667	-49.000000	1023.000000	1023.000000	2046.000000
11.360000	-0.036931	-21.826284	-7.833388	-6.459539	-5.312977	-2.220380	0.000000	-10.000000	-0.050000	4.650000	-49.000000	1023.000000	1023.000000	2046.000000
11.380000	-0.037719	-22.291698	-8.428635	-6.083537	-4.978802	-2.800725	0.000000	-10.000000	-0.050000	4.916667	-49.000000	1023.000000	1023.000000	2046.000000
11.400000	-0.035953	-21.248333	-7.935315	-6.244534	-5.020138	-2.048345	0.000000	-10.000000	-0.058333	5.366667	-49.000000	1023.000000	1023.000000	2046.000000
11.420000	-0.036022	-21.289131	-7.875556	-6.412881	-5.099332	-1.901362	0.000000	-10.000000	-0.075000	6.116667	-49.000000	1023.000000	1023.000000	2046.000000
11.440000	-0.036025	-21.291052	-8.278174	-6.056602	-4.765539	-2.190736	0.000000	-10.000000	-0.091667	7.716667	-24.000000	1023.000000	1023.000000	2046.000000
11.460000	-0.034287	-20.263885	-7.584363	-6.351335	-4.985569	-1.342619	0.000000	-10.000000	-0.100000	9.050000	1.000000	1023.000000	1023.000000	2046.000000
11.480000	-0.034108	-20.157715	-7.755787	-6.250429	-4.770657	-1.380843	0.000000	-10.000000	-0.100000	10.000000	26.000000	1023.000000	1023.000000	2046.000000
11.500000	-0.033641	-19.881626	-8.051750	-5.979075	-4.444165	-1.406636	0.000000	-10.000000	-0.108333	10.416667	27.166666	1023.000000	1023.000000	2046.000000
11.520000	-0.031751	-18.765123	-7.541654	-6.092431	-4.475468	-0.655571	0.000000	-10.000000	-0.125000	11.233334	29.500000	1023.000000	1023.000000	2046.000000
11.540000	-0.031132	-18.399059	-7.435616	-6.025781	-4.476477	-0.461187	0.000000	-10.000000	-0.150000	12.433333	33.166668	1023.000000	1023.000000	2046.000000
11.560000	-0.031625	-18.690361	-8.092269	-5.708748	-4.072775	-0.816568	0.000000	-10.000000	-0.175000	13.550000	37.000000	1023.000000	1023.000000	2046.000000
11.580000	-0.029941	-17.694965	-7.527504	-5.955396	-4.248371	0.036305	0.000000	-10.000000	-0.191667	14.600000	41.333332	1023.000000	1023.000000	2046.000000
11.600000	-0.029178	-17.244175	-7.445499	-5.860496	-4.296367	0.358188	0.000000	-10.000000	-0.225000	15.566667	46.000000	1023.000000	1023.000000	2046.000000
11.620000	-0.029086	-17.189878	-8.015532	-5.341194	-3.910035	0.076881	0.000000	-10.000000	-0.241667	16.583334	51.166668	1023.000000	1023.000000	2046.000000
11.640000	-0.027029	-15.973856	-7.368511	-5.413754	-4.060976	0.869384	0.000000	-10.000000	-0.275000	17.683332	56.500000	1023.000000	1023.000000	2046.000000
11.660000	-0.026777	-15.825098	-7.698322	-5.220778	-3.704192	0.798195	0.000000	-10.000000	-0.308333	18.966667	62.333332	1023.000000	1023.000000	2046.000000
11.680000	-0.025326	-14.967485	-7.812682	-4.817198	-3.353192	1.015588	0.000000	-10.000000	-0.375000	20.416666	68.333336	1023.000000	1023.000000	2046.000000
11.700000	-0.024285	-14.352482	-7.371759	-5.080783	-3.649656	1.749716	0.000000	-10.000000	-0.450000	22.183334	75.000000	1023.000000	1023.000000	2046.000000
11.720000	-0.025513	-15.078438	-8.299871	-4.326406	-3.337615	0.885455	0.000000	-10.000000	-0.500000	24.066668	81.833336	1023.000000	1023.000000	2046.000000
11.740000	-0.024000	-14.183852	-7.747480	-4.415703	-3.665507	1.644838	0.000000	-10.000000	-0.541667	25.866667	89.666664	1023.000000	1023.000000	2046.000000
11.760000	-0.024607	-14.542975	-8.272622	-4.056615	-3.409171	1.195431	0.000000	-10.000000	-0.575000	27.383333	97.833336	1023.000000	1023.000000	2046.000000
11.780000	-0.023208	-13.715741	-8.352824	-3.684259	-3.118619	1.439961	0.000000	-10.000000	-0.608333	28.633333	107.000000	1023.000000	1023.000000	2046.000000
11.800000	-0.021416	-12.656712	-7.671944	-3.805529	-3.310777	2.131538	0.000000	-10.000000	-0.650000	29.716667	116.166664	1023.000000	1023.000000	2046.000000
11.820000	-0.021468	-12.687526	-8.219313	-3.064249	-2.896284	1.492320	0.000000	-10.000000	-0.675000	30.450001	126.000000	1023.000000	1023.000000	2046.000000
11.840000	-0.018715	-11.060334	-7.399340	-2.986680	-3.038103	2.363789	0.000000	-10.000000	-0.725000	31.100000	136.000000	1023.000000	1023.000000	2046.000000
11.860000	-0.018275	-10.800658	-7.669659	-2.501786	-2.660692	2.031479	0.000000	-10.000000	-0.741667	31.816668	146.333328	1023.000000	1023.000000	2046.000000
11.880000	-0.016280	-9.621664	-7.590554	-2.101866	-2.274603	2.345360	0.000000	-10.000000	-0.783333	32.716667	156.833328	1023.000000	1023.000000	2046.000000
11.900000	-0.014250	-8.421596	-6.738039	-2.297598	-2.438707	3.052748	0.000000	-10.000000	-0.808333	33.483334	167.500000	1023.000000	1023.000000	2046.000000
11.920000	-0.013694	-8.093237	-6.861457	-1.834176	-1.961872	2.564269	0.000000	-10.000000	-0.825000	34.000000	178.666672	1023.000000	1023.000000	2046.000000
11.940000	-0.011356	-6.711291	-6.513927	-1.677981	-1.575698	3.056313	0.000000	-10.000000	-0.841667	34.400002	189.833328	1023.000000	1023.000000	2046.000000
11.960000	-0.008808	-5.205437	-5.579430	-1.894267	-1.559218	3.827478	0.000000	-10.000000	-0.841667	34.983334	201.333328	1023.000000	1023.000000	2046.000000
11.980000	-0.008273	-4.889322	-5.718184	-1.335071	-1.113317	3.277250	0.000000	-10.000000	-0.858333	35.266666	213.000000	1023.000000	1023.000000	2046.000000
12.000000	-0.005452	-3.221916	-5.193863	-1.243623	-0.734405	3.949974	0.000000	-10.000000	-0.866667	35.600002	224.833328	1023.000000	1023.000000	2046.000000
12.020000	-0.003000	-1.772998	-4.397063	-1.490038	-0.527218	4.641320	0.000000	-10.000000	-0.916667	35.933334	236.500000	1023.000000	1023.000000	2046.000000
12.040000	-0.002222	-1.312925	-4.406745	-1.007326	-0.095755	4.196901	0.000000	-10.000000	-0.966667	36.900002	248.166672	1023.000000	1023.000000	2046.000000
12.060000	0.000981	0.579841	-3.233031	-1.356643	-0.000358	5.169873	0.000000	-10.000000	-1.008333	37.683334	260.333344	1023.000000	1023.000000	2046.000000
12.080000	0.002131	1.259513	-3.027025	-1.159681	0.529465	4.916755	0.000000	-10.000000	-1.041667	38.650002	272.833344	1023.000000	1023.000000	2046.000000
12.100000	0.004140	2.446576	-2.675147	-1.024970	0.926384	5.220309	0.000000	-10.000000	-1.058333	39.316669	285.666656	1023.000000	1023.000000	2046.000000
12.120000	0.006688	3.952524	-1.532327	-1.471866	0.882684	6.074033	0.000000	-10.000000	-1.091667	40.066669	298.666656	1023.000000	1023.000000	2046.000000
12.140000	0.007115	4.204968	-1.669616	-0.998520	1.355874	5.517230	0.000000	-10.000000	-1.108333	40.116669	312.000000	1023.000000	1023.000000	2046.000000
12.160000	0.009854	5.823678	-0.805173	-1.101915	1.484065	6.246701	0.000000	-10.000000	-1.133333	40.433334	325.333344	1023.000000	1023.000000	2046.000000
12.180000	0.011528	6.813308	-0.435566	-1.063673	1.908726	6.403820	0.000000	-10.000000	-1.125000	40.283333	338.833344	1023.000000	1023.000000	2046.000000
12.200000	0.012778	7.551698	-0.364968	-0.680787	2.290718	6.306735	0.000000	-10.000000	-1.116667	40.633335	352.166656	1023.000000	1023.000000	2046.000000
12.220000	0.015517	9.170509	0.733705	-0.938723	2.223129	7.152399	0.000000	-10.000000	-1.091667	40.183334	365.833344	1023.000000	1023.000000	2046.000000
12.240000	0.016815	9.937422	0.856495	-0.633649	2.801274	6.913301	0.000000	-10.000000	-1.100000	40.433334	379.166656	1023.000000	1023.000000	2046.000000
12.260000	0.018815	11.119803	1.083316	-0.261740	3.208874	7.089353	0.000000	-10.000000	-1.100000	40.316666	392.666656	1023.000000	1023.000000	2046.000000
12.280000	0.022020	13.013925	2.185051	-0.401296	3.298325	7.931843	0.000000	-10.000000	-1.133333	40.799999	406.000000	1023.000000	1023.000000	2046.000000
12.300000	0.023251	13.741405	2.276197	0.075544	3.782753	7.606910	0.000000	-10.000000	-1.141667	40.700001	419.666656	1023.000000	1023.000000	2046.000000
12.320000	0.025473	15.054309	2.598732	0.376803	4.112906	7.965868	0.000000	-10.000000	-1.133333	40.799999	433.333344	1023.000000	1023.000000	2046.000000
12.340000	0.028262	16.702791	3.485087	0.303898	4.255646	8.658159	0.000000	-10.000000	-1.108333	40.566666	447.000000	1023.000000	1023.000000	2046.000000
12.360000	0.028516	16.853161	3.653260	0.534953	4.328870	8.336077	0.000000	-10.000000	-1.075000	40.416668	460.500000	1023.000000	1023.000000	2046.000000
12.380000	0.030674	18.128519	3.829429	1.016283	4.674826	8.607980	0.000000	-10.000000	-1.066667	40.100002	474.000000	1023.000000	1023.000000	2046.000000
12.400000	0.033795	19.972752	4.744739	1.073806	4.719920	9.434287	0.000000	-10.000000	-1.058333	40.066669	487.333344	1023.000000	1023.000000	2046.000000
12.420000	0.034901	20.626373	4.814722	1.755699	5.071686	8.984267	0.000000	-10.000000	-1.058333	39.866669	500.833344	1023.000000	1023.000000	2046.000000
12.440000	0.036880	21.795887	5.019585	2.168209	5.388853	9.219239	0.000000	-10.000000	-1.066667	39.866669	514.166687	1023.000000	1023.000000	2046.000000
12.460000	0.039320	23.238302	5.935629	2.063499	5.353168	9.886004	0.000000	-10.000000	-1.066667	39.733334	527.500000	1023.000000	1023.000000	2046.000000
12.480000	0.039807	23.526009	5.905522	2.422208	5.692663	9.505616	0.000000	-10.000000	-1.050000	39.883335	540.666687	1023.000000	1023.000000	2046.000000
12.500000	0.040116	23.708620	5.781752	2.806154	5.758450	9.362266	0.000000	-10.000000	-1.008333	39.200001	554.000000	1023.000000	1023.000000	2046.000000
12.520000	0.041318	24.418980	6.425233	2.713796	5.532032	9.747919	0.000000	-10.000000	-0.991667	38.600002	567.166687	1023.000000	1023.000000	2046.000000
12.540000	0.042037	24.843668	6.422823	3.062070	5.918155	9.440621	0.000000	-10.000000	-0.983333	38.049999	580.166687	1023.000000	1023.000000	2046.000000
12.560000	0.042863	25.331816	6.514677	3.523007	6.035254	9.258878	0.000000	-10.000000	-1.000000	38.016666	592.833313	1023.000000	1023.000000	2046.000000
12.580000	0.045202	26.714329	7.435475	3.491675	5.978184	9.808994	0.000000	-10.000000	-1.000000	37.983334	605.500000	1023.000000	1023.000000	2046.000000
12.600000	0.046518	27.491888	7.576271	4.005252	6.519564	9.390800	0.000000	-10.000000	-1.016667	37.866669	618.166687	1023.000000	1023.000000	2046.000000
12.620000	0.048300	28.545465	7.965527	4.453184	6.581456	9.545300	0.000000	-10.000000	-1.025000	38.049999	630.833313	1023.000000	1023.000000	2046.000000
12.640000	0.050964	30.119703	8.859042	4.455741	6.626141	10.178779	0.000000	-10.000000	-1.041667	38.333336	643.666687	1023.000000	1023.000000	2046.000000
12.660000	0.052108	30.795877	8.923990	5.067592	7.076425	9.727871	0.000000	-10.000000	-1.050000	38.799999	656.333313	1023.000000	1023.000000	2046.000000
12.680000	0.053875	31.839993	9.187165	5.368379	7.276769	10.007678	0.000000	-10.000000	-1.033333	38.866669	669.333313	1023.000000	1023.000000	2046.000000
12.700000	0.056329	33.290344	10.089510	5.136961	7.381019	10.682857	0.000000	-10.000000	-0.983333	38.233334	682.166687	1023.000000	1023.000000	2046.000000
12.720000	0.057402	33.924610	10.205839	5.605364	7.805276	10.308132	0.000000	-10.000000	-0.916667	37.566666	695.166687	1023.000000	1023.000000	2046.000000
12.740000	0.059322	35.059464	10.538911	5.820862	7.912982	10.786708	0.000000	-10.000000	-0.841667	36.633335	707.666687	1023.000000	1023.000000	2046.000000
12.760000	0.061981	36.630901	11.348143	5.811222	8.026078	11.445459	0.000000	-10.000000	-0.808333	35.733334	720.000000	1023.000000	1023.000000	2046.000000
12.780000	0.063283	37.400066	11.481025	6.389675	8.417871	11.111495	0.000000	-10.000000	-0.791667	34.683334	732.000000	1023.000000	1023.000000	2046.000000
12.800000	0.065376	38.637466	11.749717	6.693168	8.671670	11.522912	0.000000	-10.000000	-0.783333	34.049999	743.833313	1023.000000	1023.000000	2046.000000
12.820000	0.068277	40.351604	12.733676	6.522125	8.815647	12.280155	0.000000	-10.000000	-0.783333	33.766666	755.500000	1023.000000	1023.000000	2046.000000
12.840000	0.069268	40.937569	12.845775	6.981738	9.257825	11.852229	0.000000	-10.000000	-0.758333	33.416668	766.833313	1023.000000	1023.000000	2046.000000
12.860000	0.071129	42.037498	13.407391	6.996999	9.229009	12.404099	0.000000	-10.000000	-0.750000	32.950001	778.000000	1023.000000	1023.000000	2046.000000
12.880000	0.073226	43.276653	14.011292	6.838164	9.545375	12.881821	0.000000	-10.000000	-0.716667	32.666668	789.000000	1023.000000	1023.000000	2046.000000
12.900000	0.073795	43.612694	14.050200	7.186028	9.743730	12.632734	0.000000	-10.000000	-0.708333	32.100002	800.000000	1023.000000	1023.000000	2046.000000
12.920000	0.075574	44.664421	14.756383	6.996718	9.605797	13.305525	0.000000	-10.000000	-0.691667	31.983334	810.833313	1023.000000	1023.000000	2046.000000
12.940000	0.077146	45.593548	15.081778	7.023013	10.078768	13.409989	0.000000	-10.000000	-0.675000	31.583334	821.500000	1023.000000	1023.000000	2046.000000
12.960000	0.077778	45.967068	15.170277	7.341667	10.123004	13.332120	0.000000	-10.000000	-0.633333	31.383333	832.000000	1023.000000	1023.000000	2046.000000
12.980000	0.079626	47.058933	15.951149	7.109836	9.978129	14.019821	0.000000	-10.000000	-0.600000	30.766666	842.500000	1023.000000	1023.000000	2046.000000
13.000000	0.081052	47.901901	16.046329	7.394894	10.577542	13.883135	0.000000	-10.000000	-0.583333	30.133333	853.000000	1023.000000	1023.000000	2046.000000
13.020000	0.082295	48.636627	16.214390	7.675948	10.624835	14.121453	0.000000	-10.000000	-0.583333	29.600000	863.333313	1023.000000	1023.000000	2046.000000
13.040000	0.084201	49.762531	16.925980	7.573535	10.498631	14.764385	0.000000	-10.000000	-0.575000	29.066668	873.166687	1023.000000	1023.000000	2046.000000
13.060000	0.085489	50.523811	16.993141	7.924093	11.017590	14.588988	0.000000	-10.000000	-0.558333	28.716667	882.833313	1023.000000	1023.000000	2046.000000
13.080000	0.086727	51.255516	16.982273	8.486351	11.225902	14.560993	0.000000	-10.000000	-0.533333	28.116667	892.333313	1023.000000	1023.000000	2046.000000
13.100000	0.087492	51.707596	17.709568	8.034035	10.681598	15.282396	0.000000	-10.000000	-0.516667	27.250000	902.000000	1023.000000	1023.000000	2046.000000
13.120000	0.089235	52.737732	17.700993	8.590814	11.341458	15.104468	0.000000	-10.000000	-0.500000	26.583334	911.166687	1023.000000	1023.000000	2046.000000
13.140000	0.090602	53.545834	17.769556	9.166867	11.274799	15.334610	0.000000	-10.000000	-0.483333	26.283335	920.166687	1023.000000	1023.000000	2046.000000
13.160000	0.092366	54.588036	18.382580	9.347528	11.085931	15.771997	0.000000	-10.000000	-0.466667	26.033335	929.000000	1023.000000	1023.000000	2046.000000
13.180000	0.093609	55.323109	18.407120	9.665783	11.647152	15.603052	0.000000	-10.000000	-0.433333	25.416668	937.833313	1023.000000	1023.000000	2046.000000
13.200000	0.093857	55.469357	18.383535	9.988206	11.647796	15.449821	0.000000	-10.000000	-0.425000	24.650000	946.500000	1023.000000	1023.000000	2046.000000
13.220000	0.093938	55.517563	18.695335	9.794580	11.329861	15.697788	0.000000	-10.000000	-0.400000	24.150000	954.833313	1023.000000	1023.000000	2046.000000
13.240000	0.093750	55.406185	18.570896	9.836516	11.561245	15.437530	0.000000	-10.000000	-0.375000	23.400000	963.000000	1023.000000	1023.000000	2046.000000
13.260000	0.092738	54.808407	18.302977	10.227105	11.481347	14.796977	0.000000	-10.000000	-0.325000	22.683334	971.000000	1023.000000	1023.000000	2046.000000
13.280000	0.092718	54.796345	18.185917	10.334831	11.336821	14.938777	0.000000	-10.000000	-0.308333	21.883333	978.666687	1023.000000	1023.000000	2046.000000
13.300000	0.093395	55.196415	18.559280	10.261670	11.188562	15.186903	0.000000	-10.000000	-0.300000	21.383333	986.000000	1023.000000	1023.000000	2046.000000
13.320000	0.093428	55.215969	18.400711	10.701304	11.515920	14.598034	0.000000	-10.000000	-0.300000	20.650002	993.166687	1023.000000	1023.000000	2046.000000
13.340000	0.093813	55.443314	18.330790	11.030812	11.428380	14.653331	0.000000	-10.000000	-0.275000	20.283335	1000.166687	1023.000000	1023.000000	2046.000000
13.360000	0.094531	55.867931	18.740990	10.957486	11.099626	15.069829	0.000000	-10.000000	-0.250000	19.583334	1007.000000	1023.000000	1023.000000	2046.000000
13.380000	0.095118	56.214920	18.727974	11.257069	11.371229	14.858646	0.000000	-10.000000	-0.216667	18.916668	1013.666687	1023.000000	1023.000000	2046.000000
13.400000	0.095168	56.244431	18.683439	11.630243	11.438363	14.492384	0.000000	-10.000000	-0.183333	17.350000	1020.166687	1023.000000	1023.000000	2046.000000
13.420000	0.095770	56.600220	18.674362	11.680523	11.447794	14.797542	0.000000	-10.000000	-0.150000	15.750000	1026.333374	1023.000000	1023.000000	2046.000000
13.440000	0.096688	57.142609	19.298033	11.420321	11.229870	15.194386	0.000000	-10.000000	-0.141667	14.166667	1031.833374	1023.000000	1023.000000	2046.000000
13.460000	0.097402	57.564682	19.434311	11.505857	11.664611	14.959906	0.000000	-10.000000	-0.133333	13.350000	1036.666626	1023.000000	1023.000000	2046.000000
13.480000	0.098003	57.919674	19.445932	11.745263	11.864896	14.863583	0.000000	-10.000000	-0.133333	12.950000	1041.333374	1023.000000	1023.000000	2046.000000
13.500000	0.099089	58.561771	19.863420	11.848934	11.648905	15.200513	0.000000	-10.000000	-0.133333	13.083333	1045.666626	1023.000000	1023.000000	2046.000000
13.520000	0.100901	59.632225	20.360239	11.833207	11.975569	15.463212	0.000000	-10.000000	-0.133333	12.916667	1050.166626	1023.000000	1023.000000	2046.000000
13.540000	0.101755	60.137375	20.470905	12.192262	12.326007	15.148200	0.000000	-10.000000	-0.150000	13.050000	1054.500000	1023.000000	1023.000000	2046.000000
13.560000	0.103183	60.981163	21.130381	12.095950	12.128600	15.626231	0.000000	-10.000000	-0.158333	13.166667	1058.833374	1023.000000	1023.000000	2046.000000
13.580000	0.104364	61.679268	21.534273	11.932318	12.551682	15.660996	0.000000	-10.000000	-0.166667	13.666667	1063.166626	1023.000000	1023.000000	2046.000000
13.600000	0.104513	61.766895	21.649214	12.041131	12.703211	15.373339	0.000000	-10.000000	-0.158333	13.766666	1067.500000	1023.000000	1023.000000	2046.000000
13.620000	0.105228	62.189602	22.110497	11.760065	12.463228	15.855811	0.000000	-10.000000	-0.141667	13.283334	1072.166626	1023.000000	1023.000000	2046.000000
13.640000	0.106177	62.750496	22.471655	11.526193	12.774372	15.978275	0.000000	-10.000000	-0.133333	12.566667	1076.666626	1023.000000	1023.000000	2046.000000
13.660000	0.106081	62.693920	22.527002	11.630032	12.900663	15.636225	0.000000	-10.000000	-0.116667	11.750000	1081.000000	1023.000000	1023.000000	2046.000000
13.680000	0.106626	63.016171	22.915337	11.381953	12.641852	16.077028	0.000000	-10.000000	-0.100000	11.166667	1085.000000	1023.000000	1023.000000	2046.000000
13.700000	0.107459	63.507977	23.174425	11.294281	12.975672	16.063599	0.000000	-10.000000	-0.075000	10.450000	1089.000000	1023.000000	1023.000000	2046.000000
13.720000	0.107547	63.560020	23.127735	11.445216	13.094544	15.892527	0.000000	-10.000000	-0.058333	9.850000	1092.666626	1023.000000	1023.000000	2046.000000
13.740000	0.108193	63.942242	23.334312	11.370910	12.902040	16.334980	0.000000	-10.000000	-0.041667	9.050000	1096.000000	1023.000000	1023.000000	2046.000000
13.760000	0.109276	64.581841	23.576769	11.297508	13.067377	16.640184	0.000000	-10.000000	-0.025000	7.683333	1099.000000	1023.000000	1023.000000	2046.000000
13.780000	0.109175	64.522537	23.391951	11.616593	13.309027	16.204966	0.000000	-10.000000	-0.025000	6.150000	1101.833374	1023.000000	1023.000000	2046.000000
13.800000	0.109622	64.786568	23.206652	11.931047	13.339108	16.309759	0.000000	-10.000000	-0.033333	4.366667	1104.333374	1023.000000	1023.000000	2046.000000
13.820000	0.109310	64.602196	23.573681	11.328157	12.796882	16.903475	0.000000	-10.000000	-0.041667	2.483333	1106.166626	1023.000000	1023.000000	2046.000000
13.840000	0.109617	64.783386	23.327915	11.836676	13.156368	16.462425	0.000000	-10.000000	-0.033333	0.950000	1107.333374	1023.000000	1023.000000	2046.000000
13.860000	0.110111	65.075348	23.123842	12.251976	13.037718	16.661816	0.000000	-10.000000	-0.033333	0.000000	1107.833374	1023.000000	1023.000000	2046.000000
13.880000	0.110902	65.542854	23.455976	12.207467	12.795660	17.083752	0.000000	-10.000000	-0.033333	0.000000	1108.000000	1023.000000	1023.000000	2046.000000
13.900000	0.110791	65.477448	23.294727	12.464975	13.116927	16.600822	0.000000	-10.000000	-0.033333	0.000000	1108.000000	1023.000000	1023.000000	2046.000000
13.920000	0.110149	65.098236	22.969112	12.529097	13.064122	16.535908	0.000000	-10.000000	-0.025000	0.000000	1108.000000	1023.000000	1023.000000	2046.000000
13.940000	0.109261	64.573059	23.025185	12.232414	12.572475	16.742987	0.000000	-10.000000	-0.016667	-0.400000	1108.000000	1023.000000	1023.000000	2046.000000
13.960000	0.107709	63.655987	22.562057	12.253491	12.638348	16.202091	0.000000	-10.000000	-0.008333	-1.416667	1108.000000	1023.000000	1023.000000	2046.000000
13.980000	0.105897	62.585037	22.034666	12.409972	12.479697	15.660704	0.000000	-10.000000	0.000000	-2.566667	1108.000000	1023.000000	1023.000000	2046.000000
14.000000	0.104963	62.033039	21.675650	12.445736	12.217675	15.693981	0.000000	-10.000000	-0.008333	-3.083333	1108.000000	1023.000000	1023.000000	2046.000000
14.020000	0.104837	61.958809	21.757603	12.341640	11.997086	15.862482	0.000000	-10.000000	-0.025000	-2.316667	1108.000000	1023.000000	1023.000000	2046.000000
14.040000	0.103923	61.418392	21.489489	12.671630	12.113596	15.143679	0.000000	-10.000000	-0.041667	-1.166667	1108.000000	1023.000000	1023.000000	2046.000000
14.060000	0.103705	61.289726	21.170198	12.858693	12.069108	15.191728	0.000000	-10.000000	-0.041667	-0.250000	1108.000000	1023.000000	1023.000000	2046.000000
14.080000	0.103755	61.319374	21.405876	12.723809	11.636947	15.552741	0.000000	-10.000000	-0.033333	0.000000	1108.000000	1023.000000	1023.000000	2046.000000
14.100000	0.103770	61.327972	21.333757	12.917778	11.817929	15.258507	0.000000	-10.000000	-0.016667	0.000000	1108.000000	1023.000000	1023.000000	2046.000000
14.120000	0.103325	61.065170	21.107569	13.094871	11.895025	14.967706	0.000000	-10.000000	-0.016667	0.000000	1108.000000	1023.000000	1023.000000	2046.000000
14.140000	0.103067	60.912514	21.077501	13.073839	11.652251	15.108923	0.000000	-10.000000	-0.008333	-0.300000	1108.000000	1023.000000	1023.000000	2046.000000
14.160000	0.103626	61.243073	21.405073	12.786452	11.586569	15.464977	0.000000	-10.000000	-0.008333	-1.216667	1108.000000	1023.000000	1023.000000	2046.000000
14.180000	0.103399	61.109032	21.335249	12.821621	11.897845	15.054317	0.000000	-10.000000	0.000000	-2.650000	1108.000000	1023.000000	1023.000000	2046.000000
14.200000	0.103162	60.968857	21.175743	12.875834	11.884630	15.032649	0.000000	-10.000000	0.000000	-4.100000	1108.000000	1023.000000	1023.000000	2046.000000
14.220000	0.103602	61.228535	21.274767	12.795093	11.733058	15.425618	0.000000	-10.000000	0.000000	-4.733334	1108.000000	1023.000000	1023.000000	2046.000000
14.240000	0.104675	61.862656	21.513998	12.745625	11.889984	15.713047	0.000000	-10.000000	-0.008333	-4.850000	1108.000000	1023.000000	1023.000000	2046.000000
14.260000	0.104987	62.047531	21.536755	12.966757	12.180725	15.363297	0.000000	-10.000000	-0.008333	-4.316667	1108.000000	1023.000000	1023.000000	2046.000000
14.280000	0.104939	62.019062	21.414780	13.043516	12.193894	15.366871	0.000000	-10.000000	-0.016667	-3.783333	1108.000000	1023.000000	1023.000000	2046.000000
14.300000	0.105312	62.239258	21.694279	12.736714	11.992507	15.815757	0.000000	-10.000000	-0.025000	-2.800000	1108.000000	1023.000000	1023.000000	2046.000000
14.320000	0.105689	62.461975	21.852072	12.575595	12.192262	15.842046	0.000000	-10.000000	-0.041667	-1.583333	1108.000000	1023.000000	1023.000000	2046.000000
14.340000	0.105053	62.086067	21.780266	12.486749	12.271285	15.547767	0.000000	-10.000000	-0.033333	-0.566667	1108.000000	1023.000000	1023.000000	2046.000000
14.360000	0.104487	61.752094	21.686586	12.243982	12.082558	15.738968	0.000000	-10.000000	-0.016667	0.000000	1108.000000	1023.000000	1023.000000	2046.000000
14.380000	0.105122	62.127045	21.924456	11.963781	12.154490	16.084318	0.000000	-10.000000	-0.008333	-0.766667	1108.000000	1023.000000	1023.000000	2046.000000
14.400000	0.104454	61.732437	21.893053	12.009550	12.234521	15.595312	0.000000	-10.000000	0.000000	-2.016667	1108.000000	1023.000000	1023.000000	2046.000000
14.420000	0.104097	61.521358	21.749203	11.866808	12.127124	15.778226	0.000000	-10.000000	0.000000	-3.566667	1108.000000	1023.000000	1023.000000	2046.000000
14.440000	0.104960	62.031319	22.002392	11.667983	12.126905	16.234037	0.000000	-10.000000	0.008333	-4.283333	1108.000000	1023.000000	1023.000000	2046.000000
14.460000	0.105119	62.125046	22.057343	11.792943	12.364866	15.909896	0.000000	-10.000000	-0.008333	-4.250000	1108.000000	1023.000000	1023.000000	2046.000000
14.480000	0.104977	62.041256	21.921875	11.785743	12.409882	15.923759	0.000000	-10.000000	-0.008333	-3.816667	1108.000000	1023.000000	1023.000000	2046.000000
14.500000	0.105006	62.058823	21.870012	11.991305	12.332269	15.865235	0.000000	-10.000000	-0.008333	-3.733334	1108.000000	1023.000000	1023.000000	2046.000000
14.520000	0.104557	61.793091	21.976316	11.340852	12.177699	16.298223	0.000000	-10.000000	0.000000	-4.200000	1108.000000	1023.000000	1023.000000	2046.000000
14.540000	0.104861	61.972645	21.917208	11.784781	12.332855	15.937801	0.000000	-10.000000	0.000000	-4.750000	1108.000000	1023.000000	1023.000000	2046.000000
14.560000	0.104555	61.792049	21.671766	12.020593	12.099931	15.999759	0.000000	-10.000000	0.000000	-4.933333	1108.000000	1023.000000	1023.000000	2046.000000
14.580000	0.105070	62.096344	21.730556	12.013874	11.996615	16.355297	0.000000	-10.000000	0.000000	-4.916667	1108.000000	1023.000000	1023.000000	2046.000000
14.600000	0.105561	62.386696	21.738417	12.259404	12.241765	16.147110	0.000000	-10.000000	0.000000	-4.800000	1108.000000	1023.000000	1023.000000	2046.000000
14.620000	0.104944	62.021870	21.662867	12.272582	12.167024	15.919398	0.000000	-10.000000	-0.008333	-4.450000	1108.000000	1023.000000	1023.000000	2046.000000
14.640000	0.103631	61.246029	21.293325	12.176810	11.931993	15.843903	0.000000	-10.000000	-0.016667	-4.133333	1108.000000	1023.000000	1023.000000	2046.000000
14.660000	0.103012	60.880077	21.112429	12.021758	11.816937	15.928952	0.000000	-10.000000	-0.016667	-4.016667	1104.666626	1023.000000	1023.000000	2046.000000
14.680000	0.101400	59.927151	20.783833	12.144988	11.718775	15.279555	0.000000	-10.000000	-0.008333	-3.650000	1096.666626	1023.000000	1023.000000	2046.000000
14.700000	0.099811	58.988220	20.366453	12.138857	11.477298	15.005614	0.000000	-10.000000	0.000000	-3.166667	1088.666626	1023.000000	1023.000000	2046.000000
14.720000	0.098613	58.280441	20.010561	12.102511	11.235462	14.931907	0.000000	-10.000000	0.000000	-2.600000	1084.000000	1023.000000	1023.000000	2046.000000
14.740000	0.098770	58.373032	20.050898	12.203195	11.073981	15.044958	0.000000	-10.000000	-0.008333	-2.483333	1083.666626	1023.000000	1023.000000	2046.000000
14.760000	0.098794	58.386986	19.977026	12.505958	11.198880	14.705122	0.000000	-10.000000	-0.008333	-2.400000	1083.166626	1023.000000	1023.000000	2046.000000
14.780000	0.098242	58.061157	19.877161	12.580200	11.102590	14.501207	0.000000	-10.000000	-0.008333	-2.233333	1082.333374	1023.000000	1023.000000	2046.000000
14.800000	0.097257	57.478931	19.588055	12.578785	10.875770	14.436320	0.000000	-10.000000	-0.008333	-2.233333	1081.666626	1023.000000	1023.000000	2046.000000
14.820000	0.097556	57.655403	19.685083	12.567843	10.731526	14.670951	0.000000	-10.000000	-0.008333	-2.283333	1080.833374	1023.000000	1023.000000	2046.000000
14.840000	0.098081	57.965904	19.702093	12.733099	11.003428	14.527287	0.000000	-10.000000	-0.016667	-2.583333	1080.000000	1023.000000	1023.000000	2046.000000
14.860000	0.097916	57.868504	19.828613	12.695353	10.997093	14.347447	0.000000	-10.000000	-0.008333	-2.950000	1079.000000	1023.000000	1023.000000	2046.000000
14.880000	0.097093	57.381931	19.766918	12.472261	10.735523	14.407228	0.000000	-10.000000	-0.008333	-3.516667	1078.000000	1023.000000	1023.000000	2046.000000
14.900000	0.098060	57.953651	19.871208	12.331423	10.915952	14.835068	0.000000	-10.000000	0.000000	-4.350000	1076.833374	1023.000000	1023.000000	2046.000000
14.920000	0.098729	58.348969	20.055077	12.612469	11.170294	14.511128	0.000000	-10.000000	0.000000	-4.950000	1075.333374	1023.000000	1023.000000	2046.000000
14.940000	0.098247	58.064209	20.034613	12.498108	10.949171	14.582317	0.000000	-10.000000	0.000000	-5.016667	1073.666626	1023.000000	1023.000000	2046.000000
14.960000	0.098804	58.393002	20.033974	12.327637	11.044229	14.987163	0.000000	-10.000000	0.000000	-4.233334	1072.000000	1023.000000	1023.000000	2046.000000
14.980000	0.099782	58.971420	20.113125	12.615056	11.530882	14.712357	0.000000	-10.000000	-0.008333	-3.516667	1070.666626	1023.000000	1023.000000	2046.000000
15.000000	0.099264	58.664986	20.192497	12.393360	11.306974	14.772153	0.000000	-10.000000	-0.008333	-3.366667	1069.500000	1023.000000	1023.000000	2046.000000
15.020000	0.098887	58.442310	20.179882	12.026415	11.179565	15.056448	0.000000	-10.000000	-0.008333	-3.700000	1068.500000	1023.000000	1023.000000	2046.000000
15.040000	0.099541	58.829014	20.187891	12.115689	11.626600	14.898833	0.000000	-10.000000	0.000000	-3.866667	1067.166626	1023.000000	1023.000000	2046.000000
15.060000	0.098938	58.472450	20.336985	11.840392	11.401378	14.893698	0.000000	-10.000000	0.000000	-3.583333	1065.833374	1023.000000	1023.000000	2046.000000
15.080000	0.097707	57.744629	20.245571	11.495692	11.014997	14.988367	0.000000	-10.000000	-0.008333	-3.283333	1064.500000	1023.000000	1023.000000	2046.000000
15.100000	0.098482	58.202862	20.078665	11.463752	11.521274	15.139173	0.000000	-10.000000	-0.008333	-3.383333	1063.500000	1023.000000	1023.000000	2046.000000
15.120000	0.098510	58.219604	20.270899	11.449765	11.521879	14.977062	0.000000	-10.000000	-0.008333	-3.916667	1062.500000	1023.000000	1023.000000	2046.000000
15.140000	0.097202	57.446438	20.209476	11.162318	11.073009	15.001637	0.000000	-10.000000	0.000000	-4.666667	1061.166626	1023.000000	1023.000000	2046.000000
15.160000	0.098391	58.148964	20.138500	11.176709	11.517920	15.315835	0.000000	-10.000000	-0.008333	-5.200000	1059.500000	1023.000000	1023.000000	2046.000000
15.180000	0.099263	58.664719	20.379692	11.416498	11.733787	15.134740	0.000000	-10.000000	-0.008333	-5.066667	1057.666626	1023.000000	1023.000000	2046.000000
15.200000	0.098583	58.262459	20.357191	11.240837	11.449058	15.215372	0.000000	-10.000000	-0.016667	-4.366667	1056.000000	1023.000000	1023.000000	2046.000000
15.220000	0.098714	58.340034	20.330904	11.135615	11.388810	15.484703	0.000000	-10.000000	-0.008333	-3.683333	1054.666626	1023.000000	1023.000000	2046.000000
15.240000	0.099656	58.896622	20.193268	11.574478	11.970691	15.158187	0.000000	-10.000000	-0.008333	-3.500000	1053.333374	1023.000000	1023.000000	2046.000000
15.260000	0.098833	58.410305	20.332764	11.231029	11.489635	15.356876	0.000000	-10.000000	-0.008333	-3.533333	1052.166626	1023.000000	1023.000000	2046.000000
15.280000	0.098033	57.937729	20.137180	11.300612	11.041950	15.457986	0.000000	-10.000000	-0.016667	-3.500000	1050.833374	1023.000000	1023.000000	2046.000000
15.300000	0.099014	58.517117	19.811222	11.611151	11.532907	15.561838	0.000000	-10.000000	-0.016667	-3.483333	1049.666626	1023.000000	1023.000000	2046.000000
15.320000	0.099604	58.866196	20.047487	11.918653	11.545630	15.354427	0.000000	-10.000000	-0.008333	-3.633333	1048.500000	1023.000000	1023.000000	2046.000000
15.340000	0.098317	58.105228	19.936655	11.683314	11.083262	15.401995	0.000000	-10.000000	0.000000	-3.466667	1047.333374	1023.000000	1023.000000	2046.000000
15.360000	0.098561	58.249443	19.707127	11.657961	11.293581	15.590773	0.000000	-10.000000	0.000000	-3.166667	1046.166626	1023.000000	1023.000000	2046.000000
15.380000	0.098296	58.092850	19.566490	11.984506	11.507744	15.034110	0.000000	-10.000000	-0.008333	-2.966667	1045.000000	1023.000000	1023.000000	2046.000000
15.400000	0.096256	56.887371	19.251341	11.771434	11.010620	14.853977	0.000000	-10.000000	-0.025000	-2.850000	1044.000000	1023.000000	1023.000000	2046.000000
15.420000	0.094053	55.585392	18.864079	11.519130	10.462616	14.739568	0.000000	-10.000000	-0.041667	-2.100000	1043.333374	1023.000000	1023.000000	2046.000000
15.440000	0.094073	55.597095	18.463305	11.832001	10.826921	14.474868	0.000000	-10.000000	-0.041667	-0.983333	1043.000000	1023.000000	1023.000000	2046.000000
15.460000	0.094306	55.734806	18.535175	12.101211	10.880105	14.218317	0.000000	-10.000000	-0.033333	-0.183333	1043.000000	1023.000000	1023.000000	2046.000000
15.480000	0.092945	54.930374	18.462458	12.030174	10.340426	14.097315	0.000000	-10.000000	-0.025000	0.000000	1043.000000	1023.000000	1023.000000	2046.000000
15.500000	0.092625	54.741615	18.224295	11.967203	10.254973	14.295144	0.000000	-10.000000	-0.016667	0.000000	1043.000000	1023.000000	1023.000000	2046.000000
15.520000	0.093535	55.279018	18.066929	12.506050	10.765633	13.940405	0.000000	-10.000000	-0.008333	0.000000	1043.000000	1023.000000	1023.000000	2046.000000
15.540000	0.093284	55.130737	18.269955	12.469951	10.433674	13.957160	0.000000	-10.000000	-0.008333	-0.300000	1043.000000	1023.000000	1023.000000	2046.000000
15.560000	0.092096	54.428963	18.231625	12.187848	9.925591	14.083899	0.000000	-10.000000	-0.016667	-0.600000	1043.000000	1023.000000	1023.000000	2046.000000
15.580000	0.093121	55.034779	17.934822	12.464480	10.614781	14.020693	0.000000	-10.000000	-0.016667	-1.366667	1043.000000	1023.000000	1023.000000	2046.000000
15.600000	0.093880	55.482971	18.348181	12.526744	10.654293	13.953753	0.000000	-10.000000	-0.008333	-2.150000	1042.666626	1023.000000	1023.000000	2046.000000
15.620000	0.092731	54.803841	18.482475	12.194841	10.060863	14.065660	0.000000	-10.000000	0.000000	-3.283333	1041.833374	1023.000000	1023.000000	2046.000000
15.640000	0.093483	55.248264	18.363537	12.171372	10.368677	14.344678	0.000000	-10.000000	0.000000	-3.950000	1041.000000	1023.000000	1023.000000	2046.000000
15.660000	0.094740	55.991238	18.427265	12.588626	10.861409	14.113935	0.000000	-10.000000	0.000000	-4.300000	1039.500000	1023.000000	1023.000000	2046.000000
15.680000	0.095112	56.210987	18.674168	12.472897	10.793173	14.270751	0.000000	-10.000000	-0.008333	-4.216667	1038.166626	1023.000000	1023.000000	2046.000000
15.700000	0.093769	55.417660	18.718405	12.015163	10.266405	14.417686	0.000000	-10.000000	-0.008333	-4.066667	1036.333374	1023.000000	1023.000000	2046.000000
15.720000	0.094748	55.996006	18.407078	12.132241	10.976182	14.480504	0.000000	-10.000000	-0.008333	-4.083333	1035.000000	1023.000000	1023.000000	2046.000000
15.740000	0.095583	56.489346	18.739916	12.244469	11.176484	14.328479	0.000000	-10.000000	0.000000	-4.266666	1033.666626	1023.000000	1023.000000	2046.000000
15.760000	0.094228	55.688641	18.783644	11.807299	10.734591	14.363108	0.000000	-10.000000	0.000000	-4.516666	1032.166626	1023.000000	1023.000000	2046.000000
15.780000	0.093332	55.159222	18.671040	11.342755	10.513859	14.631567	0.000000	-10.000000	-0.008333	-4.566667	1030.833374	1023.000000	1023.000000	2046.000000
15.800000	0.093960	55.530376	18.522316	11.543516	11.078793	14.385752	0.000000	-10.000000	-0.008333	-4.433333	1029.166626	1023.000000	1023.000000	2046.000000
15.820000	0.094182	55.661846	18.767715	11.407202	11.022297	14.464634	0.000000	-10.000000	-0.016667	-4.266667	1027.833374	1023.000000	1023.000000	2046.000000
15.840000	0.092433	54.627804	18.842653	10.881358	10.302059	14.601734	0.000000	-10.000000	-0.008333	-4.166667	1026.166626	1023.000000	1023.000000	2046.000000
15.860000	0.092951	54.933899	18.409916	10.979059	10.958014	14.586911	0.000000	-10.000000	-0.016667	-4.250000	1024.833374	1023.000000	1023.000000	2046.000000
15.880000	0.093888	55.487682	18.687927	11.151629	11.166021	14.482103	0.000000	-10.000000	-0.016667	-4.400000	1023.333313	1023.000000	1023.000000	2046.000000
15.900000	0.092699	54.784885	18.821306	10.807447	10.608233	14.547899	0.000000	-10.000000	-0.025000	-4.500000	1022.000000	1023.000000	1023.000000	2046.000000
15.920000	0.092309	54.554375	18.626080	10.523631	10.580611	14.824056	0.000000	-10.000000	-0.016667	-4.500000	1020.333313	1023.000000	1023.000000	2046.000000
15.940000	0.093305	55.143009	18.519962	10.913812	11.144668	14.564569	0.000000	-10.000000	-0.025000	-4.400000	1018.833313	1023.000000	1023.000000	2046.000000
15.960000	0.094082	55.602734	18.851429	10.934484	11.182632	14.634190	0.000000	-10.000000	-0.033333	-4.250000	1017.333313	1023.000000	1023.000000	2046.000000
15.980000	0.092672	54.769009	18.948181	10.551893	10.538435	14.730498	0.000000	-10.000000	-0.033333	-4.000000	1016.000000	1023.000000	1023.000000	2046.000000
16.000000	0.092922	54.916721	18.586082	10.495140	10.882573	14.952926	0.000000	-10.000000	-0.025000	-3.633333	1014.666687	1023.000000	1023.000000	2046.000000
16.020000	0.094225	55.686893	18.758638	10.913359	11.309740	14.705157	0.000000	-10.000000	-0.025000	-3.066667	1013.500000	1023.000000	1023.000000	2046.000000
16.040001	0.093754	55.408817	18.908436	10.782750	10.963856	14.753777	0.000000	-10.000000	-0.041667	-2.383333	1012.666687	1023.000000	1023.000000	2046.000000
16.059999	0.093004	54.965481	18.908323	10.437716	10.580383	15.039057	0.000000	-10.000000	-0.050000	-1.800000	1012.166687	1023.000000	1023.000000	2046.000000
16.080000	0.093820	55.447598	18.599657	10.838459	11.212770	14.796712	0.000000	-10.000000	-0.050000	-1.416667	1012.000000	1023.000000	1023.000000	2046.000000
16.100000	0.094960	56.121284	18.952488	10.964153	11.303282	14.901361	0.000000	-10.000000	-0.041667	-1.333333	1012.000000	1023.000000	1023.000000	2046.000000
16.120001	0.093449	55.228092	19.134134	10.576295	10.549576	14.968086	0.000000	-10.000000	-0.025000	-1.416667	1012.000000	1023.000000	1023.000000	2046.000000
16.139999	0.093836	55.457291	18.736942	10.613649	11.049301	15.057399	0.000000	-10.000000	-0.008333	-1.766667	1012.000000	1023.000000	1023.000000	2046.000000
16.160000	0.095306	56.326050	18.947863	10.991724	11.492691	14.893771	0.000000	-10.000000	0.000000	-2.283333	1011.500000	1023.000000	1023.000000	2046.000000
16.180000	0.094718	55.978546	19.359055	10.773376	10.854418	14.991698	0.000000	-10.000000	0.000000	-2.833333	1010.666687	1023.000000	1023.000000	2046.000000
16.200001	0.094670	55.950089	19.091322	10.605392	10.960878	15.292494	0.000000	-10.000000	0.000000	-3.150000	1009.500000	1023.000000	1023.000000	2046.000000
16.219999	0.095829	56.635143	18.971382	11.079542	11.564015	15.020205	0.000000	-10.000000	0.000000	-3.166667	1008.500000	1023.000000	1023.000000	2046.000000
16.240000	0.096492	57.027004	19.302273	11.144137	11.490694	15.089901	0.000000	-10.000000	-0.008333	-3.133333	1007.500000	1023.000000	1023.000000	2046.000000
16.260000	0.095653	56.530674	19.489052	10.855305	10.925208	15.261107	0.000000	-10.000000	-0.016667	-3.183333	1006.500000	1023.000000	1023.000000	2046.000000
16.280001	0.095819	56.628788	19.013844	10.948174	11.326970	15.339800	0.000000	-10.000000	-0.033333	-3.216667	1005.500000	1023.000000	1023.000000	2046.000000
16.299999	0.096538	57.054241	19.024620	11.338041	11.482002	15.209579	0.000000	-10.000000	-0.041667	-3.133333	1004.500000	1023.000000	1023.000000	2046.000000
16.320000	0.096686	57.141579	18.972530	11.612318	11.367801	15.188930	0.000000	-10.000000	-0.050000	-3.033333	1003.500000	1023.000000	1023.000000	2046.000000
16.340000	0.094900	56.085957	18.880634	11.350372	10.667122	15.187831	0.000000	-10.000000	-0.033333	-3.116667	1002.500000	1023.000000	1023.000000	2046.000000
16.360001	0.094039	55.576859	18.409533	11.242168	10.716715	15.208443	0.000000	-10.000000	-0.033333	-3.216667	1001.333313	1023.000000	1023.000000	2046.000000
16.379999	0.094556	55.882847	18.206678	11.521765	11.233091	14.921312	0.000000	-10.000000	-0.025000	-3.400000	1000.166687	1023.000000	1023.000000	2046.000000
16.400000	0.093195	55.078094	18.221851	11.437814	10.718681	14.699745	0.000000	-10.000000	-0.033333	-3.716667	998.833313	1023.000000	1023.000000	2046.000000
16.420000	0.090127	53.264877	17.632715	10.975092	10.036441	14.620627	0.000000	-10.000000	-0.025000	-3.516667	997.666687	1023.000000	1023.000000	2046.000000
16.440001	0.089294	52.772541	16.878822	11.349384	10.521326	14.023010	0.000000	-10.000000	-0.033333	-2.683333	996.666687	1023.000000	1023.000000	2046.000000
16.459999	0.088323	52.198807	16.852810	11.354367	10.156685	13.834944	0.000000	-10.000000	-0.041667	-1.250000	996.166687	1023.000000	1023.000000	2046.000000
16.480000	0.086156	50.918415	16.758053	11.067297	9.339577	13.753487	0.000000	-10.000000	-0.050000	-0.366667	996.000000	1023.000000	1023.000000	2046.000000
16.500000	0.085892	50.761986	16.124979	11.412596	9.758201	13.466210	0.000000	-10.000000	-0.041667	-0.683333	996.000000	1023.000000	1023.000000	2046.000000
16.520000	0.086775	51.284149	16.195177	11.843205	9.927238	13.318529	0.000000	-10.000000	-0.025000	-1.600000	995.833313	1023.000000	1023.000000	2046.000000
16.540001	0.085990	50.819878	16.331137	11.818111	9.396736	13.273892	0.000000	-10.000000	-0.016667	-2.700000	995.166687	1023.000000	1023.000000	2046.000000
16.559999	0.084826	50.132008	16.071136	11.566347	9.087850	13.406672	0.000000	-10.000000	-0.016667	-3.233333	994.166687	1023.000000	1023.000000	2046.000000
16.580000	0.085088	50.286987	15.716424	12.016633	9.514325	13.039603	0.000000	-10.000000	-0.016667	-3.650000	993.000000	1023.000000	1023.000000	2046.000000
16.600000	0.086222	50.957203	16.026775	12.188536	9.609035	13.132855	0.000000	-10.000000	-0.008333	-4.066667	991.833313	1023.000000	1023.000000	2046.000000
16.620001	0.085260	50.388645	16.233919	11.920787	9.082253	13.151687	0.000000	-10.000000	0.000000	-4.483334	990.500000	1023.000000	1023.000000	2046.000000
16.639999	0.084752	50.088375	16.084290	11.676231	9.024244	13.303612	0.000000	-10.000000	0.000000	-4.783333	989.500000	1023.000000	1023.000000	2046.000000
16.660000	0.085546	50.557789	16.038578	11.989192	9.487479	13.042537	0.000000	-10.000000	0.000000	-5.400000	987.833313	1023.000000	1023.000000	2046.000000
16.680000	0.086997	51.415340	16.367641	12.097558	9.699951	13.250191	0.000000	-10.000000	0.000000	-5.816667	986.000000	1023.000000	1023.000000	2046.000000
16.700001	0.086292	50.998749	16.608135	11.800967	9.157665	13.431979	0.000000	-10.000000	0.000000	-6.150000	983.500000	1023.000000	1023.000000	2046.000000
16.719999	0.086047	50.853973	16.274311	11.708200	9.389282	13.482181	0.000000	-10.000000	-0.008333	-5.850000	981.500000	1023.000000	1023.000000	2046.000000
16.740000	0.087145	51.502705	16.270628	11.940611	9.927464	13.364000	0.000000	-10.000000	-0.008333	-5.533333	979.500000	1023.000000	1023.000000	2046.000000
16.760000	0.087501	51.713074	16.637718	11.809705	9.799597	13.466052	0.000000	-10.000000	-0.008333	-5.400000	977.500000	1023.000000	1023.000000	2046.000000
16.780001	0.086199	50.943577	16.687191	11.243279	9.335503	13.677606	0.000000	-10.000000	-0.008333	-5.383334	975.500000	1023.000000	1023.000000	2046.000000
16.799999	0.086006	50.829395	16.250805	11.303768	9.877369	13.397454	0.000000	-10.000000	-0.008333	-5.366667	973.666687	1023.000000	1023.000000	2046.000000
16.820000	0.086862	51.335571	16.498453	11.231162	10.036931	13.569026	0.000000	-10.000000	-0.016667	-5.133334	972.000000	1023.000000	1023.000000	2046.000000
16.840000	0.085783	50.697712	16.825508	10.784026	9.422206	13.665973	0.000000	-10.000000	-0.016667	-4.950000	970.333313	1023.000000	1023.000000	2046.000000
16.860001	0.084685	50.048851	16.377520	10.512732	9.531178	13.627421	0.000000	-10.000000	-0.016667	-4.900000	968.666687	1023.000000	1023.000000	2046.000000
16.879999	0.085421	50.483845	16.365433	10.690171	9.934963	13.493278	0.000000	-10.000000	-0.008333	-5.050000	967.000000	1023.000000	1023.000000	2046.000000
16.900000	0.085508	50.535099	16.718191	10.524191	9.654634	13.638083	0.000000	-10.000000	0.000000	-5.150000	965.333313	1023.000000	1023.000000	2046.000000
16.920000	0.084221	49.774624	16.535299	10.100908	9.364509	13.773908	0.000000	-10.000000	-0.008333	-5.233334	963.500000	1023.000000	1023.000000	2046.000000
16.940001	0.084215	49.771164	16.217918	10.328131	9.784510	13.440606	0.000000	-10.000000	-0.008333	-5.283333	961.666687	1023.000000	1023.000000	2046.000000
16.959999	0.085452	50.501854	16.567743	10.335961	9.871391	13.726759	0.000000	-10.000000	-0.016667	-5.350000	960.000000	1023.000000	1023.000000	2046.000000
16.980000	0.084456	49.913654	16.741041	9.904148	9.358953	13.909512	0.000000	-10.000000	-0.008333	-5.450000	958.333313	1023.000000	1023.000000	2046.000000
17.000000	0.083910	49.591034	16.261868	10.026541	9.726256	13.576370	0.000000	-10.000000	-0.016667	-5.500000	956.500000	1023.000000	1023.000000	2046.000000
17.020000	0.085330	50.430050	16.427814	10.171772	10.073736	13.756726	0.000000	-10.000000	-0.008333	-5.483334	954.500000	1023.000000	1023.000000	2046.000000
17.040001	0.084867	50.156372	16.933796	9.922621	9.415259	13.884699	0.000000	-10.000000	-0.008333	-5.350000	952.500000	1023.000000	1023.000000	2046.000000
17.059999	0.083989	49.637791	16.470579	9.816344	9.569580	13.781288	0.000000	-10.000000	0.000000	-5.116667	950.833313	1023.000000	1023.000000	2046.000000
17.080000	0.084992	50.230286	16.417540	10.108895	10.031742	13.672108	0.000000	-10.000000	-0.016667	-4.900000	949.166687	1023.000000	1023.000000	2046.000000
17.100000	0.085363	50.449711	16.858402	10.014206	9.727180	13.849920	0.000000	-10.000000	-0.033333	-4.666667	947.500000	1023.000000	1023.000000	2046.000000
17.120001	0.084209	49.767559	16.774216	9.644203	9.345664	14.003477	0.000000	-10.000000	-0.041667	-4.516667	945.833313	1023.000000	1023.000000	2046.000000
17.139999	0.084382	49.869751	16.349253	10.040472	9.906114	13.573914	0.000000	-10.000000	-0.025000	-4.400000	944.333313	1023.000000	1023.000000	2046.000000
17.160000	0.085304	50.414852	16.795305	9.998427	9.738722	13.882398	0.000000	-10.000000	-0.008333	-4.383333	943.000000	1023.000000	1023.000000	2046.000000
17.180000	0.084239	49.784962	16.786488	9.684574	9.348197	13.965701	0.000000	-10.000000	0.000000	-4.366667	941.500000	1023.000000	1023.000000	2046.000000
17.200001	0.084124	49.717396	16.295675	10.033795	9.880335	13.507589	0.000000	-10.000000	-0.008333	-4.333333	940.000000	1023.000000	1023.000000	2046.000000
17.219999	0.085322	50.425190	16.757889	10.011936	9.791576	13.863790	0.000000	-10.000000	-0.008333	-4.316667	938.500000	1023.000000	1023.000000	2046.000000
17.240000	0.084427	49.896385	16.894833	9.683249	9.311282	14.007022	0.000000	-10.000000	-0.016667	-4.316667	937.000000	1023.000000	1023.000000	2046.000000
17.260000	0.083807	49.529694	16.368996	9.906512	9.690139	13.564047	0.000000	-10.000000	-0.016667	-4.366667	935.500000	1023.000000	1023.000000	2046.000000
17.280001	0.084673	50.041790	16.395620	10.073280	9.928323	13.644567	0.000000	-10.000000	-0.016667	-4.400000	934.000000	1023.000000	1023.000000	2046.000000
17.299999	0.085129	50.311462	16.733238	9.917496	9.729368	13.931361	0.000000	-10.000000	-0.025000	-4.483334	932.666687	1023.000000	1023.000000	2046.000000
17.320000	0.084329	49.838257	16.901592	9.662552	9.266679	14.007435	0.000000	-10.000000	-0.016667	-4.616667	931.166687	1023.000000	1023.000000	2046.000000
17.340000	0.083610	49.413239	16.408489	9.961658	9.596182	13.446907	0.000000	-10.000000	-0.008333	-4.866667	929.666687	1023.000000	1023.000000	2046.000000
17.360001	0.084849	50.145802	16.484688	10.045093	9.935014	13.681008	0.000000	-10.000000	0.008333	-5.200000	928.000000	1023.000000	1023.000000	2046.000000
17.379999	0.085198	50.352177	17.054049	9.894836	9.450289	13.953002	0.000000	-10.000000	0.008333	-5.616667	926.333313	1023.000000	1023.000000	2046.000000
17.400000	0.084248	49.790546	16.690443	9.825005	9.417909	13.857188	0.000000	-10.000000	0.000000	-5.900000	924.500000	1023.000000	1023.000000	2046.000000
17.420000	0.083933	49.604385	16.246357	10.138105	9.818707	13.401218	0.000000	-10.000000	0.000000	-6.066667	922.500000	1023.000000	1023.000000	2046.000000
17.440001	0.084954	50.207783	16.573008	10.095880	9.762746	13.776150	0.000000	-10.000000	0.000000	-6.150000	920.500000	1023.000000	1023.000000	2046.000000
17.459999	0.084366	49.860065	16.893715	9.789599	9.212268	13.964482	0.000000	-10.000000	0.000000	-6.366667	918.500000	1023.000000	1023.000000	2046.000000
17.480000	0.083994	49.640461	16.350870	10.380914	9.645628	13.263049	0.000000	-10.000000	0.000000	-6.566667	916.166687	1023.000000	1023.000000	2046.000000
17.500000	0.084477	49.926147	16.335550	10.227474	9.716617	13.646508	0.000000	-10.000000	0.000000	-6.666667	913.833313	1023.000000	1023.000000	2046.000000
17.520000	0.085087	50.286491	16.712410	10.342070	9.303789	13.928222	0.000000	-10.000000	0.000000	-6.666667	911.500000	1023.000000	1023.000000	2046.000000
17.540001	0.083843	49.551262	16.371870	10.336691	8.982353	13.860346	0.000000	-10.000000	0.000000	-6.666667	909.500000	1023.000000	1023.000000	2046.000000
17.559999	0.082280	48.627384	15.715626	10.606050	9.072844	13.232866	0.000000	-10.000000	-0.008333	-6.783334	907.166687	1023.000000	1023.000000	2046.000000
17.580000	0.082284	48.629742	15.553019	10.597433	9.231738	13.247551	0.000000	-10.000000	-0.008333	-6.866667	904.833313	1023.000000	1023.000000	2046.000000
17.600000	0.082104	48.523605	15.748672	10.354430	8.917233	13.503270	0.000000	-10.000000	0.000000	-6.983334	902.500000	1023.000000	1023.000000	2046.000000
17.620001	0.080184	47.388580	15.567496	10.162410	8.349993	13.308681	0.000000	-10.000000	0.000000	-6.683333	900.166687	1023.000000	1023.000000	2046.000000
17.639999	0.077320	45.696049	14.503004	10.422596	8.388433	12.382016	0.000000	-10.000000	-0.008333	-6.383334	898.500000	1023.000000	1023.000000	2046.000000
17.660000	0.076396	45.150051	14.001761	10.494670	8.386738	12.266881	0.000000	-10.000000	-0.025000	-5.433333	896.500000	1023.000000	1023.000000	2046.000000
17.680000	0.075281	44.490963	14.276072	10.222281	7.623220	12.369392	0.000000	-10.000000	-0.016667	-4.783333	895.000000	1023.000000	1023.000000	2046.000000
17.700001	0.073516	43.447727	13.580149	10.330350	7.625059	11.912169	0.000000	-10.000000	-0.008333	-4.500000	893.000000	1023.000000	1023.000000	2046.000000
17.719999	0.072798	43.023521	13.092767	10.799205	7.750990	11.380557	0.000000	-10.000000	0.000000	-5.083333	891.333313	1023.000000	1023.000000	2046.000000
17.740000	0.073367	43.359867	13.450894	10.797489	7.374680	11.736806	0.000000	-10.000000	0.000000	-5.850000	889.500000	1023.000000	1023.000000	2046.000000
17.760000	0.072532	42.866459	13.413309	10.633919	7.026029	11.793202	0.000000	-10.000000	0.000000	-6.400000	887.500000	1023.000000	1023.000000	2046.000000
17.780001	0.071159	42.054806	12.747353	11.048917	7.217963	11.040573	0.000000	-10.000000	0.000000	-6.700000	885.500000	1023.000000	1023.000000	2046.000000
17.799999	0.071726	42.389767	12.684184	11.207816	7.323066	11.174700	0.000000	-10.000000	0.000000	-6.883333	883.333313	1023.000000	1023.000000	2046.000000
17.820000	0.072055	42.584686	13.211757	10.957679	6.879930	11.535322	0.000000	-10.000000	0.000000	-7.016667	881.000000	1023.000000	1023.000000	2046.000000
17.840000	0.071256	42.112186	13.052580	10.756770	6.811471	11.491366	0.000000	-10.000000	0.000000	-7.183333	878.666687	1023.000000	1023.000000	2046.000000
17.860001	0.070742	41.808544	12.679545	11.086374	7.123230	10.919395	0.000000	-10.000000	0.000000	-7.433333	876.166687	1023.000000	1023.000000	2046.000000
17.879999	0.072428	42.805061	13.136475	11.043024	7.216811	11.408751	0.000000	-10.000000	0.000000	-7.550000	873.833313	1023.000000	1023.000000	2046.000000
17.900000	0.072633	42.926235	13.643168	10.629275	6.775753	11.878040	0.000000	-10.000000	0.000000	-7.350000	871.166687	1023.000000	1023.000000	2046.000000
17.920000	0.071806	42.437428	13.102468	10.977553	7.126400	11.231008	0.000000	-10.000000	0.000000	-6.933333	868.833313	1023.000000	1023.000000	2046.000000
17.940001	0.072284	42.719563	12.984904	11.050385	7.427451	11.256821	0.000000	-10.000000	0.000000	-6.250000	866.500000	1023.000000	1023.000000	2046.000000
17.959999	0.073184	43.251770	13.432645	10.767961	7.321916	11.729247	0.000000	-10.000000	0.000000	-5.766667	864.500000	1023.000000	1023.000000	2046.000000
17.980000	0.073233	43.280495	13.819119	10.328953	7.040536	12.091887	0.000000	-10.000000	0.000000	-5.366667	862.500000	1023.000000	1023.000000	2046.000000
18.000000	0.072222	42.683277	13.444324	10.332814	7.284810	11.621328	0.000000	-10.000000	0.000000	-5.233334	860.500000	1023.000000	1023.000000	2046.000000
18.020000	0.071614	42.324017	13.125895	10.368422	7.536326	11.293376	0.000000	-10.000000	-0.008333	-5.083333	858.833313	1023.000000	1023.000000	2046.000000
18.040001	0.072157	42.644699	13.376308	10.061021	7.519477	11.687892	0.000000	-10.000000	-0.008333	-4.800000	857.166687	1023.000000	1023.000000	2046.000000
18.059999	0.072031	42.570107	13.900312	9.519267	7.044555	12.105973	0.000000	-10.000000	-0.008333	-4.533333	855.666687	1023.000000	1023.000000	2046.000000
18.080000	0.070560	41.701187	13.329338	9.586347	7.318195	11.467308	0.000000	-10.000000	0.000000	-4.450000	854.000000	1023.000000	1023.000000	2046.000000
18.100000	0.070546	41.692410	13.138112	9.676096	7.518711	11.359492	0.000000	-10.000000	0.000000	-4.583333	852.500000	1023.000000	1023.000000	2046.000000
18.120001	0.071296	42.135845	13.726208	9.289752	7.187699	11.932185	0.000000	-10.000000	0.000000	-4.683333	851.000000	1023.000000	1023.000000	2046.000000
18.139999	0.070910	41.907673	13.743630	8.987496	7.116268	12.060279	0.000000	-10.000000	0.000000	-4.750000	849.333313	1023.000000	1023.000000	2046.000000
18.160000	0.069783	41.242046	13.223390	9.323698	7.372769	11.322191	0.000000	-10.000000	-0.008333	-4.716667	847.833313	1023.000000	1023.000000	2046.000000
18.180000	0.070799	41.842392	13.405128	9.249816	7.485175	11.702271	0.000000	-10.000000	-0.016667	-4.716667	846.166687	1023.000000	1023.000000	2046.000000
18.200001	0.071226	42.094463	14.006579	8.765853	7.068213	12.253818	0.000000	-10.000000	-0.016667	-4.600000	844.666687	1023.000000	1023.000000	2046.000000
18.219999	0.070303	41.548908	13.592609	8.899794	7.321407	11.735100	0.000000	-10.000000	-0.008333	-4.450000	843.000000	1023.000000	1023.000000	2046.000000
18.240000	0.070045	41.396675	13.286344	9.118789	7.550025	11.441519	0.000000	-10.000000	0.000000	-4.350000	841.666687	1023.000000	1023.000000	2046.000000
18.260000	0.070886	41.893524	13.691103	8.840204	7.409922	11.952297	0.000000	-10.000000	0.000000	-4.400000	840.166687	1023.000000	1023.000000	2046.000000
18.280001	0.071092	42.015156	14.012692	8.539740	7.196578	12.266146	0.000000	-10.000000	0.000000	-4.616667	838.833313	1023.000000	1023.000000	2046.000000
18.299999	0.069929	41.327858	13.583445	8.814266	7.365512	11.564635	0.000000	-10.000000	0.000000	-4.900000	837.166687	1023.000000	1023.000000	2046.000000
18.320000	0.070084	41.419884	13.306282	9.021424	7.612087	11.480089	0.000000	-10.000000	0.000000	-5.116667	835.500000	1023.000000	1023.000000	2046.000000
18.340000	0.070947	41.929932	14.045009	8.672636	7.143661	12.068624	0.000000	-10.000000	0.000000	-5.216667	833.666687	1023.000000	1023.000000	2046.000000
18.360001	0.070300	41.547272	13.841715	8.568143	7.224884	11.912531	0.000000	-10.000000	0.000000	-5.183333	832.000000	1023.000000	1023.000000	2046.000000
18.379999	0.069403	41.016972	13.325884	8.934971	7.441545	11.314571	0.000000	-10.000000	0.000000	-5.150000	830.333313	1023.000000	1023.000000	2046.000000
18.400000	0.070412	41.613483	13.825809	8.773205	7.226243	11.788227	0.000000	-10.000000	0.000000	-5.233334	828.500000	1023.000000	1023.000000	2046.000000
18.420000	0.070456	41.639755	14.006039	8.372070	7.099703	12.161942	0.000000	-10.000000	0.000000	-5.366667	826.500000	1023.000000	1023.000000	2046.000000
18.440001	0.069120	40.849911	13.454037	8.805877	7.278292	11.311704	0.000000	-10.000000	0.000000	-5.500000	824.833313	1023.000000	1023.000000	2046.000000
18.459999	0.069613	41.141300	13.436967	8.831758	7.374309	11.498265	0.000000	-10.000000	0.000000	-5.550000	823.166687	1023.000000	1023.000000	2046.000000
18.480000	0.070306	41.550781	14.030370	8.479062	7.005100	12.036248	0.000000	-10.000000	0.000000	-5.550000	821.500000	1023.000000	1023.000000	2046.000000
18.500000	0.069916	41.320232	13.842149	8.464727	7.142986	11.870371	0.000000	-10.000000	0.000000	-5.483333	819.500000	1023.000000	1023.000000	2046.000000
18.520000	0.068872	40.703197	13.466257	8.791434	7.228188	11.217319	0.000000	-10.000000	0.000000	-5.250000	817.500000	1023.000000	1023.000000	2046.000000
18.540001	0.069418	41.025993	13.475700	8.776984	7.330700	11.442611	0.000000	-10.000000	0.000000	-4.983334	815.666687	1023.000000	1023.000000	2046.000000
18.559999	0.070369	41.587856	14.101901	8.426280	7.067497	11.992177	0.000000	-10.000000	-0.008333	-4.683333	814.000000	1023.000000	1023.000000	2046.000000
18.580000	0.070527	41.681595	13.990628	8.460702	7.283128	11.947135	0.000000	-10.000000	-0.008333	-4.416667	812.500000	1023.000000	1023.000000	2046.000000
18.600000	0.069660	41.169178	13.604199	8.849675	7.381975	11.333329	0.000000	-10.000000	-0.008333	-4.100000	811.000000	1023.000000	1023.000000	2046.000000
18.620001	0.069910	41.316833	13.513844	8.869073	7.435863	11.498054	0.000000	-10.000000	0.000000	-3.900000	809.666687	1023.000000	1023.000000	2046.000000
18.639999	0.070737	41.805614	14.155013	8.516716	7.070838	12.063048	0.000000	-10.000000	-0.008333	-3.933333	808.333313	1023.000000	1023.000000	2046.000000
18.660000	0.070436	41.627483	13.903364	8.597630	7.336453	11.790037	0.000000	-10.000000	-0.008333	-4.100000	807.000000	1023.000000	1023.000000	2046.000000
18.680000	0.069899	41.310467	13.509830	9.099450	7.452963	11.248223	0.000000	-10.000000	-0.008333	-4.183333	805.666687	1023.000000	1023.000000	2046.000000
18.700001	0.070563	41.702541	13.702899	8.885776	7.405110	11.708755	0.000000	-10.000000	0.000000	-4.183333	804.166687	1023.000000	1023.000000	2046.000000
18.719999	0.071306	42.141586	14.044791	8.794649	7.107828	12.194317	0.000000	-10.000000	0.000000	-4.183333	802.833313	1023.000000	1023.000000	2046.000000
18.740000	0.069676	41.178375	13.401479	9.086485	7.169833	11.520579	0.000000	-10.000000	0.000000	-4.216667	801.333313	1023.000000	1023.000000	2046.000000
18.760000	0.068499	40.483047	12.900722	9.245270	7.141113	11.195945	0.000000	-10.000000	0.000000	-4.233334	800.000000	1023.000000	1023.000000	2046.000000
18.780001	0.068951	40.750145	13.396093	8.885798	6.788259	11.679996	0.000000	-10.000000	0.000000	-4.183333	798.500000	1023.000000	1023.000000	2046.000000
18.799999	0.068399	40.423634	13.161029	8.723289	6.932440	11.606876	0.000000	-10.000000	0.000000	-4.150000	797.000000	1023.000000	1023.000000	2046.000000
18.820000	0.066382	39.231895	12.461609	9.141260	6.870959	10.758067	0.000000	-10.000000	-0.016667	-3.600000	795.666687	1023.000000	1023.000000	2046.000000
18.840000	0.065764	38.866653	12.514716	8.962436	6.428719	10.960781	0.000000	-10.000000	-0.033333	-2.233333	794.666687	1023.000000	1023.000000	2046.000000
18.860001	0.064579	38.166100	12.176902	8.713297	6.303579	10.972322	0.000000	-10.000000	-0.050000	-0.866667	794.166687	1023.000000	1023.000000	2046.000000
18.879999	0.062336	36.840466	11.466689	9.113959	6.225584	10.034234	0.000000	-10.000000	-0.050000	0.583333	794.000000	1023.000000	1023.000000	2046.000000
18.900000	0.062021	36.654610	11.302801	9.214040	6.069074	10.068696	0.000000	-10.000000	-0.041667	0.816667	794.000000	1023.000000	1023.000000	2046.000000
18.920000	0.062363	36.856594	11.626078	9.005938	5.763031	10.461550	0.000000	-10.000000	-0.041667	0.816667	794.000000	1023.000000	1023.000000	2046.000000
18.940001	0.061497	36.344955	11.214204	9.416844	5.862756	9.851151	0.000000	-10.000000	-0.041667	0.233333	794.000000	1023.000000	1023.000000	2046.000000
18.959999	0.060985	36.042198	10.801442	9.793706	5.872293	9.574759	0.000000	-10.000000	-0.050000	0.000000	794.000000	1023.000000	1023.000000	2046.000000
18.980000	0.061853	36.555214	11.334522	9.632099	5.532754	10.055838	0.000000	-10.000000	-0.041667	0.000000	794.000000	1023.000000	1023.000000	2046.000000
19.000000	0.061677	36.451115	11.074652	9.725957	5.818324	9.832181	0.000000	-10.000000	-0.025000	0.000000	794.000000	1023.000000	1023.000000	2046.000000
19.020000	0.060986	36.042950	10.704529	10.050683	5.821476	9.466261	0.000000	-10.000000	-0.025000	0.000000	794.000000	1023.000000	1023.000000	2046.000000
19.040001	0.062012	36.649139	11.320615	9.822634	5.554711	9.951179	0.000000	-10.000000	-0.025000	-0.266667	794.000000	1023.000000	1023.000000	2046.000000
19.059999	0.062114	36.709286	11.249229	9.741500	5.833375	9.885181	0.000000	-10.000000	-0.033333	-1.033333	794.000000	1023.000000	1023.000000	2046.000000
19.080000	0.061836	36.544888	10.967854	10.034462	5.937710	9.604862	0.000000	-10.000000	-0.025000	-1.983333	793.666687	1023.000000	1023.000000	2046.000000
19.100000	0.062942	37.198704	11.602838	9.859845	5.640145	10.095875	0.000000	-10.000000	-0.016667	-2.650000	793.000000	1023.000000	1023.000000	2046.000000
19.120001	0.063384	37.459656	11.456046	9.783968	6.034195	10.185446	0.000000	-10.000000	-0.016667	-2.683333	792.000000	1023.000000	1023.000000	2046.000000
19.139999	0.062815	37.123672	11.158872	10.018394	6.115820	9.830588	0.000000	-10.000000	-0.025000	-1.950000	791.333313	1023.000000	1023.000000	2046.000000
19.160000	0.063623	37.601288	11.561034	9.783949	5.969390	10.286914	0.000000	-10.000000	-0.041667	-1.016667	791.000000	1023.000000	1023.000000	2046.000000
19.180000	0.064206	37.945904	11.746052	9.478104	6.173380	10.548369	0.000000	-10.000000	-0.050000	-0.216667	791.000000	1023.000000	1023.000000	2046.000000
19.200001	0.063277	37.396423	11.471622	9.647208	6.302827	9.974766	0.000000	-10.000000	-0.033333	0.000000	791.000000	1023.000000	1023.000000	2046.000000
19.219999	0.063309	37.415695	11.491437	9.404742	6.237783	10.281734	0.000000	-10.000000	-0.025000	0.000000	791.000000	1023.000000	1023.000000	2046.000000
19.240000	0.063729	37.663712	11.972815	8.924997	6.043151	10.722746	0.000000	-10.000000	-0.016667	0.000000	791.000000	1023.000000	1023.000000	2046.000000
19.260000	0.063134	37.311989	11.739126	8.920518	6.316230	10.336112	0.000000	-10.000000	-0.016667	0.000000	791.000000	1023.000000	1023.000000	2046.000000
19.280001	0.062582	36.985905	11.443384	8.950511	6.351729	10.240282	0.000000	-10.000000	-0.008333	0.000000	791.000000	1023.000000	1023.000000	2046.000000
19.299999	0.062992	37.228371	11.887807	8.585917	6.068239	10.686409	0.000000	-10.000000	-0.008333	0.000000	791.000000	1023.000000	1023.000000	2046.000000
19.320000	0.063279	37.397842	11.961294	8.437901	6.224225	10.774426	0.000000	-10.000000	-0.016667	-0.600000	791.000000	1023.000000	1023.000000	2046.000000
19.340000	0.062714	37.064224	11.773353	8.614030	6.360975	10.315865	0.000000	-10.000000	-0.025000	-1.333333	791.000000	1023.000000	1023.000000	2046.000000
19.360001	0.062502	36.938400	11.510875	8.587293	6.415582	10.424652	0.000000	-10.000000	-0.025000	-2.133333	790.666687	1023.000000	1023.000000	2046.000000
19.379999	0.062864	37.152416	11.922117	8.361786	6.134444	10.734069	0.000000	-10.000000	-0.025000	-2.383333	790.000000	1023.000000	1023.000000	2046.000000
19.400000	0.063435	37.490154	12.044809	8.167369	6.341890	10.936085	0.000000	-10.000000	-0.016667	-2.566667	789.000000	1023.000000	1023.000000	2046.000000
19.420000	0.062981	37.221813	11.903717	8.360032	6.489676	10.468389	0.000000	-10.000000	-0.016667	-2.733333	788.000000	1023.000000	1023.000000	2046.000000
19.440001	0.062751	37.085979	11.674489	8.392550	6.498453	10.520487	0.000000	-10.000000	-0.008333	-2.850000	787.000000	1023.000000	1023.000000	2046.000000
19.459999	0.063369	37.450890	12.113368	8.186146	6.250512	10.900862	0.000000	-10.000000	-0.025000	-2.900000	786.000000	1023.000000	1023.000000	2046.000000
19.480000	0.063776	37.691376	12.176089	8.072501	6.472354	10.970430	0.000000	-10.000000	-0.016667	-2.883333	785.000000	1023.000000	1023.000000	2046.000000
19.500000	0.063125	37.307056	11.892402	8.372880	6.575470	10.466306	0.000000	-10.000000	-0.016667	-2.916667	784.000000	1023.000000	1023.000000	2046.000000
19.520000	0.063245	37.377590	11.940124	8.270272	6.395046	10.772150	0.000000	-10.000000	0.000000	-3.000000	783.000000	1023.000000	1023.000000	2046.000000
19.540001	0.063873	37.748745	12.272932	8.035206	6.331291	11.109315	0.000000	-10.000000	0.000000	-3.150000	782.000000	1023.000000	1023.000000	2046.000000
19.559999	0.063523	37.542110	12.049876	8.241158	6.602251	10.648826	0.000000	-10.000000	-0.008333	-3.316667	781.000000	1023.000000	1023.000000	2046.000000
19.580000	0.063112	37.299049	11.853982	8.319952	6.482458	10.642655	0.000000	-10.000000	-0.016667	-3.516667	780.000000	1023.000000	1023.000000	2046.000000
19.600000	0.063351	37.440266	12.141285	8.122455	6.187389	10.989139	0.000000	-10.000000	-0.016667	-3.800000	778.833313	1023.000000	1023.000000	2046.000000
19.620001	0.063491	37.523190	12.072072	8.142140	6.457307	10.851671	0.000000	-10.000000	-0.008333	-4.250000	777.666687	1023.000000	1023.000000	2046.000000
19.639999	0.062802	37.115902	11.797651	8.325577	6.461489	10.531185	0.000000	-10.000000	0.000000	-4.616667	776.833313	1023.000000	1023.000000	2046.000000
19.660000	0.062723	37.069042	11.826451	8.207541	6.225157	10.809893	0.000000	-10.000000	0.000000	-5.250000	775.166687	1023.000000	1023.000000	2046.000000
19.680000	0.063012	37.240250	12.087936	7.983176	6.086549	11.082588	0.000000	-10.000000	0.000000	-5.800000	773.166687	1023.000000	1023.000000	2046.000000
19.700001	0.062702	37.056725	11.895029	8.105810	6.394920	10.660964	0.000000	-10.000000	0.000000	-6.233334	770.500000	1023.000000	1023.000000	2046.000000
19.719999	0.062427	36.894650	11.680705	8.236155	6.374872	10.602920	0.000000	-10.000000	0.008333	-6.183333	768.500000	1023.000000	1023.000000	2046.000000
19.740000	0.062838	37.137512	11.971142	8.162099	6.099185	10.905086	0.000000	-10.000000	0.008333	-6.066667	766.500000	1023.000000	1023.000000	2046.000000
19.760000	0.063406	37.472893	12.066396	8.035937	6.292163	11.078397	0.000000	-10.000000	0.000000	-6.100000	764.500000	1023.000000	1023.000000	2046.000000
19.780001	0.062915	37.182728	11.819215	8.264584	6.493067	10.605861	0.000000	-10.000000	-0.008333	-6.316667	762.500000	1023.000000	1023.000000	2046.000000
19.799999	0.062710	37.061619	11.629970	8.274280	6.373351	10.784020	0.000000	-10.000000	-0.008333	-6.583333	760.500000	1023.000000	1023.000000	2046.000000
19.820000	0.062799	37.114365	11.927443	8.106581	6.033356	11.046987	0.000000	-10.000000	0.000000	-6.816667	758.166687	1023.000000	1023.000000	2046.000000
19.840000	0.063099	37.291656	11.892157	8.055813	6.292753	11.050933	0.000000	-10.000000	0.008333	-7.100000	755.833313	1023.000000	1023.000000	2046.000000
19.860001	0.062266	36.799232	11.599615	8.330349	6.242330	10.626940	0.000000	-10.000000	0.025000	-7.466667	753.333313	1023.000000	1023.000000	2046.000000
19.879999	0.061616	36.414860	11.157210	8.487200	6.061018	10.709433	0.000000	-10.000000	0.041667	-8.100000	751.000000	1023.000000	1023.000000	2046.000000
19.900000	0.060785	35.924053	11.187260	8.274930	5.597004	10.864860	0.000000	-10.000000	0.050000	-8.800000	748.333313	1023.000000	1023.000000	2046.000000
19.920000	0.060264	35.616314	10.972466	8.130570	5.715689	10.797587	0.000000	-10.000000	0.050000	-9.433333	745.333313	1023.000000	1023.000000	2046.000000
19.940001	0.058966	34.849010	10.735496	8.218499	5.626845	10.268170	0.000000	-10.000000	0.050000	-10.016666	742.166687	1023.000000	1023.000000	2046.000000
19.959999	0.057953	34.250149	10.209743	8.266942	5.532885	10.240582	0.000000	-10.000000	0.050000	-10.733334	738.666687	1023.000000	1023.000000	2046.000000
19.980000	0.056454	33.364098	9.987565	8.173097	5.008811	10.194627	0.000000	-10.000000	0.050000	-11.300000	735.000000	1023.000000	1023.000000	2046.000000
20.000000	0.054816	32.396057	9.662244	8.060760	4.598297	10.074758	0.000000	-10.000000	0.058333	-11.766667	731.000000	1023.000000	1023.000000	2046.000000
20.020000	0.052772	31.188166	9.087475	8.114838	4.480345	9.505508	0.000000	-10.000000	0.066667	-11.950000	727.000000	1023.000000	1023.000000	2046.000000
20.040001	0.050624	29.918665	8.566597	8.291693	4.246965	8.813410	0.000000	-10.000000	0.075000	-12.600000	723.000000	1023.000000	1023.000000	2046.000000
20.059999	0.049259	29.112267	8.052070	8.419019	4.011408	8.629771	0.000000	-10.000000	0.083333	-13.433333	719.000000	1023.000000	1023.000000	2046.000000
20.080000	0.048358	28.579523	8.127661	8.406110	3.407121	8.638633	0.000000	-10.000000	0.108333	-14.466667	714.666687	1023.000000	1023.000000	2046.000000
20.100000	0.047682	28.180052	8.031184	8.382803	3.220395	8.545671	0.000000	-10.000000	0.150000	-15.500000	709.833313	1023.000000	1023.000000	2046.000000
20.120001	0.046630	27.558443	7.709314	8.582984	3.316003	7.950142	0.000000	-10.000000	0.183333	-16.533333	704.666687	1023.000000	1023.000000	2046.000000
20.139999	0.045400	26.831167	7.391283	8.846711	3.247334	7.345839	0.000000	-10.000000	0.216667	-17.683334	699.166687	1023.000000	1023.000000	2046.000000
20.160000	0.044526	26.314655	7.095864	8.888252	3.115017	7.215523	0.000000	-10.000000	0.233333	-18.616667	693.333313	1023.000000	1023.000000	2046.000000
20.180000	0.043791	25.880634	7.108348	8.788975	2.789776	7.193536	0.000000	-10.000000	0.250000	-19.466667	687.000000	1023.000000	1023.000000	2046.000000
20.200001	0.043384	25.639648	7.339950	8.569276	2.553536	7.176887	0.000000	-10.000000	0.258333	-20.083334	680.500000	1023.000000	1023.000000	2046.000000
20.219999	0.042992	25.408405	7.270700	8.495945	2.775878	6.865883	0.000000	-10.000000	0.275000	-20.650000	673.833313	1023.000000	1023.000000	2046.000000
20.240000	0.042091	24.875759	7.182722	8.585250	2.817010	6.290778	0.000000	-10.000000	0.291667	-21.000000	667.000000	1023.000000	1023.000000	2046.000000
20.260000	0.041557	24.559929	6.897864	8.555907	2.831089	6.275068	0.000000	-10.000000	0.300000	-21.200001	660.000000	1023.000000	1023.000000	2046.000000
20.280001	0.041149	24.318922	7.053380	8.398042	2.473203	6.394297	0.000000	-10.000000	0.300000	-21.183334	652.833313	1023.000000	1023.000000	2046.000000
20.299999	0.040896	24.169760	7.129344	8.178514	2.443362	6.418540	0.000000	-10.000000	0.300000	-20.900000	645.666687	1023.000000	1023.000000	2046.000000
20.320000	0.040075	23.684395	6.978851	8.122553	2.596649	5.986342	0.000000	-10.000000	0.308333	-20.816668	638.666687	1023.000000	1023.000000	2046.000000
20.340000	0.038972	23.032217	6.811826	8.083795	2.629015	5.507580	0.000000	-10.000000	0.308333	-20.783335	631.833313	1023.000000	1023.000000	2046.000000
20.360001	0.037999	22.457458	6.504921	7.886102	2.618902	5.447534	0.000000	-10.000000	0.308333	-20.966667	625.000000	1023.000000	1023.000000	2046.000000
20.379999	0.037324	22.058262	6.706689	7.554037	2.188665	5.608871	0.000000	-10.000000	0.300000	-21.083334	618.000000	1023.000000	1023.000000	2046.000000
20.400000	0.036714	21.698095	6.784739	7.197684	2.091480	5.624193	0.000000	-10.000000	0.283333	-21.066668	611.000000	1023.000000	1023.000000	2046.000000
20.420000	0.035486	20.972048	6.560359	7.059952	2.232914	5.118823	0.000000	-10.000000	0.283333	-21.033335	603.833313	1023.000000	1023.000000	2046.000000
20.440001	0.034282	20.260933	6.201333	6.948833	2.182013	4.928753	0.000000	-10.000000	0.283333	-20.950001	596.833313	1023.000000	1023.000000	2046.000000
20.459999	0.033739	19.939558	6.263489	6.729620	1.831619	5.114830	0.000000	-10.000000	0.300000	-21.100000	589.833313	1023.000000	1023.000000	2046.000000
20.480000	0.033346	19.707422	6.303234	6.491967	1.746373	5.165847	0.000000	-10.000000	0.300000	-21.150002	582.833313	1023.000000	1023.000000	2046.000000
20.500000	0.032338	19.111650	6.148433	6.464033	1.828569	4.670616	0.000000	-10.000000	0.300000	-21.150002	575.666687	1023.000000	1023.000000	2046.000000
20.520000	0.031292	18.493460	5.890244	6.397951	1.848880	4.356385	0.000000	-10.000000	0.300000	-21.000000	568.500000	1023.000000	1023.000000	2046.000000
20.540001	0.030672	18.126884	5.730591	6.221351	1.663957	4.510986	0.000000	-10.000000	0.300000	-20.850000	561.500000	1023.000000	1023.000000	2046.000000
20.559999	0.030492	18.020702	5.957472	5.929810	1.410163	4.723257	0.000000	-10.000000	0.300000	-20.650000	554.500000	1023.000000	1023.000000	2046.000000
20.580000	0.029956	17.704206	5.892608	5.793861	1.561668	4.456069	0.000000	-10.000000	0.300000	-20.500000	547.666687	1023.000000	1023.000000	2046.000000
20.600000	0.028776	17.006559	5.665200	5.775316	1.600570	3.965474	0.000000	-10.000000	0.300000	-20.416668	540.833313	1023.000000	1023.000000	2046.000000
20.620001	0.027953	16.520060	5.314966	5.743947	1.594717	3.866430	0.000000	-10.000000	0.300000	-20.550001	534.166687	1023.000000	1023.000000	2046.000000
20.639999	0.027544	16.278608	5.477306	5.540104	1.205750	4.055447	0.000000	-10.000000	0.300000	-20.650000	529.666687	1023.000000	1023.000000	2046.000000
20.660000	0.027304	16.136417	5.499504	5.393796	1.181919	4.061198	0.000000	-10.000000	0.300000	-21.083334	522.833313	1023.000000	1023.000000	2046.000000
20.680000	0.026494	15.658202	5.346353	5.379840	1.272501	3.659507	0.000000	-10.000000	0.300000	-21.266666	515.666687	1023.000000	1023.000000	2046.000000
20.700001	0.025491	15.064987	5.077155	5.358580	1.291029	3.338223	0.000000	-10.000000	0.300000	-21.583334	506.166656	1023.000000	1023.000000	2046.000000
20.719999	0.024644	14.564630	4.677338	5.343952	1.263626	3.279715	0.000000	-10.000000	0.308333	-21.550001	499.000000	1023.000000	1023.000000	2046.000000
20.740000	0.024146	14.270021	4.711203	5.193948	0.946551	3.418320	0.000000	-10.000000	0.316667	-21.566668	494.333344	1023.000000	1023.000000	2046.000000
20.760000	0.023808	14.070784	4.758294	5.031711	0.778321	3.502458	0.000000	-10.000000	0.333333	-21.566668	489.500000	1023.000000	1023.000000	2046.000000
20.780001	0.023151	13.682213	4.626547	4.970926	0.883865	3.200875	0.000000	-10.000000	0.325000	-21.716667	482.166656	1023.000000	1023.000000	2046.000000
20.799999	0.021864	12.921851	4.400305	4.928024	0.795551	2.797971	0.000000	-10.000000	0.325000	-21.933334	472.333344	1023.000000	1023.000000	2046.000000
20.820000	0.020879	12.339206	4.020494	4.817714	0.754485	2.746514	0.000000	-10.000000	0.308333	-21.883333	462.500000	1023.000000	1023.000000	2046.000000
20.840000	0.020422	12.069454	4.048840	4.666381	0.483270	2.870963	0.000000	-10.000000	0.308333	-21.799999	457.500000	1023.000000	1023.000000	2046.000000
20.860001	0.020478	12.102493	4.174984	4.543418	0.385871	2.998221	0.000000	-10.000000	0.308333	-21.650000	452.666656	1023.000000	1023.000000	2046.000000
20.879999	0.020168	11.919274	4.043535	4.535907	0.488057	2.851775	0.000000	-10.000000	0.308333	-21.666666	445.500000	1023.000000	1023.000000	2046.000000
20.900000	0.019130	11.306042	3.832223	4.478541	0.533165	2.462113	0.000000	-10.000000	0.316667	-21.750000	435.833344	1023.000000	1023.000000	2046.000000
20.920000	0.017882	10.568067	3.398875	4.309875	0.523738	2.335578	0.000000	-10.000000	0.316667	-21.833334	428.500000	1023.000000	1023.000000	2046.000000
20.940001	0.016736	9.890862	3.035880	4.230726	0.410158	2.214098	0.000000	-10.000000	0.333333	-22.016666	421.166656	1023.000000	1023.000000	2046.000000
20.959999	0.016330	9.650913	3.074654	4.011894	0.105714	2.458651	0.000000	-10.000000	0.325000	-22.033333	413.833344	1023.000000	1023.000000	2046.000000
20.980000	0.015730	9.296417	2.942447	3.974589	-0.062720	2.442101	0.000000	-10.000000	0.316667	-22.050001	404.166656	1023.000000	1023.000000	2046.000000
21.000000	0.014670	8.670079	2.728660	4.004267	-0.138407	2.075559	0.000000	-10.000000	0.316667	-21.950001	396.833344	1023.000000	1023.000000	2046.000000
21.020000	0.012847	7.592381	2.264592	3.827134	-0.219326	1.719982	0.000000	-10.000000	0.333333	-21.950001	392.000000	1023.000000	1023.000000	2046.000000
21.040001	0.011088	6.552911	1.697812	3.676606	-0.323641	1.502134	0.000000	-10.000000	0.333333	-21.933334	387.000000	1023.000000	1023.000000	2046.000000
21.059999	0.010080	5.957481	1.702312	3.387346	-0.730430	1.598252	0.000000	-10.000000	0.325000	-21.850000	379.666656	1023.000000	1023.000000	2046.000000
21.080000	0.009244	5.463409	1.453655	3.330967	-0.712898	1.391685	0.000000	-10.000000	0.308333	-21.700001	369.833344	1023.000000	1023.000000	2046.000000
21.100000	0.007490	4.426859	1.084313	3.276043	-0.844456	0.910960	0.000000	-10.000000	0.308333	-21.566668	362.500000	1023.000000	1023.000000	2046.000000
21.120001	0.005356	3.165342	0.431854	3.207683	-1.050623	0.576428	0.000000	-10.000000	0.300000	-21.233334	357.666656	1023.000000	1023.000000	2046.000000
21.139999	0.003221	1.903520	-0.239301	3.056492	-1.267766	0.354095	0.000000	-10.000000	0.300000	-20.866667	350.833344	1023.000000	1023.000000	2046.000000
21.160000	0.001557	0.920015	-0.441063	2.871700	-1.761516	0.250894	0.000000	-10.000000	0.300000	-20.466667	341.666656	1023.000000	1023.000000	2046.000000
21.180000	0.000659	0.389308	-0.606652	2.819424	-1.927817	0.104352	0.000000	-10.000000	0.300000	-20.333334	334.833344	1023.000000	1023.000000	2046.000000
21.200001	-0.000377	-0.222952	-0.763734	2.878212	-2.005402	-0.332028	0.000000	-10.000000	0.300000	-20.316668	330.166656	1023.000000	1023.000000	2046.000000
21.219999	-0.001369	-0.808927	-0.956439	2.843843	-2.098480	-0.597851	0.000000	-10.000000	0.300000	-20.200001	323.333344	1023.000000	1023.000000	2046.000000
21.240000	-0.002604	-1.538682	-1.480270	2.798511	-2.079240	-0.777683	0.000000	-10.000000	0.300000	-19.933334	314.333344	1023.000000	1023.000000	2046.000000
21.260000	-0.003422	-2.022382	-1.519519	2.721874	-2.435418	-0.789320	0.000000	-10.000000	0.300000	-19.650000	307.666656	1023.000000	1023.000000	2046.000000
21.280001	-0.003530	-2.086234	-1.624354	2.663649	-2.399465	-0.726064	0.000000	-10.000000	0.283333	-19.600000	303.333344	1023.000000	1023.000000	2046.000000
21.299999	-0.004096	-2.420962	-1.574534	2.568079	-2.412261	-1.002247	0.000000	-10.000000	0.258333	-19.350000	296.666656	1023.000000	1023.000000	2046.000000
21.320000	-0.004759	-2.812447	-1.663449	2.311647	-2.333648	-1.126997	0.000000	-10.000000	0.233333	-19.200001	288.000000	1023.000000	1023.000000	2046.000000
21.340000	-0.005899	-3.486583	-1.951309	2.047863	-2.399174	-1.183962	0.000000	-10.000000	0.225000	-18.950001	281.500000	1023.000000	1023.000000	2046.000000
21.360001	-0.006247	-3.692267	-1.793477	1.876812	-2.695439	-1.080163	0.000000	-10.000000	0.225000	-19.000000	277.500000	1023.000000	1023.000000	2046.000000
21.379999	-0.006057	-3.579454	-1.897900	1.903123	-2.402892	-1.181785	0.000000	-10.000000	0.216667	-18.783333	273.333344	1023.000000	1023.000000	2046.000000
21.400000	-0.006834	-4.038892	-1.957446	1.696900	-2.423997	-1.354348	0.000000	-10.000000	0.208333	-18.400000	265.000000	1023.000000	1023.000000	2046.000000
21.420000	-0.008349	-4.934041	-2.295794	1.338754	-2.609110	-1.367890	0.000000	-10.000000	0.200000	-18.066666	258.666656	1023.000000	1023.000000	2046.000000
21.440001	-0.008521	-5.035913	-2.314519	1.120282	-2.623405	-1.218271	0.000000	-10.000000	0.200000	-17.966667	252.500000	1023.000000	1023.000000	2046.000000
21.459999	-0.008700	-5.141793	-2.346831	1.054041	-2.383420	-1.465583	0.000000	-10.000000	0.200000	-18.033333	248.500000	1023.000000	1023.000000	2046.000000
21.480000	-0.009807	-5.795774	-2.402192	0.672758	-2.511387	-1.554952	0.000000	-10.000000	0.191667	-17.933334	242.500000	1023.000000	1023.000000	2046.000000
21.500000	-0.011492	-6.791642	-2.745063	0.227865	-2.694161	-1.580283	0.000000	-10.000000	0.191667	-17.616667	234.666672	1023.000000	1023.000000	2046.000000
21.520000	-0.012183	-7.200000	-2.758953	-0.101619	-2.894691	-1.444737	0.000000	-10.000000	0.191667	-17.299999	228.833328	1023.000000	1023.000000	2046.000000
21.540001	-0.012423	-7.341991	-2.871455	-0.228979	-2.696253	-1.545303	0.000000	-10.000000	0.200000	-17.183332	219.166672	1023.000000	1023.000000	2046.000000
21.559999	-0.013326	-7.875475	-2.802961	-0.487091	-2.845221	-1.740201	0.000000	-10.000000	0.200000	-17.216667	213.333328	1023.000000	1023.000000	2046.000000
21.580000	-0.014380	-8.498542	-3.138159	-0.818169	-2.828985	-1.713229	0.000000	-10.000000	0.200000	-17.150000	205.666672	1023.000000	1023.000000	2046.000000
21.600000	-0.015784	-9.328111	-3.338142	-1.129512	-3.152271	-1.708184	0.000000	-10.000000	0.200000	-17.050001	203.833328	1023.000000	1023.000000	2046.000000
21.620001	-0.016031	-9.474444	-3.461653	-1.189699	-3.156451	-1.666641	0.000000	-10.000000	0.183333	-16.916668	200.166672	1023.000000	1023.000000	2046.000000
21.639999	-0.016346	-9.660647	-3.516889	-1.245096	-3.025881	-1.872783	0.000000	-10.000000	0.183333	-16.883333	196.333328	1023.000000	1023.000000	2046.000000
21.660000	-0.016842	-9.953899	-3.513993	-1.454451	-3.028444	-1.957011	0.000000	-10.000000	0.166667	-16.683334	188.833328	1023.000000	1023.000000	2046.000000
21.680000	-0.017999	-10.637515	-3.830444	-1.787900	-3.083812	-1.935361	0.000000	-10.000000	0.166667	-16.516666	183.166672	1023.000000	1023.000000	2046.000000
21.700001	-0.019070	-11.270531	-3.957204	-2.076527	-3.315558	-1.921242	0.000000	-10.000000	0.158333	-16.316668	175.833328	1023.000000	1023.000000	2046.000000
21.719999	-0.019646	-11.610977	-3.999812	-2.269789	-3.504778	-1.836598	0.000000	-10.000000	0.166667	-16.283333	172.166672	1023.000000	1023.000000	2046.000000
21.740000	-0.019753	-11.674294	-4.073913	-2.232123	-3.401351	-1.966907	0.000000	-10.000000	0.175000	-16.216667	166.666672	1023.000000	1023.000000	2046.000000
21.760000	-0.020182	-11.927522	-4.092194	-2.265229	-3.367815	-2.202284	0.000000	-10.000000	0.166667	-16.016666	163.000000	1023.000000	1023.000000	2046.000000
21.780001	-0.020741	-12.258200	-4.100923	-2.394082	-3.433033	-2.330162	0.000000	-10.000000	0.158333	-15.683333	157.666672	1023.000000	1023.000000	2046.000000
21.799999	-0.021661	-12.801624	-4.353924	-2.595597	-3.502085	-2.350019	0.000000	-10.000000	0.150000	-15.366667	152.500000	1023.000000	1023.000000	2046.000000
21.820000	-0.023145	-13.678541	-4.633344	-2.859886	-3.789476	-2.395834	0.000000	-10.000000	0.150000	-15.083333	145.666672	1023.000000	1023.000000	2046.000000
21.840000	-0.023880	-14.113186	-4.727500	-3.112059	-4.006119	-2.267508	0.000000	-10.000000	0.150000	-14.833333	138.833328	1023.000000	1023.000000	2046.000000
21.860001	-0.024049	-14.212679	-4.859523	-3.053961	-3.966719	-2.332476	0.000000	-10.000000	0.150000	-14.600000	133.666672	1023.000000	1023.000000	2046.000000
21.879999	-0.024316	-14.370556	-4.882966	-2.975200	-3.957110	-2.555279	0.000000	-10.000000	0.150000	-14.500000	130.500000	1023.000000	1023.000000	2046.000000
21.900000	-0.024736	-14.618910	-4.865519	-3.082731	-4.039203	-2.631458	0.000000	-10.000000	0.150000	-14.383333	127.333336	1023.000000	1023.000000	2046.000000
21.920000	-0.024961	-14.752064	-4.955640	-3.263377	-3.977368	-2.555679	0.000000	-10.000000	0.150000	-14.283334	122.666664	1023.000000	1023.000000	2046.000000
21.940001	-0.025616	-15.138957	-5.148765	-3.454891	-4.018249	-2.517052	0.000000	-10.000000	0.150000	-14.000000	117.833336	1023.000000	1023.000000	2046.000000
21.959999	-0.026251	-15.514328	-5.199006	-3.692979	-4.228137	-2.394206	0.000000	-10.000000	0.133333	-13.833334	113.166664	1023.000000	1023.000000	2046.000000
21.980000	-0.026381	-15.591344	-5.236557	-3.739917	-4.357975	-2.256895	0.000000	-10.000000	0.100000	-13.533334	108.500000	1023.000000	1023.000000	2046.000000
22.000000	-0.025914	-15.315039	-5.279498	-3.576804	-4.124289	-2.334449	0.000000	-10.000000	0.066667	-13.333334	104.000000	1023.000000	1023.000000	2046.000000
22.020000	-0.025940	-15.330782	-5.243388	-3.509732	-4.038979	-2.538683	0.000000	-10.000000	0.050000	-12.983334	99.500000	1023.000000	1023.000000	2046.000000
22.040001	-0.026444	-15.628580	-5.339166	-3.815826	-4.073560	-2.400028	0.000000	-10.000000	0.050000	-12.600000	95.166664	1023.000000	1023.000000	2046.000000
22.059999	-0.027907	-16.493038	-5.570199	-4.026512	-4.453914	-2.442413	0.000000	-10.000000	0.050000	-12.183333	91.000000	1023.000000	1023.000000	2046.000000
22.080000	-0.028726	-16.977182	-5.847594	-4.088200	-4.721300	-2.320090	0.000000	-10.000000	0.050000	-11.850000	87.000000	1023.000000	1023.000000	2046.000000
22.100000	-0.029174	-17.242107	-6.115897	-4.016194	-4.674706	-2.435310	0.000000	-10.000000	0.050000	-11.700000	83.000000	1023.000000	1023.000000	2046.000000
22.120001	-0.029547	-17.462370	-6.267645	-3.899253	-4.608406	-2.687066	0.000000	-10.000000	0.050000	-11.666667	79.000000	1023.000000	1023.000000	2046.000000
22.139999	-0.029745	-17.579433	-6.254850	-3.954041	-4.596020	-2.774522	0.000000	-10.000000	0.050000	-11.750000	75.000000	1023.000000	1023.000000	2046.000000
22.160000	-0.030555	-18.057951	-6.599010	-4.135906	-4.552343	-2.770691	0.000000	-10.000000	0.050000	-11.666667	71.000000	1023.000000	1023.000000	2046.000000
22.180000	-0.032642	-19.291523	-7.091988	-4.350671	-4.983877	-2.864988	0.000000	-10.000000	0.050000	-11.550000	67.000000	1023.000000	1023.000000	2046.000000
22.200001	-0.034182	-20.201704	-7.566098	-4.384770	-5.297483	-2.953352	0.000000	-10.000000	0.050000	-11.100000	63.333332	1023.000000	1023.000000	2046.000000
22.219999	-0.035255	-20.835989	-8.048019	-4.067009	-5.316572	-3.404387	0.000000	-10.000000	0.041667	-10.733334	59.666668	1023.000000	1023.000000	2046.000000
22.240000	-0.035802	-21.159195	-8.087152	-3.959337	-5.424548	-3.688158	0.000000	-10.000000	0.041667	-10.383333	56.166668	1023.000000	1023.000000	2046.000000
22.260000	-0.036501	-21.572018	-8.303372	-4.081982	-5.510917	-3.675746	0.000000	-10.000000	0.033333	-10.183333	52.500000	1023.000000	1023.000000	2046.000000
22.280001	-0.037860	-22.375448	-8.452821	-4.290916	-5.997652	-3.634061	0.000000	-10.000000	0.033333	-10.133333	49.166668	1023.000000	1023.000000	2046.000000
22.299999	-0.038381	-22.683388	-8.636531	-4.218580	-6.191341	-3.636936	0.000000	-10.000000	0.033333	-9.933333	45.833332	1023.000000	1023.000000	2046.000000
22.320000	-0.038243	-22.601345	-8.770180	-3.908790	-6.094797	-3.827578	0.000000	-10.000000	0.025000	-9.850000	42.500000	1023.000000	1023.000000	2046.000000
22.340000	-0.037956	-22.431976	-8.744409	-3.645986	-5.989631	-4.051952	0.000000	-10.000000	0.025000	-9.500000	39.166668	1023.000000	1023.000000	2046.000000
22.360001	-0.037740	-22.304531	-8.795347	-3.643377	-5.888324	-3.977482	0.000000	-10.000000	0.008333	-9.233334	36.000000	1023.000000	1023.000000	2046.000000
22.379999	-0.038673	-22.855690	-8.909504	-3.892457	-6.082736	-3.970993	0.000000	-10.000000	0.025000	-8.916667	33.000000	1023.000000	1023.000000	2046.000000
22.400000	-0.039514	-23.352543	-8.835285	-4.256437	-6.469162	-3.791658	0.000000	-10.000000	0.033333	-8.800000	30.000000	1023.000000	1023.000000	2046.000000
22.420000	-0.039375	-23.270693	-8.897817	-4.296865	-6.312177	-3.763834	0.000000	-10.000000	0.033333	-8.850000	27.000000	1023.000000	1023.000000	2046.000000
22.440001	-0.039082	-23.097330	-8.864687	-4.111916	-6.083465	-4.037262	0.000000	-10.000000	0.016667	-9.000000	24.000000	1023.000000	1023.000000	2046.000000
22.459999	-0.038419	-22.705641	-8.601322	-4.100479	-5.987955	-4.015886	0.000000	-10.000000	0.008333	-8.966667	21.000000	1023.000000	1023.000000	2046.000000
22.480000	-0.038499	-22.752962	-8.662620	-4.295050	-5.894958	-3.900335	0.000000	-10.000000	0.008333	-8.866667	18.000000	1023.000000	1023.000000	2046.000000
22.500000	-0.039326	-23.241627	-8.668731	-4.721984	-6.180417	-3.670494	0.000000	-10.000000	0.008333	-8.766666	15.000000	1023.000000	1023.000000	2046.000000
22.520000	-0.039727	-23.478495	-8.738222	-4.904217	-6.232846	-3.603210	0.000000	-10.000000	0.000000	-8.766666	12.000000	1023.000000	1023.000000	2046.000000
22.540001	-0.039775	-23.506952	-8.779230	-4.837986	-6.074581	-3.815157	0.000000	-10.000000	0.000000	-8.600000	9.166667	1023.000000	1023.000000	2046.000000
22.559999	-0.039613	-23.411564	-8.544405	-4.934402	-6.023609	-3.909148	0.000000	-10.000000	0.000000	-8.350000	6.333333	1023.000000	1023.000000	2046.000000
22.580000	-0.039392	-23.280499	-8.486778	-5.168315	-5.864902	-3.760502	0.000000	-10.000000	0.000000	-7.933333	3.500000	1023.000000	1023.000000	2046.000000
22.600000	-0.040292	-23.812702	-8.564740	-5.607526	-6.027319	-3.613116	0.000000	-10.000000	0.000000	-7.516667	1.166667	1023.000000	1023.000000	2046.000000
22.620001	-0.041063	-24.268429	-8.493389	-6.025195	-6.309116	-3.440729	0.000000	-10.000000	0.000000	-6.950000	-1.000000	1023.000000	1023.000000	2046.000000
22.639999	-0.041713	-24.652420	-8.566637	-6.231237	-6.437304	-3.417243	0.000000	-10.000000	0.000000	-6.633333	-3.000000	1023.000000	1023.000000	2046.000000
22.660000	-0.041989	-24.815323	-8.674486	-6.230774	-6.366923	-3.543139	0.000000	-10.000000	0.000000	-6.433333	-5.333333	1023.000000	1023.000000	2046.000000
22.680000	-0.041999	-24.821194	-8.662264	-6.121341	-6.275829	-3.761760	0.000000	-10.000000	0.000000	-6.416667	-7.500000	1023.000000	1023.000000	2046.000000
22.700001	-0.041661	-24.621365	-8.529305	-6.220928	-6.202117	-3.669015	0.000000	-10.000000	-0.008333	-6.383333	-9.500000	1023.000000	1023.000000	2046.000000
22.719999	-0.041914	-24.771099	-8.613379	-6.361731	-6.136382	-3.659607	0.000000	-10.000000	-0.008333	-6.433333	-11.500000	1023.000000	1023.000000	2046.000000
22.740000	-0.042740	-25.259377	-8.599266	-6.754363	-6.436861	-3.468888	0.000000	-10.000000	-0.008333	-6.566667	-13.666667	1023.000000	1023.000000	2046.000000
22.760000	-0.043318	-25.600664	-8.703698	-7.006820	-6.555920	-3.334225	0.000000	-10.000000	0.000000	-6.666667	-16.000000	1023.000000	1023.000000	2046.000000
22.780001	-0.043598	-25.766552	-8.810816	-7.075937	-6.514591	-3.365208	0.000000	-10.000000	0.000000	-6.616667	-18.333334	1023.000000	1023.000000	2046.000000
22.799999	-0.043765	-25.865105	-8.888434	-6.929878	-6.418659	-3.628133	0.000000	-10.000000	0.000000	-6.500000	-20.500000	1023.000000	1023.000000	2046.000000
22.820000	-0.043520	-25.720232	-8.727876	-6.953560	-6.366287	-3.672509	0.000000	-10.000000	0.000000	-6.366667	-22.500000	1023.000000	1023.000000	2046.000000
22.840000	-0.043182	-25.520760	-8.687902	-7.002553	-6.226392	-3.603913	0.000000	-10.000000	0.000000	-6.366667	-24.500000	1023.000000	1023.000000	2046.000000
22.860001	-0.043479	-25.696310	-8.785092	-7.158223	-6.202358	-3.550637	0.000000	-10.000000	-0.008333	-6.283333	-26.833334	1023.000000	1023.000000	2046.000000
22.879999	-0.044218	-26.133108	-8.763772	-7.489276	-6.517254	-3.362805	0.000000	-10.000000	-0.008333	-6.166667	-29.166666	1023.000000	1023.000000	2046.000000
22.900000	-0.044660	-26.394274	-8.906156	-7.594302	-6.545619	-3.348196	0.000000	-10.000000	-0.008333	-5.933333	-31.500000	1023.000000	1023.000000	2046.000000
22.920000	-0.045034	-26.615196	-8.997665	-7.542156	-6.525080	-3.550293	0.000000	-10.000000	0.000000	-5.816667	-33.500000	1023.000000	1023.000000	2046.000000
22.940001	-0.045003	-26.596783	-9.009964	-7.431654	-6.404822	-3.750342	0.000000	-10.000000	0.000000	-5.833333	-35.333332	1023.000000	1023.000000	2046.000000
22.959999	-0.044194	-26.118710	-8.876286	-7.442877	-6.180887	-3.618659	0.000000	-10.000000	0.000000	-6.033333	-37.166668	1023.000000	1023.000000	2046.000000
22.980000	-0.044077	-26.049278	-8.766774	-7.558407	-6.194201	-3.529897	0.000000	-10.000000	0.000000	-6.216667	-39.166668	1023.000000	1023.000000	2046.000000
23.000000	-0.044665	-26.397003	-8.692113	-7.877842	-6.553768	-3.273281	0.000000	-10.000000	-0.008333	-6.366667	-41.333332	1023.000000	1023.000000	2046.000000
23.020000	-0.044938	-26.558558	-9.036072	-7.834401	-6.334570	-3.353516	0.000000	-10.000000	-0.008333	-6.316667	-43.500000	1023.000000	1023.000000	2046.000000
23.040001	-0.044707	-26.421564	-9.056931	-7.574540	-6.197267	-3.592827	0.000000	-10.000000	-0.008333	-6.233334	-45.500000	1023.000000	1023.000000	2046.000000
23.059999	-0.044755	-26.450258	-9.053344	-7.693696	-6.168993	-3.534226	0.000000	-10.000000	0.000000	-6.016667	-47.500000	1023.000000	1023.000000	2046.000000
23.080000	-0.045290	-26.766417	-9.096288	-7.838829	-6.354264	-3.477035	0.000000	-10.000000	0.000000	-5.866667	-49.500000	1023.000000	1023.000000	2046.000000
23.100000	-0.046032	-27.204802	-9.159170	-7.992364	-6.721203	-3.332064	0.000000	-10.000000	0.000000	-5.683333	-51.500000	1023.000000	1023.000000	2046.000000
23.120001	-0.046841	-27.683083	-9.607322	-8.018682	-6.656705	-3.400373	0.000000	-10.000000	0.000000	-5.550000	-53.500000	1023.000000	1023.000000	2046.000000
23.139999	-0.047306	-27.957569	-9.846782	-7.818056	-6.534430	-3.758301	0.000000	-10.000000	0.000000	-5.550000	-55.500000	1023.000000	1023.000000	2046.000000
23.160000	-0.046760	-27.635328	-9.795023	-7.797085	-6.363202	-3.680018	0.000000	-10.000000	0.000000	-5.583333	-57.166668	1023.000000	1023.000000	2046.000000
23.180000	-0.047340	-27.977859	-9.885988	-7.911973	-6.511617	-3.668281	0.000000	-10.000000	0.000000	-5.500000	-58.833332	1023.000000	1023.000000	2046.000000
23.200001	-0.048921	-28.912039	-10.133546	-8.098962	-6.981237	-3.698295	0.000000	-10.000000	-0.008333	-5.216667	-60.500000	1023.000000	1023.000000	2046.000000
23.219999	-0.050608	-29.909414	-10.862764	-7.974385	-7.008784	-4.063482	0.000000	-10.000000	-0.008333	-4.616667	-62.500000	1023.000000	1023.000000	2046.000000
23.240000	-0.051739	-30.577721	-11.214971	-7.664763	-7.131769	-4.566218	0.000000	-10.000000	-0.008333	-3.916667	-64.166664	1023.000000	1023.000000	2046.000000
23.260000	-0.051601	-30.496462	-11.329355	-7.541358	-7.072719	-4.553030	0.000000	-10.000000	-0.008333	-3.216667	-65.500000	1023.000000	1023.000000	2046.000000
23.280001	-0.051774	-30.598185	-11.371293	-7.419966	-7.171673	-4.635252	0.000000	-10.000000	-0.008333	-2.766667	-66.500000	1023.000000	1023.000000	2046.000000
23.299999	-0.052315	-30.918316	-11.190275	-7.549536	-7.665887	-4.512617	0.000000	-10.000000	-0.016667	-2.633333	-67.500000	1023.000000	1023.000000	2046.000000
23.320000	-0.052843	-31.230497	-11.510856	-7.411973	-7.632221	-4.675449	0.000000	-10.000000	-0.016667	-2.650000	-68.500000	1023.000000	1023.000000	2046.000000
23.340000	-0.052843	-31.230425	-11.794597	-7.018573	-7.389396	-5.027858	0.000000	-10.000000	-0.033333	-2.666667	-69.333336	1023.000000	1023.000000	2046.000000
23.360001	-0.051837	-30.635744	-11.757484	-6.773392	-7.177270	-4.927598	0.000000	-10.000000	-0.041667	-2.583333	-70.166664	1023.000000	1023.000000	2046.000000
23.379999	-0.051540	-30.460339	-11.600675	-6.722682	-7.254852	-4.882130	0.000000	-10.000000	-0.033333	-2.316667	-71.000000	1023.000000	1023.000000	2046.000000
23.400000	-0.051843	-30.639446	-11.386992	-6.926705	-7.581349	-4.744401	0.000000	-10.000000	-0.025000	-1.983333	-71.666664	1023.000000	1023.000000	2046.000000
23.420000	-0.051899	-30.672152	-11.367438	-7.076213	-7.592930	-4.635569	0.000000	-10.000000	-0.016667	-1.366667	-72.000000	1023.000000	1023.000000	2046.000000
23.440001	-0.052158	-30.825544	-11.598222	-6.980723	-7.318791	-4.927808	0.000000	-10.000000	-0.033333	-0.700000	-72.000000	1023.000000	1023.000000	2046.000000
23.459999	-0.051578	-30.482485	-11.414028	-6.909576	-7.213546	-4.945336	0.000000	-10.000000	-0.041667	-0.183333	-72.000000	1023.000000	1023.000000	2046.000000
23.480000	-0.050476	-29.831320	-11.225714	-6.858996	-6.984272	-4.762339	0.000000	-10.000000	-0.050000	0.000000	-72.000000	1023.000000	1023.000000	2046.000000
23.500000	-0.050112	-29.615993	-11.064549	-6.984699	-6.979759	-4.586986	0.000000	-10.000000	-0.041667	-0.266667	-72.000000	1023.000000	1023.000000	2046.000000
23.520000	-0.049851	-29.462219	-10.798323	-7.148923	-7.089363	-4.425612	0.000000	-10.000000	-0.033333	-0.883333	-72.000000	1023.000000	1023.000000	2046.000000
23.540001	-0.049909	-29.496191	-10.634762	-7.345305	-7.191174	-4.324950	0.000000	-10.000000	-0.016667	-1.633333	-72.000000	1023.000000	1023.000000	2046.000000
23.559999	-0.050336	-29.748854	-10.758213	-7.444824	-7.073891	-4.471926	0.000000	-10.000000	-0.008333	-2.150000	-72.333336	1023.000000	1023.000000	2046.000000
23.580000	-0.050871	-30.064888	-10.904051	-7.505619	-6.945877	-4.709342	0.000000	-10.000000	-0.008333	-2.166667	-73.000000	1023.000000	1023.000000	2046.000000
23.600000	-0.050551	-29.875502	-10.859280	-7.639373	-6.764361	-4.612488	0.000000	-10.000000	-0.025000	-1.900000	-73.666664	1023.000000	1023.000000	2046.000000
23.620001	-0.050147	-29.637106	-10.757812	-7.826828	-6.642387	-4.410079	0.000000	-10.000000	-0.033333	-1.516667	-74.000000	1023.000000	1023.000000	2046.000000
23.639999	-0.050294	-29.723583	-10.500992	-8.078858	-6.829636	-4.314096	0.000000	-10.000000	-0.033333	-1.066667	-74.000000	1023.000000	1023.000000	2046.000000
23.660000	-0.050529	-29.862795	-10.268682	-8.358638	-7.104738	-4.130736	0.000000	-10.000000	-0.025000	-0.583333	-74.000000	1023.000000	1023.000000	2046.000000
23.680000	-0.050932	-30.100901	-10.267165	-8.471589	-7.212540	-4.149606	0.000000	-10.000000	-0.025000	-0.183333	-74.000000	1023.000000	1023.000000	2046.000000
23.700001	-0.051480	-30.424656	-10.551033	-8.448403	-7.053167	-4.372052	0.000000	-10.000000	-0.025000	0.000000	-74.000000	1023.000000	1023.000000	2046.000000
23.719999	-0.052058	-30.766281	-10.808204	-8.362207	-6.914427	-4.681442	0.000000	-10.000000	-0.025000	-0.283333	-74.000000	1023.000000	1023.000000	2046.000000
23.740000	-0.051552	-30.467215	-10.759019	-8.447636	-6.777149	-4.483412	0.000000	-10.000000	-0.025000	-0.866667	-74.000000	1023.000000	1023.000000	2046.000000
23.760000	-0.051202	-30.260403	-10.763659	-8.548597	-6.619220	-4.328926	0.000000	-10.000000	-0.016667	-1.533333	-74.000000	1023.000000	1023.000000	2046.000000
23.780001	-0.051080	-30.188108	-10.488019	-8.773470	-6.825753	-4.100866	0.000000	-10.000000	-0.008333	-1.950000	-74.166664	1023.000000	1023.000000	2046.000000
23.799999	-0.051234	-30.279423	-10.235191	-8.979304	-7.119617	-3.945311	0.000000	-10.000000	-0.008333	-2.150000	-74.500000	1023.000000	1023.000000	2046.000000
23.820000	-0.051612	-30.502924	-10.345339	-8.977690	-7.081275	-4.098620	0.000000	-10.000000	-0.025000	-2.300000	-75.166664	1023.000000	1023.000000	2046.000000
23.840000	-0.052096	-30.788761	-10.579899	-8.818568	-6.930091	-4.460202	0.000000	-10.000000	-0.025000	-2.366667	-76.000000	1023.000000	1023.000000	2046.000000
23.860001	-0.052152	-30.822092	-10.617650	-8.815268	-6.853706	-4.535468	0.000000	-10.000000	-0.025000	-2.300000	-76.833336	1023.000000	1023.000000	2046.000000
23.879999	-0.051544	-30.462309	-10.634371	-8.899773	-6.637236	-4.290930	0.000000	-10.000000	-0.025000	-2.183333	-77.500000	1023.000000	1023.000000	2046.000000
23.900000	-0.050978	-30.128269	-10.457454	-9.004189	-6.582403	-4.084223	0.000000	-10.000000	-0.033333	-2.133333	-78.166664	1023.000000	1023.000000	2046.000000
23.920000	-0.050788	-30.015863	-9.980286	-9.240582	-6.958749	-3.836248	0.000000	-10.000000	-0.033333	-2.200000	-79.000000	1023.000000	1023.000000	2046.000000
23.940001	-0.050823	-30.036655	-9.927217	-9.232399	-6.971934	-3.905107	0.000000	-10.000000	-0.025000	-2.333333	-79.833336	1023.000000	1023.000000	2046.000000
23.959999	-0.051385	-30.368240	-10.215262	-9.036680	-6.820749	-4.295548	0.000000	-10.000000	-0.033333	-2.450000	-80.666664	1023.000000	1023.000000	2046.000000
23.980000	-0.051561	-30.472784	-10.423553	-9.012814	-6.677654	-4.358763	0.000000	-10.000000	-0.033333	-2.466667	-81.333336	1023.000000	1023.000000	2046.000000
24.000000	-0.050961	-30.117788	-10.466311	-9.018413	-6.449727	-4.183337	0.000000	-10.000000	-0.025000	-2.400000	-82.166664	1023.000000	1023.000000	2046.000000
24.020000	-0.051110	-30.206158	-10.359413	-9.311538	-6.630295	-3.904912	0.000000	-10.000000	-0.008333	-2.316667	-83.000000	1023.000000	1023.000000	2046.000000
24.040001	-0.050997	-30.139425	-10.139533	-9.343608	-6.938700	-3.717584	0.000000	-10.000000	0.000000	-2.250000	-83.833336	1023.000000	1023.000000	2046.000000
24.059999	-0.051438	-30.399897	-10.230140	-9.308276	-7.092566	-3.768915	0.000000	-10.000000	-0.008333	-2.150000	-84.500000	1023.000000	1023.000000	2046.000000
24.080000	-0.052477	-31.014084	-10.637392	-9.115171	-6.999166	-4.262355	0.000000	-10.000000	-0.016667	-2.200000	-84.833336	1023.000000	1023.000000	2046.000000
24.100000	-0.052902	-31.265255	-10.895164	-8.949865	-6.884669	-4.535556	0.000000	-10.000000	-0.025000	-2.316667	-85.500000	1023.000000	1023.000000	2046.000000
24.120001	-0.052322	-30.922028	-11.077949	-8.997504	-6.584218	-4.262357	0.000000	-10.000000	-0.025000	-2.300000	-86.166664	1023.000000	1023.000000	2046.000000
24.139999	-0.052555	-31.060171	-11.097572	-9.062113	-6.758658	-4.141828	0.000000	-10.000000	-0.025000	-1.983333	-86.833336	1023.000000	1023.000000	2046.000000
24.160000	-0.053426	-31.574677	-11.030581	-9.171785	-7.276155	-4.096154	0.000000	-10.000000	-0.033333	-1.133333	-87.000000	1023.000000	1023.000000	2046.000000
24.180000	-0.054738	-32.350330	-11.368317	-9.029287	-7.526006	-4.426718	0.000000	-10.000000	-0.041667	-0.483333	-87.000000	1023.000000	1023.000000	2046.000000
24.200001	-0.056107	-33.159237	-11.848886	-8.691256	-7.600265	-5.018832	0.000000	-10.000000	-0.041667	0.283333	-87.000000	1023.000000	1023.000000	2046.000000
24.219999	-0.056801	-33.569237	-12.198338	-8.453111	-7.562649	-5.355138	0.000000	-10.000000	-0.041667	0.950000	-87.000000	1023.000000	1023.000000	2046.000000
24.240000	-0.056250	-33.243572	-12.381399	-8.275006	-7.318167	-5.268999	0.000000	-10.000000	-0.025000	1.533333	-87.000000	1023.000000	1023.000000	2046.000000
24.260000	-0.055570	-32.842049	-12.265952	-8.219175	-7.339583	-5.017340	0.000000	-10.000000	-0.025000	1.616667	-87.000000	1023.000000	1023.000000	2046.000000
24.280001	-0.055164	-32.601654	-11.913628	-8.215441	-7.687929	-4.784656	0.000000	-10.000000	-0.016667	1.350000	-87.000000	1023.000000	1023.000000	2046.000000
24.299999	-0.055153	-32.595589	-11.824750	-8.078042	-7.867848	-4.824948	0.000000	-10.000000	-0.033333	0.950000	-87.000000	1023.000000	1023.000000	2046.000000
24.320000	-0.055897	-33.034924	-12.261993	-7.668024	-7.658764	-5.446145	0.000000	-10.000000	-0.025000	0.583333	-87.000000	1023.000000	1023.000000	2046.000000
24.340000	-0.055921	-33.049408	-12.453596	-7.563373	-7.535104	-5.497336	0.000000	-10.000000	-0.025000	0.183333	-87.000000	1023.000000	1023.000000	2046.000000
24.360001	-0.054981	-32.494064	-12.350384	-7.654522	-7.313671	-5.175486	0.000000	-10.000000	-0.016667	0.000000	-87.000000	1023.000000	1023.000000	2046.000000
24.379999	-0.054420	-32.162315	-11.863568	-7.903393	-7.570487	-4.824869	0.000000	-10.000000	-0.016667	0.000000	-87.000000	1023.000000	1023.000000	2046.000000
24.400000	-0.054143	-31.998533	-11.528110	-8.060875	-7.726295	-4.683252	0.000000	-10.000000	-0.025000	0.000000	-87.000000	1023.000000	1023.000000	2046.000000
24.420000	-0.054555	-32.241848	-11.676100	-7.827196	-7.596090	-5.142463	0.000000	-10.000000	-0.033333	0.000000	-87.000000	1023.000000	1023.000000	2046.000000
24.440001	-0.054611	-32.275120	-11.824636	-7.725406	-7.406349	-5.318728	0.000000	-10.000000	-0.050000	0.000000	-87.000000	1023.000000	1023.000000	2046.000000
24.459999	-0.053487	-31.611059	-11.823235	-7.786077	-7.049549	-4.952199	0.000000	-10.000000	-0.050000	0.000000	-87.000000	1023.000000	1023.000000	2046.000000
24.480000	-0.052592	-31.081650	-11.319230	-8.054675	-7.180699	-4.527046	0.000000	-10.000000	-0.041667	0.000000	-87.000000	1023.000000	1023.000000	2046.000000
24.500000	-0.052327	-30.925230	-10.919655	-8.303166	-7.372882	-4.329526	0.000000	-10.000000	-0.041667	0.000000	-87.000000	1023.000000	1023.000000	2046.000000
24.520000	-0.052968	-31.304102	-11.068221	-8.219302	-7.237999	-4.778579	0.000000	-10.000000	-0.041667	0.000000	-87.000000	1023.000000	1023.000000	2046.000000
24.540001	-0.053561	-31.654760	-11.205011	-8.217832	-7.182848	-5.049069	0.000000	-10.000000	-0.050000	0.000000	-87.000000	1023.000000	1023.000000	2046.000000
24.559999	-0.053309	-31.505421	-11.368682	-8.361865	-6.899055	-4.875819	0.000000	-10.000000	-0.050000	0.000000	-87.000000	1023.000000	1023.000000	2046.000000
24.580000	-0.052867	-31.244188	-11.182505	-8.643275	-6.870331	-4.548076	0.000000	-10.000000	-0.050000	0.000000	-87.000000	1023.000000	1023.000000	2046.000000
24.600000	-0.052561	-31.063475	-10.685158	-8.968295	-7.195302	-4.214721	0.000000	-10.000000	-0.050000	0.000000	-87.000000	1023.000000	1023.000000	2046.000000
24.620001	-0.052768	-31.185877	-10.651961	-9.103522	-7.219804	-4.210590	0.000000	-10.000000	-0.050000	0.000000	-87.000000	1023.000000	1023.000000	2046.000000
24.639999	-0.053693	-31.732691	-10.936107	-8.921366	-7.172392	-4.702825	0.000000	-10.000000	-0.041667	0.000000	-87.000000	1023.000000	1023.000000	2046.000000
24.660000	-0.054019	-31.925440	-11.146353	-8.802348	-7.069201	-4.907538	0.000000	-10.000000	-0.041667	0.000000	-87.000000	1023.000000	1023.000000	2046.000000
24.680000	-0.053479	-31.606371	-11.248227	-8.915673	-6.827620	-4.614850	0.000000	-10.000000	-0.033333	0.000000	-87.000000	1023.000000	1023.000000	2046.000000
24.700001	-0.052922	-31.277143	-10.825100	-9.206470	-7.054190	-4.191384	0.000000	-10.000000	-0.041667	0.000000	-87.000000	1023.000000	1023.000000	2046.000000
24.719999	-0.052653	-31.117695	-10.583077	-9.469303	-7.160707	-3.904608	0.000000	-10.000000	-0.033333	0.000000	-87.000000	1023.000000	1023.000000	2046.000000
24.740000	-0.053061	-31.358860	-10.634394	-9.391874	-7.139949	-4.192642	0.000000	-10.000000	-0.041667	0.000000	-87.000000	1023.000000	1023.000000	2046.000000
24.760000	-0.053803	-31.797497	-10.871902	-9.196641	-7.075576	-4.653378	0.000000	-10.000000	-0.033333	0.000000	-87.000000	1023.000000	1023.000000	2046.000000
24.780001	-0.053456	-31.592247	-11.020406	-9.151262	-6.847178	-4.573402	0.000000	-10.000000	-0.041667	0.000000	-87.000000	1023.000000	1023.000000	2046.000000
24.799999	-0.052748	-31.174129	-10.861648	-9.312906	-6.793711	-4.205864	0.000000	-10.000000	-0.041667	0.000000	-87.000000	1023.000000	1023.000000	2046.000000
24.820000	-0.052097	-30.789558	-10.392806	-9.565696	-7.013732	-3.817324	0.000000	-10.000000	-0.041667	0.000000	-87.000000	1023.000000	1023.000000	2046.000000
24.840000	-0.051774	-30.598206	-10.261176	-9.574772	-6.957028	-3.805231	0.000000	-10.000000	-0.041667	0.000000	-87.000000	1023.000000	1023.000000	2046.000000
24.860001	-0.052255	-30.882504	-10.458789	-9.267083	-6.844161	-4.312470	0.000000	-10.000000	-0.033333	0.000000	-87.000000	1023.000000	1023.000000	2046.000000
24.879999	-0.052113	-30.798733	-10.724956	-9.124083	-6.631655	-4.318039	0.000000	-10.000000	-0.041667	0.000000	-87.000000	1023.000000	1023.000000	2046.000000
24.900000	-0.051128	-30.216393	-10.572673	-9.085374	-6.479956	-4.078391	0.000000	-10.000000	-0.041667	0.000000	-87.000000	1023.000000	1023.000000	2046.000000
24.920000	-0.051604	-30.497885	-10.298518	-9.614945	-6.959181	-3.625241	0.000000	-10.000000	-0.050000	0.000000	-87.000000	1023.000000	1023.000000	2046.000000
24.940001	-0.051416	-30.386703	-10.248132	-9.565671	-6.946085	-3.626816	0.000000	-10.000000	-0.041667	0.000000	-87.000000	1023.000000	1023.000000	2046.000000
24.959999	-0.052022	-30.744911	-10.546244	-9.195899	-6.917356	-4.085412	0.000000	-10.000000	-0.025000	0.000000	-87.000000	1023.000000	1023.000000	2046.000000
24.980000	-0.052731	-31.163761	-10.836870	-9.024901	-6.945080	-4.356910	0.000000	-10.000000	-0.025000	0.000000	-87.000000	1023.000000	1023.000000	2046.000000
25.000000	-0.052522	-31.040567	-11.051427	-9.036982	-6.766253	-4.185907	0.000000	-10.000000	-0.033333	0.000000	-87.000000	1023.000000	1023.000000	2046.000000
25.020000	-0.052031	-30.750111	-10.886677	-9.173230	-6.812222	-3.877983	0.000000	-10.000000	-0.050000	0.000000	-87.000000	1023.000000	1023.000000	2046.000000
25.040001	-0.051863	-30.650976	-10.716023	-9.306767	-6.994856	-3.633330	0.000000	-10.000000	-0.050000	0.000000	-87.000000	1023.000000	1023.000000	2046.000000
25.059999	-0.052760	-31.180902	-10.990545	-9.154495	-7.114265	-3.921597	0.000000	-10.000000	-0.041667	0.000000	-87.000000	1023.000000	1023.000000	2046.000000
25.080000	-0.054534	-32.229607	-11.550708	-8.735008	-7.273579	-4.670312	0.000000	-10.000000	-0.041667	0.666667	-87.000000	1023.000000	1023.000000	2046.000000
25.100000	-0.055260	-32.658646	-12.080220	-8.511922	-7.258658	-4.807847	0.000000	-10.000000	-0.041667	1.466667	-87.000000	1023.000000	1023.000000	2046.000000
25.120001	-0.055082	-32.553631	-11.904206	-8.620381	-7.515458	-4.513586	0.000000	-10.000000	-0.050000	2.350000	-87.000000	1023.000000	1023.000000	2046.000000
25.139999	-0.054705	-32.330807	-11.721862	-8.623605	-7.601945	-4.383397	0.000000	-10.000000	-0.050000	2.583333	-87.000000	1023.000000	1023.000000	2046.000000
25.160000	-0.055259	-32.658356	-11.908941	-8.242642	-7.614755	-4.892015	0.000000	-10.000000	-0.050000	2.566667	-87.000000	1023.000000	1023.000000	2046.000000
25.180000	-0.055396	-32.738914	-12.140630	-7.865198	-7.582491	-5.150594	0.000000	-10.000000	-0.050000	2.300000	-87.000000	1023.000000	1023.000000	2046.000000
25.200001	-0.054949	-32.475067	-12.197160	-7.769001	-7.560332	-4.948574	0.000000	-10.000000	-0.050000	1.950000	-87.000000	1023.000000	1023.000000	2046.000000
25.219999	-0.054114	-31.981449	-11.813122	-7.878564	-7.746283	-4.543479	0.000000	-10.000000	-0.050000	1.550000	-87.000000	1023.000000	1023.000000	2046.000000
25.240000	-0.054046	-31.941353	-11.857633	-7.812350	-7.599732	-4.671639	0.000000	-10.000000	-0.050000	1.316667	-87.000000	1023.000000	1023.000000	2046.000000
25.260000	-0.054692	-32.322697	-12.108201	-7.491539	-7.542150	-5.180807	0.000000	-10.000000	-0.050000	0.766667	-87.000000	1023.000000	1023.000000	2046.000000
25.280001	-0.054162	-32.009823	-11.991778	-7.622359	-7.518816	-4.876870	0.000000	-10.000000	-0.041667	0.383333	-87.000000	1023.000000	1023.000000	2046.000000
25.299999	-0.053334	-31.520229	-11.516079	-7.906997	-7.651138	-4.446016	0.000000	-10.000000	-0.033333	0.000000	-87.000000	1023.000000	1023.000000	2046.000000
25.320000	-0.052791	-31.199488	-11.400051	-7.909713	-7.406905	-4.482818	0.000000	-10.000000	-0.033333	0.000000	-87.000000	1023.000000	1023.000000	2046.000000
25.340000	-0.053164	-31.419678	-11.450646	-7.639495	-7.379420	-4.950116	0.000000	-10.000000	-0.033333	0.000000	-87.000000	1023.000000	1023.000000	2046.000000
25.360001	-0.052902	-31.265228	-11.571898	-7.589643	-7.224553	-4.879136	0.000000	-10.000000	-0.041667	0.000000	-87.000000	1023.000000	1023.000000	2046.000000
25.379999	-0.052203	-30.851765	-11.336503	-7.810618	-7.226633	-4.478011	0.000000	-10.000000	-0.041667	0.000000	-87.000000	1023.000000	1023.000000	2046.000000
25.400000	-0.051402	-30.378340	-10.927789	-8.121828	-7.192594	-4.136129	0.000000	-10.000000	-0.050000	0.000000	-87.000000	1023.000000	1023.000000	2046.000000
25.420000	-0.051685	-30.545549	-10.962951	-8.124332	-7.060873	-4.397393	0.000000	-10.000000	-0.050000	0.000000	-87.000000	1023.000000	1023.000000	2046.000000
25.440001	-0.052242	-30.875231	-10.990444	-8.085366	-7.114734	-4.684686	0.000000	-10.000000	-0.050000	0.000000	-87.000000	1023.000000	1023.000000	2046.000000
25.459999	-0.052221	-30.862537	-11.122479	-8.252234	-7.039062	-4.448763	0.000000	-10.000000	-0.050000	0.000000	-87.000000	1023.000000	1023.000000	2046.000000
25.480000	-0.051716	-30.564375	-10.633336	-8.688749	-7.243310	-3.998981	0.000000	-10.000000	-0.050000	0.000000	-87.000000	1023.000000	1023.000000	2046.000000
25.500000	-0.051926	-30.688158	-10.725645	-8.733395	-6.997768	-4.231350	0.000000	-10.000000	-0.050000	0.000000	-87.000000	1023.000000	1023.000000	2046.000000
25.520000	-0.052527	-31.043352	-10.838343	-8.622009	-7.022796	-4.560204	0.000000	-10.000000	-0.050000	0.000000	-87.000000	1023.000000	1023.000000	2046.000000
25.540001	-0.052699	-31.144890	-11.028173	-8.645013	-7.004342	-4.467362	0.000000	-10.000000	-0.041667	0.000000	-87.000000	1023.000000	1023.000000	2046.000000
25.559999	-0.052504	-31.029600	-10.753504	-8.908791	-7.236507	-4.130799	0.000000	-10.000000	-0.025000	0.000000	-87.000000	1023.000000	1023.000000	2046.000000
25.580000	-0.052055	-30.764256	-10.597680	-9.127912	-7.125747	-3.912915	0.000000	-10.000000	-0.016667	0.000000	-87.000000	1023.000000	1023.000000	2046.000000
25.600000	-0.052487	-31.019970	-10.757588	-9.052740	-6.961731	-4.247910	0.000000	-10.000000	-0.008333	0.000000	-87.000000	1023.000000	1023.000000	2046.000000
25.620001	-0.052749	-31.174814	-10.819229	-8.949205	-6.997284	-4.409096	0.000000	-10.000000	-0.016667	0.000000	-87.000000	1023.000000	1023.000000	2046.000000
25.639999	-0.052750	-31.175060	-10.933366	-9.002777	-6.958709	-4.280207	0.000000	-10.000000	-0.016667	0.000000	-87.000000	1023.000000	1023.000000	2046.000000
25.660000	-0.052476	-31.013536	-10.725466	-9.200036	-7.073752	-4.014284	0.000000	-10.000000	-0.025000	0.000000	-87.000000	1023.000000	1023.000000	2046.000000
25.680000	-0.051948	-30.701504	-10.496403	-9.416115	-7.044921	-3.744065	0.000000	-10.000000	-0.025000	0.000000	-87.000000	1023.000000	1023.000000	2046.000000
25.700001	-0.051846	-30.640808	-10.508862	-9.304523	-6.800521	-4.026903	0.000000	-10.000000	-0.033333	0.000000	-87.000000	1023.000000	1023.000000	2046.000000
25.719999	-0.051994	-30.728701	-10.545150	-9.100977	-6.797695	-4.284880	0.000000	-10.000000	-0.041667	0.000000	-87.000000	1023.000000	1023.000000	2046.000000
25.740000	-0.051702	-30.555843	-10.591510	-9.122758	-6.779538	-4.062037	0.000000	-10.000000	-0.041667	0.000000	-87.000000	1023.000000	1023.000000	2046.000000
25.760000	-0.051170	-30.241613	-10.290359	-9.359642	-6.949958	-3.641654	0.000000	-10.000000	-0.041667	0.000000	-87.000000	1023.000000	1023.000000	2046.000000
25.780001	-0.050319	-29.738356	-10.239450	-9.134974	-6.614893	-3.749040	0.000000	-10.000000	-0.041667	0.000000	-87.000000	1023.000000	1023.000000	2046.000000
25.799999	-0.051701	-30.555092	-10.293649	-9.451840	-6.895477	-3.914125	0.000000	-10.000000	-0.041667	0.000000	-87.000000	1023.000000	1023.000000	2046.000000
25.820000	-0.051788	-30.606455	-10.553075	-9.153588	-6.770766	-4.129027	0.000000	-10.000000	-0.041667	0.000000	-87.000000	1023.000000	1023.000000	2046.000000
25.840000	-0.051908	-30.677607	-10.805554	-9.060516	-6.862629	-3.948906	0.000000	-10.000000	-0.033333	0.000000	-87.000000	1023.000000	1023.000000	2046.000000
25.860001	-0.051950	-30.702253	-10.646850	-9.239429	-7.119268	-3.696706	0.000000	-10.000000	-0.025000	0.000000	-87.000000	1023.000000	1023.000000	2046.000000
25.879999	-0.051629	-30.512871	-10.599088	-9.316599	-6.980173	-3.617011	0.000000	-10.000000	-0.025000	-0.500000	-87.000000	1023.000000	1023.000000	2046.000000
25.900000	-0.051936	-30.694141	-10.784594	-9.134774	-6.770531	-4.004243	0.000000	-10.000000	-0.033333	-0.666667	-87.000000	1023.000000	1023.000000	2046.000000
25.920000	-0.052367	-30.949165	-11.012257	-8.945456	-6.810047	-4.181406	0.000000	-10.000000	-0.033333	-0.666667	-87.000000	1023.000000	1023.000000	2046.000000
25.940001	-0.053103	-31.383974	-11.386971	-8.821756	-6.984543	-4.190702	0.000000	-10.000000	-0.041667	-0.166667	-87.000000	1023.000000	1023.000000	2046.000000
25.959999	-0.053914	-31.863272	-11.406414	-8.917854	-7.426348	-4.112656	0.000000	-10.000000	-0.041667	0.666667	-87.000000	1023.000000	1023.000000	2046.000000
25.980000	-0.054318	-32.102142	-11.646686	-8.824251	-7.343071	-4.288133	0.000000	-10.000000	-0.058333	1.466667	-87.000000	1023.000000	1023.000000	2046.000000
26.000000	-0.055225	-32.637989	-11.954095	-8.479219	-7.332349	-4.872323	0.000000	-10.000000	-0.050000	2.350000	-87.000000	1023.000000	1023.000000	2046.000000
26.020000	-0.055297	-32.680271	-12.129471	-8.254584	-7.460965	-4.835251	0.000000	-10.000000	-0.050000	2.583333	-87.000000	1023.000000	1023.000000	2046.000000
26.040001	-0.055099	-32.563751	-11.941512	-8.267112	-7.748353	-4.606775	0.000000	-10.000000	-0.050000	2.483333	-87.000000	1023.000000	1023.000000	2046.000000
26.059999	-0.054450	-32.180099	-11.862473	-8.210623	-7.605712	-4.501293	0.000000	-10.000000	-0.041667	2.183333	-87.000000	1023.000000	1023.000000	2046.000000
26.080000	-0.054793	-32.382595	-12.045617	-7.815464	-7.472532	-5.048984	0.000000	-10.000000	-0.041667	1.783333	-87.000000	1023.000000	1023.000000	2046.000000
26.100000	-0.054582	-32.258045	-12.201421	-7.602976	-7.497986	-4.955662	0.000000	-10.000000	-0.033333	1.283333	-87.000000	1023.000000	1023.000000	2046.000000
26.120001	-0.054516	-32.219074	-12.041584	-7.660230	-7.784647	-4.732616	0.000000	-10.000000	-0.041667	0.700000	-87.000000	1023.000000	1023.000000	2046.000000
26.139999	-0.053831	-31.813976	-11.766483	-7.847559	-7.711141	-4.488793	0.000000	-10.000000	-0.033333	0.200000	-87.000000	1023.000000	1023.000000	2046.000000
26.160000	-0.053981	-31.903017	-11.846842	-7.724362	-7.405482	-4.926331	0.000000	-10.000000	-0.025000	0.000000	-87.000000	1023.000000	1023.000000	2046.000000
26.180000	-0.053706	-31.740396	-11.888211	-7.637301	-7.299604	-4.915279	0.000000	-10.000000	-0.016667	0.000000	-87.000000	1023.000000	1023.000000	2046.000000
26.200001	-0.053442	-31.584332	-11.752696	-7.684941	-7.449108	-4.697587	0.000000	-10.000000	-0.025000	0.000000	-87.000000	1023.000000	1023.000000	2046.000000
26.219999	-0.052741	-31.170105	-11.428350	-7.854735	-7.544179	-4.342841	0.000000	-10.000000	-0.041667	0.000000	-87.000000	1023.000000	1023.000000	2046.000000
26.240000	-0.052176	-30.836185	-11.234545	-7.950744	-7.396359	-4.254539	0.000000	-10.000000	-0.041667	0.000000	-87.000000	1023.000000	1023.000000	2046.000000
26.260000	-0.052135	-30.811836	-11.241926	-7.884340	-7.122874	-4.562696	0.000000	-10.000000	-0.033333	0.000000	-87.000000	1023.000000	1023.000000	2046.000000
26.280001	-0.052241	-30.874645	-11.239794	-7.843963	-7.027187	-4.763701	0.000000	-10.000000	-0.025000	0.000000	-87.000000	1023.000000	1023.000000	2046.000000
26.299999	-0.052088	-30.784206	-11.241068	-7.972435	-7.032566	-4.538137	0.000000	-10.000000	-0.033333	0.000000	-87.000000	1023.000000	1023.000000	2046.000000
26.320000	-0.051980	-30.720293	-11.079620	-8.251570	-7.141830	-4.247272	0.000000	-10.000000	-0.041667	0.000000	-87.000000	1023.000000	1023.000000	2046.000000
26.340000	-0.052009	-30.737083	-10.885262	-8.557480	-7.271875	-4.022465	0.000000	-10.000000	-0.050000	0.000000	-87.000000	1023.000000	1023.000000	2046.000000
26.360001	-0.051904	-30.675074	-10.683913	-8.761733	-7.238466	-3.990962	0.000000	-10.000000	-0.050000	0.000000	-87.000000	1023.000000	1023.000000	2046.000000
26.379999	-0.052132	-30.810163	-10.741637	-8.810211	-7.040726	-4.217589	0.000000	-10.000000	-0.041667	0.000000	-87.000000	1023.000000	1023.000000	2046.000000
26.400000	-0.052632	-31.105614	-10.787473	-8.776144	-7.006551	-4.535446	0.000000	-10.000000	-0.041667	0.000000	-87.000000	1023.000000	1023.000000	2046.000000
26.420000	-0.052543	-31.052763	-10.937465	-8.737214	-6.907071	-4.471014	0.000000	-10.000000	-0.041667	0.000000	-87.000000	1023.000000	1023.000000	2046.000000
26.440001	-0.052697	-31.144011	-11.041981	-8.880848	-6.985824	-4.235357	0.000000	-10.000000	-0.050000	0.000000	-87.000000	1023.000000	1023.000000	2046.000000
26.459999	-0.052540	-31.051344	-10.763192	-9.097690	-7.248465	-3.941998	0.000000	-10.000000	-0.050000	0.000000	-87.000000	1023.000000	1023.000000	2046.000000
26.480000	-0.052471	-31.010128	-10.681953	-9.260319	-7.157931	-3.909924	0.000000	-10.000000	-0.050000	0.000000	-87.000000	1023.000000	1023.000000	2046.000000
26.500000	-0.052759	-31.180822	-10.735140	-9.226541	-6.951860	-4.267281	0.000000	-10.000000	-0.050000	0.000000	-87.000000	1023.000000	1023.000000	2046.000000
26.520000	-0.052899	-31.263296	-10.848370	-9.188647	-6.847476	-4.378802	0.000000	-10.000000	-0.050000	-0.550000	-87.000000	1023.000000	1023.000000	2046.000000
26.540001	-0.052744	-31.171833	-10.922863	-9.216446	-6.875273	-4.157252	0.000000	-10.000000	-0.050000	-1.066667	-87.000000	1023.000000	1023.000000	2046.000000
26.559999	-0.052369	-30.950056	-10.639132	-9.359777	-7.072102	-3.879045	0.000000	-10.000000	-0.050000	-1.566667	-87.000000	1023.000000	1023.000000	2046.000000
26.580000	-0.052048	-30.760170	-10.404531	-9.476576	-7.117328	-3.761734	0.000000	-10.000000	-0.050000	-1.516667	-87.000000	1023.000000	1023.000000	2046.000000
26.600000	-0.051599	-30.494923	-10.326337	-9.519599	-6.864618	-3.784369	0.000000	-10.000000	-0.050000	-1.183333	-87.000000	1023.000000	1023.000000	2046.000000
26.620001	-0.051617	-30.505407	-10.343713	-9.375998	-6.738562	-4.047133	0.000000	-10.000000	-0.050000	-0.683333	-87.000000	1023.000000	1023.000000	2046.000000
26.639999	-0.051682	-30.544268	-10.425897	-9.234247	-6.643876	-4.240248	0.000000	-10.000000	-0.050000	-0.183333	-87.000000	1023.000000	1023.000000	2046.000000
26.660000	-0.051386	-30.369183	-10.624853	-8.933896	-6.453490	-4.356942	0.000000	-10.000000	-0.050000	0.000000	-87.000000	1023.000000	1023.000000	2046.000000
26.680000	-0.052246	-30.877462	-10.637156	-9.426285	-6.811121	-4.002900	0.000000	-10.000000	-0.050000	0.000000	-87.000000	1023.000000	1023.000000	2046.000000
26.700001	-0.052063	-30.769447	-10.683276	-9.342876	-6.917161	-3.826132	0.000000	-10.000000	-0.050000	0.000000	-87.000000	1023.000000	1023.000000	2046.000000
26.719999	-0.051751	-30.584633	-10.641026	-9.343051	-7.039451	-3.561105	0.000000	-10.000000	-0.050000	0.000000	-87.000000	1023.000000	1023.000000	2046.000000
26.740000	-0.051921	-30.685184	-10.647876	-9.379984	-7.088946	-3.568379	0.000000	-10.000000	-0.041667	0.000000	-87.000000	1023.000000	1023.000000	2046.000000
26.760000	-0.052005	-30.735168	-10.670184	-9.317844	-7.018491	-3.728648	0.000000	-10.000000	-0.033333	0.000000	-87.000000	1023.000000	1023.000000	2046.000000
26.780001	-0.052310	-30.915455	-10.752333	-9.220786	-6.909120	-4.033216	0.000000	-10.000000	-0.033333	0.000000	-87.000000	1023.000000	1023.000000	2046.000000
26.799999	-0.052917	-31.274105	-11.068992	-9.068639	-6.874749	-4.261726	0.000000	-10.000000	-0.041667	0.000000	-87.000000	1023.000000	1023.000000	2046.000000
26.820000	-0.053769	-31.777449	-11.544762	-8.911458	-6.944310	-4.376919	0.000000	-10.000000	-0.050000	0.283333	-87.000000	1023.000000	1023.000000	2046.000000
26.840000	-0.054690	-32.321674	-11.861439	-8.801782	-7.188439	-4.470013	0.000000	-10.000000	-0.050000	0.900000	-87.000000	1023.000000	1023.000000	2046.000000
26.860001	-0.055089	-32.557732	-11.908380	-8.731761	-7.517614	-4.399978	0.000000	-10.000000	-0.050000	1.466667	-87.000000	1023.000000	1023.000000	2046.000000
26.879999	-0.055093	-32.559807	-11.864363	-8.689651	-7.654332	-4.351461	0.000000	-10.000000	-0.050000	1.733333	-87.000000	1023.000000	1023.000000	2046.000000
26.900000	-0.055121	-32.576576	-11.863470	-8.517719	-7.615899	-4.579488	0.000000	-10.000000	-0.050000	1.616667	-87.000000	1023.000000	1023.000000	2046.000000
26.920000	-0.055222	-32.636047	-11.999944	-8.227538	-7.455755	-4.952811	0.000000	-10.000000	-0.050000	1.450000	-87.000000	1023.000000	1023.000000	2046.000000
26.940001	-0.055360	-32.717739	-12.189355	-7.982117	-7.491044	-5.055224	0.000000	-10.000000	-0.050000	1.316667	-87.000000	1023.000000	1023.000000	2046.000000
26.959999	-0.054973	-32.489307	-12.270718	-7.890117	-7.507853	-4.820619	0.000000	-10.000000	-0.050000	0.983333	-87.000000	1023.000000	1023.000000	2046.000000
26.980000	-0.054654	-32.300446	-12.058128	-7.870858	-7.769707	-4.601754	0.000000	-10.000000	-0.033333	0.583333	-87.000000	1023.000000	1023.000000	2046.000000
27.000000	-0.054370	-32.132439	-11.875389	-7.888364	-7.830974	-4.537711	0.000000	-10.000000	-0.033333	0.166667	-87.000000	1023.000000	1023.000000	2046.000000
27.020000	-0.054296	-32.089180	-11.828964	-7.863110	-7.661381	-4.735724	0.000000	-10.000000	-0.025000	0.000000	-87.000000	1023.000000	1023.000000	2046.000000
27.040001	-0.054336	-32.112675	-11.777761	-7.800188	-7.517539	-5.017188	0.000000	-10.000000	-0.033333	0.000000	-87.000000	1023.000000	1023.000000	2046.000000
27.059999	-0.054153	-32.004513	-11.832610	-7.829729	-7.408010	-4.934165	0.000000	-10.000000	-0.033333	0.000000	-87.000000	1023.000000	1023.000000	2046.000000
27.080000	-0.053809	-31.801394	-11.802059	-7.855725	-7.431139	-4.712472	0.000000	-10.000000	-0.041667	0.000000	-87.000000	1023.000000	1023.000000	2046.000000
27.100000	-0.053061	-31.358952	-11.404873	-7.976707	-7.605904	-4.371468	0.000000	-10.000000	-0.041667	0.000000	-87.000000	1023.000000	1023.000000	2046.000000
27.120001	-0.052647	-31.114563	-11.324061	-7.960206	-7.345032	-4.485262	0.000000	-10.000000	-0.041667	0.000000	-87.000000	1023.000000	1023.000000	2046.000000
27.139999	-0.052743	-31.171204	-11.292778	-8.008300	-7.174452	-4.695673	0.000000	-10.000000	-0.033333	0.000000	-87.000000	1023.000000	1023.000000	2046.000000
27.160000	-0.052846	-31.231993	-11.436951	-8.095722	-7.057139	-4.642180	0.000000	-10.000000	-0.041667	0.000000	-87.000000	1023.000000	1023.000000	2046.000000
27.180000	-0.052727	-31.161604	-11.243404	-8.300058	-7.241904	-4.376237	0.000000	-10.000000	-0.041667	0.000000	-87.000000	1023.000000	1023.000000	2046.000000
27.200001	-0.052499	-31.026815	-10.983130	-8.559609	-7.344412	-4.139664	0.000000	-10.000000	-0.050000	0.000000	-87.000000	1023.000000	1023.000000	2046.000000
27.219999	-0.052689	-31.139479	-10.902316	-8.679784	-7.197544	-4.359833	0.000000	-10.000000	-0.050000	0.000000	-87.000000	1023.000000	1023.000000	2046.000000
27.240000	-0.053197	-31.439287	-11.043443	-8.754948	-7.064555	-4.576342	0.000000	-10.000000	-0.050000	0.000000	-87.000000	1023.000000	1023.000000	2046.000000
27.260000	-0.053577	-31.664267	-11.231774	-8.891135	-7.041796	-4.499563	0.000000	-10.000000	-0.050000	0.000000	-87.000000	1023.000000	1023.000000	2046.000000
27.280001	-0.053481	-31.607061	-11.009828	-9.032894	-7.296931	-4.267407	0.000000	-10.000000	-0.033333	0.000000	-87.000000	1023.000000	1023.000000	2046.000000
27.299999	-0.053176	-31.427250	-10.920119	-9.169000	-7.246253	-4.091878	0.000000	-10.000000	-0.025000	0.000000	-87.000000	1023.000000	1023.000000	2046.000000
27.320000	-0.053384	-31.549664	-10.924482	-9.130689	-7.100807	-4.393684	0.000000	-10.000000	-0.016667	0.000000	-87.000000	1023.000000	1023.000000	2046.000000
27.340000	-0.053663	-31.714537	-10.911843	-9.228404	-7.091375	-4.482914	0.000000	-10.000000	-0.025000	0.000000	-87.000000	1023.000000	1023.000000	2046.000000
27.360001	-0.053945	-31.881632	-11.141258	-9.316209	-6.982682	-4.441481	0.000000	-10.000000	-0.033333	0.000000	-87.000000	1023.000000	1023.000000	2046.000000
27.379999	-0.054093	-31.969000	-11.146770	-9.400323	-7.111197	-4.310710	0.000000	-10.000000	-0.041667	-0.516667	-87.000000	1023.000000	1023.000000	2046.000000
27.400000	-0.053521	-31.630732	-10.926930	-9.519314	-7.156926	-4.027561	0.000000	-10.000000	-0.041667	-1.050000	-87.000000	1023.000000	1023.000000	2046.000000
27.420000	-0.053287	-31.492876	-10.807942	-9.477796	-7.037296	-4.169843	0.000000	-10.000000	-0.033333	-1.516667	-87.000000	1023.000000	1023.000000	2046.000000
27.440001	-0.053392	-31.554678	-10.689989	-9.483968	-7.007989	-4.372731	0.000000	-10.000000	-0.016667	-1.466667	-87.000000	1023.000000	1023.000000	2046.000000
27.459999	-0.053371	-31.542517	-10.840899	-9.502269	-6.880427	-4.318922	0.000000	-10.000000	-0.025000	-1.316667	-87.000000	1023.000000	1023.000000	2046.000000
27.480000	-0.053392	-31.554552	-10.816045	-9.560001	-6.983674	-4.194832	0.000000	-10.000000	-0.033333	-0.850000	-87.000000	1023.000000	1023.000000	2046.000000
27.500000	-0.052479	-31.014969	-10.573791	-9.579875	-6.996144	-3.865159	0.000000	-10.000000	-0.041667	-0.383333	-87.000000	1023.000000	1023.000000	2046.000000
27.520000	-0.051959	-30.707640	-10.488983	-9.483416	-6.811240	-3.924001	0.000000	-10.000000	-0.041667	0.000000	-87.000000	1023.000000	1023.000000	2046.000000
27.540001	-0.051794	-30.610535	-10.478340	-9.265928	-6.647302	-4.218964	0.000000	-10.000000	-0.041667	0.000000	-87.000000	1023.000000	1023.000000	2046.000000
27.559999	-0.053339	-31.523088	-10.716293	-9.771821	-6.895676	-4.139297	0.000000	-10.000000	-0.050000	0.000000	-87.000000	1023.000000	1023.000000	2046.000000
27.580000	-0.053177	-31.427834	-10.789231	-9.575246	-7.005116	-4.058241	0.000000	-10.000000	-0.050000	0.000000	-87.000000	1023.000000	1023.000000	2046.000000
27.600000	-0.052411	-30.974905	-10.748470	-9.481296	-7.023694	-3.721445	0.000000	-10.000000	-0.050000	0.000000	-87.000000	1023.000000	1023.000000	2046.000000
27.620001	-0.052390	-30.962460	-10.828197	-9.296706	-6.844806	-3.992750	0.000000	-10.000000	-0.050000	0.000000	-87.000000	1023.000000	1023.000000	2046.000000
27.639999	-0.052701	-31.146236	-10.866273	-9.289894	-6.907890	-4.082180	0.000000	-10.000000	-0.050000	0.000000	-87.000000	1023.000000	1023.000000	2046.000000
27.660000	-0.053258	-31.475260	-11.164505	-9.290460	-6.964091	-4.056204	0.000000	-10.000000	-0.050000	0.683333	-87.000000	1023.000000	1023.000000	2046.000000
27.680000	-0.052756	-31.178692	-11.153876	-9.283381	-7.012805	-3.728630	0.000000	-10.000000	-0.058333	1.633333	-87.000000	1023.000000	1023.000000	2046.000000
27.700001	-0.052905	-31.267141	-11.428879	-8.953032	-6.834774	-4.050457	0.000000	-10.000000	-0.066667	2.900000	-87.000000	1023.000000	1023.000000	2046.000000
27.719999	-0.053990	-31.907887	-11.659300	-8.850987	-7.088658	-4.308940	0.000000	-10.000000	-0.075000	4.116667	-87.000000	1023.000000	1023.000000	2046.000000
27.740000	-0.055179	-32.611031	-12.144532	-8.781391	-7.327580	-4.357528	0.000000	-10.000000	-0.083333	5.583333	-87.000000	1023.000000	1023.000000	2046.000000
27.760000	-0.054799	-32.386391	-12.213624	-8.622768	-7.463038	-4.086960	0.000000	-10.000000	-0.091667	7.050000	-87.000000	1023.000000	1023.000000	2046.000000
27.780001	-0.053947	-31.882668	-12.239503	-8.227154	-7.234989	-4.181023	0.000000	-10.000000	-0.100000	8.100000	-87.000000	1023.000000	1023.000000	2046.000000
27.799999	-0.053259	-31.476269	-12.107507	-8.038854	-7.164156	-4.165752	0.000000	-10.000000	-0.100000	8.883333	-87.000000	1023.000000	1023.000000	2046.000000
27.820000	-0.053087	-31.374166	-12.268855	-7.882041	-7.199611	-4.023660	0.000000	-10.000000	-0.108333	9.700001	-87.000000	1023.000000	1023.000000	2046.000000
27.840000	-0.052949	-31.293144	-12.332157	-7.768076	-7.405933	-3.786977	0.000000	-10.000000	-0.125000	10.733334	-87.000000	1023.000000	1023.000000	2046.000000
27.860001	-0.051433	-30.396793	-12.310801	-7.531043	-7.153394	-3.401555	0.000000	-10.000000	-0.141667	11.733334	-50.666668	1023.000000	1023.000000	2046.000000
27.879999	-0.050368	-29.767309	-12.225507	-7.250961	-6.838082	-3.452759	0.000000	-10.000000	-0.191667	13.666667	-8.500000	1023.000000	1023.000000	2046.000000
27.900000	-0.049655	-29.345888	-12.072002	-7.173175	-6.750453	-3.350258	0.000000	-10.000000	-0.233333	15.166667	33.666668	1023.000000	1023.000000	2046.000000
27.920000	-0.049636	-29.334845	-12.104221	-7.272546	-6.848459	-3.109618	0.000000	-10.000000	-0.275000	16.450001	39.500000	1023.000000	1023.000000	2046.000000
27.940001	-0.048257	-28.520161	-11.932888	-7.316018	-6.688010	-2.583245	0.000000	-10.000000	-0.275000	16.450001	39.500000	1023.000000	1023.000000	2046.000000
27.959999	-0.046350	-27.392723	-11.679360	-7.066188	-6.232452	-2.414721	0.000000	-10.000000	-0.275000	16.916668	41.500000	1023.000000	1023.000000	2046.000000
27.980000	-0.045046	-26.622349	-11.342576	-6.967816	-6.023230	-2.288727	0.000000	-10.000000	-0.275000	17.766666	45.166668	1023.000000	1023.000000	2046.000000
28.000000	-0.044306	-26.184614	-11.222181	-7.047259	-5.943670	-1.971503	0.000000	-10.000000	-0.300000	19.133333	51.000000	1023.000000	1023.000000	2046.000000
28.020000	-0.043512	-25.715862	-11.083913	-7.243634	-5.894125	-1.494190	0.000000	-10.000000	-0.333333	20.466667	57.000000	1023.000000	1023.000000	2046.000000
28.040001	-0.041451	-24.497585	-10.877224	-7.140893	-5.380115	-1.099354	0.000000	-10.000000	-0.366667	21.750000	63.833332	1023.000000	1023.000000	2046.000000
28.059999	-0.039838	-23.544207	-10.533098	-6.977246	-4.915731	-1.118131	0.000000	-10.000000	-0.391667	22.733334	70.833336	1023.000000	1023.000000	2046.000000
28.080000	-0.038890	-22.983862	-10.174750	-7.181737	-4.844670	-0.782703	0.000000	-10.000000	-0.416667	23.566668	78.333336	1023.000000	1023.000000	2046.000000
28.100000	-0.038777	-22.916965	-10.001086	-7.509396	-4.970739	-0.435744	0.000000	-10.000000	-0.441667	24.316668	86.000000	1023.000000	1023.000000	2046.000000
28.120001	-0.036977	-21.853348	-9.771523	-7.512738	-4.551936	-0.017152	0.000000	-10.000000	-0.458333	24.950001	94.000000	1023.000000	1023.000000	2046.000000
28.139999	-0.035290	-20.856508	-9.438139	-7.305734	-4.067602	-0.045034	0.000000	-10.000000	-0.491667	25.733334	102.166664	1023.000000	1023.000000	2046.000000
28.160000	-0.033957	-20.068487	-9.040897	-7.368734	-3.885537	0.226681	0.000000	-10.000000	-0.525000	26.333334	110.666664	1023.000000	1023.000000	2046.000000
28.180000	-0.033530	-19.816351	-9.024074	-7.493833	-3.770956	0.472511	0.000000	-10.000000	-0.550000	27.000000	119.333336	1023.000000	1023.000000	2046.000000
28.200001	-0.032636	-19.288065	-8.732036	-7.612320	-3.810090	0.866380	0.000000	-10.000000	-0.550000	27.633333	128.333328	1023.000000	1023.000000	2046.000000
28.219999	-0.030775	-18.188141	-8.575851	-7.476032	-3.341079	1.204821	0.000000	-10.000000	-0.558333	28.116667	137.333328	1023.000000	1023.000000	2046.000000
28.240000	-0.028806	-17.024481	-8.315953	-7.203286	-2.743562	1.238319	0.000000	-10.000000	-0.575000	28.766666	146.833328	1023.000000	1023.000000	2046.000000
28.260000	-0.027058	-15.991259	-7.804893	-7.135345	-2.535054	1.484034	0.000000	-10.000000	-0.591667	28.950001	156.166672	1023.000000	1023.000000	2046.000000
28.280001	-0.026287	-15.535326	-7.637056	-7.197618	-2.440409	1.739757	0.000000	-10.000000	-0.608333	29.366667	165.833328	1023.000000	1023.000000	2046.000000
28.299999	-0.025249	-14.922300	-7.322248	-7.295133	-2.489964	2.185045	0.000000	-10.000000	-0.625000	29.533333	175.500000	1023.000000	1023.000000	2046.000000
28.320000	-0.023061	-13.628821	-7.098690	-7.033401	-1.925258	2.428528	0.000000	-10.000000	-0.650000	29.800001	185.500000	1023.000000	1023.000000	2046.000000
28.340000	-0.020847	-12.320344	-6.646121	-6.666036	-1.423155	2.414968	0.000000	-10.000000	-0.666667	30.300001	195.500000	1023.000000	1023.000000	2046.000000
28.360001	-0.018854	-11.142524	-6.090229	-6.582541	-1.173737	2.703982	0.000000	-10.000000	-0.666667	30.766666	205.500000	1023.000000	1023.000000	2046.000000
28.379999	-0.017900	-10.578891	-5.796065	-6.599070	-1.151114	2.967358	0.000000	-10.000000	-0.658333	30.883333	215.500000	1023.000000	1023.000000	2046.000000
28.400000	-0.016304	-9.635498	-5.448732	-6.574445	-1.016258	3.403937	0.000000	-10.000000	-0.658333	30.833334	225.833328	1023.000000	1023.000000	2046.000000
28.420000	-0.013699	-8.096030	-5.196532	-6.063428	-0.329267	3.493196	0.000000	-10.000000	-0.658333	30.633333	236.166672	1023.000000	1023.000000	2046.000000
28.440001	-0.011163	-6.597085	-4.580185	-5.720120	0.068554	3.634666	0.000000	-10.000000	-0.666667	30.716667	246.500000	1023.000000	1023.000000	2046.000000
28.459999	-0.011227	-6.635152	-4.326631	-6.000866	-0.225433	3.917778	0.000000	-10.000000	-0.666667	30.683334	256.500000	1023.000000	1023.000000	2046.000000
28.480000	-0.010311	-6.093624	-4.121663	-6.018371	-0.280289	4.326698	0.000000	-10.000000	-0.683333	30.450001	266.666656	1023.000000	1023.000000	2046.000000
28.500000	-0.007766	-4.589588	-4.040603	-5.269591	0.400459	4.320147	0.000000	-10.000000	-0.691667	30.500000	277.000000	1023.000000	1023.000000	2046.000000
28.520000	-0.005689	-3.362118	-3.581739	-4.919618	0.635302	4.503936	0.000000	-10.000000	-0.700000	30.416668	287.333344	1023.000000	1023.000000	2046.000000
28.540001	-0.005015	-2.963851	-3.358590	-4.821954	0.540643	4.676050	0.000000	-10.000000	-0.708333	30.883333	297.500000	1023.000000	1023.000000	2046.000000
28.559999	-0.004053	-2.395314	-3.165305	-4.800376	0.504559	5.065808	0.000000	-10.000000	-0.725000	31.116667	307.666656	1023.000000	1023.000000	2046.000000
28.580000	-0.002614	-1.545120	-3.212381	-4.401788	0.993366	5.075684	0.000000	-10.000000	-0.725000	31.483334	318.000000	1023.000000	1023.000000	2046.000000
28.600000	-0.001819	-1.074973	-3.094585	-3.963954	1.181935	4.801632	0.000000	-10.000000	-0.700000	31.433334	328.500000	1023.000000	1023.000000	2046.000000
28.620001	-0.001502	-0.887635	-2.966249	-3.789060	1.112699	4.754975	0.000000	-10.000000	-0.658333	31.183334	339.000000	1023.000000	1023.000000	2046.000000
28.639999	-0.002014	-1.190561	-3.021304	-3.690902	0.825855	4.695789	0.000000	-10.000000	-0.625000	30.466667	349.333344	1023.000000	1023.000000	2046.000000
28.660000	-0.001764	-1.042654	-2.988322	-3.651176	0.664925	4.931919	0.000000	-10.000000	-0.625000	30.100000	359.500000	1023.000000	1023.000000	2046.000000
28.680000	0.000106	0.062581	-2.953613	-3.055081	1.204747	4.866528	0.000000	-10.000000	-0.625000	29.933334	369.500000	1023.000000	1023.000000	2046.000000
28.700001	0.002084	1.231849	-2.551925	-2.488899	1.511203	4.761469	0.000000	-10.000000	-0.633333	29.733334	379.500000	1023.000000	1023.000000	2046.000000
28.719999	0.003661	2.163777	-2.190059	-2.178360	1.611216	4.920980	0.000000	-10.000000	-0.625000	29.516666	389.500000	1023.000000	1023.000000	2046.000000
28.740000	0.004032	2.382903	-1.980570	-2.160071	1.379119	5.144425	0.000000	-10.000000	-0.625000	29.216667	399.500000	1023.000000	1023.000000	2046.000000
28.760000	0.005162	3.050985	-1.795605	-2.059325	1.410004	5.495910	0.000000	-10.000000	-0.633333	29.516666	409.500000	1023.000000	1023.000000	2046.000000
28.780001	0.007153	4.227582	-1.669200	-1.506753	1.995992	5.407543	0.000000	-10.000000	-0.633333	29.666666	419.500000	1023.000000	1023.000000	2046.000000
28.799999	0.009487	5.606964	-1.049361	-1.241832	2.341638	5.556520	0.000000	-10.000000	-0.633333	29.533333	429.500000	1023.000000	1023.000000	2046.000000
28.820000	0.010812	6.389661	-0.607365	-1.214353	2.427155	5.784224	0.000000	-10.000000	-0.616667	29.216667	439.166656	1023.000000	1023.000000	2046.000000
28.840000	0.011402	6.738669	-0.167012	-1.366409	2.160829	6.111262	0.000000	-10.000000	-0.608333	29.033333	448.833344	1023.000000	1023.000000	2046.000000
28.860001	0.013124	7.756473	0.003737	-1.191361	2.509768	6.434329	0.000000	-10.000000	-0.600000	29.250000	458.500000	1023.000000	1023.000000	2046.000000
28.879999	0.015533	9.179821	0.313516	-0.674928	3.141573	6.399660	0.000000	-10.000000	-0.616667	29.450001	468.500000	1023.000000	1023.000000	2046.000000
28.900000	0.018228	10.772949	0.991061	-0.430947	3.479956	6.732879	0.000000	-10.000000	-0.625000	29.766666	478.166656	1023.000000	1023.000000	2046.000000
28.920000	0.019002	11.230434	1.504374	-0.586063	3.271874	7.040250	0.000000	-10.000000	-0.625000	29.683334	487.833344	1023.000000	1023.000000	2046.000000
28.940001	0.020036	11.841530	1.749578	-0.727552	3.383733	7.435771	0.000000	-10.000000	-0.591667	29.233334	497.500000	1023.000000	1023.000000	2046.000000
28.959999	0.022235	13.141040	1.979495	-0.339226	4.123275	7.377496	0.000000	-10.000000	-0.558333	28.316668	507.500000	1023.000000	1023.000000	2046.000000
28.980000	0.024257	14.335753	2.670760	-0.236444	4.308917	7.592521	0.000000	-10.000000	-0.525000	27.616667	517.166687	1023.000000	1023.000000	2046.000000
29.000000	0.023946	14.152344	3.108745	-0.650495	3.783088	7.911005	0.000000	-10.000000	-0.508333	27.150000	526.666687	1023.000000	1023.000000	2046.000000
29.020000	0.025147	14.862072	3.043475	-0.627853	4.266814	8.179635	0.000000	-10.000000	-0.483333	27.150000	535.833313	1023.000000	1023.000000	2046.000000
29.040001	0.027298	16.133001	3.459876	-0.238204	4.791638	8.119691	0.000000	-10.000000	-0.475000	26.900000	545.000000	1023.000000	1023.000000	2046.000000
29.059999	0.028366	16.764446	3.991487	-0.284680	4.673700	8.383940	0.000000	-10.000000	-0.458333	26.750000	554.000000	1023.000000	1023.000000	2046.000000
29.080000	0.028356	16.758553	4.219961	-0.603560	4.381852	8.760301	0.000000	-10.000000	-0.466667	26.150000	562.833313	1023.000000	1023.000000	2046.000000
29.100000	0.029857	17.645485	4.184702	-0.212705	4.984599	8.688890	0.000000	-10.000000	-0.458333	25.750000	571.666687	1023.000000	1023.000000	2046.000000
29.120001	0.032223	19.043667	4.693629	0.075286	5.421046	8.853707	0.000000	-10.000000	-0.466667	25.350000	580.333313	1023.000000	1023.000000	2046.000000
29.139999	0.032710	19.331614	5.134790	0.044164	5.152637	9.000022	0.000000	-10.000000	-0.458333	25.066668	588.833313	1023.000000	1023.000000	2046.000000
29.160000	0.033198	19.620111	5.269433	-0.093423	5.099845	9.344256	0.000000	-10.000000	-0.450000	24.666666	597.333313	1023.000000	1023.000000	2046.000000
29.180000	0.035643	21.065153	5.472375	0.497297	5.854998	9.240484	0.000000	-10.000000	-0.441667	24.233334	605.666687	1023.000000	1023.000000	2046.000000
29.200001	0.037747	22.308615	6.052277	0.690128	6.034619	9.531590	0.000000	-10.000000	-0.441667	24.150000	614.000000	1023.000000	1023.000000	2046.000000
29.219999	0.038194	22.572828	6.563577	0.545912	5.605040	9.858299	0.000000	-10.000000	-0.441667	24.166668	622.000000	1023.000000	1023.000000	2046.000000
29.240000	0.039627	23.419388	6.454836	0.784207	6.133624	10.046721	0.000000	-10.000000	-0.441667	24.216667	630.000000	1023.000000	1023.000000	2046.000000
29.260000	0.042378	25.045221	6.882280	1.318693	6.734124	10.110125	0.000000	-10.000000	-0.433333	24.050001	638.000000	1023.000000	1023.000000	2046.000000
29.280001	0.043646	25.794521	7.418521	1.459214	6.601188	10.315598	0.000000	-10.000000	-0.450000	24.216667	646.000000	1023.000000	1023.000000	2046.000000
29.299999	0.043967	25.984667	7.651946	1.421145	6.328120	10.583455	0.000000	-10.000000	-0.450000	24.166668	654.000000	1023.000000	1023.000000	2046.000000
29.320000	0.044395	26.237467	7.488699	1.418562	6.602309	10.727897	0.000000	-10.000000	-0.441667	24.150002	662.000000	1023.000000	1023.000000	2046.000000
29.340000	0.046882	27.707096	7.841472	2.138622	7.006032	10.720972	0.000000	-10.000000	-0.433333	24.283335	670.000000	1023.000000	1023.000000	2046.000000
29.360001	0.048942	28.924892	8.226937	2.524958	7.148147	11.024852	0.000000	-10.000000	-0.433333	24.683334	678.166687	1023.000000	1023.000000	2046.000000
29.379999	0.049164	29.056091	8.592495	2.452592	6.708983	11.302021	0.000000	-10.000000	-0.441667	24.733334	686.500000	1023.000000	1023.000000	2046.000000
29.400000	0.049911	29.497160	8.428861	2.664433	7.029212	11.374655	0.000000	-10.000000	-0.425000	24.650000	694.833313	1023.000000	1023.000000	2046.000000
29.420000	0.051201	30.260044	8.554646	3.111498	7.454727	11.139173	0.000000	-10.000000	-0.408333	24.250000	703.000000	1023.000000	1023.000000	2046.000000
29.440001	0.051503	30.438459	8.650209	3.231000	7.405160	11.152089	0.000000	-10.000000	-0.400000	23.983334	711.000000	1023.000000	1023.000000	2046.000000
29.459999	0.049985	29.541349	8.708251	3.067393	6.662081	11.103625	0.000000	-10.000000	-0.391667	23.200001	719.000000	1023.000000	1023.000000	2046.000000
29.480000	0.049455	29.228170	8.251584	3.278198	6.698104	11.000286	0.000000	-10.000000	-0.375000	22.616667	727.000000	1023.000000	1023.000000	2046.000000
29.500000	0.050291	29.721689	8.159055	3.827685	7.031325	10.703624	0.000000	-10.000000	-0.366667	22.100000	734.666687	1023.000000	1023.000000	2046.000000
29.520000	0.051773	30.597570	8.366780	4.161737	7.204244	10.864809	0.000000	-10.000000	-0.375000	22.150000	742.166687	1023.000000	1023.000000	2046.000000
29.540001	0.051539	30.459631	8.691380	4.153962	6.611849	11.002440	0.000000	-10.000000	-0.391667	22.233334	749.500000	1023.000000	1023.000000	2046.000000
29.559999	0.051727	30.570768	8.407939	4.326859	6.755104	11.080867	0.000000	-10.000000	-0.400000	22.366667	757.000000	1023.000000	1023.000000	2046.000000
29.580000	0.053501	31.619013	8.491144	4.924824	7.219846	10.983200	0.000000	-10.000000	-0.400000	22.300001	764.500000	1023.000000	1023.000000	2046.000000
29.600000	0.054741	32.352112	8.916103	5.175770	7.122549	11.137690	0.000000	-10.000000	-0.383333	22.383335	772.000000	1023.000000	1023.000000	2046.000000
29.620001	0.054797	32.384895	9.189111	5.061626	6.710278	11.423882	0.000000	-10.000000	-0.366667	22.083334	779.500000	1023.000000	1023.000000	2046.000000
29.639999	0.055335	32.703106	8.972190	5.303296	7.094268	11.333351	0.000000	-10.000000	-0.358333	21.950001	786.833313	1023.000000	1023.000000	2046.000000
29.660000	0.057272	33.847622	9.299944	5.570240	7.536652	11.440785	0.000000	-10.000000	-0.358333	21.433332	794.166687	1023.000000	1023.000000	2046.000000
29.680000	0.058662	34.669525	9.801931	5.696368	7.525829	11.645395	0.000000	-10.000000	-0.341667	21.233334	801.333313	1023.000000	1023.000000	2046.000000
29.700001	0.058989	34.862534	10.174920	5.514863	7.158529	12.014220	0.000000	-10.000000	-0.325000	20.666668	808.500000	1023.000000	1023.000000	2046.000000
29.719999	0.059755	35.315243	9.943318	5.897016	7.619770	11.855139	0.000000	-10.000000	-0.316667	20.350000	815.500000	1023.000000	1023.000000	2046.000000
29.740000	0.062414	36.886730	10.384263	6.320374	8.096567	12.085526	0.000000	-10.000000	-0.333333	20.133333	822.333313	1023.000000	1023.000000	2046.000000
29.760000	0.063800	37.705952	10.969622	6.391362	7.996154	12.348815	0.000000	-10.000000	-0.333333	20.116667	829.166687	1023.000000	1023.000000	2046.000000
29.780001	0.064125	37.898113	11.176352	6.199393	7.912646	12.609724	0.000000	-10.000000	-0.333333	20.066666	835.833313	1023.000000	1023.000000	2046.000000
29.799999	0.065233	38.552990	11.141748	6.479419	8.527205	12.404620	0.000000	-10.000000	-0.316667	19.916666	842.666687	1023.000000	1023.000000	2046.000000
29.820000	0.067294	39.770607	11.718066	6.477782	8.792635	12.782126	0.000000	-10.000000	-0.308333	19.766666	849.333313	1023.000000	1023.000000	2046.000000
29.840000	0.067022	39.609837	12.305815	6.117903	8.200064	12.986055	0.000000	-10.000000	-0.300000	19.900002	856.000000	1023.000000	1023.000000	2046.000000
29.860001	0.067131	39.674610	11.999798	6.171665	8.644739	12.858408	0.000000	-10.000000	-0.308333	19.883333	862.500000	1023.000000	1023.000000	2046.000000
29.879999	0.068993	40.775089	12.323314	6.328255	9.093675	13.029845	0.000000	-10.000000	-0.316667	20.000000	869.000000	1023.000000	1023.000000	2046.000000
29.900000	0.070154	41.461151	12.979714	6.268829	8.930284	13.282322	0.000000	-10.000000	-0.325000	20.016666	875.666687	1023.000000	1023.000000	2046.000000
29.920000	0.069828	41.268169	13.116352	5.961205	8.695283	13.495328	0.000000	-10.000000	-0.325000	20.300001	882.333313	1023.000000	1023.000000	2046.000000
29.940001	0.070713	41.791508	12.949053	6.356062	9.272932	13.213458	0.000000	-10.000000	-0.325000	20.300001	889.166687	1023.000000	1023.000000	2046.000000
29.959999	0.072888	43.076794	13.523591	6.451225	9.467808	13.634172	0.000000	-10.000000	-0.316667	20.050001	895.833313	1023.000000	1023.000000	2046.000000
29.980000	0.072936	43.104919	14.014335	6.210236	8.985911	13.894440	0.000000	-10.000000	-0.300000	19.516666	902.666687	1023.000000	1023.000000	2046.000000
30.000000	0.073799	43.614944	13.704274	6.615510	9.692924	13.602234	0.000000	-10.000000	-0.283333	19.266666	909.166687	1023.000000	1023.000000	2046.000000
30.020000	0.076357	45.126995	14.389141	6.799005	9.856447	14.082404	0.000000	-10.000000	-0.275000	19.050001	915.833313	1023.000000	1023.000000	2046.000000
30.040001	0.077060	45.542210	14.933994	6.634507	9.477706	14.496003	0.000000	-10.000000	-0.283333	19.233334	922.166687	1023.000000	1023.000000	2046.000000
30.059999	0.077414	45.751537	14.558595	7.036971	9.951039	14.204931	0.000000	-10.000000	-0.291667	19.316668	928.666687	1023.000000	1023.000000	2046.000000
30.080000	0.079590	47.037571	14.832708	7.326286	10.347290	14.531288	0.000000	-10.000000	-0.291667	19.400002	935.000000	1023.000000	1023.000000	2046.000000
30.100000	0.080815	47.761959	15.469713	7.449043	10.055068	14.788134	0.000000	-10.000000	-0.291667	19.200001	941.500000	1023.000000	1023.000000	2046.000000
30.120001	0.080524	47.589767	15.451726	7.159770	9.810940	15.167332	0.000000	-10.000000	-0.291667	19.250000	948.000000	1023.000000	1023.000000	2046.000000
30.139999	0.080876	47.797943	15.150417	7.725672	10.118065	14.803789	0.000000	-10.000000	-0.283333	19.133333	954.333313	1023.000000	1023.000000	2046.000000
30.160000	0.082698	48.874435	15.101007	8.341107	10.505449	14.926869	0.000000	-10.000000	-0.275000	19.016666	960.833313	1023.000000	1023.000000	2046.000000
30.180000	0.084535	49.959972	15.475036	8.648754	10.528980	15.307202	0.000000	-10.000000	-0.258333	18.500000	967.166687	1023.000000	1023.000000	2046.000000
30.200001	0.085110	50.299866	15.964132	8.662475	10.098238	15.575021	0.000000	-10.000000	-0.258333	18.166666	973.500000	1023.000000	1023.000000	2046.000000
30.219999	0.084767	50.097466	15.604768	8.803313	10.291695	15.397690	0.000000	-10.000000	-0.241667	18.016666	979.500000	1023.000000	1023.000000	2046.000000
30.240000	0.084526	49.954781	15.255864	9.060948	10.597600	15.040366	0.000000	-10.000000	-0.233333	17.533335	985.500000	1023.000000	1023.000000	2046.000000
30.260000	0.084717	50.067650	15.307716	9.104460	10.513441	15.142030	0.000000	-10.000000	-0.225000	16.750000	991.500000	1023.000000	1023.000000	2046.000000
30.280001	0.083424	49.303471	15.487341	8.893372	9.799793	15.122966	0.000000	-10.000000	-0.216667	15.800000	997.166687	1023.000000	1023.000000	2046.000000
30.299999	0.082103	48.522827	14.729262	9.232458	10.087669	14.473439	0.000000	-10.000000	-0.208333	15.083333	1002.666687	1023.000000	1023.000000	2046.000000
30.320000	0.083021	49.065300	14.775770	9.533787	10.275033	14.480709	0.000000	-10.000000	-0.208333	15.133333	1007.833313	1023.000000	1023.000000	2046.000000
30.340000	0.083609	49.413033	15.345987	9.484764	9.854423	14.727859	0.000000	-10.000000	-0.225000	15.433333	1013.000000	1023.000000	1023.000000	2046.000000
30.360001	0.083136	49.133087	15.137034	9.526408	9.847362	14.622285	0.000000	-10.000000	-0.233333	15.733334	1018.166687	1023.000000	1023.000000	2046.000000
30.379999	0.083257	49.205139	14.863538	10.075601	10.168872	14.097128	0.000000	-10.000000	-0.233333	15.666667	1023.333313	1023.000000	1023.000000	2046.000000
30.400000	0.085057	50.268543	15.239004	10.174663	10.293188	14.561689	0.000000	-10.000000	-0.216667	15.433333	1028.500000	1023.000000	1023.000000	2046.000000
30.420000	0.085459	50.506042	15.808835	10.068441	9.808741	14.820024	0.000000	-10.000000	-0.208333	15.416667	1033.666626	1023.000000	1023.000000	2046.000000
30.440001	0.085126	50.309639	15.476046	10.287177	10.043489	14.502929	0.000000	-10.000000	-0.200000	15.300000	1038.833374	1023.000000	1023.000000	2046.000000
30.459999	0.086112	50.892349	15.466619	10.599463	10.475598	14.350669	0.000000	-10.000000	-0.200000	15.000000	1044.000000	1023.000000	1023.000000	2046.000000
30.480000	0.087720	51.842503	16.134548	10.430817	10.407303	14.869834	0.000000	-10.000000	-0.183333	14.600000	1049.000000	1023.000000	1023.000000	2046.000000
30.500000	0.088166	52.106071	16.569914	10.219433	10.145743	15.170982	0.000000	-10.000000	-0.175000	14.116667	1054.000000	1023.000000	1023.000000	2046.000000
30.520000	0.088395	52.241627	16.207594	10.702622	10.657797	14.673613	0.000000	-10.000000	-0.183333	14.000000	1058.833374	1023.000000	1023.000000	2046.000000
30.540001	0.090768	53.644123	16.618687	10.898239	10.963337	15.163862	0.000000	-10.000000	-0.200000	14.366667	1063.500000	1023.000000	1023.000000	2046.000000
30.559999	0.092142	54.455738	17.465860	10.744781	10.611543	15.633554	0.000000	-10.000000	-0.225000	15.116667	1068.166626	1023.000000	1023.000000	2046.000000
30.580000	0.092467	54.648041	17.232206	11.008483	11.101363	15.305987	0.000000	-10.000000	-0.233333	15.733334	1073.166626	1023.000000	1023.000000	2046.000000
30.600000	0.093840	55.459415	17.396570	11.216886	11.530712	15.315249	0.000000	-10.000000	-0.250000	15.916667	1078.333374	1023.000000	1023.000000	2046.000000
30.620001	0.095481	56.429081	18.068270	11.009377	11.532619	15.818814	0.000000	-10.000000	-0.258333	16.283333	1083.666626	1023.000000	1023.000000	2046.000000
30.639999	0.096289	56.906551	18.754486	10.598795	11.218724	16.334547	0.000000	-10.000000	-0.275000	16.783333	1089.000000	1023.000000	1023.000000	2046.000000
30.660000	0.096055	56.768387	18.539413	10.677110	11.476002	16.075863	0.000000	-10.000000	-0.291667	17.333334	1092.666626	1023.000000	1023.000000	2046.000000
30.680000	0.096489	57.024776	18.439070	10.930617	11.809531	15.845557	0.000000	-10.000000	-0.283333	17.633333	1098.500000	1023.000000	1023.000000	2046.000000
30.700001	0.098199	58.035465	18.836588	10.879576	11.936982	16.382318	0.000000	-10.000000	-0.266667	17.983334	1104.500000	1023.000000	1023.000000	2046.000000
30.719999	0.098990	58.503170	19.498625	10.535086	11.513385	16.956076	0.000000	-10.000000	-0.233333	17.866667	1112.500000	1023.000000	1023.000000	2046.000000
30.740000	0.098561	58.249294	19.107723	10.804927	11.807644	16.528999	0.000000	-10.000000	-0.216667	17.316668	1118.500000	1023.000000	1023.000000	2046.000000
30.760000	0.099569	58.845047	19.025303	11.098994	12.184503	16.536249	0.000000	-10.000000	-0.183333	16.333334	1124.166626	1023.000000	1023.000000	2046.000000
30.780001	0.101232	59.828262	19.563490	11.016706	12.138438	17.109629	0.000000	-10.000000	-0.183333	15.516666	1129.666626	1023.000000	1023.000000	2046.000000
30.799999	0.102230	60.417805	20.189976	10.798755	11.856899	17.572176	0.000000	-10.000000	-0.183333	15.000000	1134.833374	1023.000000	1023.000000	2046.000000
30.820000	0.102302	60.460754	19.977135	11.193574	12.193113	17.096933	0.000000	-10.000000	-0.200000	14.633333	1140.000000	1023.000000	1023.000000	2046.000000
30.840000	0.103532	61.187511	19.883259	11.575658	12.677469	17.051126	0.000000	-10.000000	-0.183333	14.350000	1145.000000	1023.000000	1023.000000	2046.000000
30.860001	0.105751	62.499111	20.543938	11.606054	12.646626	17.702494	0.000000	-10.000000	-0.183333	14.200000	1150.000000	1023.000000	1023.000000	2046.000000
30.879999	0.106765	63.097942	21.052921	11.467503	12.426632	18.150887	0.000000	-10.000000	-0.175000	14.016666	1154.833374	1023.000000	1023.000000	2046.000000
30.900000	0.106387	62.874977	20.607082	11.995385	12.784657	17.487852	0.000000	-10.000000	-0.175000	13.700000	1159.500000	1023.000000	1023.000000	2046.000000
30.920000	0.107472	63.515835	20.574728	12.394617	13.019892	17.526598	0.000000	-10.000000	-0.150000	12.916667	1164.000000	1023.000000	1023.000000	2046.000000
30.940001	0.107947	63.796818	21.170673	11.873240	12.492840	18.260069	0.000000	-10.000000	-0.125000	11.733334	1168.500000	1023.000000	1023.000000	2046.000000
30.959999	0.108342	64.030167	21.100590	12.093585	12.557780	18.278210	0.000000	-10.000000	-0.091667	10.533334	1172.666626	1023.000000	1023.000000	2046.000000
30.980000	0.107913	63.776821	20.590023	12.908673	12.787769	17.490355	0.000000	-10.000000	-0.058333	9.200001	1176.500000	1023.000000	1023.000000	2046.000000
31.000000	0.109254	64.569000	20.736643	13.067039	12.909919	17.855396	0.000000	-10.000000	-0.050000	7.533333	1179.666626	1023.000000	1023.000000	2046.000000
31.020000	0.109752	64.863220	21.287323	12.803419	12.493094	18.279385	0.000000	-10.000000	-0.050000	5.300000	1182.333374	1023.000000	1023.000000	2046.000000
31.040001	0.108644	64.208855	20.886892	12.764380	12.596167	17.961418	0.000000	-10.000000	-0.041667	2.266667	1184.333374	1023.000000	1023.000000	2046.000000
31.059999	0.106254	62.796234	20.170164	13.015168	12.552280	17.058620	0.000000	-10.000000	-0.016667	-0.633333	1185.500000	1023.000000	1023.000000	2046.000000
31.080000	0.105459	62.326359	19.951815	12.886579	12.359959	17.128006	0.000000	-10.000000	0.000000	-3.066667	1186.000000	1023.000000	1023.000000	2046.000000
31.100000	0.104298	61.640408	20.100927	12.451956	11.752573	17.334955	0.000000	-10.000000	-0.008333	-4.466667	1186.000000	1023.000000	1023.000000	2046.000000
31.120001	0.102067	60.321533	19.365246	12.732670	11.819732	16.403885	0.000000	-10.000000	-0.016667	-4.850000	1186.000000	1023.000000	1023.000000	2046.000000
31.139999	0.101338	59.890640	18.875895	12.990459	11.951636	16.072651	0.000000	-10.000000	-0.025000	-4.266667	1186.000000	1023.000000	1023.000000	2046.000000
31.160000	0.101877	60.209171	19.316328	12.863245	11.587370	16.442228	0.000000	-10.000000	-0.025000	-3.283334	1186.000000	1023.000000	1023.000000	2046.000000
31.180000	0.101542	60.011486	19.349035	12.679994	11.383871	16.598587	0.000000	-10.000000	-0.033333	-2.500000	1186.000000	1023.000000	1023.000000	2046.000000
31.200001	0.100103	59.160645	18.676258	13.186407	11.598108	15.699873	0.000000	-10.000000	-0.025000	-2.033333	1186.000000	1023.000000	1023.000000	2046.000000
31.219999	0.100962	59.668373	18.982233	13.234289	11.424218	16.027634	0.000000	-10.000000	-0.025000	-1.950000	1186.000000	1023.000000	1023.000000	2046.000000
31.240000	0.101448	59.955936	19.338638	12.904789	11.202373	16.510136	0.000000	-10.000000	-0.016667	-2.216667	1186.000000	1023.000000	1023.000000	2046.000000
31.260000	0.100311	59.283844	18.826929	13.272580	11.429094	15.755240	0.000000	-10.000000	-0.025000	-2.700000	1186.000000	1023.000000	1023.000000	2046.000000
31.280001	0.100560	59.430878	18.789700	13.388321	11.532967	15.719891	0.000000	-10.000000	-0.016667	-2.883333	1186.000000	1023.000000	1023.000000	2046.000000
31.299999	0.101634	60.065456	19.564959	12.882022	11.180820	16.437654	0.000000	-10.000000	-0.008333	-2.933333	1186.000000	1023.000000	1023.000000	2046.000000
31.320000	0.101381	59.916187	19.353180	12.908935	11.412621	16.241449	0.000000	-10.000000	-0.008333	-3.066667	1186.000000	1023.000000	1023.000000	2046.000000
31.340000	0.101038	59.713646	19.043352	13.297099	11.582091	15.791104	0.000000	-10.000000	-0.008333	-3.100000	1186.000000	1023.000000	1023.000000	2046.000000
31.360001	0.102407	60.522354	19.485714	13.147307	11.553637	16.335695	0.000000	-10.000000	-0.008333	-3.133333	1186.000000	1023.000000	1023.000000	2046.000000
31.379999	0.103092	60.927368	19.798738	12.828066	11.536310	16.764256	0.000000	-10.000000	-0.008333	-3.066667	1186.000000	1023.000000	1023.000000	2046.000000
31.400000	0.102038	60.304192	19.394184	13.184812	11.747253	15.977943	0.000000	-10.000000	-0.016667	-3.333333	1186.000000	1023.000000	1023.000000	2046.000000
31.420000	0.102547	60.605526	19.362053	13.128693	11.933277	16.181503	0.000000	-10.000000	-0.016667	-3.533333	1186.000000	1023.000000	1023.000000	2046.000000
31.440001	0.103144	60.958370	20.010456	12.548272	11.602546	16.797098	0.000000	-10.000000	-0.008333	-3.783333	1186.000000	1023.000000	1023.000000	2046.000000
31.459999	0.102433	60.537716	19.867643	12.405986	11.678303	16.585785	0.000000	-10.000000	-0.008333	-4.016666	1186.000000	1023.000000	1023.000000	2046.000000
31.480000	0.101153	59.781647	19.456953	12.524890	11.786574	16.013227	0.000000	-10.000000	-0.008333	-4.283333	1186.000000	1023.000000	1023.000000	2046.000000
31.500000	0.101296	59.865906	19.369129	12.366581	11.867080	16.263115	0.000000	-10.000000	-0.008333	-4.533333	1186.000000	1023.000000	1023.000000	2046.000000
31.520000	0.101785	60.154736	19.947439	11.902283	11.518348	16.786665	0.000000	-10.000000	-0.008333	-4.750000	1186.000000	1023.000000	1023.000000	2046.000000
31.540001	0.101384	59.917873	19.805573	11.768934	11.638941	16.704428	0.000000	-10.000000	-0.008333	-5.033333	1186.000000	1023.000000	1023.000000	2046.000000
31.559999	0.100301	59.277752	19.358820	12.048014	11.742510	16.128410	0.000000	-10.000000	-0.008333	-5.383333	1179.166626	1023.000000	1023.000000	2046.000000
31.580000	0.100694	59.510082	19.394447	12.038071	11.768236	16.309330	0.000000	-10.000000	0.000000	-5.683333	1171.666626	1023.000000	1023.000000	2046.000000
31.600000	0.101565	60.025085	19.959604	11.611489	11.518121	16.935873	0.000000	-10.000000	0.000000	-5.850000	1163.500000	1023.000000	1023.000000	2046.000000
31.620001	0.101156	59.783268	19.760921	11.672242	11.710052	16.640053	0.000000	-10.000000	0.000000	-5.866667	1161.500000	1023.000000	1023.000000	2046.000000
31.639999	0.100499	59.394642	19.413805	11.928194	11.819304	16.233337	0.000000	-10.000000	-0.008333	-5.766667	1159.500000	1023.000000	1023.000000	2046.000000
31.660000	0.101597	60.043934	19.864223	11.771171	11.701334	16.707205	0.000000	-10.000000	-0.016667	-5.383333	1157.500000	1023.000000	1023.000000	2046.000000
31.680000	0.102524	60.591972	20.211660	11.535552	11.695256	17.149502	0.000000	-10.000000	-0.025000	-4.666667	1155.500000	1023.000000	1023.000000	2046.000000
31.700001	0.102199	60.399815	19.944933	11.941690	11.928231	16.584961	0.000000	-10.000000	-0.033333	-3.800000	1153.833374	1023.000000	1023.000000	2046.000000
31.719999	0.102369	60.499866	19.685833	12.207665	12.061267	16.545101	0.000000	-10.000000	-0.025000	-3.233333	1152.500000	1023.000000	1023.000000	2046.000000
31.740000	0.103152	60.962898	20.140160	12.039287	11.819335	16.964119	0.000000	-10.000000	-0.025000	-3.250000	1151.500000	1023.000000	1023.000000	2046.000000
31.760000	0.103544	61.194614	20.270636	11.891864	11.834318	17.197798	0.000000	-10.000000	-0.008333	-3.433333	1150.500000	1023.000000	1023.000000	2046.000000
31.780001	0.102329	60.476265	19.841324	12.042587	11.880169	16.712185	0.000000	-10.000000	-0.025000	-3.500000	1149.333374	1023.000000	1023.000000	2046.000000
31.799999	0.101828	60.180080	19.450056	12.319965	11.868308	16.541752	0.000000	-10.000000	-0.033333	-3.350000	1148.166626	1023.000000	1023.000000	2046.000000
31.820000	0.102247	60.428043	19.623827	12.437351	11.606727	16.760138	0.000000	-10.000000	-0.050000	-3.316667	1147.000000	1023.000000	1023.000000	2046.000000
31.840000	0.102795	60.751961	19.840151	12.277216	11.512283	17.122311	0.000000	-10.000000	-0.041667	-3.366667	1145.833374	1023.000000	1023.000000	2046.000000
31.860001	0.102070	60.323277	19.548357	12.471783	11.662740	16.640398	0.000000	-10.000000	-0.025000	-3.233333	1144.666626	1023.000000	1023.000000	2046.000000
31.879999	0.101223	59.823013	19.124193	12.618216	11.708007	16.372597	0.000000	-10.000000	-0.008333	-3.250000	1143.500000	1023.000000	1023.000000	2046.000000
31.900000	0.100699	59.513302	19.293848	12.405071	11.327965	16.486418	0.000000	-10.000000	-0.008333	-3.650000	1142.500000	1023.000000	1023.000000	2046.000000
31.920000	0.099495	58.801609	19.020063	12.081595	11.207375	16.492577	0.000000	-10.000000	-0.016667	-4.083333	1141.166626	1023.000000	1023.000000	2046.000000
31.940001	0.096856	57.241867	18.315500	12.345305	11.035049	15.546013	0.000000	-10.000000	-0.025000	-4.000000	1139.833374	1023.000000	1023.000000	2046.000000
31.959999	0.095551	56.470921	17.865757	12.309573	10.818274	15.477314	0.000000	-10.000000	-0.025000	-3.333333	1138.500000	1023.000000	1023.000000	2046.000000
31.980000	0.095525	56.455135	18.107609	12.058699	10.519404	15.769425	0.000000	-10.000000	-0.025000	-2.400000	1137.666626	1023.000000	1023.000000	2046.000000
32.000000	0.094682	55.956779	17.810202	12.334441	10.595574	15.216564	0.000000	-10.000000	-0.025000	-1.483333	1137.166626	1023.000000	1023.000000	2046.000000
32.020000	0.093944	55.520668	17.348476	12.677244	10.589808	14.905141	0.000000	-10.000000	-0.025000	-0.616667	1137.000000	1023.000000	1023.000000	2046.000000
32.040001	0.094306	55.734982	17.749895	12.611860	10.165528	15.207697	0.000000	-10.000000	-0.033333	-0.166667	1137.000000	1023.000000	1023.000000	2046.000000
32.060001	0.094567	55.889236	17.714487	12.609187	10.325810	15.239751	0.000000	-10.000000	-0.025000	0.000000	1137.000000	1023.000000	1023.000000	2046.000000
32.080002	0.093795	55.432751	17.434490	12.911605	10.371068	14.715588	0.000000	-10.000000	-0.016667	-0.683333	1137.000000	1023.000000	1023.000000	2046.000000
32.099998	0.093732	55.395580	17.244717	13.021095	10.352986	14.776783	0.000000	-10.000000	-0.016667	-1.616667	1136.833374	1023.000000	1023.000000	2046.000000
32.119999	0.094436	55.811485	17.827202	12.717128	10.056170	15.210986	0.000000	-10.000000	-0.033333	-2.600000	1136.166626	1023.000000	1023.000000	2046.000000
32.139999	0.094412	55.797310	17.743471	12.694044	10.355996	15.003800	0.000000	-10.000000	-0.041667	-3.016667	1135.166626	1023.000000	1023.000000	2046.000000
32.160000	0.094218	55.683090	17.527058	12.890743	10.417327	14.847962	0.000000	-10.000000	-0.033333	-3.583333	1134.000000	1023.000000	1023.000000	2046.000000
32.180000	0.095169	56.244686	18.115046	12.761971	10.137988	15.229681	0.000000	-10.000000	-0.016667	-4.300000	1132.833374	1023.000000	1023.000000	2046.000000
32.200001	0.095748	56.586952	18.062490	12.663206	10.513246	15.348009	0.000000	-10.000000	-0.008333	-5.033333	1131.333374	1023.000000	1023.000000	2046.000000
32.220001	0.095289	56.315727	17.768320	12.884850	10.638078	15.024480	0.000000	-10.000000	-0.008333	-5.316667	1129.500000	1023.000000	1023.000000	2046.000000
32.240002	0.095886	56.668732	18.159296	12.693462	10.448842	15.367130	0.000000	-10.000000	-0.016667	-5.333333	1127.833374	1023.000000	1023.000000	2046.000000
32.259998	0.096246	56.881386	18.253746	12.391175	10.694780	15.541682	0.000000	-10.000000	-0.016667	-5.266667	1126.166626	1023.000000	1023.000000	2046.000000
32.279999	0.095302	56.323772	18.066235	12.493260	10.731925	15.032352	0.000000	-10.000000	-0.008333	-5.216667	1124.500000	1023.000000	1023.000000	2046.000000
32.299999	0.094974	56.129456	17.989105	12.242318	10.638917	15.259116	0.000000	-10.000000	0.000000	-5.100000	1122.500000	1023.000000	1023.000000	2046.000000
32.320000	0.095248	56.291756	18.336447	11.784543	10.526872	15.643896	0.000000	-10.000000	-0.008333	-4.833333	1120.833374	1023.000000	1023.000000	2046.000000
32.340000	0.094487	55.841869	18.137642	11.719304	10.730029	15.254894	0.000000	-10.000000	-0.008333	-4.566667	1119.166626	1023.000000	1023.000000	2046.000000
32.360001	0.093613	55.325527	17.853962	11.703269	10.678968	15.089328	0.000000	-10.000000	-0.008333	-4.533333	1117.833374	1023.000000	1023.000000	2046.000000
32.380001	0.093700	55.376637	18.081522	11.409335	10.451635	15.434142	0.000000	-10.000000	0.000000	-4.700000	1116.166626	1023.000000	1023.000000	2046.000000
32.400002	0.094103	55.614697	18.259230	11.108687	10.530680	15.716098	0.000000	-10.000000	0.000000	-4.900000	1114.666626	1023.000000	1023.000000	2046.000000
32.419998	0.093561	55.294788	18.153149	11.256480	10.645585	15.239575	0.000000	-10.000000	-0.008333	-4.966667	1113.000000	1023.000000	1023.000000	2046.000000
32.439999	0.093384	55.189674	17.882025	11.340943	10.706052	15.260654	0.000000	-10.000000	-0.008333	-4.983334	1111.333374	1023.000000	1023.000000	2046.000000
32.459999	0.093681	55.365204	18.197056	11.146384	10.465386	15.556376	0.000000	-10.000000	-0.008333	-5.083333	1109.666626	1023.000000	1023.000000	2046.000000
32.480000	0.094206	55.675552	18.397335	10.913209	10.575965	15.789042	0.000000	-10.000000	0.000000	-5.166667	1108.000000	1023.000000	1023.000000	2046.000000
32.500000	0.093728	55.393112	18.231831	11.142567	10.772693	15.246022	0.000000	-10.000000	-0.008333	-4.950000	1106.333374	1023.000000	1023.000000	2046.000000
32.520000	0.093609	55.323158	18.026535	11.198090	10.750018	15.348516	0.000000	-10.000000	-0.016667	-4.466667	1104.666626	1023.000000	1023.000000	2046.000000
32.540001	0.093992	55.549099	18.380220	11.045553	10.477752	15.645576	0.000000	-10.000000	-0.033333	-3.950000	1103.000000	1023.000000	1023.000000	2046.000000
32.560001	0.094442	55.815228	18.371210	10.946538	10.750098	15.747380	0.000000	-10.000000	-0.041667	-3.666667	1101.666626	1023.000000	1023.000000	2046.000000
32.580002	0.093992	55.549210	18.204451	11.156848	10.878695	15.309216	0.000000	-10.000000	-0.050000	-3.516667	1100.500000	1023.000000	1023.000000	2046.000000
32.599998	0.094003	55.556011	18.110222	11.253306	10.795944	15.396540	0.000000	-10.000000	-0.033333	-3.400000	1099.333374	1023.000000	1023.000000	2046.000000
32.619999	0.094633	55.927822	18.515118	11.063673	10.575017	15.774014	0.000000	-10.000000	-0.016667	-3.300000	1098.166626	1023.000000	1023.000000	2046.000000
32.639999	0.095488	56.433174	18.584303	11.059374	10.886965	15.902534	0.000000	-10.000000	-0.008333	-3.183333	1097.000000	1023.000000	1023.000000	2046.000000
32.660000	0.095499	56.439827	18.502176	11.403302	11.051441	15.482908	0.000000	-10.000000	-0.016667	-3.116667	1096.333374	1023.000000	1023.000000	2046.000000
32.680000	0.095727	56.574772	18.313505	11.463387	11.112440	15.685439	0.000000	-10.000000	-0.016667	-2.966667	1095.333374	1023.000000	1023.000000	2046.000000
32.700001	0.096035	56.756432	18.644804	11.358209	10.789554	15.963866	0.000000	-10.000000	-0.008333	-3.033333	1094.333374	1023.000000	1023.000000	2046.000000
32.720001	0.096554	57.063553	18.735832	11.324600	10.939390	16.063730	0.000000	-10.000000	0.000000	-3.116667	1093.000000	1023.000000	1023.000000	2046.000000
32.740002	0.096272	56.896816	18.544943	11.568183	11.102655	15.681035	0.000000	-10.000000	0.000000	-3.183333	1092.000000	1023.000000	1023.000000	2046.000000
32.759998	0.095845	56.644482	18.227360	11.674568	10.928458	15.814095	0.000000	-10.000000	-0.008333	-2.950000	1091.000000	1023.000000	1023.000000	2046.000000
32.779999	0.095873	56.660950	18.469698	11.601534	10.488132	16.101583	0.000000	-10.000000	-0.008333	-2.700000	1090.000000	1023.000000	1023.000000	2046.000000
32.799999	0.095547	56.468281	18.217634	11.635616	10.757590	15.857443	0.000000	-10.000000	-0.025000	-2.550000	1089.000000	1023.000000	1023.000000	2046.000000
32.820000	0.094615	55.917297	17.849771	11.821132	10.778037	15.468358	0.000000	-10.000000	-0.025000	-2.416667	1088.000000	1023.000000	1023.000000	2046.000000
32.840000	0.094344	55.757313	17.874413	11.678620	10.486461	15.717819	0.000000	-10.000000	-0.033333	-2.483333	1087.166626	1023.000000	1023.000000	2046.000000
32.860001	0.093892	55.490143	17.896364	11.424314	10.358536	15.810928	0.000000	-10.000000	-0.033333	-2.733333	1086.333374	1023.000000	1023.000000	2046.000000
32.880001	0.091866	54.292870	17.309904	11.567171	10.422175	14.993620	0.000000	-10.000000	-0.033333	-2.400000	1085.500000	1023.000000	1023.000000	2046.000000
32.900002	0.089784	53.062550	16.675388	11.560987	10.100561	14.725614	0.000000	-10.000000	-0.033333	-1.483333	1084.666626	1023.000000	1023.000000	2046.000000
32.919998	0.088695	52.418781	16.703787	11.341567	9.562153	14.811276	0.000000	-10.000000	-0.033333	-0.383333	1084.166626	1023.000000	1023.000000	2046.000000
32.939999	0.088220	52.138229	16.469183	11.326900	9.727670	14.614476	0.000000	-10.000000	-0.033333	0.000000	1084.000000	1023.000000	1023.000000	2046.000000
32.959999	0.087228	51.551804	16.194773	11.667733	9.664359	14.024939	0.000000	-10.000000	-0.041667	0.000000	1084.000000	1023.000000	1023.000000	2046.000000
32.980000	0.087050	51.446301	16.001970	11.800508	9.423386	14.220435	0.000000	-10.000000	-0.033333	0.000000	1084.000000	1023.000000	1023.000000	2046.000000
33.000000	0.087312	51.601437	16.250986	11.787281	9.175562	14.387608	0.000000	-10.000000	-0.033333	-0.266667	1084.000000	1023.000000	1023.000000	2046.000000
33.020000	0.086900	51.357708	16.037533	12.074075	9.418344	13.827755	0.000000	-10.000000	-0.025000	-1.016667	1084.000000	1023.000000	1023.000000	2046.000000
33.040001	0.086604	51.182850	15.747297	12.254374	9.392292	13.788889	0.000000	-10.000000	-0.025000	-2.116667	1083.833374	1023.000000	1023.000000	2046.000000
33.060001	0.086872	51.341259	16.183191	12.115944	8.955236	14.086890	0.000000	-10.000000	-0.025000	-3.133333	1083.333374	1023.000000	1023.000000	2046.000000
33.080002	0.087102	51.477406	16.171186	12.093502	9.271095	13.941621	0.000000	-10.000000	-0.016667	-3.716667	1082.333374	1023.000000	1023.000000	2046.000000
33.099998	0.086823	51.312595	16.112442	12.159270	9.413571	13.627313	0.000000	-10.000000	-0.008333	-4.233334	1081.000000	1023.000000	1023.000000	2046.000000
33.119999	0.087178	51.522308	16.146572	12.136926	9.313707	13.925102	0.000000	-10.000000	0.000000	-4.866667	1079.500000	1023.000000	1023.000000	2046.000000
33.139999	0.088100	52.067242	16.635002	11.957715	9.130387	14.344137	0.000000	-10.000000	0.000000	-5.433333	1078.000000	1023.000000	1023.000000	2046.000000
33.160000	0.088373	52.228188	16.603649	12.079080	9.492915	14.052545	0.000000	-10.000000	-0.008333	-5.733334	1076.333374	1023.000000	1023.000000	2046.000000
33.180000	0.088237	52.148121	16.406933	12.175852	9.667041	13.898293	0.000000	-10.000000	-0.016667	-5.600000	1074.500000	1023.000000	1023.000000	2046.000000
33.200001	0.088404	52.246780	16.574270	12.006708	9.462384	14.203418	0.000000	-10.000000	-0.016667	-5.350000	1072.500000	1023.000000	1023.000000	2046.000000
33.220001	0.088848	52.509422	16.834009	11.711733	9.541271	14.422409	0.000000	-10.000000	-0.008333	-5.166667	1070.500000	1023.000000	1023.000000	2046.000000
33.240002	0.088085	52.058453	16.635628	11.681233	9.820731	13.920859	0.000000	-10.000000	0.000000	-5.183333	1068.666626	1023.000000	1023.000000	2046.000000
33.259998	0.087678	51.817741	16.582876	11.434663	9.600216	14.199987	0.000000	-10.000000	0.000000	-5.366667	1067.000000	1023.000000	1023.000000	2046.000000
33.279999	0.087838	51.912285	16.851046	11.033638	9.562787	14.464814	0.000000	-10.000000	0.000000	-5.483334	1065.333374	1023.000000	1023.000000	2046.000000
33.299999	0.086836	51.320221	16.640005	11.010594	9.753665	13.915955	0.000000	-10.000000	0.000000	-5.616667	1063.500000	1023.000000	1023.000000	2046.000000
33.320000	0.086360	51.038589	16.512627	10.842478	9.552761	14.130726	0.000000	-10.000000	0.000000	-5.883334	1061.500000	1023.000000	1023.000000	2046.000000
33.340000	0.086601	51.181313	16.772255	10.492722	9.489024	14.427314	0.000000	-10.000000	0.000000	-6.316667	1059.500000	1023.000000	1023.000000	2046.000000
33.360001	0.085561	50.566269	16.554302	10.551412	9.631366	13.829186	0.000000	-10.000000	0.000000	-6.833333	1057.500000	1023.000000	1023.000000	2046.000000
33.380001	0.085518	50.541214	16.527924	10.428260	9.441856	14.143175	0.000000	-10.000000	0.000000	-7.333333	1055.166626	1023.000000	1023.000000	2046.000000
33.400002	0.085962	50.803497	16.735250	10.216019	9.489956	14.362272	0.000000	-10.000000	0.000000	-7.850000	1052.666626	1023.000000	1023.000000	2046.000000
33.419998	0.085279	50.399757	16.580666	10.335519	9.681438	13.802135	0.000000	-10.000000	0.016667	-8.350000	1050.000000	1023.000000	1023.000000	2046.000000
33.439999	0.085031	50.253220	16.410299	10.243301	9.597334	14.002283	0.000000	-10.000000	0.033333	-8.966667	1047.166626	1023.000000	1023.000000	2046.000000
33.459999	0.085378	50.458427	16.806734	9.989550	9.326590	14.335553	0.000000	-10.000000	0.050000	-9.500000	1044.166626	1023.000000	1023.000000	2046.000000
33.480000	0.084855	50.149208	16.660713	10.073642	9.586329	13.828524	0.000000	-10.000000	0.050000	-10.116667	1041.000000	1023.000000	1023.000000	2046.000000
33.500000	0.084320	49.833218	16.388729	10.112482	9.516082	13.815924	0.000000	-10.000000	0.050000	-10.450000	1037.666626	1023.000000	1023.000000	2046.000000
33.520000	0.084667	50.038174	16.700817	9.847437	9.285988	14.203931	0.000000	-10.000000	0.050000	-10.766666	1034.166626	1023.000000	1023.000000	2046.000000
33.540001	0.084100	49.703270	16.572784	9.955153	9.502067	13.673265	0.000000	-10.000000	0.050000	-10.866667	1029.166626	1023.000000	1023.000000	2046.000000
33.560001	0.083566	49.387375	16.271191	9.993343	9.441414	13.681425	0.000000	-10.000000	0.050000	-10.983334	1025.500000	1023.000000	1023.000000	2046.000000
33.580002	0.083651	49.437767	16.589775	9.799968	9.103234	13.944789	0.000000	-10.000000	0.050000	-11.150000	1021.833313	1023.000000	1023.000000	2046.000000
33.599998	0.083229	49.188160	16.453218	9.879803	9.350859	13.504278	0.000000	-10.000000	0.050000	-11.216666	1019.500000	1023.000000	1023.000000	2046.000000
33.619999	0.082546	48.784935	16.160662	9.895144	9.298278	13.430853	0.000000	-10.000000	0.050000	-11.366667	1015.833313	1023.000000	1023.000000	2046.000000
33.639999	0.082576	48.802444	16.432917	9.679313	8.933901	13.756313	0.000000	-10.000000	0.058333	-11.500000	1012.000000	1023.000000	1023.000000	2046.000000
33.660000	0.082452	48.728985	16.391092	9.721478	9.159863	13.456550	0.000000	-10.000000	0.058333	-11.733334	1008.000000	1023.000000	1023.000000	2046.000000
33.680000	0.081722	48.297993	16.250990	9.767225	9.173227	13.106551	0.000000	-10.000000	0.066667	-12.000000	1004.000000	1023.000000	1023.000000	2046.000000
33.700001	0.081666	48.264881	16.167288	9.829443	8.990322	13.277829	0.000000	-10.000000	0.066667	-12.366667	1000.000000	1023.000000	1023.000000	2046.000000
33.720001	0.082139	48.544075	16.321102	9.838961	8.900048	13.483961	0.000000	-10.000000	0.075000	-12.983334	996.000000	1023.000000	1023.000000	2046.000000
33.740002	0.081333	48.068062	16.171371	9.956355	8.970285	12.970050	0.000000	-10.000000	0.091667	-13.633333	991.666687	1023.000000	1023.000000	2046.000000
33.759998	0.080335	47.478008	15.729877	9.962099	8.891732	12.894300	0.000000	-10.000000	0.116667	-14.266666	987.166687	1023.000000	1023.000000	2046.000000
33.779999	0.080080	47.327404	15.854104	9.825621	8.506068	13.141612	0.000000	-10.000000	0.141667	-14.633333	984.000000	1023.000000	1023.000000	2046.000000
33.799999	0.080243	47.423405	15.798399	9.937701	8.778086	12.909221	0.000000	-10.000000	0.133333	-14.800000	979.166687	1023.000000	1023.000000	2046.000000
33.820000	0.079417	46.935547	15.516741	10.065789	8.706732	12.646287	0.000000	-10.000000	0.116667	-14.800000	974.166687	1023.000000	1023.000000	2046.000000
33.840000	0.078848	46.599262	15.213356	10.280344	8.313632	12.791928	0.000000	-10.000000	0.116667	-14.966667	967.500000	1023.000000	1023.000000	2046.000000
33.860001	0.078081	46.145779	15.011442	10.251207	8.039085	12.844043	0.000000	-10.000000	0.133333	-15.216667	962.500000	1023.000000	1023.000000	2046.000000
33.880001	0.076506	45.215214	14.722972	10.255249	7.930630	12.306362	0.000000	-10.000000	0.150000	-15.650000	957.500000	1023.000000	1023.000000	2046.000000
33.900002	0.074754	44.179321	14.150854	10.218355	7.837405	11.972708	0.000000	-10.000000	0.158333	-16.033333	952.333313	1023.000000	1023.000000	2046.000000
33.919998	0.073240	43.284882	13.878942	10.131424	7.333826	11.940690	0.000000	-10.000000	0.175000	-16.683332	947.000000	1023.000000	1023.000000	2046.000000
33.939999	0.071829	42.450661	13.425198	10.143152	7.093132	11.789180	0.000000	-10.000000	0.183333	-17.183332	941.333313	1023.000000	1023.000000	2046.000000
33.959999	0.068978	40.766029	12.798310	10.260932	6.713326	10.993459	0.000000	-10.000000	0.191667	-17.583334	935.500000	1023.000000	1023.000000	2046.000000
33.980000	0.065990	39.000305	11.813617	10.341104	6.362897	10.482690	0.000000	-10.000000	0.200000	-18.133333	929.500000	1023.000000	1023.000000	2046.000000
34.000000	0.063955	37.797413	11.445853	10.353101	5.706244	10.292216	0.000000	-10.000000	0.208333	-18.616667	923.500000	1023.000000	1023.000000	2046.000000
34.020000	0.062968	37.213844	11.139757	10.566572	5.586075	9.921441	0.000000	-10.000000	0.208333	-19.016666	917.500000	1023.000000	1023.000000	2046.000000
34.040001	0.061309	36.233356	10.813726	10.738050	5.403528	9.278053	0.000000	-10.000000	0.200000	-19.033333	911.166687	1023.000000	1023.000000	2046.000000
34.060001	0.059607	35.227859	10.291393	10.881568	5.075408	8.979492	0.000000	-10.000000	0.216667	-19.400000	904.833313	1023.000000	1023.000000	2046.000000
34.080002	0.059339	35.069530	10.301308	10.979493	4.810988	8.977742	0.000000	-10.000000	0.250000	-20.166668	898.166687	1023.000000	1023.000000	2046.000000
34.099998	0.058611	34.639053	10.186066	11.118972	4.870120	8.463896	0.000000	-10.000000	0.300000	-21.116667	891.500000	1023.000000	1023.000000	2046.000000
34.119999	0.057094	33.742336	9.732202	11.162181	4.761294	8.086660	0.000000	-10.000000	0.341667	-22.150002	884.333313	1023.000000	1023.000000	2046.000000
34.139999	0.056335	33.294243	9.815751	11.033515	4.295881	8.149095	0.000000	-10.000000	0.383333	-23.250000	877.000000	1023.000000	1023.000000	2046.000000
34.160000	0.056363	33.310463	9.800546	11.022770	4.539412	7.947735	0.000000	-10.000000	0.416667	-24.383333	869.166687	1023.000000	1023.000000	2046.000000
34.180000	0.055480	32.788731	9.804131	10.936398	4.433993	7.614209	0.000000	-10.000000	0.458333	-25.400000	861.166687	1023.000000	1023.000000	2046.000000
34.200001	0.054581	32.257507	9.616182	10.874819	4.257992	7.508515	0.000000	-10.000000	0.466667	-26.183334	852.666687	1023.000000	1023.000000	2046.000000
34.220001	0.054710	32.333797	9.683280	10.746043	4.179450	7.725023	0.000000	-10.000000	0.475000	-26.716667	844.000000	1023.000000	1023.000000	2046.000000
34.240002	0.054173	32.016037	9.538937	10.805563	4.349286	7.322252	0.000000	-10.000000	0.466667	-26.900000	835.000000	1023.000000	1023.000000	2046.000000
34.259998	0.052643	31.112173	9.170174	10.617372	4.242323	7.082304	0.000000	-10.000000	0.475000	-26.916666	829.000000	1023.000000	1023.000000	2046.000000
34.279999	0.051432	30.396242	9.041542	10.354484	3.905788	7.094429	0.000000	-10.000000	0.475000	-26.799999	820.000000	1023.000000	1023.000000	2046.000000
34.299999	0.051371	30.360069	8.904058	10.282477	4.125743	7.047791	0.000000	-10.000000	0.475000	-26.466667	811.166687	1023.000000	1023.000000	2046.000000
34.320000	0.050118	29.619442	8.876418	10.070029	4.030825	6.642170	0.000000	-10.000000	0.466667	-26.033333	799.500000	1023.000000	1023.000000	2046.000000
34.340000	0.048273	28.529135	8.420101	9.781111	3.807463	6.520458	0.000000	-10.000000	0.458333	-25.700001	793.833313	1023.000000	1023.000000	2046.000000
34.360001	0.047746	28.218069	8.431664	9.489931	3.604708	6.691764	0.000000	-10.000000	0.450000	-25.283333	785.333313	1023.000000	1023.000000	2046.000000
34.380001	0.046956	27.750772	8.361143	9.405145	3.705815	6.278670	0.000000	-10.000000	0.450000	-24.966667	779.666687	1023.000000	1023.000000	2046.000000
34.400002	0.045077	26.640726	7.954002	9.064870	3.528839	6.093014	0.000000	-10.000000	0.425000	-24.483334	771.000000	1023.000000	1023.000000	2046.000000
34.419998	0.044083	26.053160	7.877885	8.787224	3.175611	6.212439	0.000000	-10.000000	0.391667	-24.033333	762.833313	1023.000000	1023.000000	2046.000000
34.439999	0.044063	26.041281	7.725321	8.834667	3.444837	6.036456	0.000000	-10.000000	0.350000	-23.300001	752.166687	1023.000000	1023.000000	2046.000000
34.459999	0.042811	25.301409	7.629190	8.628208	3.275415	5.768595	0.000000	-10.000000	0.333333	-22.733334	744.500000	1023.000000	1023.000000	2046.000000
34.480000	0.041132	24.308952	7.352150	8.312485	2.918570	5.725748	0.000000	-10.000000	0.333333	-22.400002	739.333313	1023.000000	1023.000000	2046.000000
34.500000	0.041157	24.324072	7.218379	8.260974	3.143974	5.700747	0.000000	-10.000000	0.375000	-23.933334	731.166687	1023.000000	1023.000000	2046.000000
34.520000	0.040066	23.678947	7.250829	8.038976	3.006107	5.383037	0.000000	-10.000000	0.433333	-25.433334	720.000000	1023.000000	1023.000000	2046.000000
34.540001	0.038119	22.528059	6.907140	7.739957	2.653562	5.227400	0.000000	-10.000000	0.483333	-27.100000	708.500000	1023.000000	1023.000000	2046.000000
34.560001	0.038005	22.461197	6.760740	7.648125	2.754093	5.298239	0.000000	-10.000000	0.500000	-27.166668	699.500000	1023.000000	1023.000000	2046.000000
34.580002	0.037371	22.086140	6.804507	7.595099	2.738486	4.948049	0.000000	-10.000000	0.491667	-27.216667	690.500000	1023.000000	1023.000000	2046.000000
34.599998	0.035974	21.260927	6.421875	7.359196	2.656450	4.823407	0.000000	-10.000000	0.491667	-27.100000	681.500000	1023.000000	1023.000000	2046.000000
34.619999	0.034528	20.405846	6.229557	7.069763	2.264198	4.842328	0.000000	-10.000000	0.491667	-27.000000	675.500000	1023.000000	1023.000000	2046.000000
34.639999	0.034438	20.352573	6.045734	7.142745	2.460763	4.703332	0.000000	-10.000000	0.491667	-26.883333	669.500000	1023.000000	1023.000000	2046.000000
34.660000	0.033729	19.933718	6.071380	7.028447	2.412790	4.421101	0.000000	-10.000000	0.491667	-26.833334	663.500000	1023.000000	1023.000000	2046.000000
34.680000	0.031816	18.803099	5.668653	6.682652	2.129285	4.322509	0.000000	-10.000000	0.483333	-26.550001	651.666687	1023.000000	1023.000000	2046.000000
34.700001	0.031203	18.440918	5.481112	6.552592	2.041626	4.365588	0.000000	-10.000000	0.483333	-26.200001	639.833313	1023.000000	1023.000000	2046.000000
34.720001	0.030954	18.293888	5.495147	6.596311	2.186797	4.015633	0.000000	-10.000000	0.475000	-25.833334	631.000000	1023.000000	1023.000000	2046.000000
34.740002	0.028859	17.055914	5.239764	6.249949	1.703758	3.862442	0.000000	-10.000000	0.475000	-25.816668	625.166687	1023.000000	1023.000000	2046.000000
34.759998	0.028595	16.899393	4.968576	6.139338	1.877528	3.913950	0.000000	-10.000000	0.466667	-25.916668	616.500000	1023.000000	1023.000000	2046.000000
34.779999	0.028603	16.904257	5.082562	6.253759	1.977595	3.590340	0.000000	-10.000000	0.458333	-25.983334	605.000000	1023.000000	1023.000000	2046.000000
34.799999	0.027047	15.985054	4.863753	5.919959	1.573341	3.628000	0.000000	-10.000000	0.450000	-25.933332	596.333313	1023.000000	1023.000000	2046.000000
34.820000	0.026827	15.854712	4.574439	5.898625	1.690859	3.690790	0.000000	-10.000000	0.441667	-25.750000	590.666687	1023.000000	1023.000000	2046.000000
34.840000	0.026462	15.638774	4.561502	5.892857	1.797019	3.387397	0.000000	-10.000000	0.441667	-25.400000	584.833313	1023.000000	1023.000000	2046.000000
34.860001	0.024566	14.518780	4.240966	5.502636	1.468790	3.306388	0.000000	-10.000000	0.408333	-24.633333	573.666687	1023.000000	1023.000000	2046.000000
34.880001	0.023480	13.876910	3.999518	5.136079	1.283790	3.457524	0.000000	-10.000000	0.383333	-24.016666	565.333313	1023.000000	1023.000000	2046.000000
34.900002	0.023742	14.031772	3.944638	5.392928	1.610269	3.083936	0.000000	-10.000000	0.350000	-23.533333	557.333313	1023.000000	1023.000000	2046.000000
34.919998	0.023440	13.853013	3.921184	5.404200	1.429689	3.097941	0.000000	-10.000000	0.350000	-23.433334	552.000000	1023.000000	1023.000000	2046.000000
34.939999	0.021328	12.604665	3.594263	5.148379	0.811477	3.050547	0.000000	-10.000000	0.350000	-23.400000	541.500000	1023.000000	1023.000000	2046.000000
34.959999	0.020416	12.066046	3.089916	5.191416	0.945835	2.838878	0.000000	-10.000000	0.350000	-23.433334	533.666687	1023.000000	1023.000000	2046.000000
34.980000	0.019320	11.418325	3.043482	4.989361	0.877824	2.507659	0.000000	-10.000000	0.350000	-23.433334	523.333313	1023.000000	1023.000000	2046.000000
35.000000	0.017319	10.235501	2.560634	4.604297	0.751656	2.318915	0.000000	-10.000000	0.350000	-23.366667	518.166687	1023.000000	1023.000000	2046.000000
35.020000	0.014950	8.835740	2.303122	4.231305	0.099253	2.202060	0.000000	-10.000000	0.350000	-23.300001	510.333344	1023.000000	1023.000000	2046.000000
35.040001	0.014390	8.504547	1.790098	4.387671	0.342189	1.984590	0.000000	-10.000000	0.350000	-22.983334	505.000000	1023.000000	1023.000000	2046.000000
35.060001	0.013339	7.883198	1.609335	4.363011	0.208409	1.702442	0.000000	-10.000000	0.341667	-22.500000	497.333344	1023.000000	1023.000000	2046.000000
35.080002	0.010622	6.277448	1.136464	3.995456	-0.327463	1.472992	0.000000	-10.000000	0.333333	-22.000000	489.833344	1023.000000	1023.000000	2046.000000
35.099998	0.008752	5.172357	0.674695	3.781042	-0.622702	1.339322	0.000000	-10.000000	0.325000	-21.900002	482.666656	1023.000000	1023.000000	2046.000000
35.119999	0.008427	4.980262	0.502573	4.036397	-0.428770	0.870063	0.000000	-10.000000	0.325000	-21.933334	475.333344	1023.000000	1023.000000	2046.000000
35.139999	0.007069	4.177694	0.366735	3.800195	-0.768078	0.778842	0.000000	-10.000000	0.316667	-21.900002	468.000000	1023.000000	1023.000000	2046.000000
35.160000	0.005165	3.052477	0.014293	3.470614	-1.213931	0.781501	0.000000	-10.000000	0.325000	-21.783335	460.666656	1023.000000	1023.000000	2046.000000
35.180000	0.005121	3.026319	-0.361773	3.776582	-0.822755	0.434266	0.000000	-10.000000	0.325000	-21.733334	453.333344	1023.000000	1023.000000	2046.000000
35.200001	0.004884	2.886286	-0.240192	3.724398	-0.896096	0.298176	0.000000	-10.000000	0.325000	-21.650002	443.666656	1023.000000	1023.000000	2046.000000
35.220001	0.003038	1.795512	-0.510334	3.284170	-1.259557	0.281232	0.000000	-10.000000	0.308333	-21.566668	436.333344	1023.000000	1023.000000	2046.000000
35.240002	0.002110	1.246797	-0.673666	3.009255	-1.423460	0.334669	0.000000	-10.000000	0.308333	-21.483334	429.166656	1023.000000	1023.000000	2046.000000
35.259998	0.002623	1.550333	-0.631040	3.219594	-1.074168	0.035946	0.000000	-10.000000	0.316667	-21.450001	424.333344	1023.000000	1023.000000	2046.000000
35.279999	0.002231	1.318242	-0.625577	2.969676	-1.089869	0.064012	0.000000	-10.000000	0.316667	-21.450001	414.833344	1023.000000	1023.000000	2046.000000
35.299999	0.000569	0.336176	-0.745926	2.497539	-1.598515	0.183077	0.000000	-10.000000	0.308333	-21.416668	407.666656	1023.000000	1023.000000	2046.000000
35.320000	0.000650	0.383887	-1.073457	2.688257	-1.181319	-0.049593	0.000000	-10.000000	0.300000	-21.133333	400.666656	1023.000000	1023.000000	2046.000000
35.340000	0.000673	0.397664	-0.989692	2.557414	-1.085882	-0.084176	0.000000	-10.000000	0.300000	-20.733334	396.000000	1023.000000	1023.000000	2046.000000
35.360001	-0.001534	-0.906365	-1.124480	1.945387	-1.659546	-0.067727	0.000000	-10.000000	0.283333	-20.299999	389.000000	1023.000000	1023.000000	2046.000000
35.380001	-0.001966	-1.161811	-1.570047	1.803703	-1.310255	-0.085212	0.000000	-10.000000	0.283333	-20.200001	382.166656	1023.000000	1023.000000	2046.000000
35.400002	-0.001939	-1.145967	-1.397817	1.688328	-1.204926	-0.231552	0.000000	-10.000000	0.266667	-20.066668	375.333344	1023.000000	1023.000000	2046.000000
35.419998	-0.004071	-2.405958	-1.632296	1.082508	-1.637470	-0.218701	0.000000	-10.000000	0.266667	-19.866667	368.666656	1023.000000	1023.000000	2046.000000
35.439999	-0.005477	-3.236695	-1.872246	0.625859	-1.883708	-0.106600	0.000000	-10.000000	0.266667	-19.683334	362.000000	1023.000000	1023.000000	2046.000000
35.459999	-0.005782	-3.417121	-2.077493	0.717858	-1.599603	-0.457883	0.000000	-10.000000	0.250000	-19.433334	355.500000	1023.000000	1023.000000	2046.000000
35.480000	-0.006272	-3.706843	-2.050971	0.439946	-1.635772	-0.460046	0.000000	-10.000000	0.233333	-19.266666	349.000000	1023.000000	1023.000000	2046.000000
35.500000	-0.008593	-5.078207	-2.272136	-0.168099	-2.256505	-0.381467	0.000000	-10.000000	0.200000	-19.033335	342.666656	1023.000000	1023.000000	2046.000000
35.520000	-0.009154	-5.410058	-2.644889	-0.200527	-2.070870	-0.493772	0.000000	-10.000000	0.200000	-19.066668	336.166656	1023.000000	1023.000000	2046.000000
35.540001	-0.009101	-5.378892	-2.613513	-0.152369	-1.893858	-0.719152	0.000000	-10.000000	0.200000	-19.050001	327.666656	1023.000000	1023.000000	2046.000000
35.560001	-0.010332	-6.106255	-2.746666	-0.525596	-2.145396	-0.688597	0.000000	-10.000000	0.200000	-19.066668	321.166656	1023.000000	1023.000000	2046.000000
35.580002	-0.011797	-6.971959	-2.970502	-1.017539	-2.511166	-0.472752	0.000000	-10.000000	0.200000	-18.883333	314.833344	1023.000000	1023.000000	2046.000000
35.599998	-0.011984	-7.082454	-3.163557	-0.806535	-2.225926	-0.886436	0.000000	-10.000000	0.200000	-18.666666	310.666656	1023.000000	1023.000000	2046.000000
35.619999	-0.011757	-6.948512	-3.078185	-0.912304	-2.070987	-0.887037	0.000000	-10.000000	0.200000	-18.450001	304.500000	1023.000000	1023.000000	2046.000000
35.639999	-0.013541	-8.002986	-3.146277	-1.429687	-2.606837	-0.820184	0.000000	-10.000000	0.200000	-18.333334	298.500000	1023.000000	1023.000000	2046.000000
35.660000	-0.014400	-8.510563	-3.462383	-1.639315	-2.624593	-0.784271	0.000000	-10.000000	0.200000	-18.250000	292.500000	1023.000000	1023.000000	2046.000000
35.680000	-0.014328	-8.467735	-3.515158	-1.444378	-2.408396	-1.099802	0.000000	-10.000000	0.200000	-18.066668	286.500000	1023.000000	1023.000000	2046.000000
35.700001	-0.014289	-8.444578	-3.508877	-1.554021	-2.314708	-1.066972	0.000000	-10.000000	0.191667	-17.800001	280.500000	1023.000000	1023.000000	2046.000000
35.720001	-0.015992	-9.451208	-3.590998	-2.054353	-2.843318	-0.962538	0.000000	-10.000000	0.191667	-17.516666	274.500000	1023.000000	1023.000000	2046.000000
35.740002	-0.016711	-9.875921	-3.971144	-2.154231	-2.754642	-0.995905	0.000000	-10.000000	0.191667	-17.333334	268.500000	1023.000000	1023.000000	2046.000000
35.759998	-0.016322	-9.646329	-3.841564	-1.952888	-2.604181	-1.247697	0.000000	-10.000000	0.191667	-17.166666	262.500000	1023.000000	1023.000000	2046.000000
35.779999	-0.016982	-10.036459	-3.900786	-2.201696	-2.707788	-1.226190	0.000000	-10.000000	0.175000	-17.150000	256.666656	1023.000000	1023.000000	2046.000000
35.799999	-0.018521	-10.945863	-4.062158	-2.696851	-3.156657	-1.030196	0.000000	-10.000000	0.175000	-16.866667	251.000000	1023.000000	1023.000000	2046.000000
35.820000	-0.018757	-11.085253	-4.419509	-2.512721	-2.836901	-1.316122	0.000000	-10.000000	0.175000	-16.883333	245.333328	1023.000000	1023.000000	2046.000000
35.840000	-0.018216	-10.765859	-4.254002	-2.468788	-2.677150	-1.365920	0.000000	-10.000000	0.183333	-16.900000	239.833328	1023.000000	1023.000000	2046.000000
35.860001	-0.019463	-11.502742	-4.302996	-2.825536	-3.043213	-1.330997	0.000000	-10.000000	0.175000	-17.000000	234.166672	1023.000000	1023.000000	2046.000000
35.880001	-0.020105	-11.882085	-4.578048	-3.016731	-3.085907	-1.201399	0.000000	-10.000000	0.166667	-16.916668	228.500000	1023.000000	1023.000000	2046.000000
35.900002	-0.019488	-11.517587	-4.655545	-2.664560	-2.689605	-1.507878	0.000000	-10.000000	0.166667	-16.766668	222.833328	1023.000000	1023.000000	2046.000000
35.919998	-0.019389	-11.458762	-4.583279	-2.764796	-2.706554	-1.404133	0.000000	-10.000000	0.158333	-16.833334	217.166672	1023.000000	1023.000000	2046.000000
35.939999	-0.020981	-12.399987	-4.614956	-3.332114	-3.285822	-1.167094	0.000000	-10.000000	0.166667	-16.816668	211.500000	1023.000000	1023.000000	2046.000000
35.959999	-0.021301	-12.588754	-5.008062	-3.215593	-2.996841	-1.368257	0.000000	-10.000000	0.150000	-16.633333	205.833328	1023.000000	1023.000000	2046.000000
35.980000	-0.021265	-12.567475	-5.029980	-3.087629	-2.905194	-1.544673	0.000000	-10.000000	0.150000	-16.283333	200.333328	1023.000000	1023.000000	2046.000000
36.000000	-0.021480	-12.694862	-5.190132	-3.048543	-2.955922	-1.500266	0.000000	-10.000000	0.141667	-15.933333	195.000000	1023.000000	1023.000000	2046.000000
36.020000	-0.023103	-13.653608	-5.357034	-3.375587	-3.511041	-1.409946	0.000000	-10.000000	0.150000	-15.650001	189.666672	1023.000000	1023.000000	2046.000000
36.040001	-0.024517	-14.489502	-5.794919	-3.581555	-3.618780	-1.494247	0.000000	-10.000000	0.150000	-15.533334	184.333328	1023.000000	1023.000000	2046.000000
36.060001	-0.025060	-14.810493	-6.072561	-3.392507	-3.439803	-1.905622	0.000000	-10.000000	0.150000	-15.400001	179.166672	1023.000000	1023.000000	2046.000000
36.080002	-0.025134	-14.854315	-6.070671	-3.413059	-3.391672	-1.978912	0.000000	-10.000000	0.150000	-15.283334	174.000000	1023.000000	1023.000000	2046.000000
36.099998	-0.026467	-15.641881	-6.380992	-3.645298	-3.587851	-2.027740	0.000000	-10.000000	0.133333	-14.850000	169.000000	1023.000000	1023.000000	2046.000000
36.119999	-0.028707	-16.965673	-6.810197	-3.955499	-4.162462	-2.037515	0.000000	-10.000000	0.100000	-14.300000	164.000000	1023.000000	1023.000000	2046.000000
36.139999	-0.029926	-17.686499	-7.473192	-3.603966	-3.993432	-2.615910	0.000000	-10.000000	0.066667	-13.433333	159.166672	1023.000000	1023.000000	2046.000000
36.160000	-0.030154	-17.821253	-7.542656	-3.524326	-4.052094	-2.702175	0.000000	-10.000000	0.050000	-12.616667	154.500000	1023.000000	1023.000000	2046.000000
36.180000	-0.032252	-19.061127	-7.650152	-3.836013	-4.757463	-2.817499	0.000000	-10.000000	0.050000	-11.800000	150.166672	1023.000000	1023.000000	2046.000000
36.200001	-0.033249	-19.650278	-8.133028	-3.799848	-4.728367	-2.989035	0.000000	-10.000000	0.050000	-11.366667	146.333328	1023.000000	1023.000000	2046.000000
36.220001	-0.033022	-19.516191	-8.151061	-3.429244	-4.601681	-3.334205	0.000000	-10.000000	0.050000	-11.200000	142.666672	1023.000000	1023.000000	2046.000000
36.240002	-0.032892	-19.438917	-8.146583	-3.383727	-4.611597	-3.297011	0.000000	-10.000000	0.050000	-11.100000	139.000000	1023.000000	1023.000000	2046.000000
36.259998	-0.034313	-20.279226	-8.196578	-3.770298	-5.171766	-3.140584	0.000000	-10.000000	0.050000	-11.000000	135.166672	1023.000000	1023.000000	2046.000000
36.279999	-0.034610	-20.454407	-8.662773	-3.494802	-4.820644	-3.476187	0.000000	-10.000000	0.050000	-10.850000	131.500000	1023.000000	1023.000000	2046.000000
36.299999	-0.033861	-20.011671	-8.463551	-3.324362	-4.672474	-3.551285	0.000000	-10.000000	0.041667	-10.700000	127.833336	1023.000000	1023.000000	2046.000000
36.320000	-0.034527	-20.405182	-8.279475	-3.594842	-5.007669	-3.523196	0.000000	-10.000000	0.033333	-10.583333	124.333336	1023.000000	1023.000000	2046.000000
36.340000	-0.035410	-20.927193	-8.525415	-3.955974	-5.036767	-3.409037	0.000000	-10.000000	0.025000	-10.516666	120.666664	1023.000000	1023.000000	2046.000000
36.360001	-0.034825	-20.581377	-8.409724	-3.763730	-4.745467	-3.662456	0.000000	-10.000000	0.025000	-10.550000	117.333336	1023.000000	1023.000000	2046.000000
36.380001	-0.034236	-20.233570	-8.210433	-3.834839	-4.643295	-3.545003	0.000000	-10.000000	0.033333	-10.383333	113.666664	1023.000000	1023.000000	2046.000000
36.400002	-0.035261	-20.839165	-8.128989	-4.358547	-5.092626	-3.259001	0.000000	-10.000000	0.033333	-10.050000	110.333336	1023.000000	1023.000000	2046.000000
36.419998	-0.035541	-21.004456	-8.557650	-4.228374	-4.691735	-3.526698	0.000000	-10.000000	0.025000	-9.600000	106.833336	1023.000000	1023.000000	2046.000000
36.439999	-0.034500	-20.389231	-8.301246	-4.228420	-4.455032	-3.404533	0.000000	-10.000000	0.016667	-9.216667	103.666664	1023.000000	1023.000000	2046.000000
36.459999	-0.035484	-20.970995	-8.042698	-4.747327	-4.957682	-3.223287	0.000000	-10.000000	0.008333	-8.866667	100.500000	1023.000000	1023.000000	2046.000000
36.480000	-0.036301	-21.453945	-8.498856	-4.853224	-4.676528	-3.425337	0.000000	-10.000000	0.008333	-8.550000	97.500000	1023.000000	1023.000000	2046.000000
36.500000	-0.035744	-21.124544	-8.323323	-4.909032	-4.464993	-3.427195	0.000000	-10.000000	0.000000	-8.200000	94.666664	1023.000000	1023.000000	2046.000000
36.520000	-0.036578	-21.617571	-8.051856	-5.377320	-4.896885	-3.291509	0.000000	-10.000000	0.000000	-7.850000	92.000000	1023.000000	1023.000000	2046.000000
36.540001	-0.037968	-22.438837	-8.512787	-5.732364	-4.856715	-3.336973	0.000000	-10.000000	0.000000	-7.566667	89.333336	1023.000000	1023.000000	2046.000000
36.560001	-0.037534	-22.182764	-8.480689	-5.730140	-4.600383	-3.371552	0.000000	-10.000000	0.000000	-7.366667	86.833336	1023.000000	1023.000000	2046.000000
36.580002	-0.037820	-22.351492	-8.251635	-5.945820	-4.839323	-3.314716	0.000000	-10.000000	0.000000	-7.416667	84.333336	1023.000000	1023.000000	2046.000000
36.599998	-0.039078	-23.095316	-8.447654	-6.337317	-5.113479	-3.196867	0.000000	-10.000000	0.000000	-7.516667	82.000000	1023.000000	1023.000000	2046.000000
36.619999	-0.039648	-23.431730	-8.774192	-6.185578	-4.892529	-3.579431	0.000000	-10.000000	0.000000	-7.633334	79.333336	1023.000000	1023.000000	2046.000000
36.639999	-0.038947	-23.017689	-8.635150	-6.190559	-4.747505	-3.444475	0.000000	-10.000000	0.000000	-7.533333	76.833336	1023.000000	1023.000000	2046.000000
36.660000	-0.039474	-23.329432	-8.426354	-6.497048	-5.102371	-3.303659	0.000000	-10.000000	0.000000	-7.383333	74.166664	1023.000000	1023.000000	2046.000000
36.680000	-0.040347	-23.844959	-8.604133	-6.817197	-5.221939	-3.201692	0.000000	-10.000000	0.000000	-7.283333	71.833336	1023.000000	1023.000000	2046.000000
36.700001	-0.040809	-24.117958	-9.000922	-6.656338	-4.877727	-3.582971	0.000000	-10.000000	0.000000	-7.250000	69.333336	1023.000000	1023.000000	2046.000000
36.720001	-0.039831	-23.539951	-8.779415	-6.620590	-4.713387	-3.426558	0.000000	-10.000000	0.000000	-7.116667	67.000000	1023.000000	1023.000000	2046.000000
36.740002	-0.040270	-23.799725	-8.500845	-6.943046	-5.096886	-3.258949	0.000000	-10.000000	0.000000	-6.950000	64.666664	1023.000000	1023.000000	2046.000000
36.759998	-0.041110	-24.296301	-8.657672	-7.174613	-5.235988	-3.228028	0.000000	-10.000000	0.000000	-6.783333	62.333332	1023.000000	1023.000000	2046.000000
36.779999	-0.041635	-24.606001	-9.023560	-6.976405	-4.972543	-3.633494	0.000000	-10.000000	0.000000	-6.683333	60.000000	1023.000000	1023.000000	2046.000000
36.799999	-0.040688	-24.046360	-8.876657	-6.998309	-4.756676	-3.414717	0.000000	-10.000000	0.000000	-6.550000	57.666668	1023.000000	1023.000000	2046.000000
36.820000	-0.040985	-24.222136	-8.593688	-7.239853	-5.101618	-3.286977	0.000000	-10.000000	0.000000	-6.316667	55.500000	1023.000000	1023.000000	2046.000000
36.840000	-0.041685	-24.635632	-8.696062	-7.428292	-5.249847	-3.261430	0.000000	-10.000000	-0.008333	-6.083333	53.500000	1023.000000	1023.000000	2046.000000
36.860001	-0.042284	-24.989788	-9.086017	-7.264507	-4.988407	-3.650857	0.000000	-10.000000	-0.016667	-5.900000	51.500000	1023.000000	1023.000000	2046.000000
36.880001	-0.041303	-24.410015	-8.974275	-7.228241	-4.746106	-3.461393	0.000000	-10.000000	-0.025000	-5.733334	49.500000	1023.000000	1023.000000	2046.000000
36.900002	-0.041116	-24.299780	-8.559489	-7.423233	-5.073056	-3.244002	0.000000	-10.000000	-0.025000	-5.533333	47.500000	1023.000000	1023.000000	2046.000000
36.919998	-0.041413	-24.474876	-8.559815	-7.587391	-5.188275	-3.139394	0.000000	-10.000000	-0.016667	-5.283333	45.500000	1023.000000	1023.000000	2046.000000
36.939999	-0.041797	-24.701790	-8.962692	-7.364208	-4.870688	-3.504202	0.000000	-10.000000	-0.008333	-5.016667	43.666668	1023.000000	1023.000000	2046.000000
36.959999	-0.041011	-24.237347	-8.904369	-7.302370	-4.714246	-3.316362	0.000000	-10.000000	-0.008333	-4.766667	42.000000	1023.000000	1023.000000	2046.000000
36.980000	-0.040574	-23.978941	-8.625149	-7.273196	-4.868628	-3.211969	0.000000	-10.000000	-0.008333	-4.550000	40.500000	1023.000000	1023.000000	2046.000000
37.000000	-0.041589	-24.579317	-8.654002	-7.691476	-5.209418	-3.024421	0.000000	-10.000000	-0.016667	-4.416667	39.000000	1023.000000	1023.000000	2046.000000
37.020000	-0.042769	-25.276436	-9.209815	-7.545618	-5.087456	-3.433547	0.000000	-10.000000	-0.008333	-4.250000	37.500000	1023.000000	1023.000000	2046.000000
37.040001	-0.042183	-24.930338	-9.338123	-7.265196	-4.924416	-3.402603	0.000000	-10.000000	-0.016667	-4.066667	36.000000	1023.000000	1023.000000	2046.000000
37.060001	-0.042112	-24.888208	-9.096933	-7.418608	-5.205362	-3.167306	0.000000	-10.000000	-0.016667	-3.950000	34.666668	1023.000000	1023.000000	2046.000000
37.080002	-0.043008	-25.417929	-9.146090	-7.637692	-5.523633	-3.110515	0.000000	-10.000000	-0.025000	-4.133333	33.333332	1023.000000	1023.000000	2046.000000
37.099998	-0.044145	-26.089457	-9.709866	-7.412277	-5.290874	-3.676439	0.000000	-10.000000	-0.025000	-4.350000	32.000000	1023.000000	1023.000000	2046.000000
37.119999	-0.043987	-25.996210	-9.866014	-7.337015	-5.161216	-3.631964	0.000000	-10.000000	-0.025000	-4.416667	30.500000	1023.000000	1023.000000	2046.000000
37.139999	-0.044077	-26.049786	-10.025369	-7.304610	-5.179866	-3.539942	0.000000	-10.000000	-0.033333	-4.033333	29.000000	1023.000000	1023.000000	2046.000000
37.160000	-0.045399	-26.830933	-9.981420	-7.422682	-5.863748	-3.563084	0.000000	-10.000000	-0.041667	-2.866667	27.666666	1023.000000	1023.000000	2046.000000
37.180000	-0.047200	-27.894943	-10.663329	-7.239935	-5.951620	-4.040061	0.000000	-10.000000	-0.050000	-1.466667	26.666666	1023.000000	1023.000000	2046.000000
37.200001	-0.048103	-28.428896	-11.111162	-6.971391	-5.857923	-4.488421	0.000000	-10.000000	-0.050000	-0.333333	26.166666	1023.000000	1023.000000	2046.000000
37.220001	-0.047629	-28.148928	-11.194199	-6.815943	-5.753270	-4.385516	0.000000	-10.000000	-0.050000	0.000000	26.000000	1023.000000	1023.000000	2046.000000
37.240002	-0.047646	-28.158937	-10.745069	-6.884784	-6.303270	-4.225814	0.000000	-10.000000	-0.050000	0.000000	26.000000	1023.000000	1023.000000	2046.000000
37.259998	-0.048108	-28.431873	-10.941651	-6.764252	-6.363413	-4.362556	0.000000	-10.000000	-0.050000	-0.566667	26.000000	1023.000000	1023.000000	2046.000000
37.279999	-0.048734	-28.801706	-11.400344	-6.373500	-6.164282	-4.863581	0.000000	-10.000000	-0.050000	-1.283333	26.000000	1023.000000	1023.000000	2046.000000
37.299999	-0.047779	-28.237385	-11.417213	-6.188144	-5.936760	-4.695268	0.000000	-10.000000	-0.033333	-2.266667	25.833334	1023.000000	1023.000000	2046.000000
37.320000	-0.047473	-28.056452	-10.992435	-6.363340	-6.325010	-4.375666	0.000000	-10.000000	-0.025000	-2.833333	25.333334	1023.000000	1023.000000	2046.000000
37.340000	-0.047974	-28.352909	-11.056898	-6.427773	-6.417730	-4.450508	0.000000	-10.000000	-0.016667	-3.316667	24.500000	1023.000000	1023.000000	2046.000000
37.360001	-0.048673	-28.765640	-11.394597	-6.185344	-6.178061	-5.007638	0.000000	-10.000000	-0.033333	-3.566667	23.500000	1023.000000	1023.000000	2046.000000
37.380001	-0.047871	-28.291809	-11.323779	-6.288821	-5.950283	-4.728926	0.000000	-10.000000	-0.033333	-3.750000	22.333334	1023.000000	1023.000000	2046.000000
37.400002	-0.046928	-27.734564	-10.928402	-6.431543	-5.990769	-4.383851	0.000000	-10.000000	-0.041667	-3.716667	21.000000	1023.000000	1023.000000	2046.000000
37.419998	-0.046793	-27.654898	-10.491485	-6.676516	-6.341406	-4.145492	0.000000	-10.000000	-0.033333	-3.216667	19.666666	1023.000000	1023.000000	2046.000000
37.439999	-0.047536	-28.093704	-10.923318	-6.549891	-6.054985	-4.565511	0.000000	-10.000000	-0.041667	-2.283333	18.666666	1023.000000	1023.000000	2046.000000
37.459999	-0.046789	-27.652006	-11.011169	-6.456353	-5.685952	-4.498532	0.000000	-10.000000	-0.041667	-1.116667	18.166666	1023.000000	1023.000000	2046.000000
37.480000	-0.045924	-27.141127	-10.411214	-6.778792	-5.940527	-4.010595	0.000000	-10.000000	-0.050000	-0.383333	18.000000	1023.000000	1023.000000	2046.000000
37.500000	-0.046270	-27.345589	-10.422622	-6.937085	-5.933710	-4.052172	0.000000	-10.000000	-0.050000	0.283333	18.000000	1023.000000	1023.000000	2046.000000
37.520000	-0.047085	-27.827145	-10.795900	-6.900981	-5.699818	-4.430444	0.000000	-10.000000	-0.050000	0.950000	18.000000	1023.000000	1023.000000	2046.000000
37.540001	-0.046077	-27.231287	-10.618132	-7.079006	-5.548923	-3.985227	0.000000	-10.000000	-0.058333	1.700000	18.000000	1023.000000	1023.000000	2046.000000
37.560001	-0.046251	-27.334389	-10.135641	-7.601741	-6.038639	-3.558368	0.000000	-10.000000	-0.058333	2.183333	18.000000	1023.000000	1023.000000	2046.000000
37.580002	-0.047392	-28.008678	-10.650512	-7.469093	-5.772146	-4.116928	0.000000	-10.000000	-0.058333	2.400000	18.000000	1023.000000	1023.000000	2046.000000
37.599998	-0.047097	-27.834402	-10.820437	-7.434236	-5.558675	-4.021053	0.000000	-10.000000	-0.050000	2.483333	18.000000	1023.000000	1023.000000	2046.000000
37.619999	-0.046351	-27.393215	-10.315933	-7.659328	-5.820995	-3.596960	0.000000	-10.000000	-0.050000	2.383333	18.000000	1023.000000	1023.000000	2046.000000
37.639999	-0.046753	-27.630781	-10.324596	-7.862802	-5.940872	-3.502511	0.000000	-10.000000	-0.041667	1.983333	18.000000	1023.000000	1023.000000	2046.000000
37.660000	-0.047787	-28.242348	-10.736506	-7.564865	-5.817040	-4.123936	0.000000	-10.000000	-0.041667	1.633333	18.000000	1023.000000	1023.000000	2046.000000
37.680000	-0.046860	-27.694115	-10.773793	-7.646427	-5.537667	-3.736229	0.000000	-10.000000	-0.041667	1.166667	18.000000	1023.000000	1023.000000	2046.000000
37.700001	-0.046365	-27.401932	-10.263144	-7.959335	-5.872958	-3.306493	0.000000	-10.000000	-0.050000	0.683333	18.000000	1023.000000	1023.000000	2046.000000
37.720001	-0.046752	-27.630207	-10.321100	-8.043595	-5.884468	-3.381044	0.000000	-10.000000	-0.050000	0.200000	18.000000	1023.000000	1023.000000	2046.000000
37.740002	-0.047496	-28.069870	-10.760696	-7.738275	-5.617951	-3.952947	0.000000	-10.000000	-0.041667	0.000000	18.000000	1023.000000	1023.000000	2046.000000
37.759998	-0.046317	-27.373299	-10.633242	-7.881161	-5.396393	-3.462503	0.000000	-10.000000	-0.041667	0.000000	18.000000	1023.000000	1023.000000	2046.000000
37.779999	-0.046069	-27.226770	-9.954103	-8.266748	-5.964357	-3.041561	0.000000	-10.000000	-0.041667	0.000000	18.000000	1023.000000	1023.000000	2046.000000
37.799999	-0.047281	-27.943327	-10.501925	-7.967706	-5.678702	-3.794994	0.000000	-10.000000	-0.050000	0.000000	18.000000	1023.000000	1023.000000	2046.000000
37.820000	-0.046688	-27.592659	-10.638376	-7.914587	-5.362023	-3.677672	0.000000	-10.000000	-0.041667	-0.600000	18.000000	1023.000000	1023.000000	2046.000000
37.840000	-0.045838	-27.090548	-10.077504	-8.224900	-5.635937	-3.152205	0.000000	-10.000000	-0.025000	-1.333333	18.000000	1023.000000	1023.000000	2046.000000
37.860001	-0.045669	-26.990362	-9.868525	-8.373601	-5.695436	-3.052801	0.000000	-10.000000	-0.016667	-2.233333	17.833334	1023.000000	1023.000000	2046.000000
37.880001	-0.046580	-27.528961	-10.319130	-8.038695	-5.435758	-3.735379	0.000000	-10.000000	-0.008333	-2.733333	17.333334	1023.000000	1023.000000	2046.000000
37.900002	-0.045519	-26.901785	-10.332634	-8.039486	-5.149816	-3.379849	0.000000	-10.000000	-0.008333	-3.366667	16.500000	1023.000000	1023.000000	2046.000000
37.919998	-0.045017	-26.604933	-9.705661	-8.387577	-5.644739	-2.866957	0.000000	-10.000000	-0.008333	-4.066667	15.333333	1023.000000	1023.000000	2046.000000
37.939999	-0.045481	-26.879148	-9.952684	-8.231042	-5.443278	-3.252143	0.000000	-10.000000	-0.008333	-4.733334	14.000000	1023.000000	1023.000000	2046.000000
37.959999	-0.047209	-27.900267	-10.405163	-8.261640	-5.560867	-3.672598	0.000000	-10.000000	-0.008333	-5.333333	12.333333	1023.000000	1023.000000	2046.000000
37.980000	-0.046446	-27.449806	-10.471740	-8.258586	-5.385345	-3.334134	0.000000	-10.000000	0.000000	-5.766667	10.500000	1023.000000	1023.000000	2046.000000
38.000000	-0.046233	-27.323450	-10.105083	-8.483938	-5.839988	-2.894441	0.000000	-10.000000	-0.008333	-6.066667	8.500000	1023.000000	1023.000000	2046.000000
38.020000	-0.047105	-27.839018	-10.385041	-8.453946	-5.834117	-3.165914	0.000000	-10.000000	-0.016667	-6.266667	6.500000	1023.000000	1023.000000	2046.000000
38.040001	-0.048399	-28.603905	-10.832599	-8.177768	-5.747583	-3.845955	0.000000	-10.000000	-0.016667	-6.466667	4.500000	1023.000000	1023.000000	2046.000000
38.060001	-0.047969	-28.349564	-11.081110	-8.248405	-5.459895	-3.560154	0.000000	-10.000000	-0.008333	-6.550000	2.500000	1023.000000	1023.000000	2046.000000
38.080002	-0.048032	-28.386911	-10.745323	-8.466990	-5.895197	-3.279400	0.000000	-10.000000	0.000000	-6.500000	0.500000	1023.000000	1023.000000	2046.000000
38.099998	-0.049474	-29.239035	-11.087687	-8.448338	-6.119485	-3.583524	0.000000	-10.000000	-0.008333	-6.233334	-1.500000	1023.000000	1023.000000	2046.000000
38.119999	-0.051606	-30.498915	-11.859262	-8.040111	-6.169682	-4.429861	0.000000	-10.000000	-0.008333	-5.716667	-3.500000	1023.000000	1023.000000	2046.000000
38.139999	-0.051862	-30.650183	-12.283578	-7.963739	-6.045521	-4.357344	0.000000	-10.000000	-0.008333	-5.116667	-5.166667	1023.000000	1023.000000	2046.000000
38.160000	-0.051952	-30.703539	-11.833503	-8.139357	-6.646433	-4.084246	0.000000	-10.000000	0.000000	-4.683333	-6.833333	1023.000000	1023.000000	2046.000000
38.180000	-0.052900	-31.263615	-12.151683	-8.037495	-6.605407	-4.469030	0.000000	-10.000000	-0.008333	-4.566667	-8.333333	1023.000000	1023.000000	2046.000000
38.200001	-0.053708	-31.741230	-12.624104	-7.593853	-6.502240	-5.021033	0.000000	-10.000000	-0.008333	-4.616667	-10.000000	1023.000000	1023.000000	2046.000000
38.220001	-0.052638	-31.109112	-12.181863	-7.654816	-6.732702	-4.539731	0.000000	-10.000000	-0.008333	-4.633334	-11.500000	1023.000000	1023.000000	2046.000000
38.240002	-0.052948	-31.292461	-12.233685	-7.679009	-6.805728	-4.574039	0.000000	-10.000000	0.000000	-4.683333	-13.000000	1023.000000	1023.000000	2046.000000
38.259998	-0.054000	-31.914103	-12.757362	-7.243854	-6.682035	-5.230852	0.000000	-10.000000	0.000000	-4.850000	-14.666667	1023.000000	1023.000000	2046.000000
38.279999	-0.052932	-31.282804	-12.414782	-7.414671	-6.747060	-4.706292	0.000000	-10.000000	0.000000	-5.183333	-16.166666	1023.000000	1023.000000	2046.000000
38.299999	-0.052840	-31.228224	-12.173100	-7.729599	-6.851196	-4.474329	0.000000	-10.000000	0.000000	-5.583333	-17.833334	1023.000000	1023.000000	2046.000000
38.320000	-0.054059	-31.948706	-12.566710	-7.435403	-6.712767	-5.233826	0.000000	-10.000000	0.000000	-5.966667	-19.500000	1023.000000	1023.000000	2046.000000
38.340000	-0.053020	-31.334766	-12.230546	-7.637449	-6.691432	-4.775339	0.000000	-10.000000	0.000000	-6.333333	-21.500000	1023.000000	1023.000000	2046.000000
38.360001	-0.052667	-31.126301	-11.904414	-7.996505	-6.743342	-4.482038	0.000000	-10.000000	0.000000	-6.566667	-23.833334	1023.000000	1023.000000	2046.000000
38.380001	-0.053739	-31.759520	-12.301819	-7.733187	-6.597301	-5.127213	0.000000	-10.000000	0.000000	-6.783333	-26.166666	1023.000000	1023.000000	2046.000000
38.400002	-0.052703	-31.147398	-11.951356	-8.031115	-6.609993	-4.554935	0.000000	-10.000000	0.000000	-6.983333	-28.500000	1023.000000	1023.000000	2046.000000
38.419998	-0.052540	-31.051107	-11.779280	-8.320777	-6.541819	-4.409233	0.000000	-10.000000	0.000000	-7.333333	-30.833334	1023.000000	1023.000000	2046.000000
38.439999	-0.053792	-31.791225	-12.189425	-8.168161	-6.396853	-5.036786	0.000000	-10.000000	0.000000	-7.633333	-33.166668	1023.000000	1023.000000	2046.000000
38.459999	-0.053213	-31.448748	-11.821610	-8.574731	-6.479319	-4.573089	0.000000	-10.000000	0.008333	-7.850000	-35.833332	1023.000000	1023.000000	2046.000000
38.480000	-0.053299	-31.499718	-11.575903	-9.017745	-6.568905	-4.337165	0.000000	-10.000000	0.008333	-7.950000	-38.333332	1023.000000	1023.000000	2046.000000
38.500000	-0.054996	-32.502361	-12.027042	-8.951023	-6.504237	-5.020058	0.000000	-10.000000	0.008333	-7.900000	-41.000000	1023.000000	1023.000000	2046.000000
38.520000	-0.054633	-32.288322	-11.915384	-9.217503	-6.465680	-4.689756	0.000000	-10.000000	0.000000	-7.900000	-43.666668	1023.000000	1023.000000	2046.000000
38.540001	-0.054674	-32.312607	-11.549531	-9.790567	-6.694678	-4.277831	0.000000	-10.000000	0.000000	-7.916667	-46.333332	1023.000000	1023.000000	2046.000000
38.560001	-0.056285	-33.264385	-12.062122	-9.546470	-6.611440	-5.044353	0.000000	-10.000000	0.000000	-8.050000	-49.000000	1023.000000	1023.000000	2046.000000
38.580002	-0.055941	-33.061401	-12.111361	-9.704874	-6.500242	-4.744924	0.000000	-10.000000	0.008333	-8.266667	-51.666668	1023.000000	1023.000000	2046.000000
38.599998	-0.055794	-32.974552	-11.739517	-10.181303	-6.730678	-4.323054	0.000000	-10.000000	0.008333	-8.516667	-54.500000	1023.000000	1023.000000	2046.000000
38.619999	-0.057450	-33.953148	-12.269294	-9.900343	-6.663599	-5.119913	0.000000	-10.000000	0.008333	-8.666667	-57.500000	1023.000000	1023.000000	2046.000000
38.639999	-0.056951	-33.658066	-12.089647	-10.143291	-6.717479	-4.707649	0.000000	-10.000000	0.008333	-8.700000	-60.333332	1023.000000	1023.000000	2046.000000
38.660000	-0.056838	-33.591011	-11.893069	-10.526381	-6.742615	-4.428946	0.000000	-10.000000	0.008333	-8.650001	-63.166668	1023.000000	1023.000000	2046.000000
38.680000	-0.058218	-34.406559	-12.361403	-10.252612	-6.636585	-5.155962	0.000000	-10.000000	0.008333	-8.500000	-66.000000	1023.000000	1023.000000	2046.000000
38.700001	-0.057571	-34.024399	-12.111620	-10.469581	-6.714264	-4.728935	0.000000	-10.000000	0.000000	-8.283334	-68.833336	1023.000000	1023.000000	2046.000000
38.720001	-0.057342	-33.889355	-11.977773	-10.773341	-6.627523	-4.510717	0.000000	-10.000000	0.000000	-8.000000	-71.666664	1023.000000	1023.000000	2046.000000
38.740002	-0.058349	-34.484146	-12.276402	-10.507751	-6.606644	-5.093349	0.000000	-10.000000	0.000000	-7.800000	-74.333336	1023.000000	1023.000000	2046.000000
38.759998	-0.057503	-33.984501	-12.023232	-10.640944	-6.636919	-4.683407	0.000000	-10.000000	0.000000	-7.433333	-77.000000	1023.000000	1023.000000	2046.000000
38.779999	-0.056979	-33.674557	-11.818852	-10.899179	-6.557585	-4.398940	0.000000	-10.000000	0.000000	-7.100000	-79.500000	1023.000000	1023.000000	2046.000000
38.799999	-0.058042	-34.302864	-12.258394	-10.597339	-6.492308	-4.954823	0.000000	-10.000000	-0.008333	-6.700000	-82.000000	1023.000000	1023.000000	2046.000000
38.820000	-0.057152	-33.776768	-12.041918	-10.568202	-6.457631	-4.709015	0.000000	-10.000000	-0.008333	-6.316667	-84.333336	1023.000000	1023.000000	2046.000000
38.840000	-0.058025	-34.292896	-12.051813	-11.134126	-6.624209	-4.482749	0.000000	-10.000000	-0.016667	-5.850000	-86.500000	1023.000000	1023.000000	2046.000000
38.860001	-0.058992	-34.864407	-12.451077	-10.765731	-6.652837	-4.994759	0.000000	-10.000000	-0.008333	-5.366667	-88.500000	1023.000000	1023.000000	2046.000000
38.880001	-0.058443	-34.539627	-12.280282	-10.907308	-6.810750	-4.541286	0.000000	-10.000000	-0.016667	-4.916667	-90.166664	1023.000000	1023.000000	2046.000000
38.900002	-0.058632	-34.651394	-12.395909	-11.045193	-6.666935	-4.543355	0.000000	-10.000000	-0.016667	-4.600000	-91.833336	1023.000000	1023.000000	2046.000000
38.919998	-0.059825	-35.356346	-12.814545	-10.779189	-6.714733	-5.047880	0.000000	-10.000000	-0.016667	-4.400000	-93.166664	1023.000000	1023.000000	2046.000000
38.939999	-0.059294	-35.042839	-12.517447	-11.013150	-6.920286	-4.591955	0.000000	-10.000000	-0.016667	-4.133333	-94.833336	1023.000000	1023.000000	2046.000000
38.959999	-0.059424	-35.119389	-12.660182	-11.021769	-6.751520	-4.685917	0.000000	-10.000000	-0.016667	-3.716667	-96.166664	1023.000000	1023.000000	2046.000000
38.980000	-0.061286	-36.219933	-13.203964	-10.653934	-6.943036	-5.418999	0.000000	-10.000000	-0.033333	-3.016667	-97.500000	1023.000000	1023.000000	2046.000000
39.000000	-0.062085	-36.692364	-13.605264	-10.617602	-7.081816	-5.387683	0.000000	-10.000000	-0.041667	-1.783333	-98.333336	1023.000000	1023.000000	2046.000000
39.020000	-0.062121	-36.713470	-13.431423	-10.788012	-7.363934	-5.130100	0.000000	-10.000000	-0.050000	-0.733333	-98.833336	1023.000000	1023.000000	2046.000000
39.040001	-0.063404	-37.471672	-13.924915	-10.381747	-7.276419	-5.888593	0.000000	-10.000000	-0.050000	0.000000	-99.000000	1023.000000	1023.000000	2046.000000
39.060001	-0.063373	-37.453190	-14.075296	-10.223512	-7.394548	-5.759835	0.000000	-10.000000	-0.050000	0.516667	-99.000000	1023.000000	1023.000000	2046.000000
39.080002	-0.062677	-37.041878	-13.647974	-10.360107	-7.576395	-5.457403	0.000000	-10.000000	-0.041667	0.983333	-99.000000	1023.000000	1023.000000	2046.000000
39.099998	-0.063192	-37.346264	-13.975917	-9.918285	-7.400996	-6.051065	0.000000	-10.000000	-0.041667	1.433333	-99.000000	1023.000000	1023.000000	2046.000000
39.119999	-0.062987	-37.225040	-14.118381	-9.719530	-7.476169	-5.910959	0.000000	-10.000000	-0.041667	1.250000	-99.000000	1023.000000	1023.000000	2046.000000
39.139999	-0.062289	-36.812889	-13.628566	-9.929168	-7.749373	-5.505784	0.000000	-10.000000	-0.050000	0.983333	-99.000000	1023.000000	1023.000000	2046.000000
39.160000	-0.062729	-37.072578	-13.947939	-9.613161	-7.448578	-6.062900	0.000000	-10.000000	-0.041667	0.533333	-99.000000	1023.000000	1023.000000	2046.000000
39.180000	-0.062611	-37.002911	-14.015208	-9.550738	-7.498664	-5.938299	0.000000	-10.000000	-0.041667	0.200000	-99.000000	1023.000000	1023.000000	2046.000000
39.200001	-0.061630	-36.423599	-13.489113	-9.881339	-7.579651	-5.473496	0.000000	-10.000000	-0.041667	0.000000	-99.000000	1023.000000	1023.000000	2046.000000
39.220001	-0.061816	-36.533382	-13.626871	-9.704891	-7.299890	-5.901731	0.000000	-10.000000	-0.050000	0.000000	-99.000000	1023.000000	1023.000000	2046.000000
39.240002	-0.061670	-36.447021	-13.619398	-9.614892	-7.373782	-5.838949	0.000000	-10.000000	-0.050000	0.300000	-99.000000	1023.000000	1023.000000	2046.000000
39.259998	-0.060734	-35.893764	-13.106982	-9.940139	-7.494349	-5.352297	0.000000	-10.000000	-0.050000	0.966667	-99.000000	1023.000000	1023.000000	2046.000000
39.279999	-0.060228	-35.594826	-13.126730	-9.882586	-7.110172	-5.475338	0.000000	-10.000000	-0.050000	1.850000	-99.000000	1023.000000	1023.000000	2046.000000
39.299999	-0.060311	-35.643532	-13.149061	-9.688801	-7.079204	-5.726465	0.000000	-10.000000	-0.050000	2.666667	-99.000000	1023.000000	1023.000000	2046.000000
39.320000	-0.059930	-35.418362	-13.081128	-9.880176	-7.036055	-5.421005	0.000000	-10.000000	-0.050000	3.366667	-99.000000	1023.000000	1023.000000	2046.000000
39.340000	-0.059207	-34.991600	-12.633924	-10.219460	-7.118251	-5.019967	0.000000	-10.000000	-0.058333	4.150000	-99.000000	1023.000000	1023.000000	2046.000000
39.360001	-0.059328	-35.062851	-12.662294	-10.182959	-6.900261	-5.317338	0.000000	-10.000000	-0.066667	5.016667	-99.000000	1023.000000	1023.000000	2046.000000
39.380001	-0.059595	-35.220402	-12.739911	-10.103750	-6.946152	-5.430590	0.000000	-10.000000	-0.083333	5.916667	-99.000000	1023.000000	1023.000000	2046.000000
39.400002	-0.059418	-35.116165	-12.602252	-10.299175	-7.083861	-5.130878	0.000000	-10.000000	-0.091667	6.800000	-99.000000	1023.000000	1023.000000	2046.000000
39.419998	-0.058509	-34.578533	-12.276064	-10.596234	-6.981524	-4.724710	0.000000	-10.000000	-0.100000	7.466667	-99.000000	1023.000000	1023.000000	2046.000000
39.439999	-0.059006	-34.872707	-12.479708	-10.369959	-6.815498	-5.207541	0.000000	-10.000000	-0.108333	8.050000	-99.000000	1023.000000	1023.000000	2046.000000
39.459999	-0.058825	-34.765316	-12.614526	-10.291121	-6.841955	-5.017715	0.000000	-10.000000	-0.108333	8.500000	-99.000000	1023.000000	1023.000000	2046.000000
39.480000	-0.058060	-34.313515	-12.171651	-10.516044	-7.073968	-4.551853	0.000000	-10.000000	-0.108333	9.083333	-79.000000	1023.000000	1023.000000	2046.000000
39.500000	-0.057681	-34.089615	-12.293584	-10.533671	-6.707892	-4.554468	0.000000	-10.000000	-0.100000	9.683333	-37.500000	1023.000000	1023.000000	2046.000000
39.520000	-0.057736	-34.122131	-12.428645	-10.277822	-6.675554	-4.740110	0.000000	-10.000000	-0.100000	10.133333	4.000000	1023.000000	1023.000000	2046.000000
39.540001	-0.057113	-33.753773	-12.365328	-10.346468	-6.750896	-4.291082	0.000000	-10.000000	-0.125000	11.433333	29.000000	1023.000000	1023.000000	2046.000000
39.560001	-0.056053	-33.127563	-11.987775	-10.572208	-6.791727	-3.775855	0.000000	-10.000000	-0.150000	12.516667	32.500000	1023.000000	1023.000000	2046.000000
39.580002	-0.055427	-32.757572	-12.076855	-10.332560	-6.360180	-3.987977	0.000000	-10.000000	-0.175000	13.600000	36.000000	1023.000000	1023.000000	2046.000000
39.599998	-0.054836	-32.407852	-12.046320	-10.124153	-6.324007	-3.913371	0.000000	-10.000000	-0.183333	13.800000	37.666668	1023.000000	1023.000000	2046.000000
39.619999	-0.053760	-31.772442	-11.914299	-10.144422	-6.311806	-3.401915	0.000000	-10.000000	-0.200000	14.450000	40.833332	1023.000000	1023.000000	2046.000000
39.639999	-0.051970	-30.714437	-11.412258	-10.289532	-6.220627	-2.792020	0.000000	-10.000000	-0.233333	15.450000	45.666668	1023.000000	1023.000000	2046.000000
39.660000	-0.051075	-30.185572	-11.461089	-9.997105	-5.791099	-2.936279	0.000000	-10.000000	-0.275000	16.833334	50.500000	1023.000000	1023.000000	2046.000000
39.680000	-0.050194	-29.664730	-11.467578	-9.708378	-5.643261	-2.845514	0.000000	-10.000000	-0.308333	18.283333	55.833332	1023.000000	1023.000000	2046.000000
39.700001	-0.049298	-29.135357	-11.520172	-9.557610	-5.557301	-2.500273	0.000000	-10.000000	-0.333333	19.633333	61.666668	1023.000000	1023.000000	2046.000000
39.720001	-0.048581	-28.711216	-11.045441	-10.052938	-5.806235	-1.806602	0.000000	-10.000000	-0.358333	20.683332	68.000000	1023.000000	1023.000000	2046.000000
39.740002	-0.047622	-28.144852	-11.198030	-9.587963	-5.346612	-2.012247	0.000000	-10.000000	-0.391667	21.383333	74.666664	1023.000000	1023.000000	2046.000000
39.759998	-0.046836	-27.679909	-11.299492	-9.340812	-5.227202	-1.812402	0.000000	-10.000000	-0.425000	22.400000	81.666664	1023.000000	1023.000000	2046.000000
39.779999	-0.045939	-27.149960	-11.244796	-9.216702	-5.283291	-1.405170	0.000000	-10.000000	-0.441667	23.066668	89.166664	1023.000000	1023.000000	2046.000000
39.799999	-0.044409	-26.245670	-10.869655	-9.234729	-5.214914	-0.926374	0.000000	-10.000000	-0.458333	24.200001	96.666664	1023.000000	1023.000000	2046.000000
39.820000	-0.043299	-25.589676	-11.005771	-8.898143	-4.630322	-1.055440	0.000000	-10.000000	-0.483333	24.966667	104.500000	1023.000000	1023.000000	2046.000000
39.840000	-0.042962	-25.390699	-11.186650	-8.487882	-4.627749	-1.088419	0.000000	-10.000000	-0.516667	26.100000	112.500000	1023.000000	1023.000000	2046.000000
39.860001	-0.042598	-25.175558	-11.291486	-8.311494	-4.796737	-0.775842	0.000000	-10.000000	-0.558333	26.566668	121.166664	1023.000000	1023.000000	2046.000000
39.880001	-0.041889	-24.756660	-11.243042	-8.273302	-4.753521	-0.486796	0.000000	-10.000000	-0.591667	27.416668	130.000000	1023.000000	1023.000000	2046.000000
39.900002	-0.041521	-24.538851	-11.391336	-7.780416	-4.467823	-0.899276	0.000000	-10.000000	-0.616667	28.266668	139.166672	1023.000000	1023.000000	2046.000000
39.919998	-0.040530	-23.953417	-11.428352	-7.345489	-4.370965	-0.808611	0.000000	-10.000000	-0.633333	29.200001	148.333328	1023.000000	1023.000000	2046.000000
39.939999	-0.039097	-23.106350	-11.103004	-7.161808	-4.504275	-0.337263	0.000000	-10.000000	-0.641667	29.633333	157.833328	1023.000000	1023.000000	2046.000000
39.959999	-0.037220	-21.997265	-10.762225	-6.942420	-4.248927	-0.043692	0.000000	-10.000000	-0.666667	29.816668	167.500000	1023.000000	1023.000000	2046.000000
39.980000	-0.036204	-21.396587	-10.785181	-6.404877	-3.892900	-0.313630	0.000000	-10.000000	-0.666667	30.333334	177.500000	1023.000000	1023.000000	2046.000000
40.000000	-0.034793	-20.562521	-10.719457	-6.035068	-3.925542	0.117546	0.000000	-10.000000	-0.666667	30.833334	187.666672	1023.000000	1023.000000	2046.000000
40.020000	-0.032891	-19.438694	-10.179415	-6.047973	-3.876832	0.665525	0.000000	-10.000000	-0.650000	31.066668	198.000000	1023.000000	1023.000000	2046.000000
40.040001	-0.031962	-18.889736	-10.147050	-5.589470	-3.418186	0.264971	0.000000	-10.000000	-0.666667	30.833334	208.333328	1023.000000	1023.000000	2046.000000
40.060001	-0.030348	-17.935465	-9.964520	-5.389862	-3.280678	0.699594	0.000000	-10.000000	-0.683333	30.566668	218.500000	1023.000000	1023.000000	2046.000000
40.080002	-0.028390	-16.778599	-9.242945	-5.499592	-3.335240	1.299177	0.000000	-10.000000	-0.691667	30.366667	228.833328	1023.000000	1023.000000	2046.000000
40.099998	-0.026582	-15.709697	-8.997877	-5.213130	-2.684909	1.186218	0.000000	-10.000000	-0.691667	30.300001	239.166672	1023.000000	1023.000000	2046.000000
40.119999	-0.025151	-14.864260	-8.846978	-4.946459	-2.438572	1.367750	0.000000	-10.000000	-0.675000	30.333334	249.500000	1023.000000	1023.000000	2046.000000
40.139999	-0.023172	-13.694915	-8.220219	-4.994131	-2.487730	2.007164	0.000000	-10.000000	-0.650000	30.416666	259.500000	1023.000000	1023.000000	2046.000000
40.160000	-0.021225	-12.544006	-7.833492	-4.950158	-1.908462	2.148106	0.000000	-10.000000	-0.650000	30.483334	269.500000	1023.000000	1023.000000	2046.000000
40.180000	-0.019862	-11.738492	-7.649728	-4.718288	-1.559955	2.189479	0.000000	-10.000000	-0.650000	30.300001	279.500000	1023.000000	1023.000000	2046.000000
40.200001	-0.018094	-10.693419	-6.988678	-4.854699	-1.630065	2.780023	0.000000	-10.000000	-0.683333	30.300001	289.500000	1023.000000	1023.000000	2046.000000
40.220001	-0.016400	-9.692426	-6.561201	-4.941262	-1.078795	2.888832	0.000000	-10.000000	-0.683333	30.316668	299.666656	1023.000000	1023.000000	2046.000000
40.240002	-0.015576	-9.205272	-6.364162	-4.794158	-0.887169	2.840218	0.000000	-10.000000	-0.700000	30.433334	310.000000	1023.000000	1023.000000	2046.000000
40.259998	-0.014093	-8.329141	-5.870464	-4.916219	-0.930644	3.388186	0.000000	-10.000000	-0.708333	30.550001	320.333344	1023.000000	1023.000000	2046.000000
40.279999	-0.012389	-7.322065	-5.375614	-5.032665	-0.596602	3.682816	0.000000	-10.000000	-0.700000	30.583334	330.500000	1023.000000	1023.000000	2046.000000
40.299999	-0.011541	-6.820593	-5.229590	-4.749890	-0.267374	3.426261	0.000000	-10.000000	-0.700000	30.316668	340.500000	1023.000000	1023.000000	2046.000000
40.320000	-0.010005	-5.912696	-4.895568	-4.726624	-0.256804	3.966301	0.000000	-10.000000	-0.675000	30.083334	350.500000	1023.000000	1023.000000	2046.000000
40.340000	-0.008155	-4.819899	-4.330961	-4.808877	-0.042877	4.362816	0.000000	-10.000000	-0.666667	29.933332	360.500000	1023.000000	1023.000000	2046.000000
40.360001	-0.007212	-4.262485	-4.172320	-4.515911	0.380440	4.045306	0.000000	-10.000000	-0.650000	29.833334	370.500000	1023.000000	1023.000000	2046.000000
40.380001	-0.005900	-3.487070	-3.954730	-4.379695	0.419793	4.427562	0.000000	-10.000000	-0.650000	29.850000	380.500000	1023.000000	1023.000000	2046.000000
40.400002	-0.003905	-2.307982	-3.295552	-4.529151	0.503160	5.013561	0.000000	-10.000000	-0.641667	29.516666	390.500000	1023.000000	1023.000000	2046.000000
40.419998	-0.002630	-1.554538	-3.076667	-4.176412	1.022918	4.675622	0.000000	-10.000000	-0.641667	29.566668	400.500000	1023.000000	1023.000000	2046.000000
40.439999	-0.000974	-0.575721	-2.871163	-3.970187	1.184688	5.080941	0.000000	-10.000000	-0.625000	29.200001	410.500000	1023.000000	1023.000000	2046.000000
40.459999	0.001259	0.743878	-2.169057	-4.031895	1.259923	5.684907	0.000000	-10.000000	-0.625000	29.150000	420.500000	1023.000000	1023.000000	2046.000000
40.480000	0.002638	1.559252	-2.018362	-3.562563	1.828156	5.312021	0.000000	-10.000000	-0.608333	28.983334	430.166656	1023.000000	1023.000000	2046.000000
40.500000	0.004049	2.393198	-1.828540	-3.334841	1.841248	5.715332	0.000000	-10.000000	-0.608333	28.950001	439.833344	1023.000000	1023.000000	2046.000000
40.520000	0.006189	3.657584	-1.262203	-3.128339	1.980463	6.067663	0.000000	-10.000000	-0.600000	28.950001	449.500000	1023.000000	1023.000000	2046.000000
40.540001	0.005882	3.476168	-1.207315	-3.266187	2.124138	5.825532	0.000000	-10.000000	-0.591667	28.683334	459.166656	1023.000000	1023.000000	2046.000000
40.560001	0.007620	4.503269	-1.059833	-2.787099	2.153327	6.196874	0.000000	-10.000000	-0.591667	28.500000	468.833344	1023.000000	1023.000000	2046.000000
40.580002	0.009721	5.745368	-0.649449	-2.616296	2.296655	6.714459	0.000000	-10.000000	-0.575000	28.133333	478.166656	1023.000000	1023.000000	2046.000000
40.599998	0.010440	6.170325	-0.733286	-2.054667	2.649704	6.308575	0.000000	-10.000000	-0.558333	27.983334	487.833344	1023.000000	1023.000000	2046.000000
40.619999	0.011859	7.008580	-0.575807	-1.787067	2.598131	6.773323	0.000000	-10.000000	-0.508333	27.450001	497.166656	1023.000000	1023.000000	2046.000000
40.639999	0.013580	8.026004	-0.158968	-1.675353	2.788822	7.071503	0.000000	-10.000000	-0.491667	26.616667	506.500000	1023.000000	1023.000000	2046.000000
40.660000	0.013656	8.070463	-0.294770	-1.259315	3.024807	6.599740	0.000000	-10.000000	-0.483333	25.900000	515.333313	1023.000000	1023.000000	2046.000000
40.680000	0.013953	8.246281	-0.263710	-1.153986	2.736204	6.927774	0.000000	-10.000000	-0.491667	25.200001	524.166687	1023.000000	1023.000000	2046.000000
40.700001	0.014205	8.394885	-0.282567	-0.985239	2.924450	6.738241	0.000000	-10.000000	-0.475000	25.083334	532.666687	1023.000000	1023.000000	2046.000000
40.720001	0.013961	8.251213	-0.614857	-0.567645	3.002037	6.431677	0.000000	-10.000000	-0.458333	24.983334	541.166687	1023.000000	1023.000000	2046.000000
40.740002	0.014998	8.863791	-0.267225	-0.423083	2.692833	6.861265	0.000000	-10.000000	-0.458333	25.183334	549.500000	1023.000000	1023.000000	2046.000000
40.759998	0.016109	9.520537	-0.175291	-0.055694	3.157560	6.593964	0.000000	-10.000000	-0.475000	25.283335	557.833313	1023.000000	1023.000000	2046.000000
40.779999	0.016879	9.975766	-0.219707	0.361813	3.149392	6.684268	0.000000	-10.000000	-0.500000	25.450001	566.333313	1023.000000	1023.000000	2046.000000
40.799999	0.018700	11.051607	0.212887	0.502836	3.103750	7.232134	0.000000	-10.000000	-0.516667	25.650002	574.666687	1023.000000	1023.000000	2046.000000
40.820000	0.019543	11.550204	0.244795	1.008025	3.471943	6.825441	0.000000	-10.000000	-0.533333	26.133335	583.333313	1023.000000	1023.000000	2046.000000
40.840000	0.020532	12.134422	0.294532	1.293312	3.377583	7.168994	0.000000	-10.000000	-0.516667	26.316668	591.833313	1023.000000	1023.000000	2046.000000
40.860001	0.022234	13.140423	0.715030	1.336968	3.459070	7.629354	0.000000	-10.000000	-0.508333	26.500000	600.666687	1023.000000	1023.000000	2046.000000
40.880001	0.023004	13.595400	0.769766	1.675809	3.873893	7.275931	0.000000	-10.000000	-0.475000	25.800001	609.500000	1023.000000	1023.000000	2046.000000
40.900002	0.024250	14.332039	0.996347	1.677843	3.852597	7.805251	0.000000	-10.000000	-0.450000	25.050001	618.333313	1023.000000	1023.000000	2046.000000
40.919998	0.026048	15.394097	1.524484	1.699278	4.082010	8.088326	0.000000	-10.000000	-0.416667	24.150000	626.833313	1023.000000	1023.000000	2046.000000
40.939999	0.026852	15.869463	1.656252	1.998515	4.307423	7.907273	0.000000	-10.000000	-0.400000	23.716667	635.000000	1023.000000	1023.000000	2046.000000
40.959999	0.028449	16.813236	2.027266	2.080377	4.258266	8.447327	0.000000	-10.000000	-0.400000	23.350000	643.000000	1023.000000	1023.000000	2046.000000
40.980000	0.030415	17.975248	2.399221	2.268289	4.728098	8.579638	0.000000	-10.000000	-0.383333	23.066668	651.000000	1023.000000	1023.000000	2046.000000
41.000000	0.031461	18.593172	2.528151	2.480219	5.030298	8.554504	0.000000	-10.000000	-0.375000	22.750000	658.666687	1023.000000	1023.000000	2046.000000
41.020000	0.032898	19.442595	3.042078	2.410720	4.935552	9.054244	0.000000	-10.000000	-0.375000	22.433334	666.333313	1023.000000	1023.000000	2046.000000
41.040001	0.034188	20.205183	3.405458	2.404821	5.432880	8.962024	0.000000	-10.000000	-0.391667	22.300001	673.666687	1023.000000	1023.000000	2046.000000
41.060001	0.034517	20.399460	3.574861	2.375789	5.370624	9.078186	0.000000	-10.000000	-0.383333	21.966667	681.333313	1023.000000	1023.000000	2046.000000
41.080002	0.036068	21.315977	4.136687	2.117903	5.421525	9.639862	0.000000	-10.000000	-0.383333	22.000000	688.666687	1023.000000	1023.000000	2046.000000
41.099998	0.036578	21.617571	4.334235	2.254734	5.769725	9.258879	0.000000	-10.000000	-0.366667	21.600000	696.000000	1023.000000	1023.000000	2046.000000
41.119999	0.037252	22.015930	4.551676	2.241097	5.667504	9.555654	0.000000	-10.000000	-0.383333	21.766666	703.166687	1023.000000	1023.000000	2046.000000
41.139999	0.038952	23.020435	5.003837	2.158587	5.958124	9.899886	0.000000	-10.000000	-0.366667	21.150002	710.500000	1023.000000	1023.000000	2046.000000
41.160000	0.039326	23.241735	5.174546	2.303833	6.127783	9.635573	0.000000	-10.000000	-0.350000	20.866667	717.666687	1023.000000	1023.000000	2046.000000
41.180000	0.040108	23.703997	5.461938	2.243600	5.967667	10.030791	0.000000	-10.000000	-0.316667	20.116667	724.666687	1023.000000	1023.000000	2046.000000
41.200001	0.041669	24.626446	5.805492	2.338438	6.447254	10.035261	0.000000	-10.000000	-0.300000	19.766666	731.500000	1023.000000	1023.000000	2046.000000
41.220001	0.042262	24.976690	5.945744	2.460250	6.555006	10.015692	0.000000	-10.000000	-0.300000	19.450001	738.166687	1023.000000	1023.000000	2046.000000
41.240002	0.043782	25.875147	6.416846	2.432395	6.488560	10.537347	0.000000	-10.000000	-0.300000	19.333334	744.833313	1023.000000	1023.000000	2046.000000
41.259998	0.045358	26.806376	6.690341	2.755062	7.013676	10.347296	0.000000	-10.000000	-0.291667	19.183334	751.166687	1023.000000	1023.000000	2046.000000
41.279999	0.045764	27.046589	6.806018	2.847390	6.903588	10.489594	0.000000	-10.000000	-0.283333	18.816668	757.666687	1023.000000	1023.000000	2046.000000
41.299999	0.047685	28.182123	7.145674	2.913415	7.150817	10.972218	0.000000	-10.000000	-0.266667	18.450001	764.000000	1023.000000	1023.000000	2046.000000
41.320000	0.047789	28.243361	7.264221	3.182753	7.375424	10.420962	0.000000	-10.000000	-0.258333	18.250000	770.333313	1023.000000	1023.000000	2046.000000
41.340000	0.047842	28.274878	7.361678	3.077838	7.029782	10.805579	0.000000	-10.000000	-0.250000	17.866667	776.500000	1023.000000	1023.000000	2046.000000
41.360001	0.050073	29.593372	7.665348	3.435765	7.306182	11.186078	0.000000	-10.000000	-0.241667	17.633333	782.500000	1023.000000	1023.000000	2046.000000
41.380001	0.050906	30.085180	7.834610	3.796170	7.441896	11.012504	0.000000	-10.000000	-0.241667	17.400000	788.500000	1023.000000	1023.000000	2046.000000
41.400002	0.051355	30.351103	7.943485	3.929684	7.231301	11.246634	0.000000	-10.000000	-0.225000	17.450001	794.333313	1023.000000	1023.000000	2046.000000
41.419998	0.052947	31.291637	8.117401	4.165262	7.732907	11.276066	0.000000	-10.000000	-0.233333	17.400000	800.000000	1023.000000	1023.000000	2046.000000
41.439999	0.052288	30.902487	8.094543	4.204262	7.491460	11.112222	0.000000	-10.000000	-0.241667	17.000000	805.666687	1023.000000	1023.000000	2046.000000
41.459999	0.052331	30.927477	8.016014	4.112620	7.461933	11.336910	0.000000	-10.000000	-0.241667	16.466667	811.500000	1023.000000	1023.000000	2046.000000
41.480000	0.051890	30.666830	7.941980	4.429522	7.545518	10.749809	0.000000	-10.000000	-0.225000	15.583334	817.166687	1023.000000	1023.000000	2046.000000
41.500000	0.050572	29.887867	7.788279	4.471127	6.992299	10.636163	0.000000	-10.000000	-0.200000	15.083333	822.500000	1023.000000	1023.000000	2046.000000
41.520000	0.051699	30.554237	7.728614	4.649826	7.413341	10.762456	0.000000	-10.000000	-0.200000	14.666667	827.500000	1023.000000	1023.000000	2046.000000
41.540001	0.051446	30.404667	7.848282	4.925258	7.254230	10.376897	0.000000	-10.000000	-0.216667	14.750000	832.500000	1023.000000	1023.000000	2046.000000
41.560001	0.051520	30.448334	7.889538	4.965459	7.022702	10.570636	0.000000	-10.000000	-0.216667	14.766666	837.500000	1023.000000	1023.000000	2046.000000
41.580002	0.052883	31.253723	8.044365	5.360071	7.419413	10.429874	0.000000	-10.000000	-0.225000	14.833334	842.500000	1023.000000	1023.000000	2046.000000
41.599998	0.052581	31.075176	8.110774	5.470533	7.125732	10.368136	0.000000	-10.000000	-0.200000	14.716667	847.500000	1023.000000	1023.000000	2046.000000
41.619999	0.053388	31.552204	8.197556	5.510104	7.129693	10.714851	0.000000	-10.000000	-0.191667	14.266667	852.333313	1023.000000	1023.000000	2046.000000
41.639999	0.054279	32.079113	8.348511	5.870407	7.492544	10.367653	0.000000	-10.000000	-0.166667	13.633333	857.166687	1023.000000	1023.000000	2046.000000
41.660000	0.053721	31.749260	8.432294	5.795298	7.162570	10.359098	0.000000	-10.000000	-0.158333	12.833333	861.666687	1023.000000	1023.000000	2046.000000
41.680000	0.055115	32.573154	8.643325	5.672611	7.439490	10.817727	0.000000	-10.000000	-0.133333	11.983334	866.333313	1023.000000	1023.000000	2046.000000
41.700001	0.055822	32.990711	8.944743	5.873500	7.632614	10.539853	0.000000	-10.000000	-0.116667	10.816667	870.500000	1023.000000	1023.000000	2046.000000
41.720001	0.055622	32.872849	9.015099	5.841191	7.351911	10.664650	0.000000	-10.000000	-0.091667	9.650000	874.500000	1023.000000	1023.000000	2046.000000
41.740002	0.057588	34.034664	9.097298	6.034568	7.930961	10.971835	0.000000	-10.000000	-0.083333	8.683333	877.833313	1023.000000	1023.000000	2046.000000
41.759998	0.058240	34.420010	9.452220	6.242328	7.900415	10.825047	0.000000	-10.000000	-0.075000	8.283334	880.833313	1023.000000	1023.000000	2046.000000
41.779999	0.058513	34.581013	9.564023	6.186016	7.756092	11.074883	0.000000	-10.000000	-0.075000	7.950000	883.666687	1023.000000	1023.000000	2046.000000
41.799999	0.060244	35.604137	9.737060	6.385542	8.359025	11.122511	0.000000	-10.000000	-0.066667	7.716667	886.333313	1023.000000	1023.000000	2046.000000
41.820000	0.060064	35.497910	10.042994	6.216216	8.146784	11.091915	0.000000	-10.000000	-0.058333	7.300000	889.000000	1023.000000	1023.000000	2046.000000
41.840000	0.059584	35.214035	10.083085	5.833755	7.917331	11.379863	0.000000	-10.000000	-0.066667	6.616667	891.333313	1023.000000	1023.000000	2046.000000
41.860001	0.060817	35.942642	10.179348	6.001205	8.432016	11.330075	0.000000	-10.000000	-0.066667	5.950000	893.666687	1023.000000	1023.000000	2046.000000
41.880001	0.060460	35.731964	10.354011	5.813275	8.240921	11.323755	0.000000	-10.000000	-0.058333	5.350000	895.666687	1023.000000	1023.000000	2046.000000
41.900002	0.059805	35.344643	10.320709	5.588849	7.960133	11.474953	0.000000	-10.000000	-0.041667	4.916667	897.666687	1023.000000	1023.000000	2046.000000
41.919998	0.061100	36.110352	10.379881	5.788862	8.475727	11.465883	0.000000	-10.000000	-0.041667	4.233334	899.500000	1023.000000	1023.000000	2046.000000
41.939999	0.061070	36.092144	10.601772	5.700709	8.340642	11.449021	0.000000	-10.000000	-0.050000	3.450000	901.166687	1023.000000	1023.000000	2046.000000
41.959999	0.060101	35.519825	10.491156	5.478064	7.992728	11.557878	0.000000	-10.000000	-0.041667	2.583333	902.500000	1023.000000	1023.000000	2046.000000
41.980000	0.061340	36.251816	10.475954	5.573682	8.448706	11.753473	0.000000	-10.000000	-0.033333	1.666667	903.333313	1023.000000	1023.000000	2046.000000
42.000000	0.061934	36.602749	10.792898	5.704711	8.455072	11.650066	0.000000	-10.000000	-0.025000	0.783333	903.833313	1023.000000	1023.000000	2046.000000
42.020000	0.061203	36.170906	10.767500	5.527112	8.100985	11.775309	0.000000	-10.000000	-0.033333	0.183333	904.000000	1023.000000	1023.000000	2046.000000
42.040001	0.062531	36.955853	10.720958	5.656856	8.501996	12.076044	0.000000	-10.000000	-0.041667	0.000000	904.000000	1023.000000	1023.000000	2046.000000
42.060001	0.063327	37.426258	10.887256	5.940973	8.724372	11.873658	0.000000	-10.000000	-0.050000	0.000000	904.000000	1023.000000	1023.000000	2046.000000
42.080002	0.062637	37.018440	10.919237	5.912310	8.377709	11.809182	0.000000	-10.000000	-0.041667	0.000000	904.000000	1023.000000	1023.000000	2046.000000
42.099998	0.061585	36.396549	10.671279	5.502854	8.159813	12.062604	0.000000	-10.000000	-0.033333	-0.266667	904.000000	1023.000000	1023.000000	2046.000000
42.119999	0.062653	37.027996	10.627704	5.914896	8.592551	11.892845	0.000000	-10.000000	-0.033333	-0.950000	904.000000	1023.000000	1023.000000	2046.000000
42.139999	0.063052	37.263668	10.775300	6.148981	8.389709	11.949677	0.000000	-10.000000	-0.025000	-1.766667	904.000000	1023.000000	1023.000000	2046.000000
42.160000	0.062030	36.659714	10.614431	6.134460	7.962265	11.948556	0.000000	-10.000000	-0.025000	-2.400000	904.000000	1023.000000	1023.000000	2046.000000
42.180000	0.062940	37.197765	10.393463	6.305046	8.358674	12.140584	0.000000	-10.000000	-0.025000	-2.550000	904.000000	1023.000000	1023.000000	2046.000000
42.200001	0.063579	37.575115	10.593649	6.575678	8.560980	11.844809	0.000000	-10.000000	-0.041667	-2.183333	904.000000	1023.000000	1023.000000	2046.000000
42.220001	0.062386	36.870327	10.489568	6.437252	8.176818	11.766691	0.000000	-10.000000	-0.050000	-1.783333	904.000000	1023.000000	1023.000000	2046.000000
42.240002	0.060846	35.960026	10.128346	6.241616	7.849923	11.740139	0.000000	-10.000000	-0.041667	-1.466667	904.000000	1023.000000	1023.000000	2046.000000
42.259998	0.060225	35.592926	9.670149	6.508263	8.061082	11.353432	0.000000	-10.000000	-0.041667	-1.016667	904.000000	1023.000000	1023.000000	2046.000000
42.279999	0.059609	35.228806	9.640121	6.658685	7.914084	11.015914	0.000000	-10.000000	-0.041667	-0.516667	904.000000	1023.000000	1023.000000	2046.000000
42.299999	0.057507	33.986774	9.361145	6.469000	7.296597	10.860035	0.000000	-10.000000	-0.050000	0.650000	904.000000	1023.000000	1023.000000	2046.000000
42.320000	0.057857	34.193447	9.077307	6.604536	7.534337	10.977268	0.000000	-10.000000	-0.041667	1.433333	904.000000	1023.000000	1023.000000	2046.000000
42.340000	0.058518	34.584404	9.178569	7.069128	7.745596	10.591112	0.000000	-10.000000	-0.041667	1.966667	904.333313	1023.000000	1023.000000	2046.000000
42.360001	0.057638	34.063896	9.173894	7.047723	7.290203	10.552074	0.000000	-10.000000	-0.041667	1.316667	904.666687	1023.000000	1023.000000	2046.000000
42.380001	0.056797	33.567043	8.981119	6.923464	6.970348	10.692112	0.000000	-10.000000	-0.041667	0.533333	905.000000	1023.000000	1023.000000	2046.000000
42.400002	0.057856	34.192917	8.817014	7.400988	7.503421	10.471492	0.000000	-10.000000	-0.041667	0.000000	905.000000	1023.000000	1023.000000	2046.000000
42.419998	0.058227	34.412418	9.086937	7.459884	7.423202	10.442394	0.000000	-10.000000	-0.033333	0.000000	905.000000	1023.000000	1023.000000	2046.000000
42.439999	0.056752	33.540485	9.042643	7.143344	6.898392	10.456106	0.000000	-10.000000	-0.033333	-0.683333	905.000000	1023.000000	1023.000000	2046.000000
42.459999	0.057299	33.863747	8.953577	6.968726	7.163584	10.777861	0.000000	-10.000000	-0.016667	-1.750000	905.000000	1023.000000	1023.000000	2046.000000
42.480000	0.058217	34.406124	9.054307	7.341457	7.556035	10.454324	0.000000	-10.000000	-0.016667	-3.266667	905.000000	1023.000000	1023.000000	2046.000000
42.500000	0.058780	34.738861	9.429799	7.288098	7.428124	10.592840	0.000000	-10.000000	-0.008333	-4.166667	905.000000	1023.000000	1023.000000	2046.000000
42.520000	0.057867	34.199184	9.401678	6.995532	7.040739	10.761236	0.000000	-10.000000	-0.016667	-4.650000	905.000000	1023.000000	1023.000000	2046.000000
42.540001	0.058735	34.712322	9.214067	7.081261	7.479171	10.937823	0.000000	-10.000000	-0.016667	-4.366667	905.000000	1023.000000	1023.000000	2046.000000
42.560001	0.060086	35.510712	9.556055	7.364400	7.805241	10.785016	0.000000	-10.000000	-0.025000	-3.633333	905.000000	1023.000000	1023.000000	2046.000000
42.580002	0.059046	34.896114	9.691747	7.001144	7.344995	10.858227	0.000000	-10.000000	-0.025000	-2.866667	905.000000	1023.000000	1023.000000	2046.000000
42.599998	0.059114	34.936325	9.455330	6.714375	7.633986	11.132633	0.000000	-10.000000	-0.033333	-2.300000	905.000000	1023.000000	1023.000000	2046.000000
42.619999	0.059950	35.430241	9.640966	6.860798	8.002955	10.925519	0.000000	-10.000000	-0.041667	-1.983333	905.000000	1023.000000	1023.000000	2046.000000
42.639999	0.059327	35.061993	9.865199	6.496146	7.696172	11.004478	0.000000	-10.000000	-0.050000	-1.600000	905.000000	1023.000000	1023.000000	2046.000000
42.660000	0.057960	34.254093	9.852619	6.000772	7.226618	11.174084	0.000000	-10.000000	-0.041667	-1.433333	905.000000	1023.000000	1023.000000	2046.000000
42.680000	0.058545	34.600170	9.577804	6.131447	7.795566	11.095353	0.000000	-10.000000	-0.033333	-1.683333	905.000000	1023.000000	1023.000000	2046.000000
42.700001	0.059304	35.048870	9.869319	6.186969	7.957128	11.035455	0.000000	-10.000000	-0.025000	-2.350000	905.000000	1023.000000	1023.000000	2046.000000
42.720001	0.057897	34.217293	9.989429	5.844422	7.347374	11.036068	0.000000	-10.000000	-0.025000	-3.083333	905.000000	1023.000000	1023.000000	2046.000000
42.740002	0.057906	34.222187	9.642459	5.605289	7.640350	11.334090	0.000000	-10.000000	-0.025000	-3.600000	905.000000	1023.000000	1023.000000	2046.000000
42.759998	0.058932	34.828823	9.850554	5.927292	7.989401	11.061576	0.000000	-10.000000	-0.033333	-3.766667	905.000000	1023.000000	1023.000000	2046.000000
42.779999	0.058141	34.361317	10.117354	5.630696	7.472892	11.140374	0.000000	-10.000000	-0.025000	-3.750000	905.000000	1023.000000	1023.000000	2046.000000
42.799999	0.058046	34.305130	9.838578	5.353209	7.668453	11.444888	0.000000	-10.000000	-0.025000	-3.683333	905.000000	1023.000000	1023.000000	2046.000000
42.820000	0.059513	35.172466	9.979562	5.817708	8.226772	11.148424	0.000000	-10.000000	-0.016667	-3.650000	905.000000	1023.000000	1023.000000	2046.000000
42.840000	0.059304	35.048866	10.381174	5.636112	7.715670	11.315910	0.000000	-10.000000	-0.025000	-3.466667	905.000000	1023.000000	1023.000000	2046.000000
42.860001	0.059216	34.996422	10.128282	5.426531	7.794570	11.647038	0.000000	-10.000000	-0.033333	-3.083333	905.000000	1023.000000	1023.000000	2046.000000
42.880001	0.060410	35.702431	10.162874	5.924560	8.299890	11.315107	0.000000	-10.000000	-0.033333	-2.700000	905.000000	1023.000000	1023.000000	2046.000000
42.900002	0.060024	35.474186	10.441981	5.951133	7.839426	11.241649	0.000000	-10.000000	-0.041667	-2.500000	905.000000	1023.000000	1023.000000	2046.000000
42.919998	0.058436	34.535450	10.018172	5.200585	7.577071	11.739621	0.000000	-10.000000	-0.033333	-2.483333	905.000000	1023.000000	1023.000000	2046.000000
42.939999	0.059930	35.418556	9.992373	5.893647	8.171061	11.361476	0.000000	-10.000000	-0.033333	-2.516667	905.000000	1023.000000	1023.000000	2046.000000
42.959999	0.058757	34.725403	10.178284	5.837645	7.348039	11.361438	0.000000	-10.000000	-0.016667	-2.683333	905.000000	1023.000000	1023.000000	2046.000000
42.980000	0.058401	34.515270	9.676072	5.785804	7.534953	11.518441	0.000000	-10.000000	-0.025000	-3.133333	905.000000	1023.000000	1023.000000	2046.000000
43.000000	0.059565	35.202641	9.713021	6.259959	7.949924	11.279735	0.000000	-10.000000	-0.025000	-3.583333	905.000000	1023.000000	1023.000000	2046.000000
43.020000	0.059083	34.917858	9.938336	6.127072	7.540552	11.311899	0.000000	-10.000000	-0.033333	-3.766667	905.000000	1023.000000	1023.000000	2046.000000
43.040001	0.057498	33.981049	9.654981	5.764156	7.116422	11.445490	0.000000	-10.000000	-0.025000	-3.950000	905.000000	1023.000000	1023.000000	2046.000000
43.060001	0.057399	33.922520	9.086023	6.275517	7.650764	10.910217	0.000000	-10.000000	-0.033333	-4.066667	898.000000	1023.000000	1023.000000	2046.000000
43.080002	0.056172	33.197624	9.123456	6.282865	7.119237	10.672065	0.000000	-10.000000	-0.033333	-3.816667	890.500000	1023.000000	1023.000000	2046.000000
43.099998	0.053518	31.629173	8.668233	5.841732	6.423125	10.696083	0.000000	-10.000000	-0.041667	-2.966667	882.666687	1023.000000	1023.000000	2046.000000
43.119999	0.054090	31.967039	8.282545	6.458341	7.026991	10.199162	0.000000	-10.000000	-0.033333	-1.866667	881.666687	1023.000000	1023.000000	2046.000000
43.139999	0.053571	31.660286	8.601830	6.511069	6.443923	10.103462	0.000000	-10.000000	-0.041667	-1.450000	881.166687	1023.000000	1023.000000	2046.000000
43.160000	0.052276	30.895329	8.207228	6.230039	6.176456	10.281606	0.000000	-10.000000	-0.033333	-1.416667	881.000000	1023.000000	1023.000000	2046.000000
43.180000	0.053428	31.576195	8.028275	6.902365	6.782111	9.863445	0.000000	-10.000000	-0.033333	-1.716667	881.000000	1023.000000	1023.000000	2046.000000
43.200001	0.052504	31.029570	8.396694	6.716556	5.994546	9.921773	0.000000	-10.000000	-0.025000	-1.766667	881.000000	1023.000000	1023.000000	2046.000000
43.220001	0.052124	30.805153	7.907559	6.662534	6.209540	10.025518	0.000000	-10.000000	-0.016667	-1.700000	881.000000	1023.000000	1023.000000	2046.000000
43.240002	0.053562	31.655006	8.118472	7.131186	6.617458	9.787890	0.000000	-10.000000	-0.025000	-1.616667	881.000000	1023.000000	1023.000000	2046.000000
43.259998	0.052356	30.942564	8.423123	6.823390	5.918818	9.777233	0.000000	-10.000000	-0.033333	-1.683333	881.000000	1023.000000	1023.000000	2046.000000
43.279999	0.052325	30.924158	8.156952	6.594470	6.171787	10.000950	0.000000	-10.000000	-0.033333	-2.000000	881.000000	1023.000000	1023.000000	2046.000000
43.299999	0.054160	32.008625	8.432996	6.991230	6.695574	9.888825	0.000000	-10.000000	-0.025000	-2.566667	880.666687	1023.000000	1023.000000	2046.000000
43.320000	0.053567	31.658192	8.883823	6.771542	6.074902	9.927924	0.000000	-10.000000	-0.016667	-2.933333	880.000000	1023.000000	1023.000000	2046.000000
43.340000	0.053724	31.750807	8.452262	6.666633	6.506855	10.125056	0.000000	-10.000000	-0.025000	-2.850000	879.000000	1023.000000	1023.000000	2046.000000
43.360001	0.055396	32.738991	8.719947	6.920907	7.000100	10.098038	0.000000	-10.000000	-0.033333	-1.933333	878.000000	1023.000000	1023.000000	2046.000000
43.380001	0.054525	32.224438	9.146782	6.569943	6.369184	10.138530	0.000000	-10.000000	-0.041667	-0.933333	877.333313	1023.000000	1023.000000	2046.000000
43.400002	0.054750	32.357170	8.712511	6.452558	6.968029	10.224072	0.000000	-10.000000	-0.050000	-0.183333	877.000000	1023.000000	1023.000000	2046.000000
43.419998	0.056139	33.178299	9.135669	6.569091	7.292254	10.181283	0.000000	-10.000000	-0.050000	0.000000	877.000000	1023.000000	1023.000000	2046.000000
43.439999	0.054855	32.419071	9.476834	6.016451	6.636100	10.289686	0.000000	-10.000000	-0.041667	0.000000	877.000000	1023.000000	1023.000000	2046.000000
43.459999	0.054381	32.139278	9.088106	5.762526	6.961599	10.327047	0.000000	-10.000000	-0.041667	0.000000	877.000000	1023.000000	1023.000000	2046.000000
43.480000	0.055645	32.886295	9.269888	5.928316	7.441967	10.246125	0.000000	-10.000000	-0.033333	0.000000	877.000000	1023.000000	1023.000000	2046.000000
43.500000	0.054350	32.120571	9.650758	5.461285	6.656952	10.351578	0.000000	-10.000000	-0.041667	0.000000	877.000000	1023.000000	1023.000000	2046.000000
43.520000	0.054302	32.092640	9.176149	5.414400	7.169575	10.332518	0.000000	-10.000000	-0.041667	0.000000	877.000000	1023.000000	1023.000000	2046.000000
43.540001	0.055645	32.886196	9.517060	5.532023	7.409706	10.427405	0.000000	-10.000000	-0.033333	-0.300000	877.000000	1023.000000	1023.000000	2046.000000
43.560001	0.053900	31.855103	9.699772	5.005378	6.635972	10.513981	0.000000	-10.000000	-0.025000	-1.133333	877.000000	1023.000000	1023.000000	2046.000000
43.580002	0.054275	32.076279	9.185373	5.213607	7.363753	10.313543	0.000000	-10.000000	-0.016667	-2.200000	876.833313	1023.000000	1023.000000	2046.000000
43.599998	0.055104	32.566517	9.618080	5.215829	7.294547	10.438061	0.000000	-10.000000	-0.025000	-3.250000	876.333313	1023.000000	1023.000000	2046.000000
43.619999	0.053733	31.755999	9.644339	4.703678	6.736010	10.671972	0.000000	-10.000000	-0.033333	-4.066667	875.333313	1023.000000	1023.000000	2046.000000
43.639999	0.054414	32.158634	9.283006	5.048875	7.442460	10.384293	0.000000	-10.000000	-0.033333	-4.833333	874.000000	1023.000000	1023.000000	2046.000000
43.660000	0.055074	32.548565	9.651173	5.076722	7.322182	10.498487	0.000000	-10.000000	-0.033333	-5.383334	872.333313	1023.000000	1023.000000	2046.000000
43.680000	0.053549	31.647396	9.697259	4.614636	6.694208	10.641292	0.000000	-10.000000	-0.025000	-5.633334	871.166687	1023.000000	1023.000000	2046.000000
43.700001	0.054164	32.010967	9.304455	4.894298	7.377937	10.434276	0.000000	-10.000000	-0.016667	-5.800000	869.166687	1023.000000	1023.000000	2046.000000
43.720001	0.054872	32.429424	9.685094	4.920550	7.271319	10.552459	0.000000	-10.000000	-0.008333	-5.900000	867.166687	1023.000000	1023.000000	2046.000000
43.740002	0.053315	31.509068	9.640002	4.427432	6.711320	10.730314	0.000000	-10.000000	-0.008333	-6.066667	864.500000	1023.000000	1023.000000	2046.000000
43.759998	0.054222	32.045475	9.401853	4.847821	7.363872	10.431931	0.000000	-10.000000	-0.008333	-6.200000	862.500000	1023.000000	1023.000000	2046.000000
43.779999	0.054624	32.282639	9.850807	4.805746	7.079164	10.546920	0.000000	-10.000000	-0.008333	-6.533333	860.500000	1023.000000	1023.000000	2046.000000
43.799999	0.053801	31.796412	9.651366	4.483759	6.858623	10.802662	0.000000	-10.000000	0.000000	-7.050000	858.333313	1023.000000	1023.000000	2046.000000
43.820000	0.054459	32.184978	9.457249	4.947311	7.318417	10.462000	0.000000	-10.000000	0.000000	-7.716667	856.000000	1023.000000	1023.000000	2046.000000
43.840000	0.055093	32.560184	9.776645	4.960941	7.192808	10.629791	0.000000	-10.000000	0.000000	-8.433333	853.333313	1023.000000	1023.000000	2046.000000
43.860001	0.053497	31.616793	9.692334	4.603225	6.596659	10.724574	0.000000	-10.000000	0.016667	-9.250000	850.500000	1023.000000	1023.000000	2046.000000
43.880001	0.053309	31.505339	9.225981	5.125717	6.971628	10.182013	0.000000	-10.000000	0.033333	-10.116667	847.333313	1023.000000	1023.000000	2046.000000
43.900002	0.053122	31.395378	9.237542	4.763551	6.862271	10.532013	0.000000	-10.000000	0.050000	-10.950000	843.833313	1023.000000	1023.000000	2046.000000
43.919998	0.051634	30.515711	9.243155	4.678886	6.142852	10.450818	0.000000	-10.000000	0.050000	-11.650001	840.333313	1023.000000	1023.000000	2046.000000
43.939999	0.050554	29.877691	8.471469	4.956063	6.387577	10.062582	0.000000	-10.000000	0.050000	-12.316667	836.333313	1023.000000	1023.000000	2046.000000
43.959999	0.051043	30.166212	8.463182	5.185475	6.508101	10.009453	0.000000	-10.000000	0.058333	-13.033334	832.333313	1023.000000	1023.000000	2046.000000
43.980000	0.049489	29.248236	8.694556	4.925165	5.656884	9.971631	0.000000	-10.000000	0.075000	-13.783334	827.833313	1023.000000	1023.000000	2046.000000
44.000000	0.048016	28.377554	7.940216	4.988007	5.822442	9.626889	0.000000	-10.000000	0.100000	-14.333334	823.333313	1023.000000	1023.000000	2046.000000
44.020000	0.047679	28.178436	7.579118	5.279795	5.985257	9.334267	0.000000	-10.000000	0.108333	-14.650001	818.500000	1023.000000	1023.000000	2046.000000
44.040001	0.045274	26.756695	7.528904	5.161320	4.997889	9.068582	0.000000	-10.000000	0.125000	-14.483334	813.666687	1023.000000	1023.000000	2046.000000
44.060001	0.042327	25.015278	6.456767	5.128703	4.867848	8.561959	0.000000	-10.000000	0.116667	-14.483334	808.833313	1023.000000	1023.000000	2046.000000
44.080002	0.041878	24.750031	6.108690	5.511430	4.944401	8.185509	0.000000	-10.000000	0.133333	-14.550000	804.000000	1023.000000	1023.000000	2046.000000
44.099998	0.040335	23.838263	6.325231	5.452142	4.071573	7.989317	0.000000	-10.000000	0.133333	-14.966667	799.000000	1023.000000	1023.000000	2046.000000
44.119999	0.038503	22.755404	5.582438	5.512216	4.039176	7.621573	0.000000	-10.000000	0.158333	-15.616667	794.000000	1023.000000	1023.000000	2046.000000
44.139999	0.038955	23.022209	5.446277	5.910624	4.251353	7.413956	0.000000	-10.000000	0.158333	-16.200001	788.833313	1023.000000	1023.000000	2046.000000
44.160000	0.037620	22.233475	5.688912	5.743406	3.435845	7.365313	0.000000	-10.000000	0.166667	-16.866667	783.500000	1023.000000	1023.000000	2046.000000
44.180000	0.036071	21.317940	4.869917	5.854317	3.667869	6.925837	0.000000	-10.000000	0.175000	-17.233334	778.000000	1023.000000	1023.000000	2046.000000
44.200001	0.036900	21.807777	4.924095	6.114347	3.852321	6.917015	0.000000	-10.000000	0.183333	-17.500000	772.333313	1023.000000	1023.000000	2046.000000
44.220001	0.035357	20.896278	5.230783	5.763004	3.032066	6.870426	0.000000	-10.000000	0.191667	-17.766666	766.500000	1023.000000	1023.000000	2046.000000
44.240002	0.034133	20.172701	4.521519	5.912326	3.419122	6.319733	0.000000	-10.000000	0.191667	-17.983334	760.500000	1023.000000	1023.000000	2046.000000
44.259998	0.035169	20.784931	4.966809	5.865822	3.362847	6.589454	0.000000	-10.000000	0.216667	-18.650000	754.500000	1023.000000	1023.000000	2046.000000
44.279999	0.033545	19.825342	4.932674	5.448877	2.845034	6.598758	0.000000	-10.000000	0.233333	-19.100000	748.166687	1023.000000	1023.000000	2046.000000
44.299999	0.033306	19.683985	4.479359	5.727618	3.303179	6.173829	0.000000	-10.000000	0.241667	-19.550001	741.833313	1023.000000	1023.000000	2046.000000
44.320000	0.033733	19.936256	4.797028	5.634220	3.084609	6.420399	0.000000	-10.000000	0.241667	-19.733334	735.166687	1023.000000	1023.000000	2046.000000
44.340000	0.031965	18.891413	4.555398	5.208154	2.700166	6.427696	0.000000	-10.000000	0.233333	-19.850000	728.666687	1023.000000	1023.000000	2046.000000
44.360001	0.031545	18.642855	4.019389	5.417807	3.216329	5.989330	0.000000	-10.000000	0.225000	-19.900002	722.000000	1023.000000	1023.000000	2046.000000
44.380001	0.031563	18.653442	4.514184	5.144381	2.774524	6.220353	0.000000	-10.000000	0.216667	-19.950001	715.333313	1023.000000	1023.000000	2046.000000
44.400002	0.029689	17.546144	4.127594	4.723402	2.589156	6.105991	0.000000	-10.000000	0.216667	-19.766666	708.666687	1023.000000	1023.000000	2046.000000
44.419998	0.028946	17.107029	3.749161	4.816161	2.876564	5.665143	0.000000	-10.000000	0.225000	-19.683334	702.000000	1023.000000	1023.000000	2046.000000
44.439999	0.028765	17.000105	4.134575	4.509368	2.487473	5.868689	0.000000	-10.000000	0.225000	-19.466667	695.500000	1023.000000	1023.000000	2046.000000
44.459999	0.026932	15.916693	3.925106	3.997020	2.122332	5.872235	0.000000	-10.000000	0.216667	-19.550001	689.000000	1023.000000	1023.000000	2046.000000
44.480000	0.025622	15.142373	3.303317	4.202890	2.468708	5.167458	0.000000	-10.000000	0.225000	-19.466667	682.500000	1023.000000	1023.000000	2046.000000
44.500000	0.025945	15.333690	3.634221	3.972579	2.250456	5.476433	0.000000	-10.000000	0.225000	-19.450001	676.000000	1023.000000	1023.000000	2046.000000
44.520000	0.024124	14.257581	3.490354	3.563207	1.802935	5.401084	0.000000	-10.000000	0.241667	-19.483334	669.500000	1023.000000	1023.000000	2046.000000
44.540001	0.022912	13.541039	2.901567	3.771713	2.125671	4.742087	0.000000	-10.000000	0.225000	-19.600000	663.000000	1023.000000	1023.000000	2046.000000
44.560001	0.023380	13.817409	3.241533	3.554695	1.947233	5.073947	0.000000	-10.000000	0.233333	-19.633333	656.333313	1023.000000	1023.000000	2046.000000
44.580002	0.021740	12.848064	3.199494	3.146289	1.495803	5.006479	0.000000	-10.000000	0.233333	-19.800001	649.833313	1023.000000	1023.000000	2046.000000
44.599998	0.020852	12.323323	2.588243	3.369871	1.982639	4.382569	0.000000	-10.000000	0.241667	-19.916668	643.166687	1023.000000	1023.000000	2046.000000
44.619999	0.021121	12.482354	3.077537	3.083462	1.617496	4.703860	0.000000	-10.000000	0.225000	-19.933334	636.500000	1023.000000	1023.000000	2046.000000
44.639999	0.019522	11.537596	2.747752	2.729994	1.456884	4.602966	0.000000	-10.000000	0.216667	-19.766666	629.833313	1023.000000	1023.000000	2046.000000
44.660000	0.019056	11.261938	2.287363	2.981957	1.848281	4.144337	0.000000	-10.000000	0.208333	-19.549999	623.166687	1023.000000	1023.000000	2046.000000
44.680000	0.018996	11.226871	2.922468	2.676050	1.210394	4.417959	0.000000	-10.000000	0.208333	-19.600000	616.833313	1023.000000	1023.000000	2046.000000
44.700001	0.017138	10.128616	2.169713	2.597963	1.381229	3.979711	0.000000	-10.000000	0.200000	-19.383333	610.166687	1023.000000	1023.000000	2046.000000
44.720001	0.017663	10.438610	2.076788	2.720081	1.652478	3.989263	0.000000	-10.000000	0.200000	-19.200001	603.833313	1023.000000	1023.000000	2046.000000
44.740002	0.016929	10.004890	2.559897	2.311541	0.938053	4.195400	0.000000	-10.000000	0.200000	-18.783335	597.333313	1023.000000	1023.000000	2046.000000
44.759998	0.015326	9.057590	1.824117	2.320926	1.198172	3.714376	0.000000	-10.000000	0.200000	-18.550001	591.000000	1023.000000	1023.000000	2046.000000
44.779999	0.015251	9.013296	1.616494	2.477772	1.411585	3.507445	0.000000	-10.000000	0.200000	-18.350000	584.666687	1023.000000	1023.000000	2046.000000
44.799999	0.015017	8.875320	2.202366	2.018585	0.755562	3.898808	0.000000	-10.000000	0.200000	-18.200001	578.500000	1023.000000	1023.000000	2046.000000
44.820000	0.013193	7.796937	1.350977	2.100432	1.080436	3.265092	0.000000	-10.000000	0.191667	-18.100000	572.500000	1023.000000	1023.000000	2046.000000
44.840000	0.013808	8.160548	1.414504	2.153566	1.180017	3.412461	0.000000	-10.000000	0.183333	-17.950001	566.500000	1023.000000	1023.000000	2046.000000
44.860001	0.012939	7.646987	1.782613	1.657748	0.563600	3.643026	0.000000	-10.000000	0.175000	-17.750000	560.500000	1023.000000	1023.000000	2046.000000
44.880001	0.011437	6.759034	1.089639	1.862290	0.889527	2.917578	0.000000	-10.000000	0.175000	-17.650000	554.500000	1023.000000	1023.000000	2046.000000
44.900002	0.012222	7.223028	1.119600	1.888716	1.088113	3.126597	0.000000	-10.000000	0.175000	-17.500000	548.500000	1023.000000	1023.000000	2046.000000
44.919998	0.012121	7.163379	1.703908	1.526481	0.494349	3.438642	0.000000	-10.000000	0.175000	-17.383333	542.666687	1023.000000	1023.000000	2046.000000
44.939999	0.010900	6.441644	0.989129	1.758960	0.822933	2.870622	0.000000	-10.000000	0.183333	-17.133333	537.000000	1023.000000	1023.000000	2046.000000
44.959999	0.011275	6.663537	0.828937	1.844066	1.054862	2.935672	0.000000	-10.000000	0.175000	-16.950001	531.333313	1023.000000	1023.000000	2046.000000
44.980000	0.011191	6.613878	1.421384	1.470999	0.429834	3.291662	0.000000	-10.000000	0.175000	-16.700001	525.666687	1023.000000	1023.000000	2046.000000
45.000000	0.009699	5.732344	0.707484	1.532486	0.722278	2.770096	0.000000	-10.000000	0.158333	-16.383333	520.000000	1023.000000	1023.000000	2046.000000
45.020000	0.010204	6.030702	0.579189	1.863535	0.937686	2.650292	0.000000	-10.000000	0.158333	-15.883333	514.666687	1023.000000	1023.000000	2046.000000
45.040001	0.009736	5.753793	1.076552	1.170809	0.257472	3.248960	0.000000	-10.000000	0.141667	-15.550000	509.333344	1023.000000	1023.000000	2046.000000
45.060001	0.008365	4.943628	0.419893	1.352288	0.397959	2.773488	0.000000	-10.000000	0.125000	-15.150001	504.166656	1023.000000	1023.000000	2046.000000
45.080002	0.007374	4.358330	-0.117588	1.632882	0.452681	2.390355	0.000000	-10.000000	0.091667	-14.933333	499.000000	1023.000000	1023.000000	2046.000000
45.099998	0.007000	4.136842	0.252347	1.287531	-0.122184	2.719147	0.000000	-10.000000	0.100000	-14.733334	494.000000	1023.000000	1023.000000	2046.000000
45.119999	0.005102	3.015479	-0.336862	1.077548	-0.093036	2.367829	0.000000	-10.000000	0.083333	-14.733334	489.000000	1023.000000	1023.000000	2046.000000
45.139999	0.004204	2.484288	-0.828400	1.249671	0.100407	1.962612	0.000000	-10.000000	0.083333	-14.716667	484.000000	1023.000000	1023.000000	2046.000000
45.160000	0.004100	2.422963	-0.381673	0.952282	-0.505718	2.358071	0.000000	-10.000000	0.050000	-14.383333	479.166656	1023.000000	1023.000000	2046.000000
45.180000	0.001895	1.120170	-1.214674	1.009812	-0.481085	1.806117	0.000000	-10.000000	0.041667	-13.566667	474.500000	1023.000000	1023.000000	2046.000000
45.200001	0.000332	0.196129	-1.947893	1.292526	-0.414465	1.265962	0.000000	-10.000000	0.041667	-12.766666	470.166656	1023.000000	1023.000000	2046.000000
45.220001	-0.000465	-0.274724	-1.564600	0.901307	-1.169616	1.558186	0.000000	-10.000000	0.041667	-12.216667	466.000000	1023.000000	1023.000000	2046.000000
45.240002	-0.002780	-1.643101	-2.379279	1.006458	-1.098395	0.828115	0.000000	-10.000000	0.050000	-12.366667	461.833344	1023.000000	1023.000000	2046.000000
45.259998	-0.003143	-1.857346	-2.642637	1.292982	-1.056087	0.548396	0.000000	-10.000000	0.050000	-12.683333	457.500000	1023.000000	1023.000000	2046.000000
45.279999	-0.003386	-2.001263	-2.068449	0.892668	-1.767008	0.941527	0.000000	-10.000000	0.050000	-13.183333	453.166656	1023.000000	1023.000000	2046.000000
45.299999	-0.005171	-3.056149	-2.930057	1.196294	-1.439066	0.116680	0.000000	-10.000000	0.058333	-13.600000	448.666656	1023.000000	1023.000000	2046.000000
45.320000	-0.004846	-2.863865	-2.949693	1.261110	-1.416994	0.241712	0.000000	-10.000000	0.066667	-13.966667	444.166656	1023.000000	1023.000000	2046.000000
45.340000	-0.005036	-2.976041	-2.500763	0.832381	-1.934324	0.626666	0.000000	-10.000000	0.066667	-14.166667	439.500000	1023.000000	1023.000000	2046.000000
45.360001	-0.006761	-3.995477	-3.235012	1.089944	-1.626287	-0.224122	0.000000	-10.000000	0.058333	-14.350000	434.833344	1023.000000	1023.000000	2046.000000
45.380001	-0.006532	-3.860317	-3.275861	1.041160	-1.511343	-0.114272	0.000000	-10.000000	0.066667	-14.500000	430.000000	1023.000000	1023.000000	2046.000000
45.400002	-0.006246	-3.691376	-2.586358	0.575955	-2.020621	0.339648	0.000000	-10.000000	0.100000	-14.816667	425.166656	1023.000000	1023.000000	2046.000000
45.419998	-0.007414	-4.381722	-3.031830	0.605295	-1.751224	-0.203963	0.000000	-10.000000	0.133333	-15.100000	420.333344	1023.000000	1023.000000	2046.000000
45.439999	-0.007708	-4.555328	-3.323954	0.717987	-1.527104	-0.422258	0.000000	-10.000000	0.150000	-15.333334	415.333344	1023.000000	1023.000000	2046.000000
45.459999	-0.007274	-4.299000	-2.672734	0.288048	-2.033087	0.118772	0.000000	-10.000000	0.150000	-15.466667	410.166656	1023.000000	1023.000000	2046.000000
45.480000	-0.008577	-5.068904	-3.156144	0.138941	-1.826240	-0.225461	0.000000	-10.000000	0.150000	-15.450001	404.833344	1023.000000	1023.000000	2046.000000
45.500000	-0.009471	-5.597488	-3.579780	0.206520	-1.636131	-0.588098	0.000000	-10.000000	0.150000	-15.383333	399.666656	1023.000000	1023.000000	2046.000000
45.520000	-0.009086	-5.370104	-2.982720	-0.383151	-2.022268	0.018034	0.000000	-10.000000	0.133333	-15.200000	394.500000	1023.000000	1023.000000	2046.000000
45.540001	-0.010465	-6.184774	-3.308966	-0.672941	-1.956636	-0.246231	0.000000	-10.000000	0.116667	-14.966667	387.833344	1023.000000	1023.000000	2046.000000
45.560001	-0.011842	-6.998535	-3.852701	-0.628101	-1.746535	-0.771197	0.000000	-10.000000	0.100000	-14.783334	382.833344	1023.000000	1023.000000	2046.000000
45.580002	-0.011738	-6.936922	-3.259720	-1.186134	-2.229857	-0.261211	0.000000	-10.000000	0.083333	-14.516667	377.833344	1023.000000	1023.000000	2046.000000
45.599998	-0.013050	-7.712681	-3.600557	-1.597316	-2.177942	-0.336866	0.000000	-10.000000	0.066667	-14.183333	374.666656	1023.000000	1023.000000	2046.000000
45.619999	-0.014519	-8.580625	-4.197721	-1.442766	-2.008188	-0.931950	0.000000	-10.000000	0.050000	-13.783334	369.833344	1023.000000	1023.000000	2046.000000
45.639999	-0.014137	-8.355255	-3.527210	-2.008108	-2.502293	-0.317644	0.000000	-10.000000	0.050000	-13.450000	365.333344	1023.000000	1023.000000	2046.000000
45.660000	-0.015585	-9.210532	-4.080979	-2.139815	-2.258476	-0.731262	0.000000	-10.000000	0.050000	-13.333333	360.666656	1023.000000	1023.000000	2046.000000
45.680000	-0.016596	-9.808518	-4.506835	-2.027972	-2.145574	-1.128138	0.000000	-10.000000	0.050000	-13.233334	356.333344	1023.000000	1023.000000	2046.000000
45.700001	-0.016161	-9.551075	-3.868218	-2.596267	-2.638077	-0.448513	0.000000	-10.000000	0.050000	-13.216667	351.833344	1023.000000	1023.000000	2046.000000
45.720001	-0.017603	-10.403606	-4.400955	-2.640332	-2.385561	-0.976758	0.000000	-10.000000	0.050000	-13.100000	347.500000	1023.000000	1023.000000	2046.000000
45.740002	-0.018037	-10.660121	-4.622723	-2.524027	-2.302605	-1.210765	0.000000	-10.000000	0.050000	-13.016666	343.166656	1023.000000	1023.000000	2046.000000
45.759998	-0.017641	-10.425682	-4.037575	-3.174773	-2.674011	-0.539323	0.000000	-10.000000	0.050000	-12.766666	338.666656	1023.000000	1023.000000	2046.000000
45.779999	-0.019557	-11.558394	-4.811137	-2.922463	-2.350920	-1.473875	0.000000	-10.000000	0.050000	-12.583334	334.333344	1023.000000	1023.000000	2046.000000
45.799999	-0.018688	-11.044683	-4.274041	-3.171762	-2.618901	-0.979981	0.000000	-10.000000	0.050000	-12.266666	330.000000	1023.000000	1023.000000	2046.000000
45.820000	-0.019457	-11.499355	-4.492257	-3.464140	-2.510956	-1.032001	0.000000	-10.000000	0.041667	-11.983334	326.000000	1023.000000	1023.000000	2046.000000
45.840000	-0.020251	-11.968159	-4.908274	-3.261318	-2.365176	-1.433391	0.000000	-10.000000	0.033333	-11.533334	322.000000	1023.000000	1023.000000	2046.000000
45.860001	-0.019676	-11.628613	-4.275251	-3.687744	-2.776769	-0.888849	0.000000	-10.000000	0.025000	-11.150001	318.166656	1023.000000	1023.000000	2046.000000
45.880001	-0.020748	-12.262356	-4.656762	-3.706756	-2.599982	-1.298857	0.000000	-10.000000	0.033333	-10.733334	314.500000	1023.000000	1023.000000	2046.000000
45.900002	-0.021448	-12.675865	-5.088477	-3.520978	-2.438947	-1.627463	0.000000	-10.000000	0.041667	-10.533334	311.000000	1023.000000	1023.000000	2046.000000
45.919998	-0.020766	-12.272820	-4.402807	-3.976815	-2.887970	-1.005228	0.000000	-10.000000	0.041667	-10.266666	307.500000	1023.000000	1023.000000	2046.000000
45.939999	-0.021916	-12.952449	-4.904057	-3.917604	-2.631077	-1.499711	0.000000	-10.000000	0.025000	-9.983334	304.000000	1023.000000	1023.000000	2046.000000
45.959999	-0.022357	-13.213244	-5.216495	-3.771778	-2.564068	-1.660904	0.000000	-10.000000	0.008333	-9.683333	300.666656	1023.000000	1023.000000	2046.000000
45.980000	-0.021770	-12.866311	-4.610594	-4.305484	-2.947608	-1.002625	0.000000	-10.000000	0.000000	-9.416667	297.333344	1023.000000	1023.000000	2046.000000
46.000000	-0.022933	-13.553148	-5.039260	-4.175010	-2.773424	-1.565454	0.000000	-10.000000	0.000000	-9.316667	294.166656	1023.000000	1023.000000	2046.000000
46.020000	-0.023515	-13.897522	-5.457466	-4.040589	-2.635909	-1.763558	0.000000	-10.000000	0.016667	-9.083333	291.000000	1023.000000	1023.000000	2046.000000
46.040001	-0.022975	-13.578176	-4.906090	-4.412258	-3.009432	-1.250396	0.000000	-10.000000	0.016667	-9.016666	288.000000	1023.000000	1023.000000	2046.000000
46.060001	-0.023281	-13.759327	-5.013918	-4.573956	-2.919442	-1.252011	0.000000	-10.000000	0.016667	-8.850000	285.000000	1023.000000	1023.000000	2046.000000
46.080002	-0.024691	-14.592613	-5.551487	-4.323860	-2.830721	-1.886545	0.000000	-10.000000	0.000000	-8.750000	282.000000	1023.000000	1023.000000	2046.000000
46.099998	-0.024138	-14.265457	-5.273133	-4.436790	-2.996659	-1.558874	0.000000	-10.000000	0.000000	-8.550000	279.166656	1023.000000	1023.000000	2046.000000
46.119999	-0.023940	-14.148391	-5.041727	-4.849555	-3.067930	-1.189179	0.000000	-10.000000	0.000000	-8.433333	276.333344	1023.000000	1023.000000	2046.000000
46.139999	-0.025215	-14.902210	-5.490988	-4.529304	-2.929261	-1.952658	0.000000	-10.000000	0.000000	-8.400001	273.500000	1023.000000	1023.000000	2046.000000
46.160000	-0.024614	-14.546675	-5.439122	-4.533948	-2.931993	-1.641612	0.000000	-10.000000	0.000000	-8.466667	270.666656	1023.000000	1023.000000	2046.000000
46.180000	-0.023907	-14.128966	-5.062610	-4.948739	-3.050714	-1.066904	0.000000	-10.000000	0.000000	-8.583333	267.833344	1023.000000	1023.000000	2046.000000
46.200001	-0.025181	-14.882030	-5.588061	-4.654737	-2.847583	-1.791649	0.000000	-10.000000	0.000000	-8.633333	265.000000	1023.000000	1023.000000	2046.000000
46.220001	-0.025023	-14.788513	-5.642721	-4.626262	-2.885370	-1.634159	0.000000	-10.000000	0.000000	-8.633333	262.166656	1023.000000	1023.000000	2046.000000
46.240002	-0.024565	-14.517996	-5.125259	-5.138706	-3.206220	-1.047811	0.000000	-10.000000	0.000000	-8.600000	259.333344	1023.000000	1023.000000	2046.000000
46.259998	-0.025597	-15.127636	-5.701574	-4.650161	-2.968708	-1.807193	0.000000	-10.000000	0.000000	-8.416667	256.500000	1023.000000	1023.000000	2046.000000
46.279999	-0.025523	-15.084215	-5.586171	-4.807161	-3.227946	-1.462937	0.000000	-10.000000	0.000000	-8.133333	253.500000	1023.000000	1023.000000	2046.000000
46.299999	-0.025506	-15.073772	-5.588010	-5.036907	-3.317967	-1.130889	0.000000	-10.000000	0.000000	-7.966667	250.833328	1023.000000	1023.000000	2046.000000
46.320000	-0.027300	-16.134476	-6.308808	-4.660064	-3.242984	-1.922620	0.000000	-10.000000	0.000000	-7.900000	248.166672	1023.000000	1023.000000	2046.000000
46.340000	-0.027096	-16.013823	-6.012444	-4.859124	-3.626710	-1.515546	0.000000	-10.000000	0.000000	-7.833333	245.666672	1023.000000	1023.000000	2046.000000
46.360001	-0.027716	-16.379932	-6.353134	-5.056925	-3.385307	-1.584567	0.000000	-10.000000	0.000000	-7.616667	243.000000	1023.000000	1023.000000	2046.000000
46.380001	-0.029029	-17.156336	-6.869164	-4.735462	-3.508585	-2.043126	0.000000	-10.000000	0.000000	-7.283333	240.333328	1023.000000	1023.000000	2046.000000
46.400002	-0.029096	-17.195852	-6.649780	-5.054776	-3.900562	-1.590734	0.000000	-10.000000	-0.008333	-6.683333	237.833328	1023.000000	1023.000000	2046.000000
46.419998	-0.031708	-18.739145	-7.665728	-4.609972	-3.876893	-2.586553	0.000000	-10.000000	-0.008333	-5.800000	235.500000	1023.000000	1023.000000	2046.000000
46.439999	-0.032304	-19.091621	-7.648959	-4.622008	-4.370187	-2.450467	0.000000	-10.000000	-0.008333	-5.183333	233.666672	1023.000000	1023.000000	2046.000000
46.459999	-0.033189	-19.614759	-8.013587	-4.685513	-4.249286	-2.666374	0.000000	-10.000000	0.000000	-5.000000	232.000000	1023.000000	1023.000000	2046.000000
46.480000	-0.034172	-20.195574	-8.349581	-4.384689	-4.458619	-3.002684	0.000000	-10.000000	0.000000	-5.233334	230.333328	1023.000000	1023.000000	2046.000000
46.500000	-0.033485	-19.789755	-7.942042	-4.611130	-4.681391	-2.555192	0.000000	-10.000000	0.000000	-5.383334	228.500000	1023.000000	1023.000000	2046.000000
46.520000	-0.034602	-20.450050	-8.470757	-4.186860	-4.526373	-3.266062	0.000000	-10.000000	-0.008333	-5.433333	226.500000	1023.000000	1023.000000	2046.000000
46.540001	-0.034409	-20.335814	-8.365452	-4.017537	-4.808850	-3.143975	0.000000	-10.000000	-0.016667	-5.400000	224.833328	1023.000000	1023.000000	2046.000000
46.560001	-0.033961	-20.071043	-8.272343	-4.166451	-4.727909	-2.904341	0.000000	-10.000000	-0.025000	-5.316667	223.166672	1023.000000	1023.000000	2046.000000
46.580002	-0.034930	-20.643761	-8.718654	-3.828230	-4.674445	-3.422432	0.000000	-10.000000	-0.016667	-5.300000	221.500000	1023.000000	1023.000000	2046.000000
46.599998	-0.034361	-20.307512	-8.281214	-4.029090	-4.935530	-3.061677	0.000000	-10.000000	-0.016667	-5.300000	219.500000	1023.000000	1023.000000	2046.000000
46.619999	-0.034225	-20.227259	-8.258150	-4.239137	-4.711718	-3.018255	0.000000	-10.000000	-0.008333	-5.433333	217.500000	1023.000000	1023.000000	2046.000000
46.639999	-0.034891	-20.620543	-8.510863	-4.054675	-4.612082	-3.442923	0.000000	-10.000000	-0.016667	-5.650000	215.666672	1023.000000	1023.000000	2046.000000
46.660000	-0.034197	-20.210266	-8.091974	-4.220822	-4.802629	-3.094841	0.000000	-10.000000	-0.008333	-5.733334	214.000000	1023.000000	1023.000000	2046.000000
46.680000	-0.033595	-19.854855	-7.919684	-4.486199	-4.612034	-2.836937	0.000000	-10.000000	-0.008333	-5.750000	213.000000	1023.000000	1023.000000	2046.000000
46.700001	-0.034382	-20.319801	-8.197612	-4.300168	-4.528318	-3.293704	0.000000	-10.000000	0.000000	-5.600000	211.166672	1023.000000	1023.000000	2046.000000
46.720001	-0.034310	-20.277491	-8.168653	-4.404188	-4.593726	-3.110923	0.000000	-10.000000	-0.008333	-5.383333	209.166672	1023.000000	1023.000000	2046.000000
46.740002	-0.033689	-19.910286	-7.774432	-4.857330	-4.591406	-2.687117	0.000000	-10.000000	-0.008333	-5.066667	206.500000	1023.000000	1023.000000	2046.000000
46.759998	-0.034105	-20.155848	-7.836668	-4.883418	-4.398610	-3.037152	0.000000	-10.000000	-0.016667	-4.733334	204.833328	1023.000000	1023.000000	2046.000000
46.779999	-0.034864	-20.604519	-8.106711	-4.954168	-4.358502	-3.185139	0.000000	-10.000000	-0.016667	-4.483334	203.166672	1023.000000	1023.000000	2046.000000
46.799999	-0.034827	-20.582838	-7.838001	-5.316854	-4.587055	-2.840927	0.000000	-10.000000	-0.025000	-4.266667	201.833328	1023.000000	1023.000000	2046.000000
46.820000	-0.034664	-20.486219	-7.694457	-5.669698	-4.443780	-2.678284	0.000000	-10.000000	-0.025000	-4.016667	200.333328	1023.000000	1023.000000	2046.000000
46.840000	-0.035871	-21.199968	-8.019699	-5.612318	-4.395200	-3.172751	0.000000	-10.000000	-0.025000	-3.816667	199.000000	1023.000000	1023.000000	2046.000000
46.860001	-0.036090	-21.329464	-7.960913	-5.816572	-4.606910	-2.945069	0.000000	-10.000000	-0.025000	-3.783333	197.666672	1023.000000	1023.000000	2046.000000
46.880001	-0.035721	-21.111303	-7.774979	-6.198434	-4.497072	-2.640818	0.000000	-10.000000	-0.025000	-3.966667	196.333328	1023.000000	1023.000000	2046.000000
46.900002	-0.036846	-21.776175	-8.158597	-6.014281	-4.386771	-3.216525	0.000000	-10.000000	-0.033333	-4.233334	195.000000	1023.000000	1023.000000	2046.000000
46.919998	-0.036785	-21.740181	-7.944627	-6.214205	-4.727829	-2.853519	0.000000	-10.000000	-0.025000	-4.433333	193.500000	1023.000000	1023.000000	2046.000000
46.939999	-0.036591	-21.625547	-7.948356	-6.451383	-4.445270	-2.780537	0.000000	-10.000000	-0.016667	-4.583333	192.000000	1023.000000	1023.000000	2046.000000
46.959999	-0.037445	-22.130003	-8.308754	-6.318448	-4.393569	-3.109233	0.000000	-10.000000	0.000000	-4.750000	190.500000	1023.000000	1023.000000	2046.000000
46.980000	-0.037190	-21.979490	-7.959705	-6.579210	-4.695051	-2.745524	0.000000	-10.000000	0.000000	-4.900000	189.000000	1023.000000	1023.000000	2046.000000
47.000000	-0.037148	-21.954712	-8.063919	-6.700317	-4.341279	-2.849198	0.000000	-10.000000	0.000000	-5.000000	187.333328	1023.000000	1023.000000	2046.000000
47.020000	-0.037886	-22.390844	-8.299433	-6.569906	-4.435067	-3.086439	0.000000	-10.000000	0.000000	-4.950000	185.666672	1023.000000	1023.000000	2046.000000
47.040001	-0.037277	-22.030960	-7.848235	-6.929811	-4.649380	-2.603534	0.000000	-10.000000	0.000000	-4.866667	184.000000	1023.000000	1023.000000	2046.000000
47.060001	-0.037797	-22.337824	-8.095419	-6.818147	-4.375318	-3.048940	0.000000	-10.000000	0.000000	-4.716667	182.333328	1023.000000	1023.000000	2046.000000
47.080002	-0.037945	-22.425694	-8.189307	-6.818704	-4.530376	-2.887305	0.000000	-10.000000	0.000000	-4.616667	180.833328	1023.000000	1023.000000	2046.000000
47.099998	-0.037334	-22.064230	-7.864152	-7.162862	-4.504055	-2.533160	0.000000	-10.000000	-0.008333	-4.466667	179.166672	1023.000000	1023.000000	2046.000000
47.119999	-0.038251	-22.606470	-8.108891	-6.900233	-4.445447	-3.151898	0.000000	-10.000000	-0.008333	-4.266667	177.833328	1023.000000	1023.000000	2046.000000
47.139999	-0.038098	-22.515755	-8.062603	-6.989826	-4.631061	-2.832265	0.000000	-10.000000	-0.008333	-4.066667	176.333328	1023.000000	1023.000000	2046.000000
47.160000	-0.037720	-22.292263	-7.929721	-7.235534	-4.459654	-2.667354	0.000000	-10.000000	-0.016667	-3.916667	175.000000	1023.000000	1023.000000	2046.000000
47.180000	-0.038422	-22.707376	-8.194477	-7.036105	-4.440220	-3.036575	0.000000	-10.000000	-0.025000	-3.866667	173.666672	1023.000000	1023.000000	2046.000000
47.200001	-0.038115	-22.525726	-7.923140	-7.218759	-4.714036	-2.669793	0.000000	-10.000000	-0.025000	-3.833333	172.333328	1023.000000	1023.000000	2046.000000
47.220001	-0.038063	-22.495401	-7.982453	-7.293469	-4.418101	-2.801378	0.000000	-10.000000	-0.016667	-3.750000	171.000000	1023.000000	1023.000000	2046.000000
47.240002	-0.038552	-22.784319	-8.246023	-7.136662	-4.393984	-3.007649	0.000000	-10.000000	-0.016667	-3.650000	169.666672	1023.000000	1023.000000	2046.000000
47.259998	-0.038333	-22.654816	-7.909536	-7.311276	-4.729060	-2.704943	0.000000	-10.000000	-0.016667	-3.533333	168.500000	1023.000000	1023.000000	2046.000000
47.279999	-0.038273	-22.619062	-7.994733	-7.377350	-4.409900	-2.837080	0.000000	-10.000000	-0.008333	-3.483333	167.333328	1023.000000	1023.000000	2046.000000
47.299999	-0.038666	-22.851532	-8.251780	-7.227366	-4.389541	-2.982845	0.000000	-10.000000	0.000000	-3.400000	166.166672	1023.000000	1023.000000	2046.000000
47.320000	-0.038187	-22.568264	-7.809287	-7.383003	-4.716276	-2.659698	0.000000	-10.000000	0.000000	-3.316667	165.000000	1023.000000	1023.000000	2046.000000
47.340000	-0.037664	-22.259686	-7.880200	-7.425776	-4.259207	-2.694504	0.000000	-10.000000	-0.016667	-3.266667	164.000000	1023.000000	1023.000000	2046.000000
47.360001	-0.037923	-22.412203	-8.106860	-7.230870	-4.289869	-2.784604	0.000000	-10.000000	-0.033333	-3.183333	162.833328	1023.000000	1023.000000	2046.000000
47.380001	-0.037414	-22.111565	-7.757609	-7.384499	-4.560650	-2.408807	0.000000	-10.000000	-0.033333	-3.050000	161.666672	1023.000000	1023.000000	2046.000000
47.400002	-0.037348	-22.072649	-7.858969	-7.350869	-4.206306	-2.656504	0.000000	-10.000000	-0.033333	-2.833333	160.500000	1023.000000	1023.000000	2046.000000
47.419998	-0.037993	-22.454136	-8.195437	-7.140358	-4.313665	-2.804676	0.000000	-10.000000	-0.033333	-2.666667	159.666672	1023.000000	1023.000000	2046.000000
47.439999	-0.038037	-22.480089	-7.896045	-7.513435	-4.694259	-2.376349	0.000000	-10.000000	-0.050000	-2.533333	158.833328	1023.000000	1023.000000	2046.000000
47.459999	-0.038189	-22.569441	-8.131425	-7.301937	-4.393750	-2.742329	0.000000	-10.000000	-0.050000	-2.450000	158.000000	1023.000000	1023.000000	2046.000000
47.480000	-0.038777	-22.917492	-8.461559	-7.145345	-4.633771	-2.676816	0.000000	-10.000000	-0.041667	-2.466667	157.166672	1023.000000	1023.000000	2046.000000
47.500000	-0.038499	-22.753105	-8.233317	-7.408754	-4.705240	-2.405794	0.000000	-10.000000	-0.041667	-2.550000	156.333328	1023.000000	1023.000000	2046.000000
47.520000	-0.039499	-23.343866	-8.617682	-7.166770	-4.553614	-3.005800	0.000000	-10.000000	-0.041667	-2.583333	155.500000	1023.000000	1023.000000	2046.000000
47.540001	-0.039726	-23.478308	-8.694469	-7.252979	-4.868661	-2.662198	0.000000	-10.000000	-0.050000	-2.550000	154.833328	1023.000000	1023.000000	2046.000000
47.560001	-0.039832	-23.540915	-8.804333	-7.322248	-4.784856	-2.629478	0.000000	-10.000000	-0.050000	-1.883333	154.000000	1023.000000	1023.000000	2046.000000
47.580002	-0.041585	-24.576710	-9.411287	-6.921796	-4.825403	-3.418223	0.000000	-10.000000	-0.050000	-1.266667	153.500000	1023.000000	1023.000000	2046.000000
47.599998	-0.042501	-25.118185	-9.643500	-6.921248	-5.339301	-3.214136	0.000000	-10.000000	-0.050000	0.150000	153.000000	1023.000000	1023.000000	2046.000000
47.619999	-0.042866	-25.333818	-9.721343	-6.946808	-5.409746	-3.255920	0.000000	-10.000000	-0.050000	1.033333	153.000000	1023.000000	1023.000000	2046.000000
47.639999	-0.043769	-25.867329	-10.050285	-6.626975	-5.302655	-3.887415	0.000000	-10.000000	-0.041667	1.516667	153.000000	1023.000000	1023.000000	2046.000000
47.660000	-0.043995	-26.001263	-10.216095	-6.447680	-5.540984	-3.796503	0.000000	-10.000000	-0.041667	0.933333	153.000000	1023.000000	1023.000000	2046.000000
47.680000	-0.043572	-25.751177	-9.897625	-6.470740	-5.856438	-3.526374	0.000000	-10.000000	-0.041667	0.266667	153.000000	1023.000000	1023.000000	2046.000000
47.700001	-0.043523	-25.722042	-10.102649	-6.139770	-5.491375	-3.988249	0.000000	-10.000000	-0.033333	0.000000	153.000000	1023.000000	1023.000000	2046.000000
47.720001	-0.043765	-25.864956	-10.390646	-5.886322	-5.553371	-4.034617	0.000000	-10.000000	-0.025000	0.000000	153.000000	1023.000000	1023.000000	2046.000000
47.740002	-0.043312	-25.597200	-10.066215	-5.986956	-5.854844	-3.689186	0.000000	-10.000000	-0.025000	-0.583333	153.000000	1023.000000	1023.000000	2046.000000
47.759998	-0.043358	-25.624758	-10.214722	-5.784020	-5.468646	-4.157370	0.000000	-10.000000	-0.033333	-1.316667	153.000000	1023.000000	1023.000000	2046.000000
47.779999	-0.043457	-25.682924	-10.353871	-5.757225	-5.531058	-4.040771	0.000000	-10.000000	-0.025000	-2.200000	152.666672	1023.000000	1023.000000	2046.000000
47.799999	-0.042873	-25.338182	-9.941864	-6.060422	-5.676836	-3.659061	0.000000	-10.000000	-0.016667	-2.683333	152.166672	1023.000000	1023.000000	2046.000000
47.820000	-0.043079	-25.459494	-9.940089	-5.919256	-5.425790	-4.174358	0.000000	-10.000000	-0.025000	-2.983333	151.333328	1023.000000	1023.000000	2046.000000
47.840000	-0.042776	-25.280323	-9.868564	-5.984713	-5.613063	-3.813983	0.000000	-10.000000	-0.041667	-3.133333	150.833328	1023.000000	1023.000000	2046.000000
47.860001	-0.041997	-24.820177	-9.648900	-6.168347	-5.376377	-3.626553	0.000000	-10.000000	-0.041667	-2.916667	149.833328	1023.000000	1023.000000	2046.000000
47.880001	-0.042442	-25.083363	-9.775520	-6.043186	-5.247271	-4.017386	0.000000	-10.000000	-0.041667	-2.550000	148.833328	1023.000000	1023.000000	2046.000000
47.900002	-0.042071	-24.863676	-9.555518	-6.229434	-5.468446	-3.610278	0.000000	-10.000000	-0.041667	-1.933333	147.666672	1023.000000	1023.000000	2046.000000
47.919998	-0.041600	-24.585556	-9.407039	-6.413396	-5.125101	-3.640021	0.000000	-10.000000	-0.050000	-1.500000	147.166672	1023.000000	1023.000000	2046.000000
47.939999	-0.042236	-24.961674	-9.618919	-6.439166	-5.026670	-3.876919	0.000000	-10.000000	-0.050000	-0.833333	147.000000	1023.000000	1023.000000	2046.000000
47.959999	-0.042039	-24.844839	-9.245727	-6.795135	-5.379213	-3.424763	0.000000	-10.000000	-0.050000	-0.416667	147.000000	1023.000000	1023.000000	2046.000000
47.980000	-0.042100	-24.881069	-9.261251	-6.930595	-5.001906	-3.687317	0.000000	-10.000000	-0.050000	0.000000	147.000000	1023.000000	1023.000000	2046.000000
48.000000	-0.042780	-25.283148	-9.427762	-7.029189	-5.172381	-3.653817	0.000000	-10.000000	-0.041667	0.000000	147.000000	1023.000000	1023.000000	2046.000000
48.020000	-0.042410	-25.064579	-9.128507	-7.421929	-5.247743	-3.266399	0.000000	-10.000000	-0.033333	-0.283333	147.000000	1023.000000	1023.000000	2046.000000
48.040001	-0.043125	-25.487169	-9.293151	-7.381073	-5.028676	-3.784270	0.000000	-10.000000	-0.025000	-1.000000	147.000000	1023.000000	1023.000000	2046.000000
48.060001	-0.043164	-25.510088	-9.325039	-7.466017	-5.253918	-3.465115	0.000000	-10.000000	-0.025000	-1.916667	146.833328	1023.000000	1023.000000	2046.000000
48.080002	-0.042832	-25.313622	-9.157284	-7.732853	-5.228365	-3.195120	0.000000	-10.000000	-0.025000	-2.683333	146.500000	1023.000000	1023.000000	2046.000000
48.099998	-0.043469	-25.690138	-9.230030	-7.640944	-5.103094	-3.716070	0.000000	-10.000000	-0.025000	-3.016667	146.166672	1023.000000	1023.000000	2046.000000
48.119999	-0.043617	-25.777498	-9.452256	-7.730404	-5.124059	-3.470778	0.000000	-10.000000	-0.025000	-3.100000	145.166672	1023.000000	1023.000000	2046.000000
48.139999	-0.043186	-25.522694	-9.113298	-7.995358	-5.314532	-3.099504	0.000000	-10.000000	-0.033333	-2.916667	144.000000	1023.000000	1023.000000	2046.000000
48.160000	-0.043459	-25.684132	-9.201977	-7.876916	-5.006856	-3.598382	0.000000	-10.000000	-0.041667	-2.566667	142.666672	1023.000000	1023.000000	2046.000000
48.180000	-0.043642	-25.792398	-9.387568	-7.898742	-5.000226	-3.505862	0.000000	-10.000000	-0.050000	-2.266667	142.166672	1023.000000	1023.000000	2046.000000
48.200001	-0.043128	-25.488506	-9.004098	-8.126638	-5.293587	-3.064182	0.000000	-10.000000	-0.041667	-2.000000	141.666672	1023.000000	1023.000000	2046.000000
48.220001	-0.043032	-25.431753	-9.028769	-8.102612	-4.976710	-3.323663	0.000000	-10.000000	-0.041667	-1.733333	141.333328	1023.000000	1023.000000	2046.000000
48.240002	-0.043368	-25.630211	-9.254797	-8.032265	-4.851700	-3.491449	0.000000	-10.000000	-0.041667	-1.433333	141.000000	1023.000000	1023.000000	2046.000000
48.259998	-0.043180	-25.519329	-9.020783	-8.099943	-5.209029	-3.189575	0.000000	-10.000000	-0.041667	-1.250000	141.000000	1023.000000	1023.000000	2046.000000
48.279999	-0.042693	-25.231829	-8.908668	-8.214040	-5.020998	-3.088125	0.000000	-10.000000	-0.041667	-1.283333	141.000000	1023.000000	1023.000000	2046.000000
48.299999	-0.043155	-25.504902	-8.961528	-8.151525	-4.915648	-3.476201	0.000000	-10.000000	-0.041667	-1.350000	141.000000	1023.000000	1023.000000	2046.000000
48.320000	-0.043243	-25.556890	-9.167165	-8.144414	-4.886362	-3.358951	0.000000	-10.000000	-0.050000	-1.416667	141.000000	1023.000000	1023.000000	2046.000000
48.340000	-0.042866	-25.333923	-8.820602	-8.326375	-5.201379	-2.985567	0.000000	-10.000000	-0.050000	-1.466667	141.000000	1023.000000	1023.000000	2046.000000
48.360001	-0.042708	-25.240660	-8.820898	-8.321926	-4.872560	-3.225276	0.000000	-10.000000	-0.050000	-1.516667	141.000000	1023.000000	1023.000000	2046.000000
48.380001	-0.043187	-25.523582	-9.071567	-8.235423	-4.795978	-3.420616	0.000000	-10.000000	-0.041667	-1.600000	141.000000	1023.000000	1023.000000	2046.000000
48.400002	-0.042949	-25.382795	-8.804315	-8.372433	-5.142425	-3.063623	0.000000	-10.000000	-0.033333	-1.600000	141.000000	1023.000000	1023.000000	2046.000000
48.419998	-0.042321	-25.011660	-8.683758	-8.365918	-4.821407	-3.140576	0.000000	-10.000000	-0.025000	-1.600000	141.000000	1023.000000	1023.000000	2046.000000
48.439999	-0.042789	-25.288301	-8.840674	-8.296650	-4.748701	-3.402277	0.000000	-10.000000	-0.033333	-1.550000	141.000000	1023.000000	1023.000000	2046.000000
48.459999	-0.042225	-24.954754	-8.612297	-8.320072	-4.992031	-3.030355	0.000000	-10.000000	-0.041667	-1.583333	141.000000	1023.000000	1023.000000	2046.000000
48.480000	-0.041445	-24.493793	-8.519377	-8.368672	-4.695014	-2.910731	0.000000	-10.000000	-0.050000	-1.633333	141.000000	1023.000000	1023.000000	2046.000000
48.500000	-0.042098	-24.880041	-8.722595	-8.317524	-4.658402	-3.181519	0.000000	-10.000000	-0.050000	-1.683333	141.000000	1023.000000	1023.000000	2046.000000
48.520000	-0.042276	-24.984829	-8.763247	-8.321452	-4.917094	-2.983036	0.000000	-10.000000	-0.050000	-1.683333	141.000000	1023.000000	1023.000000	2046.000000
48.540001	-0.042004	-24.824183	-8.700180	-8.472423	-4.734092	-2.917489	0.000000	-10.000000	-0.050000	-1.666667	141.000000	1023.000000	1023.000000	2046.000000
48.560001	-0.042808	-25.299532	-8.852085	-8.374112	-4.864019	-3.209316	0.000000	-10.000000	-0.041667	-1.566667	141.000000	1023.000000	1023.000000	2046.000000
48.580002	-0.042843	-25.320335	-8.993150	-8.217562	-5.074088	-3.035535	0.000000	-10.000000	-0.033333	-1.483333	141.000000	1023.000000	1023.000000	2046.000000
48.599998	-0.042674	-25.220146	-8.957501	-8.294087	-5.077110	-2.891448	0.000000	-10.000000	-0.033333	-1.500000	141.000000	1023.000000	1023.000000	2046.000000
48.619999	-0.043294	-25.586607	-9.059062	-8.271473	-4.939329	-3.316742	0.000000	-10.000000	-0.041667	-1.683333	141.000000	1023.000000	1023.000000	2046.000000
48.639999	-0.043801	-25.886423	-9.396796	-8.248297	-4.992093	-3.249238	0.000000	-10.000000	-0.050000	-1.733333	141.000000	1023.000000	1023.000000	2046.000000
48.660000	-0.043806	-25.889566	-9.369744	-8.313699	-5.200019	-3.006104	0.000000	-10.000000	-0.058333	-1.383333	141.000000	1023.000000	1023.000000	2046.000000
48.680000	-0.044873	-26.520195	-9.663793	-8.120383	-5.181417	-3.554602	0.000000	-10.000000	-0.066667	-0.950000	141.000000	1023.000000	1023.000000	2046.000000
48.700001	-0.046511	-27.487803	-10.294605	-7.923968	-5.430243	-3.838986	0.000000	-10.000000	-0.066667	-0.150000	141.000000	1023.000000	1023.000000	2046.000000
48.720001	-0.046846	-27.686174	-10.319640	-7.920365	-5.774578	-3.671591	0.000000	-10.000000	-0.058333	0.666667	141.000000	1023.000000	1023.000000	2046.000000
48.740002	-0.047186	-27.886723	-10.434974	-7.737290	-5.695805	-4.018652	0.000000	-10.000000	-0.050000	1.550000	141.000000	1023.000000	1023.000000	2046.000000
48.759998	-0.047883	-28.298655	-10.661330	-7.569269	-5.770928	-4.297127	0.000000	-10.000000	-0.041667	1.833333	141.000000	1023.000000	1023.000000	2046.000000
48.779999	-0.047797	-28.248314	-10.639623	-7.410439	-6.058692	-4.139561	0.000000	-10.000000	-0.033333	1.416667	141.000000	1023.000000	1023.000000	2046.000000
48.799999	-0.046982	-27.766106	-10.636119	-7.130270	-5.801110	-4.198608	0.000000	-10.000000	-0.033333	0.750000	141.000000	1023.000000	1023.000000	2046.000000
48.820000	-0.047427	-28.029413	-10.677755	-6.959110	-5.851205	-4.541343	0.000000	-10.000000	-0.041667	0.183333	141.000000	1023.000000	1023.000000	2046.000000
48.840000	-0.047589	-28.125002	-10.955464	-6.846437	-5.855446	-4.467655	0.000000	-10.000000	-0.050000	0.000000	141.000000	1023.000000	1023.000000	2046.000000
48.860001	-0.047066	-27.815809	-10.749369	-6.833781	-6.027445	-4.205214	0.000000	-10.000000	-0.041667	0.000000	141.000000	1023.000000	1023.000000	2046.000000
48.880001	-0.046758	-27.634092	-10.649510	-6.764653	-5.810657	-4.409272	0.000000	-10.000000	-0.033333	0.000000	141.000000	1023.000000	1023.000000	2046.000000
48.900002	-0.046942	-27.742849	-10.637741	-6.867702	-5.750747	-4.486660	0.000000	-10.000000	-0.033333	0.000000	141.000000	1023.000000	1023.000000	2046.000000
48.919998	-0.047025	-27.791740	-10.600294	-6.929581	-5.925698	-4.336168	0.000000	-10.000000	-0.033333	0.000000	141.000000	1023.000000	1023.000000	2046.000000
48.939999	-0.045841	-27.091888	-10.344574	-6.956320	-5.756078	-4.034916	0.000000	-10.000000	-0.041667	0.000000	141.000000	1023.000000	1023.000000	2046.000000
48.959999	-0.045664	-26.987249	-10.154591	-6.951149	-5.615020	-4.266491	0.000000	-10.000000	-0.033333	0.000000	141.000000	1023.000000	1023.000000	2046.000000
48.980000	-0.045916	-27.136345	-10.336083	-6.966106	-5.533911	-4.300246	0.000000	-10.000000	-0.041667	0.000000	141.000000	1023.000000	1023.000000	2046.000000
49.000000	-0.045444	-26.857685	-10.124830	-7.066737	-5.693495	-3.972622	0.000000	-10.000000	-0.041667	0.650000	141.000000	1023.000000	1023.000000	2046.000000
49.020000	-0.044503	-26.301550	-9.968055	-7.054966	-5.319026	-3.959502	0.000000	-10.000000	-0.058333	1.483333	141.000000	1023.000000	1023.000000	2046.000000
49.040001	-0.044763	-26.454882	-9.870975	-7.242994	-5.315293	-4.025620	0.000000	-10.000000	-0.058333	2.666667	141.000000	1023.000000	1023.000000	2046.000000
49.060001	-0.045117	-26.664324	-9.942772	-7.365180	-5.439984	-3.916389	0.000000	-10.000000	-0.058333	3.600000	141.000000	1023.000000	1023.000000	2046.000000
49.080002	-0.044243	-26.147665	-9.798869	-7.547248	-5.256289	-3.545258	0.000000	-10.000000	-0.066667	4.716667	141.000000	1023.000000	1023.000000	2046.000000
49.099998	-0.044280	-26.169321	-9.595905	-7.650738	-5.227860	-3.694818	0.000000	-10.000000	-0.083333	5.733333	141.000000	1023.000000	1023.000000	2046.000000
49.119999	-0.044815	-26.485876	-9.849712	-7.752556	-5.231272	-3.652336	0.000000	-10.000000	-0.108333	6.616667	141.000000	1023.000000	1023.000000	2046.000000
49.139999	-0.044075	-26.048086	-9.626907	-7.884371	-5.335309	-3.201499	0.000000	-10.000000	-0.108333	7.300000	141.000000	1023.000000	1023.000000	2046.000000
49.160000	-0.043429	-25.666603	-9.481800	-7.731534	-5.095942	-3.357327	0.000000	-10.000000	-0.116667	7.933333	141.000000	1023.000000	1023.000000	2046.000000
49.180000	-0.043863	-25.923225	-9.727986	-7.845012	-5.115910	-3.234317	0.000000	-10.000000	-0.100000	8.466667	141.000000	1023.000000	1023.000000	2046.000000
49.200001	-0.043178	-25.518000	-9.573626	-7.889172	-5.252614	-2.802587	0.000000	-10.000000	-0.100000	9.133333	141.000000	1023.000000	1023.000000	2046.000000
49.220001	-0.042309	-25.004772	-9.458068	-7.759036	-4.932247	-2.855421	0.000000	-10.000000	-0.108333	10.183333	102.000000	1023.000000	1023.000000	2046.000000
49.240002	-0.042316	-25.008511	-9.580420	-7.866314	-4.848851	-2.712925	0.000000	-10.000000	-0.133333	11.066668	63.000000	1023.000000	1023.000000	2046.000000
49.259998	-0.042040	-24.845629	-9.574445	-7.893165	-4.949130	-2.428891	0.000000	-10.000000	-0.150000	11.933333	25.333334	1023.000000	1023.000000	2046.000000
49.279999	-0.040669	-24.035599	-9.378965	-7.777369	-4.728395	-2.150869	0.000000	-10.000000	-0.158333	12.716667	28.000000	1023.000000	1023.000000	2046.000000
49.299999	-0.039838	-23.544046	-9.124643	-7.703370	-4.554607	-2.161426	0.000000	-10.000000	-0.175000	13.550000	32.000000	1023.000000	1023.000000	2046.000000
49.320000	-0.039477	-23.331083	-9.263003	-7.714964	-4.377971	-1.975144	0.000000	-10.000000	-0.208333	14.750000	36.333332	1023.000000	1023.000000	2046.000000
49.340000	-0.039109	-23.113306	-9.172650	-7.752413	-4.513398	-1.674844	0.000000	-10.000000	-0.241667	15.733334	40.833332	1023.000000	1023.000000	2046.000000
49.360001	-0.037540	-22.186197	-8.996576	-7.619835	-4.250434	-1.319352	0.000000	-10.000000	-0.258333	17.083334	46.000000	1023.000000	1023.000000	2046.000000
49.380001	-0.036209	-21.399643	-8.688230	-7.430534	-3.957828	-1.323051	0.000000	-10.000000	-0.283333	18.066668	51.500000	1023.000000	1023.000000	2046.000000
49.400002	-0.035904	-21.219351	-8.689071	-7.508883	-3.964885	-1.056512	0.000000	-10.000000	-0.308333	19.250000	57.500000	1023.000000	1023.000000	2046.000000
49.419998	-0.034697	-20.506109	-8.520533	-7.507618	-3.892553	-0.585404	0.000000	-10.000000	-0.358333	20.450001	63.666668	1023.000000	1023.000000	2046.000000
49.439999	-0.032975	-19.488438	-8.268357	-7.192907	-3.444948	-0.582225	0.000000	-10.000000	-0.400000	21.533335	70.166664	1023.000000	1023.000000	2046.000000
49.459999	-0.031962	-18.889479	-8.006175	-7.268286	-3.330656	-0.284362	0.000000	-10.000000	-0.441667	22.466667	77.166664	1023.000000	1023.000000	2046.000000
49.480000	-0.031087	-18.372572	-7.863032	-7.314241	-3.297942	0.102643	0.000000	-10.000000	-0.466667	23.216667	84.500000	1023.000000	1023.000000	2046.000000
49.500000	-0.028501	-16.844072	-7.648860	-7.016623	-2.653798	0.475208	0.000000	-10.000000	-0.483333	24.466667	92.166664	1023.000000	1023.000000	2046.000000
49.520000	-0.026774	-15.823169	-7.176039	-6.858523	-2.402262	0.613655	0.000000	-10.000000	-0.516667	25.450001	100.166664	1023.000000	1023.000000	2046.000000
49.540001	-0.025928	-15.323659	-7.054938	-6.906605	-2.400675	1.038560	0.000000	-10.000000	-0.566667	26.816668	108.500000	1023.000000	1023.000000	2046.000000
49.560001	-0.023722	-14.019905	-6.819452	-6.613517	-1.983374	1.396437	0.000000	-10.000000	-0.608333	27.700001	117.333336	1023.000000	1023.000000	2046.000000
49.580002	-0.022279	-13.167023	-6.387284	-6.585950	-1.754676	1.560888	0.000000	-10.000000	-0.641667	28.950001	126.333336	1023.000000	1023.000000	2046.000000
49.599998	-0.021286	-12.580085	-6.204293	-6.505526	-1.686490	1.816223	0.000000	-10.000000	-0.666667	29.666668	135.833328	1023.000000	1023.000000	2046.000000
49.619999	-0.020208	-11.942741	-6.087485	-6.291845	-1.738070	2.174659	0.000000	-10.000000	-0.716667	30.400000	145.500000	1023.000000	1023.000000	2046.000000
49.639999	-0.017961	-10.614687	-5.939555	-5.911294	-1.235203	2.471365	0.000000	-10.000000	-0.741667	30.966667	155.500000	1023.000000	1023.000000	2046.000000
49.660000	-0.016081	-9.503894	-5.535390	-5.592511	-0.946304	2.570311	0.000000	-10.000000	-0.775000	31.750000	165.833328	1023.000000	1023.000000	2046.000000
49.680000	-0.014970	-8.847390	-5.488790	-5.415074	-0.745736	2.802209	0.000000	-10.000000	-0.808333	32.850002	176.333328	1023.000000	1023.000000	2046.000000
49.700001	-0.013936	-8.236423	-5.298963	-5.286249	-0.828450	3.177239	0.000000	-10.000000	-0.850000	33.916668	187.166672	1023.000000	1023.000000	2046.000000
49.720001	-0.012598	-7.445443	-5.356273	-4.730790	-0.440007	3.081627	0.000000	-10.000000	-0.883333	34.850002	198.166672	1023.000000	1023.000000	2046.000000
49.740002	-0.011979	-7.079635	-5.198412	-4.418059	-0.411719	2.948555	0.000000	-10.000000	-0.908333	35.433334	209.500000	1023.000000	1023.000000	2046.000000
49.759998	-0.012344	-7.295147	-5.337744	-4.297046	-0.656230	2.995872	0.000000	-10.000000	-0.933333	35.983334	221.166672	1023.000000	1023.000000	2046.000000
49.779999	-0.011104	-6.562269	-5.299759	-4.081571	-0.479436	3.298497	0.000000	-10.000000	-0.966667	36.400002	233.000000	1023.000000	1023.000000	2046.000000
49.799999	-0.008972	-5.302299	-4.975760	-3.409073	-0.093477	3.176011	0.000000	-10.000000	-0.966667	36.950001	245.166672	1023.000000	1023.000000	2046.000000
49.820000	-0.007266	-4.293966	-4.640404	-3.098841	0.061097	3.384182	0.000000	-10.000000	-0.958333	37.100002	257.500000	1023.000000	1023.000000	2046.000000
49.840000	-0.006457	-3.815809	-4.443664	-2.821661	-0.128258	3.577774	0.000000	-10.000000	-0.950000	37.066669	269.833344	1023.000000	1023.000000	2046.000000
49.860001	-0.004087	-2.415679	-4.259125	-2.245339	0.263043	3.825742	0.000000	-10.000000	-0.950000	36.783333	282.333344	1023.000000	1023.000000	2046.000000
49.880001	-0.001958	-1.157030	-3.854626	-1.685283	0.638846	3.744034	0.000000	-10.000000	-0.966667	36.716667	294.666656	1023.000000	1023.000000	2046.000000
49.900002	-0.000259	-0.153025	-3.537669	-1.519240	0.866070	4.037814	0.000000	-10.000000	-0.958333	36.700001	307.000000	1023.000000	1023.000000	2046.000000
49.919998	0.000416	0.245592	-3.190496	-1.523880	0.663363	4.296605	0.000000	-10.000000	-0.933333	36.483334	319.166656	1023.000000	1023.000000	2046.000000
49.939999	0.002882	1.703481	-2.806302	-1.207825	1.139547	4.578062	0.000000	-10.000000	-0.908333	36.116669	331.500000	1023.000000	1023.000000	2046.000000
49.959999	0.005428	3.208217	-2.226762	-0.827260	1.677920	4.584319	0.000000	-10.000000	-0.875000	35.733334	343.833344	1023.000000	1023.000000	2046.000000
49.980000	0.007479	4.420006	-1.701743	-0.761390	1.906631	4.976509	0.000000	-10.000000	-0.866667	35.350002	355.833344	1023.000000	1023.000000	2046.000000
50.000000	0.008608	5.087160	-1.255807	-0.798842	1.810291	5.331517	0.000000	-10.000000	-0.850000	35.133335	367.500000	1023.000000	1023.000000	2046.000000
50.020000	0.011348	6.706689	-0.844582	-0.420188	2.354187	5.617272	0.000000	-10.000000	-0.875000	35.200001	379.166656	1023.000000	1023.000000	2046.000000
50.040001	0.014463	8.547823	-0.082719	-0.037087	2.940284	5.727345	0.000000	-10.000000	-0.900000	35.716667	391.000000	1023.000000	1023.000000	2046.000000
50.060001	0.015822	9.351011	0.486777	-0.176626	2.950974	6.089887	0.000000	-10.000000	-0.933333	36.100002	403.000000	1023.000000	1023.000000	2046.000000
50.080002	0.017143	10.131439	0.940287	-0.384753	3.010453	6.565452	0.000000	-10.000000	-0.933333	36.333332	415.000000	1023.000000	1023.000000	2046.000000
50.099998	0.019684	11.633137	1.361235	0.016401	3.709390	6.546110	0.000000	-10.000000	-0.925000	35.950001	427.000000	1023.000000	1023.000000	2046.000000
50.119999	0.021503	12.708261	2.032478	-0.040741	3.868398	6.848126	0.000000	-10.000000	-0.908333	35.850002	439.000000	1023.000000	1023.000000	2046.000000
50.139999	0.021836	12.904862	2.347446	-0.376773	3.687034	7.247155	0.000000	-10.000000	-0.875000	35.483334	451.000000	1023.000000	1023.000000	2046.000000
50.160000	0.023740	14.030114	2.655788	-0.170776	4.051197	7.493906	0.000000	-10.000000	-0.841667	35.049999	463.000000	1023.000000	1023.000000	2046.000000
50.180000	0.025939	15.329942	3.214592	0.194794	4.447593	7.472962	0.000000	-10.000000	-0.791667	34.349998	474.666656	1023.000000	1023.000000	2046.000000
50.200001	0.027294	16.130713	3.552073	0.142374	4.629596	7.806669	0.000000	-10.000000	-0.766667	33.700001	486.166656	1023.000000	1023.000000	2046.000000
50.220001	0.027697	16.369102	3.873324	-0.056148	4.376949	8.174977	0.000000	-10.000000	-0.725000	32.983334	497.333344	1023.000000	1023.000000	2046.000000
50.240002	0.029759	17.587637	4.061786	0.348296	4.867169	8.310385	0.000000	-10.000000	-0.691667	32.099998	508.500000	1023.000000	1023.000000	2046.000000
50.259998	0.032130	18.988613	4.653183	0.647238	5.268888	8.419304	0.000000	-10.000000	-0.650000	31.216667	519.333313	1023.000000	1023.000000	2046.000000
50.279999	0.032989	19.496361	4.917214	0.653934	5.262431	8.662783	0.000000	-10.000000	-0.658333	30.616667	530.000000	1023.000000	1023.000000	2046.000000
50.299999	0.034175	20.197578	5.216689	0.655309	5.253919	9.071662	0.000000	-10.000000	-0.658333	30.183334	540.333313	1023.000000	1023.000000	2046.000000
50.320000	0.036398	21.510925	5.516447	1.161981	5.786783	9.045714	0.000000	-10.000000	-0.666667	29.783333	550.500000	1023.000000	1023.000000	2046.000000
50.340000	0.038687	22.863798	6.075470	1.450374	6.098722	9.239233	0.000000	-10.000000	-0.625000	29.533333	560.500000	1023.000000	1023.000000	2046.000000
50.360001	0.039227	23.183359	6.413289	1.335407	5.917770	9.516892	0.000000	-10.000000	-0.591667	28.933334	570.500000	1023.000000	1023.000000	2046.000000
50.380001	0.040706	24.057486	6.551448	1.500630	6.158954	9.846455	0.000000	-10.000000	-0.550000	28.350000	580.166687	1023.000000	1023.000000	2046.000000
50.400002	0.043136	25.493441	6.916609	2.039294	6.730797	9.806740	0.000000	-10.000000	-0.533333	27.716667	589.666687	1023.000000	1023.000000	2046.000000
50.419998	0.045004	26.597235	7.386250	2.193211	6.912281	10.105493	0.000000	-10.000000	-0.508333	27.300001	599.000000	1023.000000	1023.000000	2046.000000
50.439999	0.044723	26.431175	7.608054	1.936864	6.475062	10.411197	0.000000	-10.000000	-0.500000	26.950001	608.333313	1023.000000	1023.000000	2046.000000
50.459999	0.046510	27.487326	7.671975	2.299594	7.013314	10.502442	0.000000	-10.000000	-0.500000	26.550001	617.500000	1023.000000	1023.000000	2046.000000
50.480000	0.048538	28.685987	8.176424	2.773445	7.316828	10.419290	0.000000	-10.000000	-0.508333	26.350000	626.333313	1023.000000	1023.000000	2046.000000
50.500000	0.049393	29.191477	8.368122	2.875667	7.191633	10.756055	0.000000	-10.000000	-0.508333	26.150000	635.166687	1023.000000	1023.000000	2046.000000
50.520000	0.050451	29.816565	8.482086	3.071521	7.116711	11.146247	0.000000	-10.000000	-0.500000	26.116667	643.833313	1023.000000	1023.000000	2046.000000
50.540001	0.052492	31.022999	8.609943	3.817626	7.681014	10.914415	0.000000	-10.000000	-0.491667	25.983334	652.666687	1023.000000	1023.000000	2046.000000
50.560001	0.054416	32.159897	9.017152	4.062666	7.944341	11.135739	0.000000	-10.000000	-0.475000	25.716667	664.166687	1023.000000	1023.000000	2046.000000
50.580002	0.053650	31.707062	9.200016	3.821474	7.395640	11.289931	0.000000	-10.000000	-0.458333	25.400002	672.833313	1023.000000	1023.000000	2046.000000
50.599998	0.054085	31.964216	8.905260	4.154443	7.796111	11.108401	0.000000	-10.000000	-0.425000	24.600000	681.333313	1023.000000	1023.000000	2046.000000
50.619999	0.054692	32.323227	9.004534	4.477534	7.938771	10.902390	0.000000	-10.000000	-0.400000	23.950001	686.833313	1023.000000	1023.000000	2046.000000
50.639999	0.053406	31.562778	8.973543	4.417962	7.386452	10.784821	0.000000	-10.000000	-0.375000	23.016666	695.000000	1023.000000	1023.000000	2046.000000
50.660000	0.052969	31.304646	8.707650	4.433291	7.299995	10.863709	0.000000	-10.000000	-0.383333	22.616667	702.833313	1023.000000	1023.000000	2046.000000
50.680000	0.054282	32.080811	8.699249	5.095208	7.756680	10.529673	0.000000	-10.000000	-0.391667	22.116667	710.500000	1023.000000	1023.000000	2046.000000
50.700001	0.055515	32.809330	9.013917	5.405777	7.830031	10.559604	0.000000	-10.000000	-0.400000	21.866667	717.833313	1023.000000	1023.000000	2046.000000
50.720001	0.055441	32.765881	9.159842	5.384232	7.519526	10.702282	0.000000	-10.000000	-0.391667	21.733334	725.166687	1023.000000	1023.000000	2046.000000
50.740002	0.055765	32.957039	9.138094	5.514419	7.452564	10.851962	0.000000	-10.000000	-0.366667	21.316668	732.500000	1023.000000	1023.000000	2046.000000
50.759998	0.056992	33.682472	9.164260	6.112876	7.780167	10.625170	0.000000	-10.000000	-0.333333	20.766666	739.833313	1023.000000	1023.000000	2046.000000
50.779999	0.058493	34.569546	9.587932	6.481260	7.898982	10.601373	0.000000	-10.000000	-0.300000	19.916666	746.833313	1023.000000	1023.000000	2046.000000
50.799999	0.059286	35.037903	9.762266	6.486523	8.024459	10.764657	0.000000	-10.000000	-0.283333	19.233334	753.666687	1023.000000	1023.000000	2046.000000
50.820000	0.058990	34.863102	10.035838	6.150377	7.657978	11.018910	0.000000	-10.000000	-0.258333	18.466667	760.166687	1023.000000	1023.000000	2046.000000
50.840000	0.059762	35.319599	9.978640	6.317845	8.000899	11.022214	0.000000	-10.000000	-0.216667	17.283333	766.500000	1023.000000	1023.000000	2046.000000
50.860001	0.060982	36.040169	10.354811	6.663585	8.187265	10.834509	0.000000	-10.000000	-0.166667	15.600000	772.333313	1023.000000	1023.000000	2046.000000
50.880001	0.062538	36.959953	10.656867	6.821886	8.453786	11.027415	0.000000	-10.000000	-0.141667	13.800000	777.833313	1023.000000	1023.000000	2046.000000
50.900002	0.062393	36.874363	10.894167	6.610112	8.085809	11.284273	0.000000	-10.000000	-0.125000	12.450001	782.666687	1023.000000	1023.000000	2046.000000
50.919998	0.063356	37.443619	10.900921	6.817253	8.355652	11.369796	0.000000	-10.000000	-0.116667	11.400001	787.000000	1023.000000	1023.000000	2046.000000
50.939999	0.064927	38.372066	11.219674	7.197941	8.777632	11.176820	0.000000	-10.000000	-0.100000	10.550000	791.000000	1023.000000	1023.000000	2046.000000
50.959999	0.065915	38.955975	11.567184	7.101731	8.978347	11.308713	0.000000	-10.000000	-0.091667	9.383333	794.666687	1023.000000	1023.000000	2046.000000
50.980000	0.065124	38.488377	11.848338	6.548960	8.500294	11.590783	0.000000	-10.000000	-0.083333	8.300000	798.166687	1023.000000	1023.000000	2046.000000
51.000000	0.065138	38.496361	11.825642	6.481330	8.620278	11.569111	0.000000	-10.000000	-0.083333	7.000000	801.000000	1023.000000	1023.000000	2046.000000
51.020000	0.066073	39.049404	11.993340	6.637617	9.011363	11.407084	0.000000	-10.000000	-0.058333	6.083333	803.500000	1023.000000	1023.000000	2046.000000
51.040001	0.066811	39.485546	12.311782	6.567242	9.105319	11.501203	0.000000	-10.000000	-0.050000	5.366667	805.500000	1023.000000	1023.000000	2046.000000
51.060001	0.065852	38.918507	12.496446	6.069165	8.618310	11.734588	0.000000	-10.000000	-0.033333	4.733334	807.500000	1023.000000	1023.000000	2046.000000
51.080002	0.065665	38.808189	12.289434	6.000399	8.734793	11.783565	0.000000	-10.000000	-0.050000	3.633333	809.333313	1023.000000	1023.000000	2046.000000
51.099998	0.066296	39.180748	12.327068	6.292552	9.057548	11.503580	0.000000	-10.000000	-0.050000	2.016667	810.833313	1023.000000	1023.000000	2046.000000
51.119999	0.067015	39.606060	12.582174	6.251879	9.111567	11.660438	0.000000	-10.000000	-0.041667	0.100000	811.666687	1023.000000	1023.000000	2046.000000
51.139999	0.065727	38.844475	12.697628	5.724717	8.519325	11.902804	0.000000	-10.000000	-0.041667	-1.316667	812.000000	1023.000000	1023.000000	2046.000000
51.160000	0.065799	38.887508	12.341363	5.913026	8.899361	11.733757	0.000000	-10.000000	-0.033333	-2.433333	812.000000	1023.000000	1023.000000	2046.000000
51.180000	0.066978	39.583931	12.611961	6.087582	9.150291	11.734096	0.000000	-10.000000	-0.025000	-3.433333	812.000000	1023.000000	1023.000000	2046.000000
51.200001	0.067097	39.654514	12.746013	5.989172	9.051196	11.868133	0.000000	-10.000000	-0.008333	-4.716667	812.000000	1023.000000	1023.000000	2046.000000
51.220001	0.066378	39.229111	12.663025	5.694921	8.770951	12.100215	0.000000	-10.000000	0.000000	-5.766667	812.000000	1023.000000	1023.000000	2046.000000
51.240002	0.066238	39.146938	12.421526	5.933640	8.927307	11.864464	0.000000	-10.000000	0.000000	-6.200000	812.000000	1023.000000	1023.000000	2046.000000
51.259998	0.067511	39.898758	12.541652	6.211213	9.290389	11.855503	0.000000	-10.000000	-0.008333	-6.150000	812.000000	1023.000000	1023.000000	2046.000000
51.279999	0.066179	39.111950	12.675628	5.772204	8.710622	11.953497	0.000000	-10.000000	-0.008333	-5.866667	812.000000	1023.000000	1023.000000	2046.000000
51.299999	0.065285	38.583378	12.332452	5.682517	8.555747	12.012661	0.000000	-10.000000	-0.016667	-5.666667	812.000000	1023.000000	1023.000000	2046.000000
51.320000	0.066248	39.152821	12.228559	6.260140	8.852463	11.811658	0.000000	-10.000000	-0.016667	-5.533333	812.000000	1023.000000	1023.000000	2046.000000
51.340000	0.067086	39.648006	12.290224	6.473281	8.954980	11.929523	0.000000	-10.000000	-0.016667	-5.516667	812.000000	1023.000000	1023.000000	2046.000000
51.360001	0.066000	39.005898	12.394015	6.169547	8.331746	12.110590	0.000000	-10.000000	-0.016667	-5.450000	812.000000	1023.000000	1023.000000	2046.000000
51.380001	0.065609	38.774651	11.908343	6.370627	8.661830	11.833850	0.000000	-10.000000	-0.008333	-5.100000	805.166687	1023.000000	1023.000000	2046.000000
51.400002	0.066107	39.068958	11.982759	6.558586	8.786904	11.740706	0.000000	-10.000000	-0.008333	-4.666667	797.666687	1023.000000	1023.000000	2046.000000
[truncated: 1,447,422 more chars]
