# Supplementary material for: Effect of Electrode Belt and Body Positions on Regional Pulmonary Ventilation- and Perfusion-Related Impedance Changes Measured by Electric Impedance Tomography
Source: PLoS One. 2016 Jun 2;11(6):e0155913. doi: 10.1371/journal.pone.0155913 (PMC4890811; doi:10.1371/journal.pone.0155913)
Supplement: S1 Dataset — (ZIP) [file pone.0155913.s001.zip › Dataset/Fp13-stan-6i.txt]

Patient Name:	Fp13
Registry:	Fp13
Investigator:	 
Diagnosys:	 
Notes:	st�ende6i           
Sample Rate [Hz]:	50.08
Time Base 	Pixels Mean 	Pixels Sum 	UPPER RIGHT		UPPER LEFT		LOWER RIGHT		LOWER LEFT		QRS	ETCO2	Paw	Flow (L/min)	Volume	Analog1	Analog2	AnalogSum
0.000000	0.092620	54.738472	17.659149	4.095798	18.481056	14.502467	0.000000	-10.000000	-0.225000	17.866667	1111.500000	1023.000000	1023.000000	2046.000000
0.020000	0.093485	55.249660	17.835163	4.420936	18.386181	14.607380	0.000000	-10.000000	-0.216667	17.316668	1117.500000	1023.000000	1023.000000	2046.000000
0.040000	0.094436	55.811546	18.112360	4.752882	18.262747	14.683558	0.000000	-10.000000	-0.216667	16.500000	1123.333374	1023.000000	1023.000000	2046.000000
0.060000	0.095068	56.185265	18.197296	5.059583	18.194088	14.734297	0.000000	-10.000000	-0.225000	15.750000	1129.000000	1023.000000	1023.000000	2046.000000
0.080000	0.095420	56.393253	18.262682	5.246079	18.075922	14.808570	0.000000	-10.000000	-0.208333	15.216667	1134.333374	1023.000000	1023.000000	2046.000000
0.100000	0.095672	56.542053	18.213280	5.419130	18.082619	14.827024	0.000000	-10.000000	-0.166667	14.083334	1139.500000	1023.000000	1023.000000	2046.000000
0.120000	0.095827	56.633755	18.033175	5.532846	18.276218	14.791515	0.000000	-10.000000	-0.125000	12.216667	1144.333374	1023.000000	1023.000000	2046.000000
0.140000	0.096135	56.815617	17.841623	5.611420	18.566656	14.795917	0.000000	-10.000000	-0.083333	9.983334	1148.833374	1023.000000	1023.000000	2046.000000
0.160000	0.096369	56.953930	17.778532	5.625405	18.733547	14.816446	0.000000	-10.000000	-0.058333	7.933333	1152.500000	1023.000000	1023.000000	2046.000000
0.180000	0.096673	57.133865	17.750463	5.642349	18.854393	14.886658	0.000000	-10.000000	-0.041667	6.216667	1155.666626	1023.000000	1023.000000	2046.000000
0.200000	0.096781	57.197422	17.724295	5.703272	18.925089	14.844767	0.000000	-10.000000	-0.041667	4.850000	1157.833374	1023.000000	1023.000000	2046.000000
0.220000	0.097081	57.374825	17.587898	5.799777	19.173759	14.813391	0.000000	-10.000000	-0.041667	3.583333	1159.833374	1023.000000	1023.000000	2046.000000
0.240000	0.097615	57.690445	17.625355	5.853411	19.376490	14.835189	0.000000	-10.000000	-0.041667	2.166667	1161.000000	1023.000000	1023.000000	2046.000000
0.260000	0.097795	57.796906	17.747787	5.809692	19.422642	14.816782	0.000000	-10.000000	-0.033333	0.900000	1161.833374	1023.000000	1023.000000	2046.000000
0.280000	0.098087	57.969143	17.909765	5.682662	19.467083	14.909632	0.000000	-10.000000	-0.033333	0.166667	1162.000000	1023.000000	1023.000000	2046.000000
0.300000	0.098335	58.115864	17.969324	5.552197	19.609127	14.985215	0.000000	-10.000000	-0.033333	0.000000	1162.000000	1023.000000	1023.000000	2046.000000
0.320000	0.098341	58.119545	18.124884	5.313528	19.517570	15.163562	0.000000	-10.000000	-0.041667	-0.283333	1162.000000	1023.000000	1023.000000	2046.000000
0.340000	0.098298	58.094090	18.180698	5.199529	19.525063	15.188800	0.000000	-10.000000	-0.025000	-1.133333	1162.000000	1023.000000	1023.000000	2046.000000
0.360000	0.098182	58.025730	18.222589	5.111361	19.498196	15.193585	0.000000	-10.000000	-0.025000	-2.516667	1162.000000	1023.000000	1023.000000	2046.000000
0.380000	0.098101	57.977493	18.254423	5.000586	19.448448	15.274036	0.000000	-10.000000	-0.008333	-4.033333	1162.000000	1023.000000	1023.000000	2046.000000
0.400000	0.098078	57.964130	18.409389	4.931992	19.348629	15.274120	0.000000	-10.000000	-0.008333	-5.166667	1162.000000	1023.000000	1023.000000	2046.000000
0.420000	0.098237	58.058102	18.775316	4.914133	19.084961	15.283692	0.000000	-10.000000	0.000000	-5.933333	1162.000000	1023.000000	1023.000000	2046.000000
0.440000	0.098374	58.139076	19.145763	4.968331	18.866566	15.158417	0.000000	-10.000000	0.000000	-6.416667	1162.000000	1023.000000	1023.000000	2046.000000
0.460000	0.098538	58.235832	19.250071	4.970095	18.844448	15.171219	0.000000	-10.000000	0.000000	-6.700000	1162.000000	1023.000000	1023.000000	2046.000000
0.480000	0.098649	58.301292	19.342697	5.008152	18.777126	15.173317	0.000000	-10.000000	0.000000	-6.666667	1162.000000	1023.000000	1023.000000	2046.000000
0.500000	0.098456	58.187340	19.244127	5.008708	18.770502	15.164002	0.000000	-10.000000	0.000000	-6.400000	1162.000000	1023.000000	1023.000000	2046.000000
0.520000	0.098184	58.026684	19.074129	5.026512	18.843834	15.082210	0.000000	-10.000000	0.000000	-6.066667	1162.000000	1023.000000	1023.000000	2046.000000
0.540000	0.097270	57.486362	18.805132	4.834707	18.798418	15.048105	0.000000	-10.000000	-0.008333	-5.750000	1162.000000	1023.000000	1023.000000	2046.000000
0.560000	0.097159	57.421101	18.437279	4.905082	18.967499	15.111238	0.000000	-10.000000	-0.008333	-5.533333	1155.166626	1023.000000	1023.000000	2046.000000
0.580000	0.096842	57.233448	18.182234	4.927862	19.012556	15.110796	0.000000	-10.000000	-0.008333	-5.383333	1147.666626	1023.000000	1023.000000	2046.000000
0.600000	0.096319	56.924587	17.969557	4.869199	19.000250	15.085580	0.000000	-10.000000	0.000000	-5.516667	1139.500000	1023.000000	1023.000000	2046.000000
0.620000	0.095719	56.569901	17.682972	4.793165	19.091055	15.002707	0.000000	-10.000000	0.000000	-5.783333	1137.500000	1023.000000	1023.000000	2046.000000
0.640000	0.094901	56.086651	17.414108	4.630136	19.077251	14.965156	0.000000	-10.000000	0.000000	-6.066667	1135.500000	1023.000000	1023.000000	2046.000000
0.660000	0.093583	55.307529	17.077799	4.501994	18.941828	14.785911	0.000000	-10.000000	0.000000	-6.166667	1133.500000	1023.000000	1023.000000	2046.000000
0.680000	0.091928	54.329716	16.677847	4.450933	18.675480	14.525456	0.000000	-10.000000	-0.008333	-6.050000	1131.500000	1023.000000	1023.000000	2046.000000
0.700000	0.090609	53.549667	16.359501	4.502378	18.396410	14.291376	0.000000	-10.000000	-0.008333	-5.666667	1129.500000	1023.000000	1023.000000	2046.000000
0.720000	0.089780	53.060146	16.138689	4.569458	18.195526	14.156471	0.000000	-10.000000	-0.016667	-5.300000	1127.500000	1023.000000	1023.000000	2046.000000
0.740000	0.089338	52.798569	16.002855	4.738272	18.029566	14.027877	0.000000	-10.000000	-0.016667	-4.783333	1125.666626	1023.000000	1023.000000	2046.000000
0.760000	0.089227	52.733170	15.902640	4.874752	17.895403	14.060376	0.000000	-10.000000	-0.025000	-4.450000	1124.000000	1023.000000	1023.000000	2046.000000
0.780000	0.089347	52.804062	15.881314	5.047667	17.740490	14.134589	0.000000	-10.000000	-0.025000	-4.016667	1122.666626	1023.000000	1023.000000	2046.000000
0.800000	0.089307	52.780697	16.039793	5.325077	17.422432	13.993396	0.000000	-10.000000	-0.025000	-3.600000	1121.333374	1023.000000	1023.000000	2046.000000
0.820000	0.089429	52.852245	16.235949	5.506494	17.172510	13.937294	0.000000	-10.000000	-0.025000	-3.250000	1120.166626	1023.000000	1023.000000	2046.000000
0.840000	0.089420	52.847408	16.459641	5.657879	16.917791	13.812099	0.000000	-10.000000	-0.016667	-3.116667	1119.000000	1023.000000	1023.000000	2046.000000
0.860000	0.089091	52.653057	16.706312	5.715190	16.542562	13.688991	0.000000	-10.000000	-0.008333	-3.700000	1118.000000	1023.000000	1023.000000	2046.000000
0.880000	0.088800	52.480591	16.421387	5.593083	16.752628	13.713493	0.000000	-10.000000	0.016667	-5.016667	1116.833374	1023.000000	1023.000000	2046.000000
0.900000	0.088292	52.180496	15.898872	5.400296	17.154463	13.726865	0.000000	-10.000000	0.016667	-6.800000	1115.166626	1023.000000	1023.000000	2046.000000
0.920000	0.087991	52.002708	15.532295	5.345936	17.442297	13.682181	0.000000	-10.000000	0.025000	-8.250000	1112.833374	1023.000000	1023.000000	2046.000000
0.940000	0.087703	51.832241	15.351620	5.305274	17.552671	13.622677	0.000000	-10.000000	0.008333	-8.750000	1110.000000	1023.000000	1023.000000	2046.000000
0.960000	0.087667	51.810997	15.380247	5.228886	17.502693	13.699173	0.000000	-10.000000	0.000000	-8.366667	1107.000000	1023.000000	1023.000000	2046.000000
0.980000	0.087989	52.001472	15.441900	5.217304	17.512194	13.830074	0.000000	-10.000000	-0.016667	-7.350000	1104.166626	1023.000000	1023.000000	2046.000000
1.000000	0.088552	52.334263	15.773169	5.249629	17.376101	13.935367	0.000000	-10.000000	-0.016667	-6.283333	1101.666626	1023.000000	1023.000000	2046.000000
1.020000	0.088851	52.511124	16.210453	5.336532	17.145605	13.818535	0.000000	-10.000000	-0.025000	-5.350000	1099.500000	1023.000000	1023.000000	2046.000000
1.040000	0.088925	52.554848	16.623531	5.247864	16.903385	13.780068	0.000000	-10.000000	-0.016667	-4.783333	1097.833374	1023.000000	1023.000000	2046.000000
1.060000	0.088548	52.332066	16.600189	5.024239	16.884005	13.823630	0.000000	-10.000000	-0.016667	-4.533333	1096.166626	1023.000000	1023.000000	2046.000000
1.080000	0.088052	52.038792	16.041513	4.859648	17.290339	13.847293	0.000000	-10.000000	0.000000	-4.650000	1094.833374	1023.000000	1023.000000	2046.000000
1.100000	0.087668	51.811855	15.553988	4.737933	17.681185	13.838748	0.000000	-10.000000	0.000000	-5.033333	1093.166626	1023.000000	1023.000000	2046.000000
1.120000	0.086944	51.383717	15.281898	4.620366	17.755270	13.726182	0.000000	-10.000000	0.000000	-5.450000	1091.500000	1023.000000	1023.000000	2046.000000
1.140000	0.086607	51.184837	15.319285	4.510067	17.663408	13.692077	0.000000	-10.000000	0.008333	-5.750000	1089.500000	1023.000000	1023.000000	2046.000000
1.160000	0.086390	51.056419	15.382211	4.388305	17.568529	13.717372	0.000000	-10.000000	-0.008333	-5.916667	1087.500000	1023.000000	1023.000000	2046.000000
1.180000	0.086474	51.106403	15.484013	4.298313	17.432123	13.891954	0.000000	-10.000000	-0.008333	-5.966667	1085.500000	1023.000000	1023.000000	2046.000000
1.200000	0.086948	51.386017	15.866086	4.341025	17.181604	13.997301	0.000000	-10.000000	-0.025000	-5.883334	1083.500000	1023.000000	1023.000000	2046.000000
1.220000	0.087341	51.618740	16.203163	4.480785	16.987247	13.947546	0.000000	-10.000000	-0.016667	-5.633334	1081.500000	1023.000000	1023.000000	2046.000000
1.240000	0.087738	51.853241	16.562632	4.695135	16.831264	13.764209	0.000000	-10.000000	-0.016667	-5.433333	1079.833374	1023.000000	1023.000000	2046.000000
1.260000	0.086568	51.161663	16.440416	4.232948	16.511957	13.976342	0.000000	-10.000000	-0.008333	-5.433333	1078.166626	1023.000000	1023.000000	2046.000000
1.280000	0.086298	51.002068	15.714158	4.353960	17.026068	13.907882	0.000000	-10.000000	0.000000	-5.616667	1076.500000	1023.000000	1023.000000	2046.000000
1.300000	0.085967	50.806522	15.104729	4.344265	17.353868	14.003662	0.000000	-10.000000	0.000000	-5.966667	1074.500000	1023.000000	1023.000000	2046.000000
1.320000	0.085195	50.350136	14.744514	4.365700	17.410303	13.829619	0.000000	-10.000000	0.000000	-6.500000	1072.500000	1023.000000	1023.000000	2046.000000
1.340000	0.084481	49.928112	14.696091	4.282332	17.153200	13.796489	0.000000	-10.000000	0.000000	-7.083333	1070.166626	1023.000000	1023.000000	2046.000000
1.360000	0.083752	49.497219	14.635666	4.134075	16.884356	13.843122	0.000000	-10.000000	0.008333	-7.383333	1067.833374	1023.000000	1023.000000	2046.000000
1.380000	0.082765	48.914291	14.599689	4.031318	16.461250	13.822036	0.000000	-10.000000	0.008333	-7.566667	1065.166626	1023.000000	1023.000000	2046.000000
1.400000	0.081571	48.208458	14.571146	4.105815	15.986919	13.544578	0.000000	-10.000000	0.008333	-7.783333	1062.833374	1023.000000	1023.000000	2046.000000
1.420000	0.080577	47.621212	14.670779	4.274833	15.431084	13.244517	0.000000	-10.000000	0.000000	-7.733333	1060.166626	1023.000000	1023.000000	2046.000000
1.440000	0.079612	47.050911	14.506373	4.344817	15.164377	13.035342	0.000000	-10.000000	0.000000	-7.383333	1057.833374	1023.000000	1023.000000	2046.000000
1.460000	0.078827	46.586800	13.932696	4.379509	15.291357	12.983235	0.000000	-10.000000	0.000000	-6.733334	1055.166626	1023.000000	1023.000000	2046.000000
1.480000	0.077879	46.026451	13.265871	4.517075	15.432608	12.810897	0.000000	-10.000000	0.000000	-6.550000	1052.833374	1023.000000	1023.000000	2046.000000
1.500000	0.077178	45.612198	12.508432	4.681301	15.782775	12.639688	0.000000	-10.000000	0.000000	-6.666667	1050.500000	1023.000000	1023.000000	2046.000000
1.520000	0.076340	45.116882	12.355041	4.859121	15.475856	12.426863	0.000000	-10.000000	0.000000	-7.100000	1048.333374	1023.000000	1023.000000	2046.000000
1.540000	0.075468	44.601875	12.345201	4.857671	14.999331	12.399672	0.000000	-10.000000	0.000000	-7.583333	1046.000000	1023.000000	1023.000000	2046.000000
1.560000	0.074919	44.277214	12.326431	4.959275	14.619575	12.371933	0.000000	-10.000000	0.000000	-7.916667	1043.500000	1023.000000	1023.000000	2046.000000
1.580000	0.074917	44.276115	12.560627	5.150892	14.247906	12.316691	0.000000	-10.000000	0.000000	-7.983334	1041.000000	1023.000000	1023.000000	2046.000000
1.600000	0.075100	44.384258	12.939288	5.229156	13.932469	12.283345	0.000000	-10.000000	0.008333	-7.966667	1038.333374	1023.000000	1023.000000	2046.000000
1.620000	0.074907	44.270275	12.934099	5.102642	13.945467	12.288068	0.000000	-10.000000	0.016667	-8.033334	1035.666626	1023.000000	1023.000000	2046.000000
1.640000	0.074570	44.071087	12.534291	4.925149	14.284369	12.327277	0.000000	-10.000000	0.025000	-8.416667	1032.833374	1023.000000	1023.000000	2046.000000
1.660000	0.074370	43.952885	12.080564	4.815690	14.633686	12.422944	0.000000	-10.000000	0.016667	-8.483334	1030.000000	1023.000000	1023.000000	2046.000000
1.680000	0.074055	43.766567	11.521011	4.776978	15.096894	12.371685	0.000000	-10.000000	0.008333	-8.100000	1027.166626	1023.000000	1023.000000	2046.000000
1.700000	0.073938	43.697647	11.435345	4.805913	15.166286	12.290102	0.000000	-10.000000	-0.008333	-7.183334	1024.500000	1023.000000	1023.000000	2046.000000
1.720000	0.073784	43.606236	11.606522	4.781278	15.015995	12.202440	0.000000	-10.000000	-0.008333	-6.150000	1022.000000	1023.000000	1023.000000	2046.000000
1.740000	0.073551	43.468418	11.734126	4.653381	14.792004	12.288905	0.000000	-10.000000	-0.008333	-5.400000	1020.000000	1023.000000	1023.000000	2046.000000
1.760000	0.073335	43.340744	11.885633	4.537960	14.563003	12.354149	0.000000	-10.000000	-0.016667	-4.866667	1018.166687	1023.000000	1023.000000	2046.000000
1.780000	0.073447	43.407368	12.161456	4.484113	14.307960	12.453838	0.000000	-10.000000	-0.016667	-4.516667	1016.666687	1023.000000	1023.000000	2046.000000
1.800000	0.073944	43.700741	12.679107	4.557670	14.073154	12.390808	0.000000	-10.000000	-0.016667	-4.050000	1015.000000	1023.000000	1023.000000	2046.000000
1.820000	0.073686	43.548260	12.729577	4.344290	14.060011	12.414381	0.000000	-10.000000	-0.008333	-3.666667	1013.666687	1023.000000	1023.000000	2046.000000
1.840000	0.073326	43.335575	12.054391	4.129413	14.663346	12.488427	0.000000	-10.000000	-0.025000	-3.583333	1012.500000	1023.000000	1023.000000	2046.000000
1.860000	0.072733	42.985210	11.485308	4.018782	15.060534	12.420588	0.000000	-10.000000	-0.041667	-3.933333	1011.333313	1023.000000	1023.000000	2046.000000
1.880000	0.072200	42.670162	11.274384	3.994912	15.175082	12.225782	0.000000	-10.000000	-0.033333	-4.550000	1010.000000	1023.000000	1023.000000	2046.000000
1.900000	0.071458	42.231781	11.388378	3.885564	14.807065	12.150773	0.000000	-10.000000	-0.016667	-5.250000	1008.333313	1023.000000	1023.000000	2046.000000
1.920000	0.070859	41.877720	11.459824	3.771764	14.460486	12.185645	0.000000	-10.000000	0.000000	-5.916667	1006.500000	1023.000000	1023.000000	2046.000000
1.940000	0.070894	41.898148	11.734466	3.792367	14.151574	12.219742	0.000000	-10.000000	0.000000	-6.500000	1004.500000	1023.000000	1023.000000	2046.000000
1.960000	0.071529	42.273930	12.204240	3.895198	13.929949	12.244543	0.000000	-10.000000	0.000000	-6.916667	1002.333313	1023.000000	1023.000000	2046.000000
1.980000	0.072127	42.627300	12.606526	4.011955	13.832520	12.176298	0.000000	-10.000000	-0.008333	-7.083333	1000.000000	1023.000000	1023.000000	2046.000000
2.000000	0.072095	42.608253	12.546231	3.880088	13.928987	12.252948	0.000000	-10.000000	-0.008333	-7.100000	997.666687	1023.000000	1023.000000	2046.000000
2.020000	0.071804	42.436157	11.917070	3.764168	14.406819	12.348101	0.000000	-10.000000	-0.008333	-7.116667	995.333313	1023.000000	1023.000000	2046.000000
2.040000	0.071555	42.289223	11.344682	3.883167	14.944674	12.116698	0.000000	-10.000000	0.000000	-7.316667	993.000000	1023.000000	1023.000000	2046.000000
2.060000	0.070243	41.513489	10.941296	3.501145	14.840039	12.231009	0.000000	-10.000000	0.008333	-7.616667	990.500000	1023.000000	1023.000000	2046.000000
2.080000	0.069538	41.096954	11.024736	3.658838	14.450713	11.962667	0.000000	-10.000000	0.016667	-7.900000	988.000000	1023.000000	1023.000000	2046.000000
2.100000	0.068632	40.561443	11.025488	3.605465	13.965857	11.964635	0.000000	-10.000000	0.016667	-8.083333	985.333313	1023.000000	1023.000000	2046.000000
2.120000	0.067965	40.167393	11.086894	3.655717	13.556322	11.868457	0.000000	-10.000000	0.016667	-8.466667	982.666687	1023.000000	1023.000000	2046.000000
2.140000	0.067730	40.028244	11.366431	3.675807	13.200076	11.785929	0.000000	-10.000000	0.016667	-8.850000	979.833313	1023.000000	1023.000000	2046.000000
2.160000	0.067484	39.883041	11.613496	3.574833	13.025609	11.669102	0.000000	-10.000000	0.016667	-9.166667	976.833313	1023.000000	1023.000000	2046.000000
2.180000	0.066363	39.220581	11.382792	3.339931	12.948593	11.549266	0.000000	-10.000000	0.008333	-9.283334	973.666687	1023.000000	1023.000000	2046.000000
2.200000	0.064832	38.315891	10.580799	3.204248	13.149172	11.381673	0.000000	-10.000000	0.000000	-8.916667	970.500000	1023.000000	1023.000000	2046.000000
2.220000	0.063411	37.475899	9.819569	3.224960	13.262096	11.169275	0.000000	-10.000000	-0.008333	-7.866667	967.500000	1023.000000	1023.000000	2046.000000
2.240000	0.062087	36.693581	9.147009	3.323257	13.365629	10.857685	0.000000	-10.000000	-0.016667	-6.483334	964.833313	1023.000000	1023.000000	2046.000000
2.260000	0.061195	36.166260	8.965114	3.525698	13.085409	10.590037	0.000000	-10.000000	-0.016667	-5.500000	962.666687	1023.000000	1023.000000	2046.000000
2.280000	0.060515	35.764130	8.913193	3.733843	12.719707	10.397386	0.000000	-10.000000	-0.008333	-5.550000	961.000000	1023.000000	1023.000000	2046.000000
2.300000	0.059686	35.274628	8.804609	3.894748	12.301237	10.274032	0.000000	-10.000000	0.000000	-6.016667	959.333313	1023.000000	1023.000000	2046.000000
2.320000	0.059270	35.028309	8.808737	4.043551	11.912226	10.263798	0.000000	-10.000000	0.000000	-6.383334	957.166687	1023.000000	1023.000000	2046.000000
2.340000	0.059205	34.989937	9.030020	4.272241	11.547527	10.140148	0.000000	-10.000000	0.000000	-6.366667	954.833313	1023.000000	1023.000000	2046.000000
2.360000	0.059229	35.004238	9.242133	4.411726	11.291747	10.058633	0.000000	-10.000000	0.000000	-6.316667	952.500000	1023.000000	1023.000000	2046.000000
2.380000	0.059287	35.038746	9.394974	4.491012	11.230899	9.921862	0.000000	-10.000000	0.000000	-6.633333	950.500000	1023.000000	1023.000000	2046.000000
2.400000	0.059018	34.879547	9.169608	4.354241	11.472402	9.883298	0.000000	-10.000000	0.000000	-6.933333	948.500000	1023.000000	1023.000000	2046.000000
2.420000	0.058502	34.574696	8.525435	4.132849	12.036792	9.879617	0.000000	-10.000000	0.008333	-7.300000	946.166687	1023.000000	1023.000000	2046.000000
2.440000	0.058216	34.405949	8.189830	3.976962	12.410833	9.828323	0.000000	-10.000000	0.016667	-7.850000	943.833313	1023.000000	1023.000000	2046.000000
2.460000	0.057770	34.142029	8.248006	3.871092	12.291401	9.731529	0.000000	-10.000000	0.016667	-8.483334	941.166687	1023.000000	1023.000000	2046.000000
2.480000	0.057313	33.871929	8.343277	3.775518	11.999382	9.753752	0.000000	-10.000000	0.008333	-8.733334	938.500000	1023.000000	1023.000000	2046.000000
2.500000	0.057161	33.782024	8.499350	3.777605	11.686909	9.818161	0.000000	-10.000000	0.000000	-8.200000	935.500000	1023.000000	1023.000000	2046.000000
2.520000	0.057567	34.022213	8.908754	3.906599	11.442176	9.764685	0.000000	-10.000000	-0.008333	-7.216667	932.833313	1023.000000	1023.000000	2046.000000
2.540000	0.058002	34.279045	9.337557	3.897163	11.336180	9.708147	0.000000	-10.000000	-0.008333	-6.350000	930.500000	1023.000000	1023.000000	2046.000000
2.560000	0.057817	34.169609	9.241374	3.644649	11.535774	9.747812	0.000000	-10.000000	-0.008333	-5.866667	928.500000	1023.000000	1023.000000	2046.000000
2.580000	0.057085	33.737373	8.643259	3.313707	12.003163	9.777246	0.000000	-10.000000	0.000000	-5.750000	926.500000	1023.000000	1023.000000	2046.000000
2.600000	0.056391	33.327244	8.081884	3.104705	12.464411	9.676242	0.000000	-10.000000	0.000000	-5.533333	924.500000	1023.000000	1023.000000	2046.000000
2.620000	0.055509	32.805912	8.121278	2.971035	12.097103	9.616494	0.000000	-10.000000	0.000000	-5.400000	922.500000	1023.000000	1023.000000	2046.000000
2.640000	0.054790	32.381054	8.301702	2.879842	11.503450	9.696061	0.000000	-10.000000	0.000000	-5.533333	920.500000	1023.000000	1023.000000	2046.000000
2.660000	0.054912	32.453060	8.703326	3.018955	11.172677	9.558105	0.000000	-10.000000	0.000000	-6.083333	918.500000	1023.000000	1023.000000	2046.000000
2.680000	0.054665	32.306976	8.881454	2.949328	11.074993	9.401200	0.000000	-10.000000	0.008333	-6.683333	916.500000	1023.000000	1023.000000	2046.000000
2.700000	0.053791	31.790590	8.170202	2.655777	11.544755	9.419855	0.000000	-10.000000	0.008333	-7.200000	914.333313	1023.000000	1023.000000	2046.000000
2.720000	0.053239	31.464169	7.553967	2.553840	12.065053	9.291308	0.000000	-10.000000	0.008333	-7.600000	912.000000	1023.000000	1023.000000	2046.000000
2.740000	0.052645	31.113012	7.617309	2.439590	11.789814	9.266300	0.000000	-10.000000	0.008333	-8.000000	909.333313	1023.000000	1023.000000	2046.000000
2.760000	0.052000	30.731810	7.753710	2.370296	11.248394	9.359411	0.000000	-10.000000	0.016667	-8.250000	906.666687	1023.000000	1023.000000	2046.000000
2.780000	0.052198	30.848969	8.123459	2.477190	10.929846	9.318473	0.000000	-10.000000	0.016667	-8.400001	903.833313	1023.000000	1023.000000	2046.000000
2.800000	0.052512	31.034634	8.540901	2.520639	10.732393	9.240699	0.000000	-10.000000	0.008333	-8.416667	901.166687	1023.000000	1023.000000	2046.000000
2.820000	0.052147	30.818882	8.356187	2.399358	10.914330	9.149008	0.000000	-10.000000	0.000000	-8.300000	898.333313	1023.000000	1023.000000	2046.000000
2.840000	0.051354	30.349928	7.533035	2.213066	11.554457	9.049371	0.000000	-10.000000	0.000000	-8.133333	895.500000	1023.000000	1023.000000	2046.000000
2.860000	0.051004	30.143507	7.256772	2.216680	11.740435	8.929621	0.000000	-10.000000	0.000000	-8.033334	892.666687	1023.000000	1023.000000	2046.000000
2.880000	0.050286	29.718954	7.341790	2.118061	11.363359	8.895744	0.000000	-10.000000	0.000000	-8.100000	890.000000	1023.000000	1023.000000	2046.000000
2.900000	0.049512	29.261553	7.331873	2.009584	10.960170	8.959927	0.000000	-10.000000	0.000000	-8.050000	887.333313	1023.000000	1023.000000	2046.000000
2.920000	0.049379	29.182716	7.486218	2.014588	10.661106	9.020805	0.000000	-10.000000	0.000000	-8.033333	884.666687	1023.000000	1023.000000	2046.000000
2.940000	0.049463	29.232740	7.830375	2.139931	10.386042	8.876393	0.000000	-10.000000	0.008333	-8.133333	882.000000	1023.000000	1023.000000	2046.000000
2.960000	0.049345	29.162838	7.992777	2.155185	10.281569	8.733308	0.000000	-10.000000	0.008333	-8.366667	879.333313	1023.000000	1023.000000	2046.000000
2.980000	0.048879	28.887579	7.699052	2.049211	10.463029	8.676288	0.000000	-10.000000	0.016667	-8.566667	876.500000	1023.000000	1023.000000	2046.000000
3.000000	0.047989	28.361292	7.037903	1.888689	10.873284	8.561415	0.000000	-10.000000	0.016667	-8.583334	873.500000	1023.000000	1023.000000	2046.000000
3.020000	0.047426	28.028625	6.578960	1.897848	11.202876	8.348940	0.000000	-10.000000	0.016667	-8.550000	870.666687	1023.000000	1023.000000	2046.000000
3.040000	0.046756	27.633053	6.653646	1.793778	10.794864	8.390764	0.000000	-10.000000	0.008333	-8.583333	867.833313	1023.000000	1023.000000	2046.000000
3.060000	0.046199	27.303484	6.790651	1.663499	10.344775	8.504558	0.000000	-10.000000	0.000000	-8.816667	865.000000	1023.000000	1023.000000	2046.000000
3.080000	0.046737	27.621859	7.176992	1.811555	10.169199	8.464112	0.000000	-10.000000	0.008333	-9.233334	862.000000	1023.000000	1023.000000	2046.000000
3.100000	0.046964	27.755753	7.511354	1.846262	10.007102	8.391033	0.000000	-10.000000	0.025000	-9.700000	859.000000	1023.000000	1023.000000	2046.000000
3.120000	0.046176	27.290283	6.913770	1.761357	10.429405	8.185750	0.000000	-10.000000	0.041667	-10.166667	855.666687	1023.000000	1023.000000	2046.000000
3.140000	0.045286	26.764175	6.213513	1.707180	10.864304	7.979180	0.000000	-10.000000	0.050000	-10.883334	852.333313	1023.000000	1023.000000	2046.000000
3.160000	0.044700	26.417946	6.154024	1.805015	10.721769	7.737139	0.000000	-10.000000	0.066667	-12.050000	848.666687	1023.000000	1023.000000	2046.000000
3.180000	0.043091	25.466728	6.059039	1.538941	10.127546	7.741203	0.000000	-10.000000	0.116667	-13.750000	844.666687	1023.000000	1023.000000	2046.000000
3.200000	0.042469	25.099287	6.174835	1.542996	9.649270	7.732187	0.000000	-10.000000	0.166667	-15.733334	840.000000	1023.000000	1023.000000	2046.000000
3.220000	0.041577	24.572104	6.433757	1.653729	9.113251	7.371366	0.000000	-10.000000	0.216667	-17.733334	834.666687	1023.000000	1023.000000	2046.000000
3.240000	0.038999	23.048685	5.794966	1.424035	8.952978	6.876707	0.000000	-10.000000	0.258333	-19.566668	828.833313	1023.000000	1023.000000	2046.000000
3.260000	0.036190	21.388163	4.858129	1.107902	9.099250	6.322882	0.000000	-10.000000	0.308333	-21.216667	822.333313	1023.000000	1023.000000	2046.000000
3.280000	0.033449	19.768496	4.325243	0.809020	8.883460	5.750772	0.000000	-10.000000	0.358333	-22.700001	815.333313	1023.000000	1023.000000	2046.000000
3.300000	0.030249	17.877214	4.059961	0.462523	8.037351	5.317381	0.000000	-10.000000	0.408333	-24.200001	807.833313	1023.000000	1023.000000	2046.000000
3.320000	0.027336	16.155584	3.629768	0.357043	7.203143	4.965630	0.000000	-10.000000	0.441667	-25.133333	799.666687	1023.000000	1023.000000	2046.000000
3.340000	0.025330	14.970083	3.504951	0.598183	6.492918	4.374032	0.000000	-10.000000	0.466667	-25.733334	791.166687	1023.000000	1023.000000	2046.000000
3.360000	0.023573	13.931829	3.481011	0.801751	5.873601	3.775466	0.000000	-10.000000	0.466667	-25.616667	782.500000	1023.000000	1023.000000	2046.000000
3.380000	0.021603	12.767456	2.935516	0.963723	5.676012	3.192206	0.000000	-10.000000	0.475000	-25.916666	774.000000	1023.000000	1023.000000	2046.000000
3.400000	0.020185	11.929534	2.254798	1.185797	5.793708	2.695230	0.000000	-10.000000	0.508333	-26.633333	765.333313	1023.000000	1023.000000	2046.000000
3.420000	0.018898	11.168900	1.783968	1.355873	5.754107	2.274953	0.000000	-10.000000	0.558333	-27.800001	756.500000	1023.000000	1023.000000	2046.000000
3.440000	0.017677	10.447169	1.555273	1.449418	5.542858	1.899619	0.000000	-10.000000	0.600000	-28.666668	747.166687	1023.000000	1023.000000	2046.000000
3.460000	0.016499	9.751072	1.491976	1.373999	5.118064	1.767032	0.000000	-10.000000	0.625000	-29.166668	737.666687	1023.000000	1023.000000	2046.000000
3.480000	0.015193	8.979335	1.373246	1.204849	4.645998	1.755242	0.000000	-10.000000	0.625000	-29.433334	728.000000	1023.000000	1023.000000	2046.000000
3.500000	0.014679	8.675148	1.496870	1.184083	4.294581	1.699614	0.000000	-10.000000	0.633333	-29.633333	718.333313	1023.000000	1023.000000	2046.000000
3.520000	0.014125	8.348085	1.780976	1.259180	3.979380	1.328550	0.000000	-10.000000	0.633333	-29.716667	708.500000	1023.000000	1023.000000	2046.000000
3.540000	0.012880	7.611951	1.551542	1.000745	4.011202	1.048463	0.000000	-10.000000	0.641667	-29.816668	698.500000	1023.000000	1023.000000	2046.000000
3.560000	0.011198	6.618217	0.825532	0.773178	4.397013	0.622495	0.000000	-10.000000	0.650000	-30.216667	688.500000	1023.000000	1023.000000	2046.000000
3.580000	0.009841	5.815751	0.477170	0.607014	4.472034	0.259533	0.000000	-10.000000	0.641667	-30.300001	678.333313	1023.000000	1023.000000	2046.000000
3.600000	0.008634	5.102463	0.411719	0.408142	4.180861	0.101741	0.000000	-10.000000	0.641667	-30.150002	668.166687	1023.000000	1023.000000	2046.000000
3.620000	0.007372	4.356949	0.305148	0.142798	3.757332	0.151671	0.000000	-10.000000	0.625000	-29.783335	658.166687	1023.000000	1023.000000	2046.000000
3.640000	0.006520	3.853276	0.364004	-0.086436	3.364114	0.211594	0.000000	-10.000000	0.608333	-29.533335	648.333313	1023.000000	1023.000000	2046.000000
3.660000	0.006147	3.633012	0.567102	-0.171077	3.175750	0.061236	0.000000	-10.000000	0.591667	-29.350000	638.500000	1023.000000	1023.000000	2046.000000
3.680000	0.005155	3.046490	0.703708	-0.337136	2.915210	-0.235291	0.000000	-10.000000	0.591667	-29.350000	628.500000	1023.000000	1023.000000	2046.000000
3.700000	0.003599	2.127026	0.149015	-0.613784	3.095545	-0.503750	0.000000	-10.000000	0.600000	-29.483334	618.500000	1023.000000	1023.000000	2046.000000
3.720000	0.001762	1.041490	-0.550159	-0.838373	3.329776	-0.899754	0.000000	-10.000000	0.600000	-29.533333	608.500000	1023.000000	1023.000000	2046.000000
3.740000	0.000253	0.149513	-0.732310	-1.055989	3.094699	-1.156887	0.000000	-10.000000	0.600000	-29.216667	598.833313	1023.000000	1023.000000	2046.000000
3.760000	-0.001166	-0.688819	-0.746017	-1.443376	2.523477	-1.022902	0.000000	-10.000000	0.616667	-29.100000	589.166687	1023.000000	1023.000000	2046.000000
3.780000	-0.001769	-1.045286	-0.723542	-1.567556	2.202789	-0.956978	0.000000	-10.000000	0.641667	-29.600000	579.500000	1023.000000	1023.000000	2046.000000
3.800000	-0.002147	-1.269073	-0.446275	-1.600860	1.898942	-1.120879	0.000000	-10.000000	0.700000	-31.000000	569.500000	1023.000000	1023.000000	2046.000000
3.820000	-0.002931	-1.732337	-0.474869	-1.698230	1.794949	-1.354187	0.000000	-10.000000	0.775000	-32.816666	559.166687	1023.000000	1023.000000	2046.000000
3.840000	-0.004346	-2.568522	-1.029436	-1.880349	1.978250	-1.636986	0.000000	-10.000000	0.850000	-34.516666	548.333313	1023.000000	1023.000000	2046.000000
3.860000	-0.005785	-3.419217	-1.678291	-2.044927	2.276567	-1.972565	0.000000	-10.000000	0.875000	-35.033333	536.833313	1023.000000	1023.000000	2046.000000
3.880000	-0.007108	-4.201070	-2.037971	-2.266796	2.327964	-2.224267	0.000000	-10.000000	0.866667	-34.733334	525.166687	1023.000000	1023.000000	2046.000000
3.900000	-0.008083	-4.776868	-2.043954	-2.442647	2.122380	-2.412647	0.000000	-10.000000	0.850000	-34.033333	513.500000	1023.000000	1023.000000	2046.000000
3.920000	-0.008830	-5.218246	-2.013057	-2.677847	1.751817	-2.279159	0.000000	-10.000000	0.833333	-33.800003	502.166656	1023.000000	1023.000000	2046.000000
3.940000	-0.009281	-5.485249	-1.988325	-2.846743	1.462288	-2.112469	0.000000	-10.000000	0.833333	-33.800003	490.833344	1023.000000	1023.000000	2046.000000
3.960000	-0.009286	-5.488280	-1.766614	-2.816592	1.232284	-2.137358	0.000000	-10.000000	0.833333	-33.816669	479.500000	1023.000000	1023.000000	2046.000000
3.980000	-0.009720	-5.744738	-1.559884	-2.815845	0.943460	-2.312469	0.000000	-10.000000	0.850000	-33.766666	468.166656	1023.000000	1023.000000	2046.000000
4.000000	-0.010650	-6.294167	-1.905611	-2.864162	1.059194	-2.583588	0.000000	-10.000000	0.850000	-33.683334	457.000000	1023.000000	1023.000000	2046.000000
4.020000	-0.012129	-7.168350	-2.476643	-2.982381	1.193865	-2.903192	0.000000	-10.000000	0.858333	-33.750000	445.833344	1023.000000	1023.000000	2046.000000
4.040000	-0.013357	-7.894135	-3.059835	-3.064668	1.461692	-3.231324	0.000000	-10.000000	0.866667	-33.850002	434.500000	1023.000000	1023.000000	2046.000000
4.060000	-0.014161	-8.369320	-3.183922	-3.194813	1.336636	-3.327221	0.000000	-10.000000	0.850000	-33.900002	423.166656	1023.000000	1023.000000	2046.000000
4.080000	-0.014626	-8.644174	-3.114136	-3.465722	0.957154	-3.021470	0.000000	-10.000000	0.808333	-33.766666	411.833344	1023.000000	1023.000000	2046.000000
4.100000	-0.014687	-8.679830	-2.850556	-3.514715	0.630398	-2.944956	0.000000	-10.000000	0.758333	-32.950001	393.333344	1023.000000	1023.000000	2046.000000
4.120000	-0.015142	-8.949042	-2.488968	-3.466826	0.213763	-3.207011	0.000000	-10.000000	0.733333	-32.200001	378.500000	1023.000000	1023.000000	2046.000000
4.140000	-0.016658	-9.844729	-3.201426	-3.563270	0.501889	-3.581921	0.000000	-10.000000	0.725000	-31.550001	367.500000	1023.000000	1023.000000	2046.000000
4.160000	-0.018059	-10.673106	-3.828364	-3.638573	0.794953	-4.001122	0.000000	-10.000000	0.725000	-31.483334	364.000000	1023.000000	1023.000000	2046.000000
4.180000	-0.018782	-11.100184	-3.774668	-3.848227	0.494636	-3.971925	0.000000	-10.000000	0.700000	-31.366667	357.000000	1023.000000	1023.000000	2046.000000
4.200000	-0.019129	-11.305330	-3.664489	-4.109751	0.098833	-3.629924	0.000000	-10.000000	0.675000	-31.066668	346.666656	1023.000000	1023.000000	2046.000000
4.220000	-0.018984	-11.219820	-3.267775	-3.983508	-0.242993	-3.725544	0.000000	-10.000000	0.650000	-30.900000	336.166656	1023.000000	1023.000000	2046.000000
4.240000	-0.019691	-11.637582	-3.151780	-3.983942	-0.567212	-3.934649	0.000000	-10.000000	0.641667	-30.700001	325.833344	1023.000000	1023.000000	2046.000000
4.260000	-0.021120	-12.481730	-4.041727	-3.943323	-0.104475	-4.392207	0.000000	-10.000000	0.633333	-30.350000	315.500000	1023.000000	1023.000000	2046.000000
4.280000	-0.022064	-13.039640	-4.397015	-3.993173	-0.046069	-4.603384	0.000000	-10.000000	0.625000	-30.116667	305.500000	1023.000000	1023.000000	2046.000000
4.300000	-0.023184	-13.701786	-4.461762	-4.454188	-0.481944	-4.303893	0.000000	-10.000000	0.608333	-29.616667	295.500000	1023.000000	1023.000000	2046.000000
4.320000	-0.023187	-13.703489	-4.363688	-4.317636	-0.730263	-4.291902	0.000000	-10.000000	0.591667	-29.233334	285.500000	1023.000000	1023.000000	2046.000000
4.340000	-0.023651	-13.977872	-3.902578	-4.214691	-1.347134	-4.513469	0.000000	-10.000000	0.566667	-28.483334	275.833344	1023.000000	1023.000000	2046.000000
4.360000	-0.025974	-15.350380	-4.540445	-4.395621	-1.460663	-4.953651	0.000000	-10.000000	0.541667	-28.100000	266.333344	1023.000000	1023.000000	2046.000000
4.380000	-0.027665	-16.349825	-5.353021	-4.529276	-1.043863	-5.423665	0.000000	-10.000000	0.516667	-27.733334	257.000000	1023.000000	1023.000000	2046.000000
4.400000	-0.028777	-17.007092	-5.355410	-5.081561	-1.415013	-5.155108	0.000000	-10.000000	0.491667	-27.416668	247.666672	1023.000000	1023.000000	2046.000000
4.420000	-0.029591	-17.488487	-5.287515	-5.255909	-1.785032	-5.160031	0.000000	-10.000000	0.475000	-26.883333	238.500000	1023.000000	1023.000000	2046.000000
4.440000	-0.030437	-17.988474	-4.957992	-5.149422	-2.419874	-5.461185	0.000000	-10.000000	0.450000	-26.050001	229.666672	1023.000000	1023.000000	2046.000000
4.460000	-0.032065	-18.950296	-5.438907	-5.001966	-2.676636	-5.832788	0.000000	-10.000000	0.408333	-24.966667	220.833328	1023.000000	1023.000000	2046.000000
4.480000	-0.033725	-19.931650	-6.348866	-4.835042	-2.491889	-6.255853	0.000000	-10.000000	0.366667	-23.700001	212.500000	1023.000000	1023.000000	2046.000000
4.500000	-0.034849	-20.595911	-6.815354	-4.723933	-2.501971	-6.554653	0.000000	-10.000000	0.341667	-22.916668	204.500000	1023.000000	1023.000000	2046.000000
4.520000	-0.035212	-20.810148	-6.799786	-4.740854	-2.849242	-6.420267	0.000000	-10.000000	0.333333	-22.450001	197.000000	1023.000000	1023.000000	2046.000000
4.540000	-0.035230	-20.821020	-6.678012	-4.602838	-3.208685	-6.331485	0.000000	-10.000000	0.325000	-22.250000	189.500000	1023.000000	1023.000000	2046.000000
4.560000	-0.034900	-20.625780	-6.185794	-4.274508	-3.615393	-6.550085	0.000000	-10.000000	0.316667	-21.883333	182.000000	1023.000000	1023.000000	2046.000000
4.580000	-0.035543	-21.005709	-6.153658	-4.186361	-3.893855	-6.771835	0.000000	-10.000000	0.308333	-21.433334	174.666672	1023.000000	1023.000000	2046.000000
4.600000	-0.036804	-21.751120	-6.956633	-4.158358	-3.543396	-7.092733	0.000000	-10.000000	0.308333	-21.100000	169.833328	1023.000000	1023.000000	2046.000000
4.620000	-0.037533	-22.182226	-7.391421	-4.192212	-3.255466	-7.343128	0.000000	-10.000000	0.266667	-20.183334	163.000000	1023.000000	1023.000000	2046.000000
4.640000	-0.037723	-22.294573	-7.335429	-4.417211	-3.382428	-7.159505	0.000000	-10.000000	0.233333	-19.150000	156.333328	1023.000000	1023.000000	2046.000000
4.660000	-0.037714	-22.288927	-7.149481	-4.550250	-3.568384	-7.020813	0.000000	-10.000000	0.200000	-18.066668	147.666672	1023.000000	1023.000000	2046.000000
4.680000	-0.037513	-22.169935	-6.492751	-4.461864	-3.975137	-7.240183	0.000000	-10.000000	0.183333	-17.666668	141.500000	1023.000000	1023.000000	2046.000000
4.700000	-0.037993	-22.453730	-6.149724	-4.547245	-4.320318	-7.436442	0.000000	-10.000000	0.166667	-17.066668	135.666672	1023.000000	1023.000000	2046.000000
4.720000	-0.039017	-23.058760	-6.756938	-4.652311	-4.012634	-7.636876	0.000000	-10.000000	0.141667	-16.216667	130.000000	1023.000000	1023.000000	2046.000000
4.740000	-0.040045	-23.666765	-7.290126	-4.792732	-3.705078	-7.878828	0.000000	-10.000000	0.108333	-15.133334	124.666664	1023.000000	1023.000000	2046.000000
4.760000	-0.040580	-23.982889	-7.363538	-5.079762	-3.665663	-7.873927	0.000000	-10.000000	0.075000	-14.133333	119.666664	1023.000000	1023.000000	2046.000000
4.780000	-0.040890	-24.165781	-7.324093	-5.359022	-3.785490	-7.697177	0.000000	-10.000000	0.058333	-13.316667	115.000000	1023.000000	1023.000000	2046.000000
4.800000	-0.041153	-24.321346	-7.120570	-5.479668	-4.012696	-7.708412	0.000000	-10.000000	0.058333	-12.566667	110.500000	1023.000000	1023.000000	2046.000000
4.820000	-0.041065	-24.269173	-6.579547	-5.459454	-4.353730	-7.876441	0.000000	-10.000000	0.050000	-11.916667	106.166664	1023.000000	1023.000000	2046.000000
4.840000	-0.041485	-24.517578	-6.272275	-5.593328	-4.682974	-7.969002	0.000000	-10.000000	0.033333	-11.200000	102.166664	1023.000000	1023.000000	2046.000000
4.860000	-0.042716	-25.245275	-6.847687	-5.766311	-4.516049	-8.115230	0.000000	-10.000000	0.025000	-10.366667	98.500000	1023.000000	1023.000000	2046.000000
4.880000	-0.043708	-25.831465	-7.468874	-5.923401	-4.174819	-8.264372	0.000000	-10.000000	0.016667	-9.516666	95.166664	1023.000000	1023.000000	2046.000000
4.900000	-0.044330	-26.198925	-7.629745	-6.093314	-4.162169	-8.313698	0.000000	-10.000000	0.008333	-8.833333	92.000000	1023.000000	1023.000000	2046.000000
4.920000	-0.044480	-26.287575	-7.662895	-6.335706	-4.260283	-8.028691	0.000000	-10.000000	0.000000	-8.350000	89.000000	1023.000000	1023.000000	2046.000000
4.940000	-0.044226	-26.137558	-7.256300	-6.207736	-4.583215	-8.090307	0.000000	-10.000000	0.000000	-7.966667	86.166664	1023.000000	1023.000000	2046.000000
4.960000	-0.044046	-26.031385	-6.810703	-6.108893	-4.840416	-8.271374	0.000000	-10.000000	0.000000	-7.416667	83.500000	1023.000000	1023.000000	2046.000000
4.980000	-0.044400	-26.240215	-6.697636	-6.190940	-5.032307	-8.319331	0.000000	-10.000000	0.000000	-6.983334	81.000000	1023.000000	1023.000000	2046.000000
5.000000	-0.045490	-26.884304	-7.429094	-6.316903	-4.665548	-8.472760	0.000000	-10.000000	-0.008333	-6.650000	78.666664	1023.000000	1023.000000	2046.000000
5.020000	-0.045998	-27.184650	-7.889215	-6.457043	-4.304002	-8.534391	0.000000	-10.000000	-0.025000	-6.400000	76.500000	1023.000000	1023.000000	2046.000000
5.040000	-0.046244	-27.330196	-7.867362	-6.656533	-4.378113	-8.428189	0.000000	-10.000000	-0.033333	-6.216667	74.500000	1023.000000	1023.000000	2046.000000
5.060000	-0.046229	-27.321367	-7.775147	-6.721535	-4.502313	-8.322371	0.000000	-10.000000	-0.033333	-6.033333	72.500000	1023.000000	1023.000000	2046.000000
5.080000	-0.045870	-27.109432	-7.412996	-6.621907	-4.711740	-8.362788	0.000000	-10.000000	-0.025000	-5.933333	70.500000	1023.000000	1023.000000	2046.000000
5.100000	-0.045554	-26.922178	-7.051439	-6.531200	-4.873622	-8.465918	0.000000	-10.000000	-0.025000	-5.700000	68.500000	1023.000000	1023.000000	2046.000000
5.120000	-0.045486	-26.882082	-6.731080	-6.514441	-5.101242	-8.535318	0.000000	-10.000000	-0.025000	-5.500000	66.500000	1023.000000	1023.000000	2046.000000
5.140000	-0.045835	-27.088535	-6.896533	-6.587403	-5.047315	-8.557285	0.000000	-10.000000	-0.025000	-5.200000	64.500000	1023.000000	1023.000000	2046.000000
5.160000	-0.046391	-27.417006	-7.559289	-6.677183	-4.611330	-8.569203	0.000000	-10.000000	-0.025000	-4.883333	62.666668	1023.000000	1023.000000	2046.000000
5.180000	-0.046991	-27.771450	-7.902887	-6.786260	-4.422088	-8.660216	0.000000	-10.000000	-0.025000	-4.516667	61.000000	1023.000000	1023.000000	2046.000000
5.200000	-0.047267	-27.934729	-7.957381	-6.942925	-4.434985	-8.599438	0.000000	-10.000000	-0.016667	-4.150000	59.500000	1023.000000	1023.000000	2046.000000
5.220000	-0.047576	-28.117289	-7.951106	-7.047700	-4.549955	-8.568527	0.000000	-10.000000	-0.016667	-3.850000	58.166668	1023.000000	1023.000000	2046.000000
5.240000	-0.047447	-28.041277	-7.829005	-7.080351	-4.640536	-8.491385	0.000000	-10.000000	-0.016667	-3.683333	56.833332	1023.000000	1023.000000	2046.000000
5.260000	-0.047081	-27.825098	-7.461664	-6.906230	-4.866559	-8.590646	0.000000	-10.000000	-0.025000	-3.683333	55.666668	1023.000000	1023.000000	2046.000000
5.280000	-0.046431	-27.441004	-6.930337	-6.749270	-5.067658	-8.693737	0.000000	-10.000000	-0.025000	-3.783333	54.333332	1023.000000	1023.000000	2046.000000
5.300000	-0.046111	-27.251692	-6.606956	-6.811608	-5.186581	-8.646547	0.000000	-10.000000	-0.025000	-3.883333	53.000000	1023.000000	1023.000000	2046.000000
5.320000	-0.046267	-27.344011	-6.990987	-6.862535	-4.886366	-8.604124	0.000000	-10.000000	-0.025000	-3.950000	51.666668	1023.000000	1023.000000	2046.000000
5.340000	-0.046685	-27.590582	-7.578886	-6.914181	-4.506000	-8.591515	0.000000	-10.000000	-0.033333	-3.983333	50.333332	1023.000000	1023.000000	2046.000000
5.360000	-0.047064	-27.814945	-7.917665	-6.992064	-4.315968	-8.589247	0.000000	-10.000000	-0.033333	-3.950000	49.000000	1023.000000	1023.000000	2046.000000
5.380000	-0.047472	-28.056179	-7.835912	-7.154403	-4.576087	-8.489778	0.000000	-10.000000	-0.041667	-3.866667	47.666668	1023.000000	1023.000000	2046.000000
5.400000	-0.047826	-28.265320	-7.948234	-7.145267	-4.733153	-8.438666	0.000000	-10.000000	-0.033333	-3.733333	46.500000	1023.000000	1023.000000	2046.000000
5.420000	-0.047461	-28.049433	-7.719108	-6.956519	-4.886488	-8.487316	0.000000	-10.000000	-0.041667	-3.566667	45.333332	1023.000000	1023.000000	2046.000000
5.440000	-0.047110	-27.841986	-7.236426	-6.835649	-5.184698	-8.585212	0.000000	-10.000000	-0.033333	-3.483333	44.166668	1023.000000	1023.000000	2046.000000
5.460000	-0.047279	-27.941793	-7.145183	-6.904051	-5.272939	-8.619620	0.000000	-10.000000	-0.041667	-3.633333	42.833332	1023.000000	1023.000000	2046.000000
5.480000	-0.047969	-28.349583	-7.527954	-7.067861	-5.100698	-8.653069	0.000000	-10.000000	-0.033333	-3.916667	41.666668	1023.000000	1023.000000	2046.000000
5.500000	-0.048639	-28.745749	-8.181815	-7.257484	-4.699646	-8.606801	0.000000	-10.000000	-0.041667	-3.950000	40.333332	1023.000000	1023.000000	2046.000000
5.520000	-0.049659	-29.348530	-8.759777	-7.366159	-4.523777	-8.698817	0.000000	-10.000000	-0.041667	-3.383333	39.000000	1023.000000	1023.000000	2046.000000
5.540000	-0.050565	-29.883989	-9.007404	-7.380592	-4.721809	-8.774184	0.000000	-10.000000	-0.050000	-1.716667	37.833332	1023.000000	1023.000000	2046.000000
5.560000	-0.051259	-30.293787	-9.202991	-7.200122	-5.034737	-8.855938	0.000000	-10.000000	-0.050000	-0.050000	37.166668	1023.000000	1023.000000	2046.000000
5.580000	-0.051024	-30.155426	-8.994778	-6.761034	-5.419300	-8.980315	0.000000	-10.000000	-0.041667	1.133333	37.000000	1023.000000	1023.000000	2046.000000
5.600000	-0.050232	-29.686979	-8.488032	-6.302462	-5.775743	-9.120743	0.000000	-10.000000	-0.033333	0.866667	37.000000	1023.000000	1023.000000	2046.000000
5.620000	-0.049709	-29.378206	-8.315824	-6.032649	-5.872488	-9.157246	0.000000	-10.000000	-0.025000	-0.200000	37.000000	1023.000000	1023.000000	2046.000000
5.640000	-0.049632	-29.332533	-8.881318	-5.875752	-5.501588	-9.073874	0.000000	-10.000000	-0.033333	-1.233333	37.000000	1023.000000	1023.000000	2046.000000
5.660000	-0.049921	-29.503519	-9.655390	-5.757900	-4.996780	-9.093451	0.000000	-10.000000	-0.033333	-2.000000	37.000000	1023.000000	1023.000000	2046.000000
5.680000	-0.049999	-29.549314	-9.728530	-5.700408	-5.030458	-9.089919	0.000000	-10.000000	-0.041667	-2.266667	36.833332	1023.000000	1023.000000	2046.000000
5.700000	-0.050224	-29.682577	-9.637619	-5.719625	-5.303903	-9.021430	0.000000	-10.000000	-0.041667	-2.483333	36.333332	1023.000000	1023.000000	2046.000000
5.720000	-0.049965	-29.529379	-9.294186	-5.511163	-5.593877	-9.130154	0.000000	-10.000000	-0.041667	-2.566667	35.666668	1023.000000	1023.000000	2046.000000
5.740000	-0.049005	-28.962101	-8.510886	-5.430964	-5.855168	-9.165084	0.000000	-10.000000	-0.025000	-2.666667	34.833332	1023.000000	1023.000000	2046.000000
5.760000	-0.049217	-29.087538	-8.716196	-5.649344	-5.594038	-9.127959	0.000000	-10.000000	-0.025000	-2.916667	34.000000	1023.000000	1023.000000	2046.000000
5.780000	-0.049551	-29.284565	-9.384551	-5.768410	-4.990544	-9.141061	0.000000	-10.000000	-0.033333	-3.066667	32.833332	1023.000000	1023.000000	2046.000000
5.800000	-0.049984	-29.540470	-9.578583	-5.931631	-4.845232	-9.185025	0.000000	-10.000000	-0.050000	-2.716667	31.833334	1023.000000	1023.000000	2046.000000
5.820000	-0.050450	-29.816074	-9.441717	-6.062806	-5.045122	-9.266429	0.000000	-10.000000	-0.050000	-2.050000	31.166666	1023.000000	1023.000000	2046.000000
5.840000	-0.050653	-29.935713	-9.286666	-6.156794	-5.263036	-9.229217	0.000000	-10.000000	-0.050000	-1.050000	31.000000	1023.000000	1023.000000	2046.000000
5.860000	-0.050247	-29.696091	-8.817798	-6.155700	-5.514703	-9.207890	0.000000	-10.000000	-0.050000	-0.433333	31.000000	1023.000000	1023.000000	2046.000000
5.880000	-0.049553	-29.285622	-8.133742	-6.148258	-5.745264	-9.258357	0.000000	-10.000000	-0.050000	0.000000	31.000000	1023.000000	1023.000000	2046.000000
5.900000	-0.049547	-29.282129	-8.235435	-6.396243	-5.489244	-9.161206	0.000000	-10.000000	-0.050000	0.000000	31.000000	1023.000000	1023.000000	2046.000000
5.920000	-0.050263	-29.705214	-9.038497	-6.646370	-4.900108	-9.120239	0.000000	-10.000000	-0.050000	0.000000	31.000000	1023.000000	1023.000000	2046.000000
5.940000	-0.050730	-29.981138	-9.291308	-6.778857	-4.740419	-9.170554	0.000000	-10.000000	-0.050000	0.000000	31.000000	1023.000000	1023.000000	2046.000000
5.960000	-0.051458	-30.411961	-9.147921	-6.987379	-5.056908	-9.219753	0.000000	-10.000000	-0.050000	0.000000	31.000000	1023.000000	1023.000000	2046.000000
5.980000	-0.051868	-30.653996	-8.960696	-7.124076	-5.433539	-9.135683	0.000000	-10.000000	-0.050000	0.000000	31.000000	1023.000000	1023.000000	2046.000000
6.000000	-0.051378	-30.364656	-8.393946	-6.977681	-5.756821	-9.236209	0.000000	-10.000000	-0.050000	0.000000	31.000000	1023.000000	1023.000000	2046.000000
6.020000	-0.050869	-30.063473	-7.980345	-7.059835	-5.882574	-9.140719	0.000000	-10.000000	-0.050000	-0.533333	31.000000	1023.000000	1023.000000	2046.000000
6.040000	-0.051115	-30.208740	-8.695473	-7.193217	-5.253284	-9.066767	0.000000	-10.000000	-0.050000	-1.083333	31.000000	1023.000000	1023.000000	2046.000000
6.060000	-0.051661	-30.531702	-9.348302	-7.269844	-4.791882	-9.121675	0.000000	-10.000000	-0.041667	-1.650000	31.000000	1023.000000	1023.000000	2046.000000
6.080000	-0.052103	-30.792889	-9.323822	-7.358748	-4.909804	-9.200515	0.000000	-10.000000	-0.033333	-1.716667	31.000000	1023.000000	1023.000000	2046.000000
6.100000	-0.052644	-31.112309	-9.213244	-7.495234	-5.183837	-9.219993	0.000000	-10.000000	-0.025000	-1.833333	31.000000	1023.000000	1023.000000	2046.000000
6.120000	-0.052793	-31.200901	-9.051044	-7.494363	-5.443522	-9.211971	0.000000	-10.000000	-0.025000	-1.950000	30.666666	1023.000000	1023.000000	2046.000000
6.140000	-0.052394	-30.965033	-8.655822	-7.398509	-5.703248	-9.207455	0.000000	-10.000000	-0.033333	-1.983333	30.000000	1023.000000	1023.000000	2046.000000
6.160000	-0.051571	-30.478195	-8.140249	-7.366222	-5.853048	-9.118675	0.000000	-10.000000	-0.033333	-1.966667	29.333334	1023.000000	1023.000000	2046.000000
6.180000	-0.051169	-30.240688	-7.968029	-7.454577	-5.785921	-9.032162	0.000000	-10.000000	-0.033333	-1.900000	29.000000	1023.000000	1023.000000	2046.000000
6.200000	-0.051139	-30.222866	-8.368164	-7.505047	-5.359678	-8.989977	0.000000	-10.000000	-0.025000	-1.816667	29.000000	1023.000000	1023.000000	2046.000000
6.220000	-0.051765	-30.593380	-9.031754	-7.631613	-4.906255	-9.023759	0.000000	-10.000000	-0.033333	-1.700000	29.000000	1023.000000	1023.000000	2046.000000
6.240000	-0.052025	-30.746880	-9.280472	-7.662372	-4.718498	-9.085538	0.000000	-10.000000	-0.041667	-1.533333	29.000000	1023.000000	1023.000000	2046.000000
6.260000	-0.052736	-31.167053	-9.045353	-7.766599	-5.181231	-9.173869	0.000000	-10.000000	-0.050000	-1.366667	29.000000	1023.000000	1023.000000	2046.000000
6.280000	-0.052963	-31.301300	-8.898786	-7.748446	-5.475488	-9.178580	0.000000	-10.000000	-0.050000	-1.016667	29.000000	1023.000000	1023.000000	2046.000000
6.300000	-0.052586	-31.078348	-8.545448	-7.649680	-5.721820	-9.161400	0.000000	-10.000000	-0.041667	-0.566667	29.000000	1023.000000	1023.000000	2046.000000
6.320000	-0.051672	-30.538054	-8.018528	-7.602076	-5.856709	-9.060740	0.000000	-10.000000	-0.033333	-0.183333	29.000000	1023.000000	1023.000000	2046.000000
6.340000	-0.051083	-30.190321	-7.819397	-7.626465	-5.735069	-9.009390	0.000000	-10.000000	-0.025000	0.000000	29.000000	1023.000000	1023.000000	2046.000000
6.360000	-0.051024	-30.155434	-8.282351	-7.739651	-5.223985	-8.909447	0.000000	-10.000000	-0.041667	0.000000	29.000000	1023.000000	1023.000000	2046.000000
6.380000	-0.051242	-30.284222	-8.966647	-7.778214	-4.607310	-8.932053	0.000000	-10.000000	-0.041667	0.000000	29.000000	1023.000000	1023.000000	2046.000000
6.400000	-0.051306	-30.321863	-8.959023	-7.740376	-4.610225	-9.012239	0.000000	-10.000000	-0.050000	0.000000	29.000000	1023.000000	1023.000000	2046.000000
6.420000	-0.051988	-30.724972	-8.767164	-7.857149	-5.119872	-8.980786	0.000000	-10.000000	-0.041667	0.000000	29.000000	1023.000000	1023.000000	2046.000000
6.440000	-0.052002	-30.733215	-8.422868	-7.741838	-5.687356	-8.881154	0.000000	-10.000000	-0.050000	0.000000	29.000000	1023.000000	1023.000000	2046.000000
6.460000	-0.050828	-30.039394	-7.794624	-7.559135	-5.831318	-8.854318	0.000000	-10.000000	-0.050000	0.000000	29.000000	1023.000000	1023.000000	2046.000000
6.480000	-0.051015	-30.149889	-8.149527	-7.640354	-5.517886	-8.842123	0.000000	-10.000000	-0.041667	0.000000	29.000000	1023.000000	1023.000000	2046.000000
6.500000	-0.051710	-30.560596	-9.143236	-7.773072	-4.785080	-8.859208	0.000000	-10.000000	-0.041667	0.000000	29.000000	1023.000000	1023.000000	2046.000000
6.520000	-0.052375	-30.953789	-9.291983	-7.803535	-4.820429	-9.037843	0.000000	-10.000000	-0.041667	-0.566667	29.000000	1023.000000	1023.000000	2046.000000
6.540000	-0.053208	-31.446108	-9.120232	-7.960811	-5.294336	-9.070728	0.000000	-10.000000	-0.050000	-1.133333	29.000000	1023.000000	1023.000000	2046.000000
6.560000	-0.053463	-31.596798	-8.884888	-7.952393	-5.718812	-9.040707	0.000000	-10.000000	-0.050000	-1.366667	29.000000	1023.000000	1023.000000	2046.000000
6.580000	-0.052911	-31.270628	-8.415998	-7.786366	-6.033505	-9.034758	0.000000	-10.000000	-0.050000	-0.800000	29.000000	1023.000000	1023.000000	2046.000000
6.600000	-0.053257	-31.474619	-8.715140	-7.786501	-5.909599	-9.063378	0.000000	-10.000000	-0.050000	-0.233333	29.000000	1023.000000	1023.000000	2046.000000
6.620000	-0.053954	-31.887007	-9.801443	-7.602278	-5.278650	-9.204636	0.000000	-10.000000	-0.050000	1.016667	29.000000	1023.000000	1023.000000	2046.000000
6.640000	-0.054254	-32.063965	-10.146779	-7.280940	-5.237889	-9.398357	0.000000	-10.000000	-0.050000	2.216667	29.000000	1023.000000	1023.000000	2046.000000
6.660000	-0.054512	-32.216568	-10.005689	-7.039728	-5.721505	-9.449647	0.000000	-10.000000	-0.050000	3.233333	29.000000	1023.000000	1023.000000	2046.000000
6.680000	-0.054315	-32.100430	-9.749600	-6.667385	-6.254850	-9.428593	0.000000	-10.000000	-0.050000	2.483333	29.000000	1023.000000	1023.000000	2046.000000
6.700000	-0.052985	-31.313990	-9.169517	-6.222263	-6.535729	-9.386480	0.000000	-10.000000	-0.041667	1.283333	29.000000	1023.000000	1023.000000	2046.000000
6.720000	-0.052112	-30.798336	-9.059224	-6.111824	-6.381673	-9.245616	0.000000	-10.000000	-0.033333	0.266667	29.000000	1023.000000	1023.000000	2046.000000
6.740000	-0.052371	-30.951441	-10.022605	-6.083946	-5.577205	-9.267684	0.000000	-10.000000	-0.025000	0.000000	29.000000	1023.000000	1023.000000	2046.000000
6.760000	-0.052382	-30.957872	-10.370461	-5.981899	-5.229112	-9.376401	0.000000	-10.000000	-0.025000	0.000000	29.000000	1023.000000	1023.000000	2046.000000
6.780000	-0.052909	-31.268961	-10.197681	-6.029298	-5.586849	-9.455132	0.000000	-10.000000	-0.025000	0.000000	29.000000	1023.000000	1023.000000	2046.000000
6.800000	-0.053032	-31.341869	-9.845690	-6.004693	-6.105939	-9.385549	0.000000	-10.000000	-0.033333	-0.266667	29.000000	1023.000000	1023.000000	2046.000000
6.820000	-0.052150	-30.820778	-9.161626	-5.903633	-6.358746	-9.396773	0.000000	-10.000000	-0.041667	-0.883333	29.000000	1023.000000	1023.000000	2046.000000
6.840000	-0.051737	-30.576672	-8.915586	-6.076501	-6.248041	-9.336543	0.000000	-10.000000	-0.058333	-1.300000	29.000000	1023.000000	1023.000000	2046.000000
6.860000	-0.052075	-30.776266	-9.724976	-6.270872	-5.436746	-9.343672	0.000000	-10.000000	-0.058333	-1.033333	29.000000	1023.000000	1023.000000	2046.000000
6.880000	-0.052154	-30.823000	-9.991278	-6.359710	-5.091039	-9.380973	0.000000	-10.000000	-0.058333	-0.416667	29.000000	1023.000000	1023.000000	2046.000000
6.900000	-0.052438	-30.990717	-9.786446	-6.457472	-5.284644	-9.462156	0.000000	-10.000000	-0.050000	0.000000	29.000000	1023.000000	1023.000000	2046.000000
6.920000	-0.052849	-31.233746	-9.586458	-6.554320	-5.686698	-9.406269	0.000000	-10.000000	-0.050000	0.000000	29.000000	1023.000000	1023.000000	2046.000000
6.940000	-0.052501	-31.028381	-9.055720	-6.508436	-6.086940	-9.377286	0.000000	-10.000000	-0.041667	0.000000	29.000000	1023.000000	1023.000000	2046.000000
6.960000	-0.051647	-30.523436	-8.500624	-6.562738	-6.171376	-9.288696	0.000000	-10.000000	-0.033333	0.000000	29.000000	1023.000000	1023.000000	2046.000000
6.980000	-0.051777	-30.600142	-8.802273	-6.824801	-5.769688	-9.203380	0.000000	-10.000000	-0.041667	0.000000	29.000000	1023.000000	1023.000000	2046.000000
7.000000	-0.052274	-30.893694	-9.649407	-7.074045	-4.934286	-9.235955	0.000000	-10.000000	-0.050000	0.000000	29.000000	1023.000000	1023.000000	2046.000000
7.020000	-0.052815	-31.213795	-9.497910	-7.212095	-5.266445	-9.237344	0.000000	-10.000000	-0.058333	0.000000	29.000000	1023.000000	1023.000000	2046.000000
7.040000	-0.053340	-31.523775	-9.287696	-7.266672	-5.814971	-9.154437	0.000000	-10.000000	-0.050000	0.000000	29.000000	1023.000000	1023.000000	2046.000000
7.060000	-0.052677	-31.132353	-8.677758	-7.138082	-6.133475	-9.183039	0.000000	-10.000000	-0.041667	0.000000	29.000000	1023.000000	1023.000000	2046.000000
7.080000	-0.052579	-31.074409	-8.691146	-7.297089	-5.921749	-9.164425	0.000000	-10.000000	-0.041667	0.000000	29.000000	1023.000000	1023.000000	2046.000000
7.100000	-0.052819	-31.215933	-9.693242	-7.410156	-4.937749	-9.174786	0.000000	-10.000000	-0.041667	-0.266667	29.000000	1023.000000	1023.000000	2046.000000
7.120000	-0.053261	-31.477322	-9.602249	-7.518589	-5.222504	-9.133979	0.000000	-10.000000	-0.050000	-0.900000	29.000000	1023.000000	1023.000000	2046.000000
7.140000	-0.053565	-31.656681	-9.230488	-7.508036	-5.862183	-9.055975	0.000000	-10.000000	-0.041667	-1.566667	29.000000	1023.000000	1023.000000	2046.000000
7.160000	-0.052641	-31.110662	-8.511920	-7.391309	-6.104150	-9.103283	0.000000	-10.000000	-0.041667	-1.983333	28.666666	1023.000000	1023.000000	2046.000000
7.180000	-0.053024	-31.337072	-9.295832	-7.648208	-5.246514	-9.146519	0.000000	-10.000000	-0.041667	-2.066667	28.166666	1023.000000	1023.000000	2046.000000
7.200000	-0.053077	-31.368790	-9.562798	-7.671576	-4.979717	-9.154699	0.000000	-10.000000	-0.050000	-2.150000	27.333334	1023.000000	1023.000000	2046.000000
7.220000	-0.053709	-31.741905	-9.278000	-7.754668	-5.684578	-9.024661	0.000000	-10.000000	-0.041667	-2.166667	26.666666	1023.000000	1023.000000	2046.000000
7.240000	-0.052956	-31.297199	-8.636662	-7.580328	-6.012559	-9.067650	0.000000	-10.000000	-0.041667	-2.050000	25.833334	1023.000000	1023.000000	2046.000000
7.260000	-0.052661	-31.122671	-8.436997	-7.718810	-5.930808	-9.036056	0.000000	-10.000000	-0.025000	-1.783333	25.333334	1023.000000	1023.000000	2046.000000
7.280000	-0.053025	-31.337530	-9.260077	-7.842671	-5.117247	-9.117534	0.000000	-10.000000	-0.033333	-1.550000	25.000000	1023.000000	1023.000000	2046.000000
7.300000	-0.053093	-31.377680	-9.383984	-7.880197	-4.964122	-9.149377	0.000000	-10.000000	-0.033333	-1.333333	25.000000	1023.000000	1023.000000	2046.000000
7.320000	-0.053525	-31.633282	-9.128853	-7.973377	-5.526704	-9.004349	0.000000	-10.000000	-0.041667	-1.316667	25.000000	1023.000000	1023.000000	2046.000000
7.340000	-0.053022	-31.335812	-8.600090	-7.810145	-5.909051	-9.016526	0.000000	-10.000000	-0.041667	-1.366667	25.000000	1023.000000	1023.000000	2046.000000
7.360000	-0.052267	-30.889664	-8.031102	-7.808404	-6.058843	-8.991315	0.000000	-10.000000	-0.041667	-1.383333	25.000000	1023.000000	1023.000000	2046.000000
7.380000	-0.052630	-31.104120	-8.853682	-7.981463	-5.220810	-9.048166	0.000000	-10.000000	-0.050000	-1.083333	25.000000	1023.000000	1023.000000	2046.000000
7.400000	-0.052878	-31.251175	-9.242313	-7.989466	-4.994137	-9.025259	0.000000	-10.000000	-0.050000	-0.566667	25.000000	1023.000000	1023.000000	2046.000000
7.420000	-0.053082	-31.371178	-8.971025	-8.014307	-5.589379	-8.796467	0.000000	-10.000000	-0.050000	-0.166667	25.000000	1023.000000	1023.000000	2046.000000
7.440000	-0.052892	-31.258966	-8.526363	-7.782245	-6.005091	-8.945268	0.000000	-10.000000	-0.050000	0.000000	25.000000	1023.000000	1023.000000	2046.000000
7.460000	-0.052827	-31.220531	-8.393246	-7.881840	-5.971503	-8.973945	0.000000	-10.000000	-0.050000	-0.266667	25.000000	1023.000000	1023.000000	2046.000000
7.480000	-0.053488	-31.611614	-9.456985	-8.049821	-5.001398	-9.103409	0.000000	-10.000000	-0.041667	-0.833333	25.000000	1023.000000	1023.000000	2046.000000
7.500000	-0.053908	-31.859402	-9.270307	-8.102948	-5.555604	-8.930542	0.000000	-10.000000	-0.041667	-1.333333	25.000000	1023.000000	1023.000000	2046.000000
7.520000	-0.053924	-31.868860	-8.873677	-8.088660	-5.965846	-8.940678	0.000000	-10.000000	-0.050000	-1.250000	25.000000	1023.000000	1023.000000	2046.000000
7.540000	-0.053857	-31.829716	-8.564919	-8.102798	-6.108178	-9.053821	0.000000	-10.000000	-0.058333	-0.683333	25.000000	1023.000000	1023.000000	2046.000000
7.560000	-0.054929	-32.462795	-9.712266	-8.077207	-5.331400	-9.341923	0.000000	-10.000000	-0.058333	0.550000	25.000000	1023.000000	1023.000000	2046.000000
7.580000	-0.055400	-32.741199	-9.877385	-7.870863	-5.761268	-9.231686	0.000000	-10.000000	-0.058333	1.716667	25.000000	1023.000000	1023.000000	2046.000000
7.600000	-0.055517	-32.810772	-9.666473	-7.511072	-6.360736	-9.272490	0.000000	-10.000000	-0.058333	2.966667	25.000000	1023.000000	1023.000000	2046.000000
7.620000	-0.054521	-32.222160	-9.083678	-7.124914	-6.685148	-9.328419	0.000000	-10.000000	-0.050000	3.450000	25.000000	1023.000000	1023.000000	2046.000000
7.640000	-0.054619	-32.280098	-9.737207	-6.947602	-6.068723	-9.526564	0.000000	-10.000000	-0.050000	3.300000	25.000000	1023.000000	1023.000000	2046.000000
7.660000	-0.054319	-32.102425	-10.235051	-6.672294	-5.599325	-9.595754	0.000000	-10.000000	-0.050000	2.516667	25.000000	1023.000000	1023.000000	2046.000000
7.680000	-0.054276	-32.077137	-10.090614	-6.559307	-6.073153	-9.354061	0.000000	-10.000000	-0.058333	1.300000	25.000000	1023.000000	1023.000000	2046.000000
7.700000	-0.053943	-31.880348	-9.843099	-6.340732	-6.440131	-9.256387	0.000000	-10.000000	-0.050000	0.466667	25.000000	1023.000000	1023.000000	2046.000000
7.720000	-0.053151	-31.412273	-9.226541	-6.179743	-6.679820	-9.326170	0.000000	-10.000000	-0.050000	0.000000	25.000000	1023.000000	1023.000000	2046.000000
7.740000	-0.053480	-31.606455	-9.779890	-6.247311	-6.067861	-9.511394	0.000000	-10.000000	-0.050000	0.000000	25.000000	1023.000000	1023.000000	2046.000000
7.760000	-0.053449	-31.588276	-10.208554	-6.243418	-5.537781	-9.598523	0.000000	-10.000000	-0.050000	0.000000	25.000000	1023.000000	1023.000000	2046.000000
7.780000	-0.053455	-31.592020	-9.838415	-6.397629	-6.144551	-9.211424	0.000000	-10.000000	-0.050000	0.000000	25.000000	1023.000000	1023.000000	2046.000000
7.800000	-0.053078	-31.368843	-9.095399	-6.356686	-6.501785	-9.414972	0.000000	-10.000000	-0.050000	0.000000	25.000000	1023.000000	1023.000000	2046.000000
7.820000	-0.053540	-31.642221	-9.613699	-6.599684	-5.836461	-9.592379	0.000000	-10.000000	-0.050000	0.000000	25.000000	1023.000000	1023.000000	2046.000000
7.840000	-0.053495	-31.615641	-9.813715	-6.612308	-5.598725	-9.590893	0.000000	-10.000000	-0.050000	0.000000	25.000000	1023.000000	1023.000000	2046.000000
7.860000	-0.053563	-31.655525	-9.583716	-6.790907	-6.018370	-9.262530	0.000000	-10.000000	-0.050000	0.000000	25.000000	1023.000000	1023.000000	2046.000000
7.880000	-0.052840	-31.228722	-8.863158	-6.731657	-6.303300	-9.330607	0.000000	-10.000000	-0.050000	0.000000	25.000000	1023.000000	1023.000000	2046.000000
7.900000	-0.053096	-31.379553	-8.992711	-6.946825	-6.006691	-9.433327	0.000000	-10.000000	-0.050000	0.566667	25.000000	1023.000000	1023.000000	2046.000000
7.920000	-0.053340	-31.524080	-9.628382	-6.996754	-5.281283	-9.617662	0.000000	-10.000000	-0.050000	1.250000	25.000000	1023.000000	1023.000000	2046.000000
7.940000	-0.053490	-31.612350	-9.407539	-7.198712	-5.719512	-9.286586	0.000000	-10.000000	-0.050000	2.050000	25.000000	1023.000000	1023.000000	2046.000000
7.960000	-0.053510	-31.624195	-9.137124	-7.312254	-6.036339	-9.138477	0.000000	-10.000000	-0.050000	2.283333	25.000000	1023.000000	1023.000000	2046.000000
7.980000	-0.053243	-31.466522	-8.546822	-7.409318	-6.314738	-9.195643	0.000000	-10.000000	-0.050000	2.300000	25.000000	1023.000000	1023.000000	2046.000000
8.000000	-0.053947	-31.882454	-9.390796	-7.454832	-5.492094	-9.544734	0.000000	-10.000000	-0.041667	1.933333	25.000000	1023.000000	1023.000000	2046.000000
8.020000	-0.053939	-31.878130	-9.448699	-7.505984	-5.596547	-9.326900	0.000000	-10.000000	-0.033333	1.133333	25.000000	1023.000000	1023.000000	2046.000000
8.040000	-0.053915	-31.863522	-9.239906	-7.581758	-5.972890	-9.068967	0.000000	-10.000000	-0.033333	0.433333	25.000000	1023.000000	1023.000000	2046.000000
8.060000	-0.053397	-31.557693	-8.670077	-7.509877	-6.295652	-9.082088	0.000000	-10.000000	-0.041667	0.000000	25.000000	1023.000000	1023.000000	2046.000000
8.080000	-0.054007	-31.917862	-9.065650	-7.629017	-5.900550	-9.322645	0.000000	-10.000000	-0.050000	0.000000	25.000000	1023.000000	1023.000000	2046.000000
8.100000	-0.054078	-31.959869	-9.599250	-7.553146	-5.300115	-9.507359	0.000000	-10.000000	-0.041667	0.000000	25.000000	1023.000000	1023.000000	2046.000000
8.120000	-0.054168	-32.013206	-9.437478	-7.760446	-5.719143	-9.096139	0.000000	-10.000000	-0.041667	0.000000	25.000000	1023.000000	1023.000000	2046.000000
8.140000	-0.053708	-31.741632	-9.026179	-7.704320	-5.987010	-9.024122	0.000000	-10.000000	-0.033333	0.000000	25.000000	1023.000000	1023.000000	2046.000000
8.160000	-0.053436	-31.580637	-8.589282	-7.729378	-6.182906	-9.079070	0.000000	-10.000000	-0.041667	-0.516667	25.000000	1023.000000	1023.000000	2046.000000
8.180000	-0.054053	-31.945093	-9.364702	-7.746756	-5.406193	-9.427442	0.000000	-10.000000	-0.041667	-1.050000	25.000000	1023.000000	1023.000000	2046.000000
8.200000	-0.053654	-31.709251	-9.359470	-7.673256	-5.380115	-9.296411	0.000000	-10.000000	-0.041667	-1.533333	25.000000	1023.000000	1023.000000	2046.000000
8.220000	-0.053402	-31.560482	-9.097219	-7.849641	-5.711090	-8.902533	0.000000	-10.000000	-0.041667	-1.450000	25.000000	1023.000000	1023.000000	2046.000000
8.240000	-0.052776	-31.190760	-8.371545	-7.810793	-6.086550	-8.921872	0.000000	-10.000000	-0.033333	-1.366667	25.000000	1023.000000	1023.000000	2046.000000
8.260000	-0.053237	-31.463331	-8.786551	-7.829689	-5.649752	-9.197338	0.000000	-10.000000	-0.041667	-1.083333	25.000000	1023.000000	1023.000000	2046.000000
8.280000	-0.053600	-31.677731	-9.352688	-7.842408	-5.227969	-9.254666	0.000000	-10.000000	-0.033333	-0.650000	25.000000	1023.000000	1023.000000	2046.000000
8.300000	-0.053008	-31.327463	-9.011480	-7.934927	-5.661589	-8.719465	0.000000	-10.000000	-0.033333	-0.200000	25.000000	1023.000000	1023.000000	2046.000000
8.320000	-0.053001	-31.323387	-8.586753	-7.870298	-6.030468	-8.835868	0.000000	-10.000000	-0.025000	0.000000	25.000000	1023.000000	1023.000000	2046.000000
8.340000	-0.053230	-31.458731	-8.588553	-7.862380	-6.057728	-8.950069	0.000000	-10.000000	-0.025000	0.000000	25.000000	1023.000000	1023.000000	2046.000000
8.360000	-0.054003	-31.915483	-9.445346	-7.798256	-5.321130	-9.350751	0.000000	-10.000000	-0.025000	-0.650000	25.000000	1023.000000	1023.000000	2046.000000
8.380000	-0.054035	-31.934843	-9.496152	-7.893675	-5.335851	-9.209166	0.000000	-10.000000	-0.033333	-1.533333	25.000000	1023.000000	1023.000000	2046.000000
8.400000	-0.054164	-32.011021	-9.390825	-8.129396	-5.690451	-8.800350	0.000000	-10.000000	-0.033333	-2.383333	24.666666	1023.000000	1023.000000	2046.000000
8.420000	-0.053902	-31.856373	-8.900168	-8.116428	-6.051593	-8.788182	0.000000	-10.000000	-0.033333	-2.383333	24.000000	1023.000000	1023.000000	2046.000000
8.440000	-0.054387	-32.142513	-8.909065	-8.073735	-6.177837	-8.981874	0.000000	-10.000000	-0.033333	-1.533333	23.333334	1023.000000	1023.000000	2046.000000
8.460000	-0.055518	-32.811096	-9.814054	-7.834702	-5.689641	-9.472702	0.000000	-10.000000	-0.041667	-0.066667	23.000000	1023.000000	1023.000000	2046.000000
8.480000	-0.055727	-32.934711	-10.116556	-7.535734	-5.649415	-9.633005	0.000000	-10.000000	-0.050000	1.266667	23.000000	1023.000000	1023.000000	2046.000000
8.500000	-0.055542	-32.825260	-10.124778	-7.440835	-6.009449	-9.250198	0.000000	-10.000000	-0.050000	2.150000	23.000000	1023.000000	1023.000000	2046.000000
8.520000	-0.054947	-32.473644	-9.865132	-7.132189	-6.362515	-9.113809	0.000000	-10.000000	-0.041667	2.250000	23.000000	1023.000000	1023.000000	2046.000000
8.540000	-0.054371	-32.133236	-9.338997	-6.806791	-6.772024	-9.215425	0.000000	-10.000000	-0.041667	1.566667	23.000000	1023.000000	1023.000000	2046.000000
8.560000	-0.054452	-32.180950	-9.888809	-6.540094	-6.289793	-9.462255	0.000000	-10.000000	-0.033333	0.716667	23.000000	1023.000000	1023.000000	2046.000000
8.580000	-0.054484	-32.200283	-10.397954	-6.276543	-5.778629	-9.747157	0.000000	-10.000000	-0.041667	0.000000	23.000000	1023.000000	1023.000000	2046.000000
8.600000	-0.054223	-32.045521	-10.326711	-6.250006	-5.873403	-9.595401	0.000000	-10.000000	-0.041667	0.000000	23.000000	1023.000000	1023.000000	2046.000000
8.620000	-0.053982	-31.903233	-10.263060	-6.388284	-6.082037	-9.169853	0.000000	-10.000000	-0.041667	0.000000	23.000000	1023.000000	1023.000000	2046.000000
8.640000	-0.053796	-31.793570	-9.954465	-6.355816	-6.330493	-9.152796	0.000000	-10.000000	-0.033333	0.000000	23.000000	1023.000000	1023.000000	2046.000000
8.660000	-0.053369	-31.541079	-9.436707	-6.335353	-6.598349	-9.170671	0.000000	-10.000000	-0.025000	0.000000	23.000000	1023.000000	1023.000000	2046.000000
8.680000	-0.053721	-31.748825	-9.332073	-6.440967	-6.602609	-9.373175	0.000000	-10.000000	-0.033333	0.000000	23.000000	1023.000000	1023.000000	2046.000000
8.700000	-0.054383	-32.140106	-9.984417	-6.469793	-5.921749	-9.764147	0.000000	-10.000000	-0.041667	0.000000	23.000000	1023.000000	1023.000000	2046.000000
8.720000	-0.054280	-32.079739	-10.081978	-6.500958	-5.647055	-9.849749	0.000000	-10.000000	-0.050000	0.000000	23.000000	1023.000000	1023.000000	2046.000000
8.740000	-0.053988	-31.906841	-9.905181	-6.779975	-5.797263	-9.424423	0.000000	-10.000000	-0.050000	0.000000	23.000000	1023.000000	1023.000000	2046.000000
8.760000	-0.053659	-31.712704	-9.641031	-6.898059	-5.980692	-9.192922	0.000000	-10.000000	-0.050000	0.000000	23.000000	1023.000000	1023.000000	2046.000000
8.780000	-0.053314	-31.508770	-8.922327	-6.889081	-6.448193	-9.249168	0.000000	-10.000000	-0.050000	0.283333	23.000000	1023.000000	1023.000000	2046.000000
8.800000	-0.054055	-31.946281	-9.178764	-6.989779	-6.240827	-9.536911	0.000000	-10.000000	-0.050000	0.866667	23.000000	1023.000000	1023.000000	2046.000000
8.820000	-0.054263	-32.069668	-9.791039	-6.982190	-5.485527	-9.810913	0.000000	-10.000000	-0.050000	1.483333	23.000000	1023.000000	1023.000000	2046.000000
8.840000	-0.053930	-31.872480	-9.643706	-7.337027	-5.665158	-9.226590	0.000000	-10.000000	-0.050000	1.850000	23.000000	1023.000000	1023.000000	2046.000000
8.860000	-0.053828	-31.812639	-9.116208	-7.475598	-6.137959	-9.082875	0.000000	-10.000000	-0.050000	1.800000	23.000000	1023.000000	1023.000000	2046.000000
8.880000	-0.054309	-32.096825	-8.829123	-7.485739	-6.482333	-9.299629	0.000000	-10.000000	-0.050000	1.183333	23.000000	1023.000000	1023.000000	2046.000000
8.900000	-0.054868	-32.426739	-9.593061	-7.418564	-5.731482	-9.683630	0.000000	-10.000000	-0.050000	0.533333	23.000000	1023.000000	1023.000000	2046.000000
8.920000	-0.054742	-32.352757	-9.773844	-7.482749	-5.468522	-9.627644	0.000000	-10.000000	-0.050000	0.000000	23.000000	1023.000000	1023.000000	2046.000000
8.940000	-0.054466	-32.189514	-9.708405	-7.756855	-5.642094	-9.082160	0.000000	-10.000000	-0.041667	0.000000	23.000000	1023.000000	1023.000000	2046.000000
8.960000	-0.054304	-32.093887	-9.239267	-7.786632	-6.094609	-8.973378	0.000000	-10.000000	-0.041667	0.000000	23.000000	1023.000000	1023.000000	2046.000000
8.980000	-0.054231	-32.050800	-8.732276	-7.753023	-6.518573	-9.046930	0.000000	-10.000000	-0.033333	0.000000	23.000000	1023.000000	1023.000000	2046.000000
9.000000	-0.054449	-32.179119	-8.834050	-7.750931	-6.417583	-9.176556	0.000000	-10.000000	-0.033333	0.000000	23.000000	1023.000000	1023.000000	2046.000000
9.020000	-0.054849	-32.415634	-9.287516	-7.744437	-5.997841	-9.385842	0.000000	-10.000000	-0.033333	-0.550000	23.000000	1023.000000	1023.000000	2046.000000
9.040000	-0.055108	-32.569027	-9.706100	-7.695059	-5.532343	-9.635524	0.000000	-10.000000	-0.041667	-1.150000	23.000000	1023.000000	1023.000000	2046.000000
9.060000	-0.054725	-32.342384	-9.662559	-7.829759	-5.407485	-9.442583	0.000000	-10.000000	-0.050000	-1.733333	23.000000	1023.000000	1023.000000	2046.000000
9.080000	-0.054310	-32.097183	-9.483476	-8.110048	-5.558242	-8.945418	0.000000	-10.000000	-0.050000	-1.816667	23.000000	1023.000000	1023.000000	2046.000000
9.100000	-0.053877	-31.841228	-9.154313	-8.085595	-5.776049	-8.825273	0.000000	-10.000000	-0.050000	-1.766667	23.000000	1023.000000	1023.000000	2046.000000
9.120000	-0.053510	-31.624645	-8.643423	-7.914831	-6.125148	-8.941244	0.000000	-10.000000	-0.050000	-1.383333	23.000000	1023.000000	1023.000000	2046.000000
9.140000	-0.053807	-31.800125	-8.514353	-7.959909	-6.348811	-8.977051	0.000000	-10.000000	-0.050000	-0.750000	23.000000	1023.000000	1023.000000	2046.000000
9.160000	-0.054195	-32.029396	-8.795988	-8.007393	-6.167726	-9.058290	0.000000	-10.000000	-0.050000	-0.200000	23.000000	1023.000000	1023.000000	2046.000000
9.180000	-0.054584	-32.258976	-9.416979	-7.835952	-5.639031	-9.367016	0.000000	-10.000000	-0.050000	0.000000	23.000000	1023.000000	1023.000000	2046.000000
9.200000	-0.054721	-32.340385	-9.696767	-7.831344	-5.407845	-9.404428	0.000000	-10.000000	-0.041667	0.000000	23.000000	1023.000000	1023.000000	2046.000000
9.220000	-0.054698	-32.326443	-9.739780	-8.012724	-5.371628	-9.202309	0.000000	-10.000000	-0.033333	-0.683333	23.000000	1023.000000	1023.000000	2046.000000
9.240000	-0.054602	-32.269638	-9.747423	-8.199974	-5.457764	-8.864477	0.000000	-10.000000	-0.033333	-1.483333	22.833334	1023.000000	1023.000000	2046.000000
9.260000	-0.054377	-32.137043	-9.433347	-8.257967	-5.729435	-8.716294	0.000000	-10.000000	-0.041667	-2.166667	22.333334	1023.000000	1023.000000	2046.000000
9.280000	-0.054493	-32.205223	-8.830350	-8.132743	-6.327315	-8.914815	0.000000	-10.000000	-0.041667	-1.716667	21.666666	1023.000000	1023.000000	2046.000000
9.300000	-0.055538	-32.822964	-9.168850	-8.016849	-6.415833	-9.221431	0.000000	-10.000000	-0.041667	-0.583333	21.166666	1023.000000	1023.000000	2046.000000
9.320000	-0.056145	-33.181812	-10.120350	-7.780254	-5.795773	-9.485434	0.000000	-10.000000	-0.041667	0.983333	21.000000	1023.000000	1023.000000	2046.000000
9.340000	-0.056095	-33.152328	-10.441018	-7.525311	-5.680123	-9.505876	0.000000	-10.000000	-0.058333	2.466667	21.000000	1023.000000	1023.000000	2046.000000
9.360000	-0.055483	-32.790207	-10.529622	-7.369262	-5.775487	-9.115836	0.000000	-10.000000	-0.075000	3.700000	21.000000	1023.000000	1023.000000	2046.000000
9.380000	-0.054680	-32.316036	-10.217316	-7.027417	-6.154517	-8.916786	0.000000	-10.000000	-0.083333	4.316667	21.000000	1023.000000	1023.000000	2046.000000
9.400000	-0.054062	-31.950859	-9.505252	-6.594877	-6.853830	-8.996900	0.000000	-10.000000	-0.083333	4.416667	21.000000	1023.000000	1023.000000	2046.000000
9.420000	-0.053855	-31.828176	-9.720323	-6.338002	-6.808150	-8.961701	0.000000	-10.000000	-0.075000	4.300000	21.000000	1023.000000	1023.000000	2046.000000
9.440000	-0.053517	-31.628784	-10.534821	-6.099750	-6.013641	-8.980572	0.000000	-10.000000	-0.091667	4.566667	21.000000	1023.000000	1023.000000	2046.000000
9.460000	-0.052666	-31.125444	-10.758737	-6.053464	-5.663016	-8.650227	0.000000	-10.000000	-0.100000	5.483334	21.000000	1023.000000	1023.000000	2046.000000
9.480000	-0.051715	-30.563728	-10.758353	-6.090790	-5.636907	-8.077679	0.000000	-10.000000	-0.125000	6.800000	21.000000	1023.000000	1023.000000	2046.000000
9.500000	-0.050869	-30.063414	-10.141626	-5.914696	-6.004523	-8.002567	0.000000	-10.000000	-0.125000	7.916667	21.000000	1023.000000	1023.000000	2046.000000
9.520000	-0.050757	-29.997543	-9.554859	-5.855705	-6.498003	-8.088977	0.000000	-10.000000	-0.133333	8.616667	21.000000	1023.000000	1023.000000	2046.000000
9.540000	-0.050803	-30.024794	-10.244827	-5.930673	-5.783180	-8.066113	0.000000	-10.000000	-0.133333	9.183333	21.000000	1023.000000	1023.000000	2046.000000
9.560000	-0.050006	-29.553720	-10.650363	-5.965327	-5.043593	-7.894437	0.000000	-10.000000	-0.166667	10.550000	22.666666	1023.000000	1023.000000	2046.000000
9.580000	-0.048928	-28.916273	-10.570065	-6.199245	-4.894015	-7.252947	0.000000	-10.000000	-0.200000	11.833333	24.333334	1023.000000	1023.000000	2046.000000
9.600000	-0.047650	-28.161100	-10.090983	-6.149840	-5.001512	-6.918765	0.000000	-10.000000	-0.225000	12.750000	26.000000	1023.000000	1023.000000	2046.000000
9.620000	-0.046809	-27.664003	-9.195971	-5.996959	-5.541345	-6.929730	0.000000	-10.000000	-0.241667	13.816667	28.833334	1023.000000	1023.000000	2046.000000
9.640000	-0.046304	-27.365499	-9.377796	-6.008843	-5.193296	-6.785564	0.000000	-10.000000	-0.266667	15.250000	33.333332	1023.000000	1023.000000	2046.000000
9.660000	-0.045714	-27.016911	-10.050482	-6.034446	-4.303435	-6.628547	0.000000	-10.000000	-0.291667	16.900002	39.833332	1023.000000	1023.000000	2046.000000
9.680000	-0.044506	-26.303293	-10.024551	-6.170882	-3.926386	-6.181474	0.000000	-10.000000	-0.308333	17.866667	45.500000	1023.000000	1023.000000	2046.000000
9.700000	-0.043313	-25.598177	-9.849172	-6.348383	-3.835677	-5.564945	0.000000	-10.000000	-0.350000	19.250000	51.500000	1023.000000	1023.000000	2046.000000
9.720000	-0.041934	-24.783209	-9.238704	-6.289412	-4.009984	-5.245110	0.000000	-10.000000	-0.400000	20.900000	57.666668	1023.000000	1023.000000	2046.000000
9.740000	-0.040947	-24.199759	-8.362925	-6.186292	-4.506249	-5.144292	0.000000	-10.000000	-0.450000	22.500000	64.166664	1023.000000	1023.000000	2046.000000
9.760000	-0.040408	-23.880892	-8.642268	-6.192125	-4.104049	-4.942449	0.000000	-10.000000	-0.466667	23.516666	71.333336	1023.000000	1023.000000	2046.000000
9.780000	-0.039393	-23.281517	-9.350944	-6.102585	-3.073856	-4.754132	0.000000	-10.000000	-0.483333	24.416666	79.000000	1023.000000	1023.000000	2046.000000
9.800000	-0.037881	-22.387386	-9.290758	-6.170233	-2.726034	-4.200361	0.000000	-10.000000	-0.500000	25.283333	87.000000	1023.000000	1023.000000	2046.000000
9.820000	-0.036206	-21.397863	-8.990544	-6.190788	-2.621687	-3.594843	0.000000	-10.000000	-0.533333	26.366667	95.333336	1023.000000	1023.000000	2046.000000
9.840000	-0.034542	-20.414413	-8.191218	-5.955969	-2.829616	-3.437609	0.000000	-10.000000	-0.583333	27.450001	103.833336	1023.000000	1023.000000	2046.000000
9.860000	-0.033521	-19.810770	-7.546353	-5.872485	-3.078667	-3.313265	0.000000	-10.000000	-0.625000	28.500000	113.000000	1023.000000	1023.000000	2046.000000
9.880000	-0.032336	-19.110712	-8.113873	-5.841628	-2.091768	-3.063442	0.000000	-10.000000	-0.666667	29.299999	122.166664	1023.000000	1023.000000	2046.000000
9.900000	-0.030254	-17.880140	-8.242601	-5.764801	-1.182868	-2.689869	0.000000	-10.000000	-0.700000	30.016666	131.833328	1023.000000	1023.000000	2046.000000
9.920000	-0.028125	-16.621655	-7.876814	-5.865168	-0.932564	-1.947109	0.000000	-10.000000	-0.750000	30.833334	141.500000	1023.000000	1023.000000	2046.000000
9.940000	-0.026002	-15.367396	-6.866446	-5.577314	-1.151792	-1.771844	0.000000	-10.000000	-0.808333	32.150002	151.833328	1023.000000	1023.000000	2046.000000
9.960000	-0.024740	-14.621274	-6.334612	-5.421137	-1.219337	-1.646188	0.000000	-10.000000	-0.850000	33.183334	158.833328	1023.000000	1023.000000	2046.000000
9.980000	-0.023406	-13.832831	-7.036779	-5.291991	-0.074176	-1.429885	0.000000	-10.000000	-0.916667	34.466667	170.000000	1023.000000	1023.000000	2046.000000
10.000000	-0.021829	-12.900738	-7.043888	-5.408467	0.434207	-0.882590	0.000000	-10.000000	-0.966667	35.366669	181.500000	1023.000000	1023.000000	2046.000000
10.020000	-0.019910	-11.766674	-6.584607	-5.330800	0.443751	-0.295019	0.000000	-10.000000	-1.016667	36.266666	193.000000	1023.000000	1023.000000	2046.000000
10.040000	-0.018222	-10.769478	-5.680240	-5.087471	0.167047	-0.168814	0.000000	-10.000000	-1.025000	37.266666	205.000000	1023.000000	1023.000000	2046.000000
10.060000	-0.017536	-10.364013	-5.403453	-5.044617	0.170697	-0.086639	0.000000	-10.000000	-1.025000	37.983334	213.000000	1023.000000	1023.000000	2046.000000
10.080000	-0.016254	-9.606316	-6.136282	-4.982316	1.365020	0.147262	0.000000	-10.000000	-1.058333	39.433334	229.500000	1023.000000	1023.000000	2046.000000
10.100000	-0.014472	-8.552703	-6.152940	-4.911690	1.961784	0.550142	0.000000	-10.000000	-1.116667	40.316669	247.000000	1023.000000	1023.000000	2046.000000
10.120000	-0.013054	-7.715203	-5.714992	-4.898340	1.859554	1.038574	0.000000	-10.000000	-1.208333	41.516666	269.166656	1023.000000	1023.000000	2046.000000
10.140000	-0.012141	-7.175043	-4.875604	-4.450472	1.380085	0.770948	0.000000	-10.000000	-1.266667	41.983334	282.833344	1023.000000	1023.000000	2046.000000
10.160000	-0.011633	-6.875103	-4.986968	-4.272860	1.521819	0.862906	0.000000	-10.000000	-1.308333	42.816666	292.166656	1023.000000	1023.000000	2046.000000
10.180000	-0.010261	-6.064079	-5.710797	-3.911708	2.589929	0.968497	0.000000	-10.000000	-1.316667	43.433334	301.666656	1023.000000	1023.000000	2046.000000
10.200000	-0.008163	-4.824357	-5.479689	-3.623903	2.850932	1.428303	0.000000	-10.000000	-1.341667	44.250000	316.000000	1023.000000	1023.000000	2046.000000
10.220000	-0.005588	-3.302418	-4.691449	-3.200493	2.838431	1.751093	0.000000	-10.000000	-1.358333	44.549999	325.666656	1023.000000	1023.000000	2046.000000
10.240000	-0.003784	-2.236563	-3.692386	-2.737254	2.547625	1.645452	0.000000	-10.000000	-1.366667	44.900002	335.500000	1023.000000	1023.000000	2046.000000
10.260000	-0.002111	-1.247400	-4.346245	-2.537226	3.826137	1.809934	0.000000	-10.000000	-1.400000	45.566666	350.500000	1023.000000	1023.000000	2046.000000
10.280000	0.000507	0.299732	-4.160306	-2.301032	4.391665	2.369405	0.000000	-10.000000	-1.433333	46.033333	370.666656	1023.000000	1023.000000	2046.000000
10.300000	0.002619	1.548094	-3.129745	-2.007039	4.212436	2.472442	0.000000	-10.000000	-1.491667	46.833336	391.000000	1023.000000	1023.000000	2046.000000
10.320000	0.003609	2.132836	-2.775749	-2.003541	4.357955	2.554170	0.000000	-10.000000	-1.508333	47.116669	401.333344	1023.000000	1023.000000	2046.000000
10.340000	0.006293	3.718929	-3.130510	-1.853587	5.847041	2.855986	0.000000	-10.000000	-1.525000	47.283337	417.000000	1023.000000	1023.000000	2046.000000
10.360000	0.008712	5.148540	-2.330534	-1.869303	5.820178	3.528199	0.000000	-10.000000	-1.533333	47.083336	432.666656	1023.000000	1023.000000	2046.000000
10.380000	0.010830	6.400594	-1.046015	-1.543207	5.583359	3.406457	0.000000	-10.000000	-1.541667	47.000000	453.500000	1023.000000	1023.000000	2046.000000
10.400000	0.012661	7.482542	-1.214368	-1.558750	6.523694	3.731966	0.000000	-10.000000	-1.550000	47.233334	463.833344	1023.000000	1023.000000	2046.000000
10.420000	0.015389	9.094616	-1.319695	-1.373681	7.773672	4.014319	0.000000	-10.000000	-1.575000	47.633335	479.666656	1023.000000	1023.000000	2046.000000
10.440000	0.017977	10.624468	-0.481747	-1.373567	7.811604	4.668178	0.000000	-10.000000	-1.600000	48.116669	495.666656	1023.000000	1023.000000	2046.000000
10.460000	0.020922	12.364869	0.904300	-1.080960	7.769785	4.771744	0.000000	-10.000000	-1.650000	48.966667	517.000000	1023.000000	1023.000000	2046.000000
10.480000	0.022870	13.516229	1.495243	-1.123913	8.159254	4.985645	0.000000	-10.000000	-1.675000	49.533333	527.666687	1023.000000	1023.000000	2046.000000
10.500000	0.024970	14.757253	1.163877	-1.195550	9.458710	5.330216	0.000000	-10.000000	-1.708333	50.133335	538.500000	1023.000000	1023.000000	2046.000000
10.520000	0.027233	16.094471	1.682144	-1.140988	9.881222	5.672093	0.000000	-10.000000	-1.733333	50.616669	549.500000	1023.000000	1023.000000	2046.000000
10.540000	0.029437	17.397129	2.661546	-1.151453	9.735689	6.151348	0.000000	-10.000000	-1.775000	51.150002	572.000000	1023.000000	1023.000000	2046.000000
10.560000	0.031704	18.737078	3.886122	-0.918004	9.636261	6.132700	0.000000	-10.000000	-1.808333	51.450001	589.000000	1023.000000	1023.000000	2046.000000
10.580000	0.033292	19.675297	3.659601	-1.028593	10.566136	6.478154	0.000000	-10.000000	-1.808333	51.766666	606.166687	1023.000000	1023.000000	2046.000000
10.600000	0.035691	21.093443	3.585585	-0.877731	11.612880	6.772710	0.000000	-10.000000	-1.800000	51.633335	617.666687	1023.000000	1023.000000	2046.000000
10.620000	0.037755	22.313456	4.334132	-0.864145	11.526215	7.317254	0.000000	-10.000000	-1.775000	51.583336	640.666687	1023.000000	1023.000000	2046.000000
10.640000	0.040658	24.028587	5.501762	-0.541523	11.483189	7.585160	0.000000	-10.000000	-1.766667	51.266670	658.000000	1023.000000	1023.000000	2046.000000
10.660000	0.042840	25.318279	6.256429	-0.405032	11.685256	7.781628	0.000000	-10.000000	-1.758333	51.283337	675.166687	1023.000000	1023.000000	2046.000000
10.680000	0.045326	26.787636	5.859566	-0.288587	13.030702	8.185955	0.000000	-10.000000	-1.741667	51.166668	686.500000	1023.000000	1023.000000	2046.000000
10.700000	0.047834	28.269876	6.251665	-0.015837	13.574680	8.459369	0.000000	-10.000000	-1.691667	50.866669	709.333313	1023.000000	1023.000000	2046.000000
10.720000	0.050224	29.682243	7.050789	0.162935	13.473739	8.994781	0.000000	-10.000000	-1.633333	50.633335	726.500000	1023.000000	1023.000000	2046.000000
10.740000	0.053370	31.541691	8.155049	0.618376	13.541644	9.226623	0.000000	-10.000000	-1.600000	50.133335	743.666687	1023.000000	1023.000000	2046.000000
10.760000	0.055573	32.843700	9.186425	0.479008	13.467257	9.711011	0.000000	-10.000000	-1.591667	49.583332	754.833313	1023.000000	1023.000000	2046.000000
10.780000	0.058042	34.302528	9.068381	0.704356	14.572722	9.957069	0.000000	-10.000000	-1.566667	48.849998	771.500000	1023.000000	1023.000000	2046.000000
10.800000	0.061026	36.066219	8.987848	1.028091	15.707067	10.343211	0.000000	-10.000000	-1.550000	48.416668	793.166687	1023.000000	1023.000000	2046.000000
10.820000	0.063404	37.471939	9.771113	1.255086	15.691646	10.754095	0.000000	-10.000000	-1.541667	48.216667	809.333313	1023.000000	1023.000000	2046.000000
10.840000	0.065888	38.939766	10.625333	1.388370	15.642003	11.284060	0.000000	-10.000000	-1.558333	48.166668	825.333313	1023.000000	1023.000000	2046.000000
10.860000	0.068831	40.679127	11.758165	1.788120	15.649489	11.483352	0.000000	-10.000000	-1.550000	47.933334	836.000000	1023.000000	1023.000000	2046.000000
10.880000	0.070553	41.696934	12.252250	1.831147	15.939883	11.673654	0.000000	-10.000000	-1.500000	47.116669	857.333313	1023.000000	1023.000000	2046.000000
10.900000	0.071557	42.290359	11.631857	1.754364	16.967442	11.936700	0.000000	-10.000000	-1.441667	46.333332	873.333313	1023.000000	1023.000000	2046.000000
10.920000	0.072630	42.924042	11.575817	2.016102	17.381035	11.951087	0.000000	-10.000000	-1.383333	45.616669	889.166687	1023.000000	1023.000000	2046.000000
10.940000	0.073604	43.500225	12.182304	2.321902	17.014862	11.981157	0.000000	-10.000000	-1.366667	45.283333	899.500000	1023.000000	1023.000000	2046.000000
10.960000	0.075265	44.481358	12.869822	2.633867	16.715231	12.262439	0.000000	-10.000000	-1.341667	44.633335	914.833313	1023.000000	1023.000000	2046.000000
10.980000	0.077850	46.009556	13.891508	3.231564	16.596231	12.290253	0.000000	-10.000000	-1.316667	43.933334	929.833313	1023.000000	1023.000000	2046.000000
11.000000	0.079714	47.111244	14.247086	3.397833	16.900944	12.565382	0.000000	-10.000000	-1.266667	43.283333	944.500000	1023.000000	1023.000000	2046.000000
11.020000	0.081426	48.122715	13.675361	3.545418	17.989828	12.912108	0.000000	-10.000000	-1.200000	42.500000	959.000000	1023.000000	1023.000000	2046.000000
11.040000	0.083225	49.185680	14.068739	3.951526	18.123840	13.041574	0.000000	-10.000000	-1.150000	41.683334	978.000000	1023.000000	1023.000000	2046.000000
11.060000	0.084676	50.043789	14.713435	4.135087	17.752462	13.442805	0.000000	-10.000000	-1.125000	41.016666	992.166687	1023.000000	1023.000000	2046.000000
11.080000	0.086804	51.301071	15.627660	4.497508	17.507475	13.668428	0.000000	-10.000000	-1.091667	40.150002	1005.833313	1023.000000	1023.000000	2046.000000
11.100000	0.088520	52.315575	16.372908	4.701584	17.519238	13.721848	0.000000	-10.000000	-1.008333	39.016666	1014.666687	1023.000000	1023.000000	2046.000000
11.120000	0.089762	53.049171	15.652911	4.588463	18.767872	14.039925	0.000000	-10.000000	-0.908333	37.333336	1027.833374	1023.000000	1023.000000	2046.000000
11.140000	0.091049	53.810173	15.905342	4.853993	18.961575	14.089265	0.000000	-10.000000	-0.808333	35.583336	1040.666626	1023.000000	1023.000000	2046.000000
11.160000	0.092520	54.679600	16.704384	5.052320	18.513073	14.409822	0.000000	-10.000000	-0.758333	33.850002	1053.000000	1023.000000	1023.000000	2046.000000
11.180000	0.094831	56.044857	17.660156	5.526751	18.387678	14.470272	0.000000	-10.000000	-0.691667	32.316666	1064.500000	1023.000000	1023.000000	2046.000000
11.200000	0.096565	57.070122	17.943495	5.638111	18.842541	14.645974	0.000000	-10.000000	-0.650000	30.933334	1079.000000	1023.000000	1023.000000	2046.000000
11.220000	0.098234	58.056026	17.457073	5.669238	19.992424	14.937292	0.000000	-10.000000	-0.608333	30.016666	1089.500000	1023.000000	1023.000000	2046.000000
11.240000	0.099649	58.892834	17.779305	5.824965	20.347673	14.940889	0.000000	-10.000000	-0.575000	28.916668	1099.833374	1023.000000	1023.000000	2046.000000
11.260000	0.100427	59.352150	18.553553	5.826702	19.832674	15.139222	0.000000	-10.000000	-0.533333	28.000000	1106.166626	1023.000000	1023.000000	2046.000000
11.280000	0.102017	60.291946	19.498272	6.047379	19.531967	15.214328	0.000000	-10.000000	-0.458333	26.500000	1115.666626	1023.000000	1023.000000	2046.000000
11.300000	0.103145	60.958717	20.138796	6.047226	19.528019	15.244677	0.000000	-10.000000	-0.391667	24.866667	1124.666626	1023.000000	1023.000000	2046.000000
11.320000	0.103569	61.209373	19.354086	5.813842	20.594879	15.446565	0.000000	-10.000000	-0.300000	22.816668	1133.333374	1023.000000	1023.000000	2046.000000
11.340000	0.103745	61.313049	19.295847	5.887799	20.840399	15.289005	0.000000	-10.000000	-0.233333	20.116667	1141.333374	1023.000000	1023.000000	2046.000000
11.360000	0.103749	61.315594	19.970676	5.835421	20.064156	15.445342	0.000000	-10.000000	-0.158333	17.283333	1148.500000	1023.000000	1023.000000	2046.000000
11.380000	0.104737	61.899391	20.703030	6.109991	19.792267	15.294106	0.000000	-10.000000	-0.116667	13.800000	1154.833374	1023.000000	1023.000000	2046.000000
11.400000	0.104918	62.006428	20.578613	5.907068	20.122967	15.397780	0.000000	-10.000000	-0.075000	10.600000	1160.000000	1023.000000	1023.000000	2046.000000
11.420000	0.105121	62.126389	19.738571	5.814343	21.051540	15.521935	0.000000	-10.000000	-0.041667	7.700000	1164.166626	1023.000000	1023.000000	2046.000000
11.440000	0.105196	62.170700	19.784758	5.944682	20.998749	15.442513	0.000000	-10.000000	-0.033333	5.650000	1167.166626	1023.000000	1023.000000	2046.000000
11.460000	0.105082	62.103256	20.063929	6.036879	20.476376	15.526073	0.000000	-10.000000	-0.033333	3.916667	1169.333374	1023.000000	1023.000000	2046.000000
11.480000	0.105620	62.421394	20.597208	6.323135	20.075745	15.425306	0.000000	-10.000000	-0.050000	2.000000	1170.833374	1023.000000	1023.000000	2046.000000
11.500000	0.105321	62.244904	20.803118	6.120318	19.789392	15.532076	0.000000	-10.000000	-0.050000	0.683333	1171.666626	1023.000000	1023.000000	2046.000000
11.520000	0.105046	62.082458	19.804926	5.971031	20.619341	15.687163	0.000000	-10.000000	-0.041667	0.000000	1172.000000	1023.000000	1023.000000	2046.000000
11.540000	0.105204	62.175472	19.431717	6.161116	20.889666	15.692977	0.000000	-10.000000	-0.041667	-0.633333	1172.000000	1023.000000	1023.000000	2046.000000
11.560000	0.104563	61.796562	19.691605	6.183406	20.216045	15.705504	0.000000	-10.000000	-0.041667	-1.333333	1172.000000	1023.000000	1023.000000	2046.000000
11.580000	0.104392	61.695690	20.079960	6.282528	19.698437	15.634765	0.000000	-10.000000	-0.041667	-2.133333	1172.000000	1023.000000	1023.000000	2046.000000
11.600000	0.104156	61.556389	20.425215	6.233872	19.456791	15.440512	0.000000	-10.000000	-0.033333	-2.466667	1172.000000	1023.000000	1023.000000	2046.000000
11.620000	0.102491	60.571930	19.094456	5.738670	20.349657	15.389148	0.000000	-10.000000	-0.033333	-2.950000	1172.000000	1023.000000	1023.000000	2046.000000
11.640000	0.100951	59.662018	18.650629	5.718050	20.047037	15.246301	0.000000	-10.000000	-0.041667	-3.250000	1172.000000	1023.000000	1023.000000	2046.000000
11.660000	0.099607	58.867695	18.946754	5.923006	18.973244	15.024692	0.000000	-10.000000	-0.050000	-3.066667	1172.000000	1023.000000	1023.000000	2046.000000
11.680000	0.098739	58.355007	18.953585	6.175693	18.625380	14.600350	0.000000	-10.000000	-0.050000	-2.716667	1172.000000	1023.000000	1023.000000	2046.000000
11.700000	0.097954	57.890774	17.656790	6.095253	19.600164	14.538568	0.000000	-10.000000	-0.041667	-2.616667	1172.000000	1023.000000	1023.000000	2046.000000
11.720000	0.097307	57.508270	17.636169	6.328598	19.063284	14.480219	0.000000	-10.000000	-0.041667	-2.816667	1172.000000	1023.000000	1023.000000	2046.000000
11.740000	0.096887	57.260509	18.008030	6.596453	18.231627	14.424399	0.000000	-10.000000	-0.033333	-3.016667	1172.000000	1023.000000	1023.000000	2046.000000
11.760000	0.096908	57.272457	18.356461	6.862360	17.859680	14.193958	0.000000	-10.000000	-0.025000	-3.100000	1172.000000	1023.000000	1023.000000	2046.000000
11.780000	0.096143	56.820492	17.288921	6.657829	18.647615	14.226126	0.000000	-10.000000	-0.016667	-3.250000	1172.000000	1023.000000	1023.000000	2046.000000
11.800000	0.095710	56.564384	16.782511	6.744158	18.930540	14.107175	0.000000	-10.000000	-0.008333	-3.533333	1172.000000	1023.000000	1023.000000	2046.000000
11.820000	0.095249	56.292332	17.222572	6.778400	18.031519	14.259841	0.000000	-10.000000	-0.008333	-3.966667	1172.000000	1023.000000	1023.000000	2046.000000
11.840000	0.095463	56.418861	17.859413	7.028725	17.626154	13.904569	0.000000	-10.000000	-0.008333	-4.700000	1172.000000	1023.000000	1023.000000	2046.000000
11.860000	0.094623	55.922405	17.087065	6.652846	18.244526	13.937970	0.000000	-10.000000	-0.008333	-5.800000	1172.000000	1023.000000	1023.000000	2046.000000
11.880000	0.094417	55.800484	16.530251	6.564069	18.765718	13.940445	0.000000	-10.000000	-0.008333	-7.250000	1172.000000	1023.000000	1023.000000	2046.000000
11.900000	0.093961	55.531059	16.726343	6.550255	18.192863	14.061597	0.000000	-10.000000	0.000000	-8.250000	1164.666626	1023.000000	1023.000000	2046.000000
11.920000	0.094164	55.650993	17.023224	6.714970	17.784517	14.128282	0.000000	-10.000000	0.000000	-8.633334	1156.333374	1023.000000	1023.000000	2046.000000
11.940000	0.094946	56.112850	17.466965	6.940659	17.649572	14.055655	0.000000	-10.000000	0.000000	-8.266667	1147.166626	1023.000000	1023.000000	2046.000000
11.960000	0.094975	56.129982	17.348179	6.835320	17.862967	14.083520	0.000000	-10.000000	0.000000	-7.883334	1144.333374	1023.000000	1023.000000	2046.000000
11.980000	0.094404	55.793015	16.578552	6.600020	18.491121	14.123321	0.000000	-10.000000	-0.008333	-7.416667	1141.666626	1023.000000	1023.000000	2046.000000
12.000000	0.093895	55.491901	16.108868	6.443563	18.818190	14.121283	0.000000	-10.000000	-0.008333	-7.033333	1139.000000	1023.000000	1023.000000	2046.000000
12.020000	0.093204	55.083466	16.234482	6.312101	18.441666	14.095218	0.000000	-10.000000	-0.008333	-6.850000	1136.666626	1023.000000	1023.000000	2046.000000
12.040000	0.092455	54.641018	16.344507	6.164712	17.920837	14.210962	0.000000	-10.000000	0.000000	-6.966667	1134.500000	1023.000000	1023.000000	2046.000000
12.060000	0.092268	54.530685	16.570349	6.240413	17.590370	14.129555	0.000000	-10.000000	0.000000	-7.466667	1132.166626	1023.000000	1023.000000	2046.000000
12.080000	0.092526	54.682671	16.931126	6.304906	17.405802	14.040837	0.000000	-10.000000	0.000000	-8.016666	1129.666626	1023.000000	1023.000000	2046.000000
12.100000	0.092305	54.552391	16.895870	6.163336	17.450848	14.042338	0.000000	-10.000000	-0.008333	-8.333334	1126.833374	1023.000000	1023.000000	2046.000000
12.120000	0.091640	54.159351	16.195681	5.935464	17.987812	14.040393	0.000000	-10.000000	-0.008333	-8.300000	1124.166626	1023.000000	1023.000000	2046.000000
12.140000	0.091411	54.024170	15.736144	5.839950	18.408823	14.039255	0.000000	-10.000000	-0.008333	-8.100000	1121.333374	1023.000000	1023.000000	2046.000000
12.160000	0.091119	53.851395	15.763091	5.783826	18.253597	14.050879	0.000000	-10.000000	-0.008333	-7.683333	1118.666626	1023.000000	1023.000000	2046.000000
12.180000	0.090659	53.579533	15.861245	5.750082	17.779533	14.188670	0.000000	-10.000000	-0.008333	-7.300000	1116.000000	1023.000000	1023.000000	2046.000000
12.200000	0.090828	53.679554	16.137241	5.997238	17.467340	14.077737	0.000000	-10.000000	-0.016667	-7.133334	1113.666626	1023.000000	1023.000000	2046.000000
12.220000	0.090701	53.604198	16.488876	5.845129	17.120739	14.149455	0.000000	-10.000000	-0.008333	-7.533333	1111.166626	1023.000000	1023.000000	2046.000000
12.240000	0.090465	53.464611	16.283228	5.839850	17.245541	14.095993	0.000000	-10.000000	-0.008333	-8.000000	1108.666626	1023.000000	1023.000000	2046.000000
12.260000	0.089994	53.186550	15.411613	5.815116	17.890991	14.068832	0.000000	-10.000000	0.000000	-8.200000	1106.000000	1023.000000	1023.000000	2046.000000
12.280000	0.089468	52.875526	15.220311	5.778894	17.775017	14.101305	0.000000	-10.000000	0.000000	-8.166667	1103.333374	1023.000000	1023.000000	2046.000000
12.300000	0.088933	52.559223	15.426527	5.668439	17.114964	14.349291	0.000000	-10.000000	0.000000	-8.150001	1100.666626	1023.000000	1023.000000	2046.000000
12.320000	0.089138	52.680691	15.833441	5.822032	16.813251	14.211967	0.000000	-10.000000	0.000000	-7.983334	1097.833374	1023.000000	1023.000000	2046.000000
12.340000	0.088393	52.240089	15.694288	5.713098	16.825354	14.007351	0.000000	-10.000000	-0.008333	-7.500000	1095.166626	1023.000000	1023.000000	2046.000000
12.360000	0.086812	51.306160	14.587557	5.523939	17.380579	13.814087	0.000000	-10.000000	-0.016667	-6.983334	1092.666626	1023.000000	1023.000000	2046.000000
12.380000	0.085645	50.616249	14.255421	5.613935	17.129349	13.617546	0.000000	-10.000000	-0.033333	-5.833333	1090.500000	1023.000000	1023.000000	2046.000000
12.400000	0.084788	50.109840	14.332791	5.649407	16.383835	13.743805	0.000000	-10.000000	-0.041667	-4.266667	1088.500000	1023.000000	1023.000000	2046.000000
12.420000	0.084813	50.124302	14.648524	6.045442	15.984590	13.445746	0.000000	-10.000000	-0.050000	-2.666667	1087.000000	1023.000000	1023.000000	2046.000000
12.440000	0.084592	49.994114	14.671633	6.199262	15.840336	13.282886	0.000000	-10.000000	-0.050000	-2.116667	1086.166626	1023.000000	1023.000000	2046.000000
12.460000	0.083689	49.460411	13.720079	6.245435	16.400198	13.094700	0.000000	-10.000000	-0.050000	-2.600000	1085.666626	1023.000000	1023.000000	2046.000000
12.480000	0.083294	49.226562	13.380837	6.364731	16.455408	13.025587	0.000000	-10.000000	-0.041667	-3.150000	1084.833374	1023.000000	1023.000000	2046.000000
12.500000	0.082735	48.896210	13.459150	6.346980	15.881304	13.208776	0.000000	-10.000000	-0.033333	-3.466667	1083.666626	1023.000000	1023.000000	2046.000000
12.520000	0.083030	49.070862	13.792459	6.529968	15.568042	13.180393	0.000000	-10.000000	-0.025000	-3.633333	1082.500000	1023.000000	1023.000000	2046.000000
12.540000	0.082964	49.031563	14.045912	6.623217	15.429503	12.932931	0.000000	-10.000000	-0.025000	-4.166667	1081.333374	1023.000000	1023.000000	2046.000000
12.560000	0.082129	48.538235	13.280284	6.443473	16.072401	12.742078	0.000000	-10.000000	-0.016667	-5.100000	1080.000000	1023.000000	1023.000000	2046.000000
12.580000	0.081890	48.396828	13.090419	6.380243	16.211937	12.714226	0.000000	-10.000000	-0.008333	-6.316667	1078.333374	1023.000000	1023.000000	2046.000000
12.600000	0.081579	48.213398	13.377904	6.113464	15.676350	13.045681	0.000000	-10.000000	0.008333	-7.683333	1076.166626	1023.000000	1023.000000	2046.000000
12.620000	0.082163	48.558422	13.883301	6.250086	15.436924	12.988111	0.000000	-10.000000	0.008333	-8.600000	1073.500000	1023.000000	1023.000000	2046.000000
12.640000	0.082311	48.645763	14.031693	6.231550	15.466723	12.915797	0.000000	-10.000000	0.008333	-8.983334	1070.500000	1023.000000	1023.000000	2046.000000
12.660000	0.081663	48.263107	13.241655	6.087717	16.158861	12.774873	0.000000	-10.000000	0.000000	-8.816667	1067.500000	1023.000000	1023.000000	2046.000000
12.680000	0.081457	48.141354	12.926618	6.088228	16.445114	12.681393	0.000000	-10.000000	0.008333	-8.683333	1064.500000	1023.000000	1023.000000	2046.000000
12.700000	0.081062	47.907825	13.114528	5.936158	15.994339	12.862800	0.000000	-10.000000	0.008333	-8.716667	1061.666626	1023.000000	1023.000000	2046.000000
12.720000	0.081149	47.958801	13.400471	5.750760	15.712819	13.094751	0.000000	-10.000000	0.008333	-8.750000	1058.833374	1023.000000	1023.000000	2046.000000
12.740000	0.081519	48.177536	13.882162	5.820183	15.516749	12.958442	0.000000	-10.000000	0.000000	-8.966667	1056.000000	1023.000000	1023.000000	2046.000000
12.760000	0.080349	47.486549	13.421034	5.546543	15.738400	12.780574	0.000000	-10.000000	0.008333	-9.100000	1053.000000	1023.000000	1023.000000	2046.000000
12.780000	0.079583	47.033497	12.756520	5.455720	16.262657	12.558599	0.000000	-10.000000	0.016667	-9.383333	1049.833374	1023.000000	1023.000000	2046.000000
12.800000	0.078928	46.646374	12.851756	5.260746	15.814657	12.719214	0.000000	-10.000000	0.033333	-10.000000	1046.666626	1023.000000	1023.000000	2046.000000
12.820000	0.078925	46.644730	13.112415	5.101664	15.486073	12.944579	0.000000	-10.000000	0.041667	-10.800000	1043.333374	1023.000000	1023.000000	2046.000000
12.840000	0.079120	46.760105	13.563628	5.202493	15.283014	12.710968	0.000000	-10.000000	0.050000	-11.683333	1039.833374	1023.000000	1023.000000	2046.000000
12.860000	0.078278	46.262291	13.043064	5.013566	15.636916	12.568745	0.000000	-10.000000	0.050000	-12.150001	1036.000000	1023.000000	1023.000000	2046.000000
12.880000	0.077675	45.905643	12.504351	4.992807	16.077353	12.331132	0.000000	-10.000000	0.041667	-12.166667	1032.000000	1023.000000	1023.000000	2046.000000
12.900000	0.077283	45.674515	12.619826	4.908685	15.760362	12.385642	0.000000	-10.000000	0.041667	-11.833333	1028.000000	1023.000000	1023.000000	2046.000000
12.920000	0.077228	45.641853	12.738474	4.878695	15.461100	12.563586	0.000000	-10.000000	0.033333	-11.450000	1024.000000	1023.000000	1023.000000	2046.000000
12.940000	0.077097	45.564217	13.000472	4.654837	15.156984	12.751925	0.000000	-10.000000	0.041667	-11.566667	1020.000000	1023.000000	1023.000000	2046.000000
12.960000	0.076395	45.149296	12.941428	4.745042	14.974125	12.488699	0.000000	-10.000000	0.041667	-11.766666	1016.000000	1023.000000	1023.000000	2046.000000
12.980000	0.075423	44.575092	11.958663	4.775278	15.583569	12.257582	0.000000	-10.000000	0.050000	-11.850000	1012.000000	1023.000000	1023.000000	2046.000000
13.000000	0.074406	43.974159	11.837908	4.685375	15.285451	12.165425	0.000000	-10.000000	0.050000	-11.916667	1008.000000	1023.000000	1023.000000	2046.000000
13.020000	0.073928	43.691525	11.882929	4.458906	14.837951	12.511740	0.000000	-10.000000	0.058333	-12.200000	1004.000000	1023.000000	1023.000000	2046.000000
13.040000	0.074061	43.769817	12.236935	4.524632	14.572199	12.436051	0.000000	-10.000000	0.058333	-12.466667	1000.000000	1023.000000	1023.000000	2046.000000
13.060000	0.072486	42.839417	11.718605	4.335392	14.648036	12.137384	0.000000	-10.000000	0.058333	-12.516667	996.000000	1023.000000	1023.000000	2046.000000
13.080000	0.070532	41.684662	10.720538	4.317765	14.981176	11.665184	0.000000	-10.000000	0.050000	-12.366667	991.833313	1023.000000	1023.000000	2046.000000
13.100000	0.069171	40.880108	10.586242	4.284098	14.443068	11.566700	0.000000	-10.000000	0.033333	-11.866667	987.500000	1023.000000	1023.000000	2046.000000
13.120000	0.068532	40.502472	10.584158	4.209812	13.950559	11.757945	0.000000	-10.000000	0.016667	-10.816667	983.500000	1023.000000	1023.000000	2046.000000
13.140000	0.068434	40.444408	10.911530	4.535914	13.533687	11.463279	0.000000	-10.000000	0.000000	-9.300000	979.833313	1023.000000	1023.000000	2046.000000
13.160000	0.067214	39.723579	10.394103	4.646094	13.538120	11.145263	0.000000	-10.000000	0.000000	-8.083334	976.833313	1023.000000	1023.000000	2046.000000
13.180000	0.066228	39.140884	9.550238	4.846175	13.986112	10.758358	0.000000	-10.000000	0.000000	-7.400000	974.000000	1023.000000	1023.000000	2046.000000
13.200000	0.065466	38.690506	9.508495	4.893399	13.608573	10.680037	0.000000	-10.000000	0.000000	-7.250000	971.666687	1023.000000	1023.000000	2046.000000
13.220000	0.065220	38.545216	9.528130	4.737675	13.215159	11.064253	0.000000	-10.000000	0.000000	-7.433333	969.166687	1023.000000	1023.000000	2046.000000
13.240000	0.065728	38.845093	9.871350	4.935218	12.989199	11.049327	0.000000	-10.000000	0.000000	-7.700000	966.666687	1023.000000	1023.000000	2046.000000
13.260000	0.064957	38.389462	9.866191	4.999347	12.804420	10.719501	0.000000	-10.000000	0.000000	-7.766667	964.000000	1023.000000	1023.000000	2046.000000
13.280000	0.063887	37.757061	8.999868	5.032132	13.470340	10.254723	0.000000	-10.000000	0.000000	-7.783333	961.500000	1023.000000	1023.000000	2046.000000
13.300000	0.063659	37.622704	9.207915	4.793380	13.118801	10.502606	0.000000	-10.000000	0.008333	-8.000000	959.000000	1023.000000	1023.000000	2046.000000
13.320000	0.064151	37.913383	9.602269	4.598096	12.918653	10.794364	0.000000	-10.000000	0.008333	-8.800000	956.333313	1023.000000	1023.000000	2046.000000
13.340000	0.064064	37.861595	9.937025	4.662734	12.652182	10.609657	0.000000	-10.000000	0.008333	-9.533334	953.333313	1023.000000	1023.000000	2046.000000
13.360000	0.062771	37.097786	8.953111	4.610368	13.354686	10.179623	0.000000	-10.000000	0.008333	-9.900000	950.166687	1023.000000	1023.000000	2046.000000
13.380000	0.062715	37.064346	8.940148	4.513571	13.291571	10.319057	0.000000	-10.000000	0.008333	-9.733334	946.833313	1023.000000	1023.000000	2046.000000
13.400000	0.063422	37.482559	9.334803	4.345496	13.091607	10.710652	0.000000	-10.000000	0.008333	-9.383333	943.666687	1023.000000	1023.000000	2046.000000
13.420000	0.063452	37.500385	9.732962	4.420261	12.840329	10.506834	0.000000	-10.000000	0.000000	-9.100000	940.500000	1023.000000	1023.000000	2046.000000
13.440000	0.062091	36.696075	8.834639	4.321690	13.428063	10.111685	0.000000	-10.000000	0.000000	-9.016666	937.500000	1023.000000	1023.000000	2046.000000
13.460000	0.061689	36.458328	8.810673	4.142189	13.281617	10.223849	0.000000	-10.000000	0.000000	-8.966667	934.333313	1023.000000	1023.000000	2046.000000
13.480000	0.062050	36.671394	9.199347	3.834020	13.007839	10.630188	0.000000	-10.000000	0.000000	-9.033334	931.333313	1023.000000	1023.000000	2046.000000
13.500000	0.060808	35.937519	9.281010	3.766171	12.612017	10.278320	0.000000	-10.000000	0.000000	-9.116667	928.166687	1023.000000	1023.000000	2046.000000
13.520000	0.059746	35.309898	8.370754	3.799685	13.370450	9.769009	0.000000	-10.000000	0.000000	-9.300000	925.166687	1023.000000	1023.000000	2046.000000
13.540000	0.059511	35.171211	8.526066	3.455274	12.961525	10.228347	0.000000	-10.000000	0.000000	-9.466667	922.000000	1023.000000	1023.000000	2046.000000
13.560000	0.060072	35.502331	9.021685	3.434746	12.711731	10.334168	0.000000	-10.000000	0.000000	-9.583334	919.000000	1023.000000	1023.000000	2046.000000
13.580000	0.059145	34.954502	8.983299	3.423794	12.476888	10.070522	0.000000	-10.000000	0.000000	-9.650001	915.833313	1023.000000	1023.000000	2046.000000
13.600000	0.058056	34.311245	8.096746	3.411398	13.164359	9.638741	0.000000	-10.000000	0.000000	-9.500000	912.500000	1023.000000	1023.000000	2046.000000
13.620000	0.058131	34.355587	8.253032	3.094220	12.859862	10.148473	0.000000	-10.000000	0.000000	-9.216667	909.166687	1023.000000	1023.000000	2046.000000
13.640000	0.058844	34.776897	8.894202	3.104729	12.563599	10.214366	0.000000	-10.000000	0.000000	-8.850000	906.000000	1023.000000	1023.000000	2046.000000
13.660000	0.057859	34.194538	8.726097	3.121339	12.427530	9.919570	0.000000	-10.000000	0.000000	-8.466666	903.166687	1023.000000	1023.000000	2046.000000
13.680000	0.057208	33.809784	8.005853	3.157537	13.078872	9.567521	0.000000	-10.000000	0.000000	-8.050000	900.333313	1023.000000	1023.000000	2046.000000
13.700000	0.057425	33.938015	8.259360	2.806718	12.736981	10.134954	0.000000	-10.000000	0.000000	-7.733334	897.666687	1023.000000	1023.000000	2046.000000
13.720000	0.058128	34.353378	9.001729	2.993205	12.342947	10.015497	0.000000	-10.000000	0.000000	-7.500000	895.000000	1023.000000	1023.000000	2046.000000
13.740000	0.057109	33.751511	8.546307	2.964255	12.548501	9.692448	0.000000	-10.000000	0.000000	-7.383333	892.500000	1023.000000	1023.000000	2046.000000
13.760000	0.056849	33.597836	8.073021	3.001075	13.030399	9.493340	0.000000	-10.000000	0.000000	-7.450000	890.000000	1023.000000	1023.000000	2046.000000
13.780000	0.057193	33.800877	8.226859	2.771799	12.816996	9.985222	0.000000	-10.000000	0.000000	-7.533333	887.500000	1023.000000	1023.000000	2046.000000
13.800000	0.058028	34.294403	8.771525	2.929029	12.548038	10.045809	0.000000	-10.000000	0.008333	-7.566667	885.000000	1023.000000	1023.000000	2046.000000
13.820000	0.056986	33.678448	8.823617	2.991563	12.189991	9.673278	0.000000	-10.000000	0.008333	-7.566667	882.500000	1023.000000	1023.000000	2046.000000
13.840000	0.055427	32.757072	7.801790	2.700355	12.700276	9.554651	0.000000	-10.000000	0.008333	-7.683333	880.000000	1023.000000	1023.000000	2046.000000
13.860000	0.055379	32.728745	7.788858	2.789653	12.583475	9.566760	0.000000	-10.000000	0.000000	-7.666667	877.333313	1023.000000	1023.000000	2046.000000
13.880000	0.055519	32.811687	7.970858	2.617121	12.317720	9.905990	0.000000	-10.000000	0.000000	-7.583333	874.833313	1023.000000	1023.000000	2046.000000
13.900000	0.055145	32.590988	8.485302	2.781030	11.720457	9.604199	0.000000	-10.000000	0.000000	-7.766667	872.166687	1023.000000	1023.000000	2046.000000
13.920000	0.053435	31.580046	7.571475	2.622674	12.117274	9.268622	0.000000	-10.000000	0.000000	-8.133333	869.666687	1023.000000	1023.000000	2046.000000
13.940000	0.052708	31.150141	7.161477	2.411739	12.360552	9.216372	0.000000	-10.000000	0.000000	-8.216667	866.833313	1023.000000	1023.000000	2046.000000
13.960000	0.052207	30.854218	7.162885	2.101283	12.077799	9.512251	0.000000	-10.000000	0.000000	-8.066667	864.166687	1023.000000	1023.000000	2046.000000
13.980000	0.051458	30.411755	7.651408	2.410288	11.271359	9.078700	0.000000	-10.000000	-0.008333	-7.433333	861.500000	1023.000000	1023.000000	2046.000000
14.000000	0.049554	29.286585	6.866841	2.507940	11.248671	8.663134	0.000000	-10.000000	-0.025000	-6.400000	859.000000	1023.000000	1023.000000	2046.000000
14.020000	0.048493	28.659306	6.125967	2.715655	11.574454	8.243230	0.000000	-10.000000	-0.041667	-5.033333	856.833313	1023.000000	1023.000000	2046.000000
14.040000	0.048403	28.606308	6.153517	2.620412	11.244695	8.587684	0.000000	-10.000000	-0.041667	-4.133333	855.000000	1023.000000	1023.000000	2046.000000
14.060000	0.049045	28.985672	6.721986	3.084170	10.793671	8.385846	0.000000	-10.000000	-0.025000	-4.650000	853.666687	1023.000000	1023.000000	2046.000000
14.080000	0.047810	28.255562	6.536652	3.291969	10.416322	8.010620	0.000000	-10.000000	-0.008333	-6.033333	852.166687	1023.000000	1023.000000	2046.000000
14.100000	0.047054	27.809141	5.602798	3.444444	11.100814	7.661086	0.000000	-10.000000	0.000000	-7.850000	850.166687	1023.000000	1023.000000	2046.000000
14.120000	0.047154	27.868155	5.655911	3.220395	10.914685	8.077165	0.000000	-10.000000	0.000000	-9.200000	847.500000	1023.000000	1023.000000	2046.000000
14.140000	0.047349	27.983347	6.510214	3.565747	10.240449	7.666937	0.000000	-10.000000	0.000000	-10.133333	844.333313	1023.000000	1023.000000	2046.000000
14.160000	0.045777	27.054222	5.890520	3.479812	10.378758	7.305131	0.000000	-10.000000	0.000000	-10.766666	841.000000	1023.000000	1023.000000	2046.000000
14.180000	0.045462	26.868073	5.433630	3.390796	10.857973	7.185674	0.000000	-10.000000	0.016667	-11.350000	837.500000	1023.000000	1023.000000	2046.000000
14.200000	0.045886	27.118702	5.778213	3.068648	10.725009	7.546832	0.000000	-10.000000	0.025000	-12.166667	833.833313	1023.000000	1023.000000	2046.000000
14.220000	0.045854	27.099821	6.699973	3.159391	10.018071	7.222387	0.000000	-10.000000	0.041667	-12.983334	829.666687	1023.000000	1023.000000	2046.000000
14.240000	0.044500	26.299593	5.846947	2.972102	10.468645	7.011900	0.000000	-10.000000	0.041667	-13.483334	825.333313	1023.000000	1023.000000	2046.000000
14.260000	0.044549	26.328629	5.472906	2.831011	10.878256	7.146456	0.000000	-10.000000	0.041667	-13.183333	820.666687	1023.000000	1023.000000	2046.000000
14.280000	0.045076	26.640095	5.933313	2.717049	10.692020	7.297712	0.000000	-10.000000	0.041667	-12.716667	816.333313	1023.000000	1023.000000	2046.000000
14.300000	0.044635	26.379137	6.510860	2.717360	10.112611	7.038307	0.000000	-10.000000	0.033333	-12.016667	812.000000	1023.000000	1023.000000	2046.000000
14.320000	0.043387	25.641500	5.482327	2.525549	10.898705	6.734918	0.000000	-10.000000	0.041667	-11.716667	808.000000	1023.000000	1023.000000	2046.000000
14.340000	0.043119	25.483385	5.453002	2.090408	10.825043	7.114933	0.000000	-10.000000	0.041667	-11.533334	804.000000	1023.000000	1023.000000	2046.000000
14.360000	0.043306	25.593969	6.109931	2.153621	10.408167	6.922250	0.000000	-10.000000	0.050000	-11.733334	800.000000	1023.000000	1023.000000	2046.000000
14.380000	0.042410	25.064243	6.429472	2.023421	9.902921	6.708429	0.000000	-10.000000	0.050000	-12.033334	796.000000	1023.000000	1023.000000	2046.000000
14.400000	0.040853	24.144302	5.320660	1.770253	10.553476	6.499912	0.000000	-10.000000	0.041667	-12.183333	792.000000	1023.000000	1023.000000	2046.000000
14.420000	0.040451	23.906578	5.163442	1.542576	10.564740	6.635819	0.000000	-10.000000	0.033333	-12.200000	788.000000	1023.000000	1023.000000	2046.000000
14.440000	0.040523	23.949347	5.591692	1.475877	10.245493	6.636283	0.000000	-10.000000	0.033333	-12.166667	784.000000	1023.000000	1023.000000	2046.000000
14.460000	0.039796	23.519634	6.166482	1.521124	9.529420	6.302609	0.000000	-10.000000	0.041667	-12.433333	780.000000	1023.000000	1023.000000	2046.000000
14.480000	0.038107	22.521126	5.080596	1.260524	10.079962	6.100042	0.000000	-10.000000	0.050000	-13.133333	776.000000	1023.000000	1023.000000	2046.000000
14.500000	0.037343	22.069483	4.755962	1.019462	10.163418	6.130640	0.000000	-10.000000	0.050000	-13.950000	771.666687	1023.000000	1023.000000	2046.000000
14.520000	0.037165	21.964510	5.006006	0.895678	9.877154	6.185672	0.000000	-10.000000	0.083333	-14.833334	767.000000	1023.000000	1023.000000	2046.000000
14.540000	0.036771	21.731888	5.761477	1.032900	9.168711	5.768800	0.000000	-10.000000	0.116667	-15.650001	762.000000	1023.000000	1023.000000	2046.000000
14.560000	0.034971	20.667694	4.986383	0.825642	9.313872	5.541796	0.000000	-10.000000	0.158333	-16.633335	756.833313	1023.000000	1023.000000	2046.000000
14.580000	0.033823	19.989523	4.269732	0.685623	9.675046	5.359120	0.000000	-10.000000	0.175000	-17.616667	751.333313	1023.000000	1023.000000	2046.000000
14.600000	0.033028	19.519417	4.277511	0.461552	9.285949	5.494404	0.000000	-10.000000	0.200000	-18.600000	745.500000	1023.000000	1023.000000	2046.000000
14.620000	0.032932	19.462700	4.778496	0.596669	8.815030	5.272506	0.000000	-10.000000	0.225000	-19.500000	739.166687	1023.000000	1023.000000	2046.000000
14.640000	0.032257	19.064058	5.191420	0.632243	8.273097	4.967298	0.000000	-10.000000	0.258333	-20.400000	732.666687	1023.000000	1023.000000	2046.000000
14.660000	0.030363	17.944271	4.231881	0.408526	8.491179	4.812685	0.000000	-10.000000	0.283333	-21.183334	725.833313	1023.000000	1023.000000	2046.000000
14.680000	0.029001	17.139374	3.546945	0.301484	8.727987	4.562959	0.000000	-10.000000	0.308333	-21.866667	718.833313	1023.000000	1023.000000	2046.000000
14.700000	0.027973	16.531900	3.443355	0.097057	8.364470	4.627018	0.000000	-10.000000	0.325000	-22.516666	711.500000	1023.000000	1023.000000	2046.000000
14.720000	0.027653	16.342764	3.926986	0.258262	7.822598	4.334918	0.000000	-10.000000	0.341667	-23.183334	703.833313	1023.000000	1023.000000	2046.000000
14.740000	0.027073	16.000181	4.315006	0.324403	7.305422	4.055350	0.000000	-10.000000	0.383333	-23.900000	696.000000	1023.000000	1023.000000	2046.000000
14.760000	0.025598	15.128345	3.577100	0.155758	7.395259	4.000227	0.000000	-10.000000	0.416667	-24.483334	688.000000	1023.000000	1023.000000	2046.000000
14.780000	0.023828	14.082621	2.633572	0.083449	7.612046	3.753553	0.000000	-10.000000	0.458333	-25.000000	680.000000	1023.000000	1023.000000	2046.000000
14.800000	0.022038	13.024489	2.293151	-0.066696	7.210241	3.587794	0.000000	-10.000000	0.458333	-25.683332	671.666687	1023.000000	1023.000000	2046.000000
14.820000	0.020329	12.014645	2.044232	-0.237427	6.675310	3.532530	0.000000	-10.000000	0.466667	-26.566666	663.166687	1023.000000	1023.000000	2046.000000
14.840000	0.019047	11.256776	2.371834	-0.109970	5.914085	3.080827	0.000000	-10.000000	0.475000	-27.500000	654.166687	1023.000000	1023.000000	2046.000000
14.860000	0.017346	10.251578	2.400340	-0.101652	5.280504	2.672387	0.000000	-10.000000	0.508333	-28.183334	645.000000	1023.000000	1023.000000	2046.000000
14.880000	0.014766	8.726985	1.052365	-0.268350	5.596850	2.346120	0.000000	-10.000000	0.550000	-28.716667	635.500000	1023.000000	1023.000000	2046.000000
14.900000	0.012663	7.483607	0.563729	-0.399384	5.307787	2.011475	0.000000	-10.000000	0.591667	-29.416668	626.000000	1023.000000	1023.000000	2046.000000
14.920000	0.010901	6.442328	0.524758	-0.494114	4.654992	1.756692	0.000000	-10.000000	0.625000	-30.300001	616.333313	1023.000000	1023.000000	2046.000000
14.940000	0.010046	5.936954	1.174733	-0.419842	3.952985	1.229078	0.000000	-10.000000	0.675000	-31.416668	606.166687	1023.000000	1023.000000	2046.000000
14.960000	0.007744	4.576585	0.631136	-0.715406	3.781111	0.879744	0.000000	-10.000000	0.716667	-32.316666	595.666687	1023.000000	1023.000000	2046.000000
14.980000	0.005210	3.079169	-0.641654	-0.804200	4.120375	0.404648	0.000000	-10.000000	0.741667	-32.816669	584.833313	1023.000000	1023.000000	2046.000000
15.000000	0.002949	1.742733	-1.030184	-0.765899	3.511264	0.027553	0.000000	-10.000000	0.708333	-32.466667	574.000000	1023.000000	1023.000000	2046.000000
15.020000	0.001869	1.104665	-0.832252	-0.388047	2.745564	-0.420600	0.000000	-10.000000	0.675000	-31.750002	563.166687	1023.000000	1023.000000	2046.000000
15.040000	0.001151	0.680457	-0.367736	-0.072917	2.029437	-0.908327	0.000000	-10.000000	0.650000	-31.083334	552.500000	1023.000000	1023.000000	2046.000000
15.060000	-0.000151	-0.089024	-1.192422	-0.058244	2.217409	-1.055768	0.000000	-10.000000	0.641667	-30.716667	542.000000	1023.000000	1023.000000	2046.000000
15.080000	-0.001268	-0.749466	-2.036811	0.040104	2.599365	-1.352125	0.000000	-10.000000	0.641667	-30.716667	531.666687	1023.000000	1023.000000	2046.000000
15.100000	-0.002248	-1.328498	-2.017609	0.040309	2.039377	-1.390575	0.000000	-10.000000	0.633333	-30.766666	521.500000	1023.000000	1023.000000	2046.000000
15.120000	-0.002390	-1.412600	-1.499360	0.329660	1.500336	-1.743236	0.000000	-10.000000	0.633333	-30.533333	511.333344	1023.000000	1023.000000	2046.000000
15.140000	-0.003174	-1.875691	-1.477272	0.252278	1.261081	-1.911778	0.000000	-10.000000	0.616667	-30.266666	501.333344	1023.000000	1023.000000	2046.000000
15.160000	-0.004474	-2.644266	-2.722417	0.107521	2.087933	-2.117303	0.000000	-10.000000	0.608333	-29.800001	491.166656	1023.000000	1023.000000	2046.000000
15.180000	-0.005574	-3.294325	-2.661252	-0.091508	1.574520	-2.116086	0.000000	-10.000000	0.600000	-29.616667	481.333344	1023.000000	1023.000000	2046.000000
15.200000	-0.005818	-3.438476	-2.106302	-0.099068	1.113633	-2.346739	0.000000	-10.000000	0.600000	-29.400000	471.333344	1023.000000	1023.000000	2046.000000
15.220000	-0.006128	-3.621375	-1.606082	-0.309428	0.777341	-2.483207	0.000000	-10.000000	0.583333	-29.066668	461.500000	1023.000000	1023.000000	2046.000000
15.240000	-0.007491	-4.426969	-2.723800	-0.636138	1.528174	-2.595204	0.000000	-10.000000	0.575000	-28.916666	451.666656	1023.000000	1023.000000	2046.000000
15.260000	-0.008644	-5.108848	-3.005449	-0.827039	1.527082	-2.803442	0.000000	-10.000000	0.550000	-28.566668	442.000000	1023.000000	1023.000000	2046.000000
15.280000	-0.009809	-5.797144	-2.919093	-1.041005	0.967835	-2.804882	0.000000	-10.000000	0.533333	-28.316668	432.500000	1023.000000	1023.000000	2046.000000
15.300000	-0.009836	-5.812902	-2.200384	-1.031412	0.459605	-3.040712	0.000000	-10.000000	0.500000	-28.000000	423.000000	1023.000000	1023.000000	2046.000000
15.320000	-0.010662	-6.301415	-2.270174	-1.324789	0.398718	-3.105170	0.000000	-10.000000	0.491667	-27.916668	413.666656	1023.000000	1023.000000	2046.000000
15.340000	-0.011934	-7.052928	-3.255520	-1.608024	0.998982	-3.188367	0.000000	-10.000000	0.491667	-27.783335	404.333344	1023.000000	1023.000000	2046.000000
15.360000	-0.013413	-7.927310	-3.672462	-1.851530	0.973295	-3.376612	0.000000	-10.000000	0.491667	-27.850000	395.000000	1023.000000	1023.000000	2046.000000
15.380000	-0.014815	-8.755826	-3.626816	-2.117040	0.467665	-3.479634	0.000000	-10.000000	0.483333	-27.616667	385.666656	1023.000000	1023.000000	2046.000000
15.400000	-0.015702	-9.279716	-3.450419	-2.255226	-0.079665	-3.494406	0.000000	-10.000000	0.483333	-27.566668	376.500000	1023.000000	1023.000000	2046.000000
15.420000	-0.015807	-9.341855	-2.843043	-2.231438	-0.589476	-3.677899	0.000000	-10.000000	0.483333	-27.483334	367.333344	1023.000000	1023.000000	2046.000000
15.440000	-0.016620	-9.822664	-3.125380	-2.510715	-0.515494	-3.671075	0.000000	-10.000000	0.491667	-27.733334	358.166656	1023.000000	1023.000000	2046.000000
15.460000	-0.017755	-10.493104	-4.145270	-2.660288	0.105640	-3.793185	0.000000	-10.000000	0.500000	-28.150000	348.833344	1023.000000	1023.000000	2046.000000
15.480000	-0.018915	-11.178834	-4.418265	-2.829998	0.069024	-3.999595	0.000000	-10.000000	0.541667	-28.783333	339.500000	1023.000000	1023.000000	2046.000000
15.500000	-0.020202	-11.939569	-4.383727	-3.001540	-0.474706	-4.079597	0.000000	-10.000000	0.591667	-29.483334	330.000000	1023.000000	1023.000000	2046.000000
15.520000	-0.020497	-12.113915	-4.109351	-3.010376	-0.872294	-4.121895	0.000000	-10.000000	0.608333	-30.033333	320.166656	1023.000000	1023.000000	2046.000000
15.540000	-0.020083	-11.869061	-3.447684	-2.947547	-1.222583	-4.251247	0.000000	-10.000000	0.608333	-30.116667	310.000000	1023.000000	1023.000000	2046.000000
15.560000	-0.020576	-12.160523	-3.900369	-3.212163	-0.854697	-4.193296	0.000000	-10.000000	0.583333	-29.883333	299.666656	1023.000000	1023.000000	2046.000000
15.580000	-0.021473	-12.690819	-4.856167	-3.312566	-0.187584	-4.334502	0.000000	-10.000000	0.575000	-29.433334	289.833344	1023.000000	1023.000000	2046.000000
15.600000	-0.022415	-13.247343	-4.881583	-3.478129	-0.416336	-4.471294	0.000000	-10.000000	0.558333	-29.100000	280.166656	1023.000000	1023.000000	2046.000000
15.620000	-0.023555	-13.920723	-4.764787	-3.602975	-0.996263	-4.556697	0.000000	-10.000000	0.541667	-28.600000	270.500000	1023.000000	1023.000000	2046.000000
15.640000	-0.023582	-13.937108	-4.358189	-3.539797	-1.408446	-4.630676	0.000000	-10.000000	0.516667	-28.266666	260.833344	1023.000000	1023.000000	2046.000000
15.660000	-0.023235	-13.731654	-3.792119	-3.592264	-1.697198	-4.650073	0.000000	-10.000000	0.491667	-27.833334	251.333328	1023.000000	1023.000000	2046.000000
15.680000	-0.024091	-14.237743	-4.344004	-3.866497	-1.363091	-4.664151	0.000000	-10.000000	0.475000	-27.416668	242.166672	1023.000000	1023.000000	2046.000000
15.700000	-0.024949	-14.744613	-5.255540	-3.999876	-0.685126	-4.804070	0.000000	-10.000000	0.466667	-27.066668	233.000000	1023.000000	1023.000000	2046.000000
15.720000	-0.026088	-15.417871	-5.209321	-4.141667	-1.051874	-5.015010	0.000000	-10.000000	0.458333	-26.616667	224.000000	1023.000000	1023.000000	2046.000000
15.740000	-0.027076	-16.001919	-5.006759	-4.229750	-1.695308	-5.070101	0.000000	-10.000000	0.450000	-26.266666	215.000000	1023.000000	1023.000000	2046.000000
15.760000	-0.026795	-15.835885	-4.289558	-4.101987	-2.190866	-5.253473	0.000000	-10.000000	0.450000	-26.033333	206.166672	1023.000000	1023.000000	2046.000000
15.780000	-0.027455	-16.225725	-4.652060	-4.396951	-1.910940	-5.265774	0.000000	-10.000000	0.433333	-25.633333	197.500000	1023.000000	1023.000000	2046.000000
15.800000	-0.028296	-16.722641	-5.632102	-4.493581	-1.126160	-5.470798	0.000000	-10.000000	0.416667	-25.300001	189.166672	1023.000000	1023.000000	2046.000000
15.820000	-0.029532	-17.453234	-5.275066	-4.636025	-1.965018	-5.577126	0.000000	-10.000000	0.391667	-24.683334	180.666672	1023.000000	1023.000000	2046.000000
15.840000	-0.029575	-17.479105	-4.825031	-4.564266	-2.520820	-5.568988	0.000000	-10.000000	0.366667	-24.283333	172.333328	1023.000000	1023.000000	2046.000000
15.860000	-0.028971	-17.121727	-4.186142	-4.532563	-2.810618	-5.592405	0.000000	-10.000000	0.350000	-23.983334	164.000000	1023.000000	1023.000000	2046.000000
15.880000	-0.029750	-17.582172	-5.023918	-4.772925	-2.228474	-5.556855	0.000000	-10.000000	0.341667	-23.533333	156.000000	1023.000000	1023.000000	2046.000000
15.900000	-0.030765	-18.182358	-5.717467	-4.839350	-1.877909	-5.747631	0.000000	-10.000000	0.333333	-23.083334	148.333328	1023.000000	1023.000000	2046.000000
15.920000	-0.032380	-19.136621	-5.495849	-5.021952	-2.863647	-5.755173	0.000000	-10.000000	0.316667	-22.366667	140.666672	1023.000000	1023.000000	2046.000000
15.940000	-0.032350	-19.118923	-5.075088	-4.806711	-3.334064	-5.903060	0.000000	-10.000000	0.291667	-21.950001	133.333328	1023.000000	1023.000000	2046.000000
15.960000	-0.032423	-19.161705	-4.689835	-4.906548	-3.642901	-5.922422	0.000000	-10.000000	0.283333	-21.383333	125.833336	1023.000000	1023.000000	2046.000000
15.980000	-0.033902	-20.035885	-5.897735	-5.179698	-2.898736	-6.059717	0.000000	-10.000000	0.258333	-20.983334	118.666664	1023.000000	1023.000000	2046.000000
16.000000	-0.035131	-20.762381	-6.292743	-5.274705	-2.877274	-6.317659	0.000000	-10.000000	0.225000	-20.500000	111.666664	1023.000000	1023.000000	2046.000000
16.020000	-0.036494	-21.568111	-5.979513	-5.472100	-3.754192	-6.362307	0.000000	-10.000000	0.191667	-20.050001	104.833336	1023.000000	1023.000000	2046.000000
16.040001	-0.036509	-21.577089	-5.281473	-5.493753	-4.266762	-6.535101	0.000000	-10.000000	0.183333	-19.683334	98.166664	1023.000000	1023.000000	2046.000000
16.059999	-0.037779	-22.327660	-6.164935	-5.856061	-3.748358	-6.558305	0.000000	-10.000000	0.175000	-19.100000	91.666664	1023.000000	1023.000000	2046.000000
16.080000	-0.039154	-23.139898	-7.107506	-5.800384	-3.346752	-6.885256	0.000000	-10.000000	0.158333	-18.150000	85.333336	1023.000000	1023.000000	2046.000000
16.100000	-0.040772	-24.096447	-7.075610	-5.681656	-4.270744	-7.068437	0.000000	-10.000000	0.133333	-16.750000	75.833336	1023.000000	1023.000000	2046.000000
16.120001	-0.041152	-24.320835	-6.761639	-5.282716	-4.979336	-7.297144	0.000000	-10.000000	0.125000	-15.666667	68.333336	1023.000000	1023.000000	2046.000000
16.139999	-0.040546	-23.962543	-6.234090	-5.027346	-5.327370	-7.373737	0.000000	-10.000000	0.125000	-15.200000	63.000000	1023.000000	1023.000000	2046.000000
16.160000	-0.040999	-24.230146	-7.270798	-5.028908	-4.528844	-7.401598	0.000000	-10.000000	0.108333	-15.016666	61.333332	1023.000000	1023.000000	2046.000000
16.180000	-0.041253	-24.380730	-7.733443	-4.827439	-4.236432	-7.583416	0.000000	-10.000000	0.083333	-14.816667	58.000000	1023.000000	1023.000000	2046.000000
16.200001	-0.042079	-24.868406	-7.467752	-4.756027	-5.057648	-7.586979	0.000000	-10.000000	0.058333	-14.333334	53.000000	1023.000000	1023.000000	2046.000000
16.219999	-0.041541	-24.550524	-6.863586	-4.491032	-5.555663	-7.640242	0.000000	-10.000000	0.033333	-13.916667	48.166668	1023.000000	1023.000000	2046.000000
16.240000	-0.041201	-24.349667	-6.805943	-4.546573	-5.381683	-7.615466	0.000000	-10.000000	0.016667	-13.266667	43.500000	1023.000000	1023.000000	2046.000000
16.260000	-0.041840	-24.727690	-7.875870	-4.676274	-4.455448	-7.720098	0.000000	-10.000000	0.016667	-12.650001	39.166668	1023.000000	1023.000000	2046.000000
16.280001	-0.042443	-25.083824	-7.838436	-4.757590	-4.616084	-7.871714	0.000000	-10.000000	0.016667	-12.083334	35.000000	1023.000000	1023.000000	2046.000000
16.299999	-0.043197	-25.529554	-7.515139	-4.884385	-5.267217	-7.862814	0.000000	-10.000000	0.016667	-11.700000	31.000000	1023.000000	1023.000000	2046.000000
16.320000	-0.042570	-25.158978	-6.781403	-4.797713	-5.618404	-7.961457	0.000000	-10.000000	0.000000	-11.383333	27.000000	1023.000000	1023.000000	2046.000000
16.340000	-0.042463	-25.095842	-6.700338	-5.067218	-5.443555	-7.884730	0.000000	-10.000000	0.000000	-10.900000	23.000000	1023.000000	1023.000000	2046.000000
16.360001	-0.043039	-25.435883	-7.632745	-5.261500	-4.585954	-7.955683	0.000000	-10.000000	0.000000	-10.100000	19.333334	1023.000000	1023.000000	2046.000000
16.379999	-0.043697	-25.824961	-7.712462	-5.420840	-4.618092	-8.073567	0.000000	-10.000000	0.000000	-9.266666	16.000000	1023.000000	1023.000000	2046.000000
16.400000	-0.044510	-26.305502	-7.482455	-5.571186	-5.210206	-8.041656	0.000000	-10.000000	0.000000	-8.466667	13.000000	1023.000000	1023.000000	2046.000000
16.420000	-0.044286	-26.173159	-6.881447	-5.546768	-5.648139	-8.096805	0.000000	-10.000000	0.000000	-7.933333	10.166667	1023.000000	1023.000000	2046.000000
16.440001	-0.044151	-26.093271	-6.652658	-5.792812	-5.609025	-8.038775	0.000000	-10.000000	-0.008333	-7.550000	7.500000	1023.000000	1023.000000	2046.000000
16.459999	-0.044989	-26.588488	-7.701869	-6.148904	-4.670402	-8.067313	0.000000	-10.000000	-0.025000	-7.183333	5.000000	1023.000000	1023.000000	2046.000000
16.480000	-0.045645	-26.976486	-7.704044	-6.295291	-4.820047	-8.157104	0.000000	-10.000000	-0.041667	-6.750000	2.666667	1023.000000	1023.000000	2046.000000
16.500000	-0.046697	-27.598131	-7.640321	-6.476691	-5.352272	-8.128847	0.000000	-10.000000	-0.050000	-6.166667	0.833333	1023.000000	1023.000000	2046.000000
16.520000	-0.046831	-27.677080	-7.316585	-6.391141	-5.782957	-8.186398	0.000000	-10.000000	-0.041667	-5.633334	-0.833333	1023.000000	1023.000000	2046.000000
16.540001	-0.046354	-27.395369	-6.838007	-6.402761	-6.029226	-8.125375	0.000000	-10.000000	-0.041667	-5.400000	-2.500000	1023.000000	1023.000000	2046.000000
16.559999	-0.046361	-27.399206	-6.894019	-6.566367	-5.850950	-8.087870	0.000000	-10.000000	-0.041667	-5.400000	-4.500000	1023.000000	1023.000000	2046.000000
16.580000	-0.047035	-27.797678	-7.766429	-6.773741	-5.110065	-8.147443	0.000000	-10.000000	-0.050000	-5.516667	-6.500000	1023.000000	1023.000000	2046.000000
16.600000	-0.047576	-28.117147	-8.094236	-6.890228	-4.900583	-8.232100	0.000000	-10.000000	-0.041667	-5.433333	-8.500000	1023.000000	1023.000000	2046.000000
16.620001	-0.048395	-28.601480	-7.923309	-6.985764	-5.490846	-8.201563	0.000000	-10.000000	-0.041667	-5.300000	-10.166667	1023.000000	1023.000000	2046.000000
16.639999	-0.048208	-28.490816	-7.522367	-6.891321	-5.905980	-8.171146	0.000000	-10.000000	-0.041667	-5.183333	-11.833333	1023.000000	1023.000000	2046.000000
16.660000	-0.047491	-28.066931	-6.903964	-6.883938	-6.127982	-8.151047	0.000000	-10.000000	-0.050000	-5.150000	-13.500000	1023.000000	1023.000000	2046.000000
16.680000	-0.047883	-28.298998	-7.472936	-7.074459	-5.541567	-8.210036	0.000000	-10.000000	-0.050000	-5.100000	-15.333333	1023.000000	1023.000000	2046.000000
16.700001	-0.048192	-28.481236	-8.131565	-7.167491	-4.896209	-8.285972	0.000000	-10.000000	-0.050000	-4.966667	-17.000000	1023.000000	1023.000000	2046.000000
16.719999	-0.048624	-28.736835	-7.998665	-7.219261	-5.230979	-8.287930	0.000000	-10.000000	-0.050000	-4.750000	-18.666666	1023.000000	1023.000000	2046.000000
16.740000	-0.049103	-29.019693	-7.772914	-7.230304	-5.812749	-8.203725	0.000000	-10.000000	-0.050000	-4.516667	-20.166666	1023.000000	1023.000000	2046.000000
16.760000	-0.048446	-28.631737	-7.136249	-7.061823	-6.143080	-8.290586	0.000000	-10.000000	-0.050000	-4.300000	-21.833334	1023.000000	1023.000000	2046.000000
16.780001	-0.048636	-28.744078	-7.282806	-7.270542	-5.887588	-8.303142	0.000000	-10.000000	-0.050000	-4.083333	-23.166666	1023.000000	1023.000000	2046.000000
16.799999	-0.048757	-28.815611	-8.198343	-7.338372	-4.913132	-8.365765	0.000000	-10.000000	-0.041667	-3.866667	-24.666666	1023.000000	1023.000000	2046.000000
16.820000	-0.049366	-29.175516	-7.963400	-7.429556	-5.587610	-8.194950	0.000000	-10.000000	-0.050000	-3.600000	-25.833334	1023.000000	1023.000000	2046.000000
16.840000	-0.049077	-29.004280	-7.496159	-7.248828	-6.016707	-8.242586	0.000000	-10.000000	-0.041667	-3.366667	-27.166666	1023.000000	1023.000000	2046.000000
16.860001	-0.048810	-28.846743	-7.148924	-7.320466	-6.058240	-8.319112	0.000000	-10.000000	-0.058333	-3.116667	-28.333334	1023.000000	1023.000000	2046.000000
16.879999	-0.049132	-29.037024	-8.169863	-7.427150	-4.981866	-8.458144	0.000000	-10.000000	-0.050000	-2.933333	-29.500000	1023.000000	1023.000000	2046.000000
16.900000	-0.049337	-29.158209	-7.935761	-7.449424	-5.549619	-8.223404	0.000000	-10.000000	-0.058333	-2.766667	-30.333334	1023.000000	1023.000000	2046.000000
16.920000	-0.048855	-28.873077	-7.343838	-7.307820	-5.982583	-8.238836	0.000000	-10.000000	-0.050000	-2.650000	-31.166666	1023.000000	1023.000000	2046.000000
16.940001	-0.048239	-28.509327	-6.968148	-7.345245	-5.959424	-8.236509	0.000000	-10.000000	-0.050000	-2.533333	-32.000000	1023.000000	1023.000000	2046.000000
16.959999	-0.048273	-28.529140	-7.902084	-7.394109	-4.946072	-8.286876	0.000000	-10.000000	-0.058333	-2.316667	-33.000000	1023.000000	1023.000000	2046.000000
16.980000	-0.048415	-28.613325	-7.897049	-7.357608	-5.161922	-8.196745	0.000000	-10.000000	-0.066667	-2.083333	-33.666668	1023.000000	1023.000000	2046.000000
17.000000	-0.049101	-29.018476	-7.808155	-7.427012	-5.799159	-7.984151	0.000000	-10.000000	-0.066667	-1.833333	-34.000000	1023.000000	1023.000000	2046.000000
17.020000	-0.048004	-28.370209	-7.097264	-7.203624	-6.078584	-7.990735	0.000000	-10.000000	-0.058333	-1.750000	-34.000000	1023.000000	1023.000000	2046.000000
17.040001	-0.048654	-28.754494	-7.327070	-7.316753	-5.920298	-8.190372	0.000000	-10.000000	-0.050000	-1.650000	-34.000000	1023.000000	1023.000000	2046.000000
17.059999	-0.049260	-29.112516	-8.253145	-7.351818	-5.139636	-8.367918	0.000000	-10.000000	-0.050000	-1.650000	-34.000000	1023.000000	1023.000000	2046.000000
17.080000	-0.049879	-29.478195	-8.293595	-7.447854	-5.430024	-8.306721	0.000000	-10.000000	-0.050000	-1.950000	-34.000000	1023.000000	1023.000000	2046.000000
17.100000	-0.050385	-29.777821	-8.195132	-7.504333	-5.925383	-8.152972	0.000000	-10.000000	-0.050000	-2.400000	-34.333332	1023.000000	1023.000000	2046.000000
17.120001	-0.049945	-29.517248	-7.612286	-7.447677	-6.207244	-8.250042	0.000000	-10.000000	-0.050000	-2.733333	-35.000000	1023.000000	1023.000000	2046.000000
17.139999	-0.051063	-30.178066	-8.141255	-7.640544	-5.877411	-8.518854	0.000000	-10.000000	-0.050000	-2.500000	-36.000000	1023.000000	1023.000000	2046.000000
17.160000	-0.051796	-30.611406	-8.913212	-7.538438	-5.499817	-8.659939	0.000000	-10.000000	-0.058333	-1.533333	-36.666668	1023.000000	1023.000000	2046.000000
17.180000	-0.052836	-31.226070	-8.997422	-7.430756	-6.223683	-8.574209	0.000000	-10.000000	-0.066667	-0.133333	-37.000000	1023.000000	1023.000000	2046.000000
17.200001	-0.052589	-31.080162	-8.708841	-7.003947	-6.687562	-8.679811	0.000000	-10.000000	-0.066667	1.033333	-37.000000	1023.000000	1023.000000	2046.000000
17.219999	-0.051938	-30.695341	-8.308084	-6.675043	-6.929788	-8.782426	0.000000	-10.000000	-0.058333	1.516667	-37.000000	1023.000000	1023.000000	2046.000000
17.240000	-0.052203	-30.851810	-9.109341	-6.487195	-6.231957	-9.023318	0.000000	-10.000000	-0.058333	1.000000	-37.000000	1023.000000	1023.000000	2046.000000
17.260000	-0.051844	-30.640083	-9.395724	-6.158647	-6.053652	-9.032061	0.000000	-10.000000	-0.058333	0.483333	-37.000000	1023.000000	1023.000000	2046.000000
17.280001	-0.051765	-30.593235	-9.235810	-6.039146	-6.594976	-8.723302	0.000000	-10.000000	-0.066667	0.000000	-37.000000	1023.000000	1023.000000	2046.000000
17.299999	-0.050896	-30.079727	-8.626204	-5.752371	-6.880792	-8.820361	0.000000	-10.000000	-0.058333	0.000000	-37.000000	1023.000000	1023.000000	2046.000000
17.320000	-0.051179	-30.246590	-8.981470	-5.786021	-6.466325	-9.012774	0.000000	-10.000000	-0.050000	0.000000	-37.000000	1023.000000	1023.000000	2046.000000
17.340000	-0.051309	-30.323641	-9.575377	-5.656020	-5.863732	-9.228510	0.000000	-10.000000	-0.041667	0.000000	-37.000000	1023.000000	1023.000000	2046.000000
17.360001	-0.051518	-30.446936	-9.398476	-5.801723	-6.316423	-8.930313	0.000000	-10.000000	-0.041667	0.000000	-37.000000	1023.000000	1023.000000	2046.000000
17.379999	-0.051251	-30.289206	-9.018957	-5.848014	-6.619048	-8.803185	0.000000	-10.000000	-0.058333	-0.683333	-37.000000	1023.000000	1023.000000	2046.000000
17.400000	-0.050681	-29.952280	-8.310181	-5.893008	-6.875315	-8.873775	0.000000	-10.000000	-0.058333	-1.533333	-37.166668	1023.000000	1023.000000	2046.000000
17.420000	-0.051216	-30.268703	-8.884491	-6.029496	-6.222854	-9.131863	0.000000	-10.000000	-0.058333	-2.283333	-37.666668	1023.000000	1023.000000	2046.000000
17.440001	-0.051230	-30.276943	-9.241541	-6.073207	-5.773800	-9.188396	0.000000	-10.000000	-0.050000	-2.200000	-38.333332	1023.000000	1023.000000	2046.000000
17.459999	-0.051313	-30.325861	-9.030595	-6.244545	-5.961518	-9.089203	0.000000	-10.000000	-0.050000	-1.583333	-38.833332	1023.000000	1023.000000	2046.000000
17.480000	-0.051532	-30.455624	-8.969102	-6.380943	-6.166446	-8.939134	0.000000	-10.000000	-0.050000	-0.833333	-39.000000	1023.000000	1023.000000	2046.000000
17.500000	-0.051560	-30.472008	-8.773262	-6.496035	-6.407836	-8.794874	0.000000	-10.000000	-0.050000	-0.233333	-39.000000	1023.000000	1023.000000	2046.000000
17.520000	-0.051074	-30.184919	-8.295098	-6.558969	-6.632859	-8.697992	0.000000	-10.000000	-0.058333	0.000000	-39.000000	1023.000000	1023.000000	2046.000000
17.540001	-0.050772	-30.006079	-7.928030	-6.694462	-6.733385	-8.650204	0.000000	-10.000000	-0.075000	0.000000	-39.000000	1023.000000	1023.000000	2046.000000
17.559999	-0.051302	-30.319414	-8.195432	-6.840110	-6.425154	-8.858718	0.000000	-10.000000	-0.075000	0.000000	-39.000000	1023.000000	1023.000000	2046.000000
17.580000	-0.051872	-30.656097	-8.851540	-6.930819	-5.813953	-9.059785	0.000000	-10.000000	-0.075000	0.000000	-39.000000	1023.000000	1023.000000	2046.000000
17.600000	-0.052091	-30.785652	-8.898398	-7.011731	-5.791211	-9.084311	0.000000	-10.000000	-0.066667	0.000000	-39.000000	1023.000000	1023.000000	2046.000000
17.620001	-0.052272	-30.892643	-8.789797	-7.209711	-6.173727	-8.719409	0.000000	-10.000000	-0.075000	0.000000	-39.000000	1023.000000	1023.000000	2046.000000
17.639999	-0.052199	-30.849661	-8.485857	-7.260847	-6.516935	-8.586022	0.000000	-10.000000	-0.066667	0.000000	-39.000000	1023.000000	1023.000000	2046.000000
17.660000	-0.051760	-30.590048	-7.968397	-7.228360	-6.775939	-8.617353	0.000000	-10.000000	-0.066667	0.000000	-39.000000	1023.000000	1023.000000	2046.000000
17.680000	-0.052084	-30.781580	-8.275252	-7.315087	-6.436032	-8.755210	0.000000	-10.000000	-0.058333	0.000000	-39.000000	1023.000000	1023.000000	2046.000000
17.700001	-0.052737	-31.167669	-8.955766	-7.346038	-5.797442	-9.068423	0.000000	-10.000000	-0.058333	-0.600000	-39.000000	1023.000000	1023.000000	2046.000000
17.719999	-0.052707	-31.149557	-8.852731	-7.429121	-5.993309	-8.874396	0.000000	-10.000000	-0.050000	-1.316667	-39.000000	1023.000000	1023.000000	2046.000000
17.740000	-0.052672	-31.129036	-8.740753	-7.589539	-6.264334	-8.534411	0.000000	-10.000000	-0.066667	-2.133333	-39.333332	1023.000000	1023.000000	2046.000000
17.760000	-0.052039	-30.754946	-8.081519	-7.520835	-6.596643	-8.555948	0.000000	-10.000000	-0.066667	-2.383333	-40.000000	1023.000000	1023.000000	2046.000000
17.780001	-0.052267	-30.889524	-8.183055	-7.567696	-6.409678	-8.729095	0.000000	-10.000000	-0.075000	-2.516667	-40.833332	1023.000000	1023.000000	2046.000000
17.799999	-0.052725	-31.160559	-8.837096	-7.507344	-5.780972	-9.035146	0.000000	-10.000000	-0.058333	-2.516667	-41.666668	1023.000000	1023.000000	2046.000000
17.820000	-0.052744	-31.171923	-8.896485	-7.513371	-5.711998	-9.050067	0.000000	-10.000000	-0.058333	-2.466667	-42.500000	1023.000000	1023.000000	2046.000000
17.840000	-0.052782	-31.194290	-8.777290	-7.721565	-6.024451	-8.670983	0.000000	-10.000000	-0.050000	-2.383333	-43.333332	1023.000000	1023.000000	2046.000000
17.860001	-0.052696	-31.143551	-8.531370	-7.790415	-6.352518	-8.469248	0.000000	-10.000000	-0.050000	-2.300000	-44.166668	1023.000000	1023.000000	2046.000000
17.879999	-0.052129	-30.808170	-7.906300	-7.723737	-6.674224	-8.503910	0.000000	-10.000000	-0.050000	-2.150000	-45.000000	1023.000000	1023.000000	2046.000000
17.900000	-0.052876	-31.249983	-8.385699	-7.740907	-6.263032	-8.860346	0.000000	-10.000000	-0.050000	-2.050000	-45.666668	1023.000000	1023.000000	2046.000000
17.920000	-0.053073	-31.366045	-8.895365	-7.682319	-5.690032	-9.098328	0.000000	-10.000000	-0.050000	-1.966667	-46.333332	1023.000000	1023.000000	2046.000000
17.940001	-0.052946	-31.290846	-8.758070	-7.820319	-5.988441	-8.724015	0.000000	-10.000000	-0.050000	-1.933333	-46.666668	1023.000000	1023.000000	2046.000000
17.959999	-0.052713	-31.153667	-8.417512	-7.927113	-6.342604	-8.466437	0.000000	-10.000000	-0.050000	-1.833333	-47.000000	1023.000000	1023.000000	2046.000000
17.980000	-0.052418	-30.979195	-7.846341	-7.891510	-6.698382	-8.542961	0.000000	-10.000000	-0.050000	-1.750000	-47.000000	1023.000000	1023.000000	2046.000000
18.000000	-0.052942	-31.288698	-8.390824	-7.843628	-6.168274	-8.885971	0.000000	-10.000000	-0.050000	-1.716667	-47.000000	1023.000000	1023.000000	2046.000000
18.020000	-0.052774	-31.189308	-8.700582	-7.732922	-5.661750	-9.094054	0.000000	-10.000000	-0.050000	-1.750000	-47.000000	1023.000000	1023.000000	2046.000000
18.040001	-0.052489	-31.021198	-8.491098	-7.984199	-5.943335	-8.602567	0.000000	-10.000000	-0.058333	-1.800000	-47.000000	1023.000000	1023.000000	2046.000000
18.059999	-0.052077	-30.777786	-8.260069	-7.990314	-6.183207	-8.344197	0.000000	-10.000000	-0.058333	-1.750000	-47.000000	1023.000000	1023.000000	2046.000000
18.080000	-0.052045	-30.758329	-7.733079	-7.931575	-6.677117	-8.416558	0.000000	-10.000000	-0.066667	-1.533333	-47.000000	1023.000000	1023.000000	2046.000000
18.100000	-0.052575	-31.071562	-8.138346	-7.894938	-6.376462	-8.661815	0.000000	-10.000000	-0.058333	-0.916667	-47.000000	1023.000000	1023.000000	2046.000000
18.120001	-0.052535	-31.048288	-8.657161	-7.725132	-5.737746	-8.928248	0.000000	-10.000000	-0.058333	-0.383333	-47.000000	1023.000000	1023.000000	2046.000000
18.139999	-0.052611	-31.092817	-8.686521	-7.931249	-6.045417	-8.429632	0.000000	-10.000000	-0.050000	0.000000	-47.000000	1023.000000	1023.000000	2046.000000
18.160000	-0.052572	-31.070068	-8.342763	-7.915648	-6.439557	-8.372100	0.000000	-10.000000	-0.050000	0.000000	-47.000000	1023.000000	1023.000000	2046.000000
18.180000	-0.053035	-31.343729	-8.113248	-7.961740	-6.753870	-8.514871	0.000000	-10.000000	-0.050000	-0.633333	-47.000000	1023.000000	1023.000000	2046.000000
18.200001	-0.054104	-31.975185	-8.959554	-7.955863	-6.020966	-9.038802	0.000000	-10.000000	-0.050000	-1.266667	-47.000000	1023.000000	1023.000000	2046.000000
18.219999	-0.054158	-32.007645	-9.127980	-8.085744	-5.938481	-8.855440	0.000000	-10.000000	-0.050000	-1.816667	-47.000000	1023.000000	1023.000000	2046.000000
18.240000	-0.054505	-32.212223	-9.113071	-8.262352	-6.326676	-8.510123	0.000000	-10.000000	-0.050000	-1.416667	-47.000000	1023.000000	1023.000000	2046.000000
18.260000	-0.054915	-32.454838	-8.712632	-8.114944	-7.005705	-8.621557	0.000000	-10.000000	-0.050000	-0.466667	-47.000000	1023.000000	1023.000000	2046.000000
18.280001	-0.055908	-33.041874	-9.210665	-7.812454	-6.964318	-9.054436	0.000000	-10.000000	-0.058333	0.766667	-47.000000	1023.000000	1023.000000	2046.000000
18.299999	-0.056298	-33.272152	-10.009187	-7.386034	-6.368375	-9.508555	0.000000	-10.000000	-0.066667	1.900000	-47.000000	1023.000000	1023.000000	2046.000000
18.320000	-0.055727	-32.934486	-9.995569	-7.190462	-6.590279	-9.158177	0.000000	-10.000000	-0.066667	2.383333	-47.000000	1023.000000	1023.000000	2046.000000
18.340000	-0.054912	-32.453201	-9.668308	-7.026002	-6.932272	-8.826617	0.000000	-10.000000	-0.058333	1.900000	-47.000000	1023.000000	1023.000000	2046.000000
18.360001	-0.054749	-32.356918	-9.167115	-6.687485	-7.495198	-9.007118	0.000000	-10.000000	-0.050000	1.000000	-47.000000	1023.000000	1023.000000	2046.000000
18.379999	-0.055059	-32.540020	-10.006957	-6.372663	-6.740510	-9.419891	0.000000	-10.000000	-0.050000	0.200000	-47.000000	1023.000000	1023.000000	2046.000000
18.400000	-0.054494	-32.206188	-10.189318	-6.261187	-6.508102	-9.247581	0.000000	-10.000000	-0.050000	0.000000	-47.000000	1023.000000	1023.000000	2046.000000
18.420000	-0.053953	-31.885990	-9.987766	-6.409240	-6.773830	-8.715156	0.000000	-10.000000	-0.058333	0.000000	-47.000000	1023.000000	1023.000000	2046.000000
18.440001	-0.054008	-31.919003	-9.309018	-6.199832	-7.429601	-8.980551	0.000000	-10.000000	-0.058333	0.000000	-47.000000	1023.000000	1023.000000	2046.000000
18.459999	-0.054515	-32.218330	-9.834539	-6.163890	-6.883530	-9.336370	0.000000	-10.000000	-0.058333	-0.266667	-47.000000	1023.000000	1023.000000	2046.000000
18.480000	-0.054303	-32.093311	-10.179032	-6.187353	-6.288176	-9.438749	0.000000	-10.000000	-0.050000	-1.000000	-47.000000	1023.000000	1023.000000	2046.000000
18.500000	-0.053941	-31.879143	-9.941349	-6.593672	-6.568243	-8.775879	0.000000	-10.000000	-0.050000	-1.750000	-47.333332	1023.000000	1023.000000	2046.000000
18.520000	-0.053731	-31.755075	-9.099148	-6.563172	-7.210673	-8.882083	0.000000	-10.000000	-0.050000	-1.966667	-48.000000	1023.000000	1023.000000	2046.000000
18.540001	-0.054597	-32.267113	-9.498389	-6.595946	-6.901236	-9.271544	0.000000	-10.000000	-0.050000	-1.233333	-48.666668	1023.000000	1023.000000	2046.000000
18.559999	-0.054028	-31.930712	-9.864555	-6.572988	-6.260227	-9.232943	0.000000	-10.000000	-0.058333	-0.483333	-49.000000	1023.000000	1023.000000	2046.000000
18.580000	-0.053393	-31.555477	-9.464049	-6.908507	-6.514980	-8.667940	0.000000	-10.000000	-0.075000	0.000000	-49.000000	1023.000000	1023.000000	2046.000000
18.600000	-0.053992	-31.909309	-8.809567	-6.931142	-7.247118	-8.921480	0.000000	-10.000000	-0.075000	0.000000	-49.000000	1023.000000	1023.000000	2046.000000
18.620001	-0.054408	-32.155003	-9.663706	-6.904963	-6.229095	-9.357239	0.000000	-10.000000	-0.066667	0.000000	-49.000000	1023.000000	1023.000000	2046.000000
18.639999	-0.053891	-31.849537	-9.616590	-7.254203	-6.285357	-8.693388	0.000000	-10.000000	-0.058333	0.700000	-49.000000	1023.000000	1023.000000	2046.000000
18.660000	-0.053679	-31.724554	-8.994035	-7.373421	-6.805272	-8.551826	0.000000	-10.000000	-0.075000	1.533333	-49.000000	1023.000000	1023.000000	2046.000000
18.680000	-0.054424	-32.164719	-8.768679	-7.430073	-7.199286	-8.766680	0.000000	-10.000000	-0.091667	2.400000	-49.000000	1023.000000	1023.000000	2046.000000
18.700001	-0.054550	-32.239140	-9.659836	-7.333073	-6.148335	-9.097895	0.000000	-10.000000	-0.083333	2.533333	-49.000000	1023.000000	1023.000000	2046.000000
18.719999	-0.053815	-31.804724	-9.579537	-7.680674	-6.237418	-8.307095	0.000000	-10.000000	-0.066667	2.383333	-49.000000	1023.000000	1023.000000	2046.000000
18.740000	-0.053985	-31.905064	-8.785991	-7.561635	-7.071059	-8.486379	0.000000	-10.000000	-0.058333	2.083333	-49.000000	1023.000000	1023.000000	2046.000000
18.760000	-0.054612	-32.275875	-9.337780	-7.507501	-6.623816	-8.806778	0.000000	-10.000000	-0.058333	1.783333	-49.000000	1023.000000	1023.000000	2046.000000
18.780001	-0.053978	-31.900917	-9.726699	-7.562756	-6.108992	-8.502471	0.000000	-10.000000	-0.066667	1.683333	-49.000000	1023.000000	1023.000000	2046.000000
18.799999	-0.053329	-31.517548	-9.291743	-7.784618	-6.453190	-7.987996	0.000000	-10.000000	-0.058333	1.816667	-49.000000	1023.000000	1023.000000	2046.000000
18.820000	-0.053918	-31.865736	-8.692734	-7.700078	-7.221561	-8.251363	0.000000	-10.000000	-0.058333	2.116667	-49.000000	1023.000000	1023.000000	2046.000000
18.840000	-0.053774	-31.780638	-9.644508	-7.538359	-6.093066	-8.504704	0.000000	-10.000000	-0.058333	2.483333	-49.000000	1023.000000	1023.000000	2046.000000
18.860001	-0.052857	-31.238369	-9.619817	-7.784308	-6.021290	-7.812954	0.000000	-10.000000	-0.066667	2.866667	-49.000000	1023.000000	1023.000000	2046.000000
18.879999	-0.052103	-30.792927	-9.048830	-7.753451	-6.381680	-7.608966	0.000000	-10.000000	-0.083333	3.400000	-49.000000	1023.000000	1023.000000	2046.000000
18.900000	-0.052454	-31.000465	-8.665109	-7.694220	-6.881897	-7.759239	0.000000	-10.000000	-0.083333	4.150000	-49.000000	1023.000000	1023.000000	2046.000000
18.920000	-0.051525	-30.451422	-9.563256	-7.538978	-5.498318	-7.850872	0.000000	-10.000000	-0.091667	5.233333	-49.000000	1023.000000	1023.000000	2046.000000
18.940001	-0.050090	-29.603170	-9.460274	-7.793720	-5.387630	-6.961546	0.000000	-10.000000	-0.108333	6.516667	-49.000000	1023.000000	1023.000000	2046.000000
18.959999	-0.049295	-29.133360	-8.479848	-7.612708	-6.029154	-7.011652	0.000000	-10.000000	-0.116667	7.933333	-49.000000	1023.000000	1023.000000	2046.000000
18.980000	-0.049230	-29.094673	-9.041527	-7.544155	-5.353209	-7.155781	0.000000	-10.000000	-0.141667	9.266666	-49.000000	1023.000000	1023.000000	2046.000000
19.000000	-0.047582	-28.121193	-9.457686	-7.591239	-4.511061	-6.561205	0.000000	-10.000000	-0.141667	10.416667	-49.000000	1023.000000	1023.000000	2046.000000
19.020000	-0.046348	-27.391474	-8.856302	-7.633804	-4.733503	-6.167863	0.000000	-10.000000	-0.166667	11.416667	-37.000000	1023.000000	1023.000000	2046.000000
19.040001	-0.046095	-27.242207	-8.259877	-7.508331	-5.254832	-6.219167	0.000000	-10.000000	-0.183333	12.816667	-11.333333	1023.000000	1023.000000	2046.000000
19.059999	-0.044801	-26.477476	-9.099058	-7.304770	-3.818110	-6.255538	0.000000	-10.000000	-0.208333	13.916667	14.333333	1023.000000	1023.000000	2046.000000
19.080000	-0.042591	-25.171009	-8.891558	-7.526187	-3.559298	-5.193966	0.000000	-10.000000	-0.233333	15.033333	29.666666	1023.000000	1023.000000	2046.000000
19.100000	-0.041586	-24.577234	-7.788043	-7.258502	-4.253434	-5.277256	0.000000	-10.000000	-0.275000	15.916667	33.000000	1023.000000	1023.000000	2046.000000
19.120001	-0.040647	-24.022305	-8.498105	-7.086891	-3.174634	-5.262674	0.000000	-10.000000	-0.316667	17.033333	38.166668	1023.000000	1023.000000	2046.000000
19.139999	-0.038598	-22.811514	-8.711153	-7.177416	-2.555170	-4.367775	0.000000	-10.000000	-0.366667	18.566668	43.666668	1023.000000	1023.000000	2046.000000
19.160000	-0.037255	-22.017639	-7.752919	-7.167289	-3.026259	-4.071173	0.000000	-10.000000	-0.375000	19.783335	49.500000	1023.000000	1023.000000	2046.000000
19.180000	-0.036988	-21.859909	-7.510661	-6.967540	-3.219033	-4.162677	0.000000	-10.000000	-0.391667	20.966667	55.833332	1023.000000	1023.000000	2046.000000
19.200001	-0.035498	-20.979324	-8.371568	-6.813819	-1.797873	-3.996064	0.000000	-10.000000	-0.391667	21.466667	62.666668	1023.000000	1023.000000	2046.000000
19.219999	-0.034160	-20.188652	-8.131989	-7.101768	-1.721562	-3.233334	0.000000	-10.000000	-0.391667	21.716667	69.833336	1023.000000	1023.000000	2046.000000
19.240000	-0.033687	-19.909086	-7.058295	-6.927959	-2.478385	-3.444446	0.000000	-10.000000	-0.391667	21.500000	77.000000	1023.000000	1023.000000	2046.000000
19.260000	-0.033284	-19.671028	-7.754882	-6.874596	-1.517091	-3.524459	0.000000	-10.000000	-0.400000	21.483334	84.166664	1023.000000	1023.000000	2046.000000
19.280001	-0.031854	-18.825947	-8.103434	-6.930705	-0.856025	-2.935784	0.000000	-10.000000	-0.433333	21.966667	91.333336	1023.000000	1023.000000	2046.000000
19.299999	-0.031016	-18.330732	-7.595859	-6.803519	-1.218364	-2.712990	0.000000	-10.000000	-0.458333	22.983334	98.666664	1023.000000	1023.000000	2046.000000
19.320000	-0.031456	-18.590748	-7.160032	-6.484797	-2.004946	-2.940972	0.000000	-10.000000	-0.500000	24.383333	106.166664	1023.000000	1023.000000	2046.000000
19.340000	-0.029936	-17.692179	-8.133760	-6.007525	-0.630519	-2.920375	0.000000	-10.000000	-0.533333	25.516666	114.000000	1023.000000	1023.000000	2046.000000
19.360001	-0.027864	-16.467777	-7.835084	-5.931343	-0.604229	-2.097120	0.000000	-10.000000	-0.591667	26.850000	122.333336	1023.000000	1023.000000	2046.000000
19.379999	-0.026587	-15.712707	-6.673121	-5.361425	-1.410099	-2.268061	0.000000	-10.000000	-0.625000	27.700001	131.000000	1023.000000	1023.000000	2046.000000
19.400000	-0.025487	-15.062819	-7.251644	-5.033749	-0.538207	-2.239220	0.000000	-10.000000	-0.658333	28.750000	140.166672	1023.000000	1023.000000	2046.000000
19.420000	-0.023081	-13.641026	-7.532927	-4.808574	0.245827	-1.545352	0.000000	-10.000000	-0.683333	29.549999	149.666672	1023.000000	1023.000000	2046.000000
19.440001	-0.021491	-12.701360	-6.564662	-4.535800	-0.195710	-1.405189	0.000000	-10.000000	-0.691667	30.049999	159.500000	1023.000000	1023.000000	2046.000000
19.459999	-0.021149	-12.499036	-6.248820	-4.321230	-0.440914	-1.488072	0.000000	-10.000000	-0.683333	30.116667	169.500000	1023.000000	1023.000000	2046.000000
19.480000	-0.019657	-11.617344	-7.041899	-4.109383	0.926254	-1.392317	0.000000	-10.000000	-0.650000	29.866667	179.500000	1023.000000	1023.000000	2046.000000
19.500000	-0.017719	-10.472072	-6.694319	-4.229806	1.079286	-0.627232	0.000000	-10.000000	-0.608333	29.350000	189.500000	1023.000000	1023.000000	2046.000000
19.520000	-0.016421	-9.704663	-5.409516	-3.973436	0.494757	-0.816468	0.000000	-10.000000	-0.558333	28.383333	199.333328	1023.000000	1023.000000	2046.000000
19.540001	-0.015852	-9.368592	-5.519079	-3.988471	0.863911	-0.724954	0.000000	-10.000000	-0.516667	27.550001	209.000000	1023.000000	1023.000000	2046.000000
19.559999	-0.014223	-8.405949	-5.928347	-3.888010	1.953491	-0.543082	0.000000	-10.000000	-0.508333	26.850000	218.333328	1023.000000	1023.000000	2046.000000
19.580000	-0.012600	-7.446505	-5.570657	-3.977051	2.067888	0.033315	0.000000	-10.000000	-0.516667	26.633333	227.500000	1023.000000	1023.000000	2046.000000
19.600000	-0.010832	-6.401987	-4.522529	-3.695513	1.842636	-0.026581	0.000000	-10.000000	-0.508333	26.033333	236.333328	1023.000000	1023.000000	2046.000000
19.620001	-0.010374	-6.131246	-4.024562	-3.712821	1.658846	-0.052707	0.000000	-10.000000	-0.483333	25.533333	245.166672	1023.000000	1023.000000	2046.000000
19.639999	-0.009069	-5.359592	-4.674940	-3.689137	2.987593	0.016892	0.000000	-10.000000	-0.458333	24.883333	253.666672	1023.000000	1023.000000	2046.000000
19.660000	-0.007607	-4.495570	-4.265030	-3.923784	3.008452	0.684791	0.000000	-10.000000	-0.450000	24.583334	262.000000	1023.000000	1023.000000	2046.000000
19.680000	-0.006574	-3.885395	-3.088524	-3.795261	2.506460	0.491930	0.000000	-10.000000	-0.441667	24.300001	270.333344	1023.000000	1023.000000	2046.000000
19.700001	-0.006485	-3.832666	-3.073032	-3.944279	2.657815	0.526830	0.000000	-10.000000	-0.441667	24.216667	278.666656	1023.000000	1023.000000	2046.000000
19.719999	-0.005025	-2.969724	-3.597874	-3.890137	3.804493	0.713794	0.000000	-10.000000	-0.433333	23.850000	287.000000	1023.000000	1023.000000	2046.000000
19.740000	-0.003728	-2.203084	-3.055385	-4.036817	3.625965	1.263152	0.000000	-10.000000	-0.408333	23.500000	295.000000	1023.000000	1023.000000	2046.000000
19.760000	-0.003369	-1.990840	-1.929588	-3.851174	2.831352	0.958570	0.000000	-10.000000	-0.400000	22.766666	302.666656	1023.000000	1023.000000	2046.000000
19.780001	-0.002665	-1.574805	-2.755407	-3.887840	4.014840	1.053603	0.000000	-10.000000	-0.391667	22.333334	310.333344	1023.000000	1023.000000	2046.000000
19.799999	-0.001237	-0.731201	-2.719729	-3.912309	4.382050	1.518787	0.000000	-10.000000	-0.408333	21.966667	317.666656	1023.000000	1023.000000	2046.000000
19.820000	0.000044	0.025775	-1.989495	-3.881737	4.123891	1.773116	0.000000	-10.000000	-0.400000	21.733334	325.166656	1023.000000	1023.000000	2046.000000
19.840000	0.000802	0.474087	-1.079323	-3.692375	3.627362	1.618423	0.000000	-10.000000	-0.383333	21.266666	332.500000	1023.000000	1023.000000	2046.000000
19.860001	0.001577	0.932010	-1.808875	-3.697111	4.654624	1.783371	0.000000	-10.000000	-0.366667	20.766666	339.666656	1023.000000	1023.000000	2046.000000
19.879999	0.002926	1.729349	-1.874420	-3.598537	5.197865	2.004441	0.000000	-10.000000	-0.350000	20.600000	346.666656	1023.000000	1023.000000	2046.000000
19.900000	0.004196	2.479579	-1.333127	-3.620216	5.005623	2.427300	0.000000	-10.000000	-0.341667	20.450001	353.500000	1023.000000	1023.000000	2046.000000
19.920000	0.004773	2.820581	-0.258550	-3.376231	4.333647	2.121714	0.000000	-10.000000	-0.308333	20.116667	360.500000	1023.000000	1023.000000	2046.000000
19.940001	0.004812	2.843876	-0.976378	-3.476129	5.208288	2.088095	0.000000	-10.000000	-0.250000	18.800001	367.333344	1023.000000	1023.000000	2046.000000
19.959999	0.005713	3.376215	-1.004118	-3.505469	5.545427	2.340374	0.000000	-10.000000	-0.175000	16.483334	373.833344	1023.000000	1023.000000	2046.000000
19.980000	0.006358	3.757705	-0.305610	-3.468269	5.116327	2.415256	0.000000	-10.000000	-0.100000	12.983334	379.666656	1023.000000	1023.000000	2046.000000
20.000000	0.005925	3.501955	0.347359	-3.422841	4.470742	2.106695	0.000000	-10.000000	-0.041667	7.566667	384.666656	1023.000000	1023.000000	2046.000000
20.020000	0.005919	3.498313	-0.712752	-3.403367	5.594917	2.019515	0.000000	-10.000000	-0.008333	1.800000	388.333344	1023.000000	1023.000000	2046.000000
20.040001	0.005872	3.470246	-0.673140	-3.517232	5.296402	2.364217	0.000000	-10.000000	0.008333	-3.616667	390.333344	1023.000000	1023.000000	2046.000000
20.059999	0.005252	3.103790	0.082550	-3.374296	4.464385	1.931152	0.000000	-10.000000	0.016667	-7.783334	391.000000	1023.000000	1023.000000	2046.000000
20.080000	0.003548	2.097075	-0.246514	-3.598909	4.256083	1.686415	0.000000	-10.000000	0.016667	-10.633333	391.000000	1023.000000	1023.000000	2046.000000
20.100000	0.003567	2.108204	-1.175302	-3.467543	5.091292	1.659756	0.000000	-10.000000	0.008333	-12.033334	391.000000	1023.000000	1023.000000	2046.000000
20.120001	0.003233	1.910666	-0.739603	-3.539270	4.352106	1.837433	0.000000	-10.000000	-0.016667	-10.933333	391.000000	1023.000000	1023.000000	2046.000000
20.139999	0.001452	0.857847	-0.448276	-3.563983	3.530763	1.339343	0.000000	-10.000000	-0.041667	-7.983334	391.000000	1023.000000	1023.000000	2046.000000
20.160000	0.001111	0.656467	-1.673892	-3.555634	4.700284	1.185710	0.000000	-10.000000	-0.066667	-4.116667	384.333344	1023.000000	1023.000000	2046.000000
20.180000	0.000501	0.295860	-1.415031	-3.686334	3.999378	1.397848	0.000000	-10.000000	-0.066667	-1.250000	377.666656	1023.000000	1023.000000	2046.000000
20.200001	-0.001132	-0.669160	-0.845409	-3.506913	2.984016	0.699146	0.000000	-10.000000	-0.066667	0.000000	371.000000	1023.000000	1023.000000	2046.000000
20.219999	-0.002739	-1.618534	-2.221243	-3.566875	3.722164	0.447420	0.000000	-10.000000	-0.058333	0.000000	371.000000	1023.000000	1023.000000	2046.000000
20.240000	-0.003477	-2.055073	-2.422784	-3.331896	3.257575	0.442031	0.000000	-10.000000	-0.058333	0.000000	371.000000	1023.000000	1023.000000	2046.000000
20.260000	-0.004046	-2.391201	-1.802841	-2.813218	2.340149	-0.115291	0.000000	-10.000000	-0.050000	0.000000	371.000000	1023.000000	1023.000000	2046.000000
20.280001	-0.004968	-2.935814	-2.385615	-2.711711	2.471080	-0.309568	0.000000	-10.000000	-0.050000	0.000000	371.000000	1023.000000	1023.000000	2046.000000
20.299999	-0.004698	-2.776313	-3.019082	-2.252035	2.933206	-0.438403	0.000000	-10.000000	-0.050000	0.000000	371.000000	1023.000000	1023.000000	2046.000000
20.320000	-0.004646	-2.746032	-2.423947	-1.948670	2.132325	-0.505740	0.000000	-10.000000	-0.050000	0.000000	371.000000	1023.000000	1023.000000	2046.000000
20.340000	-0.005797	-3.425812	-2.452353	-1.786754	1.665838	-0.852543	0.000000	-10.000000	-0.050000	0.000000	371.000000	1023.000000	1023.000000	2046.000000
20.360001	-0.005245	-3.099751	-3.310337	-1.481361	2.601846	-0.909898	0.000000	-10.000000	-0.050000	0.000000	371.000000	1023.000000	1023.000000	2046.000000
20.379999	-0.005451	-3.221620	-2.852923	-1.375122	1.824811	-0.818386	0.000000	-10.000000	-0.066667	-0.283333	371.000000	1023.000000	1023.000000	2046.000000
20.400000	-0.006116	-3.614434	-2.300162	-1.242834	1.176563	-1.248001	0.000000	-10.000000	-0.075000	-1.000000	371.000000	1023.000000	1023.000000	2046.000000
20.420000	-0.005877	-3.473372	-3.331258	-1.361403	2.492930	-1.273641	0.000000	-10.000000	-0.075000	-1.000000	370.666656	1023.000000	1023.000000	2046.000000
20.440001	-0.005694	-3.365164	-2.811275	-1.468061	1.864775	-0.950602	0.000000	-10.000000	-0.066667	-1.950000	370.333344	1023.000000	1023.000000	2046.000000
20.459999	-0.006153	-3.636623	-1.953349	-1.383260	1.164501	-1.464514	0.000000	-10.000000	-0.066667	-2.483333	369.500000	1023.000000	1023.000000	2046.000000
20.480000	-0.006827	-4.034711	-3.039644	-1.620775	2.161686	-1.535978	0.000000	-10.000000	-0.058333	-4.150000	368.666656	1023.000000	1023.000000	2046.000000
20.500000	-0.007028	-4.153655	-3.043465	-1.638900	2.013798	-1.485088	0.000000	-10.000000	-0.033333	-5.033333	367.166656	1023.000000	1023.000000	2046.000000
20.520000	-0.007391	-4.368102	-2.421916	-1.569064	1.288743	-1.665865	0.000000	-10.000000	-0.008333	-6.533333	365.500000	1023.000000	1023.000000	2046.000000
20.540001	-0.008783	-5.190888	-2.557301	-1.792237	1.087103	-1.928453	0.000000	-10.000000	0.000000	-7.933333	363.166656	1023.000000	1023.000000	2046.000000
20.559999	-0.009185	-5.428175	-3.454986	-1.874501	1.912344	-2.011033	0.000000	-10.000000	0.000000	-9.116667	360.500000	1023.000000	1023.000000	2046.000000
20.580000	-0.010131	-5.987395	-2.888560	-2.052056	0.876731	-1.923510	0.000000	-10.000000	0.008333	-10.166667	357.333344	1023.000000	1023.000000	2046.000000
20.600000	-0.011452	-6.768036	-2.476084	-2.131085	0.210727	-2.371594	0.000000	-10.000000	0.025000	-11.133334	354.166656	1023.000000	1023.000000	2046.000000
20.620001	-0.012533	-7.406783	-3.705874	-2.428081	1.179903	-2.452730	0.000000	-10.000000	0.033333	-11.900001	350.500000	1023.000000	1023.000000	2046.000000
20.639999	-0.013254	-7.833245	-3.473267	-2.493830	0.440687	-2.306835	0.000000	-10.000000	0.033333	-11.966667	346.500000	1023.000000	1023.000000	2046.000000
20.660000	-0.014035	-8.294756	-2.762276	-2.406705	-0.391922	-2.733853	0.000000	-10.000000	0.016667	-11.666667	342.500000	1023.000000	1023.000000	2046.000000
20.680000	-0.014946	-8.833203	-3.361821	-2.783421	-0.019903	-2.668058	0.000000	-10.000000	0.008333	-10.633333	338.666656	1023.000000	1023.000000	2046.000000
20.700001	-0.013144	-7.767865	-3.911333	-2.609717	0.915882	-2.162697	0.000000	-10.000000	0.008333	-9.700000	335.166656	1023.000000	1023.000000	2046.000000
20.719999	-0.009837	-5.813608	-3.501950	-2.710470	1.121456	-0.722643	0.000000	-10.000000	0.008333	-8.666667	331.833344	1023.000000	1023.000000	2046.000000
20.740000	-0.005583	-3.299783	-3.352970	-2.761782	2.148666	0.666303	0.000000	-10.000000	0.008333	-8.616667	328.833344	1023.000000	1023.000000	2046.000000
20.760000	-0.002299	-1.358672	-4.867881	-2.940730	4.289527	2.160412	0.000000	-10.000000	0.000000	-8.433333	326.000000	1023.000000	1023.000000	2046.000000
20.780001	0.000511	0.301895	-4.471759	-2.646499	4.021332	3.398822	0.000000	-10.000000	0.016667	-9.266666	323.166656	1023.000000	1023.000000	2046.000000
20.799999	0.003790	2.239705	-3.277958	-2.247079	3.357423	4.407320	0.000000	-10.000000	0.025000	-10.316667	320.166656	1023.000000	1023.000000	2046.000000
20.820000	0.006124	3.619150	-3.351388	-2.304002	3.826828	5.447711	0.000000	-10.000000	0.025000	-10.816667	316.833344	1023.000000	1023.000000	2046.000000
20.840000	0.008513	5.031408	-3.835768	-2.155395	4.913923	6.108648	0.000000	-10.000000	0.000000	-9.383333	313.166656	1023.000000	1023.000000	2046.000000
20.860001	0.009350	5.525982	-3.222970	-2.396381	4.303720	6.841613	0.000000	-10.000000	-0.025000	-6.583333	310.000000	1023.000000	1023.000000	2046.000000
20.879999	0.008737	5.163332	-2.890283	-2.261303	3.911226	6.403693	0.000000	-10.000000	-0.058333	-3.983333	307.666656	1023.000000	1023.000000	2046.000000
20.900000	0.005165	3.052805	-4.362940	-2.803843	4.312042	5.907545	0.000000	-10.000000	-0.075000	-2.800000	306.500000	1023.000000	1023.000000	2046.000000
20.920000	0.001513	0.894326	-4.616671	-2.378079	3.517927	4.371150	0.000000	-10.000000	-0.083333	-2.766667	305.666656	1023.000000	1023.000000	2046.000000
20.940001	-0.003276	-1.936389	-4.386636	-2.366747	1.686160	3.130834	0.000000	-10.000000	-0.066667	-3.750000	304.833344	1023.000000	1023.000000	2046.000000
20.959999	-0.008121	-4.799649	-3.963607	-2.178891	0.066703	1.276145	0.000000	-10.000000	-0.058333	-4.516667	303.500000	1023.000000	1023.000000	2046.000000
20.980000	-0.014095	-8.330363	-4.485727	-2.488890	-0.893127	-0.462619	0.000000	-10.000000	-0.058333	-4.233334	302.000000	1023.000000	1023.000000	2046.000000
21.000000	-0.018865	-11.149396	-5.346213	-2.748765	-1.024023	-2.030395	0.000000	-10.000000	-0.058333	-2.900000	300.833344	1023.000000	1023.000000	2046.000000
21.020000	-0.021988	-12.994925	-4.913292	-3.243616	-2.355656	-2.482361	0.000000	-10.000000	-0.066667	-0.650000	300.166656	1023.000000	1023.000000	2046.000000
21.040001	-0.021806	-12.887101	-4.098488	-3.371369	-2.876825	-2.540419	0.000000	-10.000000	-0.066667	0.650000	300.000000	1023.000000	1023.000000	2046.000000
21.059999	-0.021238	-12.551923	-4.013063	-3.611674	-2.701030	-2.226157	0.000000	-10.000000	-0.058333	0.233333	300.000000	1023.000000	1023.000000	2046.000000
21.080000	-0.020896	-12.349689	-5.047124	-3.465539	-1.639147	-2.197879	0.000000	-10.000000	-0.058333	-1.300000	299.833344	1023.000000	1023.000000	2046.000000
21.100000	-0.021001	-12.411823	-4.876209	-3.023521	-2.210665	-2.301428	0.000000	-10.000000	-0.050000	-3.100000	299.166656	1023.000000	1023.000000	2046.000000
21.120001	-0.020553	-12.146706	-4.370199	-2.416795	-2.982518	-2.377193	0.000000	-10.000000	-0.041667	-4.383333	298.000000	1023.000000	1023.000000	2046.000000
21.139999	-0.019620	-11.595456	-3.674100	-1.897281	-3.434894	-2.589180	0.000000	-10.000000	0.000000	-5.666667	296.333344	1023.000000	1023.000000	2046.000000
21.160000	-0.020417	-12.066246	-4.824781	-2.018012	-2.573466	-2.649987	0.000000	-10.000000	0.041667	-6.666667	294.500000	1023.000000	1023.000000	2046.000000
21.180000	-0.022266	-13.158939	-5.364089	-1.977250	-2.727216	-3.090384	0.000000	-10.000000	0.225000	-10.933333	292.333344	1023.000000	1023.000000	2046.000000
21.200001	-0.024826	-14.672081	-5.336537	-2.019059	-3.844799	-3.471686	0.000000	-10.000000	0.541667	-20.516666	288.666656	1023.000000	1023.000000	2046.000000
21.219999	-0.027234	-16.095564	-5.323699	-2.106136	-4.512919	-4.152810	0.000000	-10.000000	0.975000	-32.583336	281.666656	1023.000000	1023.000000	2046.000000
21.240000	-0.029884	-17.661331	-6.727098	-2.578447	-3.846902	-4.508884	0.000000	-10.000000	1.316667	-42.333332	270.666656	1023.000000	1023.000000	2046.000000
21.260000	-0.031607	-18.679943	-7.029648	-2.865236	-3.857483	-4.927577	0.000000	-10.000000	1.383333	-45.549999	256.500000	1023.000000	1023.000000	2046.000000
21.280001	-0.033059	-19.537947	-6.532037	-3.130137	-4.730999	-5.144773	0.000000	-10.000000	1.175000	-42.250000	241.500000	1023.000000	1023.000000	2046.000000
21.299999	-0.033055	-19.535645	-5.606934	-3.153883	-5.111949	-5.662878	0.000000	-10.000000	0.841667	-35.900002	227.500000	1023.000000	1023.000000	2046.000000
21.320000	-0.033096	-19.559952	-5.393644	-3.518908	-4.679936	-5.967463	0.000000	-10.000000	0.525000	-28.333334	215.666672	1023.000000	1023.000000	2046.000000
21.340000	-0.033197	-19.619587	-6.087193	-3.884067	-3.412864	-6.235462	0.000000	-10.000000	0.308333	-22.483334	206.000000	1023.000000	1023.000000	2046.000000
21.360001	-0.033141	-19.586317	-5.950891	-4.050835	-3.095041	-6.489550	0.000000	-10.000000	0.125000	-16.600000	198.500000	1023.000000	1023.000000	2046.000000
21.379999	-0.033105	-19.565136	-5.176398	-4.189451	-3.627121	-6.572165	0.000000	-10.000000	0.066667	-13.183333	193.000000	1023.000000	1023.000000	2046.000000
21.400000	-0.033097	-19.560490	-4.628782	-4.329608	-3.653926	-6.948174	0.000000	-10.000000	0.066667	-12.583333	188.666672	1023.000000	1023.000000	2046.000000
21.420000	-0.033439	-19.762495	-5.690401	-4.824950	-2.259336	-6.987809	0.000000	-10.000000	0.108333	-14.200000	184.333328	1023.000000	1023.000000	2046.000000
21.440001	-0.033764	-19.954773	-5.380165	-4.971402	-2.651200	-6.952004	0.000000	-10.000000	0.116667	-15.466667	179.500000	1023.000000	1023.000000	2046.000000
21.459999	-0.033305	-19.682999	-4.571074	-4.883442	-3.104938	-7.123545	0.000000	-10.000000	0.108333	-15.500000	174.333328	1023.000000	1023.000000	2046.000000
21.480000	-0.033823	-19.989664	-4.750116	-5.294159	-2.798608	-7.146780	0.000000	-10.000000	0.075000	-14.250000	169.166672	1023.000000	1023.000000	2046.000000
21.500000	-0.033529	-19.815546	-5.436934	-5.491090	-1.823527	-7.063995	0.000000	-10.000000	0.050000	-12.866667	164.333328	1023.000000	1023.000000	2046.000000
21.520000	-0.033851	-20.005686	-4.774642	-5.577572	-2.738557	-6.914916	0.000000	-10.000000	0.025000	-11.583333	160.000000	1023.000000	1023.000000	2046.000000
21.540001	-0.033720	-19.928688	-4.153122	-5.614427	-3.028051	-7.133089	0.000000	-10.000000	0.008333	-10.783334	156.166672	1023.000000	1023.000000	2046.000000
21.559999	-0.034333	-20.290991	-5.306499	-6.131407	-1.845145	-7.007940	0.000000	-10.000000	0.000000	-10.316667	152.500000	1023.000000	1023.000000	2046.000000
21.580000	-0.034728	-20.524414	-5.087774	-6.261032	-2.337472	-6.838137	0.000000	-10.000000	0.008333	-10.266666	149.166672	1023.000000	1023.000000	2046.000000
21.600000	-0.034471	-20.372107	-4.343679	-6.190029	-3.002041	-6.836357	0.000000	-10.000000	0.016667	-10.333333	145.666672	1023.000000	1023.000000	2046.000000
21.620001	-0.034700	-20.507622	-4.152716	-6.417654	-3.082918	-6.854334	0.000000	-10.000000	0.025000	-10.266666	143.333328	1023.000000	1023.000000	2046.000000
21.639999	-0.035044	-20.710991	-5.164782	-6.710782	-2.101971	-6.733456	0.000000	-10.000000	0.025000	-10.266666	139.833328	1023.000000	1023.000000	2046.000000
21.660000	-0.035649	-21.068300	-5.025498	-6.816913	-2.728055	-6.497836	0.000000	-10.000000	0.025000	-10.266666	136.500000	1023.000000	1023.000000	2046.000000
21.680000	-0.035558	-21.014833	-4.544742	-6.446626	-3.334955	-6.688511	0.000000	-10.000000	0.025000	-10.150001	132.000000	1023.000000	1023.000000	2046.000000
21.700001	-0.036841	-21.773005	-4.546521	-6.961852	-3.755973	-6.508659	0.000000	-10.000000	0.025000	-10.283334	128.500000	1023.000000	1023.000000	2046.000000
21.719999	-0.037234	-22.005228	-5.563521	-7.089721	-2.869315	-6.482670	0.000000	-10.000000	0.025000	-10.216667	125.166664	1023.000000	1023.000000	2046.000000
21.740000	-0.037797	-22.337944	-5.552771	-7.173244	-3.336322	-6.275607	0.000000	-10.000000	0.025000	-10.433333	121.666664	1023.000000	1023.000000	2046.000000
21.760000	-0.038421	-22.706665	-5.228742	-7.235739	-4.151457	-6.090728	0.000000	-10.000000	0.016667	-10.266666	118.333336	1023.000000	1023.000000	2046.000000
21.780001	-0.038316	-22.644840	-4.670565	-7.079543	-4.570518	-6.324214	0.000000	-10.000000	0.008333	-10.350000	114.833336	1023.000000	1023.000000	2046.000000
21.799999	-0.039276	-23.212400	-5.410740	-7.493649	-4.042035	-6.265977	0.000000	-10.000000	0.000000	-10.133333	111.500000	1023.000000	1023.000000	2046.000000
21.820000	-0.039599	-23.403072	-6.013424	-7.585514	-3.567446	-6.236688	0.000000	-10.000000	0.000000	-9.866667	108.000000	1023.000000	1023.000000	2046.000000
21.840000	-0.040763	-24.091024	-5.732240	-7.551638	-4.646973	-6.160173	0.000000	-10.000000	0.000000	-9.416667	104.666664	1023.000000	1023.000000	2046.000000
21.860001	-0.041089	-24.283802	-5.368613	-7.202815	-5.253254	-6.459119	0.000000	-10.000000	0.000000	-8.766666	101.500000	1023.000000	1023.000000	2046.000000
21.879999	-0.041884	-24.753168	-5.823132	-7.104621	-5.213920	-6.611495	0.000000	-10.000000	0.000000	-8.250000	98.500000	1023.000000	1023.000000	2046.000000
21.900000	-0.042191	-24.934896	-6.843215	-6.943094	-4.453938	-6.694648	0.000000	-10.000000	-0.008333	-7.650000	95.833336	1023.000000	1023.000000	2046.000000
21.920000	-0.042323	-25.012596	-6.787359	-6.673852	-4.934019	-6.617365	0.000000	-10.000000	-0.016667	-7.333333	93.166664	1023.000000	1023.000000	2046.000000
21.940001	-0.042265	-24.978682	-6.386483	-6.336370	-5.690022	-6.565806	0.000000	-10.000000	-0.016667	-7.183333	90.833336	1023.000000	1023.000000	2046.000000
21.959999	-0.041670	-24.626804	-5.844867	-5.966213	-6.034931	-6.780793	0.000000	-10.000000	-0.008333	-7.266667	88.333336	1023.000000	1023.000000	2046.000000
21.980000	-0.042215	-24.949356	-6.787531	-6.119843	-5.304406	-6.737576	0.000000	-10.000000	0.000000	-7.450000	86.000000	1023.000000	1023.000000	2046.000000
22.000000	-0.042162	-24.917824	-7.147337	-6.063782	-5.078966	-6.627739	0.000000	-10.000000	-0.008333	-7.483334	83.500000	1023.000000	1023.000000	2046.000000
22.020000	-0.042463	-25.095552	-6.735842	-5.915582	-5.864091	-6.580039	0.000000	-10.000000	-0.016667	-7.516667	81.000000	1023.000000	1023.000000	2046.000000
22.040001	-0.042241	-24.964394	-6.111770	-5.798404	-6.172223	-6.881997	0.000000	-10.000000	-0.016667	-7.583333	78.500000	1023.000000	1023.000000	2046.000000
22.059999	-0.043004	-25.415136	-6.815646	-6.167923	-5.479000	-6.952568	0.000000	-10.000000	-0.008333	-7.850000	76.000000	1023.000000	1023.000000	2046.000000
22.080000	-0.043238	-25.553724	-7.258563	-6.310219	-4.992999	-6.991943	0.000000	-10.000000	-0.016667	-8.100000	73.333336	1023.000000	1023.000000	2046.000000
22.100000	-0.043692	-25.821779	-6.802678	-6.426717	-5.828133	-6.764251	0.000000	-10.000000	-0.033333	-8.066667	69.833336	1023.000000	1023.000000	2046.000000
22.120001	-0.043549	-25.737745	-6.189812	-6.266223	-6.203789	-7.077920	0.000000	-10.000000	-0.050000	-7.850000	67.166664	1023.000000	1023.000000	2046.000000
22.139999	-0.044520	-26.311123	-6.783249	-6.618807	-5.775367	-7.133699	0.000000	-10.000000	-0.041667	-7.483334	64.500000	1023.000000	1023.000000	2046.000000
22.160000	-0.044553	-26.331091	-7.378423	-6.712335	-5.198724	-7.041608	0.000000	-10.000000	-0.025000	-7.200000	62.833332	1023.000000	1023.000000	2046.000000
22.180000	-0.045024	-26.609470	-6.947236	-6.836485	-6.048523	-6.777226	0.000000	-10.000000	-0.016667	-6.883334	60.166668	1023.000000	1023.000000	2046.000000
22.200001	-0.045052	-26.625515	-6.395607	-6.778540	-6.378288	-7.073081	0.000000	-10.000000	-0.008333	-6.533333	57.833332	1023.000000	1023.000000	2046.000000
22.219999	-0.046034	-27.206144	-7.265193	-7.197422	-5.637105	-7.106427	0.000000	-10.000000	-0.025000	-6.350000	55.500000	1023.000000	1023.000000	2046.000000
22.240000	-0.046344	-27.389223	-7.412439	-7.329360	-5.774966	-6.872459	0.000000	-10.000000	-0.033333	-6.016667	53.500000	1023.000000	1023.000000	2046.000000
22.260000	-0.046424	-27.436621	-6.799789	-7.288615	-6.418287	-6.929930	0.000000	-10.000000	-0.050000	-5.750000	51.500000	1023.000000	1023.000000	2046.000000
22.280001	-0.047161	-27.871969	-6.828801	-7.548632	-6.446236	-7.048301	0.000000	-10.000000	-0.041667	-5.366667	49.500000	1023.000000	1023.000000	2046.000000
22.299999	-0.047340	-27.978003	-7.706739	-7.636378	-5.550242	-7.084644	0.000000	-10.000000	-0.041667	-5.066667	47.833332	1023.000000	1023.000000	2046.000000
22.320000	-0.048055	-28.400654	-7.459042	-7.781200	-6.360090	-6.800322	0.000000	-10.000000	-0.033333	-4.833333	46.166668	1023.000000	1023.000000	2046.000000
22.340000	-0.047673	-28.174620	-6.950071	-7.587018	-6.634977	-7.002553	0.000000	-10.000000	-0.041667	-4.733334	44.666668	1023.000000	1023.000000	2046.000000
22.360001	-0.048223	-28.499668	-7.040537	-7.762606	-6.571495	-7.125030	0.000000	-10.000000	-0.041667	-4.816667	43.000000	1023.000000	1023.000000	2046.000000
22.379999	-0.048366	-28.584499	-7.874969	-7.902675	-5.694866	-7.111989	0.000000	-10.000000	-0.050000	-5.016667	41.333332	1023.000000	1023.000000	2046.000000
22.400000	-0.048624	-28.736917	-7.712504	-7.960168	-6.149768	-6.914476	0.000000	-10.000000	-0.050000	-5.200000	39.666668	1023.000000	1023.000000	2046.000000
22.420000	-0.048482	-28.653088	-7.285612	-7.948537	-6.639316	-6.779624	0.000000	-10.000000	-0.050000	-5.433333	38.000000	1023.000000	1023.000000	2046.000000
22.440001	-0.048220	-28.498230	-6.754179	-7.817790	-6.929983	-6.996279	0.000000	-10.000000	-0.050000	-5.683333	36.333332	1023.000000	1023.000000	2046.000000
22.459999	-0.048609	-28.728157	-7.694064	-7.877800	-5.958662	-7.197631	0.000000	-10.000000	-0.041667	-6.050000	34.500000	1023.000000	1023.000000	2046.000000
22.480000	-0.049413	-29.203341	-7.856292	-8.172103	-6.481912	-6.693034	0.000000	-10.000000	-0.025000	-6.516667	32.333332	1023.000000	1023.000000	2046.000000
22.500000	-0.049262	-29.113842	-7.228430	-7.946352	-7.010174	-6.928885	0.000000	-10.000000	-0.008333	-7.266667	30.000000	1023.000000	1023.000000	2046.000000
22.520000	-0.050431	-29.804583	-7.666395	-8.221558	-6.913713	-7.002916	0.000000	-10.000000	0.000000	-8.000000	27.500000	1023.000000	1023.000000	2046.000000
22.540001	-0.050674	-29.948200	-8.247844	-8.282464	-6.570149	-6.847744	0.000000	-10.000000	0.008333	-8.883333	24.833334	1023.000000	1023.000000	2046.000000
22.559999	-0.051059	-30.175817	-7.899553	-8.374168	-7.241846	-6.660251	0.000000	-10.000000	0.008333	-9.583334	22.000000	1023.000000	1023.000000	2046.000000
22.580000	-0.051094	-30.196356	-7.400856	-8.346094	-7.474955	-6.974452	0.000000	-10.000000	0.008333	-10.050000	18.666666	1023.000000	1023.000000	2046.000000
22.600000	-0.051969	-30.713461	-8.355732	-8.615319	-6.644431	-7.097979	0.000000	-10.000000	0.000000	-9.783334	15.333333	1023.000000	1023.000000	2046.000000
22.620001	-0.052711	-31.151968	-8.440797	-8.615846	-7.249689	-6.845636	0.000000	-10.000000	0.000000	-9.350000	13.000000	1023.000000	1023.000000	2046.000000
22.639999	-0.053056	-31.355824	-8.124804	-8.306941	-7.757343	-7.166735	0.000000	-10.000000	-0.016667	-7.733334	10.166667	1023.000000	1023.000000	2046.000000
22.660000	-0.054266	-32.071430	-8.585062	-8.275407	-7.742933	-7.468029	0.000000	-10.000000	-0.033333	-6.100000	7.666667	1023.000000	1023.000000	2046.000000
22.680000	-0.054248	-32.060772	-9.155739	-7.949883	-7.450227	-7.504924	0.000000	-10.000000	-0.050000	-4.250000	4.833333	1023.000000	1023.000000	2046.000000
22.700001	-0.053837	-31.817907	-8.698580	-7.708241	-8.148524	-7.262561	0.000000	-10.000000	-0.041667	-3.716667	3.333333	1023.000000	1023.000000	2046.000000
22.719999	-0.054096	-31.970699	-8.426749	-7.526059	-8.443414	-7.574477	0.000000	-10.000000	-0.041667	-3.750000	2.166667	1023.000000	1023.000000	2046.000000
22.740000	-0.054124	-31.987045	-9.346588	-7.366153	-7.556224	-7.718080	0.000000	-10.000000	-0.041667	-4.000000	1.000000	1023.000000	1023.000000	2046.000000
22.760000	-0.054089	-31.966702	-9.165402	-7.324686	-8.157532	-7.319082	0.000000	-10.000000	-0.050000	-4.050000	0.000000	1023.000000	1023.000000	2046.000000
22.780001	-0.053990	-31.908279	-8.653793	-7.137497	-8.436573	-7.680417	0.000000	-10.000000	-0.050000	-3.683333	-1.000000	1023.000000	1023.000000	2046.000000
22.799999	-0.054836	-32.407848	-9.463346	-7.303102	-7.798071	-7.843326	0.000000	-10.000000	-0.050000	-3.283333	-2.000000	1023.000000	1023.000000	2046.000000
22.820000	-0.054842	-32.411911	-9.439860	-7.378800	-7.952033	-7.641217	0.000000	-10.000000	-0.033333	-3.116667	-3.000000	1023.000000	1023.000000	2046.000000
22.840000	-0.054533	-32.228870	-8.923585	-7.466462	-8.240643	-7.598182	0.000000	-10.000000	-0.033333	-3.283333	-4.166667	1023.000000	1023.000000	2046.000000
22.860001	-0.055427	-32.757217	-8.833670	-7.723996	-8.347987	-7.851562	0.000000	-10.000000	-0.033333	-3.183333	-5.333333	1023.000000	1023.000000	2046.000000
22.879999	-0.055305	-32.685131	-9.418280	-7.740959	-7.607898	-7.917995	0.000000	-10.000000	-0.050000	-2.316667	-6.333333	1023.000000	1023.000000	2046.000000
22.900000	-0.055208	-32.628082	-9.083827	-7.944763	-8.082346	-7.517148	0.000000	-10.000000	-0.050000	-1.116667	-6.833333	1023.000000	1023.000000	2046.000000
22.920000	-0.054430	-32.168320	-8.439194	-7.770514	-8.237099	-7.721516	0.000000	-10.000000	-0.050000	-0.216667	-7.000000	1023.000000	1023.000000	2046.000000
22.940001	-0.055085	-32.555191	-8.849248	-8.067825	-7.863127	-7.774992	0.000000	-10.000000	-0.050000	0.000000	-7.000000	1023.000000	1023.000000	2046.000000
22.959999	-0.054951	-32.476326	-9.282821	-8.084983	-7.340239	-7.768283	0.000000	-10.000000	-0.050000	0.566667	-7.000000	1023.000000	1023.000000	2046.000000
22.980000	-0.054795	-32.383987	-8.908363	-8.297209	-7.855007	-7.323408	0.000000	-10.000000	-0.050000	1.183333	-7.000000	1023.000000	1023.000000	2046.000000
23.000000	-0.054410	-32.156269	-8.300609	-8.303769	-8.117132	-7.434760	0.000000	-10.000000	-0.066667	1.966667	-7.000000	1023.000000	1023.000000	2046.000000
23.020000	-0.055152	-32.594707	-8.882511	-8.559237	-7.621470	-7.531487	0.000000	-10.000000	-0.075000	2.350000	-7.000000	1023.000000	1023.000000	2046.000000
23.040001	-0.055160	-32.599293	-9.253193	-8.559752	-7.242098	-7.544252	0.000000	-10.000000	-0.091667	2.800000	-7.000000	1023.000000	1023.000000	2046.000000
23.059999	-0.055150	-32.593830	-9.009758	-8.762993	-7.714573	-7.106505	0.000000	-10.000000	-0.075000	3.000000	-7.000000	1023.000000	1023.000000	2046.000000
23.080000	-0.054402	-32.151821	-8.451609	-8.673120	-7.870425	-7.156666	0.000000	-10.000000	-0.075000	2.916667	-7.000000	1023.000000	1023.000000	2046.000000
23.100000	-0.055123	-32.577435	-8.818652	-8.833452	-7.592187	-7.333144	0.000000	-10.000000	-0.066667	2.533333	-7.000000	1023.000000	1023.000000	2046.000000
23.120001	-0.054944	-32.471806	-9.289644	-8.761565	-7.018270	-7.402326	0.000000	-10.000000	-0.083333	2.100000	-7.000000	1023.000000	1023.000000	2046.000000
23.139999	-0.054516	-32.218925	-8.951037	-8.937796	-7.447373	-6.882720	0.000000	-10.000000	-0.075000	1.800000	-7.000000	1023.000000	1023.000000	2046.000000
23.160000	-0.053637	-31.699709	-8.295173	-8.868449	-7.565091	-6.970996	0.000000	-10.000000	-0.075000	1.816667	-7.000000	1023.000000	1023.000000	2046.000000
23.180000	-0.053948	-31.883144	-8.822530	-8.968701	-6.929328	-7.162585	0.000000	-10.000000	-0.058333	2.133333	-7.000000	1023.000000	1023.000000	2046.000000
23.200001	-0.053167	-31.421770	-8.798229	-8.896274	-6.854707	-6.872560	0.000000	-10.000000	-0.075000	2.633333	-7.000000	1023.000000	1023.000000	2046.000000
23.219999	-0.051966	-30.711884	-8.256074	-8.889222	-6.930289	-6.636299	0.000000	-10.000000	-0.083333	3.200000	-7.000000	1023.000000	1023.000000	2046.000000
23.240000	-0.052167	-30.830685	-8.162410	-8.842806	-6.912846	-6.912623	0.000000	-10.000000	-0.091667	3.666667	-7.000000	1023.000000	1023.000000	2046.000000
23.260000	-0.052326	-30.924700	-8.890652	-8.996663	-6.211482	-6.825905	0.000000	-10.000000	-0.075000	4.016666	-7.000000	1023.000000	1023.000000	2046.000000
23.280001	-0.051399	-30.377089	-8.429655	-9.030188	-6.598372	-6.318875	0.000000	-10.000000	-0.075000	4.300000	-7.000000	1023.000000	1023.000000	2046.000000
23.299999	-0.050896	-30.079435	-7.905085	-8.958651	-6.876091	-6.339610	0.000000	-10.000000	-0.075000	4.666667	-7.000000	1023.000000	1023.000000	2046.000000
23.320000	-0.051410	-30.383329	-8.695171	-9.074668	-6.084982	-6.528508	0.000000	-10.000000	-0.083333	4.916667	-7.000000	1023.000000	1023.000000	2046.000000
23.340000	-0.050767	-30.003450	-8.672007	-9.115526	-5.996532	-6.219386	0.000000	-10.000000	-0.075000	5.033333	-7.000000	1023.000000	1023.000000	2046.000000
23.360001	-0.049594	-29.310320	-8.156005	-9.233832	-6.057627	-5.862856	0.000000	-10.000000	-0.083333	5.816667	-7.000000	1023.000000	1023.000000	2046.000000
23.379999	-0.049282	-29.125648	-7.795207	-9.243049	-6.115074	-5.972318	0.000000	-10.000000	-0.125000	7.316667	-7.000000	1023.000000	1023.000000	2046.000000
23.400000	-0.049112	-29.025351	-8.641529	-9.028963	-5.113859	-6.241001	0.000000	-10.000000	-0.158333	9.683333	-7.000000	1023.000000	1023.000000	2046.000000
23.420000	-0.048147	-28.454882	-8.476170	-8.887585	-5.388855	-5.702273	0.000000	-10.000000	-0.200000	12.016666	2.666667	1023.000000	1023.000000	2046.000000
23.440001	-0.046872	-27.701551	-7.918983	-8.483998	-5.591599	-5.706970	0.000000	-10.000000	-0.225000	14.283334	13.500000	1023.000000	1023.000000	2046.000000
23.459999	-0.046915	-27.727016	-8.614052	-8.194679	-4.939202	-5.979083	0.000000	-10.000000	-0.258333	15.966667	26.000000	1023.000000	1023.000000	2046.000000
23.480000	-0.045612	-26.956448	-8.703973	-7.864540	-4.672407	-5.715528	0.000000	-10.000000	-0.266667	16.466667	30.833334	1023.000000	1023.000000	2046.000000
23.500000	-0.043716	-25.836287	-8.288253	-7.693343	-4.755867	-5.098824	0.000000	-10.000000	-0.258333	16.350000	34.500000	1023.000000	1023.000000	2046.000000
23.520000	-0.042742	-25.260719	-7.747090	-7.413865	-5.005670	-5.094095	0.000000	-10.000000	-0.258333	16.049999	38.166668	1023.000000	1023.000000	2046.000000
23.540001	-0.042135	-24.901821	-8.520501	-7.083731	-3.963741	-5.333848	0.000000	-10.000000	-0.266667	16.200001	43.500000	1023.000000	1023.000000	2046.000000
23.559999	-0.040839	-24.136059	-8.244455	-7.040983	-4.130360	-4.720261	0.000000	-10.000000	-0.275000	16.516666	50.500000	1023.000000	1023.000000	2046.000000
23.580000	-0.039149	-23.137159	-7.594494	-6.948208	-4.145403	-4.449053	0.000000	-10.000000	-0.283333	16.799999	57.833332	1023.000000	1023.000000	2046.000000
23.600000	-0.039026	-23.064552	-7.525529	-7.004704	-3.954509	-4.579810	0.000000	-10.000000	-0.291667	17.033333	61.500000	1023.000000	1023.000000	2046.000000
23.620001	-0.038276	-22.620935	-7.902184	-6.914668	-3.101363	-4.702720	0.000000	-10.000000	-0.291667	17.300001	65.333336	1023.000000	1023.000000	2046.000000
23.639999	-0.037054	-21.898823	-7.407202	-7.158161	-3.258785	-4.074676	0.000000	-10.000000	-0.291667	17.750000	71.000000	1023.000000	1023.000000	2046.000000
23.660000	-0.035741	-21.122660	-6.597086	-6.993863	-3.420472	-4.111239	0.000000	-10.000000	-0.283333	18.333334	78.666664	1023.000000	1023.000000	2046.000000
23.680000	-0.036045	-21.302515	-7.025542	-7.026597	-2.851951	-4.398424	0.000000	-10.000000	-0.283333	18.816668	86.666664	1023.000000	1023.000000	2046.000000
23.700001	-0.034857	-20.600557	-7.119828	-6.925091	-2.361373	-4.194264	0.000000	-10.000000	-0.283333	18.933334	93.000000	1023.000000	1023.000000	2046.000000
23.719999	-0.033280	-19.668285	-6.496382	-7.101584	-2.465292	-3.605027	0.000000	-10.000000	-0.275000	18.483334	99.333336	1023.000000	1023.000000	2046.000000
23.740000	-0.032872	-19.427399	-5.930474	-7.121184	-2.745260	-3.630481	0.000000	-10.000000	-0.266667	17.983334	105.500000	1023.000000	1023.000000	2046.000000
23.760000	-0.032689	-19.319370	-6.608761	-7.056141	-1.756476	-3.897992	0.000000	-10.000000	-0.250000	17.600000	109.500000	1023.000000	1023.000000	2046.000000
23.780001	-0.031907	-18.857275	-6.231108	-7.329556	-2.014676	-3.281934	0.000000	-10.000000	-0.250000	17.116667	115.500000	1023.000000	1023.000000	2046.000000
23.799999	-0.030425	-17.981052	-5.397875	-7.336776	-2.183799	-3.062602	0.000000	-10.000000	-0.250000	16.516666	121.333336	1023.000000	1023.000000	2046.000000
23.820000	-0.030794	-18.199039	-5.598018	-7.373929	-1.895326	-3.331767	0.000000	-10.000000	-0.250000	16.033335	128.833328	1023.000000	1023.000000	2046.000000
23.840000	-0.029978	-17.717022	-5.950400	-7.281098	-1.125732	-3.359793	0.000000	-10.000000	-0.250000	16.083334	132.333328	1023.000000	1023.000000	2046.000000
23.860001	-0.028914	-17.088318	-5.557082	-7.516127	-1.311913	-2.703196	0.000000	-10.000000	-0.250000	16.383333	137.666672	1023.000000	1023.000000	2046.000000
23.879999	-0.027509	-16.257746	-4.732094	-7.407280	-1.509246	-2.609124	0.000000	-10.000000	-0.258333	16.350000	143.166672	1023.000000	1023.000000	2046.000000
23.900000	-0.027595	-16.308764	-5.083534	-7.434823	-1.074519	-2.715888	0.000000	-10.000000	-0.266667	16.316668	148.666672	1023.000000	1023.000000	2046.000000
23.920000	-0.026486	-15.653281	-5.303059	-7.335566	-0.379395	-2.635261	0.000000	-10.000000	-0.266667	16.516666	154.166672	1023.000000	1023.000000	2046.000000
23.940001	-0.025018	-14.785531	-4.828090	-7.547731	-0.546932	-1.862778	0.000000	-10.000000	-0.275000	17.166668	159.833328	1023.000000	1023.000000	2046.000000
23.959999	-0.023208	-13.715716	-3.945775	-7.360902	-0.702942	-1.706098	0.000000	-10.000000	-0.283333	17.816668	165.500000	1023.000000	1023.000000	2046.000000
23.980000	-0.022983	-13.582900	-4.301656	-7.271993	-0.186903	-1.822349	0.000000	-10.000000	-0.308333	18.100000	171.333328	1023.000000	1023.000000	2046.000000
24.000000	-0.021692	-12.819781	-4.431710	-7.041146	0.453907	-1.800832	0.000000	-10.000000	-0.316667	18.150002	175.166672	1023.000000	1023.000000	2046.000000
24.020000	-0.020675	-12.218940	-4.108761	-7.347246	0.238120	-1.001053	0.000000	-10.000000	-0.316667	18.550001	180.833328	1023.000000	1023.000000	2046.000000
24.040001	-0.018969	-11.210726	-3.295944	-7.243740	0.017960	-0.689003	0.000000	-10.000000	-0.316667	19.150000	184.833328	1023.000000	1023.000000	2046.000000
24.059999	-0.018722	-11.064462	-3.243846	-7.136158	0.031459	-0.715916	0.000000	-10.000000	-0.316667	19.816668	193.333328	1023.000000	1023.000000	2046.000000
24.080000	-0.018140	-10.720751	-3.891312	-6.950250	0.974242	-0.853431	0.000000	-10.000000	-0.316667	19.950001	202.166672	1023.000000	1023.000000	2046.000000
24.100000	-0.017070	-10.088241	-3.573042	-7.202579	0.835632	-0.148250	0.000000	-10.000000	-0.308333	19.833334	208.833328	1023.000000	1023.000000	2046.000000
24.120001	-0.015571	-9.202632	-2.760701	-7.044488	0.638541	-0.035984	0.000000	-10.000000	-0.291667	19.366667	213.166672	1023.000000	1023.000000	2046.000000
24.139999	-0.015602	-9.221073	-2.640445	-6.995021	0.590198	-0.175806	0.000000	-10.000000	-0.300000	19.266666	217.666672	1023.000000	1023.000000	2046.000000
24.160000	-0.015480	-9.148499	-3.444418	-6.789799	1.560299	-0.474582	0.000000	-10.000000	-0.300000	19.266666	224.166672	1023.000000	1023.000000	2046.000000
24.180000	-0.015011	-8.871709	-3.335128	-6.818274	1.318315	-0.036622	0.000000	-10.000000	-0.341667	20.183334	232.833328	1023.000000	1023.000000	2046.000000
24.200001	-0.013869	-8.196481	-2.719530	-6.495680	0.941825	0.076905	0.000000	-10.000000	-0.366667	21.200001	241.500000	1023.000000	1023.000000	2046.000000
24.219999	-0.013852	-8.186385	-2.725974	-6.103199	0.838524	-0.195736	0.000000	-10.000000	-0.400000	22.116667	248.166672	1023.000000	1023.000000	2046.000000
24.240000	-0.012704	-7.507790	-3.182700	-5.635204	1.663369	-0.353254	0.000000	-10.000000	-0.408333	22.366667	253.000000	1023.000000	1023.000000	2046.000000
24.260000	-0.011130	-6.577929	-2.758755	-5.634655	1.461618	0.353863	0.000000	-10.000000	-0.433333	22.533333	260.500000	1023.000000	1023.000000	2046.000000
24.280001	-0.009158	-5.412532	-1.795004	-5.155062	1.164402	0.373132	0.000000	-10.000000	-0.458333	22.850000	270.666656	1023.000000	1023.000000	2046.000000
24.299999	-0.009223	-5.451015	-2.304441	-4.916324	1.670937	0.098813	0.000000	-10.000000	-0.475000	23.200001	278.333344	1023.000000	1023.000000	2046.000000
24.320000	-0.007969	-4.709934	-2.586398	-4.715294	2.302804	0.288955	0.000000	-10.000000	-0.466667	23.583334	283.333344	1023.000000	1023.000000	2046.000000
24.340000	-0.006388	-3.775495	-2.027655	-4.722424	2.229898	0.744687	0.000000	-10.000000	-0.458333	23.933334	288.333344	1023.000000	1023.000000	2046.000000
24.360001	-0.006218	-3.674736	-1.497073	-4.540079	1.821723	0.540693	0.000000	-10.000000	-0.458333	24.350000	296.000000	1023.000000	1023.000000	2046.000000
24.379999	-0.005086	-3.005926	-2.038488	-4.350867	2.960848	0.422581	0.000000	-10.000000	-0.441667	24.266666	304.166656	1023.000000	1023.000000	2046.000000
24.400000	-0.003595	-2.124868	-1.530572	-4.620256	2.890246	1.135714	0.000000	-10.000000	-0.425000	23.800001	312.500000	1023.000000	1023.000000	2046.000000
24.420000	-0.002556	-1.510341	-0.458450	-4.383272	2.351445	0.979936	0.000000	-10.000000	-0.416667	23.950001	323.166656	1023.000000	1023.000000	2046.000000
24.440001	-0.002471	-1.460168	-1.160950	-4.282217	3.230368	0.752630	0.000000	-10.000000	-0.433333	24.366667	331.000000	1023.000000	1023.000000	2046.000000
24.459999	-0.000993	-0.586619	-1.043086	-4.316372	3.601574	1.171265	0.000000	-10.000000	-0.466667	24.966667	338.666656	1023.000000	1023.000000	2046.000000
24.480000	0.000908	0.536677	-0.424591	-4.334171	3.631454	1.663984	0.000000	-10.000000	-0.483333	25.183334	344.333344	1023.000000	1023.000000	2046.000000
24.500000	0.002502	1.478544	0.524710	-4.126702	3.389164	1.691372	0.000000	-10.000000	-0.516667	25.550001	352.666656	1023.000000	1023.000000	2046.000000
24.520000	0.002444	1.444399	0.171571	-4.180241	3.803313	1.649756	0.000000	-10.000000	-0.525000	26.066668	361.333344	1023.000000	1023.000000	2046.000000
24.540001	0.003507	2.072461	-0.067593	-4.171789	4.557393	1.754451	0.000000	-10.000000	-0.550000	26.533333	372.833344	1023.000000	1023.000000	2046.000000
24.559999	0.004849	2.865589	0.356534	-4.434177	4.511419	2.431813	0.000000	-10.000000	-0.558333	26.850000	381.666656	1023.000000	1023.000000	2046.000000
24.580000	0.006682	3.948993	1.361300	-4.200643	4.272321	2.516014	0.000000	-10.000000	-0.591667	27.316668	390.500000	1023.000000	1023.000000	2046.000000
24.600000	0.007130	4.213813	1.498504	-4.139366	4.337964	2.516711	0.000000	-10.000000	-0.600000	27.883333	396.500000	1023.000000	1023.000000	2046.000000
24.620001	0.007777	4.596347	0.860817	-4.038653	5.405208	2.368977	0.000000	-10.000000	-0.625000	28.616667	408.833344	1023.000000	1023.000000	2046.000000
24.639999	0.009385	5.546640	1.188735	-4.228750	5.568275	3.018381	0.000000	-10.000000	-0.633333	29.133335	418.166656	1023.000000	1023.000000	2046.000000
24.660000	0.011453	6.768790	2.048826	-4.131957	5.539135	3.312787	0.000000	-10.000000	-0.658333	29.216667	427.833344	1023.000000	1023.000000	2046.000000
24.680000	0.012198	7.209000	2.620349	-4.012568	5.308474	3.292745	0.000000	-10.000000	-0.666667	29.483334	434.500000	1023.000000	1023.000000	2046.000000
24.700001	0.013195	7.798305	2.016958	-3.907620	6.412467	3.276500	0.000000	-10.000000	-0.683333	29.633333	444.500000	1023.000000	1023.000000	2046.000000
24.719999	0.015145	8.950450	2.357285	-3.967114	6.725852	3.834427	0.000000	-10.000000	-0.691667	29.933334	454.500000	1023.000000	1023.000000	2046.000000
24.740000	0.017559	10.377388	3.177424	-3.866377	6.803164	4.263177	0.000000	-10.000000	-0.691667	30.233334	464.166656	1023.000000	1023.000000	2046.000000
24.760000	0.019425	11.480092	4.208426	-3.570289	6.519733	4.322221	0.000000	-10.000000	-0.691667	30.450001	474.166656	1023.000000	1023.000000	2046.000000
24.780001	0.020034	11.839974	3.698316	-3.475421	7.312734	4.304345	0.000000	-10.000000	-0.691667	30.683332	484.166656	1023.000000	1023.000000	2046.000000
24.799999	0.021134	12.490268	3.498451	-3.619205	7.908509	4.702513	0.000000	-10.000000	-0.700000	30.500000	494.500000	1023.000000	1023.000000	2046.000000
24.820000	0.023356	13.803263	3.989158	-3.502906	8.053430	5.263582	0.000000	-10.000000	-0.708333	30.533333	504.500000	1023.000000	1023.000000	2046.000000
24.840000	0.025649	15.158773	5.200485	-3.109715	7.699624	5.368381	0.000000	-10.000000	-0.716667	30.850000	514.666687	1023.000000	1023.000000	2046.000000
24.860001	0.025930	15.324857	5.034380	-3.074499	7.962442	5.402533	0.000000	-10.000000	-0.716667	31.183334	525.000000	1023.000000	1023.000000	2046.000000
24.879999	0.027319	16.145609	4.614811	-2.971979	8.964999	5.537778	0.000000	-10.000000	-0.708333	31.466667	535.333313	1023.000000	1023.000000	2046.000000
24.900000	0.028996	17.136467	4.992456	-3.163167	9.086830	6.220347	0.000000	-10.000000	-0.708333	31.483334	545.833313	1023.000000	1023.000000	2046.000000
24.920000	0.030812	18.209944	6.059077	-2.881607	8.789089	6.243384	0.000000	-10.000000	-0.725000	31.783335	556.166687	1023.000000	1023.000000	2046.000000
24.940001	0.030560	18.060989	5.931044	-2.816696	8.753159	6.193483	0.000000	-10.000000	-0.750000	32.133335	566.833313	1023.000000	1023.000000	2046.000000
24.959999	0.030899	18.261564	5.144644	-2.531630	9.565153	6.083397	0.000000	-10.000000	-0.766667	32.566669	577.500000	1023.000000	1023.000000	2046.000000
24.980000	0.032158	19.005285	5.438688	-2.481825	9.405160	6.643262	0.000000	-10.000000	-0.791667	33.000000	588.333313	1023.000000	1023.000000	2046.000000
25.000000	0.034080	20.141563	6.467158	-1.870631	8.982917	6.562119	0.000000	-10.000000	-0.808333	33.316669	599.333313	1023.000000	1023.000000	2046.000000
25.020000	0.034768	20.548159	6.480860	-1.564793	9.031384	6.600707	0.000000	-10.000000	-0.825000	33.750000	610.333313	1023.000000	1023.000000	2046.000000
25.040001	0.035937	21.239048	5.879043	-1.205673	9.963215	6.602462	0.000000	-10.000000	-0.850000	33.850002	621.666687	1023.000000	1023.000000	2046.000000
25.059999	0.037633	22.241129	6.186792	-1.156252	9.963458	7.247129	0.000000	-10.000000	-0.850000	34.166668	632.833313	1023.000000	1023.000000	2046.000000
25.080000	0.039828	23.538557	7.165240	-0.692232	9.741225	7.324324	0.000000	-10.000000	-0.850000	34.233334	644.166687	1023.000000	1023.000000	2046.000000
25.100000	0.040824	24.127272	7.625033	-0.450295	9.557723	7.394810	0.000000	-10.000000	-0.833333	34.400002	655.500000	1023.000000	1023.000000	2046.000000
25.120001	0.041231	24.367392	6.862180	-0.335807	10.442589	7.398431	0.000000	-10.000000	-0.841667	34.366669	667.000000	1023.000000	1023.000000	2046.000000
25.139999	0.042685	25.226957	7.073992	-0.379778	10.772581	7.760162	0.000000	-10.000000	-0.833333	34.383335	678.500000	1023.000000	1023.000000	2046.000000
25.160000	0.044485	26.290825	7.565732	-0.407073	10.893526	8.238641	0.000000	-10.000000	-0.800000	34.033333	690.000000	1023.000000	1023.000000	2046.000000
25.180000	0.046772	27.642052	8.768360	-0.049536	10.631129	8.292099	0.000000	-10.000000	-0.808333	33.733334	701.500000	1023.000000	1023.000000	2046.000000
25.200001	0.047932	28.327568	9.015643	0.060565	10.766530	8.484831	0.000000	-10.000000	-0.825000	33.566666	712.833313	1023.000000	1023.000000	2046.000000
25.219999	0.049095	29.015221	8.425276	0.223534	11.775197	8.591213	0.000000	-10.000000	-0.858333	34.166668	724.000000	1023.000000	1023.000000	2046.000000
25.240000	0.051225	30.274195	8.832484	0.214727	12.036431	9.190551	0.000000	-10.000000	-0.850000	34.566666	735.333313	1023.000000	1023.000000	2046.000000
25.260000	0.053819	31.806805	9.717000	0.425823	12.117312	9.546669	0.000000	-10.000000	-0.850000	35.000000	746.666687	1023.000000	1023.000000	2046.000000
25.280001	0.056083	33.144772	11.009694	0.676390	11.826747	9.631941	0.000000	-10.000000	-0.850000	35.049999	758.333313	1023.000000	1023.000000	2046.000000
25.299999	0.056952	33.658653	10.774336	0.603821	12.400912	9.879585	0.000000	-10.000000	-0.850000	35.083336	770.000000	1023.000000	1023.000000	2046.000000
25.320000	0.058386	34.505901	10.634129	0.629247	13.177683	10.064841	0.000000	-10.000000	-0.858333	35.016670	781.833313	1023.000000	1023.000000	2046.000000
25.340000	0.059994	35.456463	11.101551	0.530104	13.244504	10.580305	0.000000	-10.000000	-0.875000	35.083336	793.500000	1023.000000	1023.000000	2046.000000
25.360001	0.062359	36.854439	12.224237	0.738866	13.146980	10.744354	0.000000	-10.000000	-0.908333	35.516666	805.166687	1023.000000	1023.000000	2046.000000
25.379999	0.063465	37.508022	12.876606	0.797880	12.976596	10.856940	0.000000	-10.000000	-0.925000	35.816666	817.000000	1023.000000	1023.000000	2046.000000
25.400000	0.064325	38.016079	12.277717	0.802071	13.990405	10.945887	0.000000	-10.000000	-0.925000	35.833336	829.000000	1023.000000	1023.000000	2046.000000
25.420000	0.065721	38.840912	12.667397	0.726815	14.136238	11.310461	0.000000	-10.000000	-0.908333	35.600002	841.000000	1023.000000	1023.000000	2046.000000
25.440001	0.067779	40.057640	13.387539	0.878175	14.186112	11.605816	0.000000	-10.000000	-0.891667	35.450001	852.833313	1023.000000	1023.000000	2046.000000
25.459999	0.069964	41.348946	14.571564	1.208070	13.981877	11.587433	0.000000	-10.000000	-0.858333	35.133335	864.500000	1023.000000	1023.000000	2046.000000
25.480000	0.070972	41.944706	14.127089	1.185583	14.753071	11.878963	0.000000	-10.000000	-0.841667	35.033333	876.166687	1023.000000	1023.000000	2046.000000
25.500000	0.072896	43.081554	14.142488	1.412274	15.400272	12.126521	0.000000	-10.000000	-0.825000	34.783333	888.000000	1023.000000	1023.000000	2046.000000
25.520000	0.075034	44.345245	14.713072	1.462144	15.487780	12.682249	0.000000	-10.000000	-0.841667	34.783333	899.666687	1023.000000	1023.000000	2046.000000
25.540001	0.077561	45.838676	16.041401	1.857278	15.246576	12.693419	0.000000	-10.000000	-0.833333	34.600002	911.333313	1023.000000	1023.000000	2046.000000
25.559999	0.078476	46.379601	15.993075	1.838011	15.546308	13.002207	0.000000	-10.000000	-0.841667	34.516666	922.833313	1023.000000	1023.000000	2046.000000
25.580000	0.079759	47.137375	15.510685	2.071893	16.391401	13.163395	0.000000	-10.000000	-0.833333	34.566666	934.500000	1023.000000	1023.000000	2046.000000
25.600000	0.081369	48.088955	15.861282	2.261505	16.413431	13.552737	0.000000	-10.000000	-0.816667	34.583332	946.000000	1023.000000	1023.000000	2046.000000
25.620001	0.083254	49.203362	16.484571	2.413832	16.339035	13.965920	0.000000	-10.000000	-0.791667	34.299999	957.500000	1023.000000	1023.000000	2046.000000
25.639999	0.085455	50.503727	17.540964	2.799608	16.161083	14.002072	0.000000	-10.000000	-0.791667	33.700001	969.000000	1023.000000	1023.000000	2046.000000
25.660000	0.086201	50.944641	17.586456	2.750794	16.384336	14.223054	0.000000	-10.000000	-0.816667	33.316666	980.333313	1023.000000	1023.000000	2046.000000
25.680000	0.086534	51.141621	16.928865	2.710758	17.201574	14.300421	0.000000	-10.000000	-0.800000	32.900002	991.500000	1023.000000	1023.000000	2046.000000
25.700001	0.086469	51.103027	17.059258	2.699099	17.010946	14.333724	0.000000	-10.000000	-0.791667	32.633335	1002.500000	1023.000000	1023.000000	2046.000000
25.719999	0.086803	51.300667	17.341103	2.850849	16.700911	14.407804	0.000000	-10.000000	-0.750000	32.216667	1013.500000	1023.000000	1023.000000	2046.000000
25.740000	0.088133	52.086845	18.147640	3.396199	16.315897	14.227112	0.000000	-10.000000	-0.750000	31.733334	1024.333374	1023.000000	1023.000000	2046.000000
25.760000	0.089165	52.696415	18.459278	3.699425	16.255159	14.282555	0.000000	-10.000000	-0.708333	31.250000	1035.000000	1023.000000	1023.000000	2046.000000
25.780001	0.089578	52.940319	17.688103	3.905244	16.917570	14.429401	0.000000	-10.000000	-0.700000	30.716667	1045.333374	1023.000000	1023.000000	2046.000000
25.799999	0.090210	53.314003	17.582365	4.179809	17.034031	14.517797	0.000000	-10.000000	-0.675000	30.216667	1055.833374	1023.000000	1023.000000	2046.000000
25.820000	0.091117	53.850121	17.790890	4.483119	16.853064	14.723049	0.000000	-10.000000	-0.666667	29.700001	1066.166626	1023.000000	1023.000000	2046.000000
25.840000	0.092461	54.644581	18.296824	4.875283	16.630402	14.842075	0.000000	-10.000000	-0.641667	29.250000	1076.166626	1023.000000	1023.000000	2046.000000
25.860001	0.094030	55.571560	19.082302	5.268320	16.355068	14.865870	0.000000	-10.000000	-0.616667	28.900002	1085.833374	1023.000000	1023.000000	2046.000000
25.879999	0.094610	55.914715	18.852673	5.283818	16.651405	15.126817	0.000000	-10.000000	-0.566667	27.916668	1095.500000	1023.000000	1023.000000	2046.000000
25.900000	0.095014	56.153423	18.181499	5.345687	17.366436	15.259799	0.000000	-10.000000	-0.508333	26.533333	1105.166626	1023.000000	1023.000000	2046.000000
25.920000	0.095728	56.575237	18.320692	5.398329	17.487541	15.368676	0.000000	-10.000000	-0.441667	24.816668	1114.333374	1023.000000	1023.000000	2046.000000
25.940001	0.096406	56.975777	18.608561	5.412110	17.307272	15.647832	0.000000	-10.000000	-0.400000	23.450001	1122.833374	1023.000000	1023.000000	2046.000000
25.959999	0.098277	58.081921	19.432920	5.764329	17.130440	15.754231	0.000000	-10.000000	-0.366667	22.200001	1130.833374	1023.000000	1023.000000	2046.000000
25.980000	0.099380	58.733753	19.886112	5.982524	17.043564	15.821553	0.000000	-10.000000	-0.350000	21.299999	1138.333374	1023.000000	1023.000000	2046.000000
26.000000	0.100315	59.285969	19.035036	6.086470	18.113234	16.051229	0.000000	-10.000000	-0.325000	20.250000	1145.500000	1023.000000	1023.000000	2046.000000
26.020000	0.101165	59.788345	19.154343	6.226798	18.266947	16.140257	0.000000	-10.000000	-0.283333	19.166666	1152.500000	1023.000000	1023.000000	2046.000000
26.040001	0.102230	60.418179	19.710020	6.261473	18.055122	16.391562	0.000000	-10.000000	-0.233333	17.450001	1159.166626	1023.000000	1023.000000	2046.000000
26.059999	0.103569	61.209152	20.808147	6.453439	17.625364	16.322201	0.000000	-10.000000	-0.200000	16.033333	1165.333374	1023.000000	1023.000000	2046.000000
26.080000	0.103539	61.191833	20.045969	6.210268	18.396156	16.539438	0.000000	-10.000000	-0.183333	14.433333	1170.833374	1023.000000	1023.000000	2046.000000
26.100000	0.103497	61.166542	19.801567	6.212451	18.673874	16.478651	0.000000	-10.000000	-0.158333	12.983334	1176.000000	1023.000000	1023.000000	2046.000000
26.120001	0.103636	61.249104	20.127077	6.123323	18.330116	16.668589	0.000000	-10.000000	-0.108333	10.900001	1180.666626	1023.000000	1023.000000	2046.000000
26.139999	0.104695	61.874798	20.967020	6.308039	18.005087	16.594652	0.000000	-10.000000	-0.091667	8.766666	1184.666626	1023.000000	1023.000000	2046.000000
26.160000	0.104558	61.793491	20.919798	6.107463	18.092213	16.674019	0.000000	-10.000000	-0.091667	6.750000	1187.833374	1023.000000	1023.000000	2046.000000
26.180000	0.104135	61.543991	19.965319	6.009567	18.921989	16.647116	0.000000	-10.000000	-0.091667	4.666667	1190.333374	1023.000000	1023.000000	2046.000000
26.200001	0.103777	61.332211	20.147030	5.947289	18.604273	16.633617	0.000000	-10.000000	-0.058333	1.850000	1192.333374	1023.000000	1023.000000	2046.000000
26.219999	0.104263	61.619694	20.565123	5.978187	18.314003	16.762383	0.000000	-10.000000	-0.041667	-0.516667	1193.500000	1023.000000	1023.000000	2046.000000
26.240000	0.105541	62.374672	21.446501	6.173475	18.013884	16.740816	0.000000	-10.000000	-0.041667	-2.016667	1194.000000	1023.000000	1023.000000	2046.000000
26.260000	0.105164	62.151756	20.665134	6.006615	18.617029	16.862978	0.000000	-10.000000	-0.050000	-2.516667	1194.000000	1023.000000	1023.000000	2046.000000
26.280001	0.104850	61.966579	20.061110	6.075799	19.073927	16.755743	0.000000	-10.000000	-0.050000	-3.133333	1194.000000	1023.000000	1023.000000	2046.000000
26.299999	0.103825	61.360355	20.273787	5.900072	18.389175	16.797321	0.000000	-10.000000	-0.050000	-3.666667	1194.000000	1023.000000	1023.000000	2046.000000
26.320000	0.104373	61.684383	20.712511	6.015486	18.101006	16.855379	0.000000	-10.000000	-0.041667	-3.966667	1194.000000	1023.000000	1023.000000	2046.000000
26.340000	0.104954	62.027664	21.243399	6.159801	17.824293	16.800173	0.000000	-10.000000	-0.041667	-4.100000	1194.000000	1023.000000	1023.000000	2046.000000
26.360001	0.104659	61.853386	20.192541	6.108521	18.582058	16.970266	0.000000	-10.000000	-0.041667	-4.116667	1194.000000	1023.000000	1023.000000	2046.000000
26.379999	0.103924	61.419205	19.743345	6.193908	18.762257	16.719696	0.000000	-10.000000	-0.041667	-4.133334	1194.000000	1023.000000	1023.000000	2046.000000
26.400000	0.103145	60.958569	19.907118	6.053066	18.252886	16.745499	0.000000	-10.000000	-0.041667	-4.316667	1194.000000	1023.000000	1023.000000	2046.000000
26.420000	0.102955	60.846249	20.257872	6.021914	17.883001	16.683464	0.000000	-10.000000	-0.041667	-4.483334	1194.000000	1023.000000	1023.000000	2046.000000
26.440001	0.102664	60.674179	20.600285	6.013102	17.538725	16.522070	0.000000	-10.000000	-0.050000	-4.500000	1194.000000	1023.000000	1023.000000	2046.000000
26.459999	0.101374	59.911831	19.936485	5.836969	17.670650	16.467730	0.000000	-10.000000	-0.050000	-4.250000	1194.000000	1023.000000	1023.000000	2046.000000
26.480000	0.099623	58.877377	18.786921	5.869463	18.021360	16.199633	0.000000	-10.000000	-0.058333	-3.600000	1194.000000	1023.000000	1023.000000	2046.000000
26.500000	0.098394	58.150860	18.496815	6.085587	17.789352	15.779106	0.000000	-10.000000	-0.050000	-2.700000	1194.000000	1023.000000	1023.000000	2046.000000
26.520000	0.097517	57.632828	18.549210	6.186544	17.158068	15.739005	0.000000	-10.000000	-0.050000	-1.333333	1194.000000	1023.000000	1023.000000	2046.000000
26.540001	0.098066	57.956917	19.132673	6.596754	16.675997	15.551492	0.000000	-10.000000	-0.041667	-0.516667	1194.000000	1023.000000	1023.000000	2046.000000
26.559999	0.098293	58.091381	19.190910	6.694286	16.620966	15.585217	0.000000	-10.000000	-0.050000	-0.583333	1194.000000	1023.000000	1023.000000	2046.000000
26.580000	0.097389	57.556728	18.016363	6.762450	17.299955	15.477961	0.000000	-10.000000	-0.041667	-1.333333	1194.000000	1023.000000	1023.000000	2046.000000
26.600000	0.096526	57.047009	17.642094	6.933932	17.304335	15.166650	0.000000	-10.000000	-0.041667	-2.483333	1194.000000	1023.000000	1023.000000	2046.000000
26.620001	0.095627	56.515835	17.730940	6.865079	16.770998	15.148816	0.000000	-10.000000	-0.033333	-3.683333	1194.000000	1023.000000	1023.000000	2046.000000
26.639999	0.095689	56.552002	18.127182	7.039363	16.363464	15.021992	0.000000	-10.000000	-0.025000	-5.250000	1194.000000	1023.000000	1023.000000	2046.000000
26.660000	0.096456	57.005638	18.799513	6.973759	16.135597	15.096769	0.000000	-10.000000	-0.008333	-6.633333	1194.000000	1023.000000	1023.000000	2046.000000
26.680000	0.095995	56.732948	18.024397	6.694838	16.835968	15.177745	0.000000	-10.000000	0.000000	-7.766667	1194.000000	1023.000000	1023.000000	2046.000000
26.700001	0.095187	56.255367	17.355246	6.647565	17.283085	14.969472	0.000000	-10.000000	-0.008333	-8.633333	1194.000000	1023.000000	1023.000000	2046.000000
26.719999	0.094390	55.784485	17.554075	6.595504	16.733646	14.901260	0.000000	-10.000000	-0.008333	-9.033334	1194.000000	1023.000000	1023.000000	2046.000000
26.740000	0.094549	55.878208	17.878954	6.661990	16.391375	14.945890	0.000000	-10.000000	-0.008333	-8.950000	1194.000000	1023.000000	1023.000000	2046.000000
26.760000	0.095613	56.507477	18.438334	6.761422	16.282431	15.025292	0.000000	-10.000000	-0.016667	-8.400000	1190.333374	1023.000000	1023.000000	2046.000000
26.780001	0.095776	56.603367	18.288425	6.600695	16.588703	15.125543	0.000000	-10.000000	-0.016667	-8.050000	1182.500000	1023.000000	1023.000000	2046.000000
26.799999	0.095180	56.251541	17.332487	6.370324	17.392958	15.155771	0.000000	-10.000000	-0.025000	-7.716667	1173.666626	1023.000000	1023.000000	2046.000000
26.820000	0.094358	55.765789	17.292713	6.295818	17.233023	14.944234	0.000000	-10.000000	-0.008333	-7.516667	1167.833374	1023.000000	1023.000000	2046.000000
26.840000	0.093395	55.196312	17.460423	6.066222	16.688807	14.980861	0.000000	-10.000000	-0.016667	-7.583333	1165.166626	1023.000000	1023.000000	2046.000000
26.860001	0.093548	55.286942	17.988255	6.109870	16.262011	14.926805	0.000000	-10.000000	-0.016667	-7.966667	1162.666626	1023.000000	1023.000000	2046.000000
26.879999	0.093698	55.375504	18.316683	5.980225	16.113247	14.965347	0.000000	-10.000000	-0.016667	-8.866667	1159.833374	1023.000000	1023.000000	2046.000000
26.900000	0.092783	54.834858	17.245741	5.635501	16.934420	15.019197	0.000000	-10.000000	-0.008333	-9.900001	1157.000000	1023.000000	1023.000000	2046.000000
26.920000	0.091761	54.230927	16.770378	5.637227	17.107796	14.715525	0.000000	-10.000000	0.000000	-10.866667	1153.666626	1023.000000	1023.000000	2046.000000
26.940001	0.090458	53.460552	16.916906	5.473725	16.429968	14.639950	0.000000	-10.000000	0.008333	-11.533334	1150.000000	1023.000000	1023.000000	2046.000000
26.959999	0.090443	53.451859	17.418869	5.492135	15.932176	14.608680	0.000000	-10.000000	0.016667	-12.050000	1146.000000	1023.000000	1023.000000	2046.000000
26.980000	0.091182	53.888321	17.964722	5.419227	15.783608	14.720761	0.000000	-10.000000	0.025000	-12.750000	1142.000000	1023.000000	1023.000000	2046.000000
27.000000	0.090551	53.515461	17.076597	5.227750	16.456608	14.754507	0.000000	-10.000000	0.033333	-13.366667	1137.833374	1023.000000	1023.000000	2046.000000
27.020000	0.089691	53.007137	16.349579	5.258124	16.920547	14.478886	0.000000	-10.000000	0.041667	-13.900001	1133.500000	1023.000000	1023.000000	2046.000000
27.040001	0.088179	52.114075	16.520765	5.067638	16.130213	14.395459	0.000000	-10.000000	0.058333	-14.166667	1128.833374	1023.000000	1023.000000	2046.000000
27.059999	0.087278	51.581100	16.707445	5.118880	15.459902	14.294874	0.000000	-10.000000	0.075000	-14.516666	1124.000000	1023.000000	1023.000000	2046.000000
27.080000	0.087716	51.840332	17.169281	5.221070	15.186808	14.263172	0.000000	-10.000000	0.091667	-15.116667	1119.166626	1023.000000	1023.000000	2046.000000
27.100000	0.086924	51.372181	16.548643	5.077802	15.438727	14.307009	0.000000	-10.000000	0.116667	-16.016666	1114.000000	1023.000000	1023.000000	2046.000000
27.120001	0.085412	50.478527	15.356477	5.045921	16.054741	14.021386	0.000000	-10.000000	0.150000	-17.216667	1108.833374	1023.000000	1023.000000	2046.000000
27.139999	0.083623	49.421089	15.133982	5.018023	15.655965	13.613118	0.000000	-10.000000	0.191667	-18.500000	1103.000000	1023.000000	1023.000000	2046.000000
27.160000	0.081736	48.305771	15.079681	4.768616	14.983248	13.474226	0.000000	-10.000000	0.241667	-19.783333	1097.000000	1023.000000	1023.000000	2046.000000
27.180000	0.080410	47.522095	15.214866	4.700218	14.376111	13.230901	0.000000	-10.000000	0.283333	-21.000000	1090.333374	1023.000000	1023.000000	2046.000000
27.200001	0.079265	46.845753	15.377667	4.588434	13.898815	12.980835	0.000000	-10.000000	0.325000	-22.250000	1083.333374	1023.000000	1023.000000	2046.000000
27.219999	0.076633	45.290096	14.033725	4.313345	14.219410	12.723617	0.000000	-10.000000	0.341667	-23.366667	1075.833374	1023.000000	1023.000000	2046.000000
27.240000	0.074051	43.764027	12.911281	4.395839	14.373215	12.083692	0.000000	-10.000000	0.366667	-24.283333	1068.000000	1023.000000	1023.000000	2046.000000
27.260000	0.071329	42.155468	12.874052	4.434222	13.193192	11.654001	0.000000	-10.000000	0.400000	-24.766666	1060.000000	1023.000000	1023.000000	2046.000000
27.280001	0.070307	41.551250	13.263389	4.727067	12.365299	11.195498	0.000000	-10.000000	0.433333	-25.283333	1051.666626	1023.000000	1023.000000	2046.000000
27.299999	0.069062	40.815624	12.858123	4.702881	12.298643	10.955976	0.000000	-10.000000	0.458333	-26.083334	1043.166626	1023.000000	1023.000000	2046.000000
27.320000	0.067299	39.773865	11.507127	4.786460	12.890193	10.590086	0.000000	-10.000000	0.475000	-27.266666	1034.333374	1023.000000	1023.000000	2046.000000
27.340000	0.065296	38.589962	11.205147	4.866397	12.402164	10.116256	0.000000	-10.000000	0.491667	-28.200001	1025.333374	1023.000000	1023.000000	2046.000000
27.360001	0.063189	37.344460	11.134141	4.826546	11.578241	9.805533	0.000000	-10.000000	0.533333	-28.933334	1016.000000	1023.000000	1023.000000	2046.000000
27.379999	0.062453	36.909897	11.397551	4.941055	11.030432	9.540860	0.000000	-10.000000	0.566667	-29.333334	1006.333313	1023.000000	1023.000000	2046.000000
27.400000	0.061734	36.484894	11.535547	4.851476	10.780139	9.317731	0.000000	-10.000000	0.616667	-29.800001	996.500000	1023.000000	1023.000000	2046.000000
27.420000	0.060198	35.576740	10.604702	4.480695	11.270235	9.221107	0.000000	-10.000000	0.616667	-30.100000	986.500000	1023.000000	1023.000000	2046.000000
27.440001	0.058389	34.507999	9.798295	4.256456	11.613995	8.839254	0.000000	-10.000000	0.625000	-30.500000	976.500000	1023.000000	1023.000000	2046.000000
27.459999	0.056376	33.318481	9.802313	4.025031	10.997858	8.493280	0.000000	-10.000000	0.616667	-30.716667	966.333313	1023.000000	1023.000000	2046.000000
27.480000	0.054495	32.206280	9.710099	3.896888	10.343705	8.255589	0.000000	-10.000000	0.625000	-30.750000	956.000000	1023.000000	1023.000000	2046.000000
27.500000	0.054075	31.958052	10.024195	3.900847	9.907232	8.125777	0.000000	-10.000000	0.616667	-30.516666	945.666687	1023.000000	1023.000000	2046.000000
27.520000	0.053365	31.538853	10.125182	3.723386	9.713377	7.976907	0.000000	-10.000000	0.608333	-30.083334	935.500000	1023.000000	1023.000000	2046.000000
27.540001	0.051702	30.556124	8.962132	3.364707	10.398504	7.830780	0.000000	-10.000000	0.600000	-29.500000	925.500000	1023.000000	1023.000000	2046.000000
27.559999	0.049912	29.498026	8.326502	3.141425	10.549784	7.480315	0.000000	-10.000000	0.591667	-29.133333	915.666687	1023.000000	1023.000000	2046.000000
27.580000	0.047808	28.254805	8.360584	2.849568	9.781522	7.263131	0.000000	-10.000000	0.591667	-29.016666	906.000000	1023.000000	1023.000000	2046.000000
27.600000	0.046153	27.276320	8.491628	2.717935	9.010321	7.056437	0.000000	-10.000000	0.600000	-29.283335	896.333313	1023.000000	1023.000000	2046.000000
27.620001	0.045571	26.932549	8.948688	2.646138	8.504237	6.833486	0.000000	-10.000000	0.608333	-29.366667	886.500000	1023.000000	1023.000000	2046.000000
27.639999	0.044020	26.015553	8.306827	2.298349	8.692210	6.718167	0.000000	-10.000000	0.625000	-29.700001	876.500000	1023.000000	1023.000000	2046.000000
27.660000	0.042277	24.985617	7.219160	2.052100	9.206989	6.507367	0.000000	-10.000000	0.633333	-30.166668	866.500000	1023.000000	1023.000000	2046.000000
27.680000	0.040413	23.884027	6.995217	1.920926	8.796778	6.171107	0.000000	-10.000000	0.666667	-30.833334	856.500000	1023.000000	1023.000000	2046.000000
27.700001	0.038398	22.693419	6.969564	1.719527	7.964679	6.039650	0.000000	-10.000000	0.683333	-31.383333	846.333313	1023.000000	1023.000000	2046.000000
27.719999	0.037721	22.293234	7.313547	1.719007	7.445708	5.814972	0.000000	-10.000000	0.683333	-31.350000	836.000000	1023.000000	1023.000000	2046.000000
27.740000	0.037184	21.975788	7.546731	1.527392	7.203952	5.697714	0.000000	-10.000000	0.683333	-31.433334	825.500000	1023.000000	1023.000000	2046.000000
27.760000	0.035576	21.025309	6.326322	1.116712	8.022624	5.559650	0.000000	-10.000000	0.658333	-30.950001	815.000000	1023.000000	1023.000000	2046.000000
27.780001	0.034119	20.164072	6.018292	1.023941	7.839776	5.282063	0.000000	-10.000000	0.641667	-30.883333	804.666687	1023.000000	1023.000000	2046.000000
27.799999	0.032617	19.276608	6.232219	0.924957	6.949596	5.169836	0.000000	-10.000000	0.625000	-30.416668	794.500000	1023.000000	1023.000000	2046.000000
27.820000	0.032635	19.287081	6.836159	0.995582	6.446223	5.009117	0.000000	-10.000000	0.625000	-30.483334	784.500000	1023.000000	1023.000000	2046.000000
27.840000	0.031280	18.486345	5.731838	0.618604	7.187934	4.947968	0.000000	-10.000000	0.641667	-30.433334	774.166687	1023.000000	1023.000000	2046.000000
27.860001	0.029981	17.718733	5.229805	0.578831	7.163631	4.746465	0.000000	-10.000000	0.625000	-30.400000	763.833313	1023.000000	1023.000000	2046.000000
27.879999	0.028535	16.864416	5.477564	0.599286	6.124534	4.663032	0.000000	-10.000000	0.608333	-29.983334	753.500000	1023.000000	1023.000000	2046.000000
27.900000	0.027807	16.434118	5.882929	0.558354	5.519013	4.473823	0.000000	-10.000000	0.591667	-29.600000	743.500000	1023.000000	1023.000000	2046.000000
27.920000	0.026100	15.425080	4.629234	0.300469	6.148685	4.346693	0.000000	-10.000000	0.583333	-29.183334	733.833313	1023.000000	1023.000000	2046.000000
27.940001	0.024615	14.547641	4.075949	0.284357	6.131612	4.055723	0.000000	-10.000000	0.591667	-29.016666	724.166687	1023.000000	1023.000000	2046.000000
27.959999	0.022893	13.529856	4.043657	0.309231	5.238731	3.938236	0.000000	-10.000000	0.583333	-28.816668	714.500000	1023.000000	1023.000000	2046.000000
27.980000	0.022078	13.048202	4.468341	0.447432	4.530107	3.602322	0.000000	-10.000000	0.583333	-28.766666	704.833313	1023.000000	1023.000000	2046.000000
28.000000	0.020687	12.226180	4.038971	0.110958	4.624084	3.452167	0.000000	-10.000000	0.583333	-28.733334	695.166687	1023.000000	1023.000000	2046.000000
28.020000	0.019096	11.285506	3.042183	-0.185505	5.263572	3.165256	0.000000	-10.000000	0.583333	-28.950001	685.666687	1023.000000	1023.000000	2046.000000
28.040001	0.017025	10.061887	2.999921	-0.414280	4.489694	2.986552	0.000000	-10.000000	0.583333	-29.133333	676.000000	1023.000000	1023.000000	2046.000000
28.059999	0.015834	9.358055	3.168182	-0.290460	3.733551	2.746783	0.000000	-10.000000	0.558333	-28.966667	666.333313	1023.000000	1023.000000	2046.000000
28.080000	0.015118	8.934873	3.386509	-0.244201	3.250433	2.542132	0.000000	-10.000000	0.516667	-28.083334	656.666687	1023.000000	1023.000000	2046.000000
28.100000	0.013426	7.934998	2.077473	-0.298480	3.920751	2.235254	0.000000	-10.000000	0.475000	-26.816668	641.500000	1023.000000	1023.000000	2046.000000
28.120001	0.012064	7.130047	1.616640	-0.147814	3.775730	1.885491	0.000000	-10.000000	0.450000	-25.950001	629.666687	1023.000000	1023.000000	2046.000000
28.139999	0.010672	6.307041	1.784626	-0.039273	2.806740	1.754948	0.000000	-10.000000	0.450000	-25.550001	621.000000	1023.000000	1023.000000	2046.000000
28.160000	0.010743	6.348917	2.319020	0.314899	2.240684	1.474315	0.000000	-10.000000	0.450000	-25.533335	618.000000	1023.000000	1023.000000	2046.000000
28.180000	0.010035	5.930847	2.018164	0.241885	2.352321	1.318478	0.000000	-10.000000	0.450000	-25.383333	612.333313	1023.000000	1023.000000	2046.000000
28.200001	0.008992	5.314386	0.846994	0.208128	3.197426	1.061837	0.000000	-10.000000	0.450000	-25.383333	603.666687	1023.000000	1023.000000	2046.000000
28.219999	0.007904	4.671436	0.892828	0.138442	2.648028	0.992139	0.000000	-10.000000	0.450000	-25.450001	595.333313	1023.000000	1023.000000	2046.000000
28.240000	0.006899	4.077054	1.088913	0.166074	1.950523	0.871544	0.000000	-10.000000	0.450000	-25.616667	586.666687	1023.000000	1023.000000	2046.000000
28.260000	0.006873	4.062209	1.664822	0.175531	1.560521	0.661334	0.000000	-10.000000	0.450000	-25.333334	578.333313	1023.000000	1023.000000	2046.000000
28.280001	0.005508	3.255022	0.710208	-0.271949	2.339019	0.477744	0.000000	-10.000000	0.441667	-25.166668	569.833313	1023.000000	1023.000000	2046.000000
28.299999	0.004533	2.678879	0.407037	-0.483617	2.372016	0.383443	0.000000	-10.000000	0.441667	-25.150002	561.500000	1023.000000	1023.000000	2046.000000
28.320000	0.003475	2.053489	0.746243	-0.607312	1.541992	0.372565	0.000000	-10.000000	0.441667	-25.350000	553.000000	1023.000000	1023.000000	2046.000000
28.340000	0.003151	1.862001	1.244128	-0.691111	1.190019	0.118965	0.000000	-10.000000	0.425000	-24.966667	544.500000	1023.000000	1023.000000	2046.000000
28.360001	0.001945	1.149284	-0.000992	-1.017395	2.238732	-0.071062	0.000000	-10.000000	0.383333	-24.133335	536.166687	1023.000000	1023.000000	2046.000000
28.379999	0.000618	0.365010	0.085272	-1.215265	1.496878	-0.001874	0.000000	-10.000000	0.341667	-23.066668	528.166687	1023.000000	1023.000000	2046.000000
28.400000	-0.000054	-0.032055	0.636337	-1.245460	0.876165	-0.299097	0.000000	-10.000000	0.325000	-22.500000	520.500000	1023.000000	1023.000000	2046.000000
28.420000	-0.001267	-0.748775	0.152516	-1.685890	1.216590	-0.431991	0.000000	-10.000000	0.325000	-22.266666	513.000000	1023.000000	1023.000000	2046.000000
28.440001	-0.002353	-1.390428	-0.532240	-1.876292	1.517070	-0.498965	0.000000	-10.000000	0.316667	-22.466667	505.500000	1023.000000	1023.000000	2046.000000
28.459999	-0.003830	-2.263404	-0.254331	-2.127124	0.545403	-0.427352	0.000000	-10.000000	0.308333	-22.200001	498.000000	1023.000000	1023.000000	2046.000000
28.480000	-0.004180	-2.470313	0.313601	-2.174036	0.029280	-0.639157	0.000000	-10.000000	0.300000	-21.966667	490.500000	1023.000000	1023.000000	2046.000000
28.500000	-0.005641	-3.333634	-0.676225	-2.560400	0.740341	-0.837351	0.000000	-10.000000	0.300000	-21.516666	483.166656	1023.000000	1023.000000	2046.000000
28.520000	-0.006675	-3.945100	-1.018790	-2.702387	0.553736	-0.777660	0.000000	-10.000000	0.291667	-21.666666	476.000000	1023.000000	1023.000000	2046.000000
28.540001	-0.007488	-4.425645	-0.683941	-2.679932	-0.169884	-0.891888	0.000000	-10.000000	0.291667	-21.616667	468.833344	1023.000000	1023.000000	2046.000000
28.559999	-0.007999	-4.727563	-0.376258	-2.828453	-0.446667	-1.076186	0.000000	-10.000000	0.283333	-21.466667	461.666656	1023.000000	1023.000000	2046.000000
28.580000	-0.009195	-5.434175	-1.540547	-3.084836	0.499442	-1.308235	0.000000	-10.000000	0.258333	-20.916666	454.500000	1023.000000	1023.000000	2046.000000
28.600000	-0.010162	-6.005826	-1.423477	-3.248571	-0.213762	-1.120016	0.000000	-10.000000	0.225000	-20.200001	447.500000	1023.000000	1023.000000	2046.000000
28.620001	-0.010550	-6.235186	-0.798622	-3.169697	-0.802470	-1.464397	0.000000	-10.000000	0.191667	-19.800001	440.666656	1023.000000	1023.000000	2046.000000
28.639999	-0.011598	-6.854336	-1.499111	-3.566148	-0.201054	-1.588023	0.000000	-10.000000	0.191667	-19.383333	434.000000	1023.000000	1023.000000	2046.000000
28.660000	-0.012010	-7.097638	-1.675826	-3.593390	-0.415815	-1.412606	0.000000	-10.000000	0.175000	-19.050001	427.666656	1023.000000	1023.000000	2046.000000
28.680000	-0.012444	-7.354288	-1.158966	-3.576206	-1.046638	-1.572479	0.000000	-10.000000	0.166667	-18.316668	421.500000	1023.000000	1023.000000	2046.000000
28.700001	-0.013089	-7.735642	-1.255717	-3.796540	-0.948391	-1.734993	0.000000	-10.000000	0.150000	-17.583334	415.500000	1023.000000	1023.000000	2046.000000
28.719999	-0.013595	-8.034772	-2.120784	-3.847805	-0.192095	-1.874088	0.000000	-10.000000	0.150000	-16.900000	409.500000	1023.000000	1023.000000	2046.000000
28.740000	-0.014413	-8.518106	-1.949843	-3.987565	-0.908373	-1.672325	0.000000	-10.000000	0.150000	-16.299999	403.666656	1023.000000	1023.000000	2046.000000
28.760000	-0.014519	-8.580760	-1.487201	-3.919926	-1.396854	-1.776779	0.000000	-10.000000	0.133333	-15.633334	398.166656	1023.000000	1023.000000	2046.000000
28.780001	-0.014539	-8.592256	-1.179016	-4.016352	-1.529896	-1.866992	0.000000	-10.000000	0.100000	-15.000000	393.000000	1023.000000	1023.000000	2046.000000
28.799999	-0.015463	-9.138472	-2.157375	-4.193294	-0.679587	-2.108216	0.000000	-10.000000	0.066667	-14.283334	388.000000	1023.000000	1023.000000	2046.000000
28.820000	-0.015792	-9.332994	-2.249007	-4.222767	-0.796295	-2.064924	0.000000	-10.000000	0.050000	-13.866667	383.166656	1023.000000	1023.000000	2046.000000
28.840000	-0.016384	-9.683205	-2.102866	-4.286851	-1.349794	-1.943693	0.000000	-10.000000	0.050000	-13.483334	378.500000	1023.000000	1023.000000	2046.000000
28.860001	-0.015796	-9.335287	-1.533105	-4.135717	-1.642767	-2.023697	0.000000	-10.000000	0.050000	-13.266667	374.000000	1023.000000	1023.000000	2046.000000
28.879999	-0.016050	-9.485788	-1.575209	-4.271604	-1.548415	-2.090561	0.000000	-10.000000	0.033333	-12.616667	369.500000	1023.000000	1023.000000	2046.000000
28.900000	-0.017251	-10.195177	-2.611842	-4.441967	-0.885178	-2.256190	0.000000	-10.000000	0.016667	-11.966667	365.166656	1023.000000	1023.000000	2046.000000
28.920000	-0.017685	-10.451916	-2.506640	-4.426737	-1.328629	-2.189909	0.000000	-10.000000	0.000000	-11.116667	361.166656	1023.000000	1023.000000	2046.000000
28.940001	-0.018287	-10.807757	-2.393856	-4.406750	-1.828411	-2.178741	0.000000	-10.000000	0.000000	-10.566667	357.500000	1023.000000	1023.000000	2046.000000
28.959999	-0.018035	-10.658659	-1.834314	-4.308123	-2.248307	-2.267915	0.000000	-10.000000	0.000000	-9.916667	354.166656	1023.000000	1023.000000	2046.000000
28.980000	-0.019191	-11.341680	-2.589732	-4.509888	-1.702561	-2.539499	0.000000	-10.000000	0.000000	-9.616667	350.833344	1023.000000	1023.000000	2046.000000
29.000000	-0.019868	-11.741784	-3.072656	-4.562996	-1.431221	-2.674911	0.000000	-10.000000	0.008333	-9.600000	347.666656	1023.000000	1023.000000	2046.000000
29.020000	-0.020731	-12.252163	-2.884252	-4.819075	-2.084661	-2.464175	0.000000	-10.000000	0.008333	-9.850000	344.333344	1023.000000	1023.000000	2046.000000
29.040001	-0.021066	-12.449756	-2.273124	-4.839092	-2.609312	-2.728229	0.000000	-10.000000	0.008333	-9.900001	341.166656	1023.000000	1023.000000	2046.000000
29.059999	-0.022534	-13.317309	-3.230594	-4.952765	-2.088127	-3.045823	0.000000	-10.000000	0.000000	-9.216667	337.833344	1023.000000	1023.000000	2046.000000
29.080000	-0.023240	-13.734984	-3.838102	-4.726198	-1.988874	-3.181811	0.000000	-10.000000	-0.016667	-7.766667	334.666656	1023.000000	1023.000000	2046.000000
29.100000	-0.023745	-14.033433	-3.719904	-4.534204	-2.753863	-3.025461	0.000000	-10.000000	-0.033333	-6.066667	331.833344	1023.000000	1023.000000	2046.000000
29.120001	-0.023742	-14.031551	-3.194211	-4.228282	-3.277287	-3.331770	0.000000	-10.000000	-0.041667	-4.716667	329.833344	1023.000000	1023.000000	2046.000000
29.139999	-0.024295	-14.358332	-4.206117	-4.054066	-2.465392	-3.632756	0.000000	-10.000000	-0.033333	-4.550000	328.333344	1023.000000	1023.000000	2046.000000
29.160000	-0.024175	-14.287566	-4.238586	-3.817490	-2.812445	-3.419045	0.000000	-10.000000	-0.033333	-5.300000	327.000000	1023.000000	1023.000000	2046.000000
29.180000	-0.024071	-14.226080	-4.005014	-3.592958	-3.234275	-3.393832	0.000000	-10.000000	-0.025000	-6.450000	325.166656	1023.000000	1023.000000	2046.000000
29.200001	-0.023509	-13.893901	-3.458038	-3.377352	-3.496684	-3.561828	0.000000	-10.000000	-0.016667	-7.183333	323.000000	1023.000000	1023.000000	2046.000000
29.219999	-0.024156	-14.276488	-4.367931	-3.391378	-2.651662	-3.865517	0.000000	-10.000000	-0.016667	-7.316667	320.500000	1023.000000	1023.000000	2046.000000
29.240000	-0.024265	-14.340540	-4.459076	-3.333138	-2.785461	-3.762866	0.000000	-10.000000	-0.025000	-7.150000	318.000000	1023.000000	1023.000000	2046.000000
29.260000	-0.024261	-14.338543	-4.164025	-3.424886	-3.179439	-3.570192	0.000000	-10.000000	-0.050000	-6.866667	315.666656	1023.000000	1023.000000	2046.000000
29.280001	-0.023912	-14.131712	-3.457111	-3.467710	-3.502585	-3.704305	0.000000	-10.000000	-0.041667	-6.766666	313.500000	1023.000000	1023.000000	2046.000000
29.299999	-0.024675	-14.583022	-4.114991	-3.646064	-2.798339	-4.023629	0.000000	-10.000000	-0.050000	-6.816667	311.166656	1023.000000	1023.000000	2046.000000
29.320000	-0.024800	-14.656750	-4.427620	-3.660471	-2.454776	-4.113882	0.000000	-10.000000	-0.041667	-6.600000	308.833344	1023.000000	1023.000000	2046.000000
29.340000	-0.025242	-14.917974	-4.215734	-3.885551	-3.047310	-3.769378	0.000000	-10.000000	-0.050000	-5.983334	306.500000	1023.000000	1023.000000	2046.000000
29.360001	-0.024907	-14.719788	-3.644884	-3.895808	-3.370625	-3.808471	0.000000	-10.000000	-0.050000	-4.916667	304.500000	1023.000000	1023.000000	2046.000000
29.379999	-0.025278	-14.939461	-3.540215	-4.058114	-3.327054	-4.014079	0.000000	-10.000000	-0.050000	-3.866667	302.833344	1023.000000	1023.000000	2046.000000
29.400000	-0.025837	-15.269395	-4.333383	-4.168875	-2.481690	-4.285447	0.000000	-10.000000	-0.050000	-3.166667	301.500000	1023.000000	1023.000000	2046.000000
29.420000	-0.026131	-15.443378	-4.148881	-4.407231	-2.990339	-3.896927	0.000000	-10.000000	-0.050000	-2.983333	300.500000	1023.000000	1023.000000	2046.000000
29.440001	-0.026201	-15.484578	-3.706867	-4.555251	-3.391000	-3.831460	0.000000	-10.000000	-0.050000	-3.150000	299.500000	1023.000000	1023.000000	2046.000000
29.459999	-0.026657	-15.754045	-3.434536	-4.726527	-3.585264	-4.007718	0.000000	-10.000000	-0.050000	-3.233333	298.500000	1023.000000	1023.000000	2046.000000
29.480000	-0.027294	-16.130787	-4.309833	-4.792388	-2.722526	-4.306040	0.000000	-10.000000	-0.050000	-3.116667	297.500000	1023.000000	1023.000000	2046.000000
29.500000	-0.027610	-16.317547	-4.247298	-4.918312	-3.008761	-4.143176	0.000000	-10.000000	-0.050000	-2.983333	296.500000	1023.000000	1023.000000	2046.000000
29.520000	-0.027813	-16.437677	-4.046914	-5.118108	-3.426308	-3.846348	0.000000	-10.000000	-0.050000	-2.966667	295.500000	1023.000000	1023.000000	2046.000000
29.540001	-0.027835	-16.450218	-3.516035	-5.141089	-3.800963	-3.992132	0.000000	-10.000000	-0.050000	-3.116667	294.500000	1023.000000	1023.000000	2046.000000
29.559999	-0.028600	-16.902504	-4.361147	-5.188939	-2.996925	-4.355492	0.000000	-10.000000	-0.050000	-3.383333	293.333344	1023.000000	1023.000000	2046.000000
29.580000	-0.028541	-16.867960	-4.343267	-5.224710	-3.298770	-4.001213	0.000000	-10.000000	-0.050000	-3.716667	292.166656	1023.000000	1023.000000	2046.000000
29.600000	-0.028413	-16.792091	-3.822905	-5.275060	-3.701837	-3.992290	0.000000	-10.000000	-0.050000	-4.066667	290.833344	1023.000000	1023.000000	2046.000000
29.620001	-0.029157	-17.231752	-3.941905	-5.452888	-3.592557	-4.244401	0.000000	-10.000000	-0.050000	-4.300000	289.500000	1023.000000	1023.000000	2046.000000
29.639999	-0.029021	-17.151520	-4.478282	-5.328079	-3.013110	-4.332049	0.000000	-10.000000	-0.050000	-4.316667	288.000000	1023.000000	1023.000000	2046.000000
29.660000	-0.028953	-17.111181	-4.137638	-5.554367	-3.478417	-3.940758	0.000000	-10.000000	-0.050000	-4.200000	286.666656	1023.000000	1023.000000	2046.000000
29.680000	-0.029114	-17.206432	-3.606215	-5.608926	-3.881153	-4.110138	0.000000	-10.000000	-0.050000	-4.150000	285.166656	1023.000000	1023.000000	2046.000000
29.700001	-0.029578	-17.480619	-4.494727	-5.499678	-2.947581	-4.538633	0.000000	-10.000000	-0.050000	-4.216667	283.833344	1023.000000	1023.000000	2046.000000
29.719999	-0.029430	-17.392859	-4.331678	-5.661823	-3.336298	-4.063058	0.000000	-10.000000	-0.050000	-4.333333	282.333344	1023.000000	1023.000000	2046.000000
29.740000	-0.029161	-17.234259	-3.827376	-5.694950	-3.697534	-4.014399	0.000000	-10.000000	-0.050000	-4.366667	281.000000	1023.000000	1023.000000	2046.000000
29.760000	-0.029755	-17.585079	-3.795777	-5.749358	-3.750971	-4.288974	0.000000	-10.000000	-0.050000	-4.366667	279.500000	1023.000000	1023.000000	2046.000000
29.780001	-0.029928	-17.687519	-4.504128	-5.620666	-2.999603	-4.563121	0.000000	-10.000000	-0.050000	-4.550000	278.000000	1023.000000	1023.000000	2046.000000
29.799999	-0.029907	-17.675325	-4.306976	-5.849950	-3.485034	-4.033366	0.000000	-10.000000	-0.050000	-4.983334	276.333344	1023.000000	1023.000000	2046.000000
29.820000	-0.029813	-17.619614	-3.697866	-5.816981	-3.926892	-4.177875	0.000000	-10.000000	-0.041667	-5.700000	274.500000	1023.000000	1023.000000	2046.000000
29.840000	-0.030694	-18.139992	-4.308451	-5.868761	-3.359209	-4.603571	0.000000	-10.000000	-0.033333	-6.450000	272.500000	1023.000000	1023.000000	2046.000000
29.860001	-0.030506	-18.029196	-4.432811	-5.897160	-3.344427	-4.354797	0.000000	-10.000000	-0.025000	-7.266667	270.500000	1023.000000	1023.000000	2046.000000
29.879999	-0.030394	-17.962620	-4.094455	-5.975141	-3.688804	-4.204221	0.000000	-10.000000	-0.016667	-8.083334	268.166656	1023.000000	1023.000000	2046.000000
29.900000	-0.030339	-17.930067	-3.555512	-5.969028	-4.055923	-4.349603	0.000000	-10.000000	-0.008333	-8.916667	265.500000	1023.000000	1023.000000	2046.000000
29.920000	-0.030755	-18.176247	-4.319114	-5.906234	-3.250963	-4.699936	0.000000	-10.000000	0.000000	-9.616667	262.500000	1023.000000	1023.000000	2046.000000
29.940001	-0.030627	-18.100508	-4.437366	-5.873967	-3.182380	-4.606793	0.000000	-10.000000	0.008333	-10.316667	259.333344	1023.000000	1023.000000	2046.000000
29.959999	-0.030477	-18.011820	-4.278975	-6.034066	-3.542346	-4.156434	0.000000	-10.000000	0.016667	-11.033334	255.833328	1023.000000	1023.000000	2046.000000
29.980000	-0.030774	-18.187634	-3.763804	-6.059403	-4.120272	-4.244155	0.000000	-10.000000	0.025000	-11.866667	252.000000	1023.000000	1023.000000	2046.000000
30.000000	-0.031477	-18.603205	-4.202011	-6.039507	-3.813166	-4.548522	0.000000	-10.000000	0.033333	-12.850000	248.000000	1023.000000	1023.000000	2046.000000
30.020000	-0.031938	-18.875166	-4.818231	-5.863276	-3.291272	-4.902387	0.000000	-10.000000	0.058333	-13.933333	243.833328	1023.000000	1023.000000	2046.000000
30.040001	-0.032170	-19.012659	-4.779576	-6.095778	-3.765262	-4.372042	0.000000	-10.000000	0.100000	-14.966667	239.333328	1023.000000	1023.000000	2046.000000
30.059999	-0.032505	-19.210308	-4.344849	-6.130147	-4.275436	-4.459876	0.000000	-10.000000	0.133333	-15.900001	234.333328	1023.000000	1023.000000	2046.000000
30.080000	-0.033196	-19.619034	-4.368075	-6.238287	-4.326292	-4.686379	0.000000	-10.000000	0.158333	-16.950001	229.000000	1023.000000	1023.000000	2046.000000
30.100000	-0.034370	-20.312445	-5.224232	-6.359746	-3.615344	-5.113122	0.000000	-10.000000	0.166667	-17.650000	223.333328	1023.000000	1023.000000	2046.000000
30.120001	-0.035181	-20.792019	-5.479276	-6.449574	-3.632219	-5.230950	0.000000	-10.000000	0.166667	-18.033333	217.500000	1023.000000	1023.000000	2046.000000
30.139999	-0.036224	-21.408207	-5.665528	-6.660522	-4.116352	-4.965805	0.000000	-10.000000	0.141667	-17.383333	211.500000	1023.000000	1023.000000	2046.000000
30.160000	-0.036654	-21.662752	-5.651599	-6.479105	-4.584660	-4.947390	0.000000	-10.000000	0.116667	-16.416668	205.666672	1023.000000	1023.000000	2046.000000
30.180000	-0.036905	-21.810940	-5.309415	-6.139698	-5.169466	-5.192361	0.000000	-10.000000	0.083333	-15.133334	200.166672	1023.000000	1023.000000	2046.000000
30.200001	-0.037773	-22.324022	-5.889870	-5.829648	-4.967997	-5.636508	0.000000	-10.000000	0.066667	-14.250000	195.000000	1023.000000	1023.000000	2046.000000
30.219999	-0.037820	-22.351746	-6.514755	-5.442534	-4.393177	-6.001280	0.000000	-10.000000	0.050000	-14.016667	190.166672	1023.000000	1023.000000	2046.000000
30.240000	-0.037361	-22.080282	-6.418680	-5.444089	-4.795020	-5.422493	0.000000	-10.000000	0.050000	-14.133333	185.500000	1023.000000	1023.000000	2046.000000
30.260000	-0.037033	-21.886383	-5.899186	-5.215998	-5.275698	-5.495503	0.000000	-10.000000	0.050000	-14.383333	180.833328	1023.000000	1023.000000	2046.000000
30.280001	-0.037807	-22.344202	-6.069468	-5.106213	-5.317247	-5.851274	0.000000	-10.000000	0.050000	-14.233334	176.000000	1023.000000	1023.000000	2046.000000
30.299999	-0.037658	-22.255711	-6.756203	-4.861413	-4.474661	-6.163434	0.000000	-10.000000	0.041667	-13.900001	171.166672	1023.000000	1023.000000	2046.000000
30.320000	-0.037754	-22.312408	-6.638779	-5.126235	-4.915839	-5.631557	0.000000	-10.000000	0.033333	-13.333333	166.500000	1023.000000	1023.000000	2046.000000
30.340000	-0.037689	-22.274263	-5.985631	-5.109900	-5.417356	-5.761378	0.000000	-10.000000	0.033333	-12.850000	162.166672	1023.000000	1023.000000	2046.000000
30.360001	-0.038709	-22.877172	-6.290178	-5.272535	-5.130714	-6.183745	0.000000	-10.000000	0.033333	-12.566667	158.000000	1023.000000	1023.000000	2046.000000
30.379999	-0.038949	-23.018652	-6.739052	-5.249336	-4.610042	-6.420221	0.000000	-10.000000	0.033333	-12.466667	153.833328	1023.000000	1023.000000	2046.000000
30.400000	-0.039025	-23.063887	-6.544436	-5.680697	-4.983589	-5.855163	0.000000	-10.000000	0.016667	-12.233334	149.500000	1023.000000	1023.000000	2046.000000
30.420000	-0.039217	-23.177219	-5.891764	-5.755867	-5.543422	-5.986166	0.000000	-10.000000	0.008333	-11.566667	145.333328	1023.000000	1023.000000	2046.000000
30.440001	-0.040303	-23.818874	-6.484300	-5.775010	-5.005759	-6.553807	0.000000	-10.000000	0.000000	-10.733334	141.500000	1023.000000	1023.000000	2046.000000
30.459999	-0.040199	-23.757841	-6.702121	-5.889947	-4.768188	-6.397586	0.000000	-10.000000	0.000000	-10.000000	138.000000	1023.000000	1023.000000	2046.000000
30.480000	-0.040214	-23.766649	-6.273158	-6.222319	-5.206214	-6.064959	0.000000	-10.000000	0.000000	-9.500000	134.666672	1023.000000	1023.000000	2046.000000
30.500000	-0.041226	-24.364443	-5.891459	-6.379639	-5.770917	-6.322427	0.000000	-10.000000	0.000000	-9.066667	131.500000	1023.000000	1023.000000	2046.000000
30.520000	-0.041827	-24.719763	-6.721039	-6.353293	-4.833272	-6.812158	0.000000	-10.000000	0.000000	-8.566667	128.500000	1023.000000	1023.000000	2046.000000
30.540001	-0.041896	-24.760374	-6.618348	-6.792493	-5.127212	-6.222320	0.000000	-10.000000	-0.008333	-7.950000	125.500000	1023.000000	1023.000000	2046.000000
30.559999	-0.042182	-24.929335	-6.199972	-6.965873	-5.610086	-6.153404	0.000000	-10.000000	-0.025000	-7.316667	122.833336	1023.000000	1023.000000	2046.000000
30.580000	-0.042874	-25.338673	-5.863791	-7.028860	-6.046130	-6.399891	0.000000	-10.000000	-0.025000	-6.916667	120.500000	1023.000000	1023.000000	2046.000000
30.600000	-0.043624	-25.781912	-6.746867	-6.954651	-5.174686	-6.905707	0.000000	-10.000000	-0.025000	-6.683333	118.166664	1023.000000	1023.000000	2046.000000
30.620001	-0.043541	-25.732538	-6.822427	-7.142115	-5.231066	-6.536929	0.000000	-10.000000	-0.016667	-6.683333	115.833336	1023.000000	1023.000000	2046.000000
30.639999	-0.043533	-25.727978	-6.475206	-7.314456	-5.653368	-6.284946	0.000000	-10.000000	-0.033333	-6.616667	113.500000	1023.000000	1023.000000	2046.000000
30.660000	-0.044328	-26.197723	-6.088830	-7.397506	-6.214554	-6.496833	0.000000	-10.000000	-0.033333	-6.533333	111.500000	1023.000000	1023.000000	2046.000000
30.680000	-0.044682	-26.407213	-7.015869	-7.228019	-5.136693	-7.026631	0.000000	-10.000000	-0.041667	-6.316667	109.500000	1023.000000	1023.000000	2046.000000
30.700001	-0.044441	-26.264544	-6.965132	-7.531172	-5.297983	-6.470256	0.000000	-10.000000	-0.050000	-6.066667	107.500000	1023.000000	1023.000000	2046.000000
30.719999	-0.044414	-26.248652	-6.419725	-7.648598	-5.825625	-6.354703	0.000000	-10.000000	-0.058333	-5.850000	105.500000	1023.000000	1023.000000	2046.000000
30.740000	-0.045045	-26.621614	-6.168317	-7.661421	-6.155893	-6.635983	0.000000	-10.000000	-0.058333	-5.716667	103.500000	1023.000000	1023.000000	2046.000000
30.760000	-0.045328	-26.788561	-7.011824	-7.468041	-5.191769	-7.116928	0.000000	-10.000000	-0.041667	-5.500000	101.500000	1023.000000	1023.000000	2046.000000
30.780001	-0.044914	-26.543917	-6.907658	-7.803183	-5.392637	-6.440439	0.000000	-10.000000	-0.041667	-5.233334	99.500000	1023.000000	1023.000000	2046.000000
30.799999	-0.044878	-26.522825	-6.298764	-7.851237	-5.959953	-6.412870	0.000000	-10.000000	-0.041667	-4.783333	97.666664	1023.000000	1023.000000	2046.000000
30.820000	-0.045804	-27.070101	-6.317646	-7.814864	-6.149466	-6.788126	0.000000	-10.000000	-0.050000	-4.366667	96.000000	1023.000000	1023.000000	2046.000000
30.840000	-0.045515	-26.899609	-7.088078	-7.652363	-5.118810	-7.040358	0.000000	-10.000000	-0.058333	-3.983333	94.500000	1023.000000	1023.000000	2046.000000
30.860001	-0.045248	-26.741505	-6.934455	-8.007228	-5.423253	-6.376569	0.000000	-10.000000	-0.058333	-3.700000	93.166664	1023.000000	1023.000000	2046.000000
30.879999	-0.045522	-26.903360	-6.090109	-7.948325	-6.293460	-6.571467	0.000000	-10.000000	-0.058333	-3.516667	91.833336	1023.000000	1023.000000	2046.000000
30.900000	-0.046328	-27.379745	-6.667555	-7.913085	-5.785429	-7.013676	0.000000	-10.000000	-0.050000	-3.400000	90.666664	1023.000000	1023.000000	2046.000000
30.920000	-0.045895	-27.124229	-7.083695	-7.858501	-5.204227	-6.977807	0.000000	-10.000000	-0.066667	-3.400000	89.500000	1023.000000	1023.000000	2046.000000
30.940001	-0.045628	-26.966238	-6.778891	-8.170193	-5.570103	-6.447052	0.000000	-10.000000	-0.066667	-3.383333	88.500000	1023.000000	1023.000000	2046.000000
30.959999	-0.045704	-27.011000	-5.940653	-8.105889	-6.351543	-6.612915	0.000000	-10.000000	-0.066667	-3.350000	87.333336	1023.000000	1023.000000	2046.000000
30.980000	-0.046181	-27.293226	-6.625244	-7.979140	-5.653928	-7.034914	0.000000	-10.000000	-0.058333	-3.233333	86.166664	1023.000000	1023.000000	2046.000000
31.000000	-0.045491	-26.885048	-6.923972	-7.990407	-5.138152	-6.832519	0.000000	-10.000000	-0.066667	-3.100000	85.000000	1023.000000	1023.000000	2046.000000
31.020000	-0.045055	-26.627356	-6.605260	-8.219287	-5.476493	-6.326316	0.000000	-10.000000	-0.066667	-2.850000	84.000000	1023.000000	1023.000000	2046.000000
31.040001	-0.045661	-26.985655	-5.942362	-8.150598	-6.393797	-6.498899	0.000000	-10.000000	-0.058333	-2.500000	83.000000	1023.000000	1023.000000	2046.000000
31.059999	-0.046297	-27.361366	-6.718821	-8.041320	-5.659036	-6.942190	0.000000	-10.000000	-0.050000	-2.033333	82.333336	1023.000000	1023.000000	2046.000000
31.080000	-0.045853	-27.099054	-7.035898	-8.066495	-5.353649	-6.643013	0.000000	-10.000000	-0.050000	-1.616667	82.000000	1023.000000	1023.000000	2046.000000
31.100000	-0.045792	-27.063044	-6.709286	-8.231058	-5.796155	-6.326543	0.000000	-10.000000	-0.050000	-1.500000	82.000000	1023.000000	1023.000000	2046.000000
31.120001	-0.046743	-27.625294	-6.306459	-8.210396	-6.476130	-6.632308	0.000000	-10.000000	-0.050000	-1.966667	81.833336	1023.000000	1023.000000	2046.000000
31.139999	-0.047275	-27.939659	-7.303852	-8.104133	-5.415447	-7.116228	0.000000	-10.000000	-0.050000	-2.766667	81.166664	1023.000000	1023.000000	2046.000000
31.160000	-0.046894	-27.714491	-7.375273	-8.478753	-5.391075	-6.469389	0.000000	-10.000000	-0.050000	-3.416667	80.166664	1023.000000	1023.000000	2046.000000
31.180000	-0.047470	-28.054964	-6.782086	-8.517309	-6.200575	-6.554995	0.000000	-10.000000	-0.058333	-3.283333	78.833336	1023.000000	1023.000000	2046.000000
31.200001	-0.048972	-28.942360	-7.150441	-8.315712	-6.442411	-7.033796	0.000000	-10.000000	-0.066667	-1.783333	77.833336	1023.000000	1023.000000	2046.000000
31.219999	-0.049109	-29.023344	-8.111878	-7.895123	-5.674061	-7.342280	0.000000	-10.000000	-0.066667	0.116667	77.166664	1023.000000	1023.000000	2046.000000
31.240000	-0.048738	-28.804224	-8.102881	-7.896303	-6.030423	-6.774617	0.000000	-10.000000	-0.066667	1.766667	77.000000	1023.000000	1023.000000	2046.000000
31.260000	-0.049130	-29.035997	-7.280679	-7.443258	-7.172471	-7.139590	0.000000	-10.000000	-0.066667	2.266667	77.000000	1023.000000	1023.000000	2046.000000
31.280001	-0.049100	-29.018120	-7.869318	-7.015430	-6.624226	-7.509147	0.000000	-10.000000	-0.075000	1.583333	77.000000	1023.000000	1023.000000	2046.000000
31.299999	-0.048180	-28.474178	-8.479233	-6.678311	-5.906444	-7.410191	0.000000	-10.000000	-0.066667	0.783333	77.000000	1023.000000	1023.000000	2046.000000
31.320000	-0.047460	-28.048796	-8.077765	-6.715668	-6.333488	-6.921875	0.000000	-10.000000	-0.058333	0.000000	77.000000	1023.000000	1023.000000	2046.000000
31.340000	-0.047973	-28.352140	-7.449076	-6.456070	-7.214903	-7.232093	0.000000	-10.000000	-0.050000	0.000000	77.000000	1023.000000	1023.000000	2046.000000
31.360001	-0.048094	-28.423620	-8.412102	-6.222444	-6.163585	-7.625490	0.000000	-10.000000	-0.050000	0.000000	77.000000	1023.000000	1023.000000	2046.000000
31.379999	-0.047191	-27.889984	-8.537749	-6.354185	-5.953028	-7.045022	0.000000	-10.000000	-0.066667	0.000000	77.000000	1023.000000	1023.000000	2046.000000
31.400000	-0.046789	-27.652365	-7.815306	-6.420643	-6.476688	-6.939728	0.000000	-10.000000	-0.083333	0.300000	77.000000	1023.000000	1023.000000	2046.000000
31.420000	-0.047201	-27.895779	-7.546690	-6.407513	-6.786139	-7.155437	0.000000	-10.000000	-0.100000	1.416667	77.000000	1023.000000	1023.000000	2046.000000
31.440001	-0.046879	-27.705530	-8.348879	-6.327170	-5.695396	-7.334085	0.000000	-10.000000	-0.116667	3.816667	77.000000	1023.000000	1023.000000	2046.000000
31.459999	-0.045691	-27.003113	-8.222542	-6.617760	-5.645174	-6.517638	0.000000	-10.000000	-0.141667	7.150001	77.000000	1023.000000	1023.000000	2046.000000
31.480000	-0.045038	-26.617371	-7.307182	-6.597771	-6.239899	-6.472519	0.000000	-10.000000	-0.183333	10.200001	77.000000	1023.000000	1023.000000	2046.000000
31.500000	-0.045443	-26.856842	-7.544398	-6.594617	-6.032121	-6.685707	0.000000	-10.000000	-0.216667	12.433333	77.000000	1023.000000	1023.000000	2046.000000
31.520000	-0.043828	-25.902241	-8.011724	-6.679148	-5.078934	-6.132434	0.000000	-10.000000	-0.241667	13.583334	77.000000	1023.000000	1023.000000	2046.000000
31.540001	-0.042999	-25.412464	-7.348995	-6.867171	-5.434380	-5.761917	0.000000	-10.000000	-0.250000	14.633334	77.000000	1023.000000	1023.000000	2046.000000
31.559999	-0.043132	-25.491161	-6.828731	-6.887455	-5.937017	-5.837959	0.000000	-10.000000	-0.266667	15.433334	59.333332	1023.000000	1023.000000	2046.000000
31.580000	-0.042286	-24.990808	-7.683192	-6.820215	-4.579023	-5.908380	0.000000	-10.000000	-0.283333	16.300001	43.166668	1023.000000	1023.000000	2046.000000
31.600000	-0.040894	-24.168285	-7.570590	-7.146839	-4.386934	-5.063921	0.000000	-10.000000	-0.291667	16.950001	28.833334	1023.000000	1023.000000	2046.000000
31.620001	-0.039774	-23.506676	-6.705738	-7.079764	-4.770244	-4.950929	0.000000	-10.000000	-0.316667	17.566668	34.000000	1023.000000	1023.000000	2046.000000
31.639999	-0.039435	-23.306087	-6.392102	-7.059383	-4.893705	-4.960899	0.000000	-10.000000	-0.341667	18.533333	39.666668	1023.000000	1023.000000	2046.000000
31.660000	-0.037955	-22.431482	-7.205957	-6.916634	-3.445118	-4.863772	0.000000	-10.000000	-0.383333	19.733334	45.666668	1023.000000	1023.000000	2046.000000
31.680000	-0.035744	-21.124828	-7.031204	-7.181151	-3.093688	-3.818784	0.000000	-10.000000	-0.425000	21.350000	52.166668	1023.000000	1023.000000	2046.000000
31.700001	-0.034008	-20.098875	-5.968941	-6.999663	-3.487309	-3.642961	0.000000	-10.000000	-0.483333	22.850000	59.000000	1023.000000	1023.000000	2046.000000
31.719999	-0.033336	-19.701298	-6.096587	-6.972860	-3.110390	-3.521460	0.000000	-10.000000	-0.550000	24.383333	66.333336	1023.000000	1023.000000	2046.000000
31.740000	-0.030820	-18.214897	-6.589063	-6.842019	-1.802084	-2.981731	0.000000	-10.000000	-0.600000	26.050001	74.166664	1023.000000	1023.000000	2046.000000
31.760000	-0.028544	-16.869587	-5.874020	-6.954825	-1.833241	-2.207500	0.000000	-10.000000	-0.650000	27.633333	82.666664	1023.000000	1023.000000	2046.000000
31.780001	-0.027538	-16.275154	-4.993197	-6.794415	-2.365067	-2.122473	0.000000	-10.000000	-0.683333	28.983334	91.833336	1023.000000	1023.000000	2046.000000
31.799999	-0.025933	-15.326264	-5.725497	-6.618323	-0.931587	-2.050858	0.000000	-10.000000	-0.725000	30.016666	101.166664	1023.000000	1023.000000	2046.000000
31.820000	-0.023448	-13.857633	-5.574778	-6.766541	-0.455316	-1.060998	0.000000	-10.000000	-0.750000	30.916668	111.166664	1023.000000	1023.000000	2046.000000
31.840000	-0.021558	-12.740849	-4.493357	-6.577047	-0.816994	-0.853451	0.000000	-10.000000	-0.775000	31.816668	121.166664	1023.000000	1023.000000	2046.000000
31.860001	-0.020878	-12.338984	-4.340548	-6.475774	-0.709030	-0.813632	0.000000	-10.000000	-0.775000	32.250000	131.833328	1023.000000	1023.000000	2046.000000
31.879999	-0.018267	-10.795768	-4.834408	-6.311532	0.705770	-0.355598	0.000000	-10.000000	-0.791667	32.700001	142.500000	1023.000000	1023.000000	2046.000000
31.900000	-0.015820	-9.349673	-4.162745	-6.425287	0.790641	0.447718	0.000000	-10.000000	-0.825000	33.016666	153.333328	1023.000000	1023.000000	2046.000000
31.920000	-0.014699	-8.686865	-2.971171	-6.179919	0.089241	0.374985	0.000000	-10.000000	-0.866667	33.549999	164.333328	1023.000000	1023.000000	2046.000000
31.940001	-0.012550	-7.416943	-3.644355	-6.003165	1.677106	0.553471	0.000000	-10.000000	-0.900000	33.916668	175.333328	1023.000000	1023.000000	2046.000000
31.959999	-0.009594	-5.669970	-3.350479	-6.056675	2.223168	1.514017	0.000000	-10.000000	-0.916667	34.500000	186.666672	1023.000000	1023.000000	2046.000000
31.980000	-0.007576	-4.477579	-2.040860	-5.810895	1.761727	1.612450	0.000000	-10.000000	-0.925000	35.016666	198.000000	1023.000000	1023.000000	2046.000000
32.000000	-0.006392	-3.777845	-2.177801	-5.597682	2.357638	1.640000	0.000000	-10.000000	-0.925000	35.650002	209.500000	1023.000000	1023.000000	2046.000000
32.020000	-0.003811	-2.252309	-2.456831	-5.498324	3.388216	2.314630	0.000000	-10.000000	-0.933333	35.833332	221.166672	1023.000000	1023.000000	2046.000000
32.040001	-0.001874	-1.107562	-1.355107	-5.609051	2.980161	2.876434	0.000000	-10.000000	-0.958333	36.150002	233.000000	1023.000000	1023.000000	2046.000000
32.060001	-0.001315	-0.777266	-1.094556	-5.303885	3.001162	2.620013	0.000000	-10.000000	-0.983333	36.233334	245.000000	1023.000000	1023.000000	2046.000000
32.080002	0.001551	0.916480	-1.507794	-5.132327	4.264161	3.292441	0.000000	-10.000000	-1.000000	36.583336	257.333344	1023.000000	1023.000000	2046.000000
32.099998	0.003209	1.896513	-0.519411	-5.177338	3.987895	3.605367	0.000000	-10.000000	-0.983333	36.866669	269.666656	1023.000000	1023.000000	2046.000000
32.119999	0.003650	2.156910	-0.255907	-5.070423	4.004427	3.478813	0.000000	-10.000000	-0.983333	37.266670	282.000000	1023.000000	1023.000000	2046.000000
32.139999	0.006253	3.695304	-0.691667	-4.963102	5.268454	4.081620	0.000000	-10.000000	-0.975000	37.383335	294.333344	1023.000000	1023.000000	2046.000000
32.160000	0.007592	4.486880	0.266245	-4.958921	4.904843	4.274714	0.000000	-10.000000	-0.991667	37.400002	306.666656	1023.000000	1023.000000	2046.000000
32.180000	0.007116	4.205370	0.273525	-4.811264	4.723380	4.019730	0.000000	-10.000000	-0.983333	37.049999	319.166656	1023.000000	1023.000000	2046.000000
32.200001	0.008779	5.188375	-0.369635	-4.575303	5.827135	4.306178	0.000000	-10.000000	-1.000000	37.250000	331.500000	1023.000000	1023.000000	2046.000000
32.220001	0.010015	5.918814	0.449649	-4.358050	5.368679	4.458537	0.000000	-10.000000	-1.008333	37.416668	343.833344	1023.000000	1023.000000	2046.000000
32.240002	0.010478	6.192410	0.756955	-3.972755	5.197168	4.211041	0.000000	-10.000000	-1.033333	38.049999	356.333344	1023.000000	1023.000000	2046.000000
32.259998	0.013383	7.909509	0.342640	-3.573079	6.389791	4.750158	0.000000	-10.000000	-1.058333	38.216667	368.833344	1023.000000	1023.000000	2046.000000
32.279999	0.015092	8.919355	1.570292	-3.259714	5.786510	4.822269	0.000000	-10.000000	-1.083333	38.500000	381.666656	1023.000000	1023.000000	2046.000000
32.299999	0.016098	9.513735	1.502295	-2.914843	6.185529	4.740755	0.000000	-10.000000	-1.083333	38.333332	394.500000	1023.000000	1023.000000	2046.000000
32.320000	0.018647	11.020618	1.240622	-2.650371	7.174411	5.255958	0.000000	-10.000000	-1.083333	38.466667	407.333344	1023.000000	1023.000000	2046.000000
32.340000	0.020589	12.168301	2.206377	-2.478728	6.908196	5.532456	0.000000	-10.000000	-1.075000	38.549999	420.166656	1023.000000	1023.000000	2046.000000
32.360001	0.021114	12.478410	2.730660	-2.282576	6.603330	5.426995	0.000000	-10.000000	-1.066667	38.783333	433.000000	1023.000000	1023.000000	2046.000000
32.380001	0.023521	13.901080	2.247035	-2.092206	8.021004	5.725248	0.000000	-10.000000	-1.050000	38.566666	446.000000	1023.000000	1023.000000	2046.000000
32.400002	0.025761	15.224652	2.993378	-2.253219	8.052142	6.432351	0.000000	-10.000000	-1.016667	38.283333	458.833344	1023.000000	1023.000000	2046.000000
32.419998	0.026930	15.915847	4.254718	-1.965120	7.366570	6.259678	0.000000	-10.000000	-1.025000	38.116669	471.666656	1023.000000	1023.000000	2046.000000
32.439999	0.028476	16.829451	3.525673	-1.835441	8.756836	6.382382	0.000000	-10.000000	-1.016667	37.933334	484.333344	1023.000000	1023.000000	2046.000000
32.459999	0.030986	18.312500	3.858234	-1.897634	9.109200	7.242700	0.000000	-10.000000	-1.033333	37.733334	497.166656	1023.000000	1023.000000	2046.000000
32.480000	0.032943	19.469070	5.217986	-1.565392	8.619637	7.196841	0.000000	-10.000000	-1.041667	37.799999	509.666656	1023.000000	1023.000000	2046.000000
32.500000	0.034110	20.159174	5.059962	-1.519289	9.254198	7.364303	0.000000	-10.000000	-1.050000	37.983334	522.333313	1023.000000	1023.000000	2046.000000
32.520000	0.036841	21.773239	5.063951	-1.483995	10.110469	8.082814	0.000000	-10.000000	-1.058333	38.316666	535.000000	1023.000000	1023.000000	2046.000000
32.540001	0.038836	22.951790	6.341225	-1.410575	9.726200	8.294940	0.000000	-10.000000	-1.041667	38.316666	547.833313	1023.000000	1023.000000	2046.000000
32.560001	0.039537	23.366188	6.746482	-1.469267	9.659409	8.429564	0.000000	-10.000000	-1.041667	38.383335	560.666687	1023.000000	1023.000000	2046.000000
32.580002	0.041829	24.720879	6.310989	-1.298823	10.913456	8.795256	0.000000	-10.000000	-1.033333	38.566669	573.333313	1023.000000	1023.000000	2046.000000
32.599998	0.043911	25.951475	7.186141	-1.399862	10.734923	9.430273	0.000000	-10.000000	-1.033333	38.483334	586.166687	1023.000000	1023.000000	2046.000000
32.619999	0.044482	26.288654	8.223169	-1.247338	10.034195	9.278627	0.000000	-10.000000	-1.016667	38.316669	599.000000	1023.000000	1023.000000	2046.000000
32.639999	0.046319	27.374401	7.463063	-1.055451	11.530555	9.436234	0.000000	-10.000000	-0.991667	37.733334	611.833313	1023.000000	1023.000000	2046.000000
32.660000	0.048550	28.693027	8.087001	-1.205102	11.520798	10.290330	0.000000	-10.000000	-0.975000	37.150002	624.500000	1023.000000	1023.000000	2046.000000
32.680000	0.048819	28.851999	9.108206	-1.009246	10.671495	10.081544	0.000000	-10.000000	-0.975000	36.766670	636.833313	1023.000000	1023.000000	2046.000000
32.700001	0.051055	30.173744	8.325022	-0.743446	12.258348	10.333822	0.000000	-10.000000	-0.975000	36.400002	649.166687	1023.000000	1023.000000	2046.000000
32.720001	0.053457	31.592819	9.085253	-0.820393	12.168481	11.159478	0.000000	-10.000000	-0.975000	36.583336	661.500000	1023.000000	1023.000000	2046.000000
32.740002	0.054041	31.938395	10.162494	-0.533360	11.392653	10.916609	0.000000	-10.000000	-0.958333	36.383335	673.833313	1023.000000	1023.000000	2046.000000
32.759998	0.056334	33.293423	9.427609	-0.221881	12.960288	11.127404	0.000000	-10.000000	-0.958333	36.166668	686.000000	1023.000000	1023.000000	2046.000000
32.779999	0.059056	34.902348	10.200996	-0.208082	12.947742	11.961691	0.000000	-10.000000	-0.933333	35.666668	698.000000	1023.000000	1023.000000	2046.000000
32.799999	0.059399	35.104649	11.145576	0.037179	12.158248	11.763645	0.000000	-10.000000	-0.916667	35.333336	710.000000	1023.000000	1023.000000	2046.000000
32.820000	0.062388	36.871281	10.520700	0.410058	13.722441	12.218080	0.000000	-10.000000	-0.900000	35.516666	721.833313	1023.000000	1023.000000	2046.000000
32.840000	0.064253	37.973518	11.606216	0.542396	13.295997	12.528910	0.000000	-10.000000	-0.900000	35.500000	733.500000	1023.000000	1023.000000	2046.000000
32.860001	0.064934	38.376244	11.573873	0.691537	13.608405	12.502429	0.000000	-10.000000	-0.883333	35.383335	745.166687	1023.000000	1023.000000	2046.000000
32.880001	0.067040	39.620743	11.561126	0.662067	14.122307	13.275244	0.000000	-10.000000	-0.866667	35.000000	757.000000	1023.000000	1023.000000	2046.000000
32.900002	0.068397	40.422504	12.861306	0.988203	13.370933	13.202061	0.000000	-10.000000	-0.841667	34.750000	769.000000	1023.000000	1023.000000	2046.000000
32.919998	0.069910	41.317101	12.300734	1.192121	14.430521	13.393724	0.000000	-10.000000	-0.816667	34.383335	780.666687	1023.000000	1023.000000	2046.000000
32.939999	0.072364	42.767311	12.770450	1.189108	14.536736	14.271017	0.000000	-10.000000	-0.800000	33.799999	792.166687	1023.000000	1023.000000	2046.000000
32.959999	0.072494	42.843796	13.791479	1.362415	13.696829	13.993072	0.000000	-10.000000	-0.775000	33.150002	803.500000	1023.000000	1023.000000	2046.000000
32.980000	0.073929	43.691860	12.885468	1.501475	15.182365	14.122550	0.000000	-10.000000	-0.741667	32.599998	814.833313	1023.000000	1023.000000	2046.000000
33.000000	0.074989	44.318336	13.493684	1.387920	14.829023	14.607707	0.000000	-10.000000	-0.675000	31.566668	825.833313	1023.000000	1023.000000	2046.000000
33.020000	0.073731	43.575092	13.963064	1.478811	14.009202	14.124017	0.000000	-10.000000	-0.633333	30.333334	836.333313	1023.000000	1023.000000	2046.000000
33.040001	0.074770	44.189350	13.096623	1.812987	15.100976	14.178764	0.000000	-10.000000	-0.616667	29.266666	846.500000	1023.000000	1023.000000	2046.000000
33.060001	0.075390	44.555756	14.054605	2.015470	14.335701	14.149980	0.000000	-10.000000	-0.608333	28.500000	856.500000	1023.000000	1023.000000	2046.000000
33.080002	0.075127	44.399872	13.762691	2.189487	14.573683	13.874013	0.000000	-10.000000	-0.591667	27.733334	866.333313	1023.000000	1023.000000	2046.000000
33.099998	0.077036	45.527988	13.706735	2.474540	15.028090	14.318623	0.000000	-10.000000	-0.566667	26.833334	875.833313	1023.000000	1023.000000	2046.000000
33.119999	0.077815	45.988731	14.869010	2.882163	14.274157	13.963402	0.000000	-10.000000	-0.541667	26.066668	885.000000	1023.000000	1023.000000	2046.000000
33.139999	0.078388	46.327206	14.252728	3.001682	15.103865	13.968928	0.000000	-10.000000	-0.516667	25.500000	893.666687	1023.000000	1023.000000	2046.000000
33.160000	0.079786	47.153561	14.304132	3.214263	15.322427	14.312739	0.000000	-10.000000	-0.483333	24.850000	902.333313	1023.000000	1023.000000	2046.000000
33.180000	0.080807	47.756943	15.363731	3.524453	14.718391	14.150367	0.000000	-10.000000	-0.458333	24.483334	910.666687	1023.000000	1023.000000	2046.000000
33.200001	0.080864	47.790890	15.103520	3.481477	15.084926	14.120967	0.000000	-10.000000	-0.416667	23.600000	919.000000	1023.000000	1023.000000	2046.000000
33.220001	0.082533	48.777088	14.998217	3.579466	15.672743	14.526662	0.000000	-10.000000	-0.375000	22.550001	927.000000	1023.000000	1023.000000	2046.000000
33.240002	0.083528	49.365032	16.061262	3.727092	15.117528	14.459150	0.000000	-10.000000	-0.325000	20.716667	934.666687	1023.000000	1023.000000	2046.000000
33.259998	0.083571	49.390270	15.797088	3.663500	15.440337	14.489345	0.000000	-10.000000	-0.275000	19.250000	941.833313	1023.000000	1023.000000	2046.000000
33.279999	0.085220	50.364872	15.635027	3.874068	15.994480	14.861298	0.000000	-10.000000	-0.258333	17.966667	948.333313	1023.000000	1023.000000	2046.000000
33.299999	0.086314	51.011566	16.656136	4.123961	15.455728	14.775739	0.000000	-10.000000	-0.250000	17.066668	954.500000	1023.000000	1023.000000	2046.000000
33.320000	0.086719	51.251221	16.251101	4.093621	16.092279	14.814220	0.000000	-10.000000	-0.241667	16.416668	960.500000	1023.000000	1023.000000	2046.000000
33.340000	0.088562	52.340111	16.283522	4.236977	16.512156	15.307455	0.000000	-10.000000	-0.216667	15.550000	966.166687	1023.000000	1023.000000	2046.000000
33.360001	0.089135	52.678829	17.421942	4.328301	15.824916	15.103669	0.000000	-10.000000	-0.191667	14.816667	971.666687	1023.000000	1023.000000	2046.000000
33.380001	0.089273	52.760242	16.763300	4.156119	16.671131	15.169693	0.000000	-10.000000	-0.175000	13.466667	976.666687	1023.000000	1023.000000	2046.000000
33.400002	0.090396	53.423874	17.019573	4.091967	16.658682	15.653653	0.000000	-10.000000	-0.141667	12.166667	981.500000	1023.000000	1023.000000	2046.000000
33.419998	0.090340	53.390686	17.977842	4.176171	15.888800	15.347874	0.000000	-10.000000	-0.108333	10.583334	985.833313	1023.000000	1023.000000	2046.000000
33.439999	0.090875	53.707039	17.036995	4.107927	17.172447	15.389671	0.000000	-10.000000	-0.091667	9.133333	989.666687	1023.000000	1023.000000	2046.000000
33.459999	0.091646	54.163033	17.714487	3.967065	16.619034	15.862447	0.000000	-10.000000	-0.075000	7.566667	992.833313	1023.000000	1023.000000	2046.000000
33.480000	0.090675	53.589024	18.104191	3.935955	16.025291	15.523583	0.000000	-10.000000	-0.075000	5.566667	995.666687	1023.000000	1023.000000	2046.000000
33.500000	0.091255	53.931553	17.137579	4.007536	17.208286	15.578150	0.000000	-10.000000	-0.066667	3.333333	997.833313	1023.000000	1023.000000	2046.000000
33.520000	0.091546	54.103786	17.829454	3.915813	16.496000	15.862520	0.000000	-10.000000	-0.066667	0.766667	999.333313	1023.000000	1023.000000	2046.000000
33.540001	0.090537	53.507515	17.817753	3.793377	16.236250	15.660137	0.000000	-10.000000	-0.058333	-1.283333	999.833313	1023.000000	1023.000000	2046.000000
33.560001	0.091557	54.110329	17.199133	3.967972	17.069666	15.873558	0.000000	-10.000000	-0.050000	-3.050000	1000.000000	1023.000000	1023.000000	2046.000000
33.580002	0.091484	54.067211	18.063070	4.062268	16.253885	15.687988	0.000000	-10.000000	-0.050000	-4.383333	1000.000000	1023.000000	1023.000000	2046.000000
33.599998	0.091069	53.821640	17.387465	3.882890	16.841967	15.709318	0.000000	-10.000000	-0.041667	-5.266667	1000.000000	1023.000000	1023.000000	2046.000000
33.619999	0.091426	54.032478	17.261866	3.977611	16.865662	15.927342	0.000000	-10.000000	-0.041667	-5.633333	1000.000000	1023.000000	1023.000000	2046.000000
33.639999	0.090724	53.618034	18.041389	3.809590	15.963288	15.803767	0.000000	-10.000000	-0.050000	-5.450000	1000.000000	1023.000000	1023.000000	2046.000000
33.660000	0.090237	53.329887	17.324928	3.775732	16.541470	15.687758	0.000000	-10.000000	-0.058333	-4.950000	1000.000000	1023.000000	1023.000000	2046.000000
33.680000	0.090811	53.669445	17.038502	3.996890	16.672119	15.961935	0.000000	-10.000000	-0.058333	-4.233334	1000.000000	1023.000000	1023.000000	2046.000000
33.700001	0.090729	53.620953	17.785709	4.153662	15.915542	15.766039	0.000000	-10.000000	-0.050000	-3.733333	1000.000000	1023.000000	1023.000000	2046.000000
33.720001	0.089883	53.120853	16.883509	3.957661	16.618917	15.660766	0.000000	-10.000000	-0.058333	-3.783333	1000.000000	1023.000000	1023.000000	2046.000000
33.740002	0.090052	53.220585	16.818340	3.890623	16.494129	16.017490	0.000000	-10.000000	-0.058333	-3.983333	1000.000000	1023.000000	1023.000000	2046.000000
33.759998	0.089118	52.668941	17.435778	3.918287	15.709828	15.605046	0.000000	-10.000000	-0.058333	-4.250000	1000.000000	1023.000000	1023.000000	2046.000000
33.779999	0.087719	51.841808	16.067150	3.712265	16.637638	15.424755	0.000000	-10.000000	-0.050000	-4.433333	1000.000000	1023.000000	1023.000000	2046.000000
33.799999	0.086662	51.217384	16.136284	3.698767	15.795559	15.586776	0.000000	-10.000000	-0.050000	-4.333333	996.666687	1023.000000	1023.000000	2046.000000
33.820000	0.085103	50.295872	16.481197	3.994402	14.938107	14.882166	0.000000	-10.000000	-0.058333	-3.416667	989.166687	1023.000000	1023.000000	2046.000000
33.840000	0.084449	49.909294	15.156208	4.050933	15.976349	14.725805	0.000000	-10.000000	-0.066667	-2.466667	981.666687	1023.000000	1023.000000	2046.000000
33.860001	0.084262	49.798828	15.377225	4.200868	15.241126	14.979610	0.000000	-10.000000	-0.066667	-1.700000	977.333313	1023.000000	1023.000000	2046.000000
33.880001	0.083717	49.476624	15.945579	4.586768	14.479770	14.464506	0.000000	-10.000000	-0.058333	-1.850000	977.166687	1023.000000	1023.000000	2046.000000
33.900002	0.083110	49.117908	14.695446	4.556642	15.447573	14.418248	0.000000	-10.000000	-0.050000	-2.133333	976.833313	1023.000000	1023.000000	2046.000000
33.919998	0.083158	49.146488	14.882051	4.704876	14.882641	14.676919	0.000000	-10.000000	-0.050000	-2.716667	976.333313	1023.000000	1023.000000	2046.000000
33.939999	0.082193	48.575901	15.410312	4.906158	14.094781	14.164650	0.000000	-10.000000	-0.050000	-3.250000	975.500000	1023.000000	1023.000000	2046.000000
33.959999	0.082249	48.609142	14.217619	4.900579	15.350022	14.140920	0.000000	-10.000000	-0.050000	-3.883333	974.500000	1023.000000	1023.000000	2046.000000
33.980000	0.082286	48.631218	14.799963	4.858899	14.549831	14.422525	0.000000	-10.000000	-0.033333	-4.633333	973.166687	1023.000000	1023.000000	2046.000000
34.000000	0.081359	48.083397	15.166937	4.828868	14.056821	14.030770	0.000000	-10.000000	-0.016667	-5.716667	971.500000	1023.000000	1023.000000	2046.000000
34.020000	0.081666	48.264538	14.122975	4.785215	15.334145	14.022202	0.000000	-10.000000	0.000000	-7.066667	969.500000	1023.000000	1023.000000	2046.000000
34.040001	0.081744	48.310989	14.850748	4.645692	14.451050	14.363498	0.000000	-10.000000	0.000000	-8.066668	967.166687	1023.000000	1023.000000	2046.000000
34.060001	0.081015	47.879765	15.126721	4.635138	14.077989	14.039916	0.000000	-10.000000	-0.016667	-8.266667	964.500000	1023.000000	1023.000000	2046.000000
34.080002	0.081632	48.244705	14.068607	4.705320	15.405912	14.064867	0.000000	-10.000000	-0.033333	-7.500000	961.833313	1023.000000	1023.000000	2046.000000
34.099998	0.082090	48.515297	14.918886	4.716304	14.596849	14.283258	0.000000	-10.000000	-0.050000	-6.816667	960.166687	1023.000000	1023.000000	2046.000000
34.119999	0.081341	48.072445	14.798063	4.471367	14.613270	14.189746	0.000000	-10.000000	-0.050000	-5.966667	958.833313	1023.000000	1023.000000	2046.000000
34.139999	0.081759	48.319626	14.250919	4.492363	15.336120	14.240222	0.000000	-10.000000	-0.050000	-5.416667	956.833313	1023.000000	1023.000000	2046.000000
34.160000	0.081908	48.407627	15.062976	4.392395	14.559452	14.392803	0.000000	-10.000000	-0.050000	-4.850000	954.333313	1023.000000	1023.000000	2046.000000
34.180000	0.081202	47.990330	15.162712	4.165726	14.420233	14.241657	0.000000	-10.000000	-0.050000	-4.600000	952.000000	1023.000000	1023.000000	2046.000000
34.200001	0.081250	48.018738	14.207083	4.108850	15.525358	14.177445	0.000000	-10.000000	-0.050000	-4.533333	950.500000	1023.000000	1023.000000	2046.000000
34.220001	0.081205	47.992390	14.826294	3.970107	14.712453	14.483535	0.000000	-10.000000	-0.050000	-4.616667	949.000000	1023.000000	1023.000000	2046.000000
34.240002	0.080475	47.560684	15.325546	3.952958	14.195806	14.086373	0.000000	-10.000000	-0.058333	-4.816667	947.333313	1023.000000	1023.000000	2046.000000
34.259998	0.080814	47.761189	14.264883	3.796303	15.540685	14.159319	0.000000	-10.000000	-0.058333	-4.816667	945.833313	1023.000000	1023.000000	2046.000000
34.279999	0.081156	47.963257	15.094632	3.656602	14.677742	14.534282	0.000000	-10.000000	-0.058333	-4.533333	944.166687	1023.000000	1023.000000	2046.000000
34.299999	0.080491	47.570110	15.464671	3.592053	14.298811	14.214578	0.000000	-10.000000	-0.058333	-3.983333	942.833313	1023.000000	1023.000000	2046.000000
34.320000	0.081418	48.118111	14.548307	3.627042	15.592806	14.349954	0.000000	-10.000000	-0.058333	-3.383333	941.333313	1023.000000	1023.000000	2046.000000
34.340000	0.081797	48.342243	15.517653	3.681616	14.687855	14.455118	0.000000	-10.000000	-0.066667	-2.916667	940.166687	1023.000000	1023.000000	2046.000000
34.360001	0.081180	47.977673	15.100913	3.505111	15.019783	14.351867	0.000000	-10.000000	-0.050000	-2.783333	939.166687	1023.000000	1023.000000	2046.000000
34.380001	0.081528	48.182972	14.816589	3.623137	15.236922	14.506325	0.000000	-10.000000	-0.050000	-3.066667	938.333313	1023.000000	1023.000000	2046.000000
34.400002	0.081000	47.871120	15.553401	3.657339	14.354102	14.306280	0.000000	-10.000000	-0.041667	-3.600000	937.333313	1023.000000	1023.000000	2046.000000
34.419998	0.080968	47.851906	14.514452	3.517176	15.414740	14.405537	0.000000	-10.000000	-0.050000	-4.350000	936.000000	1023.000000	1023.000000	2046.000000
34.439999	0.081315	48.056942	15.047595	3.589156	14.634029	14.786160	0.000000	-10.000000	-0.033333	-5.416667	934.333313	1023.000000	1023.000000	2046.000000
34.459999	0.079790	47.155739	15.098104	3.487905	14.197202	14.372529	0.000000	-10.000000	-0.025000	-6.650000	932.500000	1023.000000	1023.000000	2046.000000
34.480000	0.080175	47.383560	14.186512	3.539077	15.230104	14.427866	0.000000	-10.000000	-0.025000	-7.366667	930.333313	1023.000000	1023.000000	2046.000000
34.500000	0.079635	47.064308	15.012606	3.544636	14.210732	14.296332	0.000000	-10.000000	-0.033333	-7.583333	928.000000	1023.000000	1023.000000	2046.000000
34.520000	0.077902	46.040092	14.106703	3.104585	14.671729	14.157076	0.000000	-10.000000	-0.033333	-7.550000	925.500000	1023.000000	1023.000000	2046.000000
34.540001	0.077334	45.704659	14.012119	3.255042	14.213261	14.224237	0.000000	-10.000000	-0.033333	-7.333333	923.000000	1023.000000	1023.000000	2046.000000
34.560001	0.075426	44.577053	14.255877	3.377764	13.364511	13.578902	0.000000	-10.000000	-0.041667	-7.083333	920.666687	1023.000000	1023.000000	2046.000000
34.580002	0.075068	44.365437	12.939701	3.445720	14.518332	13.461684	0.000000	-10.000000	-0.050000	-6.500000	918.166687	1023.000000	1023.000000	2046.000000
34.599998	0.074767	44.187500	13.667736	3.670196	13.387559	13.462009	0.000000	-10.000000	-0.058333	-6.150000	915.833313	1023.000000	1023.000000	2046.000000
34.619999	0.073395	43.376228	13.184387	3.580078	13.422133	13.189628	0.000000	-10.000000	-0.058333	-6.066667	913.500000	1023.000000	1023.000000	2046.000000
34.639999	0.073806	43.619350	12.969846	3.859325	13.428952	13.361226	0.000000	-10.000000	-0.058333	-6.100000	911.500000	1023.000000	1023.000000	2046.000000
34.660000	0.072480	42.835545	13.365787	4.026639	12.600531	12.842587	0.000000	-10.000000	-0.058333	-6.133334	909.500000	1023.000000	1023.000000	2046.000000
34.680000	0.072644	42.932549	12.259192	3.974699	13.792082	12.906577	0.000000	-10.000000	-0.058333	-5.966667	907.500000	1023.000000	1023.000000	2046.000000
34.700001	0.072329	42.746265	13.149200	4.112265	12.678312	12.806489	0.000000	-10.000000	-0.050000	-6.083333	905.500000	1023.000000	1023.000000	2046.000000
34.720001	0.071387	42.189953	12.348306	3.808501	13.359099	12.674048	0.000000	-10.000000	-0.041667	-6.716667	903.500000	1023.000000	1023.000000	2046.000000
34.740002	0.072019	42.563114	12.807370	3.882098	12.896239	12.977406	0.000000	-10.000000	-0.025000	-7.816667	901.333313	1023.000000	1023.000000	2046.000000
34.759998	0.070127	41.444965	12.835350	3.606357	12.532158	12.471101	0.000000	-10.000000	-0.016667	-9.300000	898.833313	1023.000000	1023.000000	2046.000000
34.779999	0.070446	41.633537	12.201951	3.624224	13.221507	12.585853	0.000000	-10.000000	0.008333	-10.650000	895.666687	1023.000000	1023.000000	2046.000000
34.799999	0.069776	41.237648	12.932051	3.713305	12.341684	12.250607	0.000000	-10.000000	0.025000	-11.850000	892.000000	1023.000000	1023.000000	2046.000000
34.820000	0.068792	40.656288	11.901438	3.318596	13.181557	12.254698	0.000000	-10.000000	0.041667	-12.800000	888.000000	1023.000000	1023.000000	2046.000000
34.840000	0.068548	40.511932	12.088917	3.398475	12.637931	12.386611	0.000000	-10.000000	0.050000	-13.700000	883.833313	1023.000000	1023.000000	2046.000000
34.860001	0.067357	39.808125	12.582817	3.464060	11.931199	11.830048	0.000000	-10.000000	0.083333	-14.850000	879.333313	1023.000000	1023.000000	2046.000000
34.880001	0.066245	39.150589	11.248900	3.029147	13.053411	11.819132	0.000000	-10.000000	0.125000	-16.049999	874.500000	1023.000000	1023.000000	2046.000000
34.900002	0.065281	38.581295	11.712487	2.932230	11.979653	11.956924	0.000000	-10.000000	0.158333	-17.416668	869.166687	1023.000000	1023.000000	2046.000000
34.919998	0.063199	37.350597	11.832329	2.744082	11.324352	11.449836	0.000000	-10.000000	0.175000	-18.650002	863.333313	1023.000000	1023.000000	2046.000000
34.939999	0.062358	36.853802	10.585341	2.550390	12.405550	11.312519	0.000000	-10.000000	0.216667	-19.966667	857.000000	1023.000000	1023.000000	2046.000000
34.959999	0.060981	36.039745	11.216291	2.456764	11.147443	11.219248	0.000000	-10.000000	0.275000	-21.383333	850.166687	1023.000000	1023.000000	2046.000000
34.980000	0.058879	34.797688	10.881055	2.135140	10.953641	10.827853	0.000000	-10.000000	0.325000	-22.600000	843.166687	1023.000000	1023.000000	2046.000000
35.000000	0.058007	34.281975	9.939139	2.107075	11.521362	10.714397	0.000000	-10.000000	0.341667	-23.483334	835.666687	1023.000000	1023.000000	2046.000000
35.020000	0.056660	33.485943	10.634210	2.118736	10.347607	10.385389	0.000000	-10.000000	0.350000	-24.166668	828.000000	1023.000000	1023.000000	2046.000000
35.040001	0.054771	32.369644	9.662970	1.624614	10.819594	10.262465	0.000000	-10.000000	0.350000	-24.683334	819.833313	1023.000000	1023.000000	2046.000000
35.060001	0.053963	31.892347	9.511116	1.657280	10.450507	10.273444	0.000000	-10.000000	0.383333	-25.299999	811.500000	1023.000000	1023.000000	2046.000000
35.080002	0.052593	31.082619	9.980512	1.833128	9.588614	9.680366	0.000000	-10.000000	0.425000	-25.916666	803.000000	1023.000000	1023.000000	2046.000000
35.099998	0.051215	30.267885	8.614967	1.446844	10.605310	9.600762	0.000000	-10.000000	0.466667	-26.616667	794.333313	1023.000000	1023.000000	2046.000000
35.119999	0.050490	29.839752	9.209342	1.685825	9.479658	9.464928	0.000000	-10.000000	0.466667	-27.183334	785.500000	1023.000000	1023.000000	2046.000000
35.139999	0.047320	27.966049	8.807746	1.027375	8.883993	9.246935	0.000000	-10.000000	0.466667	-27.633333	776.500000	1023.000000	1023.000000	2046.000000
35.160000	0.046682	27.588905	7.783543	1.269454	9.526709	9.009200	0.000000	-10.000000	0.466667	-27.850000	767.333313	1023.000000	1023.000000	2046.000000
35.180000	0.045329	26.789169	8.371427	1.503913	8.253135	8.660695	0.000000	-10.000000	0.475000	-28.083334	758.000000	1023.000000	1023.000000	2046.000000
35.200001	0.043135	25.492874	7.118752	1.122173	8.759805	8.492146	0.000000	-10.000000	0.500000	-28.300001	748.500000	1023.000000	1023.000000	2046.000000
35.220001	0.041674	24.629271	7.012909	1.206644	7.934837	8.474881	0.000000	-10.000000	0.541667	-28.983334	739.000000	1023.000000	1023.000000	2046.000000
35.240002	0.039845	23.548433	7.323027	1.288039	7.092966	7.844402	0.000000	-10.000000	0.600000	-29.616667	729.333313	1023.000000	1023.000000	2046.000000
35.259998	0.037958	22.432898	5.759245	0.871802	8.136542	7.665308	0.000000	-10.000000	0.625000	-30.383333	719.500000	1023.000000	1023.000000	2046.000000
35.279999	0.036087	21.327499	6.176888	0.918141	6.681154	7.551317	0.000000	-10.000000	0.625000	-30.500000	709.500000	1023.000000	1023.000000	2046.000000
35.299999	0.032713	19.333353	5.516376	0.757144	6.226988	6.832845	0.000000	-10.000000	0.616667	-30.633333	699.166687	1023.000000	1023.000000	2046.000000
35.320000	0.031475	18.601688	4.707595	0.961949	6.204963	6.727181	0.000000	-10.000000	0.608333	-30.633333	688.833313	1023.000000	1023.000000	2046.000000
35.340000	0.029251	17.287300	5.088018	1.333649	5.004620	5.861012	0.000000	-10.000000	0.616667	-30.816668	678.500000	1023.000000	1023.000000	2046.000000
35.360001	0.028175	16.651461	3.761671	1.267618	5.922707	5.699464	0.000000	-10.000000	0.625000	-31.083334	668.500000	1023.000000	1023.000000	2046.000000
35.380001	0.027187	16.067774	4.478803	1.636243	4.559446	5.393281	0.000000	-10.000000	0.641667	-31.250000	658.166687	1023.000000	1023.000000	2046.000000
35.400002	0.025413	15.019094	3.623577	1.403566	4.861460	5.130492	0.000000	-10.000000	0.641667	-31.383333	647.833313	1023.000000	1023.000000	2046.000000
35.419998	0.025133	14.853807	3.665794	1.634935	4.294416	5.258661	0.000000	-10.000000	0.641667	-31.333334	637.166687	1023.000000	1023.000000	2046.000000
35.439999	0.023246	13.738400	3.829866	1.746741	3.632022	4.529770	0.000000	-10.000000	0.633333	-31.266666	626.833313	1023.000000	1023.000000	2046.000000
35.459999	0.022601	13.357148	2.646894	1.561250	4.639812	4.509192	0.000000	-10.000000	0.625000	-31.050001	616.166687	1023.000000	1023.000000	2046.000000
35.480000	0.021641	12.790076	3.451406	1.723630	3.434783	4.180257	0.000000	-10.000000	0.608333	-30.683334	605.833313	1023.000000	1023.000000	2046.000000
35.500000	0.019887	11.753234	2.724803	1.159120	3.903136	3.966174	0.000000	-10.000000	0.600000	-30.416666	595.500000	1023.000000	1023.000000	2046.000000
35.520000	0.019244	11.372957	2.905703	1.079865	3.333147	4.054243	0.000000	-10.000000	0.600000	-30.250000	585.500000	1023.000000	1023.000000	2046.000000
35.540001	0.017486	10.334373	3.292497	1.010712	2.674044	3.357121	0.000000	-10.000000	0.600000	-30.233334	575.500000	1023.000000	1023.000000	2046.000000
35.560001	0.016551	9.781490	2.017768	0.606352	3.877161	3.280209	0.000000	-10.000000	0.583333	-30.000000	565.500000	1023.000000	1023.000000	2046.000000
35.580002	0.015712	9.285856	2.792702	0.613805	2.691103	3.188246	0.000000	-10.000000	0.558333	-29.550001	555.500000	1023.000000	1023.000000	2046.000000
35.599998	0.013603	8.039449	2.153946	0.151916	2.945204	2.788383	0.000000	-10.000000	0.516667	-28.716667	545.500000	1023.000000	1023.000000	2046.000000
35.619999	0.013211	7.807415	2.121089	0.087241	2.698151	2.900934	0.000000	-10.000000	0.491667	-27.833334	535.833313	1023.000000	1023.000000	2046.000000
35.639999	0.011216	6.628757	2.526897	-0.012880	1.946529	2.168211	0.000000	-10.000000	0.466667	-27.316668	526.500000	1023.000000	1023.000000	2046.000000
35.660000	0.010387	6.138969	1.343739	-0.458610	3.061002	2.192839	0.000000	-10.000000	0.458333	-27.150000	517.500000	1023.000000	1023.000000	2046.000000
35.680000	0.009488	5.607313	2.162654	-0.510454	1.842041	2.113072	0.000000	-10.000000	0.450000	-27.050001	508.500000	1023.000000	1023.000000	2046.000000
35.700001	0.007362	4.351024	1.787935	-0.924079	1.781862	1.705307	0.000000	-10.000000	0.450000	-26.716667	499.500000	1023.000000	1023.000000	2046.000000
35.720001	0.006952	4.108665	1.273441	-1.054696	2.007490	1.882430	0.000000	-10.000000	0.450000	-26.466667	490.500000	1023.000000	1023.000000	2046.000000
35.740002	0.005526	3.265901	1.897125	-0.963937	1.138415	1.194298	0.000000	-10.000000	0.450000	-26.283335	481.666656	1023.000000	1023.000000	2046.000000
35.759998	0.004511	2.665984	0.708804	-1.485419	2.236831	1.205768	0.000000	-10.000000	0.441667	-26.433334	472.833344	1023.000000	1023.000000	2046.000000
35.779999	0.003948	2.333507	1.346557	-1.492437	1.162823	1.316564	0.000000	-10.000000	0.441667	-26.316668	464.000000	1023.000000	1023.000000	2046.000000
35.799999	0.001955	1.155617	1.092658	-1.830035	1.067708	0.825286	0.000000	-10.000000	0.433333	-26.066668	455.166656	1023.000000	1023.000000	2046.000000
35.820000	0.001706	1.008088	0.458804	-1.920753	1.491987	0.978050	0.000000	-10.000000	0.425000	-25.400000	446.500000	1023.000000	1023.000000	2046.000000
35.840000	0.000943	0.557169	1.199371	-1.799930	0.609987	0.547740	0.000000	-10.000000	0.408333	-25.000000	438.166656	1023.000000	1023.000000	2046.000000
35.860001	-0.000396	-0.234178	0.374157	-2.280401	1.263112	0.408954	0.000000	-10.000000	0.400000	-24.750000	429.833344	1023.000000	1023.000000	2046.000000
35.880001	-0.000903	-0.533704	0.396397	-2.370896	0.816871	0.623924	0.000000	-10.000000	0.416667	-25.033335	421.500000	1023.000000	1023.000000	2046.000000
35.900002	-0.001574	-0.930526	1.004718	-2.216487	0.180627	0.100616	0.000000	-10.000000	0.433333	-25.383333	413.166656	1023.000000	1023.000000	2046.000000
35.919998	-0.002638	-1.558781	-0.076018	-2.684079	1.168337	0.032979	0.000000	-10.000000	0.441667	-25.550001	404.666656	1023.000000	1023.000000	2046.000000
35.939999	-0.002865	-1.692979	0.308903	-2.705895	0.398972	0.305042	0.000000	-10.000000	0.408333	-25.283335	396.333344	1023.000000	1023.000000	2046.000000
35.959999	-0.003839	-2.268737	0.737307	-2.612857	-0.143621	-0.249566	0.000000	-10.000000	0.375000	-24.933334	387.666656	1023.000000	1023.000000	2046.000000
35.980000	-0.004079	-2.410741	-0.439492	-2.918582	1.105803	-0.158469	0.000000	-10.000000	0.341667	-24.550001	379.333344	1023.000000	1023.000000	2046.000000
36.000000	-0.004336	-2.562433	0.247506	-2.800321	0.016313	-0.025931	0.000000	-10.000000	0.341667	-24.266666	371.000000	1023.000000	1023.000000	2046.000000
36.020000	-0.005609	-3.315207	0.097532	-2.966140	-0.090749	-0.355850	0.000000	-10.000000	0.325000	-23.916666	363.000000	1023.000000	1023.000000	2046.000000
36.040001	-0.005470	-3.232999	-0.710946	-2.855028	0.717139	-0.384164	0.000000	-10.000000	0.325000	-23.583334	355.000000	1023.000000	1023.000000	2046.000000
36.060001	-0.006906	-4.081246	-0.201686	-3.038870	-0.397475	-0.443216	0.000000	-10.000000	0.316667	-23.216667	347.000000	1023.000000	1023.000000	2046.000000
36.080002	-0.007981	-4.716879	-0.781386	-3.277388	-0.058738	-0.599367	0.000000	-10.000000	0.308333	-22.650000	339.333344	1023.000000	1023.000000	2046.000000
36.099998	-0.008400	-4.964293	-1.107507	-3.292554	-0.205284	-0.358947	0.000000	-10.000000	0.300000	-22.300001	331.833344	1023.000000	1023.000000	2046.000000
36.119999	-0.009200	-5.437205	-0.521683	-3.120618	-0.927900	-0.867004	0.000000	-10.000000	0.291667	-22.183334	324.500000	1023.000000	1023.000000	2046.000000
36.139999	-0.010427	-6.162575	-1.423745	-3.650051	-0.207380	-0.881399	0.000000	-10.000000	0.300000	-22.216667	317.000000	1023.000000	1023.000000	2046.000000
36.160000	-0.011098	-6.558927	-1.477166	-3.765671	-0.558859	-0.757231	0.000000	-10.000000	0.291667	-22.216667	309.500000	1023.000000	1023.000000	2046.000000
36.180000	-0.011618	-6.866015	-0.966794	-3.630631	-1.130546	-1.138044	0.000000	-10.000000	0.266667	-21.483334	302.166656	1023.000000	1023.000000	2046.000000
36.200001	-0.013529	-7.995921	-1.763283	-3.967573	-0.929848	-1.335217	0.000000	-10.000000	0.233333	-20.383333	295.000000	1023.000000	1023.000000	2046.000000
36.220001	-0.013784	-8.146051	-2.228230	-3.785714	-1.009092	-1.123016	0.000000	-10.000000	0.191667	-19.016666	288.166656	1023.000000	1023.000000	2046.000000
36.240002	-0.014634	-8.648891	-1.695590	-3.295197	-1.844469	-1.813634	0.000000	-10.000000	0.166667	-18.216667	281.666656	1023.000000	1023.000000	2046.000000
36.259998	-0.015501	-9.161115	-2.820288	-3.432669	-0.996006	-1.912152	0.000000	-10.000000	0.150000	-17.683334	275.500000	1023.000000	1023.000000	2046.000000
36.279999	-0.015629	-9.236732	-2.629531	-3.226605	-1.719699	-1.660897	0.000000	-10.000000	0.150000	-17.666668	269.500000	1023.000000	1023.000000	2046.000000
36.299999	-0.015864	-9.375471	-2.028949	-2.797573	-2.335025	-2.213925	0.000000	-10.000000	0.150000	-17.683334	263.666656	1023.000000	1023.000000	2046.000000
36.320000	-0.016623	-9.823995	-3.104096	-3.089134	-1.442769	-2.187996	0.000000	-10.000000	0.150000	-17.816668	257.833344	1023.000000	1023.000000	2046.000000
36.340000	-0.016734	-9.889851	-3.093498	-2.992204	-1.840381	-1.963767	0.000000	-10.000000	0.150000	-17.716667	252.166672	1023.000000	1023.000000	2046.000000
36.360001	-0.016713	-9.877373	-2.454285	-2.634037	-2.363867	-2.425184	0.000000	-10.000000	0.150000	-17.283333	246.333328	1023.000000	1023.000000	2046.000000
36.380001	-0.017727	-10.476893	-3.332025	-2.979959	-1.598557	-2.566351	0.000000	-10.000000	0.141667	-17.000000	240.500000	1023.000000	1023.000000	2046.000000
36.400002	-0.017770	-10.502251	-3.207943	-3.078138	-2.007143	-2.209026	0.000000	-10.000000	0.141667	-16.583334	234.666672	1023.000000	1023.000000	2046.000000
36.419998	-0.017966	-10.618009	-2.507943	-2.903874	-2.499692	-2.706499	0.000000	-10.000000	0.141667	-16.616667	229.000000	1023.000000	1023.000000	2046.000000
36.439999	-0.019025	-11.243682	-3.250002	-3.406896	-1.770969	-2.815813	0.000000	-10.000000	0.141667	-16.566666	223.500000	1023.000000	1023.000000	2046.000000
36.459999	-0.019148	-11.316465	-3.239725	-3.559393	-2.028688	-2.488659	0.000000	-10.000000	0.125000	-16.500000	218.000000	1023.000000	1023.000000	2046.000000
36.480000	-0.019320	-11.418008	-2.575154	-3.396515	-2.542228	-2.904112	0.000000	-10.000000	0.108333	-16.283333	212.500000	1023.000000	1023.000000	2046.000000
36.500000	-0.020475	-12.100502	-3.253969	-3.898442	-1.954293	-2.993798	0.000000	-10.000000	0.100000	-15.916667	207.000000	1023.000000	1023.000000	2046.000000
36.520000	-0.020769	-12.274439	-3.352331	-4.052483	-2.127698	-2.741927	0.000000	-10.000000	0.116667	-15.833333	201.666672	1023.000000	1023.000000	2046.000000
36.540001	-0.021123	-12.483808	-2.662907	-3.984073	-2.682312	-3.154517	0.000000	-10.000000	0.133333	-15.983334	196.500000	1023.000000	1023.000000	2046.000000
36.560001	-0.022372	-13.221927	-3.251470	-4.530783	-2.233447	-3.206228	0.000000	-10.000000	0.150000	-16.416668	191.166672	1023.000000	1023.000000	2046.000000
36.580002	-0.022661	-13.392913	-3.520551	-4.720254	-2.190537	-2.961571	0.000000	-10.000000	0.133333	-16.483334	185.666672	1023.000000	1023.000000	2046.000000
36.599998	-0.023106	-13.655493	-2.827122	-4.724502	-2.943973	-3.159896	0.000000	-10.000000	0.125000	-16.283333	180.000000	1023.000000	1023.000000	2046.000000
36.619999	-0.024482	-14.468621	-3.140499	-5.184441	-2.848216	-3.295464	0.000000	-10.000000	0.125000	-15.816667	174.666672	1023.000000	1023.000000	2046.000000
36.639999	-0.024641	-14.562707	-3.685690	-5.262802	-2.514827	-3.099388	0.000000	-10.000000	0.141667	-15.583333	171.166672	1023.000000	1023.000000	2046.000000
36.660000	-0.025147	-14.861933	-2.995451	-5.150878	-3.229219	-3.486385	0.000000	-10.000000	0.141667	-15.600000	165.833328	1023.000000	1023.000000	2046.000000
36.680000	-0.026365	-15.581762	-3.665496	-5.561692	-2.760696	-3.593878	0.000000	-10.000000	0.141667	-15.850000	160.500000	1023.000000	1023.000000	2046.000000
36.700001	-0.026393	-15.598095	-3.840286	-5.654199	-2.863510	-3.240100	0.000000	-10.000000	0.133333	-16.016666	153.333328	1023.000000	1023.000000	2046.000000
36.720001	-0.026697	-15.777885	-3.218042	-5.491750	-3.412413	-3.655680	0.000000	-10.000000	0.141667	-16.150002	148.000000	1023.000000	1023.000000	2046.000000
36.740002	-0.027897	-16.487040	-3.896979	-5.888898	-2.892192	-3.808970	0.000000	-10.000000	0.125000	-16.233334	142.666672	1023.000000	1023.000000	2046.000000
36.759998	-0.027865	-16.468500	-4.099870	-5.953390	-2.954020	-3.461220	0.000000	-10.000000	0.116667	-16.350000	137.166672	1023.000000	1023.000000	2046.000000
36.779999	-0.028086	-16.598806	-3.448851	-5.767333	-3.460668	-3.921955	0.000000	-10.000000	0.100000	-16.350000	133.500000	1023.000000	1023.000000	2046.000000
36.799999	-0.029000	-17.138737	-4.264460	-6.123990	-2.721171	-4.029116	0.000000	-10.000000	0.108333	-16.183334	128.000000	1023.000000	1023.000000	2046.000000
36.820000	-0.028736	-16.983063	-3.919243	-6.143653	-3.335434	-3.584733	0.000000	-10.000000	0.116667	-16.066668	122.666664	1023.000000	1023.000000	2046.000000
36.840000	-0.029875	-17.656063	-3.609017	-6.108888	-3.715955	-4.222202	0.000000	-10.000000	0.116667	-15.700000	115.666664	1023.000000	1023.000000	2046.000000
36.860001	-0.029942	-17.695883	-4.568664	-6.299536	-2.753611	-4.074073	0.000000	-10.000000	0.108333	-15.516666	110.333336	1023.000000	1023.000000	2046.000000
36.880001	-0.030042	-17.754574	-3.938299	-6.273021	-3.566603	-3.976650	0.000000	-10.000000	0.100000	-15.183333	105.166664	1023.000000	1023.000000	2046.000000
36.900002	-0.031309	-18.503645	-3.972491	-6.434129	-3.711731	-4.385293	0.000000	-10.000000	0.100000	-15.033334	100.000000	1023.000000	1023.000000	2046.000000
36.919998	-0.031244	-18.465166	-4.649111	-6.465218	-3.161419	-4.189419	0.000000	-10.000000	0.091667	-14.716666	95.000000	1023.000000	1023.000000	2046.000000
36.939999	-0.031381	-18.546238	-4.021777	-6.333635	-3.743298	-4.447527	0.000000	-10.000000	0.075000	-14.516666	90.000000	1023.000000	1023.000000	2046.000000
36.959999	-0.032464	-19.186111	-4.588932	-6.664517	-3.328979	-4.603685	0.000000	-10.000000	0.050000	-14.333333	85.166664	1023.000000	1023.000000	2046.000000
36.980000	-0.032216	-19.039629	-4.580434	-6.634466	-3.639918	-4.184811	0.000000	-10.000000	0.041667	-14.316667	80.500000	1023.000000	1023.000000	2046.000000
37.000000	-0.032928	-19.460238	-4.078207	-6.537868	-4.112802	-4.731360	0.000000	-10.000000	0.033333	-14.266666	75.833336	1023.000000	1023.000000	2046.000000
37.020000	-0.033452	-19.770134	-5.055504	-6.821404	-3.125439	-4.767787	0.000000	-10.000000	0.041667	-14.233334	71.000000	1023.000000	1023.000000	2046.000000
37.040001	-0.033352	-19.711153	-4.632611	-6.876747	-3.844632	-4.357162	0.000000	-10.000000	0.041667	-14.066667	66.166664	1023.000000	1023.000000	2046.000000
37.060001	-0.034079	-20.140905	-4.235121	-6.790596	-4.212509	-4.902680	0.000000	-10.000000	0.041667	-13.966667	61.500000	1023.000000	1023.000000	2046.000000
37.080002	-0.033974	-20.078550	-5.159317	-6.955773	-3.168547	-4.794912	0.000000	-10.000000	0.041667	-13.766667	56.833332	1023.000000	1023.000000	2046.000000
37.099998	-0.033618	-19.868258	-4.551675	-6.892038	-3.891961	-4.532582	0.000000	-10.000000	0.025000	-13.683333	52.166668	1023.000000	1023.000000	2046.000000
37.119999	-0.034670	-20.490143	-4.560523	-7.052330	-4.018007	-4.859283	0.000000	-10.000000	0.025000	-13.466667	47.500000	1023.000000	1023.000000	2046.000000
37.139999	-0.034236	-20.233223	-5.077833	-6.991508	-3.681962	-4.481920	0.000000	-10.000000	0.025000	-13.266667	43.166668	1023.000000	1023.000000	2046.000000
37.160000	-0.034233	-20.231430	-4.541733	-6.665897	-4.023917	-4.999883	0.000000	-10.000000	0.025000	-12.850000	38.666668	1023.000000	1023.000000	2046.000000
37.180000	-0.036113	-21.342548	-5.472880	-7.244160	-3.692930	-4.932577	0.000000	-10.000000	0.016667	-12.550000	34.333332	1023.000000	1023.000000	2046.000000
37.200001	-0.035711	-21.105330	-5.336147	-7.129062	-4.154536	-4.485585	0.000000	-10.000000	0.000000	-12.216667	30.000000	1023.000000	1023.000000	2046.000000
37.220001	-0.036357	-21.487211	-4.913895	-7.059372	-4.614470	-4.899475	0.000000	-10.000000	0.000000	-12.050000	27.333334	1023.000000	1023.000000	2046.000000
37.240002	-0.037411	-22.109873	-5.931367	-7.364782	-3.814135	-4.999588	0.000000	-10.000000	0.000000	-11.866667	23.333334	1023.000000	1023.000000	2046.000000
37.259998	-0.037677	-22.266989	-5.720029	-7.465446	-4.454611	-4.626904	0.000000	-10.000000	0.000000	-11.683333	19.333334	1023.000000	1023.000000	2046.000000
37.279999	-0.038645	-22.839344	-5.363954	-7.494031	-4.823885	-5.157474	0.000000	-10.000000	0.000000	-11.266667	14.166667	1023.000000	1023.000000	2046.000000
37.299999	-0.039406	-23.288664	-6.461962	-7.650399	-3.958930	-5.217372	0.000000	-10.000000	0.000000	-10.883334	11.666667	1023.000000	1023.000000	2046.000000
37.320000	-0.039998	-23.638699	-6.219925	-7.560494	-4.882421	-4.975859	0.000000	-10.000000	0.000000	-9.666667	8.166667	1023.000000	1023.000000	2046.000000
37.340000	-0.041227	-24.365232	-6.144650	-7.316789	-5.383747	-5.520046	0.000000	-10.000000	-0.016667	-8.283334	5.000000	1023.000000	1023.000000	2046.000000
37.360001	-0.041475	-24.511862	-7.221029	-7.044641	-4.548398	-5.697794	0.000000	-10.000000	-0.033333	-6.766667	1.333333	1023.000000	1023.000000	2046.000000
37.380001	-0.041228	-24.365484	-6.838428	-6.744619	-5.358501	-5.423935	0.000000	-10.000000	-0.050000	-6.233333	0.000000	1023.000000	1023.000000	2046.000000
37.400002	-0.040902	-24.172789	-6.319302	-6.318065	-5.729315	-5.806106	0.000000	-10.000000	-0.050000	-6.333333	-1.166667	1023.000000	1023.000000	2046.000000
37.419998	-0.041516	-24.536123	-7.278362	-6.305558	-4.938081	-6.014123	0.000000	-10.000000	-0.050000	-7.050000	-3.333333	1023.000000	1023.000000	2046.000000
37.439999	-0.041217	-24.359110	-7.198290	-6.161882	-5.402613	-5.596324	0.000000	-10.000000	-0.050000	-7.666667	-6.500000	1023.000000	1023.000000	2046.000000
37.459999	-0.041114	-24.298100	-6.705100	-5.918098	-5.732859	-5.942042	0.000000	-10.000000	-0.050000	-7.933333	-9.833333	1023.000000	1023.000000	2046.000000
37.480000	-0.041883	-24.752583	-7.548981	-6.071493	-5.011615	-6.120493	0.000000	-10.000000	-0.050000	-7.716667	-11.666667	1023.000000	1023.000000	2046.000000
37.500000	-0.041556	-24.559587	-7.432721	-6.035773	-5.343159	-5.747936	0.000000	-10.000000	-0.041667	-7.300000	-14.166667	1023.000000	1023.000000	2046.000000
37.520000	-0.041225	-24.364109	-6.795238	-5.899958	-5.631973	-6.036940	0.000000	-10.000000	-0.041667	-7.066667	-16.500000	1023.000000	1023.000000	2046.000000
37.540001	-0.042253	-24.971500	-7.191169	-6.240258	-5.299891	-6.240182	0.000000	-10.000000	-0.041667	-6.833333	-18.833334	1023.000000	1023.000000	2046.000000
37.560001	-0.042070	-24.863651	-7.386605	-6.334977	-5.122158	-6.019911	0.000000	-10.000000	-0.050000	-7.050000	-20.333334	1023.000000	1023.000000	2046.000000
37.580002	-0.041699	-24.644297	-6.779880	-6.323458	-5.464210	-6.076749	0.000000	-10.000000	-0.050000	-6.616667	-22.666666	1023.000000	1023.000000	2046.000000
37.599998	-0.042778	-25.281940	-7.001223	-6.649969	-5.335120	-6.295629	0.000000	-10.000000	-0.058333	-5.916667	-25.666666	1023.000000	1023.000000	2046.000000
37.619999	-0.042376	-25.044081	-7.209419	-6.656216	-5.160615	-6.017832	0.000000	-10.000000	-0.058333	-4.766667	-28.333334	1023.000000	1023.000000	2046.000000
37.639999	-0.042115	-24.889736	-6.622406	-6.735883	-5.440397	-6.091051	0.000000	-10.000000	-0.058333	-4.200000	-29.500000	1023.000000	1023.000000	2046.000000
37.660000	-0.043257	-25.565048	-6.907536	-7.107222	-5.245416	-6.304876	0.000000	-10.000000	-0.050000	-3.816667	-30.500000	1023.000000	1023.000000	2046.000000
37.680000	-0.042974	-25.397766	-7.096519	-7.179994	-5.125245	-5.996008	0.000000	-10.000000	-0.058333	-3.683333	-31.333334	1023.000000	1023.000000	2046.000000
37.700001	-0.042720	-25.247808	-6.521757	-7.228780	-5.416636	-6.080635	0.000000	-10.000000	-0.058333	-3.516667	-32.666668	1023.000000	1023.000000	2046.000000
37.720001	-0.043969	-25.985577	-6.889473	-7.588654	-5.222528	-6.284923	0.000000	-10.000000	-0.058333	-3.116667	-34.166668	1023.000000	1023.000000	2046.000000
37.740002	-0.043704	-25.829243	-7.006219	-7.643903	-5.283463	-5.895658	0.000000	-10.000000	-0.050000	-2.716667	-35.666668	1023.000000	1023.000000	2046.000000
37.759998	-0.043652	-25.798292	-6.464522	-7.642621	-5.605605	-6.085544	0.000000	-10.000000	-0.050000	-2.350000	-36.666668	1023.000000	1023.000000	2046.000000
37.779999	-0.044747	-26.445320	-7.076179	-7.871491	-5.170142	-6.327509	0.000000	-10.000000	-0.058333	-2.383333	-37.166668	1023.000000	1023.000000	2046.000000
37.799999	-0.044559	-26.334230	-7.215097	-7.863491	-5.263219	-5.992424	0.000000	-10.000000	-0.058333	-2.650000	-38.000000	1023.000000	1023.000000	2046.000000
37.820000	-0.044332	-26.200102	-6.627626	-7.837615	-5.608456	-6.126406	0.000000	-10.000000	-0.066667	-2.966667	-39.166668	1023.000000	1023.000000	2046.000000
37.840000	-0.045396	-26.829102	-7.244382	-8.075115	-5.174778	-6.334827	0.000000	-10.000000	-0.066667	-3.200000	-40.166668	1023.000000	1023.000000	2046.000000
37.860001	-0.044541	-26.323805	-6.973002	-8.060685	-5.447363	-5.842755	0.000000	-10.000000	-0.066667	-3.316667	-40.833332	1023.000000	1023.000000	2046.000000
37.880001	-0.045783	-27.057508	-6.723779	-8.197803	-5.864083	-6.271842	0.000000	-10.000000	-0.066667	-3.433333	-41.500000	1023.000000	1023.000000	2046.000000
37.900002	-0.045198	-26.711906	-7.315487	-8.112017	-5.185840	-6.098563	0.000000	-10.000000	-0.066667	-3.533333	-43.166668	1023.000000	1023.000000	2046.000000
37.919998	-0.044877	-26.522484	-6.735240	-8.117592	-5.518186	-6.151466	0.000000	-10.000000	-0.075000	-3.566667	-44.500000	1023.000000	1023.000000	2046.000000
37.939999	-0.045800	-27.067787	-7.195275	-8.356554	-5.200344	-6.315615	0.000000	-10.000000	-0.075000	-3.500000	-45.833332	1023.000000	1023.000000	2046.000000
37.959999	-0.044830	-26.494654	-6.907335	-8.288138	-5.384670	-5.914511	0.000000	-10.000000	-0.075000	-3.433333	-46.500000	1023.000000	1023.000000	2046.000000
37.980000	-0.046239	-27.327192	-6.749818	-8.482803	-5.799585	-6.294986	0.000000	-10.000000	-0.083333	-3.266667	-48.000000	1023.000000	1023.000000	2046.000000
38.000000	-0.045602	-26.950605	-7.188037	-8.367631	-5.349614	-6.045322	0.000000	-10.000000	-0.083333	-3.033333	-49.500000	1023.000000	1023.000000	2046.000000
38.020000	-0.045462	-26.867823	-6.677631	-8.357444	-5.629499	-6.203249	0.000000	-10.000000	-0.083333	-2.816667	-50.666668	1023.000000	1023.000000	2046.000000
38.040001	-0.046164	-27.282890	-7.240142	-8.489250	-5.169129	-6.384368	0.000000	-10.000000	-0.075000	-2.583333	-51.333332	1023.000000	1023.000000	2046.000000
38.060001	-0.045275	-26.757587	-6.861372	-8.491497	-5.448889	-5.955829	0.000000	-10.000000	-0.066667	-2.433333	-51.833332	1023.000000	1023.000000	2046.000000
38.080002	-0.046577	-27.526905	-6.839579	-8.653883	-5.694220	-6.339223	0.000000	-10.000000	-0.058333	-2.283333	-52.666668	1023.000000	1023.000000	2046.000000
38.099998	-0.045725	-27.023197	-7.114003	-8.503956	-5.419590	-5.985649	0.000000	-10.000000	-0.050000	-2.166667	-53.333332	1023.000000	1023.000000	2046.000000
38.119999	-0.046108	-27.249926	-6.616951	-8.521171	-5.819249	-6.292555	0.000000	-10.000000	-0.050000	-2.000000	-53.833332	1023.000000	1023.000000	2046.000000
38.139999	-0.046255	-27.336784	-7.279865	-8.538191	-5.132666	-6.386062	0.000000	-10.000000	-0.050000	-1.816667	-54.000000	1023.000000	1023.000000	2046.000000
38.160000	-0.045426	-26.846596	-6.746374	-8.584319	-5.412805	-6.103098	0.000000	-10.000000	-0.050000	-1.683333	-54.000000	1023.000000	1023.000000	2046.000000
38.180000	-0.046406	-27.426056	-6.861007	-8.741148	-5.422322	-6.401578	0.000000	-10.000000	-0.050000	-1.683333	-54.000000	1023.000000	1023.000000	2046.000000
38.200001	-0.045308	-26.777279	-6.788821	-8.659108	-5.409537	-5.919814	0.000000	-10.000000	-0.050000	-1.716667	-54.000000	1023.000000	1023.000000	2046.000000
38.220001	-0.045655	-26.982038	-6.357222	-8.640142	-5.792199	-6.192476	0.000000	-10.000000	-0.058333	-1.750000	-54.000000	1023.000000	1023.000000	2046.000000
38.240002	-0.045367	-26.811674	-7.041217	-8.508482	-5.045394	-6.216581	0.000000	-10.000000	-0.066667	-1.683333	-54.000000	1023.000000	1023.000000	2046.000000
38.259998	-0.044420	-26.252476	-6.519127	-8.397215	-5.287546	-6.048587	0.000000	-10.000000	-0.075000	-1.500000	-54.000000	1023.000000	1023.000000	2046.000000
38.279999	-0.046319	-27.374695	-6.963342	-8.811638	-5.361502	-6.238213	0.000000	-10.000000	-0.066667	-1.116667	-54.000000	1023.000000	1023.000000	2046.000000
38.299999	-0.045571	-26.932505	-6.987050	-8.586613	-5.443188	-5.915653	0.000000	-10.000000	-0.066667	-0.600000	-54.000000	1023.000000	1023.000000	2046.000000
38.320000	-0.045891	-27.121729	-6.533770	-8.597488	-5.929516	-6.060956	0.000000	-10.000000	-0.066667	-0.183333	-54.000000	1023.000000	1023.000000	2046.000000
38.340000	-0.046472	-27.465199	-7.353868	-8.585805	-5.199914	-6.325613	0.000000	-10.000000	-0.066667	0.000000	-54.000000	1023.000000	1023.000000	2046.000000
38.360001	-0.046176	-27.289810	-7.093194	-8.715178	-5.560847	-5.920590	0.000000	-10.000000	-0.058333	-0.683333	-54.000000	1023.000000	1023.000000	2046.000000
38.380001	-0.047524	-28.086802	-6.916594	-8.941866	-6.001843	-6.226497	0.000000	-10.000000	-0.050000	-1.450000	-54.333332	1023.000000	1023.000000	2046.000000
38.400002	-0.047305	-27.957016	-7.583516	-8.763983	-5.403307	-6.206210	0.000000	-10.000000	-0.058333	-2.083333	-55.000000	1023.000000	1023.000000	2046.000000
38.419998	-0.047538	-28.094715	-7.308819	-8.751281	-5.831369	-6.203246	0.000000	-10.000000	-0.066667	-1.650000	-55.666668	1023.000000	1023.000000	2046.000000
38.439999	-0.049277	-29.122627	-7.810447	-8.658258	-5.949738	-6.704184	0.000000	-10.000000	-0.083333	-0.500000	-56.000000	1023.000000	1023.000000	2046.000000
38.459999	-0.048937	-28.921885	-8.118632	-8.259236	-6.040132	-6.503883	0.000000	-10.000000	-0.091667	1.050000	-56.000000	1023.000000	1023.000000	2046.000000
38.480000	-0.048699	-28.780937	-7.689923	-7.941706	-6.460505	-6.688803	0.000000	-10.000000	-0.091667	2.500000	-56.000000	1023.000000	1023.000000	2046.000000
38.500000	-0.048860	-28.876072	-8.398952	-7.587568	-5.869350	-7.020202	0.000000	-10.000000	-0.075000	3.166667	-56.000000	1023.000000	1023.000000	2046.000000
38.520000	-0.047666	-28.170633	-8.161597	-7.346285	-6.153893	-6.508859	0.000000	-10.000000	-0.058333	2.550000	-56.000000	1023.000000	1023.000000	2046.000000
38.540001	-0.048127	-28.443048	-7.789588	-7.197172	-6.705392	-6.750897	0.000000	-10.000000	-0.050000	1.350000	-56.000000	1023.000000	1023.000000	2046.000000
38.560001	-0.047866	-28.288792	-8.630579	-6.898537	-5.824220	-6.935455	0.000000	-10.000000	-0.050000	0.300000	-56.000000	1023.000000	1023.000000	2046.000000
38.580002	-0.047104	-27.838430	-8.219063	-6.917694	-6.151855	-6.549818	0.000000	-10.000000	-0.050000	0.000000	-56.000000	1023.000000	1023.000000	2046.000000
38.599998	-0.048189	-28.479881	-8.170691	-6.931788	-6.427094	-6.950307	0.000000	-10.000000	-0.050000	0.000000	-56.000000	1023.000000	1023.000000	2046.000000
38.619999	-0.047569	-28.113342	-8.585838	-6.756668	-5.985557	-6.785280	0.000000	-10.000000	-0.058333	-0.266667	-56.000000	1023.000000	1023.000000	2046.000000
38.639999	-0.046955	-27.750153	-7.933731	-6.903586	-6.247489	-6.665346	0.000000	-10.000000	-0.058333	-0.983333	-56.000000	1023.000000	1023.000000	2046.000000
38.660000	-0.048084	-28.417461	-8.267524	-7.057951	-6.005822	-7.086164	0.000000	-10.000000	-0.050000	-1.983333	-56.333332	1023.000000	1023.000000	2046.000000
38.680000	-0.047462	-28.050116	-8.257005	-7.093447	-5.986665	-6.712999	0.000000	-10.000000	-0.041667	-2.733333	-57.000000	1023.000000	1023.000000	2046.000000
38.700001	-0.047430	-28.031296	-7.658494	-7.197677	-6.351107	-6.824018	0.000000	-10.000000	-0.050000	-2.733333	-58.000000	1023.000000	1023.000000	2046.000000
38.720001	-0.047854	-28.281895	-8.249892	-7.221754	-5.657503	-7.152744	0.000000	-10.000000	-0.058333	-2.166667	-58.666668	1023.000000	1023.000000	2046.000000
38.740002	-0.047170	-27.877472	-7.964391	-7.435207	-5.902079	-6.575795	0.000000	-10.000000	-0.058333	-1.150000	-59.000000	1023.000000	1023.000000	2046.000000
38.759998	-0.047407	-28.017414	-7.358933	-7.525429	-6.341179	-6.791872	0.000000	-10.000000	-0.050000	-0.433333	-59.000000	1023.000000	1023.000000	2046.000000
38.779999	-0.047768	-28.230898	-8.136935	-7.531538	-5.470845	-7.091580	0.000000	-10.000000	-0.050000	0.000000	-59.000000	1023.000000	1023.000000	2046.000000
38.799999	-0.047083	-27.825836	-7.715428	-7.874959	-5.778824	-6.456625	0.000000	-10.000000	-0.050000	0.000000	-59.000000	1023.000000	1023.000000	2046.000000
38.820000	-0.048301	-28.545753	-7.415479	-8.070691	-6.277954	-6.781629	0.000000	-10.000000	-0.058333	0.000000	-59.000000	1023.000000	1023.000000	2046.000000
38.840000	-0.048016	-28.377645	-7.969691	-7.973706	-5.625556	-6.808691	0.000000	-10.000000	-0.058333	0.000000	-59.000000	1023.000000	1023.000000	2046.000000
38.860001	-0.047561	-28.108271	-7.470070	-8.196107	-5.912043	-6.530049	0.000000	-10.000000	-0.066667	0.000000	-59.000000	1023.000000	1023.000000	2046.000000
38.880001	-0.048899	-28.899305	-7.721301	-8.325625	-5.915811	-6.936568	0.000000	-10.000000	-0.058333	0.000000	-59.000000	1023.000000	1023.000000	2046.000000
38.900002	-0.048241	-28.510712	-7.880294	-8.293676	-5.752789	-6.583952	0.000000	-10.000000	-0.058333	0.000000	-59.000000	1023.000000	1023.000000	2046.000000
38.919998	-0.048421	-28.616930	-7.320159	-8.405980	-6.267292	-6.623498	0.000000	-10.000000	-0.050000	0.000000	-59.000000	1023.000000	1023.000000	2046.000000
38.939999	-0.048935	-28.920677	-8.092565	-8.325001	-5.481686	-7.021425	0.000000	-10.000000	-0.058333	0.000000	-59.000000	1023.000000	1023.000000	2046.000000
38.959999	-0.048147	-28.454681	-7.796260	-8.525791	-5.691481	-6.441148	0.000000	-10.000000	-0.058333	-0.600000	-59.000000	1023.000000	1023.000000	2046.000000
38.980000	-0.049405	-29.198225	-7.478492	-8.682215	-6.273057	-6.764460	0.000000	-10.000000	-0.058333	-1.283333	-59.000000	1023.000000	1023.000000	2046.000000
39.000000	-0.048666	-28.761330	-7.959634	-8.462710	-5.653638	-6.685347	0.000000	-10.000000	-0.050000	-2.050000	-59.333332	1023.000000	1023.000000	2046.000000
39.020000	-0.048973	-28.943167	-7.392458	-8.687894	-6.206179	-6.656635	0.000000	-10.000000	-0.050000	-2.233333	-60.000000	1023.000000	1023.000000	2046.000000
39.040001	-0.048883	-28.889734	-8.027041	-8.504547	-5.420085	-6.938061	0.000000	-10.000000	-0.058333	-2.316667	-61.000000	1023.000000	1023.000000	2046.000000
39.060001	-0.048147	-28.454639	-7.601847	-8.719803	-5.673007	-6.459983	0.000000	-10.000000	-0.066667	-2.283333	-61.833332	1023.000000	1023.000000	2046.000000
39.080002	-0.049449	-29.224457	-7.598104	-8.815285	-5.935600	-6.875469	0.000000	-10.000000	-0.075000	-2.100000	-62.666668	1023.000000	1023.000000	2046.000000
39.099998	-0.048561	-28.699621	-7.829930	-8.735672	-5.635818	-6.498201	0.000000	-10.000000	-0.075000	-1.883333	-63.333332	1023.000000	1023.000000	2046.000000
39.119999	-0.048999	-28.958324	-7.215662	-8.844786	-6.234647	-6.663230	0.000000	-10.000000	-0.066667	-1.600000	-63.833332	1023.000000	1023.000000	2046.000000
39.139999	-0.049008	-28.963488	-7.996747	-8.645045	-5.381070	-6.940626	0.000000	-10.000000	-0.058333	-1.383333	-64.000000	1023.000000	1023.000000	2046.000000
39.160000	-0.048278	-28.532263	-7.438979	-8.879048	-5.731521	-6.482714	0.000000	-10.000000	-0.058333	-1.216667	-64.000000	1023.000000	1023.000000	2046.000000
39.180000	-0.049520	-29.266455	-7.530111	-8.947257	-5.902421	-6.886665	0.000000	-10.000000	-0.058333	-1.150000	-64.000000	1023.000000	1023.000000	2046.000000
39.200001	-0.048693	-28.777355	-7.758461	-8.888064	-5.601948	-6.528883	0.000000	-10.000000	-0.058333	-1.166667	-64.000000	1023.000000	1023.000000	2046.000000
39.220001	-0.048578	-28.709522	-7.104318	-8.943828	-6.091315	-6.570063	0.000000	-10.000000	-0.050000	-1.150000	-64.000000	1023.000000	1023.000000	2046.000000
39.240002	-0.049380	-29.183369	-7.855494	-8.865398	-5.406729	-7.055748	0.000000	-10.000000	-0.050000	-1.166667	-64.000000	1023.000000	1023.000000	2046.000000
39.259998	-0.048388	-28.597393	-7.571144	-9.008551	-5.570970	-6.446730	0.000000	-10.000000	-0.050000	-1.166667	-64.000000	1023.000000	1023.000000	2046.000000
39.279999	-0.049126	-29.033577	-6.948686	-9.078138	-6.285756	-6.720996	0.000000	-10.000000	-0.050000	-1.166667	-64.000000	1023.000000	1023.000000	2046.000000
39.299999	-0.048439	-28.627342	-7.656499	-8.842819	-5.360655	-6.767369	0.000000	-10.000000	-0.058333	-1.166667	-64.000000	1023.000000	1023.000000	2046.000000
39.320000	-0.047558	-28.106703	-7.076041	-8.972165	-5.638729	-6.419768	0.000000	-10.000000	-0.058333	-1.150000	-64.000000	1023.000000	1023.000000	2046.000000
39.340000	-0.048493	-28.659636	-7.360482	-8.823418	-5.544144	-6.931591	0.000000	-10.000000	-0.058333	-0.950000	-64.000000	1023.000000	1023.000000	2046.000000
39.360001	-0.048154	-28.458933	-7.526033	-8.995550	-5.512743	-6.424606	0.000000	-10.000000	-0.058333	-0.550000	-64.000000	1023.000000	1023.000000	2046.000000
39.380001	-0.048613	-28.730259	-6.931476	-9.024524	-6.234084	-6.540176	0.000000	-10.000000	-0.066667	-0.166667	-64.000000	1023.000000	1023.000000	2046.000000
39.400002	-0.048868	-28.881184	-7.808888	-8.800663	-5.378186	-6.893446	0.000000	-10.000000	-0.066667	0.000000	-64.000000	1023.000000	1023.000000	2046.000000
39.419998	-0.048350	-28.574846	-7.538457	-9.087811	-5.667063	-6.281514	0.000000	-10.000000	-0.058333	0.000000	-64.000000	1023.000000	1023.000000	2046.000000
39.439999	-0.049843	-29.457035	-7.321459	-9.149741	-6.296025	-6.689810	0.000000	-10.000000	-0.050000	-0.600000	-64.000000	1023.000000	1023.000000	2046.000000
39.459999	-0.049605	-29.316650	-8.000982	-9.039945	-5.579115	-6.696607	0.000000	-10.000000	-0.050000	-1.300000	-64.000000	1023.000000	1023.000000	2046.000000
39.480000	-0.049313	-29.144159	-7.504633	-9.280452	-5.933092	-6.425983	0.000000	-10.000000	-0.050000	-1.950000	-64.333336	1023.000000	1023.000000	2046.000000
39.500000	-0.051096	-30.197525	-7.941825	-9.246897	-6.012268	-6.996536	0.000000	-10.000000	-0.050000	-1.833333	-64.666664	1023.000000	1023.000000	2046.000000
39.520000	-0.050978	-30.128101	-8.387574	-9.129679	-5.924960	-6.685889	0.000000	-10.000000	-0.058333	-0.833333	-65.000000	1023.000000	1023.000000	2046.000000
39.540001	-0.051421	-30.389721	-7.896067	-8.892589	-6.716541	-6.884524	0.000000	-10.000000	-0.066667	0.633333	-65.000000	1023.000000	1023.000000	2046.000000
39.560001	-0.051993	-30.727631	-8.867217	-8.413622	-5.965380	-7.481412	0.000000	-10.000000	-0.083333	2.183333	-65.000000	1023.000000	1023.000000	2046.000000
39.580002	-0.050928	-30.098490	-8.662139	-8.307435	-6.265864	-6.863052	0.000000	-10.000000	-0.083333	3.116667	-65.000000	1023.000000	1023.000000	2046.000000
39.599998	-0.050974	-30.125532	-8.080981	-7.946380	-7.002923	-7.095247	0.000000	-10.000000	-0.083333	3.183333	-65.000000	1023.000000	1023.000000	2046.000000
39.619999	-0.050940	-30.105371	-9.033053	-7.460215	-6.041754	-7.570349	0.000000	-10.000000	-0.066667	2.300000	-65.000000	1023.000000	1023.000000	2046.000000
39.639999	-0.050063	-29.587076	-8.799947	-7.556694	-6.360546	-6.869890	0.000000	-10.000000	-0.058333	1.066667	-65.000000	1023.000000	1023.000000	2046.000000
39.660000	-0.050569	-29.886135	-8.326744	-7.395162	-7.017952	-7.146276	0.000000	-10.000000	-0.050000	0.183333	-65.000000	1023.000000	1023.000000	2046.000000
39.680000	-0.050341	-29.751627	-9.217634	-7.071486	-6.011035	-7.451472	0.000000	-10.000000	-0.058333	0.000000	-65.000000	1023.000000	1023.000000	2046.000000
39.700001	-0.049550	-29.284101	-8.757461	-7.286173	-6.307926	-6.932541	0.000000	-10.000000	-0.066667	0.000000	-65.000000	1023.000000	1023.000000	2046.000000
39.720001	-0.050582	-29.893847	-8.557830	-7.244148	-6.716496	-7.375372	0.000000	-10.000000	-0.066667	0.000000	-65.000000	1023.000000	1023.000000	2046.000000
39.740002	-0.049867	-29.471277	-9.008538	-7.209939	-6.062768	-7.190031	0.000000	-10.000000	-0.058333	-0.300000	-65.000000	1023.000000	1023.000000	2046.000000
39.759998	-0.049444	-29.221148	-8.210335	-7.430927	-6.545281	-7.034605	0.000000	-10.000000	-0.050000	-0.883333	-65.000000	1023.000000	1023.000000	2046.000000
39.779999	-0.050441	-29.810812	-8.764530	-7.425870	-6.115793	-7.504619	0.000000	-10.000000	-0.058333	-1.033333	-65.000000	1023.000000	1023.000000	2046.000000
39.799999	-0.049659	-29.348444	-8.707782	-7.619292	-6.052273	-6.969097	0.000000	-10.000000	-0.075000	-0.733333	-65.000000	1023.000000	1023.000000	2046.000000
39.820000	-0.049223	-29.090710	-7.825973	-7.633605	-6.644324	-6.986806	0.000000	-10.000000	-0.091667	0.483333	-65.000000	1023.000000	1023.000000	2046.000000
39.840000	-0.049760	-29.408329	-8.597483	-7.569857	-5.803323	-7.437666	0.000000	-10.000000	-0.100000	1.666667	-65.000000	1023.000000	1023.000000	2046.000000
39.860001	-0.048972	-28.942522	-8.442534	-7.945911	-5.860836	-6.693240	0.000000	-10.000000	-0.100000	3.183333	-65.000000	1023.000000	1023.000000	2046.000000
39.880001	-0.048802	-28.841785	-7.600824	-8.009377	-6.561395	-6.670190	0.000000	-10.000000	-0.100000	4.383333	-65.000000	1023.000000	1023.000000	2046.000000
39.900002	-0.049142	-29.042871	-8.442604	-7.941139	-5.603730	-7.055399	0.000000	-10.000000	-0.100000	5.416667	-65.000000	1023.000000	1023.000000	2046.000000
39.919998	-0.048137	-28.448748	-8.211714	-8.312025	-5.688424	-6.236585	0.000000	-10.000000	-0.100000	6.216667	-65.000000	1023.000000	1023.000000	2046.000000
39.939999	-0.047219	-27.906429	-7.275056	-8.289538	-6.179697	-6.162138	0.000000	-10.000000	-0.116667	7.050000	-65.000000	1023.000000	1023.000000	2046.000000
39.959999	-0.047354	-27.986494	-8.002305	-8.225216	-5.307547	-6.451426	0.000000	-10.000000	-0.141667	8.033334	-65.000000	1023.000000	1023.000000	2046.000000
39.980000	-0.045707	-27.012808	-8.023774	-8.345201	-4.833827	-5.810006	0.000000	-10.000000	-0.166667	9.250000	-65.000000	1023.000000	1023.000000	2046.000000
40.000000	-0.044185	-26.113523	-7.182010	-8.345954	-5.054664	-5.530897	0.000000	-10.000000	-0.175000	10.483334	-65.000000	1023.000000	1023.000000	2046.000000
40.020000	-0.044405	-26.243515	-7.588731	-8.271046	-4.591402	-5.792337	0.000000	-10.000000	-0.175000	11.800000	-50.333332	1023.000000	1023.000000	2046.000000
40.040001	-0.042793	-25.290932	-7.735032	-8.283870	-4.013857	-5.258173	0.000000	-10.000000	-0.166667	12.100000	-15.000000	1023.000000	1023.000000	2046.000000
40.060001	-0.041659	-24.620277	-6.892867	-8.341719	-4.383250	-5.002442	0.000000	-10.000000	-0.158333	12.033334	20.333334	1023.000000	1023.000000	2046.000000
40.080002	-0.041593	-24.581202	-7.495023	-8.228749	-3.550322	-5.307106	0.000000	-10.000000	-0.150000	11.500000	41.000000	1023.000000	1023.000000	2046.000000
40.099998	-0.039876	-23.566872	-7.342587	-8.431088	-3.323883	-4.469313	0.000000	-10.000000	-0.150000	11.500000	41.000000	1023.000000	1023.000000	2046.000000
40.119999	-0.039057	-23.082769	-6.364237	-8.382555	-3.916241	-4.419735	0.000000	-10.000000	-0.166667	11.700000	42.333332	1023.000000	1023.000000	2046.000000
40.139999	-0.038323	-22.649176	-7.205686	-8.148626	-2.661647	-4.633216	0.000000	-10.000000	-0.183333	11.900001	43.666668	1023.000000	1023.000000	2046.000000
40.160000	-0.036409	-21.517555	-6.805462	-8.387119	-2.623817	-3.701156	0.000000	-10.000000	-0.191667	12.266667	46.333332	1023.000000	1023.000000	2046.000000
40.180000	-0.035962	-21.253401	-6.027521	-8.298914	-3.205361	-3.721606	0.000000	-10.000000	-0.200000	12.783334	49.000000	1023.000000	1023.000000	2046.000000
40.200001	-0.034510	-20.395403	-6.757661	-8.094895	-1.871315	-3.671532	0.000000	-10.000000	-0.225000	13.766667	53.166668	1023.000000	1023.000000	2046.000000
40.220001	-0.032574	-19.251253	-6.334027	-8.285592	-1.803073	-2.828561	0.000000	-10.000000	-0.266667	14.933333	57.666668	1023.000000	1023.000000	2046.000000
40.240002	-0.031805	-18.796692	-5.516344	-8.139318	-2.372401	-2.768627	0.000000	-10.000000	-0.291667	15.966667	62.500000	1023.000000	1023.000000	2046.000000
40.259998	-0.030435	-17.987234	-6.313736	-7.884746	-1.054603	-2.734148	0.000000	-10.000000	-0.316667	16.833334	67.666664	1023.000000	1023.000000	2046.000000
40.279999	-0.028172	-16.649654	-5.819813	-8.060176	-0.984001	-1.785665	0.000000	-10.000000	-0.333333	17.799999	73.000000	1023.000000	1023.000000	2046.000000
40.299999	-0.027820	-16.441580	-5.163331	-7.923986	-1.597373	-1.756891	0.000000	-10.000000	-0.350000	18.866667	78.666664	1023.000000	1023.000000	2046.000000
40.320000	-0.025937	-15.328538	-5.799286	-7.648870	-0.349663	-1.530718	0.000000	-10.000000	-0.350000	19.833334	84.833336	1023.000000	1023.000000	2046.000000
40.340000	-0.023703	-14.008324	-5.178651	-7.823531	-0.353699	-0.652444	0.000000	-10.000000	-0.358333	20.450001	91.333336	1023.000000	1023.000000	2046.000000
40.360001	-0.023358	-13.804468	-4.644769	-7.607630	-0.861085	-0.690985	0.000000	-10.000000	-0.375000	20.833334	98.166664	1023.000000	1023.000000	2046.000000
40.380001	-0.021204	-12.531821	-5.281034	-7.259906	0.339653	-0.330534	0.000000	-10.000000	-0.391667	21.083334	105.000000	1023.000000	1023.000000	2046.000000
40.400002	-0.019514	-11.532716	-4.450687	-7.307951	0.074716	0.151206	0.000000	-10.000000	-0.408333	21.516666	112.000000	1023.000000	1023.000000	2046.000000
40.419998	-0.019762	-11.679549	-4.782026	-7.239189	0.258248	0.083418	0.000000	-10.000000	-0.433333	22.033333	119.166664	1023.000000	1023.000000	2046.000000
40.439999	-0.017236	-10.186186	-4.790589	-7.142160	0.843706	0.902859	0.000000	-10.000000	-0.450000	22.566666	126.500000	1023.000000	1023.000000	2046.000000
40.459999	-0.016759	-9.904573	-3.764960	-7.069701	-0.032690	0.962777	0.000000	-10.000000	-0.458333	23.000000	134.000000	1023.000000	1023.000000	2046.000000
40.480000	-0.015657	-9.253041	-4.706865	-6.781879	1.350322	0.885381	0.000000	-10.000000	-0.450000	23.283333	141.500000	1023.000000	1023.000000	2046.000000
40.500000	-0.013608	-8.042192	-4.165742	-6.928648	1.418028	1.634169	0.000000	-10.000000	-0.458333	23.616667	149.166672	1023.000000	1023.000000	2046.000000
40.520000	-0.013735	-8.117471	-3.772432	-6.823736	1.008838	1.469859	0.000000	-10.000000	-0.491667	24.433332	157.000000	1023.000000	1023.000000	2046.000000
40.540001	-0.012129	-7.168536	-4.382272	-6.680058	2.010132	1.883663	0.000000	-10.000000	-0.525000	25.283333	165.000000	1023.000000	1023.000000	2046.000000
40.560001	-0.011238	-6.641588	-3.628929	-6.511533	1.545130	1.953743	0.000000	-10.000000	-0.566667	26.500000	173.333328	1023.000000	1023.000000	2046.000000
40.580002	-0.011722	-6.927734	-4.170273	-6.160995	1.834028	1.569505	0.000000	-10.000000	-0.591667	27.000000	182.000000	1023.000000	1023.000000	2046.000000
40.599998	-0.009737	-5.754701	-4.190731	-6.020291	2.183336	2.272985	0.000000	-10.000000	-0.616667	27.333334	191.000000	1023.000000	1023.000000	2046.000000
40.619999	-0.008761	-5.177569	-3.079359	-5.591155	1.368380	2.124565	0.000000	-10.000000	-0.625000	27.600000	200.000000	1023.000000	1023.000000	2046.000000
40.639999	-0.007542	-4.457509	-3.903292	-5.079241	2.618725	1.906299	0.000000	-10.000000	-0.616667	27.900002	209.166672	1023.000000	1023.000000	2046.000000
40.660000	-0.005195	-3.070457	-3.419839	-5.066726	2.693874	2.722235	0.000000	-10.000000	-0.616667	28.200001	218.500000	1023.000000	1023.000000	2046.000000
40.680000	-0.004558	-2.693690	-2.526006	-4.686581	1.968818	2.550080	0.000000	-10.000000	-0.608333	28.433334	228.000000	1023.000000	1023.000000	2046.000000
40.700001	-0.002573	-1.520726	-3.228507	-4.296198	3.354364	2.649614	0.000000	-10.000000	-0.616667	28.516668	237.333328	1023.000000	1023.000000	2046.000000
40.720001	-0.000262	-0.154995	-2.510160	-4.273601	3.431296	3.197471	0.000000	-10.000000	-0.625000	29.033335	246.833328	1023.000000	1023.000000	2046.000000
40.740002	-0.000039	-0.022873	-2.018816	-4.034804	3.109849	2.920898	0.000000	-10.000000	-0.641667	29.383333	256.500000	1023.000000	1023.000000	2046.000000
40.759998	0.002247	1.328142	-2.359946	-3.910333	4.217999	3.380422	0.000000	-10.000000	-0.641667	29.650000	266.500000	1023.000000	1023.000000	2046.000000
40.779999	0.004404	2.602916	-1.131137	-3.866709	3.978747	3.622015	0.000000	-10.000000	-0.641667	29.666668	276.333344	1023.000000	1023.000000	2046.000000
40.799999	0.004944	2.921766	-1.227384	-3.761003	4.448429	3.461724	0.000000	-10.000000	-0.641667	29.366667	286.000000	1023.000000	1023.000000	2046.000000
40.820000	0.007375	4.358840	-1.156159	-3.805299	5.146032	4.174266	0.000000	-10.000000	-0.675000	29.666668	295.666656	1023.000000	1023.000000	2046.000000
40.840000	0.009186	5.428766	0.182028	-3.618139	4.658504	4.206374	0.000000	-10.000000	-0.691667	30.166668	305.500000	1023.000000	1023.000000	2046.000000
40.860001	0.010366	6.126175	-0.317626	-3.428570	5.778571	4.093800	0.000000	-10.000000	-0.700000	30.816668	315.500000	1023.000000	1023.000000	2046.000000
40.880001	0.013133	7.761771	0.224788	-3.646433	6.193163	4.990252	0.000000	-10.000000	-0.708333	31.216667	325.833344	1023.000000	1023.000000	2046.000000
40.900002	0.014036	8.295300	1.596224	-3.519083	5.389091	4.829069	0.000000	-10.000000	-0.725000	31.483334	336.166656	1023.000000	1023.000000	2046.000000
40.919998	0.015612	9.226700	0.949278	-3.371209	6.856074	4.792557	0.000000	-10.000000	-0.741667	31.416668	346.833344	1023.000000	1023.000000	2046.000000
40.939999	0.017608	10.406286	1.645550	-3.692420	6.904721	5.548435	0.000000	-10.000000	-0.733333	31.116667	357.166656	1023.000000	1023.000000	2046.000000
40.959999	0.018696	11.049521	2.938930	-3.542079	6.203485	5.449187	0.000000	-10.000000	-0.725000	30.716667	367.666656	1023.000000	1023.000000	2046.000000
40.980000	0.019718	11.653564	2.167049	-3.436907	7.552534	5.370888	0.000000	-10.000000	-0.716667	30.733334	378.000000	1023.000000	1023.000000	2046.000000
41.000000	0.021605	12.768557	2.700385	-3.715376	7.618480	6.165069	0.000000	-10.000000	-0.716667	30.766666	388.333344	1023.000000	1023.000000	2046.000000
41.020000	0.022871	13.516786	3.998359	-3.477223	6.949398	6.046252	0.000000	-10.000000	-0.716667	30.516666	398.500000	1023.000000	1023.000000	2046.000000
41.040001	0.023745	14.033255	3.230853	-3.386825	8.189729	5.999497	0.000000	-10.000000	-0.733333	30.566666	408.500000	1023.000000	1023.000000	2046.000000
41.060001	0.025884	15.297335	3.719935	-3.600786	8.361049	6.817137	0.000000	-10.000000	-0.750000	30.650000	418.666656	1023.000000	1023.000000	2046.000000
41.080002	0.026921	15.910538	4.985502	-3.369980	7.609597	6.685420	0.000000	-10.000000	-0.733333	31.183332	429.000000	1023.000000	1023.000000	2046.000000
41.099998	0.028255	16.698494	4.152596	-3.171983	9.001019	6.716862	0.000000	-10.000000	-0.741667	31.116667	439.500000	1023.000000	1023.000000	2046.000000
41.119999	0.030556	18.058506	4.737189	-3.322108	9.139030	7.504395	0.000000	-10.000000	-0.733333	30.983334	450.000000	1023.000000	1023.000000	2046.000000
41.139999	0.031416	18.566893	5.883107	-2.984219	8.368263	7.299741	0.000000	-10.000000	-0.766667	30.866667	460.333344	1023.000000	1023.000000	2046.000000
41.160000	0.032947	19.471542	5.146420	-2.765038	9.700411	7.389749	0.000000	-10.000000	-0.750000	30.966667	470.500000	1023.000000	1023.000000	2046.000000
41.180000	0.035271	20.845079	5.760391	-2.813410	9.836576	8.061522	0.000000	-10.000000	-0.758333	31.116667	480.833344	1023.000000	1023.000000	2046.000000
41.200001	0.035474	20.964926	6.655343	-2.627653	9.020907	7.916328	0.000000	-10.000000	-0.758333	31.033333	491.166656	1023.000000	1023.000000	2046.000000
41.220001	0.037663	22.258753	6.094093	-2.405329	10.287233	8.282756	0.000000	-10.000000	-0.766667	30.933334	501.666656	1023.000000	1023.000000	2046.000000
41.240002	0.039602	23.404922	7.263819	-2.278259	9.918530	8.500832	0.000000	-10.000000	-0.758333	30.883333	512.000000	1023.000000	1023.000000	2046.000000
41.259998	0.040206	23.761833	6.953477	-2.077393	10.424434	8.461315	0.000000	-10.000000	-0.725000	30.516668	522.333313	1023.000000	1023.000000	2046.000000
41.279999	0.042620	25.188351	7.089629	-2.057648	10.868279	9.288092	0.000000	-10.000000	-0.725000	30.300001	532.500000	1023.000000	1023.000000	2046.000000
41.299999	0.043557	25.742023	8.355365	-1.710305	9.955644	9.141319	0.000000	-10.000000	-0.708333	30.183334	542.500000	1023.000000	1023.000000	2046.000000
41.320000	0.044791	26.471594	7.498911	-1.492664	11.201669	9.263678	0.000000	-10.000000	-0.725000	30.466667	552.500000	1023.000000	1023.000000	2046.000000
41.340000	0.046381	27.411003	8.072300	-1.644575	11.026650	9.956629	0.000000	-10.000000	-0.708333	30.550001	562.666687	1023.000000	1023.000000	2046.000000
41.360001	0.046273	27.347168	8.545415	-1.383608	10.491437	9.693925	0.000000	-10.000000	-0.708333	30.566668	573.000000	1023.000000	1023.000000	2046.000000
41.380001	0.048152	28.457575	8.011242	-1.241850	11.432458	10.255724	0.000000	-10.000000	-0.700000	30.366667	583.333313	1023.000000	1023.000000	2046.000000
41.400002	0.049719	29.384047	9.113229	-1.086624	10.985236	10.372207	0.000000	-10.000000	-0.708333	30.233334	593.500000	1023.000000	1023.000000	2046.000000
41.419998	0.049653	29.345114	8.809513	-1.019467	11.299850	10.255218	0.000000	-10.000000	-0.708333	30.366667	603.500000	1023.000000	1023.000000	2046.000000
41.439999	0.051217	30.269255	8.620441	-1.113477	11.872382	10.889908	0.000000	-10.000000	-0.716667	30.750000	613.500000	1023.000000	1023.000000	2046.000000
41.459999	0.051696	30.552303	9.758699	-0.976562	11.094090	10.676077	0.000000	-10.000000	-0.725000	30.866667	623.833313	1023.000000	1023.000000	2046.000000
41.480000	0.051067	30.180477	8.730293	-0.918435	11.917664	10.450954	0.000000	-10.000000	-0.725000	30.783333	634.166687	1023.000000	1023.000000	2046.000000
41.500000	0.051901	30.673439	8.935687	-0.969616	11.807158	10.900210	0.000000	-10.000000	-0.716667	30.566668	644.500000	1023.000000	1023.000000	2046.000000
41.520000	0.051038	30.163485	9.591223	-0.693643	10.778293	10.487612	0.000000	-10.000000	-0.708333	30.400000	654.500000	1023.000000	1023.000000	2046.000000
41.540001	0.052287	30.901585	8.730862	-0.330573	11.889824	10.611472	0.000000	-10.000000	-0.716667	30.366667	664.500000	1023.000000	1023.000000	2046.000000
41.560001	0.053769	31.777279	9.494822	-0.076635	11.614542	10.744551	0.000000	-10.000000	-0.725000	30.316668	674.833313	1023.000000	1023.000000	2046.000000
41.580002	0.053297	31.498482	9.452351	0.130531	11.383065	10.532534	0.000000	-10.000000	-0.716667	30.300001	685.166687	1023.000000	1023.000000	2046.000000
41.599998	0.054688	32.320564	8.975644	0.362698	12.015903	10.966318	0.000000	-10.000000	-0.708333	30.233334	695.500000	1023.000000	1023.000000	2046.000000
41.619999	0.055784	32.968632	9.959953	0.774241	11.407347	10.827092	0.000000	-10.000000	-0.700000	30.366667	705.500000	1023.000000	1023.000000	2046.000000
41.639999	0.055423	32.755081	9.186317	0.895037	11.941781	10.731948	0.000000	-10.000000	-0.675000	30.366667	715.500000	1023.000000	1023.000000	2046.000000
41.660000	0.057003	33.689056	9.211327	0.911268	12.208762	11.357699	0.000000	-10.000000	-0.641667	29.850000	725.500000	1023.000000	1023.000000	2046.000000
41.680000	0.057271	33.847420	10.275381	1.128628	11.331600	11.111810	0.000000	-10.000000	-0.608333	28.916668	735.500000	1023.000000	1023.000000	2046.000000
41.700001	0.058652	34.663170	9.436972	1.296598	12.663323	11.266277	0.000000	-10.000000	-0.616667	28.116667	745.333313	1023.000000	1023.000000	2046.000000
41.720001	0.060564	35.793213	10.088546	1.284040	12.613774	11.806852	0.000000	-10.000000	-0.641667	28.066668	755.000000	1023.000000	1023.000000	2046.000000
41.740002	0.060804	35.934887	10.767546	1.442657	12.055148	11.669536	0.000000	-10.000000	-0.658333	28.350000	764.333313	1023.000000	1023.000000	2046.000000
41.759998	0.062901	37.174225	10.144127	1.674596	13.233258	12.122245	0.000000	-10.000000	-0.650000	28.783333	773.833313	1023.000000	1023.000000	2046.000000
41.779999	0.064703	38.239399	11.418159	1.914865	12.748968	12.157406	0.000000	-10.000000	-0.625000	28.883333	783.333313	1023.000000	1023.000000	2046.000000
41.799999	0.065592	38.764889	10.834218	1.992307	13.737052	12.201310	0.000000	-10.000000	-0.625000	28.916668	793.000000	1023.000000	1023.000000	2046.000000
41.820000	0.067883	40.118958	11.351167	1.875810	13.945737	12.946246	0.000000	-10.000000	-0.616667	28.866667	802.666687	1023.000000	1023.000000	2046.000000
41.840000	0.068403	40.426399	12.500504	1.987968	13.180232	12.757694	0.000000	-10.000000	-0.625000	28.866667	812.166687	1023.000000	1023.000000	2046.000000
41.860001	0.070023	41.383877	11.753878	2.066417	14.466284	13.097298	0.000000	-10.000000	-0.616667	28.800001	821.833313	1023.000000	1023.000000	2046.000000
41.880001	0.071543	42.282028	12.941070	2.051501	13.992123	13.297335	0.000000	-10.000000	-0.616667	28.700001	831.500000	1023.000000	1023.000000	2046.000000
41.900002	0.071940	42.516647	12.507125	2.084672	14.590336	13.334514	0.000000	-10.000000	-0.608333	28.299999	841.166687	1023.000000	1023.000000	2046.000000
41.919998	0.073876	43.660809	12.737270	2.048778	14.809724	14.065039	0.000000	-10.000000	-0.608333	28.150000	850.666687	1023.000000	1023.000000	2046.000000
41.939999	0.074700	44.147614	13.867225	2.309760	14.005459	13.965171	0.000000	-10.000000	-0.608333	28.133333	860.000000	1023.000000	1023.000000	2046.000000
41.959999	0.075814	44.805820	12.856980	2.421636	15.318197	14.209007	0.000000	-10.000000	-0.591667	27.983334	869.500000	1023.000000	1023.000000	2046.000000
41.980000	0.077740	45.944614	13.563285	2.425916	15.163223	14.792192	0.000000	-10.000000	-0.600000	27.900002	878.833313	1023.000000	1023.000000	2046.000000
42.000000	0.078117	46.167149	14.133414	2.530854	14.732603	14.770279	0.000000	-10.000000	-0.616667	27.766668	888.166687	1023.000000	1023.000000	2046.000000
42.020000	0.080045	47.306431	13.679301	2.738584	15.737599	15.150946	0.000000	-10.000000	-0.600000	27.766668	897.333313	1023.000000	1023.000000	2046.000000
42.040001	0.081849	48.372662	14.811749	2.976159	15.369876	15.214877	0.000000	-10.000000	-0.566667	27.050001	906.666687	1023.000000	1023.000000	2046.000000
42.060001	0.082166	48.559864	14.444774	3.035437	15.854397	15.225257	0.000000	-10.000000	-0.500000	26.050001	915.833313	1023.000000	1023.000000	2046.000000
42.080002	0.084190	49.756199	14.641022	3.118843	16.147385	15.848949	0.000000	-10.000000	-0.466667	24.600000	924.666687	1023.000000	1023.000000	2046.000000
42.099998	0.085071	50.276733	15.841920	3.424175	15.379818	15.630820	0.000000	-10.000000	-0.416667	23.183334	933.000000	1023.000000	1023.000000	2046.000000
42.119999	0.086401	51.063068	14.892772	3.614398	16.739819	15.816079	0.000000	-10.000000	-0.383333	21.916666	941.000000	1023.000000	1023.000000	2046.000000
42.139999	0.087858	51.924007	15.722155	3.594003	16.395758	16.212091	0.000000	-10.000000	-0.366667	21.033333	948.666687	1023.000000	1023.000000	2046.000000
42.160000	0.087747	51.858711	15.967731	3.577217	16.160263	16.153500	0.000000	-10.000000	-0.341667	20.333334	955.833313	1023.000000	1023.000000	2046.000000
42.180000	0.089113	52.665520	15.604500	3.827513	16.849915	16.383593	0.000000	-10.000000	-0.325000	19.583334	962.666687	1023.000000	1023.000000	2046.000000
42.200001	0.090579	53.532272	16.711100	4.016092	16.307100	16.497980	0.000000	-10.000000	-0.300000	18.950001	969.166687	1023.000000	1023.000000	2046.000000
42.220001	0.090485	53.476585	16.350172	4.011562	16.648912	16.465939	0.000000	-10.000000	-0.275000	18.266666	975.833313	1023.000000	1023.000000	2046.000000
42.240002	0.091236	53.920429	16.166615	4.030867	16.988770	16.734179	0.000000	-10.000000	-0.250000	17.500000	982.166687	1023.000000	1023.000000	2046.000000
42.259998	0.092243	54.515511	17.226854	4.194266	16.493456	16.600935	0.000000	-10.000000	-0.233333	16.166668	988.166687	1023.000000	1023.000000	2046.000000
42.279999	0.091393	54.013432	16.438490	3.931880	17.012703	16.630358	0.000000	-10.000000	-0.216667	15.133334	993.666687	1023.000000	1023.000000	2046.000000
42.299999	0.091438	54.040123	16.262344	3.924585	16.968155	16.885038	0.000000	-10.000000	-0.208333	14.166667	998.833313	1023.000000	1023.000000	2046.000000
42.320000	0.090585	53.535881	17.048923	4.157788	15.963475	16.365692	0.000000	-10.000000	-0.191667	13.766666	1003.833313	1023.000000	1023.000000	2046.000000
42.340000	0.089608	52.958523	15.689444	4.244256	16.816872	16.207952	0.000000	-10.000000	-0.183333	13.200000	1008.500000	1023.000000	1023.000000	2046.000000
42.360001	0.089773	53.056038	15.872544	4.323995	16.399563	16.459936	0.000000	-10.000000	-0.166667	12.633333	1012.833313	1023.000000	1023.000000	2046.000000
42.380001	0.090317	53.377403	16.859682	4.751780	15.689764	16.076180	0.000000	-10.000000	-0.175000	12.450000	1017.000000	1023.000000	1023.000000	2046.000000
42.400002	0.090268	53.348145	15.786410	4.871422	16.626425	16.063889	0.000000	-10.000000	-0.175000	12.450000	1021.166687	1023.000000	1023.000000	2046.000000
42.419998	0.090963	53.759216	16.042650	5.038518	16.317789	16.360260	0.000000	-10.000000	-0.191667	12.800000	1025.500000	1023.000000	1023.000000	2046.000000
42.439999	0.091594	54.131809	17.084949	5.422318	15.582967	16.041574	0.000000	-10.000000	-0.191667	13.150000	1029.833374	1023.000000	1023.000000	2046.000000
42.459999	0.091603	54.137478	15.961411	5.503091	16.631834	16.041140	0.000000	-10.000000	-0.191667	13.233334	1034.166626	1023.000000	1023.000000	2046.000000
42.480000	0.092501	54.668011	16.457733	5.569114	16.276421	16.364744	0.000000	-10.000000	-0.175000	12.750000	1038.500000	1023.000000	1023.000000	2046.000000
42.500000	0.092527	54.683731	17.212749	5.736298	15.628237	16.106447	0.000000	-10.000000	-0.158333	11.866667	1042.833374	1023.000000	1023.000000	2046.000000
42.520000	0.093138	55.044521	16.286661	5.773119	16.825447	16.159296	0.000000	-10.000000	-0.141667	10.900001	1047.000000	1023.000000	1023.000000	2046.000000
42.540001	0.094106	55.616531	17.014137	5.738332	16.403057	16.461002	0.000000	-10.000000	-0.108333	9.933333	1050.833374	1023.000000	1023.000000	2046.000000
42.560001	0.093799	55.435215	17.237427	5.702064	16.147203	16.348520	0.000000	-10.000000	-0.108333	8.583333	1054.333374	1023.000000	1023.000000	2046.000000
42.580002	0.094638	55.930897	16.693684	5.832513	16.896826	16.507872	0.000000	-10.000000	-0.100000	7.550000	1057.500000	1023.000000	1023.000000	2046.000000
42.599998	0.095852	56.648365	17.657831	6.009695	16.430407	16.550432	0.000000	-10.000000	-0.116667	6.600000	1060.166626	1023.000000	1023.000000	2046.000000
42.619999	0.095825	56.632439	17.208145	5.901508	16.927324	16.595463	0.000000	-10.000000	-0.100000	6.133333	1062.500000	1023.000000	1023.000000	2046.000000
42.639999	0.096489	57.025227	17.194498	5.955393	17.085375	16.789961	0.000000	-10.000000	-0.100000	5.466667	1064.500000	1023.000000	1023.000000	2046.000000
42.660000	0.097640	57.705261	18.236767	6.076375	16.659769	16.732349	0.000000	-10.000000	-0.100000	4.950000	1066.500000	1023.000000	1023.000000	2046.000000
42.680000	0.097396	57.560764	17.792431	5.784253	17.112185	16.871895	0.000000	-10.000000	-0.100000	4.683333	1068.333374	1023.000000	1023.000000	2046.000000
42.700001	0.097701	57.741043	17.629362	5.751969	17.391203	16.968508	0.000000	-10.000000	-0.100000	4.616667	1070.000000	1023.000000	1023.000000	2046.000000
42.720001	0.098379	58.141754	18.412653	5.757897	16.988586	16.982618	0.000000	-10.000000	-0.083333	4.550000	1071.666626	1023.000000	1023.000000	2046.000000
42.740002	0.098059	57.952850	18.565304	5.585561	16.852474	16.949512	0.000000	-10.000000	-0.075000	3.916667	1073.166626	1023.000000	1023.000000	2046.000000
42.759998	0.098194	58.032494	17.789845	5.595985	17.709860	16.936804	0.000000	-10.000000	-0.058333	2.600000	1074.666626	1023.000000	1023.000000	2046.000000
42.779999	0.098340	58.118908	18.363722	5.470966	17.168928	17.115292	0.000000	-10.000000	-0.058333	1.233333	1075.500000	1023.000000	1023.000000	2046.000000
42.799999	0.098385	58.145473	18.877977	5.417390	16.825476	17.024630	0.000000	-10.000000	-0.050000	-0.250000	1076.000000	1023.000000	1023.000000	2046.000000
42.820000	0.098136	57.998104	17.773605	5.357889	17.870272	16.996340	0.000000	-10.000000	-0.050000	-1.050000	1076.000000	1023.000000	1023.000000	2046.000000
42.840000	0.098184	58.026752	18.188736	5.257709	17.325766	17.254539	0.000000	-10.000000	-0.050000	-1.766667	1076.000000	1023.000000	1023.000000	2046.000000
42.860001	0.099212	58.634129	19.240398	5.456085	16.816689	17.120958	0.000000	-10.000000	-0.058333	-2.183333	1076.000000	1023.000000	1023.000000	2046.000000
42.880001	0.098890	58.444080	18.186323	5.299903	17.748611	17.209242	0.000000	-10.000000	-0.066667	-2.666667	1076.000000	1023.000000	1023.000000	2046.000000
42.900002	0.098903	58.451523	18.223330	5.382228	17.515553	17.330410	0.000000	-10.000000	-0.075000	-2.850000	1076.000000	1023.000000	1023.000000	2046.000000
42.919998	0.099754	58.954826	19.090788	5.546244	17.042620	17.275177	0.000000	-10.000000	-0.083333	-2.666667	1076.000000	1023.000000	1023.000000	2046.000000
42.939999	0.098788	58.383453	18.379433	5.289504	17.406965	17.307552	0.000000	-10.000000	-0.083333	-2.300000	1076.000000	1023.000000	1023.000000	2046.000000
42.959999	0.098784	58.381069	18.088524	5.416982	17.540102	17.335464	0.000000	-10.000000	-0.083333	-2.033333	1076.000000	1023.000000	1023.000000	2046.000000
42.980000	0.099446	58.772758	18.930176	5.611757	16.918079	17.312746	0.000000	-10.000000	-0.066667	-1.850000	1076.000000	1023.000000	1023.000000	2046.000000
43.000000	0.098940	58.473396	18.210567	5.406950	17.438148	17.417732	0.000000	-10.000000	-0.066667	-1.850000	1076.000000	1023.000000	1023.000000	2046.000000
43.020000	0.098649	58.301800	17.952810	5.532357	17.463985	17.352646	0.000000	-10.000000	-0.066667	-1.983333	1076.000000	1023.000000	1023.000000	2046.000000
43.040001	0.098934	58.470066	18.650826	5.554841	16.928728	17.335670	0.000000	-10.000000	-0.083333	-2.066667	1076.000000	1023.000000	1023.000000	2046.000000
43.060001	0.098123	57.990734	18.377176	5.251884	16.999166	17.362509	0.000000	-10.000000	-0.075000	-2.316667	1076.000000	1023.000000	1023.000000	2046.000000
43.080002	0.097121	57.398720	17.400867	5.265384	17.591820	17.140650	0.000000	-10.000000	-0.075000	-2.816667	1076.000000	1023.000000	1023.000000	2046.000000
43.099998	0.095837	56.639645	17.751282	5.202029	16.639902	17.046429	0.000000	-10.000000	-0.066667	-3.133333	1076.000000	1023.000000	1023.000000	2046.000000
43.119999	0.094802	56.028088	17.893902	5.242879	16.123240	16.768068	0.000000	-10.000000	-0.066667	-2.233333	1076.000000	1023.000000	1023.000000	2046.000000
43.139999	0.094133	55.632648	16.609833	5.443383	17.060919	16.518511	0.000000	-10.000000	-0.066667	-0.966667	1076.000000	1023.000000	1023.000000	2046.000000
43.160000	0.093826	55.451366	17.149693	5.551991	16.176689	16.572994	0.000000	-10.000000	-0.066667	0.000000	1076.000000	1023.000000	1023.000000	2046.000000
43.180000	0.093101	55.022579	17.120256	5.590468	15.934917	16.376936	0.000000	-10.000000	-0.075000	0.000000	1076.000000	1023.000000	1023.000000	2046.000000
43.200001	0.093080	55.010189	16.390558	5.935308	16.411882	16.272442	0.000000	-10.000000	-0.083333	0.000000	1076.000000	1023.000000	1023.000000	2046.000000
43.220001	0.093416	55.208961	17.210127	6.205888	15.659814	16.133133	0.000000	-10.000000	-0.083333	0.000000	1076.000000	1023.000000	1023.000000	2046.000000
43.240002	0.092737	54.807522	16.158138	6.068860	16.460024	16.120501	0.000000	-10.000000	-0.083333	0.000000	1076.000000	1023.000000	1023.000000	2046.000000
43.259998	0.092904	54.906242	16.534437	6.207140	15.882812	16.281853	0.000000	-10.000000	-0.075000	0.000000	1076.000000	1023.000000	1023.000000	2046.000000
43.279999	0.092822	54.857792	17.145109	6.294178	15.382513	16.035992	0.000000	-10.000000	-0.066667	-0.266667	1076.000000	1023.000000	1023.000000	2046.000000
43.299999	0.092910	54.909866	16.046280	6.328782	16.564241	15.970561	0.000000	-10.000000	-0.058333	-0.933333	1076.000000	1023.000000	1023.000000	2046.000000
43.320000	0.093150	55.051933	16.841373	6.246258	15.821248	16.143053	0.000000	-10.000000	-0.050000	-1.933333	1076.000000	1023.000000	1023.000000	2046.000000
43.340000	0.092886	54.895840	16.997795	5.992476	15.764521	16.141050	0.000000	-10.000000	-0.058333	-2.850000	1076.000000	1023.000000	1023.000000	2046.000000
43.360001	0.093287	55.132629	16.417173	6.161292	16.433764	16.120399	0.000000	-10.000000	-0.066667	-3.033333	1076.000000	1023.000000	1023.000000	2046.000000
43.380001	0.094036	55.574989	17.308445	6.222902	15.838383	16.205259	0.000000	-10.000000	-0.075000	-2.716667	1076.000000	1023.000000	1023.000000	2046.000000
43.400002	0.094057	55.587692	16.847408	5.986353	16.418304	16.335627	0.000000	-10.000000	-0.066667	-1.533333	1076.000000	1023.000000	1023.000000	2046.000000
43.419998	0.094228	55.688702	16.641401	6.116463	16.617037	16.313801	0.000000	-10.000000	-0.058333	-0.683333	1076.000000	1023.000000	1023.000000	2046.000000
43.439999	0.094831	56.045029	17.557163	6.122400	16.075369	16.290098	0.000000	-10.000000	-0.050000	-0.550000	1076.000000	1023.000000	1023.000000	2046.000000
43.459999	0.094435	55.811142	16.800749	5.745631	16.843653	16.421108	0.000000	-10.000000	-0.058333	-1.083333	1076.000000	1023.000000	1023.000000	2046.000000
43.480000	0.094326	55.746510	16.924391	5.723276	16.595358	16.503485	0.000000	-10.000000	-0.058333	-1.783333	1076.000000	1023.000000	1023.000000	2046.000000
43.500000	0.094738	55.990288	17.804632	5.772159	16.039358	16.374142	0.000000	-10.000000	-0.066667	-2.200000	1076.000000	1023.000000	1023.000000	2046.000000
43.520000	0.094056	55.587330	16.691084	5.474090	17.049601	16.372553	0.000000	-10.000000	-0.058333	-2.850000	1076.000000	1023.000000	1023.000000	2046.000000
43.540001	0.093861	55.471668	17.053474	5.414213	16.454391	16.549587	0.000000	-10.000000	-0.058333	-3.483333	1076.000000	1023.000000	1023.000000	2046.000000
43.560001	0.094166	55.652351	17.848305	5.463273	15.948956	16.391819	0.000000	-10.000000	-0.050000	-3.866667	1076.000000	1023.000000	1023.000000	2046.000000
43.580002	0.093627	55.333351	16.515574	5.240165	17.161631	16.415981	0.000000	-10.000000	-0.066667	-4.116667	1076.000000	1023.000000	1023.000000	2046.000000
43.599998	0.093410	55.205593	16.969904	5.248762	16.397541	16.589386	0.000000	-10.000000	-0.066667	-4.216667	1076.000000	1023.000000	1023.000000	2046.000000
43.619999	0.093939	55.517765	17.706306	5.314423	15.934841	16.562197	0.000000	-10.000000	-0.075000	-4.116667	1076.000000	1023.000000	1023.000000	2046.000000
43.639999	0.093950	55.524464	16.359367	5.296816	17.210419	16.657862	0.000000	-10.000000	-0.058333	-3.650000	1076.000000	1023.000000	1023.000000	2046.000000
43.660000	0.093898	55.493961	16.893461	5.371195	16.321964	16.907341	0.000000	-10.000000	-0.058333	-3.100000	1076.000000	1023.000000	1023.000000	2046.000000
43.680000	0.094362	55.768040	17.350145	5.539346	15.986153	16.892393	0.000000	-10.000000	-0.058333	-2.733333	1076.000000	1023.000000	1023.000000	2046.000000
43.700001	0.094400	55.790306	16.157310	5.595163	17.095934	16.941902	0.000000	-10.000000	-0.075000	-2.466667	1076.000000	1023.000000	1023.000000	2046.000000
43.720001	0.094072	55.596508	16.876371	5.657376	15.996549	17.066210	0.000000	-10.000000	-0.083333	-2.150000	1076.000000	1023.000000	1023.000000	2046.000000
43.740002	0.093862	55.472206	16.543369	5.542481	16.284567	17.101791	0.000000	-10.000000	-0.083333	-1.950000	1076.000000	1023.000000	1023.000000	2046.000000
43.759998	0.094016	55.563564	16.150671	5.841156	16.426561	17.145176	0.000000	-10.000000	-0.066667	-2.233333	1076.000000	1023.000000	1023.000000	2046.000000
43.779999	0.094169	55.653610	16.948370	5.992164	15.732082	16.980995	0.000000	-10.000000	-0.058333	-2.983333	1076.000000	1023.000000	1023.000000	2046.000000
43.799999	0.093623	55.331104	15.777843	5.723784	16.747606	17.081871	0.000000	-10.000000	-0.050000	-3.900000	1076.000000	1023.000000	1023.000000	2046.000000
43.820000	0.093362	55.176804	16.185656	5.757998	16.009838	17.223310	0.000000	-10.000000	-0.058333	-4.316667	1076.000000	1023.000000	1023.000000	2046.000000
43.840000	0.093206	55.084969	16.724195	5.684859	15.601666	17.074249	0.000000	-10.000000	-0.058333	-4.166667	1076.000000	1023.000000	1023.000000	2046.000000
43.860001	0.092077	54.417435	15.226057	5.611125	16.733261	16.846994	0.000000	-10.000000	-0.058333	-3.950000	1076.000000	1023.000000	1023.000000	2046.000000
43.880001	0.090660	53.580120	15.736234	5.588870	15.471540	16.783478	0.000000	-10.000000	-0.058333	-3.616667	1076.000000	1023.000000	1023.000000	2046.000000
43.900002	0.089918	53.141785	15.739019	5.550343	15.236552	16.615871	0.000000	-10.000000	-0.058333	-3.033333	1076.000000	1023.000000	1023.000000	2046.000000
43.919998	0.089053	52.630054	14.547013	5.752532	16.002939	16.327570	0.000000	-10.000000	-0.066667	-1.650000	1076.000000	1023.000000	1023.000000	2046.000000
43.939999	0.088645	52.389042	15.251692	5.951775	14.897819	16.287758	0.000000	-10.000000	-0.066667	-0.050000	1076.000000	1023.000000	1023.000000	2046.000000
43.959999	0.088178	52.113472	14.889009	5.924714	15.067406	16.232342	0.000000	-10.000000	-0.075000	0.533333	1076.000000	1023.000000	1023.000000	2046.000000
43.980000	0.087954	51.980938	14.391228	6.353012	15.137925	16.098776	0.000000	-10.000000	-0.066667	0.533333	1076.000000	1023.000000	1023.000000	2046.000000
44.000000	0.088235	52.146839	15.156620	6.622329	14.398994	15.968894	0.000000	-10.000000	-0.058333	0.000000	1076.000000	1023.000000	1023.000000	2046.000000
44.020000	0.087806	51.893353	14.029620	6.482718	15.340219	16.040796	0.000000	-10.000000	-0.050000	-0.600000	1076.000000	1023.000000	1023.000000	2046.000000
44.040001	0.087218	51.546017	14.071122	6.617789	14.886007	15.971097	0.000000	-10.000000	-0.050000	-1.400000	1076.000000	1023.000000	1023.000000	2046.000000
44.060001	0.087586	51.763554	14.838448	6.823366	14.294671	15.807068	0.000000	-10.000000	-0.050000	-2.633333	1076.000000	1023.000000	1023.000000	2046.000000
44.080002	0.087285	51.585644	14.025467	6.508883	15.169834	15.881459	0.000000	-10.000000	-0.050000	-3.783333	1076.000000	1023.000000	1023.000000	2046.000000
44.099998	0.087109	51.481354	14.215552	6.534149	14.788473	15.943179	0.000000	-10.000000	-0.041667	-5.133333	1076.000000	1023.000000	1023.000000	2046.000000
44.119999	0.087572	51.754765	15.115340	6.630816	14.233851	15.774758	0.000000	-10.000000	-0.033333	-6.116667	1076.000000	1023.000000	1023.000000	2046.000000
44.139999	0.087335	51.615093	14.047253	6.306056	15.360572	15.901215	0.000000	-10.000000	-0.033333	-6.133334	1076.000000	1023.000000	1023.000000	2046.000000
44.160000	0.087038	51.439465	14.243694	6.361674	14.899416	15.934679	0.000000	-10.000000	-0.041667	-5.500000	1076.000000	1023.000000	1023.000000	2046.000000
44.180000	0.087946	51.976315	15.136331	6.572130	14.462089	15.805768	0.000000	-10.000000	-0.058333	-4.316667	1076.000000	1023.000000	1023.000000	2046.000000
44.200001	0.087816	51.899261	14.236594	6.238848	15.449275	15.974543	0.000000	-10.000000	-0.058333	-3.600000	1076.000000	1023.000000	1023.000000	2046.000000
44.220001	0.087316	51.603935	14.292235	6.256579	15.139441	15.915680	0.000000	-10.000000	-0.058333	-3.350000	1076.000000	1023.000000	1023.000000	2046.000000
44.240002	0.087644	51.797600	15.158855	6.256121	14.531756	15.850868	0.000000	-10.000000	-0.050000	-3.816667	1076.000000	1023.000000	1023.000000	2046.000000
44.259998	0.087140	51.499985	14.217838	5.813359	15.517883	15.950904	0.000000	-10.000000	-0.050000	-4.533333	1076.000000	1023.000000	1023.000000	2046.000000
44.279999	0.086488	51.114613	14.466523	5.783763	14.896134	15.968193	0.000000	-10.000000	-0.050000	-5.366667	1076.000000	1023.000000	1023.000000	2046.000000
44.299999	0.086577	51.167206	15.236487	5.790830	14.346549	15.793339	0.000000	-10.000000	-0.041667	-6.366667	1072.500000	1023.000000	1023.000000	2046.000000
44.320000	0.085832	50.726456	13.848416	5.498920	15.638751	15.740367	0.000000	-10.000000	-0.033333	-7.550000	1064.833374	1023.000000	1023.000000	2046.000000
44.340000	0.084878	50.162880	14.291153	5.455415	14.671104	15.745207	0.000000	-10.000000	-0.008333	-8.833334	1056.166626	1023.000000	1023.000000	2046.000000
44.360001	0.085091	50.288731	15.024084	5.466615	14.206762	15.591269	0.000000	-10.000000	0.000000	-10.066667	1050.000000	1023.000000	1023.000000	2046.000000
44.380001	0.084117	49.713272	13.610574	5.157404	15.405807	15.539488	0.000000	-10.000000	0.008333	-11.216667	1046.666626	1023.000000	1023.000000	2046.000000
44.400002	0.082996	49.050358	13.943516	5.110087	14.504086	15.492668	0.000000	-10.000000	0.008333	-12.266666	1043.000000	1023.000000	1023.000000	2046.000000
44.419998	0.082765	48.914158	14.636958	5.135508	13.888470	15.253222	0.000000	-10.000000	0.033333	-13.533334	1038.666626	1023.000000	1023.000000	2046.000000
44.439999	0.082160	48.556763	13.303632	4.848460	15.195436	15.209236	0.000000	-10.000000	0.066667	-14.783334	1034.166626	1023.000000	1023.000000	2046.000000
44.459999	0.081415	48.116192	13.886124	4.876672	14.131283	15.222115	0.000000	-10.000000	0.108333	-15.983334	1029.166626	1023.000000	1023.000000	2046.000000
44.480000	0.080939	47.834736	14.264445	4.857300	13.768688	14.944303	0.000000	-10.000000	0.133333	-16.983334	1024.000000	1023.000000	1023.000000	2046.000000
44.500000	0.080038	47.302471	12.968393	4.794475	14.760041	14.779560	0.000000	-10.000000	0.158333	-17.850000	1018.333313	1023.000000	1023.000000	2046.000000
44.520000	0.078911	46.636604	13.725594	4.787003	13.466461	14.657547	0.000000	-10.000000	0.175000	-18.816668	1012.333313	1023.000000	1023.000000	2046.000000
44.540001	0.077529	45.819351	13.266694	4.450906	13.538854	14.562899	0.000000	-10.000000	0.191667	-19.600000	1006.000000	1023.000000	1023.000000	2046.000000
44.560001	0.076262	45.070614	12.482454	4.528543	13.857612	14.202003	0.000000	-10.000000	0.233333	-20.500000	999.333313	1023.000000	1023.000000	2046.000000
44.580002	0.075026	44.340607	13.111883	4.651246	12.714081	13.863398	0.000000	-10.000000	0.266667	-21.300001	992.500000	1023.000000	1023.000000	2046.000000
44.599998	0.073547	43.466389	12.231172	4.346523	13.213986	13.674708	0.000000	-10.000000	0.316667	-22.216667	985.333313	1023.000000	1023.000000	2046.000000
44.619999	0.071811	42.440029	11.926003	4.372629	12.698692	13.442703	0.000000	-10.000000	0.325000	-23.166668	977.833313	1023.000000	1023.000000	2046.000000
44.639999	0.070645	41.751434	12.522470	4.400776	11.815547	13.012640	0.000000	-10.000000	0.341667	-23.850000	970.000000	1023.000000	1023.000000	2046.000000
44.660000	0.068832	40.679760	10.994518	3.990184	12.862868	12.832188	0.000000	-10.000000	0.341667	-24.233334	964.666687	1023.000000	1023.000000	2046.000000
44.680000	0.066495	39.298656	11.329986	3.931463	11.406219	12.630989	0.000000	-10.000000	0.366667	-24.650000	956.666687	1023.000000	1023.000000	2046.000000
44.700001	0.064255	37.974804	10.990926	3.832767	10.928144	12.222969	0.000000	-10.000000	0.366667	-24.983334	948.500000	1023.000000	1023.000000	2046.000000
44.720001	0.061979	36.629864	9.729938	3.950494	11.124541	11.824890	0.000000	-10.000000	0.366667	-25.300001	937.500000	1023.000000	1023.000000	2046.000000
44.740002	0.060228	35.594501	10.277901	4.184807	9.801542	11.330252	0.000000	-10.000000	0.366667	-25.016666	929.166687	1023.000000	1023.000000	2046.000000
44.759998	0.058328	34.472088	8.918234	4.026226	10.534472	10.993157	0.000000	-10.000000	0.383333	-24.833334	920.833313	1023.000000	1023.000000	2046.000000
44.779999	0.056963	33.665398	9.217348	4.268669	9.332291	10.847092	0.000000	-10.000000	0.408333	-24.883333	912.500000	1023.000000	1023.000000	2046.000000
44.799999	0.055877	33.023296	9.355294	4.391753	8.883806	10.392444	0.000000	-10.000000	0.425000	-25.283335	904.166687	1023.000000	1023.000000	2046.000000
44.820000	0.054960	32.481129	8.214585	4.452302	9.578278	10.235965	0.000000	-10.000000	0.441667	-25.833334	895.666687	1023.000000	1023.000000	2046.000000
44.840000	0.053886	31.846600	8.952536	4.644536	8.419397	9.830131	0.000000	-10.000000	0.441667	-26.000000	887.166687	1023.000000	1023.000000	2046.000000
44.860001	0.052387	30.960850	7.841211	4.325833	9.205814	9.587993	0.000000	-10.000000	0.441667	-26.100000	878.500000	1023.000000	1023.000000	2046.000000
44.880001	0.050974	30.125921	8.054836	4.395816	8.246977	9.428293	0.000000	-10.000000	0.441667	-26.050001	869.833313	1023.000000	1023.000000	2046.000000
44.900002	0.050221	29.680578	8.497869	4.337202	7.839245	9.006263	0.000000	-10.000000	0.466667	-26.516666	861.000000	1023.000000	1023.000000	2046.000000
44.919998	0.048933	28.919413	7.269091	4.029913	8.850382	8.770027	0.000000	-10.000000	0.475000	-27.116667	852.000000	1023.000000	1023.000000	2046.000000
44.939999	0.047392	28.008493	8.018955	3.866079	7.588894	8.534566	0.000000	-10.000000	0.491667	-28.016666	842.833313	1023.000000	1023.000000	2046.000000
44.959999	0.046238	27.326674	7.769297	3.484248	7.752402	8.320725	0.000000	-10.000000	0.508333	-28.616667	833.666687	1023.000000	1023.000000	2046.000000
44.980000	0.044842	26.501760	6.865729	3.364367	8.143735	8.127930	0.000000	-10.000000	0.516667	-28.683334	824.166687	1023.000000	1023.000000	2046.000000
45.000000	0.043543	25.733950	7.438075	3.368185	7.124971	7.802719	0.000000	-10.000000	0.508333	-28.383333	814.666687	1023.000000	1023.000000	2046.000000
45.020000	0.042112	24.888075	6.652156	2.928679	7.667697	7.639543	0.000000	-10.000000	0.475000	-27.816668	805.000000	1023.000000	1023.000000	2046.000000
45.040001	0.040381	23.865091	6.228301	2.820099	7.357508	7.459184	0.000000	-10.000000	0.458333	-27.583334	795.666687	1023.000000	1023.000000	2046.000000
45.060001	0.039170	23.149231	6.860553	2.751792	6.388199	7.148687	0.000000	-10.000000	0.458333	-27.450001	786.500000	1023.000000	1023.000000	2046.000000
45.080002	0.037361	22.080492	6.024451	2.276195	6.819480	6.960364	0.000000	-10.000000	0.458333	-27.549999	777.500000	1023.000000	1023.000000	2046.000000
45.099998	0.035575	21.024548	5.539314	2.078283	6.633072	6.773879	0.000000	-10.000000	0.475000	-27.750000	768.333313	1023.000000	1023.000000	2046.000000
45.119999	0.034163	20.190334	6.058217	2.106217	5.643949	6.381952	0.000000	-10.000000	0.491667	-28.150000	759.000000	1023.000000	1023.000000	2046.000000
45.139999	0.032702	19.326836	5.608346	1.765949	5.836520	6.116021	0.000000	-10.000000	0.533333	-28.766666	749.666687	1023.000000	1023.000000	2046.000000
45.160000	0.031546	18.643822	4.969036	1.683470	6.028081	5.963235	0.000000	-10.000000	0.550000	-29.400000	740.166687	1023.000000	1023.000000	2046.000000
45.180000	0.030739	18.166563	5.657516	1.743786	5.082836	5.682425	0.000000	-10.000000	0.575000	-29.750000	730.500000	1023.000000	1023.000000	2046.000000
45.200001	0.029542	17.459295	4.996954	1.287785	5.631312	5.543244	0.000000	-10.000000	0.583333	-29.833334	720.500000	1023.000000	1023.000000	2046.000000
45.220001	0.028812	17.027815	4.928147	1.256186	5.221862	5.621618	0.000000	-10.000000	0.608333	-30.066668	710.500000	1023.000000	1023.000000	2046.000000
45.240002	0.028306	16.729069	5.627106	1.295749	4.640611	5.165604	0.000000	-10.000000	0.591667	-29.983334	700.500000	1023.000000	1023.000000	2046.000000
45.259998	0.027169	16.056763	4.362610	0.887560	5.771988	5.034604	0.000000	-10.000000	0.558333	-29.333334	690.500000	1023.000000	1023.000000	2046.000000
45.279999	0.025942	15.331451	4.659285	0.799007	4.812504	5.060655	0.000000	-10.000000	0.500000	-28.250000	680.666687	1023.000000	1023.000000	2046.000000
45.299999	0.025744	15.214849	5.290091	0.858803	4.344534	4.721422	0.000000	-10.000000	0.466667	-27.283335	671.166687	1023.000000	1023.000000	2046.000000
45.320000	0.024503	14.481100	3.947769	0.510431	5.450761	4.572139	0.000000	-10.000000	0.450000	-26.933334	662.000000	1023.000000	1023.000000	2046.000000
45.340000	0.023148	13.680321	4.189985	0.447733	4.443812	4.598790	0.000000	-10.000000	0.441667	-26.516666	653.000000	1023.000000	1023.000000	2046.000000
45.360001	0.022837	13.496580	4.808845	0.520892	3.886442	4.280401	0.000000	-10.000000	0.425000	-26.250000	644.166687	1023.000000	1023.000000	2046.000000
45.380001	0.021395	12.644236	3.446407	0.156463	4.961858	4.079507	0.000000	-10.000000	0.408333	-25.633333	635.500000	1023.000000	1023.000000	2046.000000
45.400002	0.020224	11.952376	3.740441	0.115281	3.952369	4.144285	0.000000	-10.000000	0.400000	-25.150000	626.833313	1023.000000	1023.000000	2046.000000
45.419998	0.019943	11.786610	4.333322	0.194573	3.415269	3.843446	0.000000	-10.000000	0.408333	-24.733334	618.333313	1023.000000	1023.000000	2046.000000
45.439999	0.019002	11.229998	3.033661	-0.081163	4.534648	3.742850	0.000000	-10.000000	0.425000	-24.866667	610.000000	1023.000000	1023.000000	2046.000000
45.459999	0.018106	10.700603	3.323910	-0.140276	3.593591	3.923378	0.000000	-10.000000	0.441667	-25.500000	601.833313	1023.000000	1023.000000	2046.000000
45.480000	0.017802	10.520735	3.907861	0.060572	3.057915	3.494388	0.000000	-10.000000	0.450000	-26.016668	593.333313	1023.000000	1023.000000	2046.000000
45.500000	0.016477	9.737946	2.752054	-0.385217	3.859478	3.511631	0.000000	-10.000000	0.433333	-26.116667	584.666687	1023.000000	1023.000000	2046.000000
45.520000	0.015433	9.121020	2.700419	-0.345376	3.294796	3.471182	0.000000	-10.000000	0.416667	-25.633333	575.833313	1023.000000	1023.000000	2046.000000
45.540001	0.014668	8.668526	3.176752	-0.148435	2.599271	3.040938	0.000000	-10.000000	0.400000	-25.150000	567.333313	1023.000000	1023.000000	2046.000000
45.560001	0.013446	7.946428	2.174210	-0.467576	3.334795	2.904999	0.000000	-10.000000	0.400000	-24.700001	559.000000	1023.000000	1023.000000	2046.000000
45.580002	0.012174	7.194695	2.023037	-0.554572	2.746956	2.979275	0.000000	-10.000000	0.408333	-24.666666	551.000000	1023.000000	1023.000000	2046.000000
45.599998	0.011494	6.792820	2.622756	-0.443181	2.095611	2.517636	0.000000	-10.000000	0.425000	-24.816668	542.666687	1023.000000	1023.000000	2046.000000
45.619999	0.010158	6.003467	1.627665	-0.976931	2.949810	2.402923	0.000000	-10.000000	0.433333	-25.200001	534.333313	1023.000000	1023.000000	2046.000000
45.639999	0.008662	5.119509	1.575771	-1.127371	2.242544	2.428564	0.000000	-10.000000	0.433333	-25.316668	525.666687	1023.000000	1023.000000	2046.000000
45.660000	0.007785	4.600754	1.997220	-0.893804	1.596766	1.900571	0.000000	-10.000000	0.416667	-25.333334	517.333313	1023.000000	1023.000000	2046.000000
45.680000	0.006228	3.681000	0.796327	-1.083487	2.354071	1.614088	0.000000	-10.000000	0.408333	-25.316668	508.833344	1023.000000	1023.000000	2046.000000
45.700001	0.005388	3.184175	0.910170	-0.879874	1.427164	1.726715	0.000000	-10.000000	0.400000	-25.183334	500.500000	1023.000000	1023.000000	2046.000000
45.720001	0.004440	2.624106	1.186027	-0.697856	0.940947	1.194989	0.000000	-10.000000	0.416667	-25.216667	492.166656	1023.000000	1023.000000	2046.000000
45.740002	0.004111	2.429469	0.133966	-0.609697	1.721259	1.183941	0.000000	-10.000000	0.425000	-25.283335	483.666656	1023.000000	1023.000000	2046.000000
45.759998	0.003605	2.130606	0.743538	-0.306143	0.800675	0.892537	0.000000	-10.000000	0.425000	-25.266666	475.333344	1023.000000	1023.000000	2046.000000
45.779999	0.002816	1.664243	-0.085595	-0.431705	1.525340	0.656202	0.000000	-10.000000	0.408333	-25.016666	466.666656	1023.000000	1023.000000	2046.000000
45.799999	0.002577	1.523275	0.088619	-0.252491	0.808990	0.878157	0.000000	-10.000000	0.383333	-24.716667	458.333344	1023.000000	1023.000000	2046.000000
45.820000	0.001831	1.081874	0.311100	-0.248374	0.550978	0.468170	0.000000	-10.000000	0.358333	-24.416666	450.000000	1023.000000	1023.000000	2046.000000
45.840000	0.001596	0.943140	-0.692002	-0.305950	1.374265	0.566827	0.000000	-10.000000	0.341667	-24.016666	442.000000	1023.000000	1023.000000	2046.000000
45.860001	0.001061	0.626815	-0.016485	-0.194173	0.556569	0.280903	0.000000	-10.000000	0.333333	-23.583334	434.000000	1023.000000	1023.000000	2046.000000
45.880001	0.000238	0.140699	-0.708490	-0.621346	1.346861	0.123674	0.000000	-10.000000	0.325000	-23.266666	426.000000	1023.000000	1023.000000	2046.000000
45.900002	0.000233	0.137574	-0.379362	-0.692559	0.764256	0.445239	0.000000	-10.000000	0.308333	-22.983334	418.166656	1023.000000	1023.000000	2046.000000
45.919998	-0.000914	-0.540218	-0.299614	-0.959023	0.672557	0.045863	0.000000	-10.000000	0.283333	-22.400002	410.500000	1023.000000	1023.000000	2046.000000
45.939999	-0.001158	-0.684534	-0.896251	-1.042136	0.967054	0.286799	0.000000	-10.000000	0.283333	-21.850000	403.166656	1023.000000	1023.000000	2046.000000
45.959999	-0.001732	-1.023402	-0.276636	-1.078599	0.419929	-0.088096	0.000000	-10.000000	0.258333	-21.216667	395.833344	1023.000000	1023.000000	2046.000000
45.980000	-0.002666	-1.575608	-1.198493	-1.529829	1.310174	-0.157460	0.000000	-10.000000	0.241667	-20.716667	388.666656	1023.000000	1023.000000	2046.000000
46.000000	-0.003012	-1.780029	-0.729767	-1.666631	0.530760	0.085609	0.000000	-10.000000	0.208333	-20.216667	381.666656	1023.000000	1023.000000	2046.000000
46.020000	-0.004326	-2.556653	-0.683882	-2.035972	0.458978	-0.295777	0.000000	-10.000000	0.200000	-20.016666	375.000000	1023.000000	1023.000000	2046.000000
46.040001	-0.005029	-2.972271	-1.451063	-2.213529	0.869536	-0.177215	0.000000	-10.000000	0.191667	-19.966667	368.333344	1023.000000	1023.000000	2046.000000
46.060001	-0.005910	-3.492632	-0.853409	-2.286174	0.133461	-0.486510	0.000000	-10.000000	0.183333	-20.066668	361.666656	1023.000000	1023.000000	2046.000000
46.080002	-0.007413	-4.381008	-1.594369	-2.731787	0.677547	-0.732398	0.000000	-10.000000	0.200000	-20.333334	355.000000	1023.000000	1023.000000	2046.000000
46.099998	-0.007958	-4.703458	-1.438538	-2.801868	-0.008724	-0.454328	0.000000	-10.000000	0.233333	-20.633333	346.000000	1023.000000	1023.000000	2046.000000
46.119999	-0.009403	-5.557227	-1.225252	-2.982933	-0.360809	-0.988234	0.000000	-10.000000	0.266667	-20.850000	339.166656	1023.000000	1023.000000	2046.000000
46.139999	-0.009839	-5.814991	-2.079614	-3.041598	0.145697	-0.839477	0.000000	-10.000000	0.250000	-20.933334	332.166656	1023.000000	1023.000000	2046.000000
46.160000	-0.010708	-6.328503	-1.503322	-3.047140	-0.591653	-1.186388	0.000000	-10.000000	0.225000	-21.016666	327.500000	1023.000000	1023.000000	2046.000000
46.180000	-0.011833	-6.993281	-2.335929	-3.372477	0.130521	-1.415396	0.000000	-10.000000	0.200000	-21.066668	320.500000	1023.000000	1023.000000	2046.000000
46.200001	-0.012224	-7.224386	-2.060966	-3.441405	-0.586695	-1.135319	0.000000	-10.000000	0.200000	-20.900000	313.500000	1023.000000	1023.000000	2046.000000
46.220001	-0.013438	-7.942039	-1.805814	-3.628728	-0.911924	-1.595572	0.000000	-10.000000	0.233333	-20.716667	306.500000	1023.000000	1023.000000	2046.000000
46.240002	-0.013917	-8.224925	-2.690520	-3.714300	-0.228648	-1.591457	0.000000	-10.000000	0.250000	-20.583334	299.500000	1023.000000	1023.000000	2046.000000
46.259998	-0.014484	-8.560127	-2.086773	-3.761745	-0.988580	-1.723029	0.000000	-10.000000	0.250000	-20.400002	292.500000	1023.000000	1023.000000	2046.000000
46.279999	-0.015669	-9.260467	-2.502992	-4.101814	-0.672458	-1.983203	0.000000	-10.000000	0.216667	-20.316668	285.666656	1023.000000	1023.000000	2046.000000
46.299999	-0.015873	-9.381156	-2.582743	-4.105452	-1.022217	-1.670743	0.000000	-10.000000	0.200000	-20.116667	279.000000	1023.000000	1023.000000	2046.000000
46.320000	-0.016743	-9.894894	-2.151810	-4.166413	-1.476023	-2.100648	0.000000	-10.000000	0.200000	-20.100000	272.333344	1023.000000	1023.000000	2046.000000
46.340000	-0.017268	-10.205530	-3.095184	-4.235553	-0.611886	-2.262908	0.000000	-10.000000	0.200000	-20.016666	265.666656	1023.000000	1023.000000	2046.000000
46.360001	-0.017744	-10.486788	-2.576993	-4.305592	-1.438868	-2.165334	0.000000	-10.000000	0.200000	-19.900000	259.000000	1023.000000	1023.000000	2046.000000
46.380001	-0.018865	-11.149004	-2.646757	-4.558931	-1.443826	-2.499489	0.000000	-10.000000	0.191667	-19.666668	252.333328	1023.000000	1023.000000	2046.000000
46.400002	-0.019170	-11.329704	-3.115366	-4.529104	-1.344589	-2.340646	0.000000	-10.000000	0.191667	-19.366667	245.833328	1023.000000	1023.000000	2046.000000
46.419998	-0.019565	-11.563138	-2.517829	-4.511258	-1.948567	-2.585484	0.000000	-10.000000	0.183333	-19.150000	239.166672	1023.000000	1023.000000	2046.000000
46.439999	-0.020492	-12.110730	-3.040577	-4.759250	-1.466236	-2.844667	0.000000	-10.000000	0.175000	-18.783333	232.833328	1023.000000	1023.000000	2046.000000
46.459999	-0.020499	-12.114996	-3.144089	-4.770442	-1.712258	-2.488207	0.000000	-10.000000	0.158333	-18.500000	226.500000	1023.000000	1023.000000	2046.000000
46.480000	-0.020700	-12.233923	-2.607098	-4.705277	-2.153954	-2.767593	0.000000	-10.000000	0.150000	-18.166668	220.500000	1023.000000	1023.000000	2046.000000
46.500000	-0.021527	-12.722207	-3.456035	-4.867746	-1.407109	-2.991316	0.000000	-10.000000	0.150000	-17.816668	214.500000	1023.000000	1023.000000	2046.000000
46.520000	-0.022051	-13.032035	-3.347043	-4.968155	-2.108474	-2.608361	0.000000	-10.000000	0.141667	-17.400000	208.500000	1023.000000	1023.000000	2046.000000
46.540001	-0.022851	-13.504986	-2.923277	-5.018375	-2.693058	-2.870276	0.000000	-10.000000	0.125000	-16.816668	202.500000	1023.000000	1023.000000	2046.000000
46.560001	-0.023340	-13.794111	-3.846543	-4.988403	-1.853907	-3.105258	0.000000	-10.000000	0.108333	-16.366667	196.833328	1023.000000	1023.000000	2046.000000
46.580002	-0.023767	-14.046044	-3.592545	-4.990828	-2.525243	-2.937428	0.000000	-10.000000	0.100000	-15.900001	191.333328	1023.000000	1023.000000	2046.000000
46.599998	-0.025128	-14.850873	-3.577759	-5.265220	-2.761618	-3.246275	0.000000	-10.000000	0.116667	-15.833334	186.000000	1023.000000	1023.000000	2046.000000
46.619999	-0.025298	-14.951087	-4.125981	-5.196287	-2.565653	-3.063165	0.000000	-10.000000	0.125000	-15.983334	180.666672	1023.000000	1023.000000	2046.000000
46.639999	-0.026068	-15.406013	-3.661268	-5.343359	-3.074933	-3.326453	0.000000	-10.000000	0.141667	-16.116667	175.333328	1023.000000	1023.000000	2046.000000
46.660000	-0.027108	-16.021107	-4.447192	-5.580638	-2.371934	-3.621343	0.000000	-10.000000	0.133333	-16.033333	170.000000	1023.000000	1023.000000	2046.000000
46.680000	-0.027609	-16.316851	-4.448478	-5.647442	-2.981845	-3.239087	0.000000	-10.000000	0.125000	-15.633334	164.666672	1023.000000	1023.000000	2046.000000
46.700001	-0.028770	-17.002987	-4.179507	-5.579520	-3.600389	-3.643573	0.000000	-10.000000	0.091667	-14.750000	159.500000	1023.000000	1023.000000	2046.000000
46.720001	-0.029571	-17.476671	-5.393168	-5.331649	-2.780919	-3.970935	0.000000	-10.000000	0.058333	-13.716667	154.666672	1023.000000	1023.000000	2046.000000
46.740002	-0.030031	-17.748562	-5.282146	-5.176046	-3.597077	-3.693293	0.000000	-10.000000	0.033333	-12.683333	150.166672	1023.000000	1023.000000	2046.000000
46.759998	-0.030402	-17.967604	-4.876966	-4.951137	-4.139020	-4.000482	0.000000	-10.000000	0.025000	-12.216666	146.000000	1023.000000	1023.000000	2046.000000
46.779999	-0.030570	-18.066818	-5.839253	-4.643649	-3.288665	-4.295251	0.000000	-10.000000	0.025000	-12.083333	141.833328	1023.000000	1023.000000	2046.000000
46.799999	-0.030355	-17.939909	-5.602910	-4.525529	-3.917037	-3.894433	0.000000	-10.000000	0.025000	-12.200000	137.500000	1023.000000	1023.000000	2046.000000
46.820000	-0.030690	-18.137682	-5.195886	-4.425180	-4.328151	-4.188466	0.000000	-10.000000	0.025000	-12.316667	133.166672	1023.000000	1023.000000	2046.000000
46.840000	-0.030743	-18.169365	-6.102823	-4.206114	-3.449266	-4.411162	0.000000	-10.000000	0.016667	-12.166667	129.000000	1023.000000	1023.000000	2046.000000
46.860001	-0.030541	-18.049635	-5.746204	-4.211749	-3.951217	-4.140465	0.000000	-10.000000	0.008333	-12.000000	125.000000	1023.000000	1023.000000	2046.000000
46.880001	-0.031593	-18.671394	-5.728267	-4.379690	-4.080653	-4.482785	0.000000	-10.000000	0.000000	-11.650001	121.000000	1023.000000	1023.000000	2046.000000
46.900002	-0.031287	-18.490789	-6.078667	-4.312089	-3.882629	-4.217406	0.000000	-10.000000	0.008333	-11.466667	117.166664	1023.000000	1023.000000	2046.000000
46.919998	-0.031510	-18.622311	-5.520547	-4.467990	-4.263612	-4.370162	0.000000	-10.000000	0.016667	-11.400001	113.500000	1023.000000	1023.000000	2046.000000
46.939999	-0.032366	-19.128204	-6.021915	-4.714649	-3.671812	-4.719829	0.000000	-10.000000	0.016667	-11.400001	109.833336	1023.000000	1023.000000	2046.000000
46.959999	-0.032287	-19.081446	-6.021084	-4.857591	-3.951308	-4.251462	0.000000	-10.000000	0.008333	-11.150001	106.000000	1023.000000	1023.000000	2046.000000
46.980000	-0.032842	-19.409643	-5.442158	-5.066867	-4.469939	-4.430678	0.000000	-10.000000	0.000000	-10.533334	102.166664	1023.000000	1023.000000	2046.000000
47.000000	-0.033706	-19.920509	-6.221184	-5.226611	-3.688927	-4.783787	0.000000	-10.000000	0.000000	-9.833333	98.666664	1023.000000	1023.000000	2046.000000
47.020000	-0.033569	-19.839466	-6.099036	-5.436688	-4.056216	-4.247527	0.000000	-10.000000	0.000000	-9.333333	95.333336	1023.000000	1023.000000	2046.000000
47.040001	-0.034500	-20.389446	-5.540077	-5.707909	-4.649723	-4.491738	0.000000	-10.000000	0.000000	-9.166667	92.166664	1023.000000	1023.000000	2046.000000
47.060001	-0.035117	-20.754225	-6.350547	-5.809783	-3.754302	-4.839592	0.000000	-10.000000	0.000000	-9.116667	89.000000	1023.000000	1023.000000	2046.000000
47.080002	-0.035364	-20.900038	-6.134392	-6.117384	-4.331312	-4.316949	0.000000	-10.000000	0.000000	-8.983334	86.000000	1023.000000	1023.000000	2046.000000
47.099998	-0.035979	-21.263512	-5.514883	-6.315526	-4.932544	-4.500558	0.000000	-10.000000	0.000000	-8.483334	83.000000	1023.000000	1023.000000	2046.000000
47.119999	-0.036840	-21.772728	-6.353358	-6.404122	-4.120836	-4.894411	0.000000	-10.000000	-0.008333	-7.883334	80.166664	1023.000000	1023.000000	2046.000000
47.139999	-0.036881	-21.796677	-6.290864	-6.616879	-4.532293	-4.356640	0.000000	-10.000000	-0.025000	-7.300000	77.666664	1023.000000	1023.000000	2046.000000
47.160000	-0.037162	-21.962524	-5.743405	-6.663714	-4.996305	-4.559101	0.000000	-10.000000	-0.041667	-6.950000	75.166664	1023.000000	1023.000000	2046.000000
47.180000	-0.038056	-22.491312	-6.428849	-6.769913	-4.356184	-4.936366	0.000000	-10.000000	-0.041667	-6.650000	72.833336	1023.000000	1023.000000	2046.000000
47.200001	-0.037989	-22.451498	-6.557345	-6.801347	-4.472908	-4.619899	0.000000	-10.000000	-0.041667	-6.366667	70.500000	1023.000000	1023.000000	2046.000000
47.220001	-0.037943	-22.424511	-6.118810	-6.890832	-4.836195	-4.578674	0.000000	-10.000000	-0.041667	-6.050000	68.500000	1023.000000	1023.000000	2046.000000
47.240002	-0.038766	-22.910877	-6.273091	-7.030406	-4.731172	-4.876208	0.000000	-10.000000	-0.041667	-5.816667	66.500000	1023.000000	1023.000000	2046.000000
47.259998	-0.038562	-22.790310	-6.694705	-6.929387	-4.394522	-4.771696	0.000000	-10.000000	-0.041667	-5.633333	64.500000	1023.000000	1023.000000	2046.000000
47.279999	-0.038438	-22.716822	-6.184040	-7.130455	-4.844882	-4.557444	0.000000	-10.000000	-0.041667	-5.483334	62.500000	1023.000000	1023.000000	2046.000000
47.299999	-0.039152	-23.139082	-6.231068	-7.228487	-4.804678	-4.874849	0.000000	-10.000000	-0.050000	-5.316667	60.500000	1023.000000	1023.000000	2046.000000
47.320000	-0.038518	-22.764017	-6.572507	-7.106616	-4.512213	-4.572682	0.000000	-10.000000	-0.050000	-5.050000	58.833332	1023.000000	1023.000000	2046.000000
47.340000	-0.038682	-22.860960	-5.959246	-7.240253	-5.009129	-4.652333	0.000000	-10.000000	-0.041667	-4.683333	57.166668	1023.000000	1023.000000	2046.000000
47.360001	-0.039270	-23.208403	-6.491116	-7.266090	-4.434149	-5.017048	0.000000	-10.000000	-0.041667	-4.250000	55.833332	1023.000000	1023.000000	2046.000000
47.380001	-0.038735	-22.892109	-6.515533	-7.318915	-4.550945	-4.506715	0.000000	-10.000000	-0.041667	-3.850000	54.333332	1023.000000	1023.000000	2046.000000
47.400002	-0.039022	-23.062164	-5.869192	-7.427001	-5.142151	-4.623820	0.000000	-10.000000	-0.050000	-3.650000	53.000000	1023.000000	1023.000000	2046.000000
47.419998	-0.039660	-23.438889	-6.553620	-7.414120	-4.425800	-5.045348	0.000000	-10.000000	-0.058333	-3.633333	51.666668	1023.000000	1023.000000	2046.000000
47.439999	-0.039082	-23.097490	-6.533112	-7.483235	-4.576059	-4.505085	0.000000	-10.000000	-0.058333	-3.766667	50.500000	1023.000000	1023.000000	2046.000000
47.459999	-0.039316	-23.235962	-5.886288	-7.542283	-5.126510	-4.680882	0.000000	-10.000000	-0.058333	-3.833333	49.333332	1023.000000	1023.000000	2046.000000
47.480000	-0.039782	-23.511272	-6.465075	-7.506680	-4.444142	-5.095374	0.000000	-10.000000	-0.050000	-3.800000	48.000000	1023.000000	1023.000000	2046.000000
47.500000	-0.038856	-22.963640	-6.350202	-7.547465	-4.569481	-4.496493	0.000000	-10.000000	-0.058333	-3.750000	46.666668	1023.000000	1023.000000	2046.000000
47.520000	-0.038889	-22.983204	-5.707912	-7.620606	-5.088101	-4.566584	0.000000	-10.000000	-0.058333	-3.716667	45.333332	1023.000000	1023.000000	2046.000000
47.540001	-0.039309	-23.231897	-6.342410	-7.469854	-4.349324	-5.070310	0.000000	-10.000000	-0.058333	-3.583333	44.166668	1023.000000	1023.000000	2046.000000
47.560001	-0.038944	-23.016041	-6.365843	-7.659205	-4.601780	-4.389212	0.000000	-10.000000	-0.050000	-3.300000	43.000000	1023.000000	1023.000000	2046.000000
47.580002	-0.039252	-23.197687	-5.652741	-7.655859	-5.371467	-4.517621	0.000000	-10.000000	-0.058333	-2.833333	42.000000	1023.000000	1023.000000	2046.000000
47.599998	-0.039708	-23.467379	-6.481190	-7.494637	-4.429014	-5.062538	0.000000	-10.000000	-0.058333	-2.300000	41.000000	1023.000000	1023.000000	2046.000000
47.619999	-0.039351	-23.256418	-6.489097	-7.587141	-4.717226	-4.462955	0.000000	-10.000000	-0.066667	-1.833333	40.333332	1023.000000	1023.000000	2046.000000
47.639999	-0.039911	-23.587543	-5.944184	-7.677427	-5.365731	-4.600200	0.000000	-10.000000	-0.058333	-1.750000	40.000000	1023.000000	1023.000000	2046.000000
47.660000	-0.040715	-24.062737	-6.738725	-7.577024	-4.592100	-5.154888	0.000000	-10.000000	-0.058333	-2.133333	39.833332	1023.000000	1023.000000	2046.000000
47.680000	-0.040321	-23.830002	-6.724243	-7.757778	-4.784755	-4.563226	0.000000	-10.000000	-0.050000	-2.633333	39.333332	1023.000000	1023.000000	2046.000000
47.700001	-0.040918	-24.182697	-6.140498	-7.908555	-5.420751	-4.712895	0.000000	-10.000000	-0.050000	-2.816667	38.500000	1023.000000	1023.000000	2046.000000
47.720001	-0.041806	-24.707588	-7.019858	-7.778945	-4.664070	-5.244714	0.000000	-10.000000	-0.058333	-2.200000	37.666668	1023.000000	1023.000000	2046.000000
47.740002	-0.041718	-24.655504	-7.138577	-7.833708	-4.996294	-4.686924	0.000000	-10.000000	-0.075000	-0.866667	37.166668	1023.000000	1023.000000	2046.000000
47.759998	-0.042990	-25.407129	-6.778747	-7.659913	-5.912477	-5.055993	0.000000	-10.000000	-0.091667	0.766667	37.000000	1023.000000	1023.000000	2046.000000
47.779999	-0.042826	-25.310183	-7.689152	-7.087770	-4.979904	-5.553355	0.000000	-10.000000	-0.100000	2.200000	37.000000	1023.000000	1023.000000	2046.000000
47.799999	-0.042080	-24.869137	-7.507054	-7.006257	-5.381532	-4.974294	0.000000	-10.000000	-0.091667	2.916667	37.000000	1023.000000	1023.000000	2046.000000
47.820000	-0.042378	-25.045433	-6.936774	-6.721063	-6.145220	-5.242375	0.000000	-10.000000	-0.091667	2.416667	37.000000	1023.000000	1023.000000	2046.000000
47.840000	-0.042005	-24.824755	-7.824013	-6.207567	-5.100638	-5.692538	0.000000	-10.000000	-0.083333	1.316667	37.000000	1023.000000	1023.000000	2046.000000
47.860001	-0.041156	-24.323322	-7.677744	-6.229109	-5.424344	-4.992125	0.000000	-10.000000	-0.083333	0.266667	37.000000	1023.000000	1023.000000	2046.000000
47.880001	-0.041405	-24.470503	-7.028159	-6.097869	-6.142956	-5.201519	0.000000	-10.000000	-0.075000	-0.466667	37.000000	1023.000000	1023.000000	2046.000000
47.900002	-0.041736	-24.665699	-7.845925	-5.850242	-5.244259	-5.725274	0.000000	-10.000000	-0.075000	-0.883333	37.000000	1023.000000	1023.000000	2046.000000
47.919998	-0.040935	-24.192570	-7.838791	-5.865917	-5.302105	-5.185756	0.000000	-10.000000	-0.075000	-1.366667	37.000000	1023.000000	1023.000000	2046.000000
47.939999	-0.041152	-24.320595	-7.074092	-6.006580	-5.986562	-5.253360	0.000000	-10.000000	-0.066667	-1.583333	37.000000	1023.000000	1023.000000	2046.000000
47.959999	-0.041635	-24.606546	-7.634065	-5.952283	-5.237781	-5.782417	0.000000	-10.000000	-0.066667	-2.066667	36.833332	1023.000000	1023.000000	2046.000000
47.980000	-0.040998	-24.229612	-7.589496	-6.189030	-5.269744	-5.181342	0.000000	-10.000000	-0.066667	-2.316667	36.166668	1023.000000	1023.000000	2046.000000
48.000000	-0.041545	-24.553041	-6.834819	-6.387240	-6.034015	-5.296967	0.000000	-10.000000	-0.066667	-1.883333	35.500000	1023.000000	1023.000000	2046.000000
48.020000	-0.041596	-24.583294	-7.481465	-6.236631	-5.040379	-5.824819	0.000000	-10.000000	-0.066667	-0.983333	35.000000	1023.000000	1023.000000	2046.000000
48.040001	-0.040845	-24.139477	-7.303805	-6.554937	-5.182622	-5.098113	0.000000	-10.000000	-0.066667	-0.250000	35.000000	1023.000000	1023.000000	2046.000000
48.060001	-0.041992	-24.817022	-6.651594	-6.729871	-5.997409	-5.438148	0.000000	-10.000000	-0.083333	0.000000	35.000000	1023.000000	1023.000000	2046.000000
48.080002	-0.041245	-24.376015	-7.357522	-6.553916	-4.875204	-5.589373	0.000000	-10.000000	-0.083333	0.000000	35.000000	1023.000000	1023.000000	2046.000000
48.099998	-0.041168	-24.330414	-6.872623	-7.002438	-5.311209	-5.144143	0.000000	-10.000000	-0.083333	0.000000	35.000000	1023.000000	1023.000000	2046.000000
48.119999	-0.042247	-24.968082	-6.742057	-7.104724	-5.562061	-5.559239	0.000000	-10.000000	-0.075000	0.000000	35.000000	1023.000000	1023.000000	2046.000000
48.139999	-0.041253	-24.380337	-7.134344	-7.135105	-4.990318	-5.120570	0.000000	-10.000000	-0.066667	0.000000	35.000000	1023.000000	1023.000000	2046.000000
48.160000	-0.042256	-24.973122	-6.444114	-7.443517	-5.869703	-5.215789	0.000000	-10.000000	-0.058333	0.000000	35.000000	1023.000000	1023.000000	2046.000000
48.180000	-0.042410	-25.064127	-7.170503	-7.229714	-4.915238	-5.748672	0.000000	-10.000000	-0.058333	0.000000	35.000000	1023.000000	1023.000000	2046.000000
48.200001	-0.041801	-24.704330	-7.042997	-7.579986	-5.098363	-4.982984	0.000000	-10.000000	-0.058333	0.000000	35.000000	1023.000000	1023.000000	2046.000000
48.220001	-0.043130	-25.490093	-6.454490	-7.669420	-6.021621	-5.344563	0.000000	-10.000000	-0.058333	0.000000	35.000000	1023.000000	1023.000000	2046.000000
48.240002	-0.042434	-25.078691	-7.282115	-7.437775	-4.903164	-5.455637	0.000000	-10.000000	-0.058333	0.000000	35.000000	1023.000000	1023.000000	2046.000000
48.259998	-0.042407	-25.062658	-6.840952	-7.758296	-5.385217	-5.078194	0.000000	-10.000000	-0.058333	-0.566667	35.000000	1023.000000	1023.000000	2046.000000
48.279999	-0.043393	-25.645172	-6.729039	-7.736196	-5.651020	-5.528918	0.000000	-10.000000	-0.058333	-1.216667	35.000000	1023.000000	1023.000000	2046.000000
48.299999	-0.042377	-25.044619	-7.263848	-7.651103	-4.935374	-5.194294	0.000000	-10.000000	-0.050000	-1.916667	35.000000	1023.000000	1023.000000	2046.000000
48.320000	-0.042799	-25.294056	-6.517421	-7.875020	-5.744747	-5.156869	0.000000	-10.000000	-0.050000	-1.966667	34.666668	1023.000000	1023.000000	2046.000000
48.340000	-0.043242	-25.556232	-7.063255	-7.691112	-5.066342	-5.735523	0.000000	-10.000000	-0.050000	-1.883333	34.333332	1023.000000	1023.000000	2046.000000
48.360001	-0.042107	-24.885248	-7.032591	-7.922982	-4.978561	-4.951114	0.000000	-10.000000	-0.041667	-1.666667	34.000000	1023.000000	1023.000000	2046.000000
48.380001	-0.043610	-25.773792	-6.361147	-8.016514	-6.048542	-5.347589	0.000000	-10.000000	-0.050000	-1.266667	34.000000	1023.000000	1023.000000	2046.000000
48.400002	-0.042525	-25.132395	-7.195202	-7.724548	-4.816829	-5.395817	0.000000	-10.000000	-0.050000	-0.700000	34.000000	1023.000000	1023.000000	2046.000000
48.419998	-0.042830	-25.312265	-6.547060	-8.043359	-5.579445	-5.142402	0.000000	-10.000000	-0.066667	-0.216667	34.000000	1023.000000	1023.000000	2046.000000
48.439999	-0.043359	-25.625099	-6.903713	-7.849148	-5.145488	-5.726751	0.000000	-10.000000	-0.066667	0.000000	34.000000	1023.000000	1023.000000	2046.000000
48.459999	-0.042257	-24.973715	-6.963881	-8.100977	-4.977228	-4.931628	0.000000	-10.000000	-0.066667	0.000000	34.000000	1023.000000	1023.000000	2046.000000
48.480000	-0.043601	-25.768213	-6.210996	-8.149533	-6.111171	-5.296513	0.000000	-10.000000	-0.058333	0.000000	34.000000	1023.000000	1023.000000	2046.000000
48.500000	-0.042616	-25.186087	-7.091882	-7.818790	-4.740189	-5.535226	0.000000	-10.000000	-0.058333	0.000000	34.000000	1023.000000	1023.000000	2046.000000
48.520000	-0.042334	-25.019251	-6.451367	-8.205893	-5.300557	-5.061435	0.000000	-10.000000	-0.058333	0.000000	34.000000	1023.000000	1023.000000	2046.000000
48.540001	-0.042970	-25.395283	-6.487305	-8.051180	-5.269760	-5.587038	0.000000	-10.000000	-0.066667	0.000000	34.000000	1023.000000	1023.000000	2046.000000
48.560001	-0.041633	-24.604931	-6.787783	-8.112054	-4.785056	-4.920038	0.000000	-10.000000	-0.066667	0.000000	34.000000	1023.000000	1023.000000	2046.000000
48.580002	-0.042301	-24.999872	-5.958105	-8.144541	-5.769002	-5.128225	0.000000	-10.000000	-0.075000	0.000000	34.000000	1023.000000	1023.000000	2046.000000
48.599998	-0.042748	-25.263985	-6.768687	-7.972692	-4.964171	-5.558435	0.000000	-10.000000	-0.075000	0.000000	34.000000	1023.000000	1023.000000	2046.000000
48.619999	-0.042023	-24.835764	-6.798167	-8.213492	-4.970887	-4.853218	0.000000	-10.000000	-0.075000	0.000000	34.000000	1023.000000	1023.000000	2046.000000
48.639999	-0.042441	-25.082710	-6.105197	-8.130565	-5.759422	-5.087526	0.000000	-10.000000	-0.066667	0.000000	34.000000	1023.000000	1023.000000	2046.000000
48.660000	-0.043306	-25.594067	-6.753302	-8.022789	-5.290194	-5.527781	0.000000	-10.000000	-0.058333	0.000000	34.000000	1023.000000	1023.000000	2046.000000
48.680000	-0.042547	-25.145184	-7.137409	-8.164564	-4.879454	-4.963756	0.000000	-10.000000	-0.058333	-0.733333	34.000000	1023.000000	1023.000000	2046.000000
48.700001	-0.043317	-25.600563	-6.361624	-8.271360	-5.812032	-5.155547	0.000000	-10.000000	-0.066667	-1.600000	33.666668	1023.000000	1023.000000	2046.000000
48.720001	-0.044026	-26.019291	-6.994748	-8.201726	-5.180638	-5.642178	0.000000	-10.000000	-0.075000	-2.433333	33.000000	1023.000000	1023.000000	2046.000000
48.740002	-0.043299	-25.589769	-7.340413	-8.388868	-4.908684	-4.951803	0.000000	-10.000000	-0.083333	-2.250000	32.000000	1023.000000	1023.000000	2046.000000
48.759998	-0.045250	-26.742813	-6.669301	-8.398165	-6.293619	-5.381729	0.000000	-10.000000	-0.091667	-0.866667	31.333334	1023.000000	1023.000000	2046.000000
48.779999	-0.045126	-26.669666	-7.850212	-7.880254	-5.077357	-5.861843	0.000000	-10.000000	-0.100000	0.816667	31.000000	1023.000000	1023.000000	2046.000000
48.799999	-0.044780	-26.464989	-7.653130	-7.938236	-5.565019	-5.308605	0.000000	-10.000000	-0.100000	2.533333	31.000000	1023.000000	1023.000000	2046.000000
48.820000	-0.046137	-27.267046	-7.446323	-7.500890	-6.329370	-5.990462	0.000000	-10.000000	-0.100000	3.283333	31.000000	1023.000000	1023.000000	2046.000000
48.840000	-0.044651	-26.388975	-8.235053	-7.104022	-5.394095	-5.655806	0.000000	-10.000000	-0.091667	3.166667	31.000000	1023.000000	1023.000000	2046.000000
48.860001	-0.044741	-26.441729	-7.386177	-6.986880	-6.396131	-5.672540	0.000000	-10.000000	-0.083333	2.000000	31.000000	1023.000000	1023.000000	2046.000000
48.880001	-0.045155	-26.686407	-7.906667	-6.604239	-6.003941	-6.171562	0.000000	-10.000000	-0.075000	0.733333	31.000000	1023.000000	1023.000000	2046.000000
48.900002	-0.043812	-25.892950	-8.315734	-6.560143	-5.488035	-5.529038	0.000000	-10.000000	-0.066667	0.000000	31.000000	1023.000000	1023.000000	2046.000000
48.919998	-0.044627	-26.374796	-7.448591	-6.504262	-6.596734	-5.825210	0.000000	-10.000000	-0.058333	0.000000	31.000000	1023.000000	1023.000000	2046.000000
48.939999	-0.044522	-26.312382	-8.247395	-6.206276	-5.589252	-6.269458	0.000000	-10.000000	-0.058333	0.000000	31.000000	1023.000000	1023.000000	2046.000000
48.959999	-0.043460	-25.684578	-8.145001	-6.517369	-5.531692	-5.490516	0.000000	-10.000000	-0.058333	0.000000	31.000000	1023.000000	1023.000000	2046.000000
48.980000	-0.044978	-26.581829	-7.294737	-6.589433	-6.746368	-5.951291	0.000000	-10.000000	-0.058333	-0.633333	31.000000	1023.000000	1023.000000	2046.000000
49.000000	-0.044152	-26.093542	-8.242302	-6.455827	-5.287108	-6.108306	0.000000	-10.000000	-0.058333	-1.166667	31.000000	1023.000000	1023.000000	2046.000000
49.020000	-0.043780	-25.874218	-7.657135	-6.815985	-5.729118	-5.671980	0.000000	-10.000000	-0.075000	-1.166667	31.000000	1023.000000	1023.000000	2046.000000
49.040001	-0.045158	-26.688364	-7.356536	-6.837843	-6.331663	-6.162323	0.000000	-10.000000	-0.091667	-0.266667	31.000000	1023.000000	1023.000000	2046.000000
49.060001	-0.043700	-25.826565	-8.022343	-6.810555	-5.179023	-5.814644	0.000000	-10.000000	-0.083333	0.966667	31.000000	1023.000000	1023.000000	2046.000000
49.080002	-0.044106	-26.066704	-7.087065	-7.075988	-6.089877	-5.813774	0.000000	-10.000000	-0.083333	1.916667	31.000000	1023.000000	1023.000000	2046.000000
49.099998	-0.044581	-26.347633	-7.527925	-7.038731	-5.534940	-6.246037	0.000000	-10.000000	-0.075000	2.766667	31.000000	1023.000000	1023.000000	2046.000000
49.119999	-0.043343	-25.615648	-7.690351	-7.373760	-5.140389	-5.411148	0.000000	-10.000000	-0.083333	3.166667	31.000000	1023.000000	1023.000000	2046.000000
49.139999	-0.045055	-26.627583	-6.731191	-7.537396	-6.523194	-5.835801	0.000000	-10.000000	-0.083333	3.250000	31.000000	1023.000000	1023.000000	2046.000000
49.160000	-0.044091	-26.057716	-7.711586	-7.403924	-5.005004	-5.937201	0.000000	-10.000000	-0.091667	3.083333	31.000000	1023.000000	1023.000000	2046.000000
49.180000	-0.044029	-26.020889	-7.170716	-7.802411	-5.519459	-5.528302	0.000000	-10.000000	-0.091667	2.683333	31.000000	1023.000000	1023.000000	2046.000000
49.200001	-0.045304	-26.774555	-7.172962	-7.749235	-5.782669	-6.069689	0.000000	-10.000000	-0.083333	1.833333	31.000000	1023.000000	1023.000000	2046.000000
49.220001	-0.044159	-26.097906	-7.682025	-7.900670	-5.086269	-5.428942	0.000000	-10.000000	-0.066667	0.883333	31.000000	1023.000000	1023.000000	2046.000000
49.240002	-0.045091	-26.648912	-6.683834	-7.917431	-6.303728	-5.743920	0.000000	-10.000000	-0.066667	0.183333	31.000000	1023.000000	1023.000000	2046.000000
49.259998	-0.045036	-26.616133	-7.561759	-7.772572	-5.207352	-6.074450	0.000000	-10.000000	-0.058333	0.000000	31.000000	1023.000000	1023.000000	2046.000000
49.279999	-0.044067	-26.043501	-7.534568	-8.112392	-5.145308	-5.251232	0.000000	-10.000000	-0.058333	-0.583333	31.000000	1023.000000	1023.000000	2046.000000
49.299999	-0.045944	-27.152945	-6.763916	-8.120405	-6.459054	-5.809569	0.000000	-10.000000	-0.050000	-1.200000	31.000000	1023.000000	1023.000000	2046.000000
49.320000	-0.044573	-26.342415	-7.785306	-7.990409	-4.961695	-5.605004	0.000000	-10.000000	-0.050000	-1.833333	31.000000	1023.000000	1023.000000	2046.000000
49.340000	-0.044927	-26.552021	-6.974467	-8.178652	-5.814793	-5.584109	0.000000	-10.000000	-0.050000	-1.833333	31.000000	1023.000000	1023.000000	2046.000000
49.360001	-0.045428	-26.847982	-7.348226	-8.093791	-5.457787	-5.948179	0.000000	-10.000000	-0.058333	-1.650000	31.000000	1023.000000	1023.000000	2046.000000
49.380001	-0.043921	-25.957052	-7.457317	-8.271224	-5.046122	-5.182390	0.000000	-10.000000	-0.075000	-1.016667	31.000000	1023.000000	1023.000000	2046.000000
49.400002	-0.045898	-27.125986	-6.742801	-8.253159	-6.312169	-5.817857	0.000000	-10.000000	-0.091667	-0.433333	31.000000	1023.000000	1023.000000	2046.000000
49.419998	-0.043909	-25.950146	-7.600819	-8.189584	-4.904937	-5.254805	0.000000	-10.000000	-0.091667	0.266667	31.000000	1023.000000	1023.000000	2046.000000
49.439999	-0.044909	-26.541138	-6.569429	-8.318225	-6.188455	-5.465028	0.000000	-10.000000	-0.091667	1.066667	31.000000	1023.000000	1023.000000	2046.000000
49.459999	-0.044036	-26.025114	-7.410653	-8.123140	-4.910628	-5.580692	0.000000	-10.000000	-0.091667	2.383333	31.000000	1023.000000	1023.000000	2046.000000
49.480000	-0.042563	-25.154736	-7.065693	-8.380107	-4.948635	-4.760301	0.000000	-10.000000	-0.108333	4.000000	31.000000	1023.000000	1023.000000	2046.000000
49.500000	-0.043509	-25.713898	-6.424159	-8.306509	-5.927438	-5.055791	0.000000	-10.000000	-0.125000	5.583333	31.000000	1023.000000	1023.000000	2046.000000
49.520000	-0.041472	-24.510090	-7.368531	-8.077681	-4.361298	-4.702581	0.000000	-10.000000	-0.141667	7.033333	31.000000	1023.000000	1023.000000	2046.000000
49.540001	-0.041208	-24.354166	-6.592268	-8.246708	-5.114635	-4.400554	0.000000	-10.000000	-0.133333	8.200001	31.000000	1023.000000	1023.000000	2046.000000
49.560001	-0.041221	-24.361645	-6.835072	-8.133599	-4.826029	-4.566945	0.000000	-10.000000	-0.150000	9.083334	31.000000	1023.000000	1023.000000	2046.000000
49.580002	-0.039400	-23.285673	-7.000273	-8.187256	-4.295881	-3.802264	0.000000	-10.000000	-0.158333	9.733334	31.000000	1023.000000	1023.000000	2046.000000
49.599998	-0.040477	-23.922121	-6.430271	-8.061883	-5.279943	-4.150024	0.000000	-10.000000	-0.191667	10.333333	31.000000	1023.000000	1023.000000	2046.000000
49.619999	-0.038107	-22.521507	-7.446177	-7.897301	-3.587722	-3.590307	0.000000	-10.000000	-0.183333	11.133333	27.666666	1023.000000	1023.000000	2046.000000
49.639999	-0.037870	-22.381079	-6.502447	-7.990755	-4.380830	-3.507046	0.000000	-10.000000	-0.208333	12.800000	28.333334	1023.000000	1023.000000	2046.000000
49.660000	-0.037253	-22.016439	-7.134965	-7.852837	-3.433995	-3.594641	0.000000	-10.000000	-0.225000	14.233334	29.000000	1023.000000	1023.000000	2046.000000
49.680000	-0.035153	-20.775581	-7.085719	-7.987290	-3.007751	-2.694822	0.000000	-10.000000	-0.250000	15.250000	33.000000	1023.000000	1023.000000	2046.000000
49.700001	-0.036515	-21.580122	-6.457273	-7.883738	-4.133200	-3.105911	0.000000	-10.000000	-0.258333	15.533334	34.666668	1023.000000	1023.000000	2046.000000
49.720001	-0.034316	-20.280579	-7.631957	-7.534993	-2.501080	-2.612549	0.000000	-10.000000	-0.300000	16.533333	38.000000	1023.000000	1023.000000	2046.000000
49.740002	-0.033866	-20.014837	-6.842450	-7.390648	-3.271670	-2.510068	0.000000	-10.000000	-0.341667	18.300001	43.166668	1023.000000	1023.000000	2046.000000
49.759998	-0.033226	-19.636616	-7.324015	-6.990966	-2.765839	-2.555797	0.000000	-10.000000	-0.400000	20.333334	49.000000	1023.000000	1023.000000	2046.000000
49.779999	-0.030625	-18.099661	-7.501236	-6.758581	-2.180767	-1.659077	0.000000	-10.000000	-0.425000	21.866667	55.500000	1023.000000	1023.000000	2046.000000
49.799999	-0.030257	-17.881933	-6.461684	-6.316847	-3.189242	-1.914160	0.000000	-10.000000	-0.458333	22.750000	62.666668	1023.000000	1023.000000	2046.000000
49.820000	-0.028321	-16.737509	-7.336998	-5.907161	-1.739188	-1.754163	0.000000	-10.000000	-0.475000	23.316668	70.166664	1023.000000	1023.000000	2046.000000
49.840000	-0.025716	-15.198046	-7.055821	-5.833790	-1.535469	-0.772965	0.000000	-10.000000	-0.500000	23.816668	77.833336	1023.000000	1023.000000	2046.000000
49.860001	-0.026137	-15.447063	-6.251118	-5.597135	-2.522853	-1.075959	0.000000	-10.000000	-0.516667	24.533333	85.833336	1023.000000	1023.000000	2046.000000
49.880001	-0.023418	-13.839787	-7.141971	-5.302415	-0.784340	-0.611062	0.000000	-10.000000	-0.533333	25.133333	93.833336	1023.000000	1023.000000	2046.000000
49.900002	-0.021971	-12.984764	-6.207861	-5.243260	-1.215587	-0.318056	0.000000	-10.000000	-0.541667	25.833334	102.000000	1023.000000	1023.000000	2046.000000
49.919998	-0.021582	-12.754978	-6.129516	-5.244889	-1.048056	-0.332518	0.000000	-10.000000	-0.550000	26.150002	110.333336	1023.000000	1023.000000	2046.000000
49.939999	-0.018907	-11.174222	-6.357791	-5.245089	-0.058404	0.487063	0.000000	-10.000000	-0.566667	26.366667	119.000000	1023.000000	1023.000000	2046.000000
49.959999	-0.018011	-10.644657	-5.141123	-5.131860	-0.730167	0.358493	0.000000	-10.000000	-0.591667	26.783335	127.833336	1023.000000	1023.000000	2046.000000
49.980000	-0.016860	-9.964107	-5.543958	-5.067391	0.209157	0.438085	0.000000	-10.000000	-0.616667	27.033335	136.666672	1023.000000	1023.000000	2046.000000
50.000000	-0.014053	-8.305351	-5.369753	-5.121993	0.805105	1.381289	0.000000	-10.000000	-0.641667	27.583334	145.666672	1023.000000	1023.000000	2046.000000
50.020000	-0.013430	-7.936836	-4.103192	-5.022169	-0.011169	1.199694	0.000000	-10.000000	-0.650000	27.983334	154.833328	1023.000000	1023.000000	2046.000000
50.040001	-0.011225	-6.633774	-4.750087	-4.946945	1.620625	1.442632	0.000000	-10.000000	-0.658333	28.549999	164.166672	1023.000000	1023.000000	2046.000000
50.060001	-0.008530	-5.041233	-3.966589	-5.083864	1.725760	2.283460	0.000000	-10.000000	-0.650000	28.916666	173.666672	1023.000000	1023.000000	2046.000000
50.080002	-0.008784	-5.191463	-3.328896	-5.165364	1.244041	2.058757	0.000000	-10.000000	-0.658333	29.266666	183.166672	1023.000000	1023.000000	2046.000000
50.099998	-0.005437	-3.213296	-3.549033	-5.112813	2.549993	2.898556	0.000000	-10.000000	-0.675000	29.600000	192.833328	1023.000000	1023.000000	2046.000000
50.119999	-0.005155	-3.046738	-2.237873	-5.078734	1.617934	2.651935	0.000000	-10.000000	-0.683333	29.783333	202.500000	1023.000000	1023.000000	2046.000000
50.139999	-0.003330	-1.968267	-2.875218	-5.015121	3.063314	2.858758	0.000000	-10.000000	-0.691667	29.816668	212.500000	1023.000000	1023.000000	2046.000000
50.160000	-0.001006	-0.594593	-2.272804	-5.172753	3.145702	3.705262	0.000000	-10.000000	-0.675000	29.833334	222.500000	1023.000000	1023.000000	2046.000000
50.180000	-0.001148	-0.678689	-1.360130	-5.130536	2.353055	3.458921	0.000000	-10.000000	-0.658333	29.633335	232.500000	1023.000000	1023.000000	2046.000000
50.200001	0.001344	0.794315	-2.066589	-4.989505	4.045583	3.804826	0.000000	-10.000000	-0.625000	29.100000	242.500000	1023.000000	1023.000000	2046.000000
50.220001	0.003235	1.911837	-1.267154	-5.058332	3.911833	4.325489	0.000000	-10.000000	-0.616667	28.666668	252.333328	1023.000000	1023.000000	2046.000000
50.240002	0.003135	1.852814	-0.611082	-5.044256	3.410719	4.097433	0.000000	-10.000000	-0.608333	28.516666	262.000000	1023.000000	1023.000000	2046.000000
50.259998	0.006119	3.616383	-1.113074	-4.808376	4.972008	4.565824	0.000000	-10.000000	-0.608333	28.566668	268.333344	1023.000000	1023.000000	2046.000000
50.279999	0.007752	4.581306	0.030879	-4.789070	4.549502	4.789994	0.000000	-10.000000	-0.616667	28.350000	277.833344	1023.000000	1023.000000	2046.000000
50.299999	0.008226	4.861647	0.300750	-4.779663	4.638199	4.702361	0.000000	-10.000000	-0.625000	28.233334	287.333344	1023.000000	1023.000000	2046.000000
50.320000	0.010926	6.457129	0.026694	-4.637491	5.888689	5.179237	0.000000	-10.000000	-0.633333	28.233334	300.000000	1023.000000	1023.000000	2046.000000
50.340000	0.012913	7.631677	1.084145	-4.550318	5.630498	5.467350	0.000000	-10.000000	-0.625000	28.400000	309.333344	1023.000000	1023.000000	2046.000000
50.360001	0.013260	7.836761	1.498834	-4.518245	5.511883	5.344288	0.000000	-10.000000	-0.616667	28.400000	318.833344	1023.000000	1023.000000	2046.000000
50.380001	0.016012	9.463152	1.131993	-4.303516	6.798978	5.835697	0.000000	-10.000000	-0.600000	28.183334	328.166656	1023.000000	1023.000000	2046.000000
50.400002	0.018003	10.639577	2.145394	-4.159507	6.543894	6.109795	0.000000	-10.000000	-0.575000	27.850000	337.666656	1023.000000	1023.000000	2046.000000
50.419998	0.018506	10.936807	2.665689	-4.051512	6.318410	6.004219	0.000000	-10.000000	-0.558333	27.616667	347.000000	1023.000000	1023.000000	2046.000000
50.439999	0.020209	11.943453	2.180695	-4.180382	7.471577	6.471563	0.000000	-10.000000	-0.566667	27.366667	356.333344	1023.000000	1023.000000	2046.000000
50.459999	0.022394	13.235012	3.067918	-4.042361	7.357717	6.851738	0.000000	-10.000000	-0.566667	27.283335	365.500000	1023.000000	1023.000000	2046.000000
50.480000	0.023025	13.607677	4.017373	-3.933579	6.843440	6.680443	0.000000	-10.000000	-0.558333	27.133333	374.500000	1023.000000	1023.000000	2046.000000
50.500000	0.025157	14.867804	3.399286	-3.841506	8.432461	6.877562	0.000000	-10.000000	-0.533333	26.533333	383.500000	1023.000000	1023.000000	2046.000000
50.520000	0.027432	16.212498	4.314688	-3.904214	8.332080	7.469944	0.000000	-10.000000	-0.525000	26.033333	392.500000	1023.000000	1023.000000	2046.000000
50.540001	0.027405	16.196224	5.213647	-3.806491	7.701229	7.087838	0.000000	-10.000000	-0.533333	25.816668	401.333344	1023.000000	1023.000000	2046.000000
50.560001	0.029499	17.433901	4.460356	-3.678155	9.309893	7.341808	0.000000	-10.000000	-0.541667	26.033335	410.166656	1023.000000	1023.000000	2046.000000
50.580002	0.030228	17.865000	5.239848	-3.717638	8.720787	7.622003	0.000000	-10.000000	-0.550000	26.183334	416.000000	1023.000000	1023.000000	2046.000000
50.599998	0.029450	17.404711	5.591680	-3.609552	8.127281	7.295303	0.000000	-10.000000	-0.550000	26.000000	424.666656	1023.000000	1023.000000	2046.000000
50.619999	0.030675	18.129169	4.707228	-3.282266	9.364695	7.339514	0.000000	-10.000000	-0.533333	25.800001	433.333344	1023.000000	1023.000000	2046.000000
50.639999	0.031856	18.826942	5.208905	-3.068947	8.902721	7.784263	0.000000	-10.000000	-0.525000	25.650000	444.833344	1023.000000	1023.000000	2046.000000
50.660000	0.032171	19.012905	6.083820	-2.604125	8.099518	7.433692	0.000000	-10.000000	-0.516667	25.550001	450.666656	1023.000000	1023.000000	2046.000000
50.680000	0.033310	19.686169	5.036543	-2.328422	9.424223	7.553825	0.000000	-10.000000	-0.516667	25.483334	459.166656	1023.000000	1023.000000	2046.000000
50.700001	0.034722	20.520615	5.465874	-2.155715	9.062086	8.148370	0.000000	-10.000000	-0.508333	25.033333	467.666656	1023.000000	1023.000000	2046.000000
50.720001	0.034093	20.149221	6.043498	-1.901352	8.218087	7.788989	0.000000	-10.000000	-0.483333	24.616667	478.833344	1023.000000	1023.000000	2046.000000
50.740002	0.035377	20.907637	5.024382	-1.649607	9.581218	7.951644	0.000000	-10.000000	-0.466667	24.316668	484.333344	1023.000000	1023.000000	2046.000000
50.759998	0.036319	21.464439	5.604281	-1.582974	9.057957	8.385175	0.000000	-10.000000	-0.433333	23.800001	492.333344	1023.000000	1023.000000	2046.000000
50.779999	0.035559	21.015093	6.073827	-1.535171	8.420541	8.055895	0.000000	-10.000000	-0.416667	22.783335	500.333344	1023.000000	1023.000000	2046.000000
50.799999	0.036887	21.800104	5.160084	-1.381462	9.823310	8.198173	0.000000	-10.000000	-0.383333	21.233334	510.833344	1023.000000	1023.000000	2046.000000
50.820000	0.037842	22.364721	5.755106	-1.359408	9.350769	8.618254	0.000000	-10.000000	-0.358333	20.033335	518.333313	1023.000000	1023.000000	2046.000000
50.840000	0.037438	22.125877	6.346446	-1.219117	8.692496	8.306052	0.000000	-10.000000	-0.325000	19.083334	525.166687	1023.000000	1023.000000	2046.000000
50.860001	0.038832	22.949612	5.406696	-1.051500	10.145651	8.448764	0.000000	-10.000000	-0.308333	18.700001	531.666687	1023.000000	1023.000000	2046.000000
50.880001	0.040139	23.722191	6.102859	-1.009254	9.663963	8.964622	0.000000	-10.000000	-0.300000	18.516668	538.000000	1023.000000	1023.000000	2046.000000
50.900002	0.040524	23.949791	6.901136	-0.788704	9.154794	8.682566	0.000000	-10.000000	-0.308333	18.700001	544.333313	1023.000000	1023.000000	2046.000000
50.919998	0.041988	24.814745	6.017366	-0.814432	10.664853	8.946958	0.000000	-10.000000	-0.316667	18.850000	548.500000	1023.000000	1023.000000	2046.000000
50.939999	0.043379	25.636757	6.807901	-0.874436	10.168413	9.534877	0.000000	-10.000000	-0.341667	19.383333	554.833313	1023.000000	1023.000000	2046.000000
50.959999	0.043251	25.561535	7.607556	-0.845705	9.552430	9.247254	0.000000	-10.000000	-0.350000	19.883333	561.333313	1023.000000	1023.000000	2046.000000
50.980000	0.044676	26.403311	6.765627	-0.822946	11.047726	9.412904	0.000000	-10.000000	-0.366667	20.350000	570.000000	1023.000000	1023.000000	2046.000000
51.000000	0.045768	27.049000	7.547654	-0.882795	10.464397	9.919744	0.000000	-10.000000	-0.366667	20.433332	574.333313	1023.000000	1023.000000	2046.000000
51.020000	0.045551	26.920475	8.244156	-0.862442	9.904014	9.634748	0.000000	-10.000000	-0.366667	20.066666	578.833313	1023.000000	1023.000000	2046.000000
51.040001	0.046908	27.722481	7.418402	-0.842994	11.360957	9.786117	0.000000	-10.000000	-0.341667	19.533333	585.500000	1023.000000	1023.000000	2046.000000
51.060001	0.047961	28.344702	8.180762	-0.873074	10.764081	10.272932	0.000000	-10.000000	-0.333333	18.883333	594.500000	1023.000000	1023.000000	2046.000000
51.080002	0.048371	28.587191	9.073277	-0.752902	10.234889	10.031926	0.000000	-10.000000	-0.333333	18.633333	603.166687	1023.000000	1023.000000	2046.000000
51.099998	0.049649	29.342791	8.188375	-0.728709	11.756673	10.126451	0.000000	-10.000000	-0.341667	18.683334	609.500000	1023.000000	1023.000000	2046.000000
51.119999	0.051246	30.286360	9.021011	-0.687310	11.242268	10.710389	0.000000	-10.000000	-0.325000	18.850000	615.500000	1023.000000	1023.000000	2046.000000
51.139999	0.051865	30.651945	9.914111	-0.459096	10.813416	10.383512	0.000000	-10.000000	-0.300000	18.916668	621.833313	1023.000000	1023.000000	2046.000000
51.160000	0.053023	31.336838	9.066914	-0.475481	12.164360	10.581044	0.000000	-10.000000	-0.291667	18.516666	628.166687	1023.000000	1023.000000	2046.000000
51.180000	0.054515	32.218227	9.607838	-0.328279	11.907516	11.031153	0.000000	-10.000000	-0.275000	17.933334	634.500000	1023.000000	1023.000000	2046.000000
51.200001	0.055455	32.773952	10.547561	-0.009786	11.456283	10.779897	0.000000	-10.000000	-0.291667	17.200001	640.500000	1023.000000	1023.000000	2046.000000
51.220001	0.055957	33.070850	9.824704	-0.144076	12.458738	10.931484	0.000000	-10.000000	-0.300000	16.833334	644.500000	1023.000000	1023.000000	2046.000000
51.240002	0.056698	33.508263	10.153240	-0.221633	12.143125	11.433533	0.000000	-10.000000	-0.325000	16.816666	648.333313	1023.000000	1023.000000	2046.000000
51.259998	0.057440	33.947330	11.114206	0.085050	11.543870	11.204204	0.000000	-10.000000	-0.300000	16.700001	654.000000	1023.000000	1023.000000	2046.000000
51.279999	0.057755	34.133015	10.359715	-0.102059	12.452662	11.422698	0.000000	-10.000000	-0.275000	16.049999	661.333313	1023.000000	1023.000000	2046.000000
51.299999	0.058964	34.847836	10.684090	0.007038	12.310369	11.846341	0.000000	-10.000000	-0.250000	15.233334	666.833313	1023.000000	1023.000000	2046.000000
51.320000	0.059107	34.932354	11.560828	0.142601	11.679989	11.548934	0.000000	-10.000000	-0.250000	14.450000	670.333313	1023.000000	1023.000000	2046.000000
51.340000	0.059498	35.163231	10.637997	-0.079207	12.910478	11.693966	0.000000	-10.000000	-0.233333	14.316667	675.333313	1023.000000	1023.000000	2046.000000
51.360001	0.059809	35.346893	10.818905	-0.049511	12.680550	11.896950	0.000000	-10.000000	-0.216667	13.816667	681.833313	1023.000000	1023.000000	2046.000000
51.380001	0.059515	35.173302	11.428969	0.153200	11.953527	11.637605	0.000000	-10.000000	-0.200000	13.566667	686.500000	1023.000000	1023.000000	2046.000000
[truncated: 1,586,491 more chars]
